# Supplementary material for: SlideToolkit: An Assistive Toolset for the Histological Quantification of Whole Slide Images
Source: PLoS One. 2014 Nov 5;9(11):e110289. doi: 10.1371/journal.pone.0110289 (PMC4220929; doi:10.1371/journal.pone.0110289)
Supplement: RawData S1 — ICC and BlandAltman plot - measurements and r-script.zip. Measurements of Run1 and Run2, including the code for the calculation of the intraclass correlation coefficient (ICC) and the code for the Bland and Altman plot. (ZIP) [file pone.0110289.s003.zip › cellprofiler.measurements/run1.5d9966431b4dd9352712fa34db5e4285.DefaultOUT_Image.csv]

AreaOccupied_AreaOccupied_DAB_Nuclei	AreaOccupied_AreaOccupied_Tissue	AreaOccupied_Perimeter_DAB_Nuclei	AreaOccupied_Perimeter_Tissue	AreaOccupied_TotalArea_DAB_Nuclei	AreaOccupied_TotalArea_Tissue	Count_DAB_Nuclei	Count_Tissue	ExecutionTime_01LoadImages	ExecutionTime_02ColorToGray	ExecutionTime_03Smooth	ExecutionTime_04ImageMath	ExecutionTime_05IdentifyPrimaryObjects	ExecutionTime_06MeasureImageAreaOccupied	ExecutionTime_07UnmixColors	ExecutionTime_08MaskImage	ExecutionTime_09IdentifyPrimaryObjects	ExecutionTime_10MeasureImageAreaOccupied	ExecutionTime_11OverlayOutlines	ExecutionTime_12OverlayOutlines	ExecutionTime_13SaveImages	FileName_Original	Group_Index	Group_Number	Height_Original	ImageNumber	MD5Digest_Original	ModuleError_01LoadImages	ModuleError_02ColorToGray	ModuleError_03Smooth	ModuleError_04ImageMath	ModuleError_05IdentifyPrimaryObjects	ModuleError_06MeasureImageAreaOccupied	ModuleError_07UnmixColors	ModuleError_08MaskImage	ModuleError_09IdentifyPrimaryObjects	ModuleError_10MeasureImageAreaOccupied	ModuleError_11OverlayOutlines	ModuleError_12OverlayOutlines	ModuleError_13SaveImages	PathName_Original	Scaling_Original	Threshold_FinalThreshold_DAB_Nuclei	Threshold_FinalThreshold_Tissue	Threshold_OrigThreshold_DAB_Nuclei	Threshold_OrigThreshold_Tissue	Threshold_SumOfEntropies_DAB_Nuclei	Threshold_SumOfEntropies_Tissue	Threshold_WeightedVariance_DAB_Nuclei	Threshold_WeightedVariance_Tissue
4924.0	852684.0	2091.0	13673.0	852684.0	4000000.0	41.0	13.0	2.89	2.81	1.5	0.1	10.0	0.4	0.84	0.21	7.94	0.26	2.66	1.75	1.52	AAA469.cd3.X0.Y10.tile.tissue.png	1	1	2000	1	cd98a87e58aa37f12f257e3d2176344a	0	0	0	0	0	0	0	0	0	0	0	0	0	/home/dhl_ec/bnelissen/Slides/CD3_manuscript/CD3_slides/AAA469.cd3/AAA469.cd3.run1	255	0.7	0.06	0.7	0.06	-8.50575591296	-11.1389582905	0.712830733398	3.60381174609
5336.0	561976.0	2123.0	13822.0	561976.0	4000000.0	41.0	14.0	1.47	1.86	1.21	0.06	7.18	0.41	0.91	0.21	7.7	0.27	2.4	1.63	0.92	AAA469.cd3.X0.Y11.tile.tissue.png	2	1	2000	2	9cb32b799a149a11a25823c1c6369cf8	0	0	0	0	0	0	0	0	0	0	0	0	0	/home/dhl_ec/bnelissen/Slides/CD3_manuscript/CD3_slides/AAA469.cd3/AAA469.cd3.run1	255	0.7	0.06	0.7	0.06	-8.42685434954	-11.442779527	0.702160336354	4.89722696875
0.0	115714.0	0.0	4747.0	115714.0	4000000.0	0.0	9.0	1.73	1.82	1.28	0.06	7.1	0.4	0.89	0.22	6.82	0.15	2.34	1.66	0.54	AAA469.cd3.X0.Y12.tile.tissue.png	3	1	2000	3	71e2077bb7f956c749d9d843509b897f	0	0	0	0	0	0	0	0	0	0	0	0	0	/home/dhl_ec/bnelissen/Slides/CD3_manuscript/CD3_slides/AAA469.cd3/AAA469.cd3.run1	255	0.7	0.06	0.7	0.06	-6.01649534632	-10.9523202568	0.0510081088443	9.59745024414
0.0	37191.0	0.0	1496.0	37191.0	4000000.0	0.0	2.0	1.1	1.28	1.19	0.06	7.08	0.4	0.93	0.22	6.29	0.14	2.3	1.64	0.44	AAA469.cd3.X0.Y13.tile.tissue.png	4	1	2000	4	ba714cdf2ac332c051645b1510c66999	0	0	0	0	0	0	0	0	0	0	0	0	0	/home/dhl_ec/bnelissen/Slides/CD3_manuscript/CD3_slides/AAA469.cd3/AAA469.cd3.run1	255	0.7	0.06	0.7	0.06	0.0	-10.3971927846	0.0169226178266	7.75271480403
0.0	64289.0	0.0	3551.0	64289.0	4000000.0	0.0	5.0	1.32	1.34	1.2	0.06	7.13	0.4	0.92	0.22	6.74	0.17	2.36	1.64	0.46	AAA469.cd3.X0.Y14.tile.tissue.png	5	1	2000	5	a9f12ba1deab0923f2751b32362f827c	0	0	0	0	0	0	0	0	0	0	0	0	0	/home/dhl_ec/bnelissen/Slides/CD3_manuscript/CD3_slides/AAA469.cd3/AAA469.cd3.run1	255	0.7	0.06	0.7	0.06	-3.68353735591	-10.4395928797	0.0329437718105	8.66022506991
0.0	74677.0	0.0	3456.0	74677.0	4000000.0	0.0	3.0	1.51	1.24	1.19	0.06	7.1	0.4	0.91	0.23	6.23	0.15	2.3	1.64	0.44	AAA469.cd3.X0.Y4.tile.tissue.png	6	1	2000	6	a1f13547bdd56e9cf16bac63798cfbfc	0	0	0	0	0	0	0	0	0	0	0	0	0	/home/dhl_ec/bnelissen/Slides/CD3_manuscript/CD3_slides/AAA469.cd3/AAA469.cd3.run1	255	0.7	0.06	0.7	0.06	0.0	-10.3646364704	0.0206514127091	10.6899712045
0.0	504835.0	0.0	17256.0	504835.0	4000000.0	0.0	19.0	2.0	2.27	1.2	0.06	9.01	0.41	0.81	0.21	7.2	0.17	2.43	1.65	0.49	AAA469.cd3.X0.Y5.tile.tissue.png	7	1	2000	7	7dccc893fe27491e9c9096f5d355e318	0	0	0	0	0	0	0	0	0	0	0	0	0	/home/dhl_ec/bnelissen/Slides/CD3_manuscript/CD3_slides/AAA469.cd3/AAA469.cd3.run1	255	0.7	0.06	0.7	0.06	-5.89607383696	-8.29984502691	0.025233250438	2.07367426025
100.0	1087390.0	46.0	30089.0	1087390.0	4000000.0	1.0	25.0	3.1	1.78	1.26	0.07	8.87	0.41	0.81	0.18	8.08	0.27	2.42	1.63	0.51	AAA469.cd3.X0.Y6.tile.tissue.png	8	1	2000	8	e5516fe8977634185e2da2600787afca	0	0	0	0	0	0	0	0	0	0	0	0	0	/home/dhl_ec/bnelissen/Slides/CD3_manuscript/CD3_slides/AAA469.cd3/AAA469.cd3.run1	255	0.7	0.06	0.7	0.06	-5.78425513105	-8.10279443134	0.0251965884722	1.48496682825
0.0	588319.0	0.0	21460.0	588319.0	4000000.0	0.0	23.0	3.18	1.91	1.31	0.06	8.86	0.41	0.8	0.2	7.26	0.17	2.44	1.72	0.48	AAA469.cd3.X0.Y7.tile.tissue.png	9	1	2000	9	778425504afed734620131e6a15b21b4	0	0	0	0	0	0	0	0	0	0	0	0	0	/home/dhl_ec/bnelissen/Slides/CD3_manuscript/CD3_slides/AAA469.cd3/AAA469.cd3.run1	255	0.7	0.06	0.7	0.06	-5.32867721154	-8.36196972598	0.0204790039078	2.04022765558
0.0	261003.0	0.0	11464.0	261003.0	4000000.0	0.0	19.0	3.03	2.36	1.21	0.06	8.96	0.4	0.8	0.22	6.35	0.16	2.33	1.64	0.49	AAA469.cd3.X0.Y8.tile.tissue.png	10	1	2000	10	e19d02c2e633188e437500f3e0e31b1d	0	0	0	0	0	0	0	0	0	0	0	0	0	/home/dhl_ec/bnelissen/Slides/CD3_manuscript/CD3_slides/AAA469.cd3/AAA469.cd3.run1	255	0.7	0.06	0.7	0.06	0.0	-8.32443381823	0.0402504054072	1.89775173044
5403.0	917815.0	2486.0	20621.0	917815.0	4000000.0	50.0	15.0	2.22	2.25	1.19	0.06	7.26	0.42	0.82	0.2	8.27	0.28	2.42	1.63	0.46	AAA469.cd3.X0.Y9.tile.tissue.png	11	1	2000	11	f730459e52853b680c1625eb7ceeabae	0	0	0	0	0	0	0	0	0	0	0	0	0	/home/dhl_ec/bnelissen/Slides/CD3_manuscript/CD3_slides/AAA469.cd3/AAA469.cd3.run1	255	0.7	0.06	0.7	0.06	-8.36720980901	-10.314906141	0.741929627537	2.00725232812
24028.0	3575870.0	9711.0	15707.0	3575870.0	4000000.0	187.0	1.0	2.43	2.15	1.28	0.06	7.98	0.42	0.8	0.09	10.32	0.39	2.42	1.64	0.47	AAA469.cd3.X1.Y10.tile.tissue.png	12	1	2000	12	6d5be8825628527048d384f14ba437b4	0	0	0	0	0	0	0	0	0	0	0	0	0	/home/dhl_ec/bnelissen/Slides/CD3_manuscript/CD3_slides/AAA469.cd3/AAA469.cd3.run1	255	0.7	0.06	0.7	0.06	-8.45115392333	-12.2756011528	0.758741730516	0.201874638672
25442.0	3063752.0	9554.0	17896.0	3063752.0	4000000.0	180.0	6.0	2.62	1.44	1.23	0.06	8.19	0.42	0.81	0.11	10.05	0.36	2.42	1.65	0.68	AAA469.cd3.X1.Y11.tile.tissue.png	13	1	2000	13	329d61854caf18ca8ce5024267f61c32	0	0	0	0	0	0	0	0	0	0	0	0	0	/home/dhl_ec/bnelissen/Slides/CD3_manuscript/CD3_slides/AAA469.cd3/AAA469.cd3.run1	255	0.7	0.06	0.7	0.06	-8.59236451573	-12.4033234712	0.777614933211	0.220428614258
0.0	311464.0	0.0	14275.0	311464.0	4000000.0	0.0	21.0	2.84	3.5	1.26	0.06	7.44	0.4	0.78	0.21	6.93	0.16	2.36	1.64	0.44	AAA469.cd3.X1.Y12.tile.tissue.png	14	1	2000	14	22fa81809958dd082cdc8ecdf6b5c94d	0	0	0	0	0	0	0	0	0	0	0	0	0	/home/dhl_ec/bnelissen/Slides/CD3_manuscript/CD3_slides/AAA469.cd3/AAA469.cd3.run1	255	0.7	0.06	0.7	0.06	-5.12764088546	-11.9484950985	0.0659082238476	0.0322276412354
0.0	443285.0	0.0	16955.0	443285.0	4000000.0	0.0	23.0	2.95	1.19	1.21	0.05	7.07	0.41	0.78	0.21	7.09	0.16	2.4	1.65	0.45	AAA469.cd3.X1.Y13.tile.tissue.png	15	1	2000	15	85e4402c78d9cdcc41265be97609d31d	0	0	0	0	0	0	0	0	0	0	0	0	0	/home/dhl_ec/bnelissen/Slides/CD3_manuscript/CD3_slides/AAA469.cd3/AAA469.cd3.run1	255	0.7	0.06	0.7	0.06	-5.78439113339	-12.1098253835	0.0631261819968	0.031073157959
64.0	338479.0	44.0	13482.0	338479.0	4000000.0	1.0	19.0	1.78	2.43	1.25	0.05	7.06	0.41	0.79	0.21	7.41	0.24	2.3	1.68	0.43	AAA469.cd3.X1.Y14.tile.tissue.png	16	1	2000	16	215b02f793f8ed93227cf8a74d966581	0	0	0	0	0	0	0	0	0	0	0	0	0	/home/dhl_ec/bnelissen/Slides/CD3_manuscript/CD3_slides/AAA469.cd3/AAA469.cd3.run1	255	0.7	0.06	0.7	0.06	-6.61965006947	-10.9506079742	0.0896059473309	0.0281152650146
0.0	167617.0	0.0	8079.0	167617.0	4000000.0	0.0	15.0	0.9	1.22	1.19	0.06	9.31	0.4	0.83	0.23	6.73	0.16	2.36	1.67	0.58	AAA469.cd3.X1.Y15.tile.tissue.png	17	1	2000	17	c928825566d86f0a56d044e5bd641190	0	0	0	0	0	0	0	0	0	0	0	0	0	/home/dhl_ec/bnelissen/Slides/CD3_manuscript/CD3_slides/AAA469.cd3/AAA469.cd3.run1	255	0.7	0.06	0.7	0.06	-5.18347346427	-9.36856071909	0.0413128262755	9.10541148865
0.0	184862.0	0.0	7895.0	184862.0	4000000.0	0.0	15.0	1.24	1.52	1.19	0.06	7.17	0.4	0.87	0.22	6.79	0.16	2.31	1.72	0.54	AAA469.cd3.X1.Y4.tile.tissue.png	18	1	2000	18	4952a3913f89c1fe9323fa99118d1eac	0	0	0	0	0	0	0	0	0	0	0	0	0	/home/dhl_ec/bnelissen/Slides/CD3_manuscript/CD3_slides/AAA469.cd3/AAA469.cd3.run1	255	0.7	0.06	0.7	0.06	-5.97091721414	-10.2794033534	0.0759301018524	9.52783498303
0.0	517536.0	0.0	18389.0	517536.0	4000000.0	0.0	21.0	1.13	1.5	1.26	0.05	7.04	0.41	0.79	0.2	6.61	0.17	2.36	1.64	0.98	AAA469.cd3.X1.Y5.tile.tissue.png	19	1	2000	19	22a641faf0dc7cbec9904ea8dc967bc6	0	0	0	0	0	0	0	0	0	0	0	0	0	/home/dhl_ec/bnelissen/Slides/CD3_manuscript/CD3_slides/AAA469.cd3/AAA469.cd3.run1	255	0.7	0.06	0.7	0.06	0.0	-11.895750178	0.0210131630638	0.030785155304
0.0	836455.0	0.0	24189.0	836455.0	4000000.0	0.0	22.0	1.52	2.46	1.22	0.0500000000001	7.38	0.41	0.79	0.19	7.35	0.18	2.41	1.64	1.14	AAA469.cd3.X1.Y6.tile.tissue.png	20	1	2000	20	ba1b4cb0d084cf027e1b8bb6c07f212c	0	0	0	0	0	0	0	0	0	0	0	0	0	/home/dhl_ec/bnelissen/Slides/CD3_manuscript/CD3_slides/AAA469.cd3/AAA469.cd3.run1	255	0.7	0.06	0.7	0.06	-5.30362602305	-11.5513644552	0.0196137768837	0.0275411707153
416.0	712414.0	143.0	22637.0	712414.0	4000000.0	2.0	24.0	2.11	1.53	1.75	0.0799999999999	7.82	0.41	0.79	0.2	7.78	0.26	2.43	1.64	1.77	AAA469.cd3.X1.Y7.tile.tissue.png	21	1	2000	21	d1ff87e3f37f858dd80ab8b0312c38fe	0	0	0	0	0	0	0	0	0	0	0	0	0	/home/dhl_ec/bnelissen/Slides/CD3_manuscript/CD3_slides/AAA469.cd3/AAA469.cd3.run1	255	0.7	0.06	0.7	0.06	-7.25926773714	-11.1073554616	0.209769289643	0.05034628125
13608.0	2082390.0	5485.0	20251.0	2082390.0	4000000.0	107.0	6.0	2.25	2.78	1.24	0.05	11.12	0.62	0.89	0.14	8.94	0.35	2.42	1.63	0.86	AAA469.cd3.X1.Y8.tile.tissue.png	22	1	2000	22	6934c2995838b05045c3962f19365ae2	0	0	0	0	0	0	0	0	0	0	0	0	0	/home/dhl_ec/bnelissen/Slides/CD3_manuscript/CD3_slides/AAA469.cd3/AAA469.cd3.run1	255	0.7	0.06	0.7	0.06	-8.45247383799	-12.4210574412	0.689696719049	0.148823591797
27009.0	3613087.0	11082.0	17366.0	3613087.0	4000000.0	211.0	1.0	2.18	2.67	1.22	0.05	7.67	0.53	1.12	0.0700000000001	10.34	0.58	2.92	1.64	1.36	AAA469.cd3.X1.Y9.tile.tissue.png	23	1	2000	23	364fcd2b69a71e6bfb958068b797fc46	0	0	0	0	0	0	0	0	0	0	0	0	0	/home/dhl_ec/bnelissen/Slides/CD3_manuscript/CD3_slides/AAA469.cd3/AAA469.cd3.run1	255	0.7	0.06	0.7	0.06	-8.583502304	-12.3240438572	0.765705396712	0.233158665039
50754.0	3971612.0	23145.0	9057.0	3971612.0	4000000.0	493.0	2.0	3.38	2.61	1.2	0.05	6.78	0.39	0.81	0.0600000000001	11.22	0.48	2.35	1.64	0.68	AAA469.cd3.X10.Y10.tile.tissue.png	24	1	2000	24	6554a861d166c41cf08bfa56739d0ffc	0	0	0	0	0	0	0	0	0	0	0	0	0	/home/dhl_ec/bnelissen/Slides/CD3_manuscript/CD3_slides/AAA469.cd3/AAA469.cd3.run1	255	0.7	0.0785937157876	0.7	0.0785937157876	-8.65677268369	-11.8315093492	0.488542396078	0.0962334745178
118032.0	3799750.0	47329.0	10670.0	3799750.0	4000000.0	1059.0	1.0	2.6	3.04	1.2	0.05	7.17	0.4	1.0	0.1	11.53	0.62	3.59	2.52	0.57	AAA469.cd3.X10.Y11.tile.tissue.png	25	1	2000	25	e19d54b9c27aa9788525e56c8267c7f9	0	0	0	0	0	0	0	0	0	0	0	0	0	/home/dhl_ec/bnelissen/Slides/CD3_manuscript/CD3_slides/AAA469.cd3/AAA469.cd3.run1	255	0.7	0.0745831530618	0.7	0.0745831530618	-8.79253984399	-11.8451484126	0.609714727679	0.13423147522
22300.0	3455291.0	10437.0	13853.0	3455291.0	4000000.0	240.0	2.0	4.02	2.35	1.49	0.05	7.51	0.4	0.81	0.09	10.2	0.38	2.4	1.64	0.5	AAA469.cd3.X10.Y12.tile.tissue.png	26	1	2000	26	ff76691b2f91a9888b61f1345c59ff87	0	0	0	0	0	0	0	0	0	0	0	0	0	/home/dhl_ec/bnelissen/Slides/CD3_manuscript/CD3_slides/AAA469.cd3/AAA469.cd3.run1	255	0.7	0.06	0.7	0.06	-8.70225959498	-12.0034111452	0.847673135407	0.271406017578
22449.0	1648918.0	7319.0	20540.0	1648918.0	4000000.0	130.0	14.0	3.53	3.02	1.2	0.05	8.89	0.62	0.81	0.17	9.05	0.45	2.9	1.64	0.42	AAA469.cd3.X10.Y13.tile.tissue.png	27	1	2000	27	0b7e3f0d9d6fd86bb5546b0ace7c5ec9	0	0	0	0	0	0	0	0	0	0	0	0	0	/home/dhl_ec/bnelissen/Slides/CD3_manuscript/CD3_slides/AAA469.cd3/AAA469.cd3.run1	255	0.7	0.06	0.7	0.06	-8.67946491942	-12.4480585334	1.49086593583	0.488895808594
0.0	25431.0	0.0	1336.0	25431.0	4000000.0	0.0	2.0	2.4	2.62	1.21	0.05	6.98	0.4	0.78	0.23	6.49	0.23	2.39	1.64	0.4	AAA469.cd3.X10.Y14.tile.tissue.png	28	1	2000	28	06fc542b26aec538b77007b44041ba8f	0	0	0	0	0	0	0	0	0	0	0	0	0	/home/dhl_ec/bnelissen/Slides/CD3_manuscript/CD3_slides/AAA469.cd3/AAA469.cd3.run1	255	0.7	0.06	0.7	0.06	0.0	-12.1408365158	0.0606404905599	0.0317711309891
0.0	0.0	0.0	0.0	0.0	4000000.0	0.0	0.0	2.8	3.04	1.22	0.05	6.53	0.31	0.78	0.23	5.01	0.14	2.19	1.65	0.42	AAA469.cd3.X10.Y15.tile.tissue.png	29	1	2000	29	105c6dd53a2f7e1e2141b3bcc96f28a2	0	0	0	0	0	0	0	0	0	0	0	0	0	/home/dhl_ec/bnelissen/Slides/CD3_manuscript/CD3_slides/AAA469.cd3/AAA469.cd3.run1	255	1.0	0.06	1.0	0.06	0.0	-12.453958551	0.0	0.0401923901548
0.0	9335.0	0.0	470.0	9335.0	4000000.0	0.0	1.0	1.7	2.98	1.26	0.0599999999999	7.38	0.39	0.78	0.23	6.28	0.14	2.25	1.66	0.59	AAA469.cd3.X10.Y16.tile.tissue.png	30	1	2000	30	febe8cc598343c9fda41f1b4569c5b6c	0	0	0	0	0	0	0	0	0	0	0	0	0	/home/dhl_ec/bnelissen/Slides/CD3_manuscript/CD3_slides/AAA469.cd3/AAA469.cd3.run1	255	0.7	0.06	0.7	0.06	0.0	-12.7770025549	1.09838780882	0.0337107698975
0.0	12871.0	0.0	980.0	12871.0	4000000.0	0.0	3.0	1.07	1.45	1.31	0.0600000000001	7.38	0.4	0.8	0.24	6.41	0.23	2.25	1.71	0.41	AAA469.cd3.X10.Y17.tile.tissue.png	31	1	2000	31	21c7e1dcee35b34a33e456e66b143c89	0	0	0	0	0	0	0	0	0	0	0	0	0	/home/dhl_ec/bnelissen/Slides/CD3_manuscript/CD3_slides/AAA469.cd3/AAA469.cd3.run1	255	0.7	0.06	0.7	0.06	0.0	-12.6848817604	1.37505842228	0.0362798673096
0.0	4188.0	0.0	302.0	4188.0	1448000.0	0.0	1.0	0.45	0.61	0.45	0.03	2.67	0.16	0.28	0.09	2.11	0.0599999999999	0.79	0.58	0.16	AAA469.cd3.X10.Y18.tile.tissue.png	32	1	2000	32	690b38e9fdff353f83834a0ef66c3d0d	0	0	0	0	0	0	0	0	0	0	0	0	0	/home/dhl_ec/bnelissen/Slides/CD3_manuscript/CD3_slides/AAA469.cd3/AAA469.cd3.run1	255	0.7	0.06	0.7	0.06	0.0	-10.2955495333	2.18568678367	0.882599204553
0.0	1355.0	0.0	164.0	1355.0	4000000.0	0.0	1.0	0.74	1.09	1.19	0.0599999999999	7.07	0.41	0.96	0.24	6.38	0.15	2.28	1.64	0.57	AAA469.cd3.X10.Y2.tile.tissue.png	33	1	2000	33	a9acca771f205c3079eaea66710eec15	0	0	0	0	0	0	0	0	0	0	0	0	0	/home/dhl_ec/bnelissen/Slides/CD3_manuscript/CD3_slides/AAA469.cd3/AAA469.cd3.run1	255	0.7	0.06	0.7	0.06	0.0	-11.1357997371	0.299108954285	5.976630063
0.0	4296.0	0.0	534.0	4296.0	4000000.0	0.0	2.0	0.98	1.32	1.2	0.0600000000001	7.01	0.41	0.93	0.23	6.24	0.15	2.23	1.63	0.42	AAA469.cd3.X10.Y3.tile.tissue.png	34	1	2000	34	92c942eb3a50ac7d2c1f5f46143f2fd9	0	0	0	0	0	0	0	0	0	0	0	0	0	/home/dhl_ec/bnelissen/Slides/CD3_manuscript/CD3_slides/AAA469.cd3/AAA469.cd3.run1	255	0.7	0.06	0.7	0.06	0.0	-10.7267752243	0.0321480699536	10.3867527121
0.0	463188.0	0.0	10080.0	463188.0	4000000.0	0.0	9.0	2.06	1.84	1.23	0.0600000000001	7.09	0.41	0.88	0.2	7.04	0.17	2.31	1.63	0.58	AAA469.cd3.X10.Y4.tile.tissue.png	35	1	2000	35	228719970d5e7ebaf7e8dd13ff6b760b	0	0	0	0	0	0	0	0	0	0	0	0	0	/home/dhl_ec/bnelissen/Slides/CD3_manuscript/CD3_slides/AAA469.cd3/AAA469.cd3.run1	255	0.7	0.06	0.7	0.06	-5.28600584457	-10.3554859945	0.0235251770391	10.3056869237
0.0	558438.0	0.0	10066.0	558438.0	4000000.0	0.0	6.0	2.39	3.13	1.21	0.0600000000001	7.14	0.41	0.81	0.2	6.6	0.17	2.33	1.65	0.43	AAA469.cd3.X10.Y5.tile.tissue.png	36	1	2000	36	303cbb7dfa19c845c6a75c600fbcecbe	0	0	0	0	0	0	0	0	0	0	0	0	0	/home/dhl_ec/bnelissen/Slides/CD3_manuscript/CD3_slides/AAA469.cd3/AAA469.cd3.run1	255	0.7	0.06	0.7	0.06	0.0	-8.83744088824	0.0282749117292	0.939094404175
5802.0	564490.0	2533.0	7578.0	564490.0	4000000.0	54.0	5.0	2.65	1.82	1.2	0.0500000000001	7.28	0.4	0.79	0.2	7.65	0.26	2.33	1.63	0.48	AAA469.cd3.X10.Y6.tile.tissue.png	37	1	2000	37	b84bd9d849a8449a1138e057af334c33	0	0	0	0	0	0	0	0	0	0	0	0	0	/home/dhl_ec/bnelissen/Slides/CD3_manuscript/CD3_slides/AAA469.cd3/AAA469.cd3.run1	255	0.7	0.06	0.7	0.06	-8.78986699159	-12.3967634568	1.4789978677	0.184427554687
22425.0	3078552.0	9723.0	13791.0	3078552.0	4000000.0	210.0	5.0	1.84	1.7	1.27	0.0599999999999	7.24	0.39	0.79	0.0999999999999	9.82	0.36	2.4	1.64	0.48	AAA469.cd3.X10.Y7.tile.tissue.png	38	1	2000	38	a88ea1f6973c8cd02994adcd922456e2	0	0	0	0	0	0	0	0	0	0	0	0	0	/home/dhl_ec/bnelissen/Slides/CD3_manuscript/CD3_slides/AAA469.cd3/AAA469.cd3.run1	255	0.7	0.06	0.7	0.06	-8.78690273483	-12.1483125459	0.900995144805	0.298251776367
12803.0	3927874.0	6185.0	10459.0	3927874.0	4000000.0	143.0	1.0	1.14	1.45	1.25	0.0500000000002	7.34	0.4	0.8	0.0699999999999	10.48	0.39	2.35	1.64	0.47	AAA469.cd3.X10.Y8.tile.tissue.png	39	1	2000	39	622bc8aa0ee124ce4a3f2be4d03f4e2c	0	0	0	0	0	0	0	0	0	0	0	0	0	/home/dhl_ec/bnelissen/Slides/CD3_manuscript/CD3_slides/AAA469.cd3/AAA469.cd3.run1	255	0.7	0.06	0.7	0.06	-8.38121969681	-11.3694283942	0.463904737683	0.0991568125
22698.0	4000000.0	11680.0	7996.0	4000000.0	4000000.0	272.0	1.0	1.19	1.43	1.25	0.0600000000002	6.47	0.31	0.8	0.05	10.73	0.4	2.34	1.64	0.55	AAA469.cd3.X10.Y9.tile.tissue.png	40	1	2000	40	9ad701bfe06f4b3d43d7c8eab4e90fd9	0	0	0	0	0	0	0	0	0	0	0	0	0	/home/dhl_ec/bnelissen/Slides/CD3_manuscript/CD3_slides/AAA469.cd3/AAA469.cd3.run1	255	0.7	0.0680716344649	0.7	0.0680716344649	-8.76117011689	-11.4019212964	0.387202808975	0.0840221735982
9244.0	3994686.0	4454.0	8402.0	3994686.0	4000000.0	104.0	1.0	1.18	2.77	1.21	0.0599999999999	7.08	0.39	0.79	0.0599999999999	10.44	0.4	2.36	1.62	1.27	AAA469.cd3.X11.Y10.tile.tissue.png	41	1	2000	41	c5aec14585a739d9912c9678f718db79	0	0	0	0	0	0	0	0	0	0	0	0	0	/home/dhl_ec/bnelissen/Slides/CD3_manuscript/CD3_slides/AAA469.cd3/AAA469.cd3.run1	255	0.7	0.06	0.7	0.06	-8.85457467972	-11.8667621007	0.764302585604	0.125998436829
8303.0	3972191.0	3963.0	8364.0	3972191.0	4000000.0	88.0	1.0	3.06	2.87	1.23	0.0599999999999	6.94	0.41	0.81	0.0700000000002	10.59	0.4	2.37	1.7	0.5	AAA469.cd3.X11.Y11.tile.tissue.png	42	1	2000	42	6ac9df26cae154e708d4d53683cbbe8e	0	0	0	0	0	0	0	0	0	0	0	0	0	/home/dhl_ec/bnelissen/Slides/CD3_manuscript/CD3_slides/AAA469.cd3/AAA469.cd3.run1	255	0.7	0.0634692682821	0.7	0.0634692682821	-8.38203594183	-11.508785472	0.36148952597	0.074437045105
7375.0	3236139.0	3361.0	16767.0	3236139.0	4000000.0	71.0	2.0	3.18	2.23	1.2	0.05	7.45	0.41	0.8	0.0999999999999	10.02	0.37	2.43	1.64	0.66	AAA469.cd3.X11.Y12.tile.tissue.png	43	1	2000	43	09a700b926aa4ceec533552d53474de5	0	0	0	0	0	0	0	0	0	0	0	0	0	/home/dhl_ec/bnelissen/Slides/CD3_manuscript/CD3_slides/AAA469.cd3/AAA469.cd3.run1	255	0.7	0.06	0.7	0.06	-8.44396071503	-11.5397210482	0.774511215323	0.304335522461
836.0	1184869.0	427.0	16205.0	1184869.0	4000000.0	10.0	9.0	2.31	1.92	1.2	0.05	7.16	0.41	0.79	0.18	8.01	0.28	2.35	1.66	0.42	AAA469.cd3.X11.Y13.tile.tissue.png	44	1	2000	44	0184f0076f6e080d9c11e94ba3a4e368	0	0	0	0	0	0	0	0	0	0	0	0	0	/home/dhl_ec/bnelissen/Slides/CD3_manuscript/CD3_slides/AAA469.cd3/AAA469.cd3.run1	255	0.7	0.06	0.7	0.06	-7.78976414665	-11.6249676239	0.585996953243	0.161214658203
0.0	374174.0	0.0	6424.0	374174.0	4000000.0	0.0	4.0	3.14	2.42	1.23	0.05	7.08	0.41	0.8	0.22	6.64	0.16	2.33	1.67	0.51	AAA469.cd3.X11.Y14.tile.tissue.png	45	1	2000	45	984d38da241ab621aaad59b4c74b9e17	0	0	0	0	0	0	0	0	0	0	0	0	0	/home/dhl_ec/bnelissen/Slides/CD3_manuscript/CD3_slides/AAA469.cd3/AAA469.cd3.run1	255	0.7	0.06	0.7	0.06	0.0	-12.1736868957	0.169914045254	0.0365506523437
0.0	14183.0	0.0	946.0	14183.0	4000000.0	0.0	3.0	3.23	2.73	1.24	0.05	7.53	0.41	0.79	0.24	6.94	0.14	2.25	1.65	0.41	AAA469.cd3.X11.Y15.tile.tissue.png	46	1	2000	46	0259cb5fa9f104f45bfce5e5412ae356	0	0	0	0	0	0	0	0	0	0	0	0	0	/home/dhl_ec/bnelissen/Slides/CD3_manuscript/CD3_slides/AAA469.cd3/AAA469.cd3.run1	255	0.7	0.06	0.7	0.06	-4.75504007021	-12.5549547056	0.378480315657	0.0357980583038
0.0	0.0	0.0	0.0	0.0	4000000.0	0.0	0.0	2.17	2.71	1.26	0.05	7.09	0.31	0.81	0.24	5.16	0.13	2.17	1.65	0.42	AAA469.cd3.X11.Y16.tile.tissue.png	47	1	2000	47	3b2ad1d6f1d51d5a6dd0f321c3a4890e	0	0	0	0	0	0	0	0	0	0	0	0	0	/home/dhl_ec/bnelissen/Slides/CD3_manuscript/CD3_slides/AAA469.cd3/AAA469.cd3.run1	255	1.0	0.06	1.0	0.06	0.0	-12.6547754896	0.0	0.0334371890106
0.0	53525.0	0.0	2793.0	53525.0	4000000.0	0.0	7.0	2.8	2.62	1.25	0.0500000000002	6.98	0.39	0.78	0.23	6.72	0.15	2.26	1.63	0.4	AAA469.cd3.X11.Y17.tile.tissue.png	48	1	2000	48	f2688faf5993e87b935c58ec1ae5f0ce	0	0	0	0	0	0	0	0	0	0	0	0	0	/home/dhl_ec/bnelissen/Slides/CD3_manuscript/CD3_slides/AAA469.cd3/AAA469.cd3.run1	255	0.7	0.06	0.7	0.06	-8.45337725674	-11.988307909	0.77893792991	0.0366577749023
0.0	0.0	0.0	0.0	0.0	1448000.0	0.0	0.0	2.81	0.76	0.44	0.00999999999999	2.48	0.12	0.28	0.0799999999999	1.67	0.05	0.76	0.58	0.16	AAA469.cd3.X11.Y18.tile.tissue.png	49	1	2000	49	e4c69ba3f25f5d8fd46186f04dcf22b4	0	0	0	0	0	0	0	0	0	0	0	0	0	/home/dhl_ec/bnelissen/Slides/CD3_manuscript/CD3_slides/AAA469.cd3/AAA469.cd3.run1	255	1.0	0.06	1.0	0.06	0.0	-10.0259321503	0.0	0.834830008638
0.0	0.0	0.0	0.0	0.0	4000000.0	0.0	0.0	2.52	2.1	1.2	0.0599999999999	6.59	0.32	0.9	0.23	5.01	0.13	2.15	1.62	0.4	AAA469.cd3.X11.Y5.tile.tissue.png	50	1	2000	50	159e6948bfaa74ec078c283cdc29406e	0	0	0	0	0	0	0	0	0	0	0	0	0	/home/dhl_ec/bnelissen/Slides/CD3_manuscript/CD3_slides/AAA469.cd3/AAA469.cd3.run1	255	1.0	0.06	1.0	0.06	0.0	-11.5666549054	0.0	10.303198452
0.0	1401.0	0.0	176.0	1401.0	4000000.0	0.0	1.0	3.01	2.65	1.19	0.05	6.92	0.4	0.78	0.23	6.23	0.15	2.21	1.64	0.42	AAA469.cd3.X11.Y6.tile.tissue.png	51	1	2000	51	66125334dff447844ae878ea60ae9324	0	0	0	0	0	0	0	0	0	0	0	0	0	/home/dhl_ec/bnelissen/Slides/CD3_manuscript/CD3_slides/AAA469.cd3/AAA469.cd3.run1	255	0.7	0.06	0.7	0.06	0.0	-12.5054829906	0.786086458891	0.0415054330053
3298.0	1412853.0	1573.0	6224.0	1412853.0	4000000.0	36.0	1.0	1.79	1.55	1.2	0.05	7.02	0.39	0.8	0.17	8.23	0.28	2.33	1.66	0.67	AAA469.cd3.X11.Y7.tile.tissue.png	52	1	2000	52	b9804ad9f3ece0edbb8bc194e89228d7	0	0	0	0	0	0	0	0	0	0	0	0	0	/home/dhl_ec/bnelissen/Slides/CD3_manuscript/CD3_slides/AAA469.cd3/AAA469.cd3.run1	255	0.7	0.06	0.7	0.06	-8.50263181637	-11.4493664044	0.529352144102	0.064800625
10338.0	4000000.0	4761.0	7996.0	4000000.0	4000000.0	107.0	1.0	3.47	2.03	1.26	0.05	6.65	0.33	0.8	0.0600000000002	10.62	0.4	2.35	1.64	0.48	AAA469.cd3.X11.Y8.tile.tissue.png	53	1	2000	53	a8e440ffff79a4599c8aa9431b51b6d4	0	0	0	0	0	0	0	0	0	0	0	0	0	/home/dhl_ec/bnelissen/Slides/CD3_manuscript/CD3_slides/AAA469.cd3/AAA469.cd3.run1	255	0.7	0.0621733732333	0.7	0.0621733732333	-8.48784202913	0.0	0.473365900654	0.0373100820312
14654.0	3998860.0	6977.0	8154.0	3998860.0	4000000.0	166.0	1.0	4.37	2.24	1.26	0.0599999999999	7.2	0.41	0.82	0.0600000000002	10.73	0.4	2.44	1.65	0.47	AAA469.cd3.X11.Y9.tile.tissue.png	54	1	2000	54	ea631427e165459403b676e65c5238b0	0	0	0	0	0	0	0	0	0	0	0	0	0	/home/dhl_ec/bnelissen/Slides/CD3_manuscript/CD3_slides/AAA469.cd3/AAA469.cd3.run1	255	0.7	0.0623085572078	0.7	0.0623085572078	-8.59698431636	-11.5967382696	0.535209316069	0.0889330346584
12937.0	3999656.0	5830.0	8110.0	3999656.0	4000000.0	134.0	1.0	1.38	1.43	1.2	0.05	6.89	0.41	0.81	0.0700000000002	10.73	0.41	2.41	1.64	0.47	AAA469.cd3.X12.Y10.tile.tissue.png	55	1	2000	55	289a4baf6b7705ab594ba86d3c7d8b28	0	0	0	0	0	0	0	0	0	0	0	0	0	/home/dhl_ec/bnelissen/Slides/CD3_manuscript/CD3_slides/AAA469.cd3/AAA469.cd3.run1	255	0.7	0.06	0.7	0.06	-8.55062582685	-10.8223612065	0.463704291556	0.047177297362
12783.0	3786748.0	5921.0	14288.0	3786748.0	4000000.0	142.0	5.0	1.0	1.33	1.23	0.0600000000002	8.23	0.41	0.81	0.0700000000002	10.71	0.4	2.38	1.66	0.46	AAA469.cd3.X12.Y11.tile.tissue.png	56	1	2000	56	e452cfbb3de1d056bea5fb8deb2ef5fa	0	0	0	0	0	0	0	0	0	0	0	0	0	/home/dhl_ec/bnelissen/Slides/CD3_manuscript/CD3_slides/AAA469.cd3/AAA469.cd3.run1	255	0.7	0.06	0.7	0.06	-8.71239650558	-11.8008912595	0.781432961083	0.172393881836
17454.0	3175324.0	7775.0	12031.0	3175324.0	4000000.0	183.0	4.0	1.03	1.44	1.23	0.0599999999999	7.9	0.42	0.81	0.1	10.1	0.37	2.41	1.63	0.78	AAA469.cd3.X12.Y12.tile.tissue.png	57	1	2000	57	f8831923d9557f4a521f54c694972877	0	0	0	0	0	0	0	0	0	0	0	0	0	/home/dhl_ec/bnelissen/Slides/CD3_manuscript/CD3_slides/AAA469.cd3/AAA469.cd3.run1	255	0.7	0.06	0.7	0.06	-8.54273564258	-11.4463117674	0.649249659145	0.182669980957
20487.0	2108195.0	9304.0	19960.0	2108195.0	4000000.0	210.0	9.0	1.2	2.13	1.27	0.0599999999999	8.19	0.42	0.8	0.15	9.35	0.32	2.42	1.73	0.79	AAA469.cd3.X12.Y13.tile.tissue.png	58	1	2000	58	e12197cd3c843faf50d57784298db834	0	0	0	0	0	0	0	0	0	0	0	0	0	/home/dhl_ec/bnelissen/Slides/CD3_manuscript/CD3_slides/AAA469.cd3/AAA469.cd3.run1	255	0.7	0.06	0.7	0.06	-9.00097537919	-12.346091568	1.63204883617	0.41326905957
5683.0	1104909.0	2607.0	17464.0	1104909.0	4000000.0	56.0	5.0	1.32	2.29	1.23	0.0600000000002	7.65	0.42	0.81	0.2	8.35	0.28	2.4	1.64	0.56	AAA469.cd3.X12.Y14.tile.tissue.png	59	1	2000	59	e429f8b5e87e916ff7078e4046ca712b	0	0	0	0	0	0	0	0	0	0	0	0	0	/home/dhl_ec/bnelissen/Slides/CD3_manuscript/CD3_slides/AAA469.cd3/AAA469.cd3.run1	255	0.7	0.06	0.7	0.06	-8.55901674208	-12.5536803408	1.19182042456	0.112013900391
0.0	35318.0	0.0	1926.0	35318.0	4000000.0	0.0	4.0	1.81	2.73	1.24	0.0599999999999	7.43	0.4	0.78	0.24	7.0	0.15	2.25	1.64	0.52	AAA469.cd3.X12.Y15.tile.tissue.png	60	1	2000	60	703dcf277ca086bf375269a8ae83b320	0	0	0	0	0	0	0	0	0	0	0	0	0	/home/dhl_ec/bnelissen/Slides/CD3_manuscript/CD3_slides/AAA469.cd3/AAA469.cd3.run1	255	0.7	0.06	0.7	0.06	-6.42867449177	-11.7579324872	0.0903951795051	0.0337743690186
6102.0	703270.0	2426.0	7846.0	703270.0	4000000.0	50.0	2.0	1.08	1.31	1.24	0.0600000000002	7.67	0.43	0.82	0.2	7.96	0.26	2.36	1.64	0.56	AAA469.cd3.X12.Y16.tile.tissue.png	61	1	2000	61	222129573f1c8486bb60fc5e4cac0914	0	0	0	0	0	0	0	0	0	0	0	0	0	/home/dhl_ec/bnelissen/Slides/CD3_manuscript/CD3_slides/AAA469.cd3/AAA469.cd3.run1	255	0.7	0.06	0.7	0.06	-8.51673651093	-12.2767137135	0.90359337317	0.113534876953
2305.0	986522.0	1275.0	5326.0	986522.0	4000000.0	28.0	2.0	1.2	2.01	1.25	0.05	7.9	0.41	0.8	0.19	8.17	0.27	2.35	1.64	0.75	AAA469.cd3.X12.Y17.tile.tissue.png	62	1	2000	62	1c3f0cb78e331e3d76334e27206c74b9	0	0	0	0	0	0	0	0	0	0	0	0	0	/home/dhl_ec/bnelissen/Slides/CD3_manuscript/CD3_slides/AAA469.cd3/AAA469.cd3.run1	255	0.7	0.06	0.7	0.06	-8.6019411783	-11.6138681198	0.610902312578	0.0777754433594
206.0	23779.0	100.0	1754.0	23779.0	1448000.0	2.0	5.0	1.28	1.63	0.47	0.02	2.9	0.16	0.31	0.0899999999999	2.81	0.0900000000001	0.85	0.6	0.24	AAA469.cd3.X12.Y18.tile.tissue.png	63	1	2000	63	53ecfad80790552943d3c223c3abb6a2	0	0	0	0	0	0	0	0	0	0	0	0	0	/home/dhl_ec/bnelissen/Slides/CD3_manuscript/CD3_slides/AAA469.cd3/AAA469.cd3.run1	255	0.7	0.06	0.7	0.06	-9.59927349097	-10.2930283356	1.67013163083	0.614206944924
0.0	0.0	0.0	0.0	0.0	4000000.0	0.0	0.0	2.05	2.29	1.22	0.05	7.05	0.33	0.8	0.23	5.14	0.14	2.2	1.68	0.76	AAA469.cd3.X12.Y6.tile.tissue.png	64	1	2000	64	654ea34ad2e6a943e47da44a2c980bf2	0	0	0	0	0	0	0	0	0	0	0	0	0	/home/dhl_ec/bnelissen/Slides/CD3_manuscript/CD3_slides/AAA469.cd3/AAA469.cd3.run1	255	1.0	0.06	1.0	0.06	0.0	-9.29116852101	0.0	0.511320243519
311.0	47745.0	177.0	1288.0	47745.0	4000000.0	3.0	2.0	1.73	2.44	1.24	0.05	7.48	0.41	0.81	0.24	7.38	0.23	2.24	1.65	0.54	AAA469.cd3.X12.Y7.tile.tissue.png	65	1	2000	65	ac108ff8373fe1ae2e9310c8cdc55bdd	0	0	0	0	0	0	0	0	0	0	0	0	0	/home/dhl_ec/bnelissen/Slides/CD3_manuscript/CD3_slides/AAA469.cd3/AAA469.cd3.run1	255	0.7	0.06	0.7	0.06	-8.45021499399	-12.1066132888	1.46577735763	0.0466378813477
3541.0	2355458.0	1756.0	8927.0	2355458.0	4000000.0	40.0	2.0	1.33	1.89	1.22	0.0599999999999	7.98	0.52	0.8	0.14	9.31	0.33	2.47	1.64	0.58	AAA469.cd3.X12.Y8.tile.tissue.png	66	1	2000	66	a90c803d8afdaf170ec91d9d76708d1d	0	0	0	0	0	0	0	0	0	0	0	0	0	/home/dhl_ec/bnelissen/Slides/CD3_manuscript/CD3_slides/AAA469.cd3/AAA469.cd3.run1	255	0.7	0.06	0.7	0.06	-8.2545899844	-11.4056323341	0.482692201763	0.0767534667969
6673.0	3929576.0	3097.0	8024.0	3929576.0	4000000.0	73.0	1.0	1.02	1.54	1.2	0.05	7.44	0.56	0.8	0.0599999999999	10.56	0.4	2.34	1.65	0.45	AAA469.cd3.X12.Y9.tile.tissue.png	67	1	2000	67	c339cbef79379043b432ad756eda1a2e	0	0	0	0	0	0	0	0	0	0	0	0	0	/home/dhl_ec/bnelissen/Slides/CD3_manuscript/CD3_slides/AAA469.cd3/AAA469.cd3.run1	255	0.7	0.0615114289216	0.7	0.0615114289216	-8.50215853822	-11.3302617827	0.532174302581	0.0475538305664
2997.0	1257240.0	1124.0	10990.0	1257240.0	4000000.0	23.0	10.0	0.98	1.27	1.22	0.05	7.82	0.4	0.8	0.19	8.39	0.28	2.37	1.7	0.62	AAA469.cd3.X13.Y10.tile.tissue.png	68	1	2000	68	99b6df842d0f3c7cfd812c937555e8ac	0	0	0	0	0	0	0	0	0	0	0	0	0	/home/dhl_ec/bnelissen/Slides/CD3_manuscript/CD3_slides/AAA469.cd3/AAA469.cd3.run1	255	0.7	0.06	0.7	0.06	-8.57243780391	-11.5579433878	0.685154089789	0.155178066406
19526.0	1671133.0	8992.0	12871.0	1671133.0	4000000.0	205.0	6.0	1.29	1.46	1.21	0.05	8.64	0.39	0.8	0.16	8.63	0.43	2.45	1.67	0.44	AAA469.cd3.X13.Y11.tile.tissue.png	69	1	2000	69	2505cfd56bd8754999e9016dbc42a5f5	0	0	0	0	0	0	0	0	0	0	0	0	0	/home/dhl_ec/bnelissen/Slides/CD3_manuscript/CD3_slides/AAA469.cd3/AAA469.cd3.run1	255	0.7	0.06	0.7	0.06	-8.80690727726	-12.4192963268	1.03891620944	0.279802642578
1745.0	980518.0	788.0	16719.0	980518.0	4000000.0	17.0	9.0	1.15	1.95	1.62	0.0599999999999	7.45	0.41	1.01	0.18	7.92	0.27	2.33	1.9	0.56	AAA469.cd3.X13.Y12.tile.tissue.png	70	1	2000	70	087c9bee75e0370711e0140561cc1bd1	0	0	0	0	0	0	0	0	0	0	0	0	0	/home/dhl_ec/bnelissen/Slides/CD3_manuscript/CD3_slides/AAA469.cd3/AAA469.cd3.run1	255	0.7	0.06	0.7	0.06	-7.39662442546	-10.9550554429	0.428720848639	0.112759428711
20537.0	2733862.0	9230.0	26319.0	2733862.0	4000000.0	195.0	4.0	1.63	1.43	1.25	0.0500000000002	7.39	0.42	0.79	0.12	9.79	0.35	2.71	1.7	0.44	AAA469.cd3.X13.Y13.tile.tissue.png	71	1	2000	71	b0b4b5d2d7c451ebad89b86ce6a4c1da	0	0	0	0	0	0	0	0	0	0	0	0	0	/home/dhl_ec/bnelissen/Slides/CD3_manuscript/CD3_slides/AAA469.cd3/AAA469.cd3.run1	255	0.7	0.06	0.7	0.06	-8.83141550765	-12.5290609519	1.54642021585	0.396976094727
21727.0	1493380.0	9323.0	23685.0	1493380.0	4000000.0	200.0	9.0	1.48	2.18	1.24	0.05	7.29	0.41	0.79	0.17	8.61	0.29	2.4	1.64	0.43	AAA469.cd3.X13.Y14.tile.tissue.png	72	1	2000	72	255bf6338f58f2cf9130426fab775be9	0	0	0	0	0	0	0	0	0	0	0	0	0	/home/dhl_ec/bnelissen/Slides/CD3_manuscript/CD3_slides/AAA469.cd3/AAA469.cd3.run1	255	0.7	0.06	0.7	0.06	-8.82418455895	-12.1684531043	1.16101837873	0.270331178711
8259.0	2021681.0	4162.0	9320.0	2021681.0	4000000.0	104.0	5.0	0.93	1.32	1.2	0.05	7.33	0.39	0.79	0.14	8.95	0.32	2.35	1.64	0.45	AAA469.cd3.X13.Y15.tile.tissue.png	73	1	2000	73	9f398529106b1799b81854ba5586cbca	0	0	0	0	0	0	0	0	0	0	0	0	0	/home/dhl_ec/bnelissen/Slides/CD3_manuscript/CD3_slides/AAA469.cd3/AAA469.cd3.run1	255	0.7	0.06	0.7	0.06	-8.30203174781	-11.5400458718	0.53610652841	0.0826513623047
8028.0	3801546.0	3904.0	9192.0	3801546.0	4000000.0	92.0	2.0	1.01	1.23	1.21	0.05	7.6	0.4	0.8	0.0699999999999	10.34	0.38	2.33	1.64	0.45	AAA469.cd3.X13.Y16.tile.tissue.png	74	1	2000	74	eaba09b910b8d9435293cd4819b27812	0	0	0	0	0	0	0	0	0	0	0	0	0	/home/dhl_ec/bnelissen/Slides/CD3_manuscript/CD3_slides/AAA469.cd3/AAA469.cd3.run1	255	0.7	0.06	0.7	0.06	-8.3575191206	-11.2139824631	0.404406330579	0.0823670075684
2790.0	1641045.0	1293.0	11881.0	1641045.0	4000000.0	31.0	7.0	0.95	1.29	1.23	0.05	7.3	0.4	0.79	0.17	8.54	0.3	2.32	1.64	0.53	AAA469.cd3.X13.Y17.tile.tissue.png	75	1	2000	75	1d3842576cca1ec48e7ee8f5b9c2611d	0	0	0	0	0	0	0	0	0	0	0	0	0	/home/dhl_ec/bnelissen/Slides/CD3_manuscript/CD3_slides/AAA469.cd3/AAA469.cd3.run1	255	0.7	0.06	0.7	0.06	-8.33578826458	-11.5019777244	0.547567391056	0.157393404297
0.0	65374.0	0.0	2652.0	65374.0	1448000.0	0.0	4.0	0.46	0.77	0.45	0.0200000000002	2.68	0.15	0.29	0.0800000000002	2.38	0.0600000000002	0.82	0.59	0.16	AAA469.cd3.X13.Y18.tile.tissue.png	76	1	2000	76	245197a94e52a8ec8592d7efdb99f1fc	0	0	0	0	0	0	0	0	0	0	0	0	0	/home/dhl_ec/bnelissen/Slides/CD3_manuscript/CD3_slides/AAA469.cd3/AAA469.cd3.run1	255	0.7	0.06	0.7	0.06	-5.93755088662	-8.33010936193	0.0452691235543	0.834331731385
0.0	2254.0	0.0	274.0	2254.0	4000000.0	0.0	1.0	1.92	2.03	1.23	0.0599999999999	7.07	0.39	1.0	0.26	6.27	0.14	2.23	1.64	0.61	AAA469.cd3.X13.Y5.tile.tissue.png	77	1	2000	77	0b3c5d53a515b8fa30db88cbccefc9af	0	0	0	0	0	0	0	0	0	0	0	0	0	/home/dhl_ec/bnelissen/Slides/CD3_manuscript/CD3_slides/AAA469.cd3/AAA469.cd3.run1	255	0.7	0.06	0.7	0.06	0.0	-10.4018819384	0.017384944601	5.51011424966
0.0	0.0	0.0	0.0	0.0	4000000.0	0.0	0.0	2.32	2.34	1.27	0.0500000000002	6.71	0.31	0.79	0.25	5.07	0.21	2.79	1.63	0.68	AAA469.cd3.X13.Y6.tile.tissue.png	78	1	2000	78	a3b9056cbdf94916a5979fa0d096099a	0	0	0	0	0	0	0	0	0	0	0	0	0	/home/dhl_ec/bnelissen/Slides/CD3_manuscript/CD3_slides/AAA469.cd3/AAA469.cd3.run1	255	1.0	0.06	1.0	0.06	0.0	-9.52854022997	0.0	0.0747689917717
51.0	9125.0	36.0	758.0	9125.0	4000000.0	1.0	3.0	1.98	2.3	1.21	0.0500000000002	7.03	0.4	0.96	0.24	7.3	0.24	2.26	1.67	1.21	AAA469.cd3.X13.Y7.tile.tissue.png	79	1	2000	79	74440f4f4b293080e722e962a65a04a0	0	0	0	0	0	0	0	0	0	0	0	0	0	/home/dhl_ec/bnelissen/Slides/CD3_manuscript/CD3_slides/AAA469.cd3/AAA469.cd3.run1	255	0.7	0.06	0.7	0.06	-9.50009618303	-12.8344408034	2.06573229928	0.0470421467896
71.0	96265.0	40.0	1884.0	96265.0	4000000.0	1.0	3.0	2.35	2.61	1.22	0.0599999999999	7.47	0.39	0.8	0.22	7.19	0.23	2.22	1.64	0.5	AAA469.cd3.X13.Y8.tile.tissue.png	80	1	2000	80	48803223dabaa401f620e325a39f95ee	0	0	0	0	0	0	0	0	0	0	0	0	0	/home/dhl_ec/bnelissen/Slides/CD3_manuscript/CD3_slides/AAA469.cd3/AAA469.cd3.run1	255	0.7	0.06	0.7	0.06	-7.69986719383	-12.9124500267	0.373700596415	0.0522102978516
1693.0	419287.0	845.0	9325.0	419287.0	4000000.0	18.0	10.0	2.37	2.89	1.24	0.0500000000002	7.12	0.4	0.79	0.22	7.63	0.25	2.33	1.63	0.71	AAA469.cd3.X13.Y9.tile.tissue.png	81	1	2000	81	c5742564a7b8a47efb6f16631439b160	0	0	0	0	0	0	0	0	0	0	0	0	0	/home/dhl_ec/bnelissen/Slides/CD3_manuscript/CD3_slides/AAA469.cd3/AAA469.cd3.run1	255	0.7	0.06	0.7	0.06	-8.66596674259	-12.1565525572	1.20447824703	0.136181789063
0.0	0.0	0.0	0.0	0.0	4000000.0	0.0	0.0	2.69	1.07	1.22	0.0500000000002	6.81	0.329999999999	0.79	0.24	5.01	0.13	2.14	1.63	1.63	AAA469.cd3.X14.Y10.tile.tissue.png	82	1	2000	82	5a9723448a9e9c710dd20c073367ad49	0	0	0	0	0	0	0	0	0	0	0	0	0	/home/dhl_ec/bnelissen/Slides/CD3_manuscript/CD3_slides/AAA469.cd3/AAA469.cd3.run1	255	1.0	0.06	1.0	0.06	0.0	-12.3092285663	0.0	0.0386229805298
0.0	15341.0	0.0	1284.0	15341.0	4000000.0	0.0	4.0	1.61	2.07	1.21	0.0500000000002	6.98	0.39	0.78	0.24	6.68	0.14	2.23	1.63	1.18	AAA469.cd3.X14.Y11.tile.tissue.png	83	1	2000	83	8ce8325e78dc52784f163e1cce23d2cc	0	0	0	0	0	0	0	0	0	0	0	0	0	/home/dhl_ec/bnelissen/Slides/CD3_manuscript/CD3_slides/AAA469.cd3/AAA469.cd3.run1	255	0.7	0.06	0.7	0.06	-5.94739060898	-11.9533812368	0.217742889837	0.0327689674988
1381.0	637272.0	747.0	8413.0	637272.0	4000000.0	17.0	5.0	2.38	2.68	1.24	0.0499999999997	7.36	0.4	0.78	0.21	7.6	0.25	2.33	1.63	1.58	AAA469.cd3.X14.Y12.tile.tissue.png	84	1	2000	84	035b0388a8db6ef6b8a70155d7ef7cb5	0	0	0	0	0	0	0	0	0	0	0	0	0	/home/dhl_ec/bnelissen/Slides/CD3_manuscript/CD3_slides/AAA469.cd3/AAA469.cd3.run1	255	0.7	0.06	0.7	0.06	-8.45302334362	-11.8784865366	1.27395739005	0.187269628906
33941.0	3303701.0	14306.0	15042.0	3303701.0	4000000.0	318.0	7.0	2.28	2.38	1.23	0.0500000000002	7.17	0.4	0.79	0.0899999999997	10.24	0.37	2.36	1.64	1.38	AAA469.cd3.X14.Y13.tile.tissue.png	85	1	2000	85	4969c1606b06b1846739596bf7eaa40f	0	0	0	0	0	0	0	0	0	0	0	0	0	/home/dhl_ec/bnelissen/Slides/CD3_manuscript/CD3_slides/AAA469.cd3/AAA469.cd3.run1	255	0.7	0.06	0.7	0.06	-8.72564371471	-11.7666073303	1.33670560329	0.334070689453
6070.0	3897849.0	2599.0	9682.0	3897849.0	4000000.0	61.0	1.0	2.84	3.07	1.23	0.0500000000002	8.76	0.4	0.8	0.0599999999999	10.61	0.4	2.45	1.66	0.66	AAA469.cd3.X14.Y14.tile.tissue.png	86	1	2000	86	7b722af89caa55ac19c5891a1f5151b6	0	0	0	0	0	0	0	0	0	0	0	0	0	/home/dhl_ec/bnelissen/Slides/CD3_manuscript/CD3_slides/AAA469.cd3/AAA469.cd3.run1	255	0.7	0.06	0.7	0.06	-8.05292644795	-11.5131276628	0.424297785194	0.159930272095
9523.0	4000000.0	4746.0	7996.0	4000000.0	4000000.0	110.0	1.0	1.84	2.44	1.3	0.0500000000002	7.1	0.32	0.82	0.0499999999997	10.81	0.58	2.69	1.64	0.45	AAA469.cd3.X14.Y15.tile.tissue.png	87	1	2000	87	9e46b6a27b92c5ab4df08cb92e3615d9	0	0	0	0	0	0	0	0	0	0	0	0	0	/home/dhl_ec/bnelissen/Slides/CD3_manuscript/CD3_slides/AAA469.cd3/AAA469.cd3.run1	255	0.7	0.0657184459308	0.7	0.0657184459308	-8.2297232277	-11.6295513557	0.298470263542	0.0517138308716
5905.0	3998650.0	2638.0	8030.0	3998650.0	4000000.0	59.0	1.0	1.99	2.8	1.24	0.0799999999999	7.21	0.42	0.8	0.0599999999999	12.01	0.41	2.35	1.66	0.47	AAA469.cd3.X14.Y16.tile.tissue.png	88	1	2000	88	0ec15496e1e34110dcadd2d6303defd7	0	0	0	0	0	0	0	0	0	0	0	0	0	/home/dhl_ec/bnelissen/Slides/CD3_manuscript/CD3_slides/AAA469.cd3/AAA469.cd3.run1	255	0.7	0.06	0.7	0.06	-8.59829385103	-10.9018362147	0.514990761674	0.0510020447907
771.0	833768.0	328.0	15064.0	833768.0	4000000.0	6.0	17.0	2.48	2.39	1.25	0.0500000000002	7.74	0.56	0.81	0.2	8.04	0.4	2.45	1.64	0.46	AAA469.cd3.X14.Y17.tile.tissue.png	89	1	2000	89	4b738f9d394db258b0c16dbd9d05a8a9	0	0	0	0	0	0	0	0	0	0	0	0	0	/home/dhl_ec/bnelissen/Slides/CD3_manuscript/CD3_slides/AAA469.cd3/AAA469.cd3.run1	255	0.7	0.06	0.7	0.06	-8.24464019075	-11.8512961906	0.862306300345	0.163692947266
0.0	21838.0	0.0	1447.0	21838.0	1448000.0	0.0	3.0	1.76	2.04	0.46	0.0200000000004	2.68	0.15	0.28	0.0800000000004	2.12	0.0900000000001	0.91	0.58	0.17	AAA469.cd3.X14.Y18.tile.tissue.png	90	1	2000	90	0ad709d309e58799115577804a89c679	0	0	0	0	0	0	0	0	0	0	0	0	0	/home/dhl_ec/bnelissen/Slides/CD3_manuscript/CD3_slides/AAA469.cd3/AAA469.cd3.run1	255	0.7	0.06	0.7	0.06	0.0	-8.24894575694	0.0137048409157	1.02034595357
0.0	60816.0	0.0	2068.0	60816.0	4000000.0	0.0	2.0	2.45	2.96	1.25	0.0599999999999	7.49	0.41	0.98	0.24	6.96	0.15	2.28	1.63	0.38	AAA469.cd3.X14.Y4.tile.tissue.png	91	1	2000	91	93b4d1db709b618ad25d7520b77af467	0	0	0	0	0	0	0	0	0	0	0	0	0	/home/dhl_ec/bnelissen/Slides/CD3_manuscript/CD3_slides/AAA469.cd3/AAA469.cd3.run1	255	0.7	0.06	0.7	0.06	-5.4297810836	-10.3013038804	0.0282991302717	2.20849754086
137.0	117102.0	52.0	5686.0	117102.0	4000000.0	1.0	9.0	2.43	1.33	1.21	0.0600000000004	7.45	0.41	0.85	0.24	7.4	0.24	2.27	1.63	0.39	AAA469.cd3.X14.Y5.tile.tissue.png	92	1	2000	92	ca3c41e79b8a645f70862e37df823433	0	0	0	0	0	0	0	0	0	0	0	0	0	/home/dhl_ec/bnelissen/Slides/CD3_manuscript/CD3_slides/AAA469.cd3/AAA469.cd3.run1	255	0.7	0.06	0.7	0.06	-6.5621536852	-9.15711333518	0.0412762817136	5.26065440613
0.0	14010.0	0.0	830.0	14010.0	4000000.0	0.0	2.0	2.88	1.6	1.24	0.0599999999999	7.42	0.41	0.79	0.24	6.91	0.15	2.26	1.64	0.42	AAA469.cd3.X14.Y6.tile.tissue.png	93	1	2000	93	97b43c537d77666c0cd007acb5578c79	0	0	0	0	0	0	0	0	0	0	0	0	0	/home/dhl_ec/bnelissen/Slides/CD3_manuscript/CD3_slides/AAA469.cd3/AAA469.cd3.run1	255	0.7	0.06	0.7	0.06	-7.37400211098	-12.4814877793	0.741399941965	0.046106628479
0.0	2566.0	0.0	228.0	2566.0	4000000.0	0.0	1.0	2.73	2.4	1.24	0.0599999999999	7.39	0.42	0.79	0.23	6.33	0.15	2.28	1.65	0.4	AAA469.cd3.X14.Y7.tile.tissue.png	94	1	2000	94	50511b598831a52d9120f0d8cdafc0ce	0	0	0	0	0	0	0	0	0	0	0	0	0	/home/dhl_ec/bnelissen/Slides/CD3_manuscript/CD3_slides/AAA469.cd3/AAA469.cd3.run1	255	0.7	0.06	0.7	0.06	0.0	-12.6625493323	2.96143110934	0.0457060570068
0.0	0.0	0.0	0.0	0.0	4000000.0	0.0	0.0	3.68	1.89	1.2	0.0500000000002	6.98	0.33	0.79	0.23	5.1	0.14	2.17	1.63	0.41	AAA469.cd3.X14.Y8.tile.tissue.png	95	1	2000	95	eb1799b14c31b895be173083d2d5a3b4	0	0	0	0	0	0	0	0	0	0	0	0	0	/home/dhl_ec/bnelissen/Slides/CD3_manuscript/CD3_slides/AAA469.cd3/AAA469.cd3.run1	255	1.0	0.06	1.0	0.06	0.0	-12.4312462003	0.0	0.0461356099663
0.0	3636.0	0.0	306.0	3636.0	4000000.0	0.0	1.0	2.09	2.19	1.25	0.0600000000004	7.36	0.4	0.8	0.24	6.87	0.15	2.24	1.64	0.46	AAA469.cd3.X14.Y9.tile.tissue.png	96	1	2000	96	bea0fb8bf9b8cf1c831fa23cb7ad6ca2	0	0	0	0	0	0	0	0	0	0	0	0	0	/home/dhl_ec/bnelissen/Slides/CD3_manuscript/CD3_slides/AAA469.cd3/AAA469.cd3.run1	255	0.7	0.06	0.7	0.06	-8.19086487072	-12.7972141641	2.72870069721	0.0441995922241
5011.0	432962.0	1711.0	6309.0	432962.0	4000000.0	35.0	7.0	3.18	1.85	1.21	0.0599999999999	7.58	0.41	0.81	0.22	7.71	0.25	2.34	1.65	0.43	AAA469.cd3.X15.Y10.tile.tissue.png	97	1	2000	97	7e5d7f218c986e8d0b66770c99403189	0	0	0	0	0	0	0	0	0	0	0	0	0	/home/dhl_ec/bnelissen/Slides/CD3_manuscript/CD3_slides/AAA469.cd3/AAA469.cd3.run1	255	0.7	0.06	0.7	0.06	-8.22878326679	-12.4713837844	1.1941592352	0.122346609375
2906.0	1614577.0	1394.0	13549.0	1614577.0	4000000.0	29.0	11.0	3.41	2.15	1.25	0.0599999999999	7.86	0.41	0.81	0.17	8.7	0.3	2.4	1.64	0.43	AAA469.cd3.X15.Y11.tile.tissue.png	98	1	2000	98	f1de1f48e36c97a205e1879fc325faac	0	0	0	0	0	0	0	0	0	0	0	0	0	/home/dhl_ec/bnelissen/Slides/CD3_manuscript/CD3_slides/AAA469.cd3/AAA469.cd3.run1	255	0.7	0.06	0.7	0.06	-8.65394287465	-11.7767135405	0.925300671883	0.155698285156
6001.0	2143291.0	2931.0	27572.0	2143291.0	4000000.0	66.0	18.0	2.08	2.2	1.21	0.0499999999997	7.37	0.4	0.78	0.14	8.3	0.29	2.3	1.57	0.44	AAA469.cd3.X15.Y12.tile.tissue.png	99	1	2000	99	308a4df7accdd8df358f33818891e2f8	0	0	0	0	0	0	0	0	0	0	0	0	0	/home/dhl_ec/bnelissen/Slides/CD3_manuscript/CD3_slides/AAA469.cd3/AAA469.cd3.run1	255	0.7	0.06	0.7	0.06	-8.82117568179	-12.0297228951	1.20439803166	0.268161508789
34239.0	3924886.0	16222.0	9825.0	3924886.0	4000000.0	379.0	1.0	1.06	1.37	1.11	0.0499999999997	7.4	0.39	0.74	0.0700000000002	9.69	0.389999999999	2.17	1.52	0.43	AAA469.cd3.X15.Y13.tile.tissue.png	100	1	2000	100	448f8a9f7f59af3cb2b78309950d7d66	0	0	0	0	0	0	0	0	0	0	0	0	0	/home/dhl_ec/bnelissen/Slides/CD3_manuscript/CD3_slides/AAA469.cd3/AAA469.cd3.run1	255	0.7	0.06	0.7	0.06	-8.78482652988	-11.755909895	0.846126203033	0.241677406067
57500.0	3943172.0	25465.0	9281.0	3943172.0	4000000.0	553.0	1.0	0.97	1.63	1.15	0.0500000000002	6.69	0.39	0.77	0.0599999999999	10.12	0.39	2.17	1.52	0.42	AAA469.cd3.X15.Y14.tile.tissue.png	101	1	2000	101	d4bee934c8ed96b3f4094112f536cd19	0	0	0	0	0	0	0	0	0	0	0	0	0	/home/dhl_ec/bnelissen/Slides/CD3_manuscript/CD3_slides/AAA469.cd3/AAA469.cd3.run1	255	0.7	0.0607005340406	0.7	0.0607005340406	-8.89323372588	-12.1903108238	0.82872115277	0.404511513489
2768.0	4000000.0	1343.0	7996.0	4000000.0	4000000.0	30.0	1.0	1.35	1.56	1.15	0.0500000000002	6.14	0.31	0.78	0.0500000000002	9.67	0.37	2.24	1.58	0.43	AAA469.cd3.X15.Y15.tile.tissue.png	102	1	2000	102	780cc120b730460bc96c0cb8cb831934	0	0	0	0	0	0	0	0	0	0	0	0	0	/home/dhl_ec/bnelissen/Slides/CD3_manuscript/CD3_slides/AAA469.cd3/AAA469.cd3.run1	255	0.7	0.0665355491641	0.7	0.0665355491641	-8.15167049294	-10.3578253164	0.243087109356	0.0497638010036
3075.0	3098320.0	1416.0	10402.0	3098320.0	4000000.0	34.0	4.0	1.12	1.14	1.15	0.0499999999997	6.81	0.38	0.75	0.0899999999997	8.89	0.32	2.18	1.55	0.42	AAA469.cd3.X15.Y16.tile.tissue.png	103	1	2000	103	47db063747a594ded9d215dfb652cb16	0	0	0	0	0	0	0	0	0	0	0	0	0	/home/dhl_ec/bnelissen/Slides/CD3_manuscript/CD3_slides/AAA469.cd3/AAA469.cd3.run1	255	0.7	0.06	0.7	0.06	-8.46321166709	-11.6471758316	0.691755982916	0.0960995131836
0.0	252832.0	0.0	8831.0	252832.0	4000000.0	0.0	10.0	1.16	1.43	1.16	0.0500000000002	6.61	0.38	0.73	0.2	6.25	0.15	2.17	1.58	0.389999999999	AAA469.cd3.X15.Y17.tile.tissue.png	104	1	2000	104	e3b24149da13ae5fd9c9163a59ebb58b	0	0	0	0	0	0	0	0	0	0	0	0	0	/home/dhl_ec/bnelissen/Slides/CD3_manuscript/CD3_slides/AAA469.cd3/AAA469.cd3.run1	255	0.7	0.06	0.7	0.06	-4.87633719804	-11.634742638	0.0170110837353	0.0295667858887
0.0	9992.0	0.0	590.0	9992.0	1448000.0	0.0	2.0	0.37	0.44	0.44	0.02	2.57	0.14	0.27	0.0800000000004	2.38	0.0599999999999	0.8	0.59	0.16	AAA469.cd3.X15.Y18.tile.tissue.png	105	1	2000	105	1f74bf08e01808b3b68ac744a3ebeb49	0	0	0	0	0	0	0	0	0	0	0	0	0	/home/dhl_ec/bnelissen/Slides/CD3_manuscript/CD3_slides/AAA469.cd3/AAA469.cd3.run1	255	0.7	0.06	0.7	0.06	-5.68115587132	-9.26560344976	0.185263711641	0.894504492828
0.0	155874.0	0.0	6588.0	155874.0	4000000.0	0.0	7.0	0.93	1.35	1.21	0.0700000000002	7.51	0.41	0.940000000001	0.24	6.48	0.14	2.18	1.56	0.47	AAA469.cd3.X15.Y4.tile.tissue.png	106	1	2000	106	24aa147d45d7eb4f1cae8fde44b5d0ab	0	0	0	0	0	0	0	0	0	0	0	0	0	/home/dhl_ec/bnelissen/Slides/CD3_manuscript/CD3_slides/AAA469.cd3/AAA469.cd3.run1	255	0.7	0.06	0.7	0.06	0.0	-10.1595480446	0.0715775003468	4.96522457849
92.0	293081.0	65.0	11711.0	293081.0	4000000.0	1.0	18.0	1.11	2.21	1.39	0.0499999999997	6.65	0.39	0.79	0.23	7.61	0.34	2.87	1.64	0.57	AAA469.cd3.X15.Y5.tile.tissue.png	107	1	2000	107	a9b8c0a1034887a16512ed3adcd3eb33	0	0	0	0	0	0	0	0	0	0	0	0	0	/home/dhl_ec/bnelissen/Slides/CD3_manuscript/CD3_slides/AAA469.cd3/AAA469.cd3.run1	255	0.7	0.06	0.7	0.06	-6.18044078102	-10.5579092218	0.0393603704398	0.0359113463135
0.0	10371.0	0.0	731.0	10371.0	4000000.0	0.0	2.0	1.12	2.18	1.28	0.0500000000002	6.63	0.38	0.77	0.22	5.77	0.15	2.27	1.65	0.76	AAA469.cd3.X15.Y6.tile.tissue.png	108	1	2000	108	f004b490de93336e2a57b038a8541382	0	0	0	0	0	0	0	0	0	0	0	0	0	/home/dhl_ec/bnelissen/Slides/CD3_manuscript/CD3_slides/AAA469.cd3/AAA469.cd3.run1	255	0.7	0.06	0.7	0.06	0.0	-12.2994470887	0.882350819744	0.0477290051575
0.0	9857.0	0.0	1054.0	9857.0	4000000.0	0.0	5.0	1.65	1.72	1.25	0.0499999999997	7.43	0.39	0.76	0.22	6.34	0.14	2.09	1.54	0.52	AAA469.cd3.X15.Y7.tile.tissue.png	109	1	2000	109	b26c7b47262ccd6c75b008fbf3e8b09b	0	0	0	0	0	0	0	0	0	0	0	0	0	/home/dhl_ec/bnelissen/Slides/CD3_manuscript/CD3_slides/AAA469.cd3/AAA469.cd3.run1	255	0.7	0.06	0.7	0.06	-8.38508250761	-12.2887634062	1.2236401668	0.0459590593262
0.0	6929.0	0.0	802.0	6929.0	4000000.0	0.0	3.0	1.62	1.74	1.15	0.0500000000002	6.57	0.37	0.72	0.22	5.68	0.14	2.09	1.53	0.54	AAA469.cd3.X15.Y8.tile.tissue.png	110	1	2000	110	4620e5314238160bd686c76708abad45	0	0	0	0	0	0	0	0	0	0	0	0	0	/home/dhl_ec/bnelissen/Slides/CD3_manuscript/CD3_slides/AAA469.cd3/AAA469.cd3.run1	255	0.7	0.06	0.7	0.06	0.0	-12.3464704926	0.858460450417	0.0487727959442
53.0	7552.0	28.0	762.0	7552.0	4000000.0	1.0	3.0	2.02	2.38	1.16	0.0499999999997	6.71	0.37	0.74	0.21	6.6	0.21	2.08	1.56	0.59	AAA469.cd3.X15.Y9.tile.tissue.png	111	1	2000	111	314f1a093a9c16919d928b3e70347124	0	0	0	0	0	0	0	0	0	0	0	0	0	/home/dhl_ec/bnelissen/Slides/CD3_manuscript/CD3_slides/AAA469.cd3/AAA469.cd3.run1	255	0.7	0.06	0.7	0.06	-8.77342382371	-12.0718989787	1.43788832363	0.0409410724487
2327.0	1690129.0	913.0	13179.0	1690129.0	4000000.0	20.0	9.0	2.29	1.74	1.15	0.0500000000002	6.97	0.38	0.75	0.15	7.98	0.28	2.22	1.53	0.39	AAA469.cd3.X16.Y10.tile.tissue.png	112	1	2000	112	4d75feb9ec0ca36eada1cc0897441f9f	0	0	0	0	0	0	0	0	0	0	0	0	0	/home/dhl_ec/bnelissen/Slides/CD3_manuscript/CD3_slides/AAA469.cd3/AAA469.cd3.run1	255	0.7	0.06	0.7	0.06	-8.8352070519	-11.8966853295	0.825831436587	0.143287178711
27141.0	3998865.0	13181.0	8138.0	3998865.0	4000000.0	300.0	1.0	2.02	1.71	1.19	0.0699999999997	6.4	0.38	0.76	0.0599999999999	11.23	0.58	2.38	1.53	0.43	AAA469.cd3.X16.Y11.tile.tissue.png	113	1	2000	113	5188a573edcc1b0e024330f1ac021c44	0	0	0	0	0	0	0	0	0	0	0	0	0	/home/dhl_ec/bnelissen/Slides/CD3_manuscript/CD3_slides/AAA469.cd3/AAA469.cd3.run1	255	0.7	0.0785839665344	0.7	0.0785839665344	-8.41788512733	-11.9180067361	0.334005989135	0.0814960188904
22776.0	3713993.0	10440.0	14554.0	3713993.0	4000000.0	233.0	5.0	2.23	2.52	1.15	0.0499999999997	12.17	0.56	0.75	0.0700000000002	10.49	0.4	2.38	1.64	0.45	AAA469.cd3.X16.Y12.tile.tissue.png	114	1	2000	114	a1f43381adc4aac7fc8640e658105a7c	0	0	0	0	0	0	0	0	0	0	0	0	0	/home/dhl_ec/bnelissen/Slides/CD3_manuscript/CD3_slides/AAA469.cd3/AAA469.cd3.run1	255	0.7	0.06	0.7	0.06	-8.83916579778	-12.0723220408	1.13644973088	0.46920936853
39578.0	3970420.0	17383.0	8984.0	3970420.0	4000000.0	385.0	1.0	2.48	1.95	1.24	0.0500000000002	8.94	0.42	0.84	0.0699999999997	11.15	0.39	2.2	1.56	0.42	AAA469.cd3.X16.Y13.tile.tissue.png	115	1	2000	115	43c4a57be191c9cb20902ecc8dc960af	0	0	0	0	0	0	0	0	0	0	0	0	0	/home/dhl_ec/bnelissen/Slides/CD3_manuscript/CD3_slides/AAA469.cd3/AAA469.cd3.run1	255	0.7	0.06	0.7	0.06	-8.91811110233	-11.7869352315	1.03731640908	0.428333517357
31761.0	4000000.0	14744.0	7996.0	4000000.0	4000000.0	337.0	1.0	1.6	1.23	1.17	0.0500000000002	13.27	0.29	0.75	0.0500000000002	10.03	0.39	2.24	1.53	0.45	AAA469.cd3.X16.Y14.tile.tissue.png	116	1	2000	116	0639cc119d5628c9a842d32f00a20f2d	0	0	0	0	0	0	0	0	0	0	0	0	0	/home/dhl_ec/bnelissen/Slides/CD3_manuscript/CD3_slides/AAA469.cd3/AAA469.cd3.run1	255	0.7	0.0645322058194	0.7	0.0645322058194	-8.78935747722	-11.1858084204	0.328113300079	0.0932680676527
5111.0	4000000.0	2397.0	7996.0	4000000.0	4000000.0	55.0	1.0	1.18	1.23	1.46	0.0500000000002	6.44	0.32	0.8	0.0499999999997	10.77	0.39	2.27	1.57	0.44	AAA469.cd3.X16.Y15.tile.tissue.png	117	1	2000	117	239fed55a830f350a239bcb4a08cc46a	0	0	0	0	0	0	0	0	0	0	0	0	0	/home/dhl_ec/bnelissen/Slides/CD3_manuscript/CD3_slides/AAA469.cd3/AAA469.cd3.run1	255	0.7	0.0672804865235	0.7	0.0672804865235	-8.4777300535	-11.0565990181	0.259631066313	0.0640938924558
14004.0	3164521.0	4597.0	14184.0	3164521.0	4000000.0	105.0	5.0	1.09	1.2	1.17	0.0499999999997	7.28	0.38	0.75	0.0900000000001	9.19	0.34	2.24	1.56	0.42	AAA469.cd3.X16.Y16.tile.tissue.png	118	1	2000	118	6bec6eb2c4a8325eca94d71bf0738839	0	0	0	0	0	0	0	0	0	0	0	0	0	/home/dhl_ec/bnelissen/Slides/CD3_manuscript/CD3_slides/AAA469.cd3/AAA469.cd3.run1	255	0.7	0.06	0.7	0.06	-8.55719334424	-12.0524316308	0.870229295748	0.315198789551
0.0	150716.0	0.0	6466.0	150716.0	4000000.0	0.0	10.0	1.37	1.04	1.17	0.0500000000002	6.71	0.39	0.76	0.23	6.01	0.16	2.32	1.65	0.4	AAA469.cd3.X16.Y17.tile.tissue.png	119	1	2000	119	4c8b7aae95c8337de5e987edf8ca4e85	0	0	0	0	0	0	0	0	0	0	0	0	0	/home/dhl_ec/bnelissen/Slides/CD3_manuscript/CD3_slides/AAA469.cd3/AAA469.cd3.run1	255	0.7	0.06	0.7	0.06	0.0	-12.2687934227	0.031117637021	0.0257570255127
0.0	1470.0	0.0	181.0	1470.0	1448000.0	0.0	1.0	0.39	0.48	0.46	0.0200000000004	2.84	0.15	0.29	0.0900000000001	2.22	0.0599999999999	0.79	0.59	0.17	AAA469.cd3.X16.Y18.tile.tissue.png	120	1	2000	120	c65b560b1b2df8fee3a35571c5fb02d9	0	0	0	0	0	0	0	0	0	0	0	0	0	/home/dhl_ec/bnelissen/Slides/CD3_manuscript/CD3_slides/AAA469.cd3/AAA469.cd3.run1	255	0.7	0.06	0.7	0.06	0.0	-9.43846201134	0.906506928943	0.900618565955
0.0	169001.0	0.0	6936.0	169001.0	4000000.0	0.0	6.0	0.86	1.08	1.25	0.0699999999997	7.47	0.6	1.05	0.21	6.33	0.14	2.13	1.54	0.37	AAA469.cd3.X16.Y4.tile.tissue.png	121	1	2000	121	b583b0ca2ab44ad06990fb66476e1e94	0	0	0	0	0	0	0	0	0	0	0	0	0	/home/dhl_ec/bnelissen/Slides/CD3_manuscript/CD3_slides/AAA469.cd3/AAA469.cd3.run1	255	0.7	0.06	0.7	0.06	-5.72534526611	-10.2059674652	0.0249733515315	7.39533197766
0.0	719807.0	0.0	21661.0	719807.0	4000000.0	0.0	17.0	1.0	1.12	1.16	0.0500000000002	6.83	0.39	0.76	0.19	6.81	0.16	2.24	1.52	0.39	AAA469.cd3.X16.Y5.tile.tissue.png	122	1	2000	122	9c0ebf5b8e457a72707c55d6e27323ae	0	0	0	0	0	0	0	0	0	0	0	0	0	/home/dhl_ec/bnelissen/Slides/CD3_manuscript/CD3_slides/AAA469.cd3/AAA469.cd3.run1	255	0.7	0.06	0.7	0.06	-4.64638111676	-11.744469002	0.0262330491835	0.0275898457031
0.0	171750.0	0.0	7352.0	171750.0	4000000.0	0.0	12.0	0.98	1.05	1.13	0.0500000000002	6.57	0.37	0.74	0.22	5.78	0.14	2.12	1.52	0.39	AAA469.cd3.X16.Y6.tile.tissue.png	123	1	2000	123	accb8c9c5033a53158d84db29be2db29	0	0	0	0	0	0	0	0	0	0	0	0	0	/home/dhl_ec/bnelissen/Slides/CD3_manuscript/CD3_slides/AAA469.cd3/AAA469.cd3.run1	255	0.7	0.06	0.7	0.06	0.0	-11.3704788537	0.0297398960608	0.0357048734741
159.0	100428.0	77.0	6567.0	100428.0	4000000.0	1.0	12.0	0.9	1.05	1.13	0.0500000000002	6.69	0.39	0.75	0.21	6.69	0.22	2.14	1.52	0.37	AAA469.cd3.X16.Y7.tile.tissue.png	124	1	2000	124	8838c58b5d8187864dcd864babe7540f	0	0	0	0	0	0	0	0	0	0	0	0	0	/home/dhl_ec/bnelissen/Slides/CD3_manuscript/CD3_slides/AAA469.cd3/AAA469.cd3.run1	255	0.7	0.06	0.7	0.06	-7.49017212397	-10.3497529403	0.316803734144	0.0456213608398
112.0	23352.0	46.0	1914.0	23352.0	4000000.0	1.0	7.0	0.88	1.07	1.13	0.0500000000002	6.6	0.38	0.74	0.22	6.62	0.21	2.08	1.53	0.52	AAA469.cd3.X16.Y8.tile.tissue.png	125	1	2000	125	54568cb813f8e7811a14fb4502900793	0	0	0	0	0	0	0	0	0	0	0	0	0	/home/dhl_ec/bnelissen/Slides/CD3_manuscript/CD3_slides/AAA469.cd3/AAA469.cd3.run1	255	0.7	0.06	0.7	0.06	-7.67402363418	-11.8060753046	0.223778598998	0.0432956308594
0.0	4454.0	0.0	540.0	4454.0	4000000.0	0.0	2.0	0.92	1.04	1.16	0.0500000000002	6.52	0.4	0.77	0.21	5.95	0.13	2.09	1.54	0.37	AAA469.cd3.X16.Y9.tile.tissue.png	126	1	2000	126	a82f61b45a779f82e6c1c8b4e28f25a9	0	0	0	0	0	0	0	0	0	0	0	0	0	/home/dhl_ec/bnelissen/Slides/CD3_manuscript/CD3_slides/AAA469.cd3/AAA469.cd3.run1	255	0.7	0.06	0.7	0.06	0.0	-12.1994580933	0.248316284783	0.0371512633057
3296.0	938490.0	1536.0	4862.0	938490.0	4000000.0	33.0	1.0	0.93	1.17	1.11	0.0500000000002	7.01	0.37	0.73	0.18	7.57	0.25	2.16	1.58	0.4	AAA469.cd3.X17.Y10.tile.tissue.png	127	1	2000	127	47826bdd1e2ef73cfd2f8ec56d73ecf2	0	0	0	0	0	0	0	0	0	0	0	0	0	/home/dhl_ec/bnelissen/Slides/CD3_manuscript/CD3_slides/AAA469.cd3/AAA469.cd3.run1	255	0.7	0.06	0.7	0.06	-8.81448023175	-12.1928119043	0.891179764506	0.0781583769531
33406.0	3737626.0	14565.0	9756.0	3737626.0	4000000.0	314.0	2.0	0.97	1.34	1.26	0.0600000000004	8.46	0.4	0.81	0.0799999999999	11.15	0.4	2.37	1.65	0.46	AAA469.cd3.X17.Y11.tile.tissue.png	128	1	2000	128	f71a419479b88bec71a1bd11ed5a3914	0	0	0	0	0	0	0	0	0	0	0	0	0	/home/dhl_ec/bnelissen/Slides/CD3_manuscript/CD3_slides/AAA469.cd3/AAA469.cd3.run1	255	0.7	0.06	0.7	0.06	-8.70480972449	-11.7403003517	0.631534038237	0.169066750977
47278.0	3998961.0	21757.0	8084.0	3998961.0	4000000.0	487.0	1.0	1.22	1.53	1.2	0.0499999999997	8.95	0.4	0.82	0.0699999999997	11.24	0.39	2.45	1.68	0.43	AAA469.cd3.X17.Y12.tile.tissue.png	129	1	2000	129	fe0203f0e6f0636d06795275bf297b77	0	0	0	0	0	0	0	0	0	0	0	0	0	/home/dhl_ec/bnelissen/Slides/CD3_manuscript/CD3_slides/AAA469.cd3/AAA469.cd3.run1	255	0.7	0.06	0.7	0.06	-9.04358680664	-11.9079989066	0.900531523964	0.263541611603
48200.0	3883827.0	19978.0	11615.0	3883827.0	4000000.0	425.0	4.0	0.940000000001	1.17	1.15	0.0500000000002	7.89	0.38	0.77	0.0599999999999	10.56	0.39	2.26	1.57	0.42	AAA469.cd3.X17.Y13.tile.tissue.png	130	1	2000	130	ed008e6a561906c6a141d5bfb5f88be4	0	0	0	0	0	0	0	0	0	0	0	0	0	/home/dhl_ec/bnelissen/Slides/CD3_manuscript/CD3_slides/AAA469.cd3/AAA469.cd3.run1	255	0.7	0.060006819897	0.7	0.060006819897	-8.79527916467	-11.8078003606	1.08531515728	0.447504340393
59042.0	3999879.0	25055.0	8006.0	3999879.0	4000000.0	540.0	1.0	1.0	1.21	1.14	0.0500000000002	7.23	0.36	0.74	0.0599999999999	10.24	0.38	2.16	1.52	0.62	AAA469.cd3.X17.Y14.tile.tissue.png	131	1	2000	131	500b69982f5323db3b60ca946f55a52d	0	0	0	0	0	0	0	0	0	0	0	0	0	/home/dhl_ec/bnelissen/Slides/CD3_manuscript/CD3_slides/AAA469.cd3/AAA469.cd3.run1	255	0.7	0.06	0.7	0.06	-8.92470390756	-11.2334485038	0.694609058753	0.235249787815
31127.0	3915781.0	12896.0	9518.0	3915781.0	4000000.0	271.0	2.0	0.97	1.61	1.17	0.0500000000002	9.55	0.37	0.74	0.0599999999999	9.83	0.38	2.27	1.54	0.61	AAA469.cd3.X17.Y15.tile.tissue.png	132	1	2000	132	9468ba6b9a4d4a1461c530b83f8b413e	0	0	0	0	0	0	0	0	0	0	0	0	0	/home/dhl_ec/bnelissen/Slides/CD3_manuscript/CD3_slides/AAA469.cd3/AAA469.cd3.run1	255	0.7	0.0658595365823	0.7	0.0658595365823	-8.30550124281	-11.1870197617	0.39879204798	0.0893777223816
3752.0	2975442.0	1584.0	18273.0	2975442.0	4000000.0	34.0	8.0	0.89	1.1	1.14	0.0500000000002	10.28	0.38	0.76	0.0999999999999	8.88	0.33	2.25	1.53	0.57	AAA469.cd3.X17.Y16.tile.tissue.png	133	1	2000	133	a81308ef67c30e79e03aeb74d704b634	0	0	0	0	0	0	0	0	0	0	0	0	0	/home/dhl_ec/bnelissen/Slides/CD3_manuscript/CD3_slides/AAA469.cd3/AAA469.cd3.run1	255	0.7	0.06	0.7	0.06	-8.62094444505	-12.1385002781	0.842595489996	0.295683290039
721.0	335347.0	260.0	12698.0	335347.0	4000000.0	5.0	18.0	0.97	1.05	1.17	0.0500000000002	6.52	0.38	0.77	0.21	6.97	0.23	2.16	1.58	0.55	AAA469.cd3.X17.Y17.tile.tissue.png	134	1	2000	134	4c92d27f9aea47a2de80d25f95b45ac9	0	0	0	0	0	0	0	0	0	0	0	0	0	/home/dhl_ec/bnelissen/Slides/CD3_manuscript/CD3_slides/AAA469.cd3/AAA469.cd3.run1	255	0.7	0.06	0.7	0.06	-6.57727649717	-10.541905851	0.104799095379	0.0378528520508
133.0	14541.0	52.0	1423.0	14541.0	1448000.0	1.0	6.0	0.4	0.58	0.41	0.00999999999976	2.52	0.14	0.27	0.0799999999999	2.44	0.0799999999999	0.8	0.58	0.15	AAA469.cd3.X17.Y18.tile.tissue.png	135	1	2000	135	c8c98ef3597efc0f7989c1573b5164b5	0	0	0	0	0	0	0	0	0	0	0	0	0	/home/dhl_ec/bnelissen/Slides/CD3_manuscript/CD3_slides/AAA469.cd3/AAA469.cd3.run1	255	0.7	0.06	0.7	0.06	-7.16818362396	-8.93579658348	0.292261823558	0.725616652009
0.0	25675.0	0.0	1519.0	25675.0	4000000.0	0.0	3.0	1.43	2.13	1.11	0.0600000000004	6.66	0.37	0.84	0.2	5.81	0.13	2.1	1.59	0.56	AAA469.cd3.X17.Y4.tile.tissue.png	136	1	2000	136	10a508d9c77c4852c800e19de9ef311a	0	0	0	0	0	0	0	0	0	0	0	0	0	/home/dhl_ec/bnelissen/Slides/CD3_manuscript/CD3_slides/AAA469.cd3/AAA469.cd3.run1	255	0.7	0.06	0.7	0.06	0.0	-10.3424643575	0.0282834322891	11.4751684268
9009.0	1918996.0	3510.0	14132.0	1918996.0	4000000.0	77.0	12.0	1.75	2.38	1.11	0.0500000000002	6.66	0.38	0.75	0.13	8.22	0.29	2.26	1.57	0.59	AAA469.cd3.X17.Y5.tile.tissue.png	137	1	2000	137	d1569f03e69416e428abdef23cfa70af	0	0	0	0	0	0	0	0	0	0	0	0	0	/home/dhl_ec/bnelissen/Slides/CD3_manuscript/CD3_slides/AAA469.cd3/AAA469.cd3.run1	255	0.7	0.06	0.7	0.06	-8.52208032847	-11.5381691157	0.956142734268	0.324021556641
54877.0	2628210.0	22351.0	17106.0	2628210.0	4000000.0	476.0	12.0	2.32	1.58	1.11	0.0500000000002	6.9	0.38	0.75	0.11	9.29	0.33	2.3	1.55	1.12	AAA469.cd3.X17.Y6.tile.tissue.png	138	1	2000	138	eaae1a67a457c84be85f522267ca1a09	0	0	0	0	0	0	0	0	0	0	0	0	0	/home/dhl_ec/bnelissen/Slides/CD3_manuscript/CD3_slides/AAA469.cd3/AAA469.cd3.run1	255	0.7	0.06	0.7	0.06	-8.88569064902	-11.7727579334	1.2462196838	0.425160382324
22088.0	2113036.0	10134.0	12893.0	2113036.0	4000000.0	224.0	4.0	1.47	1.64	1.12	0.0500000000002	6.82	0.37	0.73	0.13	8.39	0.3	2.26	1.62	0.41	AAA469.cd3.X17.Y7.tile.tissue.png	139	1	2000	139	0b4d3a6ebc6cadb36668c856a1722098	0	0	0	0	0	0	0	0	0	0	0	0	0	/home/dhl_ec/bnelissen/Slides/CD3_manuscript/CD3_slides/AAA469.cd3/AAA469.cd3.run1	255	0.7	0.06	0.7	0.06	-9.02879922387	-12.5754717695	1.55798109977	0.362993205078
871.0	230686.0	467.0	5537.0	230686.0	4000000.0	9.0	7.0	2.22	2.33	1.13	0.0500000000002	6.74	0.38	0.73	0.21	6.73	0.22	2.14	1.55	0.38	AAA469.cd3.X17.Y8.tile.tissue.png	140	1	2000	140	78e269cf6ea6cecb5dbd6cff09e9ec5e	0	0	0	0	0	0	0	0	0	0	0	0	0	/home/dhl_ec/bnelissen/Slides/CD3_manuscript/CD3_slides/AAA469.cd3/AAA469.cd3.run1	255	0.7	0.06	0.7	0.06	-8.37629327166	-12.3330651287	1.63472364725	0.100483140625
0.0	4506.0	0.0	540.0	4506.0	4000000.0	0.0	3.0	2.21	1.71	1.12	0.0599999999999	6.7	0.38	0.74	0.21	6.18	0.14	2.08	1.55	0.36	AAA469.cd3.X17.Y9.tile.tissue.png	141	1	2000	141	d51f069e96d4c1f4a3f13748929d6358	0	0	0	0	0	0	0	0	0	0	0	0	0	/home/dhl_ec/bnelissen/Slides/CD3_manuscript/CD3_slides/AAA469.cd3/AAA469.cd3.run1	255	0.7	0.06	0.7	0.06	-7.0906342316	-12.2518809449	0.726833553701	0.038803539093
0.0	39742.0	0.0	1024.0	39742.0	4000000.0	0.0	2.0	2.39	2.75	1.14	0.0499999999997	6.57	0.38	0.74	0.22	5.78	0.13	2.08	1.52	0.38	AAA469.cd3.X18.Y10.tile.tissue.png	142	1	2000	142	e09ef3d00b6682267e0d1ec364fa95e1	0	0	0	0	0	0	0	0	0	0	0	0	0	/home/dhl_ec/bnelissen/Slides/CD3_manuscript/CD3_slides/AAA469.cd3/AAA469.cd3.run1	255	0.7	0.06	0.7	0.06	0.0	-12.1338950652	0.154575404916	0.0404146777954
8455.0	2190641.0	3985.0	9759.0	2190641.0	4000000.0	84.0	6.0	3.24	2.33	1.12	0.04	6.64	0.39	0.76	0.13	8.55	0.3	2.22	1.53	0.4	AAA469.cd3.X18.Y11.tile.tissue.png	143	1	2000	143	2a06e895c93f41dd8c3c9b3453329a49	0	0	0	0	0	0	0	0	0	0	0	0	0	/home/dhl_ec/bnelissen/Slides/CD3_manuscript/CD3_slides/AAA469.cd3/AAA469.cd3.run1	255	0.7	0.06	0.7	0.06	-8.50650403589	-11.6811305289	0.671646773612	0.131609855469
36990.0	4000000.0	17418.0	7996.0	4000000.0	4000000.0	389.0	1.0	0.92	2.01	1.19	0.0499999999997	7.37	0.3	0.78	0.0500000000002	11.21	0.4	2.26	1.59	0.45	AAA469.cd3.X18.Y12.tile.tissue.png	144	1	2000	144	02d5e3b862eaa0576a7257808b45b943	0	0	0	0	0	0	0	0	0	0	0	0	0	/home/dhl_ec/bnelissen/Slides/CD3_manuscript/CD3_slides/AAA469.cd3/AAA469.cd3.run1	255	0.7	0.0659554222656	0.7	0.0659554222656	-8.91011448437	-11.318767879	0.587866709648	0.131024630383
54184.0	3981895.0	25769.0	8403.0	3981895.0	4000000.0	583.0	1.0	1.42	2.34	1.14	0.0500000000002	6.89	0.37	0.74	0.0599999999999	10.06	0.38	2.16	1.53	0.47	AAA469.cd3.X18.Y13.tile.tissue.png	145	1	2000	145	b2470566265d1a5f43c55e446cc5dfec	0	0	0	0	0	0	0	0	0	0	0	0	0	/home/dhl_ec/bnelissen/Slides/CD3_manuscript/CD3_slides/AAA469.cd3/AAA469.cd3.run1	255	0.7	0.0639258443925	0.7	0.0639258443925	-8.87457718987	-11.5580660137	0.702975272445	0.13958508255
33462.0	3856115.0	15589.0	9424.0	3856115.0	4000000.0	346.0	1.0	1.98	2.32	1.15	0.0500000000002	6.91	0.4	0.81	0.0799999999999	11.02	0.42	2.35	1.62	0.46	AAA469.cd3.X18.Y14.tile.tissue.png	146	1	2000	146	61051f3cde1b9f88e0058723313f0349	0	0	0	0	0	0	0	0	0	0	0	0	0	/home/dhl_ec/bnelissen/Slides/CD3_manuscript/CD3_slides/AAA469.cd3/AAA469.cd3.run1	255	0.7	0.06	0.7	0.06	-8.52163356415	-11.5306677415	0.622204628947	0.256568289459
9056.0	2733483.0	4323.0	20375.0	2733483.0	4000000.0	92.0	5.0	1.3	1.38	1.18	0.0499999999997	7.2	0.38	0.74	0.1	8.8	0.33	2.27	1.51	0.409999999999	AAA469.cd3.X18.Y15.tile.tissue.png	147	1	2000	147	13dbc86a58574e93d968a88d9d65f761	0	0	0	0	0	0	0	0	0	0	0	0	0	/home/dhl_ec/bnelissen/Slides/CD3_manuscript/CD3_slides/AAA469.cd3/AAA469.cd3.run1	255	0.7	0.06	0.7	0.06	-8.54586336625	-11.8026440378	1.02847292192	0.567911528076
1393.0	2562077.0	577.0	19455.0	2562077.0	4000000.0	12.0	6.0	0.88	1.58	1.16	0.0499999999997	6.9	0.38	0.74	0.11	8.47	0.32	2.22	1.54	0.39	AAA469.cd3.X18.Y16.tile.tissue.png	148	1	2000	148	a8d942f4be717dc937b4520517469b64	0	0	0	0	0	0	0	0	0	0	0	0	0	/home/dhl_ec/bnelissen/Slides/CD3_manuscript/CD3_slides/AAA469.cd3/AAA469.cd3.run1	255	0.7	0.06	0.7	0.06	-8.29460113906	-12.0205638555	0.784370888455	0.365712023438
0.0	880631.0	0.0	19095.0	880631.0	4000000.0	0.0	20.0	0.84	1.06	1.17	0.0500000000002	6.57	0.37	0.73	0.2	6.82	0.17	2.17	1.53	0.38	AAA469.cd3.X18.Y17.tile.tissue.png	149	1	2000	149	064b1b3f9496af8dc6c042e4b03090fb	0	0	0	0	0	0	0	0	0	0	0	0	0	/home/dhl_ec/bnelissen/Slides/CD3_manuscript/CD3_slides/AAA469.cd3/AAA469.cd3.run1	255	0.7	0.06	0.7	0.06	-4.85330402471	-11.4804407381	0.0319062371996	0.0166115263672
60.0	2792.0	39.0	327.0	2792.0	1448000.0	1.0	2.0	0.42	0.44	0.43	0.02	2.74	0.15	0.28	0.0799999999999	2.5	0.0799999999999	0.8	0.59	0.16	AAA469.cd3.X18.Y18.tile.tissue.png	150	1	2000	150	75fcc641bedb987e76fbcf8ac6b8e1bc	0	0	0	0	0	0	0	0	0	0	0	0	0	/home/dhl_ec/bnelissen/Slides/CD3_manuscript/CD3_slides/AAA469.cd3/AAA469.cd3.run1	255	0.7	0.06	0.7	0.06	-7.58153055982	-9.49253882784	0.626478812959	0.812506875223
0.0	76456.0	0.0	4373.0	76456.0	4000000.0	0.0	9.0	0.97	1.2	1.26	0.0599999999999	7.41	0.41	0.86	0.24	6.96	0.15	2.27	1.67	0.51	AAA469.cd3.X18.Y4.tile.tissue.png	151	1	2000	151	e3e193077cada2f92db7edb6853d0441	0	0	0	0	0	0	0	0	0	0	0	0	0	/home/dhl_ec/bnelissen/Slides/CD3_manuscript/CD3_slides/AAA469.cd3/AAA469.cd3.run1	255	0.7	0.06	0.7	0.06	-5.51546069156	-9.29467456038	0.0343303215033	7.27700882927
11474.0	2120398.0	4124.0	18360.0	2120398.0	4000000.0	90.0	16.0	0.95	1.21	1.22	0.0500000000002	6.93	0.39	0.74	0.13	8.3	0.3	2.25	1.65	0.6	AAA469.cd3.X18.Y5.tile.tissue.png	152	1	2000	152	1f878fb3d6146145c515ad9adb517ccb	0	0	0	0	0	0	0	0	0	0	0	0	0	/home/dhl_ec/bnelissen/Slides/CD3_manuscript/CD3_slides/AAA469.cd3/AAA469.cd3.run1	255	0.7	0.06	0.7	0.06	-8.50417682462	-11.2180523327	0.83199845346	0.258472930664
10479.0	3999873.0	5528.0	8030.0	3999873.0	4000000.0	129.0	1.0	1.32	1.21	1.19	0.0499999999997	7.59	0.41	0.81	0.0599999999999	10.75	0.4	2.36	1.63	0.47	AAA469.cd3.X18.Y6.tile.tissue.png	153	1	2000	153	0508dec2fa3cc51c3420812d3ea88441	0	0	0	0	0	0	0	0	0	0	0	0	0	/home/dhl_ec/bnelissen/Slides/CD3_manuscript/CD3_slides/AAA469.cd3/AAA469.cd3.run1	255	0.7	0.0693811072217	0.7	0.0693811072217	-8.3426055203	-11.0563917296	0.378797072046	0.095665953084
24529.0	3978555.0	11964.0	8988.0	3978555.0	4000000.0	282.0	1.0	0.95	1.15	1.26	0.0499999999997	7.38	0.41	0.81	0.0700000000002	10.92	0.4	2.34	1.65	0.47	AAA469.cd3.X18.Y7.tile.tissue.png	154	1	2000	154	86a0785da22ad75aa2837c1bc1e5f0b3	0	0	0	0	0	0	0	0	0	0	0	0	0	/home/dhl_ec/bnelissen/Slides/CD3_manuscript/CD3_slides/AAA469.cd3/AAA469.cd3.run1	255	0.7	0.0655042296273	0.7	0.0655042296273	-8.80645153383	-11.6537469378	0.725142257536	0.14728878838
14164.0	2220572.0	6911.0	15705.0	2220572.0	4000000.0	150.0	4.0	0.93	1.19	1.23	0.0499999999997	8.38	0.400000000001	0.8	0.14	9.31	0.33	2.44	1.64	0.43	AAA469.cd3.X18.Y8.tile.tissue.png	155	1	2000	155	ed62fab25218453a1ea4014db312a307	0	0	0	0	0	0	0	0	0	0	0	0	0	/home/dhl_ec/bnelissen/Slides/CD3_manuscript/CD3_slides/AAA469.cd3/AAA469.cd3.run1	255	0.7	0.06	0.7	0.06	-8.77754068379	-12.4328461123	1.43068228336	0.412669830078
0.0	31917.0	0.0	1298.0	31917.0	4000000.0	0.0	2.0	0.89	1.12	1.24	0.0499999999997	7.43	0.41	0.81	0.24	6.37	0.15	2.23	1.64	0.41	AAA469.cd3.X18.Y9.tile.tissue.png	156	1	2000	156	08be5f41ae68ba81438b121d355a8581	0	0	0	0	0	0	0	0	0	0	0	0	0	/home/dhl_ec/bnelissen/Slides/CD3_manuscript/CD3_slides/AAA469.cd3/AAA469.cd3.run1	255	0.7	0.06	0.7	0.06	0.0	-11.5009620117	0.0761707888087	0.0392070354004
8337.0	1399457.0	2018.0	15826.0	1399457.0	4000000.0	51.0	10.0	0.889999999999	1.14	1.26	0.0599999999999	7.5	0.42	0.79	0.18	8.41	0.29	2.47	1.63	0.41	AAA469.cd3.X19.Y10.tile.tissue.png	157	1	2000	157	921f14d26546ad391668efefe1662b3b	0	0	0	0	0	0	0	0	0	0	0	0	0	/home/dhl_ec/bnelissen/Slides/CD3_manuscript/CD3_slides/AAA469.cd3/AAA469.cd3.run1	255	0.7	0.06	0.7	0.06	-7.92506457205	-11.3800186675	0.933260416273	0.289809609375
0.0	641161.0	0.0	20865.0	641161.0	4000000.0	0.0	20.0	0.92	1.11	1.21	0.0499999999993	7.51	0.42	0.81	0.22	7.38	0.18	2.41	1.65	0.41	AAA469.cd3.X19.Y11.tile.tissue.png	158	1	2000	158	04abec424e34cd8d9b0b4d1adab07ae4	0	0	0	0	0	0	0	0	0	0	0	0	0	/home/dhl_ec/bnelissen/Slides/CD3_manuscript/CD3_slides/AAA469.cd3/AAA469.cd3.run1	255	0.7	0.06	0.7	0.06	-6.68530193969	-10.8274867948	0.407031554701	0.0756768066406
1222.0	2310811.0	712.0	19488.0	2310811.0	4000000.0	17.0	6.0	0.95	1.15	1.25	0.0500000000002	8.03	0.41	0.8	0.14	9.16	0.33	2.45	1.63	0.590000000001	AAA469.cd3.X19.Y12.tile.tissue.png	159	1	2000	159	59c73e17449bc53c0b5dc08742d104ae	0	0	0	0	0	0	0	0	0	0	0	0	0	/home/dhl_ec/bnelissen/Slides/CD3_manuscript/CD3_slides/AAA469.cd3/AAA469.cd3.run1	255	0.7	0.06	0.7	0.06	-8.12243734119	-11.8083412848	1.0291275856	0.516851629883
9176.0	3354641.0	4088.0	15327.0	3354641.0	4000000.0	83.0	2.0	1.02	1.16	1.21	0.0500000000002	7.85	0.38	0.75	0.0799999999999	9.83	0.349999999999	2.28	1.56	0.740000000001	AAA469.cd3.X19.Y13.tile.tissue.png	160	1	2000	160	ceae6aebb1c67b0d7152432d8d2a989a	0	0	0	0	0	0	0	0	0	0	0	0	0	/home/dhl_ec/bnelissen/Slides/CD3_manuscript/CD3_slides/AAA469.cd3/AAA469.cd3.run1	255	0.7	0.06	0.7	0.06	-8.5548521101	-11.810531785	1.01977179644	0.671291329224
3573.0	2605188.0	1724.0	18942.0	2605188.0	4000000.0	35.0	7.0	1.2	1.51	1.18	0.0600000000004	8.89	0.42	0.82	0.13	9.48	0.35	2.43	1.64	0.59	AAA469.cd3.X19.Y14.tile.tissue.png	161	1	2000	161	377edb89d95b1b59df1794b41739ba66	0	0	0	0	0	0	0	0	0	0	0	0	0	/home/dhl_ec/bnelissen/Slides/CD3_manuscript/CD3_slides/AAA469.cd3/AAA469.cd3.run1	255	0.7	0.06	0.7	0.06	-8.13472642882	-11.8553268913	0.988939833221	0.552002655029
0.0	1761188.0	0.0	20208.0	1761188.0	4000000.0	0.0	7.0	1.19	1.15	1.21	0.0500000000002	7.53	0.42	0.79	0.17	8.36	0.23	2.41	1.66	0.570000000001	AAA469.cd3.X19.Y15.tile.tissue.png	162	1	2000	162	4f9ced33f36964d82165d2029f2435b2	0	0	0	0	0	0	0	0	0	0	0	0	0	/home/dhl_ec/bnelissen/Slides/CD3_manuscript/CD3_slides/AAA469.cd3/AAA469.cd3.run1	255	0.7	0.06	0.7	0.06	-6.44487005684	-11.9694139802	0.0306537217498	0.0110207626953
0.0	1960804.0	0.0	28514.0	1960804.0	4000000.0	0.0	8.0	0.910000000001	1.07	1.22	0.0500000000002	7.52	0.42	0.79	0.16	8.45	0.24	2.51	1.66	0.619999999999	AAA469.cd3.X19.Y16.tile.tissue.png	163	1	2000	163	163beca9dc388687ea260f1ad41b21b1	0	0	0	0	0	0	0	0	0	0	0	0	0	/home/dhl_ec/bnelissen/Slides/CD3_manuscript/CD3_slides/AAA469.cd3/AAA469.cd3.run1	255	0.7	0.06	0.7	0.06	-5.26161342461	-12.3480195221	0.029696512866	0.0109197416992
0.0	514335.0	0.0	14394.0	514335.0	4000000.0	0.0	14.0	1.03	1.27	1.23	0.0600000000004	7.58	0.42	0.79	0.22	6.72	0.18	2.35	1.67	0.559999999999	AAA469.cd3.X19.Y17.tile.tissue.png	164	1	2000	164	390cd63803862791c1c63deb5322f92e	0	0	0	0	0	0	0	0	0	0	0	0	0	/home/dhl_ec/bnelissen/Slides/CD3_manuscript/CD3_slides/AAA469.cd3/AAA469.cd3.run1	255	0.7	0.06	0.7	0.06	0.0	-12.2086378011	0.0251394815332	0.0261354880371
77.0	2553.0	42.0	218.0	2553.0	1448000.0	1.0	1.0	0.46	0.52	0.46	0.0200000000004	2.86	0.15	0.28	0.0900000000001	2.55	0.0899999999992	0.809999999999	0.59	0.170000000001	AAA469.cd3.X19.Y18.tile.tissue.png	165	1	2000	165	68a0c69f9f4b389b4bf7ee73a860840a	0	0	0	0	0	0	0	0	0	0	0	0	0	/home/dhl_ec/bnelissen/Slides/CD3_manuscript/CD3_slides/AAA469.cd3/AAA469.cd3.run1	255	0.7	0.06	0.7	0.06	-7.05346553747	-9.72635698398	0.394209493493	0.769721323719
0.0	24435.0	0.0	2063.0	24435.0	4000000.0	0.0	5.0	1.81	1.8	1.24	0.0599999999995	7.5	0.48	0.759999999999	0.21	5.71	0.14	2.08	1.52	0.55	AAA469.cd3.X19.Y4.tile.tissue.png	166	1	2000	166	9d0f6b4591b432bba64151a8de825f7e	0	0	0	0	0	0	0	0	0	0	0	0	0	/home/dhl_ec/bnelissen/Slides/CD3_manuscript/CD3_slides/AAA469.cd3/AAA469.cd3.run1	255	0.7	0.06	0.7	0.06	0.0	-8.9839758591	0.0126747988425	4.87929327373
781.0	993769.0	396.0	15446.0	993769.0	4000000.0	10.0	11.0	0.98	1.08	1.19	0.0500000000002	6.74	0.37	0.750000000001	0.18	7.32	0.25	2.18	1.52	0.54	AAA469.cd3.X19.Y5.tile.tissue.png	167	1	2000	167	9e510673b9fe279183fa0a09672ce33f	0	0	0	0	0	0	0	0	0	0	0	0	0	/home/dhl_ec/bnelissen/Slides/CD3_manuscript/CD3_slides/AAA469.cd3/AAA469.cd3.run1	255	0.7	0.06	0.7	0.06	-7.94433613006	-11.7285683242	0.995042830965	0.237478701172
14213.0	3995866.0	7519.0	8036.0	3995866.0	4000000.0	180.0	1.0	0.93	1.29	1.14	0.0500000000002	6.36	0.39	0.77	0.0600000000004	10.72	0.400000000001	2.36	1.65	0.670000000001	AAA469.cd3.X19.Y6.tile.tissue.png	168	1	2000	168	ecf6ac317791f3ef6b37f956f07b9925	0	0	0	0	0	0	0	0	0	0	0	0	0	/home/dhl_ec/bnelissen/Slides/CD3_manuscript/CD3_slides/AAA469.cd3/AAA469.cd3.run1	255	0.7	0.084282441888	0.7	0.084282441888	-7.93585408113	-11.2125009746	0.142749211345	0.0297319601479
19576.0	3988882.0	8634.0	8400.0	3988882.0	4000000.0	190.0	1.0	1.27	1.42	1.26	0.0500000000002	7.94	0.4	0.82	0.0599999999995	10.91	0.42	2.38	1.67	0.47	AAA469.cd3.X19.Y7.tile.tissue.png	169	1	2000	169	b7d416a13cdd7655d504d8d6566a0503	0	0	0	0	0	0	0	0	0	0	0	0	0	/home/dhl_ec/bnelissen/Slides/CD3_manuscript/CD3_slides/AAA469.cd3/AAA469.cd3.run1	255	0.7	0.0677888066472	0.7	0.0677888066472	-7.96035875274	-10.6421748302	0.256551320563	0.125397094914
6418.0	3913520.0	3254.0	8541.0	3913520.0	4000000.0	76.0	1.0	1.75	1.24	1.22	0.0500000000002	7.84	0.41	0.829999999999	0.0699999999997	10.72	0.400000000001	2.39	1.64	0.47	AAA469.cd3.X19.Y8.tile.tissue.png	170	1	2000	170	f4b1a0897fad9f7bdfaf88b971d89b3a	0	0	0	0	0	0	0	0	0	0	0	0	0	/home/dhl_ec/bnelissen/Slides/CD3_manuscript/CD3_slides/AAA469.cd3/AAA469.cd3.run1	255	0.7	0.0622220373003	0.7	0.0622220373003	-7.91556672126	-11.3015363093	0.386837914373	0.164434657608
8895.0	2770628.0	4185.0	10013.0	2770628.0	4000000.0	92.0	2.0	1.64	2.08	1.17	0.0600000000004	6.78	0.4	0.75	0.11	8.99	0.33	2.31	1.57	0.419999999999	AAA469.cd3.X19.Y9.tile.tissue.png	171	1	2000	171	ee98b431b17d39aa74f22aa0bd362335	0	0	0	0	0	0	0	0	0	0	0	0	0	/home/dhl_ec/bnelissen/Slides/CD3_manuscript/CD3_slides/AAA469.cd3/AAA469.cd3.run1	255	0.7	0.06	0.7	0.06	-8.32483806938	-11.748507719	0.727048179418	0.352747454102
95670.0	3580258.0	34940.0	21547.0	3580258.0	4000000.0	675.0	6.0	1.8	2.27	1.14	0.0599999999995	7.09	0.38	0.75	0.0699999999997	9.96	0.37	2.36	1.59	0.429999999999	AAA469.cd3.X2.Y10.tile.tissue.png	172	1	2000	172	6f2b18c83eef912e2cd8387f6870b319	0	0	0	0	0	0	0	0	0	0	0	0	0	/home/dhl_ec/bnelissen/Slides/CD3_manuscript/CD3_slides/AAA469.cd3/AAA469.cd3.run1	255	0.7	0.06	0.7	0.06	-9.06866289608	-12.6372114879	1.14721823447	0.527544832031
18450.0	3518132.0	7303.0	21274.0	3518132.0	4000000.0	137.0	5.0	0.96	1.19	1.18	0.0500000000002	7.2	0.38	0.75	0.0700000000006	9.32	0.349999999999	2.27	1.53	0.42	AAA469.cd3.X2.Y11.tile.tissue.png	173	1	2000	173	d2ac180207576f50ea0e3db84de02017	0	0	0	0	0	0	0	0	0	0	0	0	0	/home/dhl_ec/bnelissen/Slides/CD3_manuscript/CD3_slides/AAA469.cd3/AAA469.cd3.run1	255	0.7	0.06	0.7	0.06	-8.43756440646	-12.3644897307	0.716631721231	0.194940268555
44818.0	2038807.0	16163.0	27484.0	2038807.0	4000000.0	308.0	10.0	1.07	1.11	1.14	0.0500000000002	7.04	0.389999999999	0.74	0.14	8.5	0.32	2.67	1.58	0.41	AAA469.cd3.X2.Y12.tile.tissue.png	174	1	2000	174	3107faf2b0e54997597907b9f05a033b	0	0	0	0	0	0	0	0	0	0	0	0	0	/home/dhl_ec/bnelissen/Slides/CD3_manuscript/CD3_slides/AAA469.cd3/AAA469.cd3.run1	255	0.7	0.06	0.7	0.06	-8.72665406977	-12.3798566716	1.11663675436	0.420776170898
825.0	736980.0	400.0	24795.0	736980.0	4000000.0	9.0	21.0	0.91	1.15	1.16	0.0500000000002	8.13	0.38	0.73	0.18	7.35	0.25	2.31	1.57	0.41	AAA469.cd3.X2.Y13.tile.tissue.png	175	1	2000	175	d9a64d29cdc472c79489acd60c0966c0	0	0	0	0	0	0	0	0	0	0	0	0	0	/home/dhl_ec/bnelissen/Slides/CD3_manuscript/CD3_slides/AAA469.cd3/AAA469.cd3.run1	255	0.7	0.06	0.7	0.06	-7.74489567363	-11.5425038924	0.30553976988	0.053475234375
0.0	372244.0	0.0	13286.0	372244.0	4000000.0	0.0	19.0	0.900000000001	1.07	1.16	0.0500000000002	6.87	0.400000000001	0.740000000001	0.2	6.79	0.16	2.25	1.57	0.4	AAA469.cd3.X2.Y14.tile.tissue.png	176	1	2000	176	57a3c7c408c188ba0865a8e147c9df6a	0	0	0	0	0	0	0	0	0	0	0	0	0	/home/dhl_ec/bnelissen/Slides/CD3_manuscript/CD3_slides/AAA469.cd3/AAA469.cd3.run1	255	0.7	0.06	0.7	0.06	-5.53579428607	-12.2546906725	0.0532818505886	0.0322966201172
0.0	114039.0	0.0	5656.0	114039.0	4000000.0	0.0	10.0	0.88	1.06	1.16	0.0500000000002	6.77	0.38	0.77	0.21	6.52	0.150000000001	2.2	1.6	0.4	AAA469.cd3.X2.Y15.tile.tissue.png	177	1	2000	177	79e152cb6db8ff744e33bf2756f55435	0	0	0	0	0	0	0	0	0	0	0	0	0	/home/dhl_ec/bnelissen/Slides/CD3_manuscript/CD3_slides/AAA469.cd3/AAA469.cd3.run1	255	0.7	0.06	0.7	0.06	-6.13673887512	-10.9337468659	0.0707288520065	0.0365618391113
0.0	0.0	0.0	0.0	0.0	4000000.0	0.0	0.0	0.84	1.19	1.14	0.0600000000004	6.4	0.31	0.880000000001	0.22	4.78	0.13	2.06	1.58	0.37	AAA469.cd3.X2.Y16.tile.tissue.png	178	1	2000	178	7423c0099dabd0de2dafeff3097e2106	0	0	0	0	0	0	0	0	0	0	0	0	0	/home/dhl_ec/bnelissen/Slides/CD3_manuscript/CD3_slides/AAA469.cd3/AAA469.cd3.run1	255	1.0	0.06	1.0	0.06	0.0	-11.6017538055	0.0	9.57789796108
0.0	285762.0	0.0	11409.0	285762.0	4000000.0	0.0	17.0	1.2	1.28	1.21	0.0600000000004	6.85	0.39	0.78	0.21	6.69	0.15	2.2	1.58	0.39	AAA469.cd3.X2.Y4.tile.tissue.png	179	1	2000	179	e664632cbd5903719a17cca587f3c502	0	0	0	0	0	0	0	0	0	0	0	0	0	/home/dhl_ec/bnelissen/Slides/CD3_manuscript/CD3_slides/AAA469.cd3/AAA469.cd3.run1	255	0.7	0.06	0.7	0.06	-5.83050949985	-8.67160642371	0.0387314842928	4.08137131726
448.0	506847.0	236.0	18602.0	506847.0	4000000.0	4.0	20.0	2.05	1.43	1.19	0.0499999999993	6.91	0.4	0.779999999999	0.21	7.24	0.24	2.27	1.59	0.39	AAA469.cd3.X2.Y5.tile.tissue.png	180	1	2000	180	b266ee7c89f553d5b126b8828560f0e4	0	0	0	0	0	0	0	0	0	0	0	0	0	/home/dhl_ec/bnelissen/Slides/CD3_manuscript/CD3_slides/AAA469.cd3/AAA469.cd3.run1	255	0.7	0.06	0.7	0.06	-6.50448029566	-10.2003039368	0.0692576160162	0.0371973300781
124.0	189733.0	49.0	9548.0	189733.0	4000000.0	1.0	19.0	1.35	1.4	1.16	0.0599999999995	6.93	0.389999999999	0.8	0.22	7.18	0.23	2.29	1.62	0.39	AAA469.cd3.X2.Y6.tile.tissue.png	181	1	2000	181	3d7040c469917a10df9fbfb86a9ce798	0	0	0	0	0	0	0	0	0	0	0	0	0	/home/dhl_ec/bnelissen/Slides/CD3_manuscript/CD3_slides/AAA469.cd3/AAA469.cd3.run1	255	0.7	0.06	0.7	0.06	-5.92945670391	-10.8487286515	0.0433529872757	0.0380273842773
4523.0	842990.0	1768.0	16604.0	842990.0	4000000.0	37.0	16.0	0.87	1.12	1.21	0.0499999999993	7.01	0.4	0.75	0.179999999999	7.78	0.25	2.31	1.58	0.56	AAA469.cd3.X2.Y7.tile.tissue.png	182	1	2000	182	067190076e9aa1c5bac1dc5d580248bd	0	0	0	0	0	0	0	0	0	0	0	0	0	/home/dhl_ec/bnelissen/Slides/CD3_manuscript/CD3_slides/AAA469.cd3/AAA469.cd3.run1	255	0.7	0.06	0.7	0.06	-8.67714095783	-12.1665532056	0.557559508534	0.0930331445313
14645.0	1111094.0	5698.0	17777.0	1111094.0	4000000.0	106.0	14.0	0.93	1.11	1.21	0.0499999999993	7.14	0.39	0.77	0.18	7.91	0.26	2.33	1.57	0.570000000001	AAA469.cd3.X2.Y8.tile.tissue.png	183	1	2000	183	8d1df7df90413974b308833787e5fe09	0	0	0	0	0	0	0	0	0	0	0	0	0	/home/dhl_ec/bnelissen/Slides/CD3_manuscript/CD3_slides/AAA469.cd3/AAA469.cd3.run1	255	0.7	0.06	0.7	0.06	-8.46225187015	-12.2462232875	0.806556719445	0.163978992188
81686.0	2725925.0	30763.0	22245.0	2725925.0	4000000.0	609.0	9.0	0.940000000001	1.16	1.16	0.0500000000002	7.24	0.41	0.77	0.11	9.76	0.35	2.34	1.6	0.57	AAA469.cd3.X2.Y9.tile.tissue.png	184	1	2000	184	bfac00eb6a459dc89b0986d8cd2aa87b	0	0	0	0	0	0	0	0	0	0	0	0	0	/home/dhl_ec/bnelissen/Slides/CD3_manuscript/CD3_slides/AAA469.cd3/AAA469.cd3.run1	255	0.7	0.06	0.7	0.06	-9.12209740344	-12.6453845876	1.42271357362	0.459204616211
32152.0	3744230.0	14242.0	10403.0	3744230.0	4000000.0	320.0	5.0	1.21	1.58	1.19	0.0500000000002	7.45	0.41	0.79	0.0700000000006	10.1	0.58	2.2	1.54	0.620000000001	AAA469.cd3.X20.Y10.tile.tissue.png	185	1	2000	185	67c1e792d20e1ea7f56801db42dc09a5	0	0	0	0	0	0	0	0	0	0	0	0	0	/home/dhl_ec/bnelissen/Slides/CD3_manuscript/CD3_slides/AAA469.cd3/AAA469.cd3.run1	255	0.7	0.06	0.7	0.06	-8.3576954689	-11.4749487767	0.516273711864	0.245857978394
14677.0	2029815.0	6908.0	16995.0	2029815.0	4000000.0	159.0	8.0	1.52	1.6	1.74	0.0500000000002	6.85	0.39	0.76	0.13	8.18	0.29	2.22	1.52	0.409999999999	AAA469.cd3.X20.Y11.tile.tissue.png	186	1	2000	186	b9d1c4cceca43b07f1e6de9ee115c9bf	0	0	0	0	0	0	0	0	0	0	0	0	0	/home/dhl_ec/bnelissen/Slides/CD3_manuscript/CD3_slides/AAA469.cd3/AAA469.cd3.run1	255	0.7	0.06	0.7	0.06	-8.50997625665	-12.2039483664	0.884014025168	0.317531944336
0.0	397920.0	0.0	13319.0	397920.0	4000000.0	0.0	13.0	1.7	1.43	1.14	0.0499999999993	6.62	0.599999999999	0.940000000001	0.2	6.07	0.160000000001	2.23	1.58	0.39	AAA469.cd3.X20.Y12.tile.tissue.png	187	1	2000	187	3ce8c38e50df1eb84b4d9b77f4279fa3	0	0	0	0	0	0	0	0	0	0	0	0	0	/home/dhl_ec/bnelissen/Slides/CD3_manuscript/CD3_slides/AAA469.cd3/AAA469.cd3.run1	255	0.7	0.06	0.7	0.06	0.0	-12.4030104248	0.0186560826748	0.0281013803406
0.0	516310.0	0.0	9992.0	516310.0	4000000.0	0.0	9.0	0.87	1.14	1.47	0.0500000000002	7.01	0.4	0.74	0.21	6.74	0.16	2.18	1.52	0.38	AAA469.cd3.X20.Y13.tile.tissue.png	188	1	2000	188	f4509e40a59a29cff5706bdf8886d24d	0	0	0	0	0	0	0	0	0	0	0	0	0	/home/dhl_ec/bnelissen/Slides/CD3_manuscript/CD3_slides/AAA469.cd3/AAA469.cd3.run1	255	0.7	0.06	0.7	0.06	0.0	-11.7992324294	0.0271399714743	0.0264133250732
0.0	899438.0	0.0	15910.0	899438.0	4000000.0	0.0	11.0	0.820000000001	1.07	1.23	0.0500000000002	7.16	0.400000000001	0.760000000001	0.18	7.47	0.28	2.46	1.64	0.55	AAA469.cd3.X20.Y14.tile.tissue.png	189	1	2000	189	13d84d1217cd1cf87337172b27140ab7	0	0	0	0	0	0	0	0	0	0	0	0	0	/home/dhl_ec/bnelissen/Slides/CD3_manuscript/CD3_slides/AAA469.cd3/AAA469.cd3.run1	255	0.7	0.06	0.7	0.06	-6.23571794061	-11.3873016432	0.0561772472593	0.0261167138672
0.0	381381.0	0.0	13348.0	381381.0	4000000.0	0.0	18.0	1.03	1.17	1.4	0.0500000000002	7.56	0.42	0.8	0.219999999999	6.64	0.17	2.42	1.69	0.549999999999	AAA469.cd3.X20.Y15.tile.tissue.png	190	1	2000	190	e7901adef062cd43ce28a588a3cd942c	0	0	0	0	0	0	0	0	0	0	0	0	0	/home/dhl_ec/bnelissen/Slides/CD3_manuscript/CD3_slides/AAA469.cd3/AAA469.cd3.run1	255	0.7	0.06	0.7	0.06	0.0	-12.0720653436	0.0187601996203	0.0238271477356
0.0	357701.0	0.0	15025.0	357701.0	4000000.0	0.0	21.0	1.13	1.1	1.23	0.0499999999993	7.53	0.429999999999	0.799999999999	0.23	7.21	0.15	2.29	1.56	0.53	AAA469.cd3.X20.Y16.tile.tissue.png	191	1	2000	191	59f2f2ec55d74bd2d44f8726b6fa453c	0	0	0	0	0	0	0	0	0	0	0	0	0	/home/dhl_ec/bnelissen/Slides/CD3_manuscript/CD3_slides/AAA469.cd3/AAA469.cd3.run1	255	0.7	0.06	0.7	0.06	-5.38044090008	-11.1429876646	0.0311739949314	0.0299232613525
0.0	39464.0	0.0	1824.0	39464.0	4000000.0	0.0	4.0	0.91	1.04	1.15	0.0500000000002	6.58	0.39	0.74	0.21	5.69	0.14	2.14	1.62	0.57	AAA469.cd3.X20.Y17.tile.tissue.png	192	1	2000	192	2b6f6a19b78e66c1189aa091bcfd895c	0	0	0	0	0	0	0	0	0	0	0	0	0	/home/dhl_ec/bnelissen/Slides/CD3_manuscript/CD3_slides/AAA469.cd3/AAA469.cd3.run1	255	0.7	0.06	0.7	0.06	0.0	-12.0601457233	0.146282611308	0.0326263770676
0.0	1566.0	0.0	188.0	1566.0	1448000.0	0.0	1.0	0.38	0.66	0.43	0.0200000000004	2.5	0.139999999999	0.259999999999	0.0699999999997	2.07	0.0499999999993	0.76	0.55	0.15	AAA469.cd3.X20.Y18.tile.tissue.png	193	1	2000	193	ff2ced669b5d9660ce4fb629605a08bf	0	0	0	0	0	0	0	0	0	0	0	0	0	/home/dhl_ec/bnelissen/Slides/CD3_manuscript/CD3_slides/AAA469.cd3/AAA469.cd3.run1	255	0.7	0.06	0.7	0.06	0.0	-9.72393134821	7.82943331936	0.817124025924
0.0	0.0	0.0	0.0	0.0	4000000.0	0.0	0.0	2.0	1.13	1.29	0.0999999999995	6.99	0.31	0.769999999999	0.22	4.75	0.13	2.05	1.57	0.54	AAA469.cd3.X20.Y4.tile.tissue.png	194	1	2000	194	cb3dbbc01c6d09ce1f00f866e7584090	0	0	0	0	0	0	0	0	0	0	0	0	0	/home/dhl_ec/bnelissen/Slides/CD3_manuscript/CD3_slides/AAA469.cd3/AAA469.cd3.run1	255	1.0	0.06	1.0	0.06	0.0	-9.62160727939	0.0	4.86254095513
56.0	44951.0	33.0	2801.0	44951.0	4000000.0	1.0	5.0	2.63	1.5	1.18	0.0500000000002	6.81	0.39	0.76	0.22	6.93	0.22	2.17	1.57	0.68	AAA469.cd3.X20.Y5.tile.tissue.png	195	1	2000	195	b1a5552efaeca84bac2a993b2c019d98	0	0	0	0	0	0	0	0	0	0	0	0	0	/home/dhl_ec/bnelissen/Slides/CD3_manuscript/CD3_slides/AAA469.cd3/AAA469.cd3.run1	255	0.7	0.06	0.7	0.06	-6.79871955124	-11.12205607	0.254458638983	0.0357007696533
21611.0	3832375.0	10148.0	9771.0	3832375.0	4000000.0	233.0	3.0	1.42	2.23	1.2	0.0500000000002	7.66	0.389999999999	0.780000000001	0.0700000000006	10.06	0.38	2.25	1.57	0.61	AAA469.cd3.X20.Y6.tile.tissue.png	196	1	2000	196	bd39ed43750d1dafdfc7d844d06a7f68	0	0	0	0	0	0	0	0	0	0	0	0	0	/home/dhl_ec/bnelissen/Slides/CD3_manuscript/CD3_slides/AAA469.cd3/AAA469.cd3.run1	255	0.7	0.06	0.7	0.06	-8.28356218516	-11.3884236686	0.372767692045	0.122877584229
44500.0	4000000.0	21465.0	7996.0	4000000.0	4000000.0	501.0	1.0	2.78	2.78	1.21	0.0500000000002	8.32	0.3	0.75	0.0500000000002	10.13	0.38	2.19	1.54	1.93	AAA469.cd3.X20.Y7.tile.tissue.png	197	1	2000	197	ac8c00bbf859ff8eb8ea8b6b7b41fbf9	0	0	0	0	0	0	0	0	0	0	0	0	0	/home/dhl_ec/bnelissen/Slides/CD3_manuscript/CD3_slides/AAA469.cd3/AAA469.cd3.run1	255	0.7	0.084653223561	0.7	0.084653223561	-8.39022580245	0.0	0.17552380574	0.0355379765625
30906.0	3999980.0	14603.0	8002.0	3999980.0	4000000.0	333.0	1.0	1.08	1.33	1.16	0.0500000000002	7.69	0.39	0.78	0.0599999999995	10.32	0.39	2.22	1.58	0.6	AAA469.cd3.X20.Y8.tile.tissue.png	198	1	2000	198	7693c21124954dc5fbeaca1321a1010c	0	0	0	0	0	0	0	0	0	0	0	0	0	/home/dhl_ec/bnelissen/Slides/CD3_manuscript/CD3_slides/AAA469.cd3/AAA469.cd3.run1	255	0.7	0.0821625052106	0.7	0.0821625052106	-8.5643266411	-11.152798025	0.261053568413	0.0589144827113
29704.0	4000000.0	15115.0	7996.0	4000000.0	4000000.0	378.0	1.0	2.2	2.22	1.17	0.0600000000004	5.89	0.309999999999	0.78	0.0500000000002	10.43	0.400000000001	2.23	1.64	0.59	AAA469.cd3.X20.Y9.tile.tissue.png	199	1	2000	199	9ad570ea2c116b7dc119f86cdd228321	0	0	0	0	0	0	0	0	0	0	0	0	0	/home/dhl_ec/bnelissen/Slides/CD3_manuscript/CD3_slides/AAA469.cd3/AAA469.cd3.run1	255	0.7	0.083835134504	0.7	0.083835134504	-8.56458282219	0.0	0.177721169403	0.0381630390625
14916.0	4000000.0	7642.0	7996.0	4000000.0	4000000.0	179.0	1.0	1.31	1.68	1.21	0.0500000000002	6.35	0.309999999999	0.77	0.0500000000002	10.13	0.42	2.25	1.58	0.620000000001	AAA469.cd3.X21.Y10.tile.tissue.png	200	1	2000	200	654d0d857216cbcf2257b3f5a64814e8	0	0	0	0	0	0	0	0	0	0	0	0	0	/home/dhl_ec/bnelissen/Slides/CD3_manuscript/CD3_slides/AAA469.cd3/AAA469.cd3.run1	255	0.7	0.0800626802998	0.7	0.0800626802998	-8.40908684935	-11.0066475364	0.199152115635	0.0384951235617
15898.0	3994181.0	5305.0	7996.0	3994181.0	4000000.0	116.0	1.0	1.88	2.1	1.19	0.0500000000002	6.37	0.38	0.740000000001	0.0600000000004	9.61	0.37	2.19	1.53	0.55	AAA469.cd3.X21.Y11.tile.tissue.png	201	1	2000	201	4a35913f56b0b444fd7c2893f2a6eed2	0	0	0	0	0	0	0	0	0	0	0	0	0	/home/dhl_ec/bnelissen/Slides/CD3_manuscript/CD3_slides/AAA469.cd3/AAA469.cd3.run1	255	0.7	0.0724809548206	0.7	0.0724809548206	-8.20678605146	-11.5682432913	0.188680634249	0.0876943526268
12727.0	1730617.0	4386.0	12950.0	1730617.0	4000000.0	88.0	11.0	0.920000000001	1.52	1.12	0.0500000000002	6.74	0.37	0.76	0.16	8.16	0.280000000001	2.22	1.55	0.5	AAA469.cd3.X21.Y12.tile.tissue.png	202	1	2000	202	f1a9e79b939d27f6c20f9f5d3d37fd5a	0	0	0	0	0	0	0	0	0	0	0	0	0	/home/dhl_ec/bnelissen/Slides/CD3_manuscript/CD3_slides/AAA469.cd3/AAA469.cd3.run1	255	0.7	0.06	0.7	0.06	-8.02444774544	-11.7249108987	0.537139976498	0.173608248047
0.0	35038.0	0.0	1658.0	35038.0	4000000.0	0.0	4.0	2.46	1.75	1.15	0.0599999999995	6.55	0.370000000001	0.750000000001	0.22	6.2	0.14	2.16	1.54	1.17	AAA469.cd3.X21.Y13.tile.tissue.png	203	1	2000	203	aa5c3b22d47092e0f104508e7b2978d1	0	0	0	0	0	0	0	0	0	0	0	0	0	/home/dhl_ec/bnelissen/Slides/CD3_manuscript/CD3_slides/AAA469.cd3/AAA469.cd3.run1	255	0.7	0.06	0.7	0.06	-7.14697534574	-9.06847333096	0.409113803111	0.0592261583252
114.0	3794.0	53.0	388.0	3794.0	4000000.0	1.0	2.0	2.76	2.43	1.25	0.0600000000004	6.7	0.38	0.83	0.21	6.7	0.339999999999	2.18	1.57	0.52	AAA469.cd3.X21.Y14.tile.tissue.png	204	1	2000	204	0d2bdd549e213540a2e965438acc67e4	0	0	0	0	0	0	0	0	0	0	0	0	0	/home/dhl_ec/bnelissen/Slides/CD3_manuscript/CD3_slides/AAA469.cd3/AAA469.cd3.run1	255	0.7	0.06	0.7	0.06	-7.18099802908	-11.0874841178	0.458363185093	7.37229871768
0.0	123253.0	0.0	5993.0	123253.0	4000000.0	0.0	9.0	0.8	1.36	1.22	0.0599999999995	7.57	0.38	0.92	0.24	6.51	0.14	2.24	1.58	0.52	AAA469.cd3.X21.Y15.tile.tissue.png	205	1	2000	205	6cbaa15e6f7010d0b08cd0a6920e2975	0	0	0	0	0	0	0	0	0	0	0	0	0	/home/dhl_ec/bnelissen/Slides/CD3_manuscript/CD3_slides/AAA469.cd3/AAA469.cd3.run1	255	0.7	0.06	0.7	0.06	0.0	-10.308316436	0.0166828608349	10.9360433938
0.0	190694.0	0.0	7504.0	190694.0	4000000.0	0.0	7.0	0.839999999999	1.48	1.23	0.0700000000006	6.77	0.38	0.869999999999	0.21	5.9	0.15	2.12	1.53	0.53	AAA469.cd3.X21.Y16.tile.tissue.png	206	1	2000	206	db69317d218b11e6636a662be0dd1d29	0	0	0	0	0	0	0	0	0	0	0	0	0	/home/dhl_ec/bnelissen/Slides/CD3_manuscript/CD3_slides/AAA469.cd3/AAA469.cd3.run1	255	0.7	0.06	0.7	0.06	0.0	-10.3334087541	0.0209103845075	9.05075907282
0.0	0.0	0.0	0.0	0.0	4000000.0	0.0	0.0	1.79	1.71	1.18	0.0600000000004	6.28	0.32	0.950000000001	0.21	4.52	0.129999999999	2.0	1.55	1.12	AAA469.cd3.X21.Y17.tile.tissue.png	207	1	2000	207	96030e3e7ad27e27edf6bca3fed50a93	0	0	0	0	0	0	0	0	0	0	0	0	0	/home/dhl_ec/bnelissen/Slides/CD3_manuscript/CD3_slides/AAA469.cd3/AAA469.cd3.run1	255	1.0	0.06	1.0	0.06	0.0	-10.3919067902	0.0	4.604546986
0.0	71293.0	0.0	2220.0	71293.0	4000000.0	0.0	3.0	1.41	1.41	1.14	0.0600000000004	6.58	0.400000000001	0.780000000001	0.22	6.54	0.15	2.17	1.65	0.48	AAA469.cd3.X21.Y4.tile.tissue.png	208	1	2000	208	31866aa8c94540c3aa843044216254ea	0	0	0	0	0	0	0	0	0	0	0	0	0	/home/dhl_ec/bnelissen/Slides/CD3_manuscript/CD3_slides/AAA469.cd3/AAA469.cd3.run1	255	0.7	0.06	0.7	0.06	-5.63741790979	-9.33731319414	0.0354653048901	3.71145230469
0.0	0.0	0.0	0.0	0.0	4000000.0	0.0	0.0	1.22	1.81	1.11	0.0500000000002	6.13	0.389999999999	0.719999999999	0.21	4.94	0.129999999999	2.19	1.69	1.05	AAA469.cd3.X21.Y5.tile.tissue.png	209	1	2000	209	c4e8d2ba2da11acede65ba2f08ffd159	0	0	0	0	0	0	0	0	0	0	0	0	0	/home/dhl_ec/bnelissen/Slides/CD3_manuscript/CD3_slides/AAA469.cd3/AAA469.cd3.run1	255	1.0	0.06	1.0	0.06	0.0	-12.5357383664	0.0	0.0365828991857
20153.0	3091733.0	9997.0	11553.0	3091733.0	4000000.0	242.0	4.0	1.2	1.3	1.2	0.0499999999993	7.57	0.429999999999	0.82	0.110000000001	10.23	0.37	2.38	1.67	0.65	AAA469.cd3.X21.Y6.tile.tissue.png	210	1	2000	210	006ad4360b01932458d639622d3576b1	0	0	0	0	0	0	0	0	0	0	0	0	0	/home/dhl_ec/bnelissen/Slides/CD3_manuscript/CD3_slides/AAA469.cd3/AAA469.cd3.run1	255	0.7	0.06	0.7	0.06	-8.47564322244	-11.7342161148	0.561931418854	0.128029215332
24249.0	4000000.0	11673.0	7996.0	4000000.0	4000000.0	278.0	1.0	1.68	1.98	1.19	0.0500000000002	6.53	0.3	0.76	0.0500000000002	9.8	0.379999999999	2.16	1.6	0.93	AAA469.cd3.X21.Y7.tile.tissue.png	211	1	2000	211	5b54bbfa6155efe1a40b8bbbfef70936	0	0	0	0	0	0	0	0	0	0	0	0	0	/home/dhl_ec/bnelissen/Slides/CD3_manuscript/CD3_slides/AAA469.cd3/AAA469.cd3.run1	255	0.7	0.0761960088927	0.7	0.0761960088927	-8.52343387022	0.0	0.267511983879	0.067204515625
25102.0	4000000.0	10452.0	7996.0	4000000.0	4000000.0	222.0	1.0	2.55	1.7	1.2	0.0499999999993	6.58	0.3	0.759999999999	0.0500000000002	9.75	0.38	2.19	1.56	1.3	AAA469.cd3.X21.Y8.tile.tissue.png	212	1	2000	212	ce9c2089acad60c9a715fd57423ab238	0	0	0	0	0	0	0	0	0	0	0	0	0	/home/dhl_ec/bnelissen/Slides/CD3_manuscript/CD3_slides/AAA469.cd3/AAA469.cd3.run1	255	0.7	0.076174411507	0.7	0.076174411507	-8.73987904351	-11.696135037	0.493804908447	0.18915462886
25361.0	4000000.0	11960.0	7996.0	4000000.0	4000000.0	288.0	1.0	2.63	1.52	1.14	0.04	6.28	0.33	0.82	0.0600000000004	11.08	0.43	2.36	1.64	0.61	AAA469.cd3.X21.Y9.tile.tissue.png	213	1	2000	213	c4e44f6a3dd08a13e0efe9aa7db5fd13	0	0	0	0	0	0	0	0	0	0	0	0	0	/home/dhl_ec/bnelissen/Slides/CD3_manuscript/CD3_slides/AAA469.cd3/AAA469.cd3.run1	255	0.7	0.0811667110004	0.7	0.0811667110004	-8.49713972122	-10.6135225721	0.297214976715	0.048855700942
16125.0	4000000.0	7933.0	7996.0	4000000.0	4000000.0	179.0	1.0	2.14	1.39	1.21	0.0599999999995	7.05	0.32	0.82	0.0599999999995	11.01	0.42	2.35	1.65	0.86	AAA469.cd3.X22.Y10.tile.tissue.png	214	1	2000	214	04a1e1859d8a94e5a8999436f3b80b51	0	0	0	0	0	0	0	0	0	0	0	0	0	/home/dhl_ec/bnelissen/Slides/CD3_manuscript/CD3_slides/AAA469.cd3/AAA469.cd3.run1	255	0.7	0.0826851738943	0.7	0.0826851738943	-8.50881207405	-11.0972363118	0.296810651192	0.064853730176
54013.0	3065970.0	15170.0	12632.0	3065970.0	4000000.0	282.0	3.0	1.82	1.46	1.22	0.0600000000004	7.75	0.38	0.77	0.1	10.14	0.34	2.21	1.53	1.15	AAA469.cd3.X22.Y11.tile.tissue.png	215	1	2000	215	dfcda57974755d30d05a270a6dab6960	0	0	0	0	0	0	0	0	0	0	0	0	0	/home/dhl_ec/bnelissen/Slides/CD3_manuscript/CD3_slides/AAA469.cd3/AAA469.cd3.run1	255	0.7	0.06	0.7	0.06	-8.68992255693	-12.0251071115	1.22285601051	0.813056662109
11209.0	1695011.0	3510.0	19440.0	1695011.0	4000000.0	61.0	3.0	2.0	2.25	1.23	0.0500000000002	8.85	0.4	0.809999999999	0.160000000001	8.95	0.31	2.45	1.65	0.620000000001	AAA469.cd3.X22.Y12.tile.tissue.png	216	1	2000	216	838f64e6b2aa11211a39e4b868f6f3a2	0	0	0	0	0	0	0	0	0	0	0	0	0	/home/dhl_ec/bnelissen/Slides/CD3_manuscript/CD3_slides/AAA469.cd3/AAA469.cd3.run1	255	0.7	0.06	0.7	0.06	-8.06675875635	-11.7217379997	1.04223773941	0.49225324707
0.0	298338.0	0.0	5696.0	298338.0	4000000.0	0.0	3.0	1.06	1.08	1.22	0.0699999999997	7.51	0.39	0.87	0.23	6.63	0.16	2.3	1.65	0.539999999999	AAA469.cd3.X22.Y13.tile.tissue.png	217	1	2000	217	7a732e9d4ae0382644795bb0040dc075	0	0	0	0	0	0	0	0	0	0	0	0	0	/home/dhl_ec/bnelissen/Slides/CD3_manuscript/CD3_slides/AAA469.cd3/AAA469.cd3.run1	255	0.7	0.06	0.7	0.06	0.0	-9.7647638206	0.0251466414954	8.58467157568
0.0	184087.0	0.0	8229.0	184087.0	4000000.0	0.0	12.0	1.21	1.22	1.14	0.0600000000004	8.37	0.379999999999	0.76	0.21	6.36	0.15	2.18	1.54	0.57	AAA469.cd3.X22.Y4.tile.tissue.png	218	1	2000	218	31783648266cf7897f49cfd3f9481a5a	0	0	0	0	0	0	0	0	0	0	0	0	0	/home/dhl_ec/bnelissen/Slides/CD3_manuscript/CD3_slides/AAA469.cd3/AAA469.cd3.run1	255	0.7	0.06	0.7	0.06	-4.77394413707	-8.49703236924	0.0239641340721	2.61622800348
0.0	33854.0	0.0	2010.0	33854.0	4000000.0	0.0	4.0	1.52	2.33	1.16	0.0499999999993	7.0	0.38	0.73	0.2	5.89	0.13	2.08	1.55	0.6	AAA469.cd3.X22.Y5.tile.tissue.png	219	1	2000	219	79b2faae8a54e8cfb9e9996b23b0a344	0	0	0	0	0	0	0	0	0	0	0	0	0	/home/dhl_ec/bnelissen/Slides/CD3_manuscript/CD3_slides/AAA469.cd3/AAA469.cd3.run1	255	0.7	0.06	0.7	0.06	0.0	-11.411889838	0.100198755305	0.0414495312195
3161.0	1356555.0	1705.0	7532.0	1356555.0	4000000.0	41.0	4.0	1.55	1.86	1.15	0.0500000000002	6.84	0.43	0.78	0.17	8.28	0.29	2.53	1.59	0.650000000001	AAA469.cd3.X22.Y6.tile.tissue.png	220	1	2000	220	fb0a040f37c07a20eafd20ba757fc559	0	0	0	0	0	0	0	0	0	0	0	0	0	/home/dhl_ec/bnelissen/Slides/CD3_manuscript/CD3_slides/AAA469.cd3/AAA469.cd3.run1	255	0.7	0.06	0.7	0.06	-8.25386843155	-11.4377136443	0.468087325772	0.0649525449219
22964.0	3999149.0	10922.0	7996.0	3999149.0	4000000.0	240.0	1.0	2.05	1.99	1.17	0.0500000000002	6.41	0.389999999999	0.77	0.0600000000004	10.01	0.400000000001	2.18	1.52	0.950000000001	AAA469.cd3.X22.Y7.tile.tissue.png	221	1	2000	221	8df4051d593e9a327c3677bf7cf4b059	0	0	0	0	0	0	0	0	0	0	0	0	0	/home/dhl_ec/bnelissen/Slides/CD3_manuscript/CD3_slides/AAA469.cd3/AAA469.cd3.run1	255	0.7	0.0689014648893	0.7	0.0689014648893	-8.63358806762	-12.0791635941	0.497392050128	0.104563964426
41005.0	4000000.0	16263.0	7996.0	4000000.0	4000000.0	349.0	1.0	2.15	1.29	1.13	0.0500000000002	7.42	0.28	0.76	0.0500000000002	10.04	0.370000000001	2.17	1.53	1.2	AAA469.cd3.X22.Y8.tile.tissue.png	222	1	2000	222	801bb56ccb3fcd9c16b0680f11bf7fef	0	0	0	0	0	0	0	0	0	0	0	0	0	/home/dhl_ec/bnelissen/Slides/CD3_manuscript/CD3_slides/AAA469.cd3/AAA469.cd3.run1	255	0.7	0.06	0.7	0.06	-8.67495935091	-11.425289782	0.668177991974	0.298115089197
16702.0	3996100.0	7520.0	8223.0	3996100.0	4000000.0	165.0	1.0	1.58	1.29	1.13	0.0500000000002	6.9	0.36	0.75	0.0500000000002	9.88	0.39	2.25	1.58	0.6	AAA469.cd3.X22.Y9.tile.tissue.png	223	1	2000	223	5fa7b0a5f91cfca4e0aa8ec4c946c8d9	0	0	0	0	0	0	0	0	0	0	0	0	0	/home/dhl_ec/bnelissen/Slides/CD3_manuscript/CD3_slides/AAA469.cd3/AAA469.cd3.run1	255	0.7	0.0641844144496	0.7	0.0641844144496	-8.7294538144	-11.0967065824	0.566799668129	0.176765923575
11881.0	2052315.0	4516.0	16312.0	2052315.0	4000000.0	93.0	3.0	1.52	1.35	1.15	0.0500000000002	6.89	0.4	0.81	0.150000000001	9.25	0.309999999999	2.45	1.63	0.639999999999	AAA469.cd3.X23.Y10.tile.tissue.png	224	1	2000	224	289e88a35ce64f472838fdc9d97680ce	0	0	0	0	0	0	0	0	0	0	0	0	0	/home/dhl_ec/bnelissen/Slides/CD3_manuscript/CD3_slides/AAA469.cd3/AAA469.cd3.run1	255	0.7	0.06	0.7	0.06	-8.3438318478	-11.6657160084	1.08407108277	0.538401842773
101.0	1104701.0	43.0	15126.0	1104701.0	4000000.0	1.0	6.0	1.41	1.38	1.22	0.0500000000002	7.52	0.42	0.809999999999	0.2	8.13	0.259999999999	2.37	1.64	0.55	AAA469.cd3.X23.Y11.tile.tissue.png	225	1	2000	225	36cd906ead16780b80facfb04be45197	0	0	0	0	0	0	0	0	0	0	0	0	0	/home/dhl_ec/bnelissen/Slides/CD3_manuscript/CD3_slides/AAA469.cd3/AAA469.cd3.run1	255	0.7	0.06	0.7	0.06	-5.72965274511	-11.2264740257	0.031590004337	0.0246891479492
125.0	425438.0	76.0	6783.0	425438.0	4000000.0	2.0	7.0	1.29	1.71	1.17	0.0500000000002	6.76	0.37	0.74	0.19	6.82	0.23	2.2	1.56	0.51	AAA469.cd3.X23.Y12.tile.tissue.png	226	1	2000	226	a34a0d611a9325c2ff65f6d836d8722e	0	0	0	0	0	0	0	0	0	0	0	0	0	/home/dhl_ec/bnelissen/Slides/CD3_manuscript/CD3_slides/AAA469.cd3/AAA469.cd3.run1	255	0.7	0.06	0.7	0.06	-6.88234858182	-10.8571555098	0.0624156855423	0.0308603925781
0.0	0.0	0.0	0.0	0.0	4000000.0	0.0	0.0	1.39	2.03	1.15	0.0600000000004	6.26	0.48	1.0	0.24	5.31	0.15	2.16	1.67	0.53	AAA469.cd3.X23.Y13.tile.tissue.png	227	1	2000	227	6946cc950ce72912fd1fe4dad78c10ff	0	0	0	0	0	0	0	0	0	0	0	0	0	/home/dhl_ec/bnelissen/Slides/CD3_manuscript/CD3_slides/AAA469.cd3/AAA469.cd3.run1	255	1.0	0.06	1.0	0.06	0.0	-10.4228104612	0.0	11.5812530695
0.0	89158.0	0.0	5404.0	89158.0	4000000.0	0.0	11.0	2.05	1.72	1.18	0.0599999999995	6.82	0.38	0.759999999999	0.219999999999	5.79	0.14	2.08	1.52	0.509999999999	AAA469.cd3.X23.Y4.tile.tissue.png	228	1	2000	228	9928e838ce31ad8a03151587ba93f6d1	0	0	0	0	0	0	0	0	0	0	0	0	0	/home/dhl_ec/bnelissen/Slides/CD3_manuscript/CD3_slides/AAA469.cd3/AAA469.cd3.run1	255	0.7	0.06	0.7	0.06	0.0	-8.28921629637	0.0225139179708	1.19404862187
0.0	211477.0	0.0	10588.0	211477.0	4000000.0	0.0	15.0	1.77	1.93	1.15	0.0500000000002	6.68	0.38	0.75	0.23	7.36	0.14	2.18	1.56	0.54	AAA469.cd3.X23.Y5.tile.tissue.png	229	1	2000	229	a306e44727e2ee7b2bdba9c9819895e1	0	0	0	0	0	0	0	0	0	0	0	0	0	/home/dhl_ec/bnelissen/Slides/CD3_manuscript/CD3_slides/AAA469.cd3/AAA469.cd3.run1	255	0.7	0.06	0.7	0.06	-5.62639728784	-10.7887467973	0.0508082916372	0.0355277332764
80.0	410097.0	47.0	15088.0	410097.0	4000000.0	1.0	20.0	1.33	1.99	1.1	0.0500000000002	6.6	0.37	0.73	0.2	7.09	0.24	2.77	1.54	0.54	AAA469.cd3.X23.Y6.tile.tissue.png	230	1	2000	230	69612f6c684b036655b2c75615e89acc	0	0	0	0	0	0	0	0	0	0	0	0	0	/home/dhl_ec/bnelissen/Slides/CD3_manuscript/CD3_slides/AAA469.cd3/AAA469.cd3.run1	255	0.7	0.06	0.7	0.06	-5.92523758178	-11.3717308072	0.072218272981	0.0343990166016
10077.0	2925106.0	4746.0	19752.0	2925106.0	4000000.0	104.0	10.0	2.55	1.59	1.11	0.0500000000002	6.95	0.39	0.740000000001	0.0999999999995	8.94	0.47	2.48	1.56	0.799999999999	AAA469.cd3.X23.Y7.tile.tissue.png	231	1	2000	231	43c5b32a6858c87d5316cb0d9e5f9a70	0	0	0	0	0	0	0	0	0	0	0	0	0	/home/dhl_ec/bnelissen/Slides/CD3_manuscript/CD3_slides/AAA469.cd3/AAA469.cd3.run1	255	0.7	0.06	0.7	0.06	-8.66286525112	-12.2472972076	1.09583289031	0.490655602295
8775.0	3880745.0	4421.0	9042.0	3880745.0	4000000.0	107.0	1.0	3.33	2.47	1.1	0.0500000000002	6.86	0.37	0.75	0.0700000000006	9.59	0.39	2.23	1.55	1.32	AAA469.cd3.X23.Y8.tile.tissue.png	232	1	2000	232	6ca20840f93cd12156bf819423f34a7c	0	0	0	0	0	0	0	0	0	0	0	0	0	/home/dhl_ec/bnelissen/Slides/CD3_manuscript/CD3_slides/AAA469.cd3/AAA469.cd3.run1	255	0.7	0.06	0.7	0.06	-8.68964140147	-11.7815154714	0.988223023874	0.398864477325
20377.0	3139475.0	6557.0	11737.0	3139475.0	4000000.0	128.0	1.0	2.84	2.06	1.11	0.0500000000002	6.58	0.38	0.770000000001	0.1	9.76	0.35	2.38	1.64	0.570000000001	AAA469.cd3.X23.Y9.tile.tissue.png	233	1	2000	233	77567ac7ee9e6725887002bd6598763b	0	0	0	0	0	0	0	0	0	0	0	0	0	/home/dhl_ec/bnelissen/Slides/CD3_manuscript/CD3_slides/AAA469.cd3/AAA469.cd3.run1	255	0.7	0.06	0.7	0.06	-8.65594577403	-11.7419278453	0.840540621233	0.472987875488
0.0	376671.0	0.0	7381.0	376671.0	4000000.0	0.0	4.0	3.15	1.67	1.19	0.0500000000002	7.46	0.41	0.81	0.23	6.64	0.17	2.33	1.65	0.990000000001	AAA469.cd3.X24.Y10.tile.tissue.png	234	1	2000	234	2f91af6849a8595d3dd796194cf4c767	0	0	0	0	0	0	0	0	0	0	0	0	0	/home/dhl_ec/bnelissen/Slides/CD3_manuscript/CD3_slides/AAA469.cd3/AAA469.cd3.run1	255	0.7	0.06	0.7	0.06	0.0	-12.3291086298	0.0178062672523	0.0408689781799
0.0	7195.0	0.0	617.0	7195.0	4000000.0	0.0	2.0	2.59	2.15	1.18	0.0599999999995	6.52	0.37	0.77	0.219999999999	6.24	0.14	2.23	1.66	1.39	AAA469.cd3.X24.Y11.tile.tissue.png	235	1	2000	235	dd2d67415b2f67411073fd12cba5ac2e	0	0	0	0	0	0	0	0	0	0	0	0	0	/home/dhl_ec/bnelissen/Slides/CD3_manuscript/CD3_slides/AAA469.cd3/AAA469.cd3.run1	255	0.7	0.06	0.7	0.06	-4.53539325799	-9.07041218482	0.440083004419	0.784617653008
0.0	0.0	0.0	0.0	0.0	4000000.0	0.0	0.0	2.18	2.43	1.23	0.0699999999997	7.0	0.4	0.849999999999	0.23	5.08	0.14	2.16	1.64	0.76	AAA469.cd3.X24.Y12.tile.tissue.png	236	1	2000	236	0201364ae53ccc67ea80c97d379988d6	0	0	0	0	0	0	0	0	0	0	0	0	0	/home/dhl_ec/bnelissen/Slides/CD3_manuscript/CD3_slides/AAA469.cd3/AAA469.cd3.run1	255	1.0	0.06	1.0	0.06	0.0	-10.5701007753	0.0	10.2691027177
0.0	0.0	0.0	0.0	0.0	4000000.0	0.0	0.0	1.53	0.950000000001	1.22	0.0700000000006	6.26	0.320000000001	0.959999999999	0.23	5.08	0.13	2.15	1.64	0.530000000001	AAA469.cd3.X24.Y13.tile.tissue.png	237	1	2000	237	2a1598457dbbe89bb291561d23e8922c	0	0	0	0	0	0	0	0	0	0	0	0	0	/home/dhl_ec/bnelissen/Slides/CD3_manuscript/CD3_slides/AAA469.cd3/AAA469.cd3.run1	255	1.0	0.06	1.0	0.06	0.0	0.0	0.0	2.779631
0.0	6524.0	0.0	416.0	6524.0	4000000.0	0.0	1.0	1.64	1.05	1.23	0.0699999999997	7.43	0.410000000001	1.0	0.24	6.31	0.159999999999	2.22	1.65	0.710000000001	AAA469.cd3.X24.Y3.tile.tissue.png	238	1	2000	238	6879ba2622b6dd4657aed5c085a07ca5	0	0	0	0	0	0	0	0	0	0	0	0	0	/home/dhl_ec/bnelissen/Slides/CD3_manuscript/CD3_slides/AAA469.cd3/AAA469.cd3.run1	255	0.7	0.06	0.7	0.06	0.0	-10.5378143641	0.0164958818203	5.7928984543
0.0	23477.0	0.0	2202.0	23477.0	4000000.0	0.0	7.0	1.86	1.23	1.21	0.0500000000002	7.4	0.41	0.82	0.25	6.38	0.14	2.24	1.64	0.62	AAA469.cd3.X24.Y4.tile.tissue.png	239	1	2000	239	9e9eacae0cde9c443696871e7c3838d2	0	0	0	0	0	0	0	0	0	0	0	0	0	/home/dhl_ec/bnelissen/Slides/CD3_manuscript/CD3_slides/AAA469.cd3/AAA469.cd3.run1	255	0.7	0.06	0.7	0.06	0.0	-12.3927111558	0.1051904274	0.0418307028809
0.0	175464.0	0.0	9030.0	175464.0	4000000.0	0.0	13.0	0.979999999999	1.19	1.22	0.0500000000002	7.46	0.42	0.800000000001	0.24	6.41	0.15	2.31	1.64	0.569999999999	AAA469.cd3.X24.Y5.tile.tissue.png	240	1	2000	240	d7c6b17888be5b6e0fcd037cc7ae24bc	0	0	0	0	0	0	0	0	0	0	0	0	0	/home/dhl_ec/bnelissen/Slides/CD3_manuscript/CD3_slides/AAA469.cd3/AAA469.cd3.run1	255	0.7	0.06	0.7	0.06	0.0	-11.8425251869	0.0279078152472	0.0348408745422
0.0	385256.0	0.0	14633.0	385256.0	4000000.0	0.0	14.0	1.35	2.01	1.19	0.0500000000002	6.41	0.389999999999	0.740000000001	0.2	5.84	0.16	2.37	1.63	0.99	AAA469.cd3.X24.Y6.tile.tissue.png	241	1	2000	241	dc5e2079ef10c246a84ee118fdf32397	0	0	0	0	0	0	0	0	0	0	0	0	0	/home/dhl_ec/bnelissen/Slides/CD3_manuscript/CD3_slides/AAA469.cd3/AAA469.cd3.run1	255	0.7	0.06	0.7	0.06	0.0	-11.8952981218	0.0181958808315	0.0293377232819
267.0	647871.0	135.0	16832.0	647871.0	4000000.0	3.0	14.0	2.36	1.39	1.6	0.0499999999993	6.99	0.38	0.73	0.190000000001	6.81	0.240000000001	2.18	1.52	0.559999999999	AAA469.cd3.X24.Y7.tile.tissue.png	242	1	2000	242	19e24179f54cdc119a51cd24e4f6bef9	0	0	0	0	0	0	0	0	0	0	0	0	0	/home/dhl_ec/bnelissen/Slides/CD3_manuscript/CD3_slides/AAA469.cd3/AAA469.cd3.run1	255	0.7	0.06	0.7	0.06	-6.7924480366	-11.1399806607	0.274048632455	0.0577701738281
2202.0	1140754.0	1183.0	13711.0	1140754.0	4000000.0	28.0	6.0	1.01	1.23	1.13	0.04	7.04	0.4	0.77	0.17	8.16	0.28	2.42	1.63	0.559999999999	AAA469.cd3.X24.Y8.tile.tissue.png	243	1	2000	243	b3805951a08bc4f712cee89985e276f5	0	0	0	0	0	0	0	0	0	0	0	0	0	/home/dhl_ec/bnelissen/Slides/CD3_manuscript/CD3_slides/AAA469.cd3/AAA469.cd3.run1	255	0.7	0.06	0.7	0.06	-8.56340732792	-12.4270636289	1.22040279719	0.227899582031
0.0	779749.0	0.0	13107.0	779749.0	4000000.0	0.0	8.0	1.01	1.22	1.23	0.0500000000002	7.51	0.39	0.79	0.200000000001	6.9	0.18	2.35	1.66	0.589999999999	AAA469.cd3.X24.Y9.tile.tissue.png	244	1	2000	244	e5047015f65798718fe757b3f8cfbeaf	0	0	0	0	0	0	0	0	0	0	0	0	0	/home/dhl_ec/bnelissen/Slides/CD3_manuscript/CD3_slides/AAA469.cd3/AAA469.cd3.run1	255	0.7	0.06	0.7	0.06	0.0	-12.579742295	0.0194635624533	0.0255622585449
0.0	0.0	0.0	0.0	0.0	1410000.0	0.0	0.0	0.33	0.4	0.440000000001	0.0200000000004	2.64	0.120000000001	0.32	0.0900000000001	1.7	0.0500000000002	0.74	0.56	0.150000000001	AAA469.cd3.X25.Y0.tile.tissue.png	245	1	705	245	125ea71828bf20f24b8f8d7a61749ca9	0	0	0	0	0	0	0	0	0	0	0	0	0	/home/dhl_ec/bnelissen/Slides/CD3_manuscript/CD3_slides/AAA469.cd3/AAA469.cd3.run1	255	1.0	0.06	1.0	0.06	0.0	-10.3771629693	0.0	12.8232411954
0.0	3229.0	0.0	406.0	3229.0	1410000.0	0.0	2.0	0.33	0.400000000001	0.43	0.0200000000004	2.82	0.16	0.29	0.0799999999999	2.13	0.0499999999993	0.759999999999	0.559999999999	0.17	AAA469.cd3.X25.Y1.tile.tissue.png	246	1	705	246	62a0d61454721ef62ea5dc2fbf07b52a	0	0	0	0	0	0	0	0	0	0	0	0	0	/home/dhl_ec/bnelissen/Slides/CD3_manuscript/CD3_slides/AAA469.cd3/AAA469.cd3.run1	255	0.7	0.06	0.7	0.06	0.0	-10.3691625715	0.0111982960493	12.6779182234
0.0	0.0	0.0	0.0	0.0	1410000.0	0.0	0.0	0.370000000001	0.43	0.45	0.0199999999995	2.61	0.120000000001	0.28	0.0900000000001	1.7	0.0500000000002	0.74	0.559999999999	0.150000000001	AAA469.cd3.X25.Y10.tile.tissue.png	247	1	705	247	3cce891ec9d0c5cdecac5cc9de15b1bc	0	0	0	0	0	0	0	0	0	0	0	0	0	/home/dhl_ec/bnelissen/Slides/CD3_manuscript/CD3_slides/AAA469.cd3/AAA469.cd3.run1	255	1.0	0.06	1.0	0.06	0.0	-10.0813172001	0.0	0.958125044591
0.0	0.0	0.0	0.0	0.0	1410000.0	0.0	0.0	0.35	0.48	0.44	0.0199999999995	2.33	0.119999999999	0.299999999999	0.0799999999999	1.69	0.0499999999993	0.74	0.559999999999	0.150000000001	AAA469.cd3.X25.Y11.tile.tissue.png	248	1	705	248	9e66762d3e12be4f5421079a364285cf	0	0	0	0	0	0	0	0	0	0	0	0	0	/home/dhl_ec/bnelissen/Slides/CD3_manuscript/CD3_slides/AAA469.cd3/AAA469.cd3.run1	255	1.0	0.06	1.0	0.06	0.0	0.0	0.0	11.7086865248
0.0	0.0	0.0	0.0	0.0	1410000.0	0.0	0.0	0.43	0.490000000001	0.44	0.0299999999997	2.37	0.12	0.32	0.0800000000008	1.7	0.0500000000002	0.75	0.57	0.139999999999	AAA469.cd3.X25.Y12.tile.tissue.png	249	1	705	249	1cd1b91b51ffca33f76ef172d4099536	0	0	0	0	0	0	0	0	0	0	0	0	0	/home/dhl_ec/bnelissen/Slides/CD3_manuscript/CD3_slides/AAA469.cd3/AAA469.cd3.run1	255	1.0	0.06	1.0	0.06	0.0	0.0	0.0	13.0906156028
0.0	0.0	0.0	0.0	0.0	1410000.0	0.0	0.0	0.330000000001	0.38	0.46	0.0200000000004	2.34	0.12	0.31	0.0799999999999	1.7	0.0500000000002	0.74	0.56	0.150000000001	AAA469.cd3.X25.Y13.tile.tissue.png	250	1	705	250	c975dbc29fdfc123fa1390312437c8f5	0	0	0	0	0	0	0	0	0	0	0	0	0	/home/dhl_ec/bnelissen/Slides/CD3_manuscript/CD3_slides/AAA469.cd3/AAA469.cd3.run1	255	1.0	0.06	1.0	0.06	0.0	0.0	0.0	13.3436851064
0.0	0.0	0.0	0.0	0.0	1410000.0	0.0	0.0	0.32	0.96	0.46	0.0299999999997	2.34	0.120000000001	0.309999999999	0.0799999999999	1.68	0.0500000000002	0.74	0.57	0.2	AAA469.cd3.X25.Y14.tile.tissue.png	251	1	705	251	d602c47a52a5501d78ff5bc35ca71400	0	0	0	0	0	0	0	0	0	0	0	0	0	/home/dhl_ec/bnelissen/Slides/CD3_manuscript/CD3_slides/AAA469.cd3/AAA469.cd3.run1	255	1.0	0.06	1.0	0.06	0.0	0.0	0.0	13.2717673759
0.0	0.0	0.0	0.0	0.0	1410000.0	0.0	0.0	0.33	0.379999999999	0.46	0.0300000000007	2.34	0.120000000001	0.32	0.0900000000001	1.71	0.0500000000002	0.74	0.56	0.14	AAA469.cd3.X25.Y15.tile.tissue.png	252	1	705	252	690e31fe8e764d6bbcb42020b258a568	0	0	0	0	0	0	0	0	0	0	0	0	0	/home/dhl_ec/bnelissen/Slides/CD3_manuscript/CD3_slides/AAA469.cd3/AAA469.cd3.run1	255	1.0	0.06	1.0	0.06	0.0	0.0	0.0	12.5984893617
0.0	0.0	0.0	0.0	0.0	1410000.0	0.0	0.0	0.66	0.38	0.43	0.0199999999995	2.61	0.12	0.320000000001	0.0799999999999	1.69	0.0500000000002	0.75	0.74	0.18	AAA469.cd3.X25.Y16.tile.tissue.png	253	1	705	253	66b2ef467b2258b090092391a7aba989	0	0	0	0	0	0	0	0	0	0	0	0	0	/home/dhl_ec/bnelissen/Slides/CD3_manuscript/CD3_slides/AAA469.cd3/AAA469.cd3.run1	255	1.0	0.06	1.0	0.06	0.0	-10.793413106	0.0	11.6190585201
0.0	0.0	0.0	0.0	0.0	1410000.0	0.0	0.0	0.5	0.42	0.43	0.0199999999995	2.6	0.11	0.31	0.0799999999999	1.68	0.0500000000002	0.740000000001	0.570000000001	0.159999999999	AAA469.cd3.X25.Y17.tile.tissue.png	254	1	705	254	9d392d5450d9a483d349b18cb3866014	0	0	0	0	0	0	0	0	0	0	0	0	0	/home/dhl_ec/bnelissen/Slides/CD3_manuscript/CD3_slides/AAA469.cd3/AAA469.cd3.run1	255	1.0	0.06	1.0	0.06	0.0	-10.3172971613	0.0	12.0532674006
0.0	0.0	0.0	0.0	0.0	510420.0	0.0	0.0	0.63	0.22	0.2	0.0100000000002	1.02	0.0500000000002	0.12	0.0299999999997	0.63	0.0200000000004	0.280000000001	0.21	0.0700000000006	AAA469.cd3.X25.Y18.tile.tissue.png	255	1	705	255	e76205f13283fcd11405b0bf94019146	0	0	0	0	0	0	0	0	0	0	0	0	0	/home/dhl_ec/bnelissen/Slides/CD3_manuscript/CD3_slides/AAA469.cd3/AAA469.cd3.run1	255	1.0	0.06	1.0	0.06	0.0	0.0	0.0	13.1039447906
0.0	29473.0	0.0	885.0	29473.0	1410000.0	0.0	1.0	0.32	0.86	0.45	0.0200000000004	2.37	0.13	0.29	0.0799999999999	1.91	0.0500000000002	0.740000000001	0.55	0.160000000001	AAA469.cd3.X25.Y2.tile.tissue.png	256	1	705	256	7ed731b74beceae47e3b3db60eb708cf	0	0	0	0	0	0	0	0	0	0	0	0	0	/home/dhl_ec/bnelissen/Slides/CD3_manuscript/CD3_slides/AAA469.cd3/AAA469.cd3.run1	255	0.7	0.06	0.7	0.06	0.0	-10.3404499847	0.0123047800685	12.5560106943
0.0	81222.0	0.0	2881.0	81222.0	1410000.0	0.0	4.0	0.34	0.389999999999	0.39	0.0200000000004	2.35	0.14	0.28	0.0799999999999	2.12	0.0500000000002	0.75	0.55	0.14	AAA469.cd3.X25.Y3.tile.tissue.png	257	1	705	257	000aae96d3f973d2ad10d593a14c50b8	0	0	0	0	0	0	0	0	0	0	0	0	0	/home/dhl_ec/bnelissen/Slides/CD3_manuscript/CD3_slides/AAA469.cd3/AAA469.cd3.run1	255	0.7	0.06	0.7	0.06	-5.5301553697	-10.2280161237	0.0326729386126	9.5414217596
0.0	72804.0	0.0	2840.0	72804.0	1410000.0	0.0	3.0	0.36	0.429999999999	0.389999999999	0.0200000000004	2.34	0.13	0.26	0.0799999999999	1.96	0.0500000000002	0.74	0.54	0.139999999999	AAA469.cd3.X25.Y4.tile.tissue.png	258	1	705	258	8658773f1fd195aef752d7257422c53e	0	0	0	0	0	0	0	0	0	0	0	0	0	/home/dhl_ec/bnelissen/Slides/CD3_manuscript/CD3_slides/AAA469.cd3/AAA469.cd3.run1	255	0.7	0.06	0.7	0.06	0.0	-8.62197608578	0.0161409434116	1.03155009292
0.0	139412.0	0.0	5424.0	139412.0	1410000.0	0.0	6.0	1.26	0.809999999999	0.39	0.0200000000004	4.58	0.14	0.259999999999	0.0699999999997	2.04	0.0500000000002	0.79	0.55	0.15	AAA469.cd3.X25.Y5.tile.tissue.png	259	1	705	259	5fbac3b7b2744c3d93c4b5c148dd8abb	0	0	0	0	0	0	0	0	0	0	0	0	0	/home/dhl_ec/bnelissen/Slides/CD3_manuscript/CD3_slides/AAA469.cd3/AAA469.cd3.run1	255	0.7	0.06	0.7	0.06	0.0	-8.58402144905	0.0388492613452	1.0676482533
0.0	83335.0	0.0	4102.0	83335.0	1410000.0	0.0	7.0	0.35	0.650000000001	0.400000000001	0.0200000000004	2.57	0.14	0.27	0.0799999999999	2.2	0.0599999999995	0.79	0.559999999999	0.16	AAA469.cd3.X25.Y6.tile.tissue.png	260	1	705	260	ca9bbeba13022a43ca1e46bd64ce49d8	0	0	0	0	0	0	0	0	0	0	0	0	0	/home/dhl_ec/bnelissen/Slides/CD3_manuscript/CD3_slides/AAA469.cd3/AAA469.cd3.run1	255	0.7	0.06	0.7	0.06	0.0	-8.58840404258	0.015744319391	1.04054502703
0.0	39517.0	0.0	1713.0	39517.0	1410000.0	0.0	3.0	0.400000000001	0.43	0.45	0.0200000000004	2.77	0.13	0.28	0.0799999999999	2.14	0.0499999999993	0.78	0.570000000001	0.150000000001	AAA469.cd3.X25.Y7.tile.tissue.png	261	1	705	261	6792becedb809928612880cacf5b904b	0	0	0	0	0	0	0	0	0	0	0	0	0	/home/dhl_ec/bnelissen/Slides/CD3_manuscript/CD3_slides/AAA469.cd3/AAA469.cd3.run1	255	0.7	0.06	0.7	0.06	0.0	-8.70279269819	0.013877981596	1.01189933954
51.0	6154.0	34.0	558.0	6154.0	1410000.0	1.0	2.0	0.65	0.49	0.450000000001	0.0200000000004	2.75	0.150000000001	0.28	0.0799999999999	2.42	0.0799999999999	0.77	0.57	0.15	AAA469.cd3.X25.Y8.tile.tissue.png	262	1	705	262	bd8e25f192fe53f423b07dc0ed242638	0	0	0	0	0	0	0	0	0	0	0	0	0	/home/dhl_ec/bnelissen/Slides/CD3_manuscript/CD3_slides/AAA469.cd3/AAA469.cd3.run1	255	0.7	0.06	0.7	0.06	-6.24753390521	-9.52335601311	0.712494209869	0.761232245263
0.0	18553.0	0.0	978.0	18553.0	1410000.0	0.0	2.0	1.23	1.74	0.46	0.0199999999995	2.74	0.13	0.259999999999	0.0699999999997	2.13	0.0500000000002	0.77	0.559999999999	0.15	AAA469.cd3.X25.Y9.tile.tissue.png	263	1	705	263	4c4277a898b2dd65626ebc5c5b0ab793	0	0	0	0	0	0	0	0	0	0	0	0	0	/home/dhl_ec/bnelissen/Slides/CD3_manuscript/CD3_slides/AAA469.cd3/AAA469.cd3.run1	255	0.7	0.06	0.7	0.06	0.0	-8.87086047373	0.0132406713095	1.06592569325
140357.0	3874638.0	57005.0	12514.0	3874638.0	4000000.0	1189.0	1.0	2.2	1.54	1.14	0.0500000000002	7.88	0.41	0.809999999999	0.0700000000006	11.8	0.440000000001	2.39	1.64	0.61	AAA469.cd3.X3.Y10.tile.tissue.png	264	1	2000	264	3c7999241a26d23c9640f02b91d26fad	0	0	0	0	0	0	0	0	0	0	0	0	0	/home/dhl_ec/bnelissen/Slides/CD3_manuscript/CD3_slides/AAA469.cd3/AAA469.cd3.run1	255	0.7	0.06	0.7	0.06	-9.13198415243	-12.6116357294	1.39840190119	0.784226342285
241709.0	3870467.0	84210.0	12144.0	3870467.0	4000000.0	1697.0	1.0	3.01	1.2	1.24	0.0500000000002	7.87	0.38	0.740000000001	0.0600000000004	13.14	0.42	2.24	1.53	0.42	AAA469.cd3.X3.Y11.tile.tissue.png	265	1	2000	265	c746729499931f06194860fa7038ac5f	0	0	0	0	0	0	0	0	0	0	0	0	0	/home/dhl_ec/bnelissen/Slides/CD3_manuscript/CD3_slides/AAA469.cd3/AAA469.cd3.run1	255	0.7	0.06	0.7	0.06	-9.08681207742	-12.6335457391	1.34948701462	1.07765551929
187579.0	3868021.0	70256.0	12283.0	3868021.0	4000000.0	1371.0	1.0	2.87	1.14	1.16	0.0499999999993	7.11	0.38	0.76	0.0700000000006	13.93	0.41	2.26	1.56	0.439999999999	AAA469.cd3.X3.Y12.tile.tissue.png	266	1	2000	266	650560a4d4f41e043907d79ce43634cf	0	0	0	0	0	0	0	0	0	0	0	0	0	/home/dhl_ec/bnelissen/Slides/CD3_manuscript/CD3_slides/AAA469.cd3/AAA469.cd3.run1	255	0.7	0.06	0.7	0.06	-9.15798464759	-12.6488702887	1.37847305814	1.08197674951
19464.0	2122114.0	8531.0	24716.0	2122114.0	4000000.0	178.0	8.0	1.72	2.42	1.11	0.0500000000002	7.02	0.379999999999	0.74	0.13	8.25	0.3	2.21	1.53	0.38	AAA469.cd3.X3.Y13.tile.tissue.png	267	1	2000	267	235116abe68429f5cbb21a790504d27b	0	0	0	0	0	0	0	0	0	0	0	0	0	/home/dhl_ec/bnelissen/Slides/CD3_manuscript/CD3_slides/AAA469.cd3/AAA469.cd3.run1	255	0.7	0.06	0.7	0.06	-8.59605747387	-12.419176433	0.861319107116	0.249113726563
0.0	276506.0	0.0	10674.0	276506.0	4000000.0	0.0	17.0	2.18	1.72	1.14	0.0500000000002	6.52	0.38	0.73	0.22	5.8	0.150000000001	2.13	1.52	0.379999999999	AAA469.cd3.X3.Y14.tile.tissue.png	268	1	2000	268	8d2194d315ed2b96e57c4054f2835f8b	0	0	0	0	0	0	0	0	0	0	0	0	0	/home/dhl_ec/bnelissen/Slides/CD3_manuscript/CD3_slides/AAA469.cd3/AAA469.cd3.run1	255	0.7	0.06	0.7	0.06	0.0	-12.3976558201	0.0852390946083	0.0313630987549
227.0	18514.0	114.0	1217.0	18514.0	4000000.0	3.0	4.0	1.79	1.38	1.13	0.0500000000002	6.48	0.38	0.76	0.21	6.51	0.21	2.08	1.53	0.41	AAA469.cd3.X3.Y15.tile.tissue.png	269	1	2000	269	2fb55fa14649e279681800d6de408e28	0	0	0	0	0	0	0	0	0	0	0	0	0	/home/dhl_ec/bnelissen/Slides/CD3_manuscript/CD3_slides/AAA469.cd3/AAA469.cd3.run1	255	0.7	0.06	0.7	0.06	-8.29177047325	-12.3753349163	0.841754069645	0.0399819899902
0.0	5295.0	0.0	627.0	5295.0	4000000.0	0.0	2.0	2.23	2.72	1.14	0.0599999999995	6.72	0.39	0.77	0.23	5.96	0.14	2.1	1.55	0.38	AAA469.cd3.X3.Y16.tile.tissue.png	270	1	2000	270	c30966dd9224c8fd6a95e0c0f202c03e	0	0	0	0	0	0	0	0	0	0	0	0	0	/home/dhl_ec/bnelissen/Slides/CD3_manuscript/CD3_slides/AAA469.cd3/AAA469.cd3.run1	255	0.7	0.06	0.7	0.06	0.0	-9.51069528791	3.99448182247	1.60545199344
0.0	0.0	0.0	0.0	0.0	4000000.0	0.0	0.0	1.42	2.04	1.16	0.0599999999995	6.23	0.31	0.82	0.21	4.57	0.13	1.99	1.54	0.37	AAA469.cd3.X3.Y17.tile.tissue.png	271	1	2000	271	3b486aca2026092d96bc7214295b751b	0	0	0	0	0	0	0	0	0	0	0	0	0	/home/dhl_ec/bnelissen/Slides/CD3_manuscript/CD3_slides/AAA469.cd3/AAA469.cd3.run1	255	1.0	0.06	1.0	0.06	0.0	-11.5057807059	0.0	9.6392653841
0.0	0.0	0.0	0.0	0.0	1448000.0	0.0	0.0	1.23	2.27	0.41	0.0199999999995	2.35	0.11	0.309999999999	0.0799999999999	1.63	0.0500000000002	0.73	0.56	0.14	AAA469.cd3.X3.Y18.tile.tissue.png	272	1	2000	272	803b1c2bdb1af792ef4a1d90671daa6b	0	0	0	0	0	0	0	0	0	0	0	0	0	/home/dhl_ec/bnelissen/Slides/CD3_manuscript/CD3_slides/AAA469.cd3/AAA469.cd3.run1	255	1.0	0.06	1.0	0.06	0.0	-11.0804379972	0.0	9.41786411549
58.0	50093.0	30.0	3032.0	50093.0	4000000.0	1.0	7.0	1.44	1.73	1.13	0.0600000000004	6.49	0.360000000001	0.86	0.21	6.54	0.22	2.07	1.53	0.360000000001	AAA469.cd3.X3.Y3.tile.tissue.png	273	1	2000	273	4fbb458a8b76624e016c5e77c8059529	0	0	0	0	0	0	0	0	0	0	0	0	0	/home/dhl_ec/bnelissen/Slides/CD3_manuscript/CD3_slides/AAA469.cd3/AAA469.cd3.run1	255	0.7	0.06	0.7	0.06	-6.78200457498	-10.6212663386	0.257387606486	4.57792400122
129.0	287734.0	55.0	11531.0	287734.0	4000000.0	1.0	18.0	1.53	2.74	1.13	0.0500000000002	6.51	0.38	0.74	0.2	6.73	0.23	2.15	1.53	0.62	AAA469.cd3.X3.Y4.tile.tissue.png	274	1	2000	274	2f804a694cccef2bd3e1f6ae196758fa	0	0	0	0	0	0	0	0	0	0	0	0	0	/home/dhl_ec/bnelissen/Slides/CD3_manuscript/CD3_slides/AAA469.cd3/AAA469.cd3.run1	255	0.7	0.06	0.7	0.06	-6.64044991727	-11.0020865509	0.0624698944255	0.0395010158691
78.0	297012.0	46.0	12640.0	297012.0	4000000.0	1.0	17.0	2.4	2.02	1.12	0.0500000000002	6.56	0.37	0.740000000001	0.21	6.74	0.22	2.16	1.52	0.39	AAA469.cd3.X3.Y5.tile.tissue.png	275	1	2000	275	9650f71f9f29a0a46fb90f6403556cff	0	0	0	0	0	0	0	0	0	0	0	0	0	/home/dhl_ec/bnelissen/Slides/CD3_manuscript/CD3_slides/AAA469.cd3/AAA469.cd3.run1	255	0.7	0.06	0.7	0.06	-6.38227770762	-10.5833650025	0.0396532337924	0.0344822468262
0.0	13708.0	0.0	1514.0	13708.0	4000000.0	0.0	5.0	1.99	1.76	1.13	0.04	6.52	0.380000000001	0.74	0.219999999999	5.73	0.139999999999	2.07	1.52	0.379999999999	AAA469.cd3.X3.Y6.tile.tissue.png	276	1	2000	276	5fa3be964f128113fb96b5a961ced9ef	0	0	0	0	0	0	0	0	0	0	0	0	0	/home/dhl_ec/bnelissen/Slides/CD3_manuscript/CD3_slides/AAA469.cd3/AAA469.cd3.run1	255	0.7	0.06	0.7	0.06	0.0	-12.1816862282	0.0516255770823	0.0415603956985
0.0	3078.0	0.0	442.0	3078.0	4000000.0	0.0	2.0	1.45	1.04	1.13	0.0500000000002	6.48	0.37	0.73	0.21	5.76	0.14	2.05	1.52	0.38	AAA469.cd3.X3.Y7.tile.tissue.png	277	1	2000	277	f1660988de2c7ceda09ce94a682065fd	0	0	0	0	0	0	0	0	0	0	0	0	0	/home/dhl_ec/bnelissen/Slides/CD3_manuscript/CD3_slides/AAA469.cd3/AAA469.cd3.run1	255	0.7	0.06	0.7	0.06	0.0	-12.5857493114	0.393509277978	0.0417451487732
7229.0	538382.0	3184.0	8129.0	538382.0	4000000.0	64.0	6.0	2.22	1.22	1.19	0.0499999999993	6.65	0.370000000001	0.73	0.190000000001	6.97	0.23	2.18	1.52	0.39	AAA469.cd3.X3.Y8.tile.tissue.png	278	1	2000	278	456aebf8da0b9c6578aa3592c951c717	0	0	0	0	0	0	0	0	0	0	0	0	0	/home/dhl_ec/bnelissen/Slides/CD3_manuscript/CD3_slides/AAA469.cd3/AAA469.cd3.run1	255	0.7	0.06	0.7	0.06	-8.97174333129	-12.5648690978	1.2197009491	0.118855818359
82654.0	2163098.0	32493.0	16716.0	2163098.0	4000000.0	633.0	10.0	2.51	1.89	1.11	0.0500000000002	6.79	0.38	0.75	0.13	8.85	0.309999999999	2.22	1.53	0.42	AAA469.cd3.X3.Y9.tile.tissue.png	279	1	2000	279	f906db8f996b69c3a4a2f042f6878165	0	0	0	0	0	0	0	0	0	0	0	0	0	/home/dhl_ec/bnelissen/Slides/CD3_manuscript/CD3_slides/AAA469.cd3/AAA469.cd3.run1	255	0.7	0.06	0.7	0.06	-9.19511980227	-12.6236737332	1.47610383405	0.407306619141
374417.0	3831991.0	135871.0	13241.0	3831991.0	4000000.0	2858.0	1.0	1.07	1.86	1.12	0.0500000000002	6.98	0.370000000001	0.76	0.0600000000004	14.42	0.42	2.21	1.52	0.460000000001	AAA469.cd3.X4.Y10.tile.tissue.png	280	1	2000	280	68e4ebd279873c2a32fc2558bdb93307	0	0	0	0	0	0	0	0	0	0	0	0	0	/home/dhl_ec/bnelissen/Slides/CD3_manuscript/CD3_slides/AAA469.cd3/AAA469.cd3.run1	255	0.7	0.0944112209394	0.7	0.0944112209394	-9.21155843399	-13.0423181615	1.15748565365	0.411642186523
331834.0	3965599.0	106889.0	10144.0	3965599.0	4000000.0	1994.0	1.0	1.81	1.92	1.12	0.0500000000002	7.0	0.360000000001	0.740000000001	0.0700000000006	14.12	0.42	2.18	1.53	0.42	AAA469.cd3.X4.Y11.tile.tissue.png	281	1	2000	281	b610ee8e2609d2e6e9c3c283988c29bc	0	0	0	0	0	0	0	0	0	0	0	0	0	/home/dhl_ec/bnelissen/Slides/CD3_manuscript/CD3_slides/AAA469.cd3/AAA469.cd3.run1	255	0.7	0.06	0.7	0.06	-8.63017183297	-12.1774627056	0.919187355803	1.42479227075
308606.0	3973393.0	96202.0	9212.0	3973393.0	4000000.0	1759.0	1.0	1.56	1.14	1.13	0.0500000000002	6.78	0.37	0.75	0.0600000000004	17.88	0.429999999999	2.18	1.52	0.420000000001	AAA469.cd3.X4.Y12.tile.tissue.png	282	1	2000	282	f68cb80d109348c04822b5f43266c760	0	0	0	0	0	0	0	0	0	0	0	0	0	/home/dhl_ec/bnelissen/Slides/CD3_manuscript/CD3_slides/AAA469.cd3/AAA469.cd3.run1	255	0.7	0.06	0.7	0.06	-8.80449181806	-12.1681771804	0.824819517395	1.4996872842
116952.0	3573328.0	44080.0	12483.0	3573328.0	4000000.0	846.0	4.0	2.1	2.01	1.14	0.0500000000002	7.33	0.38	0.74	0.0799999999999	11.59	0.37	2.22	1.54	0.42	AAA469.cd3.X4.Y13.tile.tissue.png	283	1	2000	283	eb39db886f477146b08b92017fadc4f5	0	0	0	0	0	0	0	0	0	0	0	0	0	/home/dhl_ec/bnelissen/Slides/CD3_manuscript/CD3_slides/AAA469.cd3/AAA469.cd3.run1	255	0.7	0.06	0.7	0.06	-8.95880562977	-12.6767453051	1.08413777266	1.01833626514
5376.0	619290.0	2119.0	11434.0	619290.0	4000000.0	41.0	8.0	1.06	1.19	1.17	0.04	6.61	0.37	0.74	0.19	7.0	0.23	2.17	1.52	0.38	AAA469.cd3.X4.Y14.tile.tissue.png	284	1	2000	284	ae223dfc3c0a07068919837ca725ff9d	0	0	0	0	0	0	0	0	0	0	0	0	0	/home/dhl_ec/bnelissen/Slides/CD3_manuscript/CD3_slides/AAA469.cd3/AAA469.cd3.run1	255	0.7	0.06	0.7	0.06	-8.72721009073	-12.4263331878	1.00833506069	0.09880840625
0.0	66351.0	0.0	2396.0	66351.0	4000000.0	0.0	4.0	1.45	2.33	1.11	0.0600000000004	6.63	0.360000000001	0.73	0.219999999999	5.92	0.14	2.14	1.57	0.399999999999	AAA469.cd3.X4.Y15.tile.tissue.png	285	1	2000	285	ff7370a3f1214ec6681e810c5f5f4082	0	0	0	0	0	0	0	0	0	0	0	0	0	/home/dhl_ec/bnelissen/Slides/CD3_manuscript/CD3_slides/AAA469.cd3/AAA469.cd3.run1	255	0.7	0.06	0.7	0.06	0.0	-12.7403860399	0.0965062564407	0.0381668294678
0.0	0.0	0.0	0.0	0.0	4000000.0	0.0	0.0	2.32	1.47	1.14	0.0500000000002	6.09	0.29	0.74	0.21	4.56	0.13	1.98	1.52	0.38	AAA469.cd3.X4.Y16.tile.tissue.png	286	1	2000	286	da2137d8f213113e34d920be09b4234b	0	0	0	0	0	0	0	0	0	0	0	0	0	/home/dhl_ec/bnelissen/Slides/CD3_manuscript/CD3_slides/AAA469.cd3/AAA469.cd3.run1	255	1.0	0.06	1.0	0.06	0.0	-12.5482921491	0.0	0.036509750845
0.0	0.0	0.0	0.0	0.0	4000000.0	0.0	0.0	2.22	2.42	1.13	0.0500000000002	6.24	0.3	0.750000000001	0.22	4.65	0.12	1.98	1.52	0.38	AAA469.cd3.X4.Y17.tile.tissue.png	287	1	2000	287	d3f4faae3fbb471a09e67042f90dcca0	0	0	0	0	0	0	0	0	0	0	0	0	0	/home/dhl_ec/bnelissen/Slides/CD3_manuscript/CD3_slides/AAA469.cd3/AAA469.cd3.run1	255	1.0	0.06	1.0	0.06	0.0	-12.5120579525	0.0	0.0352159445229
0.0	0.0	0.0	0.0	0.0	1448000.0	0.0	0.0	1.12	1.67	0.41	0.0200000000004	2.33	0.11	0.27	0.0699999999997	1.62	0.0500000000002	0.73	0.55	0.15	AAA469.cd3.X4.Y18.tile.tissue.png	288	1	2000	288	a96b8c419e47747ec88c20d0e44317ec	0	0	0	0	0	0	0	0	0	0	0	0	0	/home/dhl_ec/bnelissen/Slides/CD3_manuscript/CD3_slides/AAA469.cd3/AAA469.cd3.run1	255	1.0	0.06	1.0	0.06	0.0	-8.79132897629	0.0	3.5962725806
0.0	39006.0	0.0	2498.0	39006.0	4000000.0	0.0	6.0	1.58	1.52	1.12	0.0599999999995	6.55	0.37	0.809999999999	0.22	6.23	0.14	2.1	1.54	0.370000000001	AAA469.cd3.X4.Y3.tile.tissue.png	289	1	2000	289	9ca581e07ca14823e79dc0b034ebde58	0	0	0	0	0	0	0	0	0	0	0	0	0	/home/dhl_ec/bnelissen/Slides/CD3_manuscript/CD3_slides/AAA469.cd3/AAA469.cd3.run1	255	0.7	0.06	0.7	0.06	-5.1052383933	-10.1196027481	0.090209264281	9.60559193121
0.0	165001.0	0.0	8171.0	165001.0	4000000.0	0.0	14.0	2.3	1.04	1.14	0.0500000000002	6.61	0.38	0.74	0.21	6.32	0.139999999999	2.16	1.55	0.38	AAA469.cd3.X4.Y4.tile.tissue.png	290	1	2000	290	148342ee98fab60ddec409dfe2576db4	0	0	0	0	0	0	0	0	0	0	0	0	0	/home/dhl_ec/bnelissen/Slides/CD3_manuscript/CD3_slides/AAA469.cd3/AAA469.cd3.run1	255	0.7	0.06	0.7	0.06	-5.04328474621	-11.6658278864	0.023963620538	0.041099727951
0.0	177023.0	0.0	8852.0	177023.0	4000000.0	0.0	19.0	0.92	1.84	1.13	0.0499999999993	6.56	0.389999999999	0.76	0.22	6.45	0.150000000001	2.16	1.52	0.400000000001	AAA469.cd3.X4.Y5.tile.tissue.png	291	1	2000	291	b5f858b42c0d12484e23ef8d07157067	0	0	0	0	0	0	0	0	0	0	0	0	0	/home/dhl_ec/bnelissen/Slides/CD3_manuscript/CD3_slides/AAA469.cd3/AAA469.cd3.run1	255	0.7	0.06	0.7	0.06	-4.86399969319	-9.92729102672	0.0467588809215	0.0389122685547
0.0	0.0	0.0	0.0	0.0	4000000.0	0.0	0.0	2.22	1.82	1.15	0.0500000000002	6.13	0.3	0.73	0.21	4.58	0.13	1.98	1.52	0.38	AAA469.cd3.X4.Y6.tile.tissue.png	292	1	2000	292	64415e7dff59195286bba84cb3e2776d	0	0	0	0	0	0	0	0	0	0	0	0	0	/home/dhl_ec/bnelissen/Slides/CD3_manuscript/CD3_slides/AAA469.cd3/AAA469.cd3.run1	255	1.0	0.06	1.0	0.06	0.0	-12.3997133578	0.0	0.0317713813629
12481.0	1727988.0	5405.0	8072.0	1727988.0	4000000.0	111.0	1.0	2.43	1.1	1.13	0.0500000000002	6.85	0.37	0.750000000001	0.15	7.98	0.290000000001	2.2	1.54	0.47	AAA469.cd3.X4.Y7.tile.tissue.png	293	1	2000	293	9fde1ba6d2423d92bb9dbff79301db3e	0	0	0	0	0	0	0	0	0	0	0	0	0	/home/dhl_ec/bnelissen/Slides/CD3_manuscript/CD3_slides/AAA469.cd3/AAA469.cd3.run1	255	0.7	0.06	0.7	0.06	-8.88361713389	-12.2034604605	0.972868855151	0.132733578125
129702.0	3904245.0	52824.0	8620.0	3904245.0	4000000.0	1053.0	1.0	2.01	2.5	1.13	0.0500000000002	6.64	0.38	0.77	0.0600000000004	10.69	0.41	2.19	1.55	0.45	AAA469.cd3.X4.Y8.tile.tissue.png	294	1	2000	294	b50961b7f88650edd12fc1fc354601ec	0	0	0	0	0	0	0	0	0	0	0	0	0	/home/dhl_ec/bnelissen/Slides/CD3_manuscript/CD3_slides/AAA469.cd3/AAA469.cd3.run1	255	0.7	0.0672428249277	0.7	0.0672428249277	-8.92554255835	-12.6694512206	0.769320670758	0.238686877441
153333.0	3259830.0	57729.0	14028.0	3259830.0	4000000.0	1124.0	3.0	1.0	1.21	1.15	0.0500000000002	7.93	0.38	0.75	0.0900000000001	10.83	0.38	2.23	1.54	0.43	AAA469.cd3.X4.Y9.tile.tissue.png	295	1	2000	295	ebeb6d1b8ba34e10aedeb97141f17262	0	0	0	0	0	0	0	0	0	0	0	0	0	/home/dhl_ec/bnelissen/Slides/CD3_manuscript/CD3_slides/AAA469.cd3/AAA469.cd3.run1	255	0.7	0.0757002078866	0.7	0.0757002078866	-8.63486113219	-12.285019345	0.908478554926	0.280232879395
366622.0	3841899.0	123592.0	12407.0	3841899.0	4000000.0	2409.0	4.0	0.99	1.18	1.14	0.0500000000002	7.24	0.37	0.75	0.0699999999997	22.24	0.42	2.21	1.53	0.449999999999	AAA469.cd3.X5.Y10.tile.tissue.png	296	1	2000	296	d6ecf4d3db303d812242a866bbec4ac3	0	0	0	0	0	0	0	0	0	0	0	0	0	/home/dhl_ec/bnelissen/Slides/CD3_manuscript/CD3_slides/AAA469.cd3/AAA469.cd3.run1	255	0.7	0.139893331167	0.7	0.139893331167	-8.73908399654	-12.4223923726	0.557860041492	0.162561027344
403127.0	3995152.0	131384.0	8224.0	3995152.0	4000000.0	2492.0	1.0	1.13	1.12	1.12	0.0500000000002	6.76	0.37	0.75	0.0600000000004	16.31	0.429999999999	2.18	1.53	0.44	AAA469.cd3.X5.Y11.tile.tissue.png	297	1	2000	297	b0f3898b8325ca2a7507e092c49d99f8	0	0	0	0	0	0	0	0	0	0	0	0	0	/home/dhl_ec/bnelissen/Slides/CD3_manuscript/CD3_slides/AAA469.cd3/AAA469.cd3.run1	255	0.7	0.06	0.7	0.06	-9.22576454166	-12.1616248408	0.888207381125	1.39070013863
322822.0	3997945.0	103952.0	8149.0	3997945.0	4000000.0	1901.0	1.0	0.999999999999	1.15	1.14	0.0500000000002	6.57	0.370000000001	0.750000000001	0.0600000000004	18.26	0.42	2.21	1.59	0.440000000001	AAA469.cd3.X5.Y12.tile.tissue.png	298	1	2000	298	733ecd3e9de8a493f91c4e51e08769b6	0	0	0	0	0	0	0	0	0	0	0	0	0	/home/dhl_ec/bnelissen/Slides/CD3_manuscript/CD3_slides/AAA469.cd3/AAA469.cd3.run1	255	0.7	0.06	0.7	0.06	-9.1572555869	-12.0426993558	0.897044218284	1.51672731061
116260.0	3853500.0	44526.0	12053.0	3853500.0	4000000.0	892.0	2.0	0.97	1.13	1.14	0.0500000000002	7.25	0.37	0.74	0.0600000000004	12.45	0.39	2.26	1.58	0.44	AAA469.cd3.X5.Y13.tile.tissue.png	299	1	2000	299	1fd0022f0c05adbae43f27800cb5a14f	0	0	0	0	0	0	0	0	0	0	0	0	0	/home/dhl_ec/bnelissen/Slides/CD3_manuscript/CD3_slides/AAA469.cd3/AAA469.cd3.run1	255	0.7	0.06	0.7	0.06	-9.19614640067	-12.5676453657	1.06280713581	1.15689181384
27566.0	2838910.0	11221.0	14603.0	2838910.0	4000000.0	225.0	2.0	0.92	2.12	1.14	0.0499999999993	6.82	0.370000000001	0.75	0.11	8.87	0.33	2.21	1.53	0.39	AAA469.cd3.X5.Y14.tile.tissue.png	300	1	2000	300	f52fea5120a5452719c30c7a1e8af85b	0	0	0	0	0	0	0	0	0	0	0	0	0	/home/dhl_ec/bnelissen/Slides/CD3_manuscript/CD3_slides/AAA469.cd3/AAA469.cd3.run1	255	0.7	0.06	0.7	0.06	-8.70712209034	-12.5591483036	0.980928817827	0.315982027344
0.0	52165.0	0.0	1460.0	52165.0	4000000.0	0.0	2.0	0.93	1.26	1.13	0.0500000000002	6.45	0.37	0.74	0.21	5.73	0.139999999999	2.08	1.55	0.4	AAA469.cd3.X5.Y15.tile.tissue.png	301	1	2000	301	0c0a47f77e0cdbee0c83b56dcc77ef9a	0	0	0	0	0	0	0	0	0	0	0	0	0	/home/dhl_ec/bnelissen/Slides/CD3_manuscript/CD3_slides/AAA469.cd3/AAA469.cd3.run1	255	0.7	0.06	0.7	0.06	0.0	-12.504771121	0.0453010429646	0.0355352874146
0.0	74005.0	0.0	2150.0	74005.0	4000000.0	0.0	4.0	1.14	1.7	1.14	0.0499999999993	6.52	0.38	0.750000000001	0.21	6.3	0.14	2.12	1.55	0.39	AAA469.cd3.X5.Y16.tile.tissue.png	302	1	2000	302	8e619840586c87f6b8203482cb322bff	0	0	0	0	0	0	0	0	0	0	0	0	0	/home/dhl_ec/bnelissen/Slides/CD3_manuscript/CD3_slides/AAA469.cd3/AAA469.cd3.run1	255	0.7	0.06	0.7	0.06	-7.10718979341	-12.0870910345	0.292751778908	0.0474804797363
0.0	1715.0	0.0	258.0	1715.0	4000000.0	0.0	1.0	0.849999999999	1.05	1.12	0.0499999999993	6.58	0.38	0.73	0.22	5.71	0.13	2.06	1.53	0.38	AAA469.cd3.X5.Y17.tile.tissue.png	303	1	2000	303	f1a9e3d0b60940be33b531cc14fa4353	0	0	0	0	0	0	0	0	0	0	0	0	0	/home/dhl_ec/bnelissen/Slides/CD3_manuscript/CD3_slides/AAA469.cd3/AAA469.cd3.run1	255	0.7	0.06	0.7	0.06	0.0	-12.6619928212	7.45330322977	0.0361404466782
0.0	0.0	0.0	0.0	0.0	1448000.0	0.0	0.0	0.37	0.42	0.41	0.0200000000004	2.14	0.11	0.29	0.0799999999999	1.67	0.0500000000002	0.75	0.57	0.160000000001	AAA469.cd3.X5.Y18.tile.tissue.png	304	1	2000	304	a966b2451d58727aa103f15cef391127	0	0	0	0	0	0	0	0	0	0	0	0	0	/home/dhl_ec/bnelissen/Slides/CD3_manuscript/CD3_slides/AAA469.cd3/AAA469.cd3.run1	255	1.0	0.06	1.0	0.06	0.0	0.0	0.0	6.14336325967
74.0	12602.0	40.0	992.0	12602.0	4000000.0	1.0	2.0	0.89	1.02	1.17	0.0599999999995	8.46	0.37	0.76	0.21	6.58	0.219999999999	2.08	1.54	0.740000000001	AAA469.cd3.X5.Y3.tile.tissue.png	305	1	2000	305	f5cf25877d6b4f0bf3c0959db1da86ca	0	0	0	0	0	0	0	0	0	0	0	0	0	/home/dhl_ec/bnelissen/Slides/CD3_manuscript/CD3_slides/AAA469.cd3/AAA469.cd3.run1	255	0.7	0.06	0.7	0.06	-7.25887506764	-9.01487863915	0.95014612297	1.22462198779
0.0	151610.0	0.0	6384.0	151610.0	4000000.0	0.0	10.0	0.839999999999	1.02	1.15	0.0500000000002	6.52	0.37	0.75	0.22	6.44	0.150000000001	2.11	1.52	0.63	AAA469.cd3.X5.Y4.tile.tissue.png	306	1	2000	306	0400464f3aefbfdd63817c128c471767	0	0	0	0	0	0	0	0	0	0	0	0	0	/home/dhl_ec/bnelissen/Slides/CD3_manuscript/CD3_slides/AAA469.cd3/AAA469.cd3.run1	255	0.7	0.06	0.7	0.06	-5.21067272849	-10.8351381116	0.029037126661	0.0413767648621
1994.0	350704.0	1004.0	7325.0	350704.0	4000000.0	20.0	10.0	1.56	1.43	1.12	0.0500000000002	6.65	0.37	0.74	0.21	6.9	0.23	2.21	1.57	0.5	AAA469.cd3.X5.Y5.tile.tissue.png	307	1	2000	307	4b9a411732f5bcb7beb0a84f3034d948	0	0	0	0	0	0	0	0	0	0	0	0	0	/home/dhl_ec/bnelissen/Slides/CD3_manuscript/CD3_slides/AAA469.cd3/AAA469.cd3.run1	255	0.7	0.06	0.7	0.06	-8.67122298515	-12.3758449584	1.31355215674	0.108336660156
4532.0	1448435.0	2071.0	10078.0	1448435.0	4000000.0	45.0	2.0	0.9	1.09	1.36	0.0500000000002	7.3	0.37	0.75	0.16	7.65	0.280000000001	2.21	1.57	0.54	AAA469.cd3.X5.Y6.tile.tissue.png	308	1	2000	308	8ed7d105fa3f27c2a8ef546539fcdba3	0	0	0	0	0	0	0	0	0	0	0	0	0	/home/dhl_ec/bnelissen/Slides/CD3_manuscript/CD3_slides/AAA469.cd3/AAA469.cd3.run1	255	0.7	0.06	0.7	0.06	-8.69395497969	-11.7688820019	0.934770571985	0.0964149570312
46045.0	3862650.0	22059.0	8430.0	3862650.0	4000000.0	485.0	1.0	1.16	1.52	1.13	0.0499999999993	6.62	0.37	0.76	0.0600000000004	10.08	0.389999999999	2.23	1.54	0.629999999999	AAA469.cd3.X5.Y7.tile.tissue.png	309	1	2000	309	32c3c91f462ab086e4261c3c5c15f2f1	0	0	0	0	0	0	0	0	0	0	0	0	0	/home/dhl_ec/bnelissen/Slides/CD3_manuscript/CD3_slides/AAA469.cd3/AAA469.cd3.run1	255	0.7	0.0737725522592	0.7	0.0737725522592	-8.69550541061	-12.3928542661	0.739923406279	0.17253792627
138646.0	3986006.0	57004.0	9108.0	3986006.0	4000000.0	1199.0	1.0	1.63	1.17	1.15	0.0499999999993	8.21	0.39	0.77	0.0600000000004	10.98	0.400000000001	2.19	1.53	0.44	AAA469.cd3.X5.Y8.tile.tissue.png	310	1	2000	310	8c6872426b34e8485b865c12c11fcd3f	0	0	0	0	0	0	0	0	0	0	0	0	0	/home/dhl_ec/bnelissen/Slides/CD3_manuscript/CD3_slides/AAA469.cd3/AAA469.cd3.run1	255	0.7	0.0766959616666	0.7	0.0766959616666	-8.87273447048	-11.9928925441	0.876082283225	0.239928912781
145356.0	3750371.0	57225.0	13705.0	3750371.0	4000000.0	1141.0	2.0	0.98	1.16	1.1	0.0499999999993	6.88	0.38	0.75	0.0699999999997	10.57	0.39	2.2	1.52	0.43	AAA469.cd3.X5.Y9.tile.tissue.png	311	1	2000	311	8ea75331f6ed1b5c5a1a2f764eec4cfb	0	0	0	0	0	0	0	0	0	0	0	0	0	/home/dhl_ec/bnelissen/Slides/CD3_manuscript/CD3_slides/AAA469.cd3/AAA469.cd3.run1	255	0.7	0.0645450170332	0.7	0.0645450170332	-9.20606526861	-12.6899696585	1.12367956381	0.651489693481
326984.0	3923556.0	108098.0	11645.0	3923556.0	4000000.0	2029.0	2.0	1.06	1.12	1.12	0.0500000000002	6.6	0.37	0.75	0.0599999999995	16.44	0.41	2.19	1.53	0.43	AAA469.cd3.X6.Y10.tile.tissue.png	312	1	2000	312	49cdf56e6700fad08da432bbfb5ee1a1	0	0	0	0	0	0	0	0	0	0	0	0	0	/home/dhl_ec/bnelissen/Slides/CD3_manuscript/CD3_slides/AAA469.cd3/AAA469.cd3.run1	255	0.7	0.06	0.7	0.06	-9.23005077788	-12.536761582	1.00375668139	1.23052884637
394424.0	3996915.0	126087.0	8186.0	3996915.0	4000000.0	2410.0	1.0	1.45	1.15	1.15	0.0500000000002	6.46	0.38	0.74	0.0599999999995	17.83	0.44	2.19	1.52	0.48	AAA469.cd3.X6.Y11.tile.tissue.png	313	1	2000	313	a50de11e77e138f68684f9102236b021	0	0	0	0	0	0	0	0	0	0	0	0	0	/home/dhl_ec/bnelissen/Slides/CD3_manuscript/CD3_slides/AAA469.cd3/AAA469.cd3.run1	255	0.7	0.06	0.7	0.06	-9.36758580328	-12.0875964074	0.769127073533	1.2702856594
403066.0	3777020.0	135090.0	11201.0	3777020.0	4000000.0	2545.0	2.0	1.01	1.48	1.14	0.04	7.09	0.389999999999	0.759999999999	0.0699999999997	20.57	0.42	2.19	1.52	0.45	AAA469.cd3.X6.Y12.tile.tissue.png	314	1	2000	314	dd0608babcb547f1f407a888425a687d	0	0	0	0	0	0	0	0	0	0	0	0	0	/home/dhl_ec/bnelissen/Slides/CD3_manuscript/CD3_slides/AAA469.cd3/AAA469.cd3.run1	255	0.7	0.129656837347	0.7	0.129656837347	-8.94204356234	-12.5819609131	0.67891118217	0.179350979492
33688.0	3718251.0	13377.0	14878.0	3718251.0	4000000.0	259.0	1.0	0.95	1.54	1.14	0.0500000000002	6.84	0.38	0.74	0.0699999999997	9.66	0.360000000001	2.23	1.53	0.4	AAA469.cd3.X6.Y13.tile.tissue.png	315	1	2000	315	b9f548d925916d8b866aa849ce781499	0	0	0	0	0	0	0	0	0	0	0	0	0	/home/dhl_ec/bnelissen/Slides/CD3_manuscript/CD3_slides/AAA469.cd3/AAA469.cd3.run1	255	0.7	0.06	0.7	0.06	-8.87081081334	-11.8945070382	0.565609210588	0.35739014502
8190.0	2845523.0	3673.0	20331.0	2845523.0	4000000.0	79.0	3.0	1.03	1.74	1.12	0.0500000000002	7.34	0.38	0.75	0.1	8.9	0.33	2.29	1.56	0.400000000001	AAA469.cd3.X6.Y14.tile.tissue.png	316	1	2000	316	f443fce312434bfc94d4e9e1f59d4efb	0	0	0	0	0	0	0	0	0	0	0	0	0	/home/dhl_ec/bnelissen/Slides/CD3_manuscript/CD3_slides/AAA469.cd3/AAA469.cd3.run1	255	0.7	0.06	0.7	0.06	-8.57383375224	-12.3043806298	0.715504923714	0.154198648438
0.0	38774.0	0.0	1760.0	38774.0	4000000.0	0.0	3.0	0.889999999999	1.02	1.14	0.04	6.56	0.38	0.77	0.21	6.25	0.14	2.1	1.56	0.379999999999	AAA469.cd3.X6.Y15.tile.tissue.png	317	1	2000	317	0bfa13f7a314954716e5e9208aec2d81	0	0	0	0	0	0	0	0	0	0	0	0	0	/home/dhl_ec/bnelissen/Slides/CD3_manuscript/CD3_slides/AAA469.cd3/AAA469.cd3.run1	255	0.7	0.06	0.7	0.06	-8.65445370331	-12.6491068163	1.19188511636	0.042311512207
0.0	14613.0	0.0	820.0	14613.0	4000000.0	0.0	2.0	1.62	1.47	1.14	0.0500000000002	6.64	0.38	0.74	0.23	5.81	0.14	2.11	1.55	0.39	AAA469.cd3.X6.Y16.tile.tissue.png	318	1	2000	318	6000c3b2a929937e9a5fd167967e9d02	0	0	0	0	0	0	0	0	0	0	0	0	0	/home/dhl_ec/bnelissen/Slides/CD3_manuscript/CD3_slides/AAA469.cd3/AAA469.cd3.run1	255	0.7	0.06	0.7	0.06	0.0	-12.2921001121	0.31241135221	0.0388196722412
0.0	0.0	0.0	0.0	0.0	4000000.0	0.0	0.0	0.870000000001	1.0	1.14	0.0499999999993	6.13	0.29	0.719999999999	0.21	4.57	0.13	1.98	1.52	0.369999999999	AAA469.cd3.X6.Y17.tile.tissue.png	319	1	2000	319	0ef54e3055fd46b063d94ef8ab7bef82	0	0	0	0	0	0	0	0	0	0	0	0	0	/home/dhl_ec/bnelissen/Slides/CD3_manuscript/CD3_slides/AAA469.cd3/AAA469.cd3.run1	255	1.0	0.06	1.0	0.06	0.0	-12.7049498994	0.0	0.0323019105225
0.0	0.0	0.0	0.0	0.0	1448000.0	0.0	0.0	0.39	0.41	0.41	0.0200000000004	2.34	0.11	0.28	0.0700000000006	1.62	0.04	0.73	0.559999999999	0.15	AAA469.cd3.X6.Y18.tile.tissue.png	320	1	2000	320	ad61496981087fcadf143f11d95ed320	0	0	0	0	0	0	0	0	0	0	0	0	0	/home/dhl_ec/bnelissen/Slides/CD3_manuscript/CD3_slides/AAA469.cd3/AAA469.cd3.run1	255	1.0	0.06	1.0	0.06	0.0	-10.1883017042	0.0	4.16270657017
0.0	0.0	0.0	0.0	0.0	4000000.0	0.0	0.0	0.78	1.0	1.16	0.0600000000004	6.17	0.3	0.86	0.22	4.59	0.13	1.99	1.52	0.370000000001	AAA469.cd3.X6.Y2.tile.tissue.png	321	1	2000	321	882abb0097d643a08119b01309051a5e	0	0	0	0	0	0	0	0	0	0	0	0	0	/home/dhl_ec/bnelissen/Slides/CD3_manuscript/CD3_slides/AAA469.cd3/AAA469.cd3.run1	255	1.0	0.06	1.0	0.06	0.0	-10.8406520274	0.0	9.23540717204
0.0	5327.0	0.0	332.0	5327.0	4000000.0	0.0	1.0	0.85	1.04	1.15	0.0500000000002	6.53	0.37	0.74	0.21	5.68	0.14	2.05	1.52	0.58	AAA469.cd3.X6.Y3.tile.tissue.png	322	1	2000	322	56e029164758d81a46738edbd3e36d9e	0	0	0	0	0	0	0	0	0	0	0	0	0	/home/dhl_ec/bnelissen/Slides/CD3_manuscript/CD3_slides/AAA469.cd3/AAA469.cd3.run1	255	0.7	0.06	0.7	0.06	0.0	-12.8446392823	0.141131728143	0.0482239228668
285.0	254377.0	148.0	7251.0	254377.0	4000000.0	4.0	7.0	0.879999999999	1.08	1.12	0.0499999999993	6.72	0.37	0.74	0.2	6.72	0.23	2.09	1.51	0.5	AAA469.cd3.X6.Y4.tile.tissue.png	323	1	2000	323	249aff4e928adb3ac84bcf32bf58617f	0	0	0	0	0	0	0	0	0	0	0	0	0	/home/dhl_ec/bnelissen/Slides/CD3_manuscript/CD3_slides/AAA469.cd3/AAA469.cd3.run1	255	0.7	0.06	0.7	0.06	-8.26152869642	-12.3843656486	0.999632297752	0.0804433554688
1616.0	2658904.0	809.0	10372.0	2658904.0	4000000.0	16.0	5.0	0.910000000001	1.11	1.12	0.0500000000002	6.7	0.37	0.74	0.11	8.58	0.309999999999	2.2	1.52	0.56	AAA469.cd3.X6.Y5.tile.tissue.png	324	1	2000	324	22905ec7d259c9e2ac868cf5e7b22bb4	0	0	0	0	0	0	0	0	0	0	0	0	0	/home/dhl_ec/bnelissen/Slides/CD3_manuscript/CD3_slides/AAA469.cd3/AAA469.cd3.run1	255	0.7	0.06	0.7	0.06	-8.57538021543	-11.6728741741	0.669633711749	0.130453725586
14634.0	3837190.0	5936.0	10894.0	3837190.0	4000000.0	123.0	1.0	0.98	1.15	1.17	0.0500000000002	6.51	0.38	0.75	0.0600000000004	9.84	0.36	2.22	1.53	0.600000000001	AAA469.cd3.X6.Y6.tile.tissue.png	325	1	2000	325	c6e23c9f2f688aba6ca38ab3fb464ad8	0	0	0	0	0	0	0	0	0	0	0	0	0	/home/dhl_ec/bnelissen/Slides/CD3_manuscript/CD3_slides/AAA469.cd3/AAA469.cd3.run1	255	0.7	0.074642244309	0.7	0.074642244309	-8.05956114002	-11.9105288725	0.369200232804	0.144720597168
106111.0	3991363.0	46161.0	8636.0	3991363.0	4000000.0	988.0	1.0	1.12	1.31	1.12	0.0500000000002	7.13	0.38	0.78	0.0600000000004	10.67	0.4	2.19	1.53	0.43	AAA469.cd3.X6.Y7.tile.tissue.png	326	1	2000	326	97caf5a45ec67b60e76d0657957eac42	0	0	0	0	0	0	0	0	0	0	0	0	0	/home/dhl_ec/bnelissen/Slides/CD3_manuscript/CD3_slides/AAA469.cd3/AAA469.cd3.run1	255	0.7	0.0699216141977	0.7	0.0699216141977	-8.31579624789	-11.664780458	0.64178691273	0.168215644928
273199.0	3976423.0	107328.0	8574.0	3976423.0	4000000.0	2243.0	1.0	1.32	1.15	1.11	0.04	7.89	0.37	0.75	0.0699999999997	11.67	0.43	2.18	1.53	0.44	AAA469.cd3.X6.Y8.tile.tissue.png	327	1	2000	327	97b52af53286a805a37a29423b8027eb	0	0	0	0	0	0	0	0	0	0	0	0	0	/home/dhl_ec/bnelissen/Slides/CD3_manuscript/CD3_slides/AAA469.cd3/AAA469.cd3.run1	255	0.7	0.0755737920327	0.7	0.0755737920327	-9.16898568555	-12.2077378909	0.99160802492	0.346957595398
137426.0	3825514.0	50887.0	14715.0	3825514.0	4000000.0	1029.0	2.0	1.31	1.27	1.11	0.0500000000002	6.72	0.38	0.75	0.0599999999995	10.54	0.389999999999	2.2	1.52	1.19	AAA469.cd3.X6.Y9.tile.tissue.png	328	1	2000	328	b5117720b392e45b2b1dfe385b34c72c	0	0	0	0	0	0	0	0	0	0	0	0	0	/home/dhl_ec/bnelissen/Slides/CD3_manuscript/CD3_slides/AAA469.cd3/AAA469.cd3.run1	255	0.7	0.06	0.7	0.06	-9.14425815253	-12.4852950948	1.10055179916	0.71908467627
100415.0	3723930.0	36687.0	14892.0	3723930.0	4000000.0	764.0	1.0	0.93	1.07	1.16	0.0500000000002	7.01	0.389999999999	0.76	0.0699999999997	11.2	0.39	2.28	1.57	0.57	AAA469.cd3.X7.Y10.tile.tissue.png	329	1	2000	329	4cdf16b36d76e6486aca10f9efac804d	0	0	0	0	0	0	0	0	0	0	0	0	0	/home/dhl_ec/bnelissen/Slides/CD3_manuscript/CD3_slides/AAA469.cd3/AAA469.cd3.run1	255	0.7	0.06	0.7	0.06	-8.91928785653	-12.5874852131	1.00394821741	0.723293648926
267370.0	3746065.0	88879.0	11790.0	3746065.0	4000000.0	1715.0	1.0	0.969999999999	1.15	1.12	0.0500000000002	6.92	0.38	0.77	0.0699999999997	19.17	0.41	2.28	1.57	0.610000000001	AAA469.cd3.X7.Y11.tile.tissue.png	330	1	2000	330	166c536a59c6c6d27977f9907d7344c6	0	0	0	0	0	0	0	0	0	0	0	0	0	/home/dhl_ec/bnelissen/Slides/CD3_manuscript/CD3_slides/AAA469.cd3/AAA469.cd3.run1	255	0.7	0.06	0.7	0.06	-9.1672705501	-12.2647079744	0.874913177644	1.11000516467
204644.0	3838310.0	69309.0	12330.0	3838310.0	4000000.0	1291.0	1.0	1.65	1.59	1.16	0.0500000000002	7.1	0.37	0.75	0.0700000000006	15.44	0.4	2.21	1.54	0.57	AAA469.cd3.X7.Y12.tile.tissue.png	331	1	2000	331	7e9b56a1324203f6e020024f7f680379	0	0	0	0	0	0	0	0	0	0	0	0	0	/home/dhl_ec/bnelissen/Slides/CD3_manuscript/CD3_slides/AAA469.cd3/AAA469.cd3.run1	255	0.7	0.06	0.7	0.06	-9.15229887766	-12.407428391	0.946785985045	1.42719307349
4674.0	3575757.0	2155.0	15588.0	3575757.0	4000000.0	47.0	1.0	0.91	1.08	1.13	0.0399999999991	6.76	0.369999999999	0.74	0.0799999999999	9.17	0.35	2.21	1.53	0.450000000001	AAA469.cd3.X7.Y13.tile.tissue.png	332	1	2000	332	ae6f5ab0272f072446585f8b2c0e6281	0	0	0	0	0	0	0	0	0	0	0	0	0	/home/dhl_ec/bnelissen/Slides/CD3_manuscript/CD3_slides/AAA469.cd3/AAA469.cd3.run1	255	0.7	0.06	0.7	0.06	-8.55552247483	-11.9263143163	0.503928952578	0.128151257812
5097.0	2708786.0	2394.0	20512.0	2708786.0	4000000.0	51.0	3.0	1.73	1.05	1.11	0.0499999999993	6.93	0.380000000001	0.719999999999	0.109999999999	8.56	0.32	2.23	1.53	0.390000000001	AAA469.cd3.X7.Y14.tile.tissue.png	333	1	2000	333	beb42dc3ef128424f367e5a8104c8afb	0	0	0	0	0	0	0	0	0	0	0	0	0	/home/dhl_ec/bnelissen/Slides/CD3_manuscript/CD3_slides/AAA469.cd3/AAA469.cd3.run1	255	0.7	0.06	0.7	0.06	-8.55654125327	-12.3685730537	0.792687895289	0.117178144531
0.0	8889.0	0.0	636.0	8889.0	4000000.0	0.0	2.0	1.12	1.01	1.15	0.0499999999993	6.52	0.360000000001	0.73	0.219999999999	5.71	0.129999999999	2.09	1.52	0.380000000001	AAA469.cd3.X7.Y15.tile.tissue.png	334	1	2000	334	4902afaea5e6158fa0a49ed7d6f28b6d	0	0	0	0	0	0	0	0	0	0	0	0	0	/home/dhl_ec/bnelissen/Slides/CD3_manuscript/CD3_slides/AAA469.cd3/AAA469.cd3.run1	255	0.7	0.06	0.7	0.06	0.0	-12.8798898427	1.256544364	0.042103708252
0.0	0.0	0.0	0.0	0.0	4000000.0	0.0	0.0	0.869999999999	1.02	1.12	0.0499999999993	6.11	0.290000000001	0.720000000001	0.219999999999	4.61	0.130000000001	2.01	1.53	0.379999999999	AAA469.cd3.X7.Y16.tile.tissue.png	335	1	2000	335	e716af7edd05eb743a9f33377b7074a0	0	0	0	0	0	0	0	0	0	0	0	0	0	/home/dhl_ec/bnelissen/Slides/CD3_manuscript/CD3_slides/AAA469.cd3/AAA469.cd3.run1	255	1.0	0.06	1.0	0.06	0.0	-12.5447723833	0.0	0.0387851219749
0.0	0.0	0.0	0.0	0.0	4000000.0	0.0	0.0	0.880000000001	1.11	1.13	0.0499999999993	6.11	0.300000000001	0.710000000001	0.23	4.6	0.130000000001	2.05	1.57	0.539999999999	AAA469.cd3.X7.Y17.tile.tissue.png	336	1	2000	336	92a3aa6556ee3c9c70c5defe1dffcd93	0	0	0	0	0	0	0	0	0	0	0	0	0	/home/dhl_ec/bnelissen/Slides/CD3_manuscript/CD3_slides/AAA469.cd3/AAA469.cd3.run1	255	1.0	0.06	1.0	0.06	0.0	-12.4162428994	0.0	0.0343466560287
0.0	0.0	0.0	0.0	0.0	1448000.0	0.0	0.0	1.1	0.51	0.43	0.0200000000004	2.11	0.110000000001	0.280000000001	0.0799999999999	1.7	0.0499999999993	0.77	0.57	0.140000000001	AAA469.cd3.X7.Y18.tile.tissue.png	337	1	2000	337	34492f3c9d022b1f98430776304b81ee	0	0	0	0	0	0	0	0	0	0	0	0	0	/home/dhl_ec/bnelissen/Slides/CD3_manuscript/CD3_slides/AAA469.cd3/AAA469.cd3.run1	255	1.0	0.06	1.0	0.06	0.0	0.0	0.0	6.30838121547
0.0	0.0	0.0	0.0	0.0	4000000.0	0.0	0.0	0.82	1.03	1.13	0.0599999999995	6.27	0.299999999999	0.82	0.220000000001	4.66	0.129999999999	2.04	1.53	0.52	AAA469.cd3.X7.Y2.tile.tissue.png	338	1	2000	338	a226f5574f5510b6d371bfc9c49f6ae4	0	0	0	0	0	0	0	0	0	0	0	0	0	/home/dhl_ec/bnelissen/Slides/CD3_manuscript/CD3_slides/AAA469.cd3/AAA469.cd3.run1	255	1.0	0.06	1.0	0.06	0.0	-12.0269609828	0.0	8.93756598694
2665.0	190220.0	1001.0	3000.0	190220.0	4000000.0	20.0	3.0	0.91	1.04	1.13	0.0500000000011	6.73	0.370000000001	0.75	0.210000000001	6.72	0.209999999999	2.1	1.52	0.559999999999	AAA469.cd3.X7.Y3.tile.tissue.png	339	1	2000	339	f0c39e3b1abf44cb4e03dcc6dde79af9	0	0	0	0	0	0	0	0	0	0	0	0	0	/home/dhl_ec/bnelissen/Slides/CD3_manuscript/CD3_slides/AAA469.cd3/AAA469.cd3.run1	255	0.7	0.06	0.7	0.06	-8.56143360649	-12.1146710472	1.24996928177	0.0663703046875
103580.0	2697230.0	42106.0	11695.0	2697230.0	4000000.0	827.0	1.0	0.99	1.25	1.11	0.0499999999993	6.82	0.370000000001	0.760000000002	0.110000000001	9.46	0.34	2.22	1.53	0.570000000002	AAA469.cd3.X7.Y4.tile.tissue.png	340	1	2000	340	9f6a23e67648dade92c050e058941aaa	0	0	0	0	0	0	0	0	0	0	0	0	0	/home/dhl_ec/bnelissen/Slides/CD3_manuscript/CD3_slides/AAA469.cd3/AAA469.cd3.run1	255	0.7	0.06	0.7	0.06	-8.87574885048	-12.3830332593	0.942663042532	0.331462512695
22400.0	3978951.0	9874.0	8520.0	3978951.0	4000000.0	210.0	1.0	1.07	1.34	1.16	0.0499999999993	7.19	0.370000000001	0.750000000002	0.0600000000013	9.78	0.380000000001	2.19	1.54	0.43	AAA469.cd3.X7.Y5.tile.tissue.png	341	1	2000	341	2a2da1b8d5f6717ca7ec19a73708dd59	0	0	0	0	0	0	0	0	0	0	0	0	0	/home/dhl_ec/bnelissen/Slides/CD3_manuscript/CD3_slides/AAA469.cd3/AAA469.cd3.run1	255	0.7	0.06	0.7	0.06	-8.70169736932	-11.7608338231	0.633372909755	0.25225769812
54691.0	3792501.0	20680.0	10826.0	3792501.0	4000000.0	407.0	2.0	0.879999999999	1.15	1.12	0.0499999999993	6.77	0.370000000001	0.749999999998	0.0599999999995	9.98	0.379999999999	2.2	1.58	0.42	AAA469.cd3.X7.Y6.tile.tissue.png	342	1	2000	342	0f58a1645cca78d81a4067bb8912b6e2	0	0	0	0	0	0	0	0	0	0	0	0	0	/home/dhl_ec/bnelissen/Slides/CD3_manuscript/CD3_slides/AAA469.cd3/AAA469.cd3.run1	255	0.7	0.06	0.7	0.06	-8.73673594045	-12.1871357201	0.956254234154	0.536131860352
131040.0	3750286.0	50209.0	12139.0	3750286.0	4000000.0	1009.0	3.0	1.0	1.11	1.16	0.0499999999993	13.67	0.380000000001	0.770000000002	0.0699999999997	10.9	0.41	2.25	1.57	0.440000000001	AAA469.cd3.X7.Y7.tile.tissue.png	343	1	2000	343	c93f58a49a8ce5bbe4d3ee605ca51d4c	0	0	0	0	0	0	0	0	0	0	0	0	0	/home/dhl_ec/bnelissen/Slides/CD3_manuscript/CD3_slides/AAA469.cd3/AAA469.cd3.run1	255	0.7	0.06	0.7	0.06	-8.84279274379	-12.097375479	1.22702678087	0.859210793579
159241.0	3946071.0	64058.0	8831.0	3946071.0	4000000.0	1338.0	1.0	1.01	1.16	1.16	0.0500000000011	16.33	0.4	0.779999999999	0.0600000000013	10.9	0.400000000001	2.21	1.54	0.43	AAA469.cd3.X7.Y8.tile.tissue.png	344	1	2000	344	12c4ca3f5e761b298fb9c781579aac94	0	0	0	0	0	0	0	0	0	0	0	0	0	/home/dhl_ec/bnelissen/Slides/CD3_manuscript/CD3_slides/AAA469.cd3/AAA469.cd3.run1	255	0.7	0.0664973895341	0.7	0.0664973895341	-9.20620243696	-12.2292128442	1.04483562821	0.416248887741
54359.0	2991784.0	21462.0	24548.0	2991784.0	4000000.0	428.0	8.0	0.990000000002	1.09	1.13	0.0500000000011	6.75	0.380000000001	0.74	0.0900000000001	9.32	0.339999999998	2.25	1.53	0.409999999998	AAA469.cd3.X7.Y9.tile.tissue.png	345	1	2000	345	7d8ca2559403a599686e6c91eb43d614	0	0	0	0	0	0	0	0	0	0	0	0	0	/home/dhl_ec/bnelissen/Slides/CD3_manuscript/CD3_slides/AAA469.cd3/AAA469.cd3.run1	255	0.7	0.06	0.7	0.06	-9.05930222764	-12.5667069887	1.25214806564	0.562700165283
21834.0	1883857.0	9473.0	25013.0	1883857.0	4000000.0	193.0	19.0	0.959999999999	1.14	1.14	0.0500000000011	6.81	0.379999999999	0.740000000002	0.140000000001	8.06	0.299999999999	2.24	1.51	0.390000000001	AAA469.cd3.X8.Y10.tile.tissue.png	346	1	2000	346	1a2225495ace0e4283ee59c93f67ae52	0	0	0	0	0	0	0	0	0	0	0	0	0	/home/dhl_ec/bnelissen/Slides/CD3_manuscript/CD3_slides/AAA469.cd3/AAA469.cd3.run1	255	0.7	0.06	0.7	0.06	-8.84359283042	-12.5668258582	1.2035244047	0.289883601562
58134.0	2880406.0	23319.0	29120.0	2880406.0	4000000.0	468.0	16.0	0.969999999999	1.15	1.13	0.0500000000011	7.19	0.390000000001	0.74	0.1	9.41	0.34	2.25	1.51	0.4	AAA469.cd3.X8.Y11.tile.tissue.png	347	1	2000	347	4ebb438371319878b53e2817a0d7d442	0	0	0	0	0	0	0	0	0	0	0	0	0	/home/dhl_ec/bnelissen/Slides/CD3_manuscript/CD3_slides/AAA469.cd3/AAA469.cd3.run1	255	0.7	0.06	0.7	0.06	-9.219637673	-12.5836005294	1.3053188572	0.452887862793
37175.0	3373663.0	16455.0	26390.0	3373663.0	4000000.0	344.0	8.0	0.949999999999	1.16	1.17	0.0500000000011	6.83	0.389999999999	0.75	0.0799999999999	9.39	0.359999999999	2.27	1.53	0.41	AAA469.cd3.X8.Y12.tile.tissue.png	348	1	2000	348	689e90ffc5dd35dad481b05828c11e2b	0	0	0	0	0	0	0	0	0	0	0	0	0	/home/dhl_ec/bnelissen/Slides/CD3_manuscript/CD3_slides/AAA469.cd3/AAA469.cd3.run1	255	0.7	0.06	0.7	0.06	-8.85559561795	-12.4146788303	0.926871747311	0.426384862549
65842.0	3437934.0	28754.0	18708.0	3437934.0	4000000.0	597.0	1.0	2.1	1.11	1.14	0.0399999999991	7.12	0.379999999999	0.75	0.0799999999999	9.6	0.359999999999	2.24	1.52	0.41	AAA469.cd3.X8.Y13.tile.tissue.png	349	1	2000	349	ebf75303353e8ee6f06ff8cd36211b58	0	0	0	0	0	0	0	0	0	0	0	0	0	/home/dhl_ec/bnelissen/Slides/CD3_manuscript/CD3_slides/AAA469.cd3/AAA469.cd3.run1	255	0.7	0.06	0.7	0.06	-9.0739398992	-12.6999397043	1.5464297894	0.537435912109
7630.0	637836.0	2850.0	11047.0	637836.0	4000000.0	54.0	7.0	0.860000000001	1.04	1.12	0.0500000000011	6.76	0.379999999999	0.739999999998	0.190000000001	7.11	0.24	2.19	1.52	0.4	AAA469.cd3.X8.Y14.tile.tissue.png	350	1	2000	350	582382f53e76f9261ec527d8133cc088	0	0	0	0	0	0	0	0	0	0	0	0	0	/home/dhl_ec/bnelissen/Slides/CD3_manuscript/CD3_slides/AAA469.cd3/AAA469.cd3.run1	255	0.7	0.06	0.7	0.06	-8.70281240948	-12.3855703448	0.967331582335	0.0917418632813
0.0	75765.0	0.0	1856.0	75765.0	4000000.0	0.0	3.0	0.85	1.07	1.14	0.0499999999993	6.64	0.379999999999	0.739999999998	0.200000000001	6.23	0.139999999999	2.12	1.53	0.379999999997	AAA469.cd3.X8.Y15.tile.tissue.png	351	1	2000	351	a781d0317e9004ed9f17bcbfb28f2afa	0	0	0	0	0	0	0	0	0	0	0	0	0	/home/dhl_ec/bnelissen/Slides/CD3_manuscript/CD3_slides/AAA469.cd3/AAA469.cd3.run1	255	0.7	0.06	0.7	0.06	-7.02827541958	-12.638209567	0.836538471946	0.0551779316406
0.0	14221.0	0.0	628.0	14221.0	4000000.0	0.0	1.0	0.869999999999	1.05	1.13	0.0500000000011	6.59	0.369999999999	0.75	0.210000000001	5.73	0.139999999999	2.08	1.54	0.57	AAA469.cd3.X8.Y16.tile.tissue.png	352	1	2000	352	bcdbabd6d49d47d73afb4bebfa291de7	0	0	0	0	0	0	0	0	0	0	0	0	0	/home/dhl_ec/bnelissen/Slides/CD3_manuscript/CD3_slides/AAA469.cd3/AAA469.cd3.run1	255	0.7	0.06	0.7	0.06	0.0	-11.8720750117	0.0246916928461	0.039348967598
0.0	1541.0	0.0	174.0	1541.0	4000000.0	0.0	1.0	0.860000000001	1.05	1.11	0.0499999999993	6.55	0.379999999999	0.730000000001	0.220000000001	5.75	0.139999999999	2.08	1.55	0.49	AAA469.cd3.X8.Y17.tile.tissue.png	353	1	2000	353	512c45788295e7dd7b3e945689ad9f96	0	0	0	0	0	0	0	0	0	0	0	0	0	/home/dhl_ec/bnelissen/Slides/CD3_manuscript/CD3_slides/AAA469.cd3/AAA469.cd3.run1	255	0.7	0.06	0.7	0.06	0.0	-12.6223428233	1.91115229939	0.0349581605377
0.0	1809.0	0.0	199.0	1809.0	1448000.0	0.0	1.0	0.440000000001	0.43	0.43	0.0200000000004	2.5	0.140000000001	0.279999999999	0.0699999999997	2.05	0.0499999999993	0.77	0.549999999999	0.15	AAA469.cd3.X8.Y18.tile.tissue.png	354	1	2000	354	906f540fc36751b6919372fa952cae95	0	0	0	0	0	0	0	0	0	0	0	0	0	/home/dhl_ec/bnelissen/Slides/CD3_manuscript/CD3_slides/AAA469.cd3/AAA469.cd3.run1	255	0.7	0.06	0.7	0.06	0.0	-10.8061328194	0.962346875648	4.60530215562
0.0	0.0	0.0	0.0	0.0	4000000.0	0.0	0.0	1.37	1.03	1.16	0.0599999999995	6.17	0.299999999999	0.800000000001	0.219999999999	4.59	0.120000000001	2.01	1.53	0.530000000001	AAA469.cd3.X8.Y2.tile.tissue.png	355	1	2000	355	20b01994aa740cdf107fe9d13296dcd3	0	0	0	0	0	0	0	0	0	0	0	0	0	/home/dhl_ec/bnelissen/Slides/CD3_manuscript/CD3_slides/AAA469.cd3/AAA469.cd3.run1	255	1.0	0.06	1.0	0.06	0.0	-9.78244991966	0.0	11.0094422448
19800.0	1052374.0	8133.0	11732.0	1052374.0	4000000.0	142.0	8.0	0.889999999999	1.07	1.12	0.0500000000011	6.84	0.370000000001	0.74	0.17	7.74	0.26	2.13	1.52	1.02	AAA469.cd3.X8.Y3.tile.tissue.png	356	1	2000	356	aee9cd955117aca5e57d6f608d8c9664	0	0	0	0	0	0	0	0	0	0	0	0	0	/home/dhl_ec/bnelissen/Slides/CD3_manuscript/CD3_slides/AAA469.cd3/AAA469.cd3.run1	255	0.7	0.06	0.7	0.06	-8.63792296114	-12.0698317636	0.995381202913	0.156146669922
41126.0	3985263.0	17915.0	8875.0	3985263.0	4000000.0	388.0	2.0	1.04	1.26	1.13	0.0500000000011	6.39	0.369999999999	0.77	0.0599999999995	9.99	0.379999999999	2.18	1.54	0.43	AAA469.cd3.X8.Y4.tile.tissue.png	357	1	2000	357	b10d708a521274a9888effb03e110f54	0	0	0	0	0	0	0	0	0	0	0	0	0	/home/dhl_ec/bnelissen/Slides/CD3_manuscript/CD3_slides/AAA469.cd3/AAA469.cd3.run1	255	0.7	0.0876355232186	0.7	0.0876355232186	-8.42786303172	-12.0349907855	0.333149538787	0.0680406086426
67260.0	3995206.0	28277.0	8334.0	3995206.0	4000000.0	572.0	1.0	0.959999999999	1.14	1.14	0.0500000000011	6.93	0.379999999999	0.759999999998	0.0599999999995	10.19	0.389999999999	2.17	1.53	0.42	AAA469.cd3.X8.Y5.tile.tissue.png	358	1	2000	358	d125b27a2af8f0ffad06aa263298d8c0	0	0	0	0	0	0	0	0	0	0	0	0	0	/home/dhl_ec/bnelissen/Slides/CD3_manuscript/CD3_slides/AAA469.cd3/AAA469.cd3.run1	255	0.7	0.06	0.7	0.06	-8.89360849849	-11.6401689764	0.935327637894	0.356349473404
53264.0	3998962.0	20816.0	8075.0	3998962.0	4000000.0	426.0	1.0	1.69	1.85	1.13	0.0499999999993	6.89	0.369999999999	0.749999999998	0.0599999999995	9.99	0.379999999999	2.17	1.53	0.4	AAA469.cd3.X8.Y6.tile.tissue.png	359	1	2000	359	4ef835a7e165cced635a8870e9f00169	0	0	0	0	0	0	0	0	0	0	0	0	0	/home/dhl_ec/bnelissen/Slides/CD3_manuscript/CD3_slides/AAA469.cd3/AAA469.cd3.run1	255	0.7	0.06	0.7	0.06	-8.66287884133	-11.8158004831	0.615934441219	0.350756231773
90946.0	3950126.0	38275.0	9318.0	3950126.0	4000000.0	783.0	2.0	0.98	1.1	1.12	0.0500000000011	7.85	0.380000000001	0.76	0.0599999999995	10.38	0.380000000001	2.17	1.53	1.01	AAA469.cd3.X8.Y7.tile.tissue.png	360	1	2000	360	3d6564eb5a6e443238e1a5ea675e4bb3	0	0	0	0	0	0	0	0	0	0	0	0	0	/home/dhl_ec/bnelissen/Slides/CD3_manuscript/CD3_slides/AAA469.cd3/AAA469.cd3.run1	255	0.7	0.06	0.7	0.06	-8.96419643793	-11.9457353431	1.00690304177	0.387673686264
68937.0	3984261.0	29654.0	9129.0	3984261.0	4000000.0	607.0	1.0	0.98	1.16	1.14	0.0499999999993	6.84	0.370000000001	0.760000000002	0.0600000000013	10.24	0.389999999999	2.17	1.54	0.59	AAA469.cd3.X8.Y8.tile.tissue.png	361	1	2000	361	3a96777deb3bab23e944a06fd890f072	0	0	0	0	0	0	0	0	0	0	0	0	0	/home/dhl_ec/bnelissen/Slides/CD3_manuscript/CD3_slides/AAA469.cd3/AAA469.cd3.run1	255	0.7	0.0771814879853	0.7	0.0771814879853	-8.98971354413	-12.4240733531	0.850847034477	0.23992134491
95671.0	3794422.0	38559.0	9890.0	3794422.0	4000000.0	817.0	1.0	1.1	1.16	1.13	0.0499999999993	7.37	0.370000000001	0.739999999998	0.0699999999997	10.35	0.4	2.18	1.54	0.629999999999	AAA469.cd3.X8.Y9.tile.tissue.png	362	1	2000	362	8ea60660ac752f975294a33e66d07d6a	0	0	0	0	0	0	0	0	0	0	0	0	0	/home/dhl_ec/bnelissen/Slides/CD3_manuscript/CD3_slides/AAA469.cd3/AAA469.cd3.run1	255	0.7	0.0653204406754	0.7	0.0653204406754	-8.92001776724	-12.2823642795	1.13570390071	0.32376942334
80670.0	2925999.0	32986.0	13992.0	2925999.0	4000000.0	704.0	7.0	1.13	1.11	1.13	0.0399999999991	6.71	0.370000000001	0.76	0.0999999999985	9.45	0.34	2.21	1.53	0.41	AAA469.cd3.X9.Y10.tile.tissue.png	363	1	2000	363	e16496286bc343888326b2f6d6287973	0	0	0	0	0	0	0	0	0	0	0	0	0	/home/dhl_ec/bnelissen/Slides/CD3_manuscript/CD3_slides/AAA469.cd3/AAA469.cd3.run1	255	0.7	0.06	0.7	0.06	-9.14445676636	-12.1328548566	1.21056241088	0.450217962891
36798.0	1489155.0	16646.0	33215.0	1489155.0	4000000.0	354.0	28.0	0.899999999998	1.07	1.15	0.0499999999993	6.9	0.389999999999	0.74	0.15	8.15	0.280000000001	2.29	1.54	0.4	AAA469.cd3.X9.Y11.tile.tissue.png	364	1	2000	364	f9a85df22ece4e7ca9089c66da159b8d	0	0	0	0	0	0	0	0	0	0	0	0	0	/home/dhl_ec/bnelissen/Slides/CD3_manuscript/CD3_slides/AAA469.cd3/AAA469.cd3.run1	255	0.7	0.06	0.7	0.06	-8.93867273449	-12.3265263273	1.49107607335	0.426687941406
38035.0	1313865.0	15141.0	35968.0	1313865.0	4000000.0	298.0	37.0	0.9	1.09	1.15	0.0400000000009	6.94	0.41	0.76	0.17	8.06	0.279999999999	2.28	1.52	0.58	AAA469.cd3.X9.Y12.tile.tissue.png	365	1	2000	365	55d2b1d6fd0681933523969c0905aead	0	0	0	0	0	0	0	0	0	0	0	0	0	/home/dhl_ec/bnelissen/Slides/CD3_manuscript/CD3_slides/AAA469.cd3/AAA469.cd3.run1	255	0.7	0.06	0.7	0.06	-8.89705602974	-12.2583826527	1.47544387877	0.380275097656
37339.0	2050457.0	15037.0	21495.0	2050457.0	4000000.0	292.0	15.0	1.14	1.63	1.13	0.0500000000011	6.89	0.389999999999	0.740000000002	0.130000000001	8.4	0.309999999999	2.23	1.52	0.6	AAA469.cd3.X9.Y13.tile.tissue.png	366	1	2000	366	367c97d40dac399540ab02c23e0bc05d	0	0	0	0	0	0	0	0	0	0	0	0	0	/home/dhl_ec/bnelissen/Slides/CD3_manuscript/CD3_slides/AAA469.cd3/AAA469.cd3.run1	255	0.7	0.06	0.7	0.06	-9.21303629776	-12.7079221741	1.45644621601	0.346117730469
0.0	122099.0	0.0	3760.0	122099.0	4000000.0	0.0	5.0	0.93	1.04	1.12	0.0499999999993	6.51	0.370000000001	0.74	0.210000000001	5.81	0.139999999999	2.12	1.53	0.52	AAA469.cd3.X9.Y14.tile.tissue.png	367	1	2000	367	d9abb13a829b8ca1d88ba88ead48e5fa	0	0	0	0	0	0	0	0	0	0	0	0	0	/home/dhl_ec/bnelissen/Slides/CD3_manuscript/CD3_slides/AAA469.cd3/AAA469.cd3.run1	255	0.7	0.06	0.7	0.06	0.0	-10.8923912912	0.0940329655008	0.0353427763672
0.0	0.0	0.0	0.0	0.0	4000000.0	0.0	0.0	0.84	1.04	1.12	0.0499999999993	6.25	0.289999999999	0.730000000001	0.210000000001	4.59	0.120000000001	2.01	1.54	0.57	AAA469.cd3.X9.Y15.tile.tissue.png	368	1	2000	368	2917d857d2b94aa7905959ab028462ed	0	0	0	0	0	0	0	0	0	0	0	0	0	/home/dhl_ec/bnelissen/Slides/CD3_manuscript/CD3_slides/AAA469.cd3/AAA469.cd3.run1	255	1.0	0.06	1.0	0.06	0.0	-12.3102304302	0.0	0.0344852554779
0.0	17311.0	0.0	846.0	17311.0	4000000.0	0.0	2.0	0.890000000001	1.54	1.11	0.0500000000011	6.7	0.370000000001	0.74	0.209999999999	6.35	0.15	2.15	1.55	0.540000000001	AAA469.cd3.X9.Y16.tile.tissue.png	369	1	2000	369	5c92193863c16b6ebc490811f91d6d33	0	0	0	0	0	0	0	0	0	0	0	0	0	/home/dhl_ec/bnelissen/Slides/CD3_manuscript/CD3_slides/AAA469.cd3/AAA469.cd3.run1	255	0.7	0.06	0.7	0.06	-6.30433814515	-11.06937713	0.242390998448	0.0351312408447
53.0	1381.0	33.0	164.0	1381.0	4000000.0	1.0	1.0	0.849999999999	1.02	1.12	0.0500000000011	6.65	0.379999999999	0.73	0.210000000001	6.49	0.209999999999	2.06	1.52	0.59	AAA469.cd3.X9.Y17.tile.tissue.png	370	1	2000	370	5f939c366a44aed253d1bfcb04d1375b	0	0	0	0	0	0	0	0	0	0	0	0	0	/home/dhl_ec/bnelissen/Slides/CD3_manuscript/CD3_slides/AAA469.cd3/AAA469.cd3.run1	255	0.7	0.06	0.7	0.06	-8.14047732918	-12.062066476	1.52220657854	0.0324234975128
0.0	0.0	0.0	0.0	0.0	1448000.0	0.0	0.0	0.35	0.439999999999	0.429999999998	0.0200000000004	2.4	0.109999999999	0.27	0.0799999999999	1.62	0.0499999999993	0.74	0.549999999999	0.15	AAA469.cd3.X9.Y18.tile.tissue.png	371	1	2000	371	3760a9a91a15840824ecd86f903fd834	0	0	0	0	0	0	0	0	0	0	0	0	0	/home/dhl_ec/bnelissen/Slides/CD3_manuscript/CD3_slides/AAA469.cd3/AAA469.cd3.run1	255	1.0	0.06	1.0	0.06	0.0	-9.38973117213	0.0	3.26433413469
0.0	36629.0	0.0	2148.0	36629.0	4000000.0	0.0	4.0	1.14	1.02	1.14	0.0499999999993	6.58	0.370000000001	0.77	0.210000000001	5.78	0.139999999999	2.1	1.53	0.52	AAA469.cd3.X9.Y2.tile.tissue.png	372	1	2000	372	6ffe6c6ac166fd94c916ff1d32aa4b7f	0	0	0	0	0	0	0	0	0	0	0	0	0	/home/dhl_ec/bnelissen/Slides/CD3_manuscript/CD3_slides/AAA469.cd3/AAA469.cd3.run1	255	0.7	0.06	0.7	0.06	0.0	-8.89621449903	0.0263213207357	4.99105674438
5851.0	329555.0	2296.0	8402.0	329555.0	4000000.0	44.0	7.0	0.879999999999	1.07	1.11	0.0499999999993	6.71	0.359999999999	0.73	0.190000000001	6.87	0.23	2.14	1.52	0.539999999999	AAA469.cd3.X9.Y3.tile.tissue.png	373	1	2000	373	f2ef7e9039d03718e14e925f64ebf4f6	0	0	0	0	0	0	0	0	0	0	0	0	0	/home/dhl_ec/bnelissen/Slides/CD3_manuscript/CD3_slides/AAA469.cd3/AAA469.cd3.run1	255	0.7	0.06	0.7	0.06	-8.82602283401	-11.7720861653	1.64220852822	0.142776417969
73758.0	2470349.0	28681.0	15825.0	2470349.0	4000000.0	560.0	5.0	0.949999999999	1.31	1.15	0.0500000000011	6.71	0.379999999999	0.75	0.120000000001	9.17	0.33	2.23	1.53	0.570000000002	AAA469.cd3.X9.Y4.tile.tissue.png	374	1	2000	374	d0f361354fff8448e2330c507c40c980	0	0	0	0	0	0	0	0	0	0	0	0	0	/home/dhl_ec/bnelissen/Slides/CD3_manuscript/CD3_slides/AAA469.cd3/AAA469.cd3.run1	255	0.7	0.06	0.7	0.06	-8.55850300776	-12.0370595884	1.31136035632	0.790351989258
45604.0	2736121.0	19267.0	16551.0	2736121.0	4000000.0	398.0	3.0	1.04	1.02	1.15	0.0499999999993	14.12	0.379999999999	0.77	0.109999999999	9.08	0.34	2.25	1.57	0.4	AAA469.cd3.X9.Y5.tile.tissue.png	375	1	2000	375	4f474889bff1a8fe3d60f1190f51e7b9	0	0	0	0	0	0	0	0	0	0	0	0	0	/home/dhl_ec/bnelissen/Slides/CD3_manuscript/CD3_slides/AAA469.cd3/AAA469.cd3.run1	255	0.7	0.06	0.7	0.06	-8.61549467604	-12.0731026197	1.25730499752	0.778592788086
28911.0	3547429.0	13385.0	9788.0	3547429.0	4000000.0	293.0	2.0	0.950000000001	1.1	1.15	0.0499999999993	6.82	0.380000000001	0.740000000002	0.0799999999999	9.48	0.359999999999	2.2	1.52	0.41	AAA469.cd3.X9.Y6.tile.tissue.png	376	1	2000	376	0826efaad31c59b553555d7a4d3a2093	0	0	0	0	0	0	0	0	0	0	0	0	0	/home/dhl_ec/bnelissen/Slides/CD3_manuscript/CD3_slides/AAA469.cd3/AAA469.cd3.run1	255	0.7	0.06	0.7	0.06	-8.5017603998	-11.9372104026	0.725525926843	0.25220419458
51407.0	3860963.0	20419.0	10184.0	3860963.0	4000000.0	426.0	1.0	1.0	1.09	1.17	0.0499999999993	6.89	0.379999999999	0.74	0.0599999999995	10.01	0.379999999999	2.18	1.53	0.41	AAA469.cd3.X9.Y7.tile.tissue.png	377	1	2000	377	1e47925f6676211f9a218e8018c18ce4	0	0	0	0	0	0	0	0	0	0	0	0	0	/home/dhl_ec/bnelissen/Slides/CD3_manuscript/CD3_slides/AAA469.cd3/AAA469.cd3.run1	255	0.7	0.06	0.7	0.06	-8.59197218803	-11.7982954622	0.772124647291	0.32890961499
34704.0	3890047.0	16045.0	10179.0	3890047.0	4000000.0	336.0	1.0	1.01	1.14	1.15	0.0500000000011	6.34	0.369999999999	0.75	0.0599999999995	9.71	0.379999999999	2.17	1.53	0.42	AAA469.cd3.X9.Y8.tile.tissue.png	378	1	2000	378	5a6ba0311075f7bf18d950780777c39f	0	0	0	0	0	0	0	0	0	0	0	0	0	/home/dhl_ec/bnelissen/Slides/CD3_manuscript/CD3_slides/AAA469.cd3/AAA469.cd3.run1	255	0.7	0.0652110492393	0.7	0.0652110492393	-8.98551140252	-11.9728021306	0.738910731373	0.27586377887
48798.0	3932685.0	20720.0	8855.0	3932685.0	4000000.0	442.0	1.0	1.0	1.14	1.13	0.0499999999993	6.46	0.369999999999	0.759999999998	0.0599999999995	10.06	0.380000000001	2.19	1.53	0.43	AAA469.cd3.X9.Y9.tile.tissue.png	379	1	2000	379	ee8f5b7d3d27b379359355b2903973e9	0	0	0	0	0	0	0	0	0	0	0	0	0	/home/dhl_ec/bnelissen/Slides/CD3_manuscript/CD3_slides/AAA469.cd3/AAA469.cd3.run1	255	0.7	0.0688852555618	0.7	0.0688852555618	-8.87690966687	-12.4217731702	0.794805484702	0.244413870422
[truncated: 2 more columns]
