# Supplementary material for: SlideToolkit: An Assistive Toolset for the Histological Quantification of Whole Slide Images
Source: PLoS One. 2014 Nov 5;9(11):e110289. doi: 10.1371/journal.pone.0110289 (PMC4220929; doi:10.1371/journal.pone.0110289)
Supplement: RawData S1 — ICC and BlandAltman plot - measurements and r-script.zip. Measurements of Run1 and Run2, including the code for the calculation of the intraclass correlation coefficient (ICC) and the code for the Bland and Altman plot. (ZIP) [file pone.0110289.s003.zip › cellprofiler.measurements/run1.5dabdc4742a22fb20db6f1427ed087a0.DefaultOUT_Image.csv]

AreaOccupied_AreaOccupied_DAB_Nuclei	AreaOccupied_AreaOccupied_Tissue	AreaOccupied_Perimeter_DAB_Nuclei	AreaOccupied_Perimeter_Tissue	AreaOccupied_TotalArea_DAB_Nuclei	AreaOccupied_TotalArea_Tissue	Count_DAB_Nuclei	Count_Tissue	ExecutionTime_01LoadImages	ExecutionTime_02ColorToGray	ExecutionTime_03Smooth	ExecutionTime_04ImageMath	ExecutionTime_05IdentifyPrimaryObjects	ExecutionTime_06MeasureImageAreaOccupied	ExecutionTime_07UnmixColors	ExecutionTime_08MaskImage	ExecutionTime_09IdentifyPrimaryObjects	ExecutionTime_10MeasureImageAreaOccupied	ExecutionTime_11OverlayOutlines	ExecutionTime_12OverlayOutlines	ExecutionTime_13SaveImages	FileName_Original	Group_Index	Group_Number	Height_Original	ImageNumber	MD5Digest_Original	ModuleError_01LoadImages	ModuleError_02ColorToGray	ModuleError_03Smooth	ModuleError_04ImageMath	ModuleError_05IdentifyPrimaryObjects	ModuleError_06MeasureImageAreaOccupied	ModuleError_07UnmixColors	ModuleError_08MaskImage	ModuleError_09IdentifyPrimaryObjects	ModuleError_10MeasureImageAreaOccupied	ModuleError_11OverlayOutlines	ModuleError_12OverlayOutlines	ModuleError_13SaveImages	PathName_Original	Scaling_Original	Threshold_FinalThreshold_DAB_Nuclei	Threshold_FinalThreshold_Tissue	Threshold_OrigThreshold_DAB_Nuclei	Threshold_OrigThreshold_Tissue	Threshold_SumOfEntropies_DAB_Nuclei	Threshold_SumOfEntropies_Tissue	Threshold_WeightedVariance_DAB_Nuclei	Threshold_WeightedVariance_Tissue
0.0	159568.0	0.0	7861.0	159568.0	4000000.0	0.0	10.0	2.57	2.02	1.81	0.08	11.65	0.55	1.3	0.31	8.77	0.22	3.21	2.29	1.58	AAA941.CD3.X0.Y3.tile.tissue.png	1	1	2000	1	cdf5186876358b3eea435b6ecab472f7	0	0	0	0	0	0	0	0	0	0	0	0	0	/home/dhl_ec/bnelissen/Slides/CD3_manuscript/CD3_slides/AAA941.CD3/AAA941.CD3.run1	255	0.7	0.06	0.7	0.06	-6.70671323525	-12.35981232	1.97929781504	3.46140275195
0.0	570947.0	0.0	43399.0	570947.0	4000000.0	0.0	73.0	1.44	1.96	1.8	0.08	9.59	0.58	1.19	0.28	8.32	0.25	3.42	2.31	1.3	AAA941.CD3.X0.Y4.tile.tissue.png	2	1	2000	2	ff9800d6de663d16899f7cf716bebedf	0	0	0	0	0	0	0	0	0	0	0	0	0	/home/dhl_ec/bnelissen/Slides/CD3_manuscript/CD3_slides/AAA941.CD3/AAA941.CD3.run1	255	0.7	0.06	0.7	0.06	0.0	-10.3722404493	2.052800654	0.773673726562
0.0	23600.0	0.0	2637.0	23600.0	4000000.0	0.0	8.0	1.83	3.19	1.8	0.08	8.95	0.56	1.37	0.33	7.94	0.22	3.14	2.31	0.68	AAA941.CD3.X0.Y5.tile.tissue.png	3	1	2000	3	b85ace826d5cd63dcdd8431471c6f676	0	0	0	0	0	0	0	0	0	0	0	0	0	/home/dhl_ec/bnelissen/Slides/CD3_manuscript/CD3_slides/AAA941.CD3/AAA941.CD3.run1	255	0.7	0.06	0.7	0.06	0.0	-11.1988748701	1.61720438294	7.53075263309
0.0	0.0	0.0	0.0	0.0	4000000.0	0.0	0.0	1.44	2.29	1.78	0.08	7.91	0.46	1.39	0.31	6.52	0.2	3.02	2.3	0.57	AAA941.CD3.X1.Y2.tile.tissue.png	4	1	2000	4	fb0e5672afb47e74e5e71abb42a0b0d9	0	0	0	0	0	0	0	0	0	0	0	0	0	/home/dhl_ec/bnelissen/Slides/CD3_manuscript/CD3_slides/AAA941.CD3/AAA941.CD3.run1	255	1.0	0.06	1.0	0.06	0.0	0.0	0.0	5.0811295
122.0	1194091.0	74.0	50052.0	1194091.0	4000000.0	2.0	43.0	1.41	2.8	1.81	0.06	10.58	0.59	1.18	0.24	10.19	0.38	3.4	2.29	0.77	AAA941.CD3.X1.Y3.tile.tissue.png	5	1	2000	5	85ea1b40a26620da525eb4b54390c318	0	0	0	0	0	0	0	0	0	0	0	0	0	/home/dhl_ec/bnelissen/Slides/CD3_manuscript/CD3_slides/AAA941.CD3/AAA941.CD3.run1	255	0.7	0.06	0.7	0.06	-8.74727920711	-11.845993857	1.73489841205	1.0172213125
0.0	1206594.0	0.0	54308.0	1206594.0	4000000.0	0.0	58.0	1.57	2.63	1.79	0.07	9.54	0.59	1.19	0.25	9.75	0.29	3.46	2.31	0.74	AAA941.CD3.X1.Y4.tile.tissue.png	6	1	2000	6	5bbb965986860156144b4ae86aaccaec	0	0	0	0	0	0	0	0	0	0	0	0	0	/home/dhl_ec/bnelissen/Slides/CD3_manuscript/CD3_slides/AAA941.CD3/AAA941.CD3.run1	255	0.7	0.06	0.7	0.06	-8.8980685268	-10.437167861	1.32572068821	0.134491396484
63.0	154432.0	38.0	14142.0	154432.0	4000000.0	1.0	28.0	1.23	2.12	1.8	0.08	9.39	0.56	1.24	0.31	9.02	0.32	3.2	2.3	0.63	AAA941.CD3.X1.Y5.tile.tissue.png	7	1	2000	7	5d81d6de5abad487dabc1473b451ac5d	0	0	0	0	0	0	0	0	0	0	0	0	0	/home/dhl_ec/bnelissen/Slides/CD3_manuscript/CD3_slides/AAA941.CD3/AAA941.CD3.run1	255	0.7	0.06	0.7	0.06	-9.26552017572	-11.8473551959	2.1359375016	4.02697392236
0.0	0.0	0.0	0.0	0.0	4000000.0	0.0	0.0	1.16	1.85	1.79	0.08	8.44	0.49	1.43	0.36	7.29	0.22	3.05	1.53	0.43	AAA941.CD3.X10.Y1.tile.tissue.png	8	1	2000	8	29b01f39489583cda0a1aa3364aba7ae	0	0	0	0	0	0	0	0	0	0	0	0	0	/home/dhl_ec/bnelissen/Slides/CD3_manuscript/CD3_slides/AAA941.CD3/AAA941.CD3.run1	255	1.0	0.06	1.0	0.06	0.0	0.0	0.0	2.745445
0.0	1196238.0	0.0	27745.0	1196238.0	4000000.0	0.0	4.0	1.71	1.87	1.57	0.06	7.3	0.41	0.75	0.17	8.71	0.29	2.66	1.82	0.7	AAA941.CD3.X10.Y10.tile.tissue.png	9	1	2000	9	8ac68bde8359bfc62d2111989cf3a183	0	0	0	0	0	0	0	0	0	0	0	0	0	/home/dhl_ec/bnelissen/Slides/CD3_manuscript/CD3_slides/AAA941.CD3/AAA941.CD3.run1	255	0.7	0.06	0.7	0.06	-9.33618441595	-12.1917534077	4.35412518069	1.05034051563
0.0	727010.0	0.0	26092.0	727010.0	4000000.0	0.0	10.0	1.25	1.78	1.9	0.09	11.07	0.64	1.39	0.32	8.93	0.17	2.31	1.61	0.51	AAA941.CD3.X10.Y11.tile.tissue.png	10	1	2000	10	00c046caf9b6ffb2cbae0e6230dae0bb	0	0	0	0	0	0	0	0	0	0	0	0	0	/home/dhl_ec/bnelissen/Slides/CD3_manuscript/CD3_slides/AAA941.CD3/AAA941.CD3.run1	255	0.7	0.06	0.7	0.06	-8.6185956979	-12.1961209117	3.87384046857	2.78554838672
0.0	553773.0	0.0	26901.0	553773.0	4000000.0	0.0	21.0	1.31	1.83	1.13	0.08	8.22	0.47	0.79	0.19	6.15	0.21	2.35	1.52	0.62	AAA941.CD3.X10.Y2.tile.tissue.png	11	1	2000	11	ff3208446e505f1b1e0ebfda6cdbbe4f	0	0	0	0	0	0	0	0	0	0	0	0	0	/home/dhl_ec/bnelissen/Slides/CD3_manuscript/CD3_slides/AAA941.CD3/AAA941.CD3.run1	255	0.7	0.06	0.7	0.06	0.0	-11.6284442695	1.93903007189	4.2656960166
0.0	1343549.0	0.0	40741.0	1343549.0	4000000.0	0.0	36.0	1.09	1.38	1.17	0.06	6.81	0.62	0.75	0.17	8.12	0.21	2.62	1.94	0.47	AAA941.CD3.X10.Y3.tile.tissue.png	12	1	2000	12	9bbb9f215f696353540fc895a2c2b932	0	0	0	0	0	0	0	0	0	0	0	0	0	/home/dhl_ec/bnelissen/Slides/CD3_manuscript/CD3_slides/AAA941.CD3/AAA941.CD3.run1	255	0.7	0.06	0.7	0.06	-8.06356794866	-11.2990585337	1.42203522988	0.948438662109
0.0	3392029.0	0.0	38030.0	3392029.0	4000000.0	0.0	21.0	1.26	1.75	1.19	0.05	9.42	0.71	1.38	0.13	11.99	0.43	2.88	2.29	0.71	AAA941.CD3.X10.Y4.tile.tissue.png	13	1	2000	13	443fb6e1fc80b2bf9c825b52e5929f2c	0	0	0	0	0	0	0	0	0	0	0	0	0	/home/dhl_ec/bnelissen/Slides/CD3_manuscript/CD3_slides/AAA941.CD3/AAA941.CD3.run1	255	0.7	0.06	0.7	0.06	-8.75911087788	-10.8765647669	0.755515482195	0.0478886469727
550.0	3321339.0	239.0	43392.0	3321339.0	4000000.0	6.0	23.0	1.22	2.07	1.77	0.07	9.56	0.58	1.19	0.12	12.52	0.51	3.43	2.3	0.63	AAA941.CD3.X10.Y5.tile.tissue.png	14	1	2000	14	7ee177162a9fdfae9ecf0ff703c91a1c	0	0	0	0	0	0	0	0	0	0	0	0	0	/home/dhl_ec/bnelissen/Slides/CD3_manuscript/CD3_slides/AAA941.CD3/AAA941.CD3.run1	255	0.7	0.06	0.7	0.06	-9.46280822881	-11.4612102126	1.7018180566	0.226556414062
778.0	3486387.0	391.0	31269.0	3486387.0	4000000.0	10.0	3.0	1.21	2.36	1.77	0.07	9.49	0.57	1.33	0.12	14.37	0.6	3.72	2.29	0.64	AAA941.CD3.X10.Y6.tile.tissue.png	15	1	2000	15	baf85f8ed20651a074ce594ae48752c5	0	0	0	0	0	0	0	0	0	0	0	0	0	/home/dhl_ec/bnelissen/Slides/CD3_manuscript/CD3_slides/AAA941.CD3/AAA941.CD3.run1	255	0.7	0.06	0.7	0.06	-9.66701148888	-11.9980504556	3.16125108973	0.298649609375
352.0	1906436.0	183.0	44330.0	1906436.0	4000000.0	5.0	16.0	1.18	2.2	1.77	0.08	10.02	0.58	1.2	0.21	10.97	0.43	3.31	2.28	0.64	AAA941.CD3.X10.Y7.tile.tissue.png	16	1	2000	16	46113495eb399a143b61353f0aa82c8c	0	0	0	0	0	0	0	0	0	0	0	0	0	/home/dhl_ec/bnelissen/Slides/CD3_manuscript/CD3_slides/AAA941.CD3/AAA941.CD3.run1	255	0.7	0.06	0.7	0.06	-9.57345644761	-12.2767289386	3.24717997421	0.620635476562
230.0	512628.0	118.0	15112.0	512628.0	4000000.0	3.0	9.0	1.14	1.68	1.77	0.0799999999999	10.6	0.56	1.28	0.29	9.52	0.34	3.37	1.76	0.41	AAA941.CD3.X10.Y8.tile.tissue.png	17	1	2000	17	db65d1f239bb3b20b90806cb212915c5	0	0	0	0	0	0	0	0	0	0	0	0	0	/home/dhl_ec/bnelissen/Slides/CD3_manuscript/CD3_slides/AAA941.CD3/AAA941.CD3.run1	255	0.7	0.06	0.7	0.06	-10.0890583328	-11.57152717	3.41697050468	1.49411156445
0.0	18773.0	0.0	1356.0	18773.0	4000000.0	0.0	1.0	0.89	1.26	1.36	0.0600000000001	6.66	0.36	0.85	0.21	5.7	0.14	2.09	1.52	0.37	AAA941.CD3.X10.Y9.tile.tissue.png	18	1	2000	18	bb132c0775f339220ca360f6ccf0ac21	0	0	0	0	0	0	0	0	0	0	0	0	0	/home/dhl_ec/bnelissen/Slides/CD3_manuscript/CD3_slides/AAA941.CD3/AAA941.CD3.run1	255	0.7	0.06	0.7	0.06	0.0	-11.6400322128	2.76590777813	3.16313914334
198.0	943468.0	99.0	29436.0	943468.0	4000000.0	3.0	11.0	2.71	2.21	1.14	0.05	6.85	0.38	0.75	0.2	7.08	0.25	2.23	1.53	0.92	AAA941.CD3.X11.Y10.tile.tissue.png	19	1	2000	19	a033e68eca4d92415ee695cf9dda0484	0	0	0	0	0	0	0	0	0	0	0	0	0	/home/dhl_ec/bnelissen/Slides/CD3_manuscript/CD3_slides/AAA941.CD3/AAA941.CD3.run1	255	0.7	0.06	0.7	0.06	-9.6705950208	-11.6729086445	4.08886727859	0.686387490234
366.0	141113.0	87.0	8813.0	141113.0	4000000.0	1.0	7.0	2.14	1.81	1.15	0.0600000000001	7.65	0.37	0.81	0.21	6.88	0.22	2.21	1.53	0.62	AAA941.CD3.X11.Y11.tile.tissue.png	20	1	2000	20	2046b536ae07dbc1230d4a819df45207	0	0	0	0	0	0	0	0	0	0	0	0	0	/home/dhl_ec/bnelissen/Slides/CD3_manuscript/CD3_slides/AAA941.CD3/AAA941.CD3.run1	255	0.7	0.06	0.7	0.06	-9.67129306412	-11.7238867655	3.18464510565	1.85885743604
0.0	57902.0	0.0	5029.0	57902.0	4000000.0	0.0	10.0	1.49	2.24	1.15	0.0600000000001	7.92	0.37	0.83	0.21	6.44	0.14	2.17	1.52	1.08	AAA941.CD3.X11.Y12.tile.tissue.png	21	1	2000	21	8fb05b81e560c04d259c64ce1928d06c	0	0	0	0	0	0	0	0	0	0	0	0	0	/home/dhl_ec/bnelissen/Slides/CD3_manuscript/CD3_slides/AAA941.CD3/AAA941.CD3.run1	255	0.7	0.06	0.7	0.06	-9.16292554517	-12.0581685882	3.62315560109	2.6103764917
0.0	54701.0	0.0	4411.0	54701.0	4000000.0	0.0	6.0	1.71	2.71	1.11	0.0599999999999	8.13	0.37	0.85	0.21	6.61	0.14	2.12	1.54	0.59	AAA941.CD3.X11.Y3.tile.tissue.png	22	1	2000	22	5b7c4366d08e1cc8f21efe9c9aec2cbc	0	0	0	0	0	0	0	0	0	0	0	0	0	/home/dhl_ec/bnelissen/Slides/CD3_manuscript/CD3_slides/AAA941.CD3/AAA941.CD3.run1	255	0.7	0.06	0.7	0.06	-6.23640493828	-11.4497056604	1.04651066137	3.24677239771
0.0	2239206.0	0.0	29538.0	2239206.0	4000000.0	0.0	24.0	1.72	2.84	1.72	0.0600000000001	8.13	0.51	0.84	0.19	9.82	0.38	2.98	2.2	0.58	AAA941.CD3.X11.Y4.tile.tissue.png	23	1	2000	23	780314946505094e6d10b671e63ae504	0	0	0	0	0	0	0	0	0	0	0	0	0	/home/dhl_ec/bnelissen/Slides/CD3_manuscript/CD3_slides/AAA941.CD3/AAA941.CD3.run1	255	0.7	0.06	0.7	0.06	-8.47314359772	-11.1879417853	0.760027729939	0.553557857422
148.0	3049984.0	74.0	46809.0	3049984.0	4000000.0	2.0	37.0	3.42	2.35	1.12	0.05	6.57	0.4	0.74	0.0999999999999	9.63	0.5	2.34	1.75	0.48	AAA941.CD3.X11.Y5.tile.tissue.png	24	1	2000	24	eebf5c4707e192bf8379286f04c194c6	0	0	0	0	0	0	0	0	0	0	0	0	0	/home/dhl_ec/bnelissen/Slides/CD3_manuscript/CD3_slides/AAA941.CD3/AAA941.CD3.run1	255	0.7	0.06	0.7	0.06	-8.89149386533	-10.9720881313	0.798035467813	0.0509780195313
304.0	3810515.0	150.0	22522.0	3810515.0	4000000.0	4.0	4.0	1.3	1.62	1.19	0.05	7.38	0.38	0.81	0.1	12.87	0.57	3.43	1.5	0.41	AAA941.CD3.X11.Y6.tile.tissue.png	25	1	2000	25	7ec9141c44ca68291606eb4774d67719	0	0	0	0	0	0	0	0	0	0	0	0	0	/home/dhl_ec/bnelissen/Slides/CD3_manuscript/CD3_slides/AAA941.CD3/AAA941.CD3.run1	255	0.7	0.06	0.7	0.06	-9.02411278279	-10.9525361606	1.06142811697	0.0824952197266
1512.0	2779650.0	763.0	61902.0	2779650.0	4000000.0	19.0	55.0	0.91	1.09	1.11	0.05	7.96	0.46	0.74	0.11	8.99	0.33	2.36	1.54	0.47	AAA941.CD3.X11.Y7.tile.tissue.png	26	1	2000	26	241c7de8966b5f740825b70bf2823743	0	0	0	0	0	0	0	0	0	0	0	0	0	/home/dhl_ec/bnelissen/Slides/CD3_manuscript/CD3_slides/AAA941.CD3/AAA941.CD3.run1	255	0.7	0.06	0.7	0.06	-9.48969412135	-11.1351845256	2.17919851747	0.134057210938
902.0	1713443.0	486.0	76339.0	1713443.0	4000000.0	13.0	68.0	1.09	1.53	1.26	0.05	7.0	0.39	0.71	0.14	7.69	0.26	2.25	1.45	0.44	AAA941.CD3.X11.Y8.tile.tissue.png	27	1	2000	27	8b37344b345d91e9a81f5f0fb13bdffc	0	0	0	0	0	0	0	0	0	0	0	0	0	/home/dhl_ec/bnelissen/Slides/CD3_manuscript/CD3_slides/AAA941.CD3/AAA941.CD3.run1	255	0.7	0.06	0.7	0.06	-9.71166637874	-11.559549626	3.73470261134	0.581446179688
0.0	1360986.0	0.0	55812.0	1360986.0	4000000.0	0.0	38.0	0.85	1.04	1.12	0.05	8.63	0.37	0.71	0.15	7.05	0.18	2.35	1.52	0.46	AAA941.CD3.X11.Y9.tile.tissue.png	28	1	2000	28	0097f3053867f87b23fb879b28a99bf0	0	0	0	0	0	0	0	0	0	0	0	0	0	/home/dhl_ec/bnelissen/Slides/CD3_manuscript/CD3_slides/AAA941.CD3/AAA941.CD3.run1	255	0.7	0.06	0.7	0.06	-9.37579203287	-11.7866286169	3.94669745106	0.907719238281
382.0	2508674.0	222.0	56832.0	2508674.0	4000000.0	6.0	58.0	1.3	1.8	1.19	0.0799999999999	8.7	0.48	0.86	0.12	9.91	0.5	2.35	1.53	0.59	AAA941.CD3.X12.Y10.tile.tissue.png	29	1	2000	29	ef7931c0ba05a029fe9f4c4a1c21bb0e	0	0	0	0	0	0	0	0	0	0	0	0	0	/home/dhl_ec/bnelissen/Slides/CD3_manuscript/CD3_slides/AAA941.CD3/AAA941.CD3.run1	255	0.7	0.06	0.7	0.06	-9.45636102201	-10.4504525823	1.97028232245	0.103933203125
261.0	2604629.0	114.0	49699.0	2604629.0	4000000.0	3.0	54.0	1.25	1.9	1.19	0.0500000000001	7.15	0.48	0.76	0.11	8.64	0.31	2.24	1.46	0.43	AAA941.CD3.X12.Y11.tile.tissue.png	30	1	2000	30	4736e668e599ad08281bf528fe45050c	0	0	0	0	0	0	0	0	0	0	0	0	0	/home/dhl_ec/bnelissen/Slides/CD3_manuscript/CD3_slides/AAA941.CD3/AAA941.CD3.run1	255	0.7	0.06	0.7	0.06	-9.09451722164	-10.4707953297	1.66925432055	0.174404230469
0.0	1104496.0	0.0	48849.0	1104496.0	4000000.0	0.0	58.0	0.94	1.09	1.14	0.0500000000001	6.69	0.4	0.74	0.18	7.53	0.18	2.32	1.54	0.43	AAA941.CD3.X12.Y12.tile.tissue.png	31	1	2000	31	3fb38bece487ec1885966fce672e09a9	0	0	0	0	0	0	0	0	0	0	0	0	0	/home/dhl_ec/bnelissen/Slides/CD3_manuscript/CD3_slides/AAA941.CD3/AAA941.CD3.run1	255	0.7	0.06	0.7	0.06	-8.84797633374	-9.9044506838	1.49509145186	0.375840824219
0.0	340560.0	0.0	10596.0	340560.0	4000000.0	0.0	7.0	0.75	1.05	1.18	0.0599999999999	7.41	0.37	1.0	0.2	6.13	0.18	2.3	1.53	0.49	AAA941.CD3.X12.Y13.tile.tissue.png	32	1	2000	32	787694494980f45b0ccfbab1d2d701e3	0	0	0	0	0	0	0	0	0	0	0	0	0	/home/dhl_ec/bnelissen/Slides/CD3_manuscript/CD3_slides/AAA941.CD3/AAA941.CD3.run1	255	0.7	0.06	0.7	0.06	0.0	-12.2373396571	3.25318482793	2.89540021484
0.0	10012.0	0.0	518.0	10012.0	4000000.0	0.0	1.0	1.12	1.24	1.11	0.0599999999999	6.59	0.36	0.84	0.2	5.67	0.14	2.03	1.5	0.36	AAA941.CD3.X12.Y3.tile.tissue.png	33	1	2000	33	790c8da0f34ecc6457340fe7825dd0f9	0	0	0	0	0	0	0	0	0	0	0	0	0	/home/dhl_ec/bnelissen/Slides/CD3_manuscript/CD3_slides/AAA941.CD3/AAA941.CD3.run1	255	0.7	0.06	0.7	0.06	0.0	-12.1405866991	3.7504326839	1.2974567807
0.0	772929.0	0.0	42070.0	772929.0	4000000.0	0.0	50.0	3.66	2.0	1.16	0.0599999999999	9.55	0.45	0.96	0.26	8.65	0.19	2.89	1.46	0.49	AAA941.CD3.X12.Y4.tile.tissue.png	34	1	2000	34	c59089aadacefe2d924d0568cae514cb	0	0	0	0	0	0	0	0	0	0	0	0	0	/home/dhl_ec/bnelissen/Slides/CD3_manuscript/CD3_slides/AAA941.CD3/AAA941.CD3.run1	255	0.7	0.06	0.7	0.06	-9.40086504104	-11.4476780213	2.37788312086	1.57988688672
0.0	1468483.0	0.0	64822.0	1468483.0	4000000.0	0.0	71.0	0.87	1.04	1.13	0.05	6.59	0.38	0.73	0.16	7.56	0.31	3.72	2.42	0.85	AAA941.CD3.X12.Y5.tile.tissue.png	35	1	2000	35	12067ac3544df0e5d7920d78ecccdc2a	0	0	0	0	0	0	0	0	0	0	0	0	0	/home/dhl_ec/bnelissen/Slides/CD3_manuscript/CD3_slides/AAA941.CD3/AAA941.CD3.run1	255	0.7	0.06	0.7	0.06	0.0	-11.0347920357	2.13753393808	0.549257234375
0.0	3195125.0	0.0	44688.0	3195125.0	4000000.0	0.0	15.0	2.68	2.15	1.79	0.0799999999999	8.06	0.48	0.74	0.0900000000001	8.63	0.26	2.58	1.67	0.64	AAA941.CD3.X12.Y6.tile.tissue.png	36	1	2000	36	6630d1f1f2b8faafcff21bffb5197cd4	0	0	0	0	0	0	0	0	0	0	0	0	0	/home/dhl_ec/bnelissen/Slides/CD3_manuscript/CD3_slides/AAA941.CD3/AAA941.CD3.run1	255	0.7	0.06	0.7	0.06	-8.34513827522	-11.2228296047	1.56353134887	0.125130957031
1288.0	3926408.0	443.0	12422.0	3926408.0	4000000.0	7.0	2.0	1.72	2.44	1.34	0.0599999999999	7.46	0.38	0.75	0.0599999999999	10.89	0.44	2.96	1.9	0.56	AAA941.CD3.X12.Y7.tile.tissue.png	37	1	2000	37	b33d7e58b7508d460384b06b5a5cea69	0	0	0	0	0	0	0	0	0	0	0	0	0	/home/dhl_ec/bnelissen/Slides/CD3_manuscript/CD3_slides/AAA941.CD3/AAA941.CD3.run1	255	0.7	0.06	0.7	0.06	-9.34854462578	-11.1075434806	1.19186720937	0.118263445313
105.0	3851055.0	62.0	17688.0	3851055.0	4000000.0	2.0	9.0	1.42	2.36	1.6	0.05	8.32	0.61	1.2	0.0999999999999	13.6	0.49	2.88	2.04	0.54	AAA941.CD3.X12.Y8.tile.tissue.png	38	1	2000	38	d5ea07141e8675ce08c1c5afb54ddd55	0	0	0	0	0	0	0	0	0	0	0	0	0	/home/dhl_ec/bnelissen/Slides/CD3_manuscript/CD3_slides/AAA941.CD3/AAA941.CD3.run1	255	0.7	0.06	0.7	0.06	-9.03546709845	-11.092158537	1.48898136437	0.0994716381836
834.0	3316766.0	423.0	38297.0	3316766.0	4000000.0	11.0	26.0	1.38	2.24	1.14	0.05	10.04	0.56	1.23	0.12	13.26	0.52	3.53	2.48	0.7	AAA941.CD3.X12.Y9.tile.tissue.png	39	1	2000	39	6aad318bc71751632a2f0c519a388275	0	0	0	0	0	0	0	0	0	0	0	0	0	/home/dhl_ec/bnelissen/Slides/CD3_manuscript/CD3_slides/AAA941.CD3/AAA941.CD3.run1	255	0.7	0.06	0.7	0.06	-9.34173252157	-11.201572304	1.79075047159	0.095053609375
1813.0	2423131.0	841.0	26730.0	2423131.0	4000000.0	18.0	6.0	1.27	1.82	1.8	0.0800000000002	9.88	0.55	1.24	0.17	10.02	0.31	2.58	1.69	0.54	AAA941.CD3.X13.Y10.tile.tissue.png	40	1	2000	40	416b2a610c1cf9ccce1966bd12bd789c	0	0	0	0	0	0	0	0	0	0	0	0	0	/home/dhl_ec/bnelissen/Slides/CD3_manuscript/CD3_slides/AAA941.CD3/AAA941.CD3.run1	255	0.7	0.06	0.7	0.06	-9.19467418975	-10.9052671571	1.46439887747	0.776483664063
0.0	1061201.0	0.0	41137.0	1061201.0	4000000.0	0.0	27.0	1.05	1.31	1.2	0.0599999999999	8.85	0.56	1.13	0.2	8.7	0.25	2.89	1.77	0.5	AAA941.CD3.X13.Y11.tile.tissue.png	41	1	2000	41	b1b13a73162ef6b499cd43fb2686bdc0	0	0	0	0	0	0	0	0	0	0	0	0	0	/home/dhl_ec/bnelissen/Slides/CD3_manuscript/CD3_slides/AAA941.CD3/AAA941.CD3.run1	255	0.7	0.06	0.7	0.06	-8.76952435027	-11.2503266952	1.58865343949	3.54135882227
0.0	421654.0	0.0	11656.0	421654.0	4000000.0	0.0	9.0	0.79	1.02	1.13	0.0599999999999	7.66	0.37	0.8	0.21	7.21	0.29	2.96	1.52	0.59	AAA941.CD3.X13.Y12.tile.tissue.png	42	1	2000	42	af35d8148e9ff09c8bfa2a39e3b1b6bc	0	0	0	0	0	0	0	0	0	0	0	0	0	/home/dhl_ec/bnelissen/Slides/CD3_manuscript/CD3_slides/AAA941.CD3/AAA941.CD3.run1	255	0.7	0.06	0.7	0.06	0.0	-11.1767699825	1.58799617103	4.2012363291
0.0	221478.0	0.0	7529.0	221478.0	4000000.0	0.0	9.0	1.03	1.48	1.32	0.0599999999999	7.63	0.38	0.85	0.19	5.68	0.14	2.06	1.47	0.36	AAA941.CD3.X13.Y13.tile.tissue.png	43	1	2000	43	e8162cf5d98fa2dbf015359a06359e7a	0	0	0	0	0	0	0	0	0	0	0	0	0	/home/dhl_ec/bnelissen/Slides/CD3_manuscript/CD3_slides/AAA941.CD3/AAA941.CD3.run1	255	0.7	0.06	0.7	0.06	0.0	-11.4034039512	2.81110200562	4.32543476611
0.0	15090.0	0.0	1664.0	15090.0	4000000.0	0.0	4.0	0.96	1.45	1.41	0.0699999999999	8.44	0.36	0.84	0.21	6.06	0.13	2.12	1.48	0.42	AAA941.CD3.X13.Y5.tile.tissue.png	44	1	2000	44	0e075a85a7f5aaf8d86f2109399edc89	0	0	0	0	0	0	0	0	0	0	0	0	0	/home/dhl_ec/bnelissen/Slides/CD3_manuscript/CD3_slides/AAA941.CD3/AAA941.CD3.run1	255	0.7	0.06	0.7	0.06	0.0	-11.6566261793	3.35633180086	3.89646350729
0.0	413281.0	0.0	9732.0	413281.0	4000000.0	0.0	9.0	0.77	1.1	1.13	0.0599999999999	7.92	0.36	0.76	0.2	5.84	0.15	2.13	1.51	0.42	AAA941.CD3.X13.Y6.tile.tissue.png	45	1	2000	45	777be4df75dba09eed80f3b21b9a363b	0	0	0	0	0	0	0	0	0	0	0	0	0	/home/dhl_ec/bnelissen/Slides/CD3_manuscript/CD3_slides/AAA941.CD3/AAA941.CD3.run1	255	0.7	0.06	0.7	0.06	0.0	-11.9265870508	1.53267782695	4.50509238965
0.0	1569052.0	0.0	19838.0	1569052.0	4000000.0	0.0	12.0	1.28	2.27	1.48	0.0599999999999	8.78	0.37	0.76	0.15	6.7	0.19	2.41	2.21	0.4	AAA941.CD3.X13.Y7.tile.tissue.png	46	1	2000	46	447308231743d7d9e509cc916a2035bf	0	0	0	0	0	0	0	0	0	0	0	0	0	/home/dhl_ec/bnelissen/Slides/CD3_manuscript/CD3_slides/AAA941.CD3/AAA941.CD3.run1	255	0.7	0.06	0.7	0.06	0.0	-11.699200545	1.18068418064	2.39223012891
118.0	2325951.0	56.0	8178.0	2325951.0	4000000.0	1.0	2.0	0.83	1.49	1.14	0.0699999999999	6.54	0.38	0.73	0.12	8.19	0.3	2.19	1.49	0.4	AAA941.CD3.X13.Y8.tile.tissue.png	47	1	2000	47	64ddc63cbe706baada62ed7cb5f789eb	0	0	0	0	0	0	0	0	0	0	0	0	0	/home/dhl_ec/bnelissen/Slides/CD3_manuscript/CD3_slides/AAA941.CD3/AAA941.CD3.run1	255	0.7	0.06	0.7	0.06	-8.79720361134	-11.2072500051	0.981454788652	0.545733570313
0.0	2745974.0	0.0	11107.0	2745974.0	4000000.0	0.0	1.0	1.91	1.84	1.15	0.05	6.58	0.39	0.73	0.11	8.14	0.23	2.12	1.44	0.38	AAA941.CD3.X13.Y9.tile.tissue.png	48	1	2000	48	e024b0efd4f62849db892e0dbb506ef2	0	0	0	0	0	0	0	0	0	0	0	0	0	/home/dhl_ec/bnelissen/Slides/CD3_manuscript/CD3_slides/AAA941.CD3/AAA941.CD3.run1	255	0.7	0.06	0.7	0.06	-8.63163666925	-11.4128566295	1.20085237018	0.298435847656
0.0	0.0	0.0	0.0	0.0	4000000.0	0.0	0.0	1.85	1.42	1.14	0.0599999999999	5.86	0.3	0.91	0.22	4.87	0.12	1.93	1.44	0.5	AAA941.CD3.X14.Y9.tile.tissue.png	49	1	2000	49	764dc3b13da892675ca80ba2976275ea	0	0	0	0	0	0	0	0	0	0	0	0	0	/home/dhl_ec/bnelissen/Slides/CD3_manuscript/CD3_slides/AAA941.CD3/AAA941.CD3.run1	255	1.0	0.06	1.0	0.06	0.0	0.0	0.0	2.63259
0.0	101701.0	0.0	2685.0	101701.0	4000000.0	0.0	2.0	0.91	1.24	1.07	0.0599999999999	6.73	0.35	0.8	0.21	6.25	0.14	2.03	1.47	0.89	AAA941.CD3.X2.Y2.tile.tissue.png	50	1	2000	50	d80680cb5a867788f204a837ea1f0ee0	0	0	0	0	0	0	0	0	0	0	0	0	0	/home/dhl_ec/bnelissen/Slides/CD3_manuscript/CD3_slides/AAA941.CD3/AAA941.CD3.run1	255	0.7	0.06	0.7	0.06	-6.45518500831	-12.3135338978	1.89587829766	2.37747180273
0.0	1140048.0	0.0	60863.0	1140048.0	4000000.0	0.0	92.0	2.45	2.09	1.15	0.05	7.17	0.43	0.74	0.17	7.29	0.3	2.37	1.54	0.49	AAA941.CD3.X2.Y3.tile.tissue.png	51	1	2000	51	a79c0d1f4a1e0558fa3e880ca8ef90f6	0	0	0	0	0	0	0	0	0	0	0	0	0	/home/dhl_ec/bnelissen/Slides/CD3_manuscript/CD3_slides/AAA941.CD3/AAA941.CD3.run1	255	0.7	0.06	0.7	0.06	-8.89959333703	-11.4867445644	1.74601408471	0.354738492188
515.0	3245235.0	249.0	41407.0	3245235.0	4000000.0	6.0	23.0	1.81	2.13	1.18	0.05	7.62	0.56	1.06	0.1	9.7	0.39	2.22	1.44	0.42	AAA941.CD3.X2.Y4.tile.tissue.png	52	1	2000	52	dfb3687ca77681de47c6964ee38ead04	0	0	0	0	0	0	0	0	0	0	0	0	0	/home/dhl_ec/bnelissen/Slides/CD3_manuscript/CD3_slides/AAA941.CD3/AAA941.CD3.run1	255	0.7	0.06	0.7	0.06	-9.08360762104	-11.0478737766	1.34375175968	0.16646040625
557.0	513637.0	240.0	41119.0	513637.0	4000000.0	5.0	71.0	0.82	1.14	1.13	0.0600000000002	9.06	0.38	0.73	0.19	7.47	0.23	2.27	1.53	0.41	AAA941.CD3.X2.Y5.tile.tissue.png	53	1	2000	53	88a3ff0825899eaf520271939a12e297	0	0	0	0	0	0	0	0	0	0	0	0	0	/home/dhl_ec/bnelissen/Slides/CD3_manuscript/CD3_slides/AAA941.CD3/AAA941.CD3.run1	255	0.7	0.06	0.7	0.06	-9.27849559584	-11.6630963851	2.10576637761	2.18881545313
0.0	57711.0	0.0	5373.0	57711.0	4000000.0	0.0	13.0	0.73	1.11	1.67	0.0600000000002	9.65	0.62	1.39	0.33	7.69	0.14	2.74	1.82	0.64	AAA941.CD3.X21.Y4.tile.tissue.png	54	1	2000	54	6928ada115af72cb9cfcc8a2a646ba49	0	0	0	0	0	0	0	0	0	0	0	0	0	/home/dhl_ec/bnelissen/Slides/CD3_manuscript/CD3_slides/AAA941.CD3/AAA941.CD3.run1	255	0.7	0.06	0.7	0.06	-9.32578725346	-11.8493734907	3.11982248212	5.18373452637
240.0	23368.0	122.0	2831.0	23368.0	4000000.0	3.0	10.0	1.04	1.28	1.84	0.0899999999999	9.88	0.37	0.95	0.33	8.95	0.21	2.15	1.5	0.38	AAA941.CD3.X21.Y5.tile.tissue.png	55	1	2000	55	c76c917e8906670d8124bef5ee882e6e	0	0	0	0	0	0	0	0	0	0	0	0	0	/home/dhl_ec/bnelissen/Slides/CD3_manuscript/CD3_slides/AAA941.CD3/AAA941.CD3.run1	255	0.7	0.06	0.7	0.06	-9.77554320373	-11.8875213096	3.51676860658	2.20022081506
0.0	9540.0	0.0	1164.0	9540.0	4000000.0	0.0	5.0	0.77	0.99	1.13	0.0599999999999	6.5	0.35	0.77	0.21	6.04	0.13	2.01	1.45	0.35	AAA941.CD3.X22.Y3.tile.tissue.png	56	1	2000	56	55d28f46b491911fd1c76781ec962a2b	0	0	0	0	0	0	0	0	0	0	0	0	0	/home/dhl_ec/bnelissen/Slides/CD3_manuscript/CD3_slides/AAA941.CD3/AAA941.CD3.run1	255	0.7	0.06	0.7	0.06	-9.46924693596	-11.7030612721	3.77312477888	4.71988476331
0.0	252123.0	0.0	23465.0	252123.0	4000000.0	0.0	56.0	1.36	2.27	1.11	0.05	6.78	0.38	0.75	0.2	5.72	0.14	2.18	1.47	0.42	AAA941.CD3.X22.Y4.tile.tissue.png	57	1	2000	57	8cf173cfd359ad0a3e37d086bc7ae688	0	0	0	0	0	0	0	0	0	0	0	0	0	/home/dhl_ec/bnelissen/Slides/CD3_manuscript/CD3_slides/AAA941.CD3/AAA941.CD3.run1	255	0.7	0.06	0.7	0.06	0.0	-11.0880779689	3.09579525668	0.154805902344
0.0	14309.0	0.0	1769.0	14309.0	4000000.0	0.0	6.0	2.99	1.21	1.17	0.0599999999999	7.37	0.54	1.26	0.24	7.76	0.16	3.16	1.8	0.51	AAA941.CD3.X22.Y5.tile.tissue.png	58	1	2000	58	dada0da936c41a83d3f5ce51b3b358be	0	0	0	0	0	0	0	0	0	0	0	0	0	/home/dhl_ec/bnelissen/Slides/CD3_manuscript/CD3_slides/AAA941.CD3/AAA941.CD3.run1	255	0.7	0.06	0.7	0.06	0.0	-11.4332379935	1.87020229292	7.01133557007
0.0	166273.0	0.0	14497.0	166273.0	4000000.0	0.0	38.0	1.14	2.33	1.16	0.0599999999999	6.77	0.36	0.74	0.2	5.7	0.14	2.14	1.48	0.82	AAA941.CD3.X23.Y3.tile.tissue.png	59	1	2000	59	19ff3e16d954bd68594885ba01d487aa	0	0	0	0	0	0	0	0	0	0	0	0	0	/home/dhl_ec/bnelissen/Slides/CD3_manuscript/CD3_slides/AAA941.CD3/AAA941.CD3.run1	255	0.7	0.06	0.7	0.06	0.0	-10.733306005	2.74514578434	2.51452971362
0.0	345343.0	0.0	30569.0	345343.0	4000000.0	0.0	76.0	2.23	3.19	1.25	0.0500000000002	6.68	0.36	0.71	0.19	6.27	0.14	2.16	1.47	0.41	AAA941.CD3.X23.Y4.tile.tissue.png	60	1	2000	60	5e5a9e50ec789ed45d8c69257734a7c4	0	0	0	0	0	0	0	0	0	0	0	0	0	/home/dhl_ec/bnelissen/Slides/CD3_manuscript/CD3_slides/AAA941.CD3/AAA941.CD3.run1	255	0.7	0.06	0.7	0.06	-9.20272102826	-10.4268842499	2.42171656821	0.127503051758
0.0	144455.0	0.0	14301.0	144455.0	4000000.0	0.0	35.0	2.74	1.45	1.13	0.0599999999999	7.6	0.37	0.76	0.2	8.97	0.21	2.95	2.32	0.42	AAA941.CD3.X23.Y5.tile.tissue.png	61	1	2000	61	faa2c7e190c236cb60b2a789e2676658	0	0	0	0	0	0	0	0	0	0	0	0	0	/home/dhl_ec/bnelissen/Slides/CD3_manuscript/CD3_slides/AAA941.CD3/AAA941.CD3.run1	255	0.7	0.06	0.7	0.06	-9.68290200647	-11.7572522449	2.92492553668	4.6663231377
0.0	0.0	0.0	0.0	0.0	4000000.0	0.0	0.0	1.25	1.76	1.16	0.0600000000002	6.79	0.28	0.85	0.21	4.48	0.12	1.94	1.45	0.35	AAA941.CD3.X24.Y2.tile.tissue.png	62	1	2000	62	1a98fcd7472ed0f3f58a55ccc6096f71	0	0	0	0	0	0	0	0	0	0	0	0	0	/home/dhl_ec/bnelissen/Slides/CD3_manuscript/CD3_slides/AAA941.CD3/AAA941.CD3.run1	255	1.0	0.06	1.0	0.06	0.0	-11.1087541368	0.0	3.49503885277
0.0	194466.0	0.0	19043.0	194466.0	4000000.0	0.0	58.0	1.04	1.52	1.11	0.0500000000002	6.42	0.36	0.72	0.2	5.8	0.15	2.1	1.45	0.41	AAA941.CD3.X24.Y3.tile.tissue.png	63	1	2000	63	19409b8366e5e1b9a05ee99203da75f6	0	0	0	0	0	0	0	0	0	0	0	0	0	/home/dhl_ec/bnelissen/Slides/CD3_manuscript/CD3_slides/AAA941.CD3/AAA941.CD3.run1	255	0.7	0.06	0.7	0.06	0.0	-11.1091876327	2.67524673336	0.381838887939
125.0	935014.0	68.0	58343.0	935014.0	4000000.0	2.0	76.0	2.32	2.62	1.18	0.05	6.92	0.38	0.71	0.16	7.05	0.23	2.24	1.58	0.42	AAA941.CD3.X24.Y4.tile.tissue.png	64	1	2000	64	9fcff595343ef09ca34a5c49f4ede89c	0	0	0	0	0	0	0	0	0	0	0	0	0	/home/dhl_ec/bnelissen/Slides/CD3_manuscript/CD3_slides/AAA941.CD3/AAA941.CD3.run1	255	0.7	0.06	0.7	0.06	-9.42013817381	-10.6418485643	2.51912223258	0.139641119141
122.0	521344.0	74.0	44700.0	521344.0	4000000.0	2.0	69.0	0.93	1.16	1.15	0.0599999999999	8.43	0.38	0.74	0.18	6.84	0.22	2.14	1.45	0.41	AAA941.CD3.X24.Y5.tile.tissue.png	65	1	2000	65	3147f0ef0a1d16c315cb25c57ff1ac9f	0	0	0	0	0	0	0	0	0	0	0	0	0	/home/dhl_ec/bnelissen/Slides/CD3_manuscript/CD3_slides/AAA941.CD3/AAA941.CD3.run1	255	0.7	0.06	0.7	0.06	-9.72240186576	-11.7039821987	3.47449177765	2.89492354102
0.0	4640.0	0.0	713.0	4640.0	4000000.0	0.0	2.0	2.18	1.86	1.16	0.0599999999999	6.92	0.35	0.8	0.2	7.79	0.22	3.18	2.23	0.47	AAA941.CD3.X25.Y2.tile.tissue.png	66	1	2000	66	8fff4bf3e8b834b4fc9e9bdc3f196d8c	0	0	0	0	0	0	0	0	0	0	0	0	0	/home/dhl_ec/bnelissen/Slides/CD3_manuscript/CD3_slides/AAA941.CD3/AAA941.CD3.run1	255	0.7	0.06	0.7	0.06	0.0	-11.4707236365	2.56822509766	6.31439401651
0.0	279925.0	0.0	23114.0	279925.0	4000000.0	0.0	53.0	1.46	1.45	1.42	0.05	9.71	0.38	0.75	0.2	6.68	0.2	3.17	2.1	0.42	AAA941.CD3.X25.Y3.tile.tissue.png	67	1	2000	67	5a4bd7525e2c87b66e4bbe2f34b8020a	0	0	0	0	0	0	0	0	0	0	0	0	0	/home/dhl_ec/bnelissen/Slides/CD3_manuscript/CD3_slides/AAA941.CD3/AAA941.CD3.run1	255	0.7	0.06	0.7	0.06	0.0	-10.7262013327	3.05813007949	0.176214267578
73.0	951260.0	37.0	63323.0	951260.0	4000000.0	1.0	93.0	0.86	1.1	1.14	0.05	6.93	0.38	0.72	0.17	7.13	0.24	2.3	1.45	0.51	AAA941.CD3.X25.Y4.tile.tissue.png	68	1	2000	68	29b80600986bbaa532d4454d86531370	0	0	0	0	0	0	0	0	0	0	0	0	0	/home/dhl_ec/bnelissen/Slides/CD3_manuscript/CD3_slides/AAA941.CD3/AAA941.CD3.run1	255	0.7	0.06	0.7	0.06	-9.58778138003	-10.8415598316	3.17794935282	0.345413242188
333.0	382843.0	143.0	27746.0	382843.0	4000000.0	3.0	48.0	1.05	1.35	1.1	0.0599999999999	6.94	0.38	0.8	0.2	6.72	0.22	3.32	1.69	0.54	AAA941.CD3.X25.Y5.tile.tissue.png	69	1	2000	69	b91ece0f378619ecb7f4ac7176b52e67	0	0	0	0	0	0	0	0	0	0	0	0	0	/home/dhl_ec/bnelissen/Slides/CD3_manuscript/CD3_slides/AAA941.CD3/AAA941.CD3.run1	255	0.7	0.06	0.7	0.06	-9.47161827407	-12.1304068973	3.36647683325	2.92712308789
0.0	27986.0	0.0	3130.0	27986.0	4000000.0	0.0	10.0	1.06	1.49	1.29	0.0699999999999	7.32	0.36	0.79	0.21	7.2	0.21	2.67	1.95	0.55	AAA941.CD3.X26.Y2.tile.tissue.png	70	1	2000	70	86a59e07c5123e264867bd16d3464d00	0	0	0	0	0	0	0	0	0	0	0	0	0	/home/dhl_ec/bnelissen/Slides/CD3_manuscript/CD3_slides/AAA941.CD3/AAA941.CD3.run1	255	0.7	0.06	0.7	0.06	0.0	-11.5341462588	2.91718208435	6.81047323157
0.0	302598.0	0.0	29546.0	302598.0	4000000.0	0.0	81.0	1.17	1.34	1.48	0.0699999999999	9.18	0.46	0.79	0.23	7.53	0.15	2.3	1.54	0.49	AAA941.CD3.X26.Y3.tile.tissue.png	71	1	2000	71	fd3031f27b4ff9cda21f6b09a947a2ff	0	0	0	0	0	0	0	0	0	0	0	0	0	/home/dhl_ec/bnelissen/Slides/CD3_manuscript/CD3_slides/AAA941.CD3/AAA941.CD3.run1	255	0.7	0.06	0.7	0.06	0.0	-10.7540164117	2.01650519005	0.17004451001
53.0	1504744.0	30.0	74043.0	1504744.0	4000000.0	1.0	90.0	1.22	1.64	1.16	0.05	7.38	0.44	0.9	0.15	10.82	0.42	3.75	2.46	0.7	AAA941.CD3.X26.Y4.tile.tissue.png	72	1	2000	72	c118d9ef0a273e33483de0a3e9040fbe	0	0	0	0	0	0	0	0	0	0	0	0	0	/home/dhl_ec/bnelissen/Slides/CD3_manuscript/CD3_slides/AAA941.CD3/AAA941.CD3.run1	255	0.7	0.06	0.7	0.06	-9.56894606251	-10.2439245584	2.58645199166	0.168678066406
824.0	566796.0	377.0	36017.0	566796.0	4000000.0	9.0	31.0	0.89	1.27	1.12	0.0600000000002	9.01	0.6	1.23	0.27	7.86	0.27	2.25	2.13	0.5	AAA941.CD3.X26.Y5.tile.tissue.png	73	1	2000	73	ee3d61a7c8eb1ffb032588ad094a374c	0	0	0	0	0	0	0	0	0	0	0	0	0	/home/dhl_ec/bnelissen/Slides/CD3_manuscript/CD3_slides/AAA941.CD3/AAA941.CD3.run1	255	0.7	0.06	0.7	0.06	-9.96841738796	-12.075847503	3.49369665499	2.89083882031
0.0	22409.0	0.0	2564.0	22409.0	4000000.0	0.0	9.0	0.94	1.47	1.14	0.0700000000002	7.11	0.38	0.78	0.22	6.5	0.14	2.15	1.52	0.45	AAA941.CD3.X27.Y2.tile.tissue.png	74	1	2000	74	aede6a6351152df03e98b0dd6cd75a1f	0	0	0	0	0	0	0	0	0	0	0	0	0	/home/dhl_ec/bnelissen/Slides/CD3_manuscript/CD3_slides/AAA941.CD3/AAA941.CD3.run1	255	0.7	0.06	0.7	0.06	-8.65705148395	-11.2296794729	2.44497197884	4.51940577002
0.0	259092.0	0.0	20335.0	259092.0	4000000.0	0.0	50.0	0.95	1.71	1.73	0.0500000000002	7.92	0.64	1.19	0.31	8.45	0.27	2.75	1.6	0.41	AAA941.CD3.X27.Y3.tile.tissue.png	75	1	2000	75	3549db66e9b623f958fef2905f5ddf29	0	0	0	0	0	0	0	0	0	0	0	0	0	/home/dhl_ec/bnelissen/Slides/CD3_manuscript/CD3_slides/AAA941.CD3/AAA941.CD3.run1	255	0.7	0.06	0.7	0.06	0.0	-10.697550823	1.90095940824	0.0889958491211
1078.0	957293.0	499.0	64363.0	957293.0	4000000.0	12.0	103.0	0.9	1.16	1.12	0.0499999999997	8.0	0.46	0.73	0.18	7.09	0.24	2.24	1.47	0.57	AAA941.CD3.X27.Y4.tile.tissue.png	76	1	2000	76	8eacc6c30dac330d757da28a144423da	0	0	0	0	0	0	0	0	0	0	0	0	0	/home/dhl_ec/bnelissen/Slides/CD3_manuscript/CD3_slides/AAA941.CD3/AAA941.CD3.run1	255	0.7	0.06	0.7	0.06	-9.65775516903	-10.9826482195	2.10872817479	0.176537429687
393.0	471893.0	215.0	15050.0	471893.0	4000000.0	5.0	12.0	1.02	1.85	1.1	0.0599999999999	6.82	0.37	0.77	0.19	6.95	0.23	2.47	1.57	0.59	AAA941.CD3.X27.Y5.tile.tissue.png	77	1	2000	77	e352c98ce075c99190f21829de4516ee	0	0	0	0	0	0	0	0	0	0	0	0	0	/home/dhl_ec/bnelissen/Slides/CD3_manuscript/CD3_slides/AAA941.CD3/AAA941.CD3.run1	255	0.7	0.06	0.7	0.06	-9.39436099592	-12.3711912956	3.13669146789	2.53207175391
0.0	0.0	0.0	0.0	0.0	4000000.0	0.0	0.0	1.16	1.33	1.18	0.0599999999999	5.88	0.37	1.24	0.22	5.56	0.25	3.23	2.25	0.73	AAA941.CD3.X28.Y1.tile.tissue.png	78	1	2000	78	bce1def408161cf8151f163198a30dc6	0	0	0	0	0	0	0	0	0	0	0	0	0	/home/dhl_ec/bnelissen/Slides/CD3_manuscript/CD3_slides/AAA941.CD3/AAA941.CD3.run1	255	1.0	0.06	1.0	0.06	0.0	0.0	0.0	6.250818
0.0	247543.0	0.0	23442.0	247543.0	4000000.0	0.0	58.0	1.77	1.67	1.61	0.0500000000002	9.14	0.52	0.75	0.22	6.13	0.15	2.27	1.6	0.75	AAA941.CD3.X28.Y2.tile.tissue.png	79	1	2000	79	85b04744cc8a111a1f236ea70b315c77	0	0	0	0	0	0	0	0	0	0	0	0	0	/home/dhl_ec/bnelissen/Slides/CD3_manuscript/CD3_slides/AAA941.CD3/AAA941.CD3.run1	255	0.7	0.06	0.7	0.06	0.0	-10.6534129703	2.47500232283	0.865072592773
0.0	548858.0	0.0	42719.0	548858.0	4000000.0	0.0	68.0	1.4	1.92	1.22	0.0500000000002	6.72	0.38	0.76	0.2	5.91	0.18	2.19	1.46	0.58	AAA941.CD3.X28.Y3.tile.tissue.png	80	1	2000	80	c15c53bde0435b40666c0b95c0a0e8a5	0	0	0	0	0	0	0	0	0	0	0	0	0	/home/dhl_ec/bnelissen/Slides/CD3_manuscript/CD3_slides/AAA941.CD3/AAA941.CD3.run1	255	0.7	0.06	0.7	0.06	0.0	-10.3321604378	1.72251691239	0.500459819336
215.0	1938703.0	114.0	77709.0	1938703.0	4000000.0	3.0	89.0	1.65	2.26	1.1	0.0500000000002	6.7	0.39	0.72	0.15	8.0	0.27	2.3	1.45	0.42	AAA941.CD3.X28.Y4.tile.tissue.png	81	1	2000	81	bdf85349d4c9835fe78b1830218e30ef	0	0	0	0	0	0	0	0	0	0	0	0	0	/home/dhl_ec/bnelissen/Slides/CD3_manuscript/CD3_slides/AAA941.CD3/AAA941.CD3.run1	255	0.7	0.06	0.7	0.06	-8.84485774866	-10.4591700718	1.14145885887	0.0784482363281
84.0	799893.0	38.0	41723.0	799893.0	4000000.0	1.0	27.0	0.82	1.52	1.1	0.0600000000004	8.6	0.39	0.75	0.18	7.21	0.24	2.22	1.55	0.38	AAA941.CD3.X28.Y5.tile.tissue.png	82	1	2000	82	f8131c2149d9b420f5fdaeb705190379	0	0	0	0	0	0	0	0	0	0	0	0	0	/home/dhl_ec/bnelissen/Slides/CD3_manuscript/CD3_slides/AAA941.CD3/AAA941.CD3.run1	255	0.7	0.06	0.7	0.06	-9.16209020537	-11.7244788147	1.80540321402	2.968192375
0.0	16154.0	0.0	2248.0	16154.0	4000000.0	0.0	6.0	0.77	1.16	1.15	0.0599999999999	8.47	0.36	0.83	0.22	5.77	0.13	2.08	1.53	0.35	AAA941.CD3.X29.Y1.tile.tissue.png	83	1	2000	83	c06b888c173a5252ade1ca24e64a2f44	0	0	0	0	0	0	0	0	0	0	0	0	0	/home/dhl_ec/bnelissen/Slides/CD3_manuscript/CD3_slides/AAA941.CD3/AAA941.CD3.run1	255	0.7	0.06	0.7	0.06	0.0	-11.2993181731	3.66494608533	4.82841564294
0.0	0.0	0.0	0.0	0.0	4000000.0	0.0	0.0	1.07	1.49	1.13	0.0599999999999	6.34	0.28	0.87	0.21	4.55	0.12	1.99	1.48	0.34	AAA941.CD3.X29.Y12.tile.tissue.png	84	1	2000	84	188adedc35110a82b604459fbf1cccf8	0	0	0	0	0	0	0	0	0	0	0	0	0	/home/dhl_ec/bnelissen/Slides/CD3_manuscript/CD3_slides/AAA941.CD3/AAA941.CD3.run1	255	1.0	0.06	1.0	0.06	0.0	-10.3328694171	0.0	2.62301654736
0.0	414675.0	0.0	35252.0	414675.0	4000000.0	0.0	70.0	2.79	2.25	1.09	0.0500000000002	7.52	0.39	0.75	0.2	6.54	0.15	2.21	1.46	0.42	AAA941.CD3.X29.Y2.tile.tissue.png	85	1	2000	85	4f1b4a13eec8a8d4c6d8edf5076ea0a0	0	0	0	0	0	0	0	0	0	0	0	0	0	/home/dhl_ec/bnelissen/Slides/CD3_manuscript/CD3_slides/AAA941.CD3/AAA941.CD3.run1	255	0.7	0.06	0.7	0.06	0.0	-10.4278148675	2.19834584313	0.347931963379
53.0	125595.0	34.0	12216.0	125595.0	4000000.0	1.0	35.0	0.85	1.08	1.12	0.0500000000002	8.94	0.64	1.28	0.3	7.17	0.22	2.2	1.54	0.38	AAA941.CD3.X29.Y3.tile.tissue.png	86	1	2000	86	fe4bc97d2cfa391cdfe4efe54d1d32ed	0	0	0	0	0	0	0	0	0	0	0	0	0	/home/dhl_ec/bnelissen/Slides/CD3_manuscript/CD3_slides/AAA941.CD3/AAA941.CD3.run1	255	0.7	0.06	0.7	0.06	-8.99939606751	-11.1170665064	2.1442728307	0.984226559082
0.0	1552437.0	0.0	71701.0	1552437.0	4000000.0	0.0	125.0	0.88	1.22	1.08	0.0500000000002	6.68	0.41	0.73	0.16	7.38	0.31	2.33	1.49	0.55	AAA941.CD3.X29.Y4.tile.tissue.png	87	1	2000	87	ca6edf39d355ae51e995395169e82467	0	0	0	0	0	0	0	0	0	0	0	0	0	/home/dhl_ec/bnelissen/Slides/CD3_manuscript/CD3_slides/AAA941.CD3/AAA941.CD3.run1	255	0.7	0.06	0.7	0.06	-8.73093413075	-10.1394877098	1.14039651334	0.0829615683594
96.0	739261.0	44.0	41717.0	739261.0	4000000.0	1.0	53.0	1.13	2.13	1.11	0.0500000000002	9.1	0.49	0.76	0.19	7.33	0.25	2.31	1.54	0.53	AAA941.CD3.X29.Y5.tile.tissue.png	88	1	2000	88	9868df241ca696c9c633f88d6625341e	0	0	0	0	0	0	0	0	0	0	0	0	0	/home/dhl_ec/bnelissen/Slides/CD3_manuscript/CD3_slides/AAA941.CD3/AAA941.CD3.run1	255	0.7	0.06	0.7	0.06	-9.4429962145	-11.5849058348	2.34891668335	1.97803412891
0.0	269213.0	0.0	11323.0	269213.0	4000000.0	0.0	11.0	1.03	1.7	1.11	0.0599999999999	7.75	0.37	0.74	0.2	6.35	0.15	2.06	1.44	0.48	AAA941.CD3.X3.Y2.tile.tissue.png	89	1	2000	89	bbd2ddb0f6280744f8f827201f0bd0ae	0	0	0	0	0	0	0	0	0	0	0	0	0	/home/dhl_ec/bnelissen/Slides/CD3_manuscript/CD3_slides/AAA941.CD3/AAA941.CD3.run1	255	0.7	0.06	0.7	0.06	-8.78488995323	-12.0261526726	1.70011840349	3.45958443555
0.0	1494968.0	0.0	59647.0	1494968.0	4000000.0	0.0	71.0	1.12	1.88	1.1	0.0500000000002	6.66	0.38	0.71	0.15	7.03	0.18	2.28	1.51	0.63	AAA941.CD3.X3.Y3.tile.tissue.png	90	1	2000	90	3eb87e64bb852d34cf6d956df78de234	0	0	0	0	0	0	0	0	0	0	0	0	0	/home/dhl_ec/bnelissen/Slides/CD3_manuscript/CD3_slides/AAA941.CD3/AAA941.CD3.run1	255	0.7	0.06	0.7	0.06	-8.19117270435	-10.9206804974	1.23624369893	0.15501490625
547.0	3192304.0	222.0	27032.0	3192304.0	4000000.0	5.0	16.0	2.15	1.63	1.89	0.0699999999997	8.64	0.38	0.73	0.0900000000001	8.93	0.34	2.2	1.46	0.57	AAA941.CD3.X3.Y4.tile.tissue.png	91	1	2000	91	f998dfc08d59e1a5671446e852669596	0	0	0	0	0	0	0	0	0	0	0	0	0	/home/dhl_ec/bnelissen/Slides/CD3_manuscript/CD3_slides/AAA941.CD3/AAA941.CD3.run1	255	0.7	0.06	0.7	0.06	-9.03624940754	-12.0162563052	1.43460381421	0.3396308125
130.0	568258.0	66.0	35994.0	568258.0	4000000.0	2.0	45.0	1.46	2.92	1.18	0.0599999999999	8.43	0.4	0.77	0.2	8.24	0.24	2.24	1.6	0.49	AAA941.CD3.X3.Y5.tile.tissue.png	92	1	2000	92	c72bdded8e70217c8760b59ab744f732	0	0	0	0	0	0	0	0	0	0	0	0	0	/home/dhl_ec/bnelissen/Slides/CD3_manuscript/CD3_slides/AAA941.CD3/AAA941.CD3.run1	255	0.7	0.06	0.7	0.06	-9.31375054271	-11.5401097324	1.79648939295	2.63219972852
0.0	17475.0	0.0	1999.0	17475.0	4000000.0	0.0	6.0	1.47	3.69	1.31	0.0500000000002	7.07	0.4	1.16	0.22	5.54	0.13	1.98	1.44	0.35	AAA941.CD3.X30.Y1.tile.tissue.png	93	1	2000	93	e238c22c2f6f42a372cf4b70cd723f92	0	0	0	0	0	0	0	0	0	0	0	0	0	/home/dhl_ec/bnelissen/Slides/CD3_manuscript/CD3_slides/AAA941.CD3/AAA941.CD3.run1	255	0.7	0.06	0.7	0.06	0.0	-11.4151774264	3.65576806152	2.33502335876
0.0	182099.0	0.0	14072.0	182099.0	4000000.0	0.0	19.0	0.76	1.37	1.16	0.0599999999999	7.93	0.4	1.03	0.2	8.31	0.18	2.88	2.01	0.42	AAA941.CD3.X30.Y11.tile.tissue.png	94	1	2000	94	a989ca62140d14accb8a806cde874d7f	0	0	0	0	0	0	0	0	0	0	0	0	0	/home/dhl_ec/bnelissen/Slides/CD3_manuscript/CD3_slides/AAA941.CD3/AAA941.CD3.run1	255	0.7	0.06	0.7	0.06	-9.25069076087	-11.6146145471	2.49056689117	3.35398724878
121.0	734477.0	47.0	31744.0	734477.0	4000000.0	1.0	27.0	0.87	1.19	1.12	0.0599999999999	7.94	0.37	0.77	0.18	6.8	0.23	2.16	1.43	0.37	AAA941.CD3.X30.Y12.tile.tissue.png	95	1	2000	95	f8976b46d6c08c8ca70f04e2fad051ca	0	0	0	0	0	0	0	0	0	0	0	0	0	/home/dhl_ec/bnelissen/Slides/CD3_manuscript/CD3_slides/AAA941.CD3/AAA941.CD3.run1	255	0.7	0.06	0.7	0.06	-8.82362698806	-11.8521127302	2.62946831814	3.45053742773
192.0	960377.0	69.0	63311.0	960377.0	4000000.0	1.0	88.0	0.82	1.3	1.09	0.0599999999999	6.93	0.39	0.73	0.17	7.21	0.24	2.34	1.94	0.42	AAA941.CD3.X30.Y2.tile.tissue.png	96	1	2000	96	51e1a71b731e167861129752b57da2e1	0	0	0	0	0	0	0	0	0	0	0	0	0	/home/dhl_ec/bnelissen/Slides/CD3_manuscript/CD3_slides/AAA941.CD3/AAA941.CD3.run1	255	0.7	0.06	0.7	0.06	-9.74121074325	-10.2892884534	2.49332479664	0.778231412109
0.0	149650.0	0.0	14351.0	149650.0	4000000.0	0.0	36.0	0.83	1.1	1.05	0.0499999999997	6.62	0.37	0.69	0.2	5.58	0.13	2.14	1.48	0.39	AAA941.CD3.X30.Y3.tile.tissue.png	97	1	2000	97	1574967c496a01dbecadd9779e0578df	0	0	0	0	0	0	0	0	0	0	0	0	0	/home/dhl_ec/bnelissen/Slides/CD3_manuscript/CD3_slides/AAA941.CD3/AAA941.CD3.run1	255	0.7	0.06	0.7	0.06	0.0	-11.5725681802	2.63806235383	1.03108891479
343.0	1384150.0	182.0	60484.0	1384150.0	4000000.0	5.0	83.0	1.65	1.5	1.07	0.0500000000002	7.76	0.39	0.75	0.17	7.62	0.27	2.26	1.44	0.42	AAA941.CD3.X30.Y4.tile.tissue.png	98	1	2000	98	0868d23c0b31e2ee4eb75166a7f26bf5	0	0	0	0	0	0	0	0	0	0	0	0	0	/home/dhl_ec/bnelissen/Slides/CD3_manuscript/CD3_slides/AAA941.CD3/AAA941.CD3.run1	255	0.7	0.06	0.7	0.06	-9.20224858552	-10.742857628	1.70341611694	0.267773488281
742.0	567432.0	385.0	48481.0	567432.0	4000000.0	10.0	103.0	0.87	1.06	1.11	0.0500000000002	6.94	0.39	1.11	0.23	10.35	0.41	2.91	1.52	0.42	AAA941.CD3.X30.Y5.tile.tissue.png	99	1	2000	99	2813d5754d35cf61ffac4830be2c453c	0	0	0	0	0	0	0	0	0	0	0	0	0	/home/dhl_ec/bnelissen/Slides/CD3_manuscript/CD3_slides/AAA941.CD3/AAA941.CD3.run1	255	0.7	0.06	0.7	0.06	-9.56266529659	-11.2690043564	2.01032032731	0.840695914062
0.0	6217.0	0.0	644.0	6217.0	4000000.0	0.0	1.0	0.98	1.24	1.1	0.0599999999999	6.72	0.38	0.86	0.21	6.38	0.14	2.31	2.0	0.47	AAA941.CD3.X30.Y6.tile.tissue.png	100	1	2000	100	0811b93000065a1f7eff3f6b737720f6	0	0	0	0	0	0	0	0	0	0	0	0	0	/home/dhl_ec/bnelissen/Slides/CD3_manuscript/CD3_slides/AAA941.CD3/AAA941.CD3.run1	255	0.7	0.06	0.7	0.06	0.0	-11.7958257275	3.1984996406	2.86788491643
0.0	208941.0	0.0	13856.0	208941.0	4000000.0	0.0	17.0	1.24	2.13	1.08	0.0499999999997	7.52	0.42	0.9	0.22	6.58	0.15	2.16	1.54	0.58	AAA941.CD3.X31.Y10.tile.tissue.png	101	1	2000	101	0b04aeb5f3b79f4a0c9a0622db13bf91	0	0	0	0	0	0	0	0	0	0	0	0	0	/home/dhl_ec/bnelissen/Slides/CD3_manuscript/CD3_slides/AAA941.CD3/AAA941.CD3.run1	255	0.7	0.06	0.7	0.06	-8.71748148453	-11.7899552342	3.72964891992	2.79887316455
55.0	942215.0	31.0	50552.0	942215.0	4000000.0	1.0	44.0	1.34	1.69	1.24	0.0599999999999	7.32	0.41	0.78	0.19	7.24	0.25	2.28	1.47	0.46	AAA941.CD3.X31.Y11.tile.tissue.png	102	1	2000	102	c9991feb238811e576e6d2e8a046085b	0	0	0	0	0	0	0	0	0	0	0	0	0	/home/dhl_ec/bnelissen/Slides/CD3_manuscript/CD3_slides/AAA941.CD3/AAA941.CD3.run1	255	0.7	0.06	0.7	0.06	-9.30328921932	-11.8173240064	3.13106301491	2.63575558594
512.0	333580.0	105.0	26023.0	333580.0	4000000.0	1.0	48.0	0.99	1.4	1.28	0.0599999999999	8.92	0.42	0.82	0.21	6.92	0.23	2.2	1.54	0.59	AAA941.CD3.X31.Y2.tile.tissue.png	103	1	2000	103	da3816840cb661a82161261e7b147bd1	0	0	0	0	0	0	0	0	0	0	0	0	0	/home/dhl_ec/bnelissen/Slides/CD3_manuscript/CD3_slides/AAA941.CD3/AAA941.CD3.run1	255	0.7	0.06	0.7	0.06	-9.11862639981	-11.5662876381	3.0464803074	2.62237550098
0.0	1298529.0	0.0	80872.0	1298529.0	4000000.0	0.0	96.0	1.7	1.78	1.18	0.0499999999997	8.72	0.65	1.28	0.18	6.75	0.18	2.28	1.99	0.78	AAA941.CD3.X31.Y3.tile.tissue.png	104	1	2000	104	7862d1eb8fcefc36cc913e55c2d1327b	0	0	0	0	0	0	0	0	0	0	0	0	0	/home/dhl_ec/bnelissen/Slides/CD3_manuscript/CD3_slides/AAA941.CD3/AAA941.CD3.run1	255	0.7	0.06	0.7	0.06	0.0	-10.6364460399	2.76062644731	0.402019810547
0.0	1518856.0	0.0	57141.0	1518856.0	4000000.0	0.0	63.0	1.57	2.51	1.82	0.0600000000004	9.84	0.41	0.75	0.24	10.78	0.35	3.6	2.09	0.68	AAA941.CD3.X31.Y4.tile.tissue.png	105	1	2000	105	ba41e92a79d7cc85b57237e53048acc1	0	0	0	0	0	0	0	0	0	0	0	0	0	/home/dhl_ec/bnelissen/Slides/CD3_manuscript/CD3_slides/AAA941.CD3/AAA941.CD3.run1	255	0.7	0.06	0.7	0.06	-8.73000598476	-10.1360243539	1.4183371499	0.334182869141
440.0	1059988.0	229.0	73894.0	1059988.0	4000000.0	6.0	99.0	1.14	1.3	1.27	0.0500000000002	8.17	0.4	0.7	0.17	6.97	0.26	2.37	1.52	0.55	AAA941.CD3.X31.Y5.tile.tissue.png	106	1	2000	106	e56d783848949dca073bab2641412990	0	0	0	0	0	0	0	0	0	0	0	0	0	/home/dhl_ec/bnelissen/Slides/CD3_manuscript/CD3_slides/AAA941.CD3/AAA941.CD3.run1	255	0.7	0.06	0.7	0.06	-9.51355471658	-10.6753208287	2.85854647619	0.417213949219
0.0	653084.0	0.0	47522.0	653084.0	4000000.0	0.0	65.0	1.29	1.29	1.18	0.0599999999999	8.15	0.54	0.86	0.2	6.85	0.28	2.34	1.53	0.48	AAA941.CD3.X31.Y6.tile.tissue.png	107	1	2000	107	a0028e7fe81622030e12e445d660e4b3	0	0	0	0	0	0	0	0	0	0	0	0	0	/home/dhl_ec/bnelissen/Slides/CD3_manuscript/CD3_slides/AAA941.CD3/AAA941.CD3.run1	255	0.7	0.06	0.7	0.06	-9.31725040085	-11.7229159107	3.30441140896	1.0309493125
84.0	250229.0	53.0	17688.0	250229.0	4000000.0	1.0	25.0	1.07	1.94	1.27	0.0599999999999	8.21	0.38	0.77	0.21	6.55	0.22	2.18	1.5	0.65	AAA941.CD3.X31.Y7.tile.tissue.png	108	1	2000	108	03cccce3a675392e9a221b2198edbdd0	0	0	0	0	0	0	0	0	0	0	0	0	0	/home/dhl_ec/bnelissen/Slides/CD3_manuscript/CD3_slides/AAA941.CD3/AAA941.CD3.run1	255	0.7	0.06	0.7	0.06	-9.55310962841	-11.3994714283	2.91853462772	1.55708346289
0.0	142885.0	0.0	11882.0	142885.0	4000000.0	0.0	21.0	0.9	2.24	1.17	0.0599999999999	6.98	0.39	0.88	0.22	6.07	0.2	2.53	1.62	0.55	AAA941.CD3.X31.Y8.tile.tissue.png	109	1	2000	109	d0821d212c7b4068fcc99bdc197a17e9	0	0	0	0	0	0	0	0	0	0	0	0	0	/home/dhl_ec/bnelissen/Slides/CD3_manuscript/CD3_slides/AAA941.CD3/AAA941.CD3.run1	255	0.7	0.06	0.7	0.06	0.0	-11.6155706679	3.30287512685	3.45908948511
0.0	938498.0	0.0	38285.0	938498.0	4000000.0	0.0	9.0	1.21	2.35	1.33	0.0600000000004	7.41	0.4	0.77	0.19	7.14	0.18	2.29	1.54	0.59	AAA941.CD3.X32.Y10.tile.tissue.png	110	1	2000	110	39766649fcae6963cd5bebcbad8918cf	0	0	0	0	0	0	0	0	0	0	0	0	0	/home/dhl_ec/bnelissen/Slides/CD3_manuscript/CD3_slides/AAA941.CD3/AAA941.CD3.run1	255	0.7	0.06	0.7	0.06	-9.39237145961	-11.7489084342	3.7971171919	1.22317389648
80.0	466567.0	37.0	27643.0	466567.0	4000000.0	1.0	23.0	1.09	1.59	1.77	0.0999999999999	11.49	0.41	0.84	0.2	7.32	0.23	2.23	1.53	0.46	AAA941.CD3.X32.Y11.tile.tissue.png	111	1	2000	111	808944e2cecb65dd98e385bfb35a265a	0	0	0	0	0	0	0	0	0	0	0	0	0	/home/dhl_ec/bnelissen/Slides/CD3_manuscript/CD3_slides/AAA941.CD3/AAA941.CD3.run1	255	0.7	0.06	0.7	0.06	-9.61277163688	-11.8558555975	4.09137768341	3.33313712793
0.0	0.0	0.0	0.0	0.0	4000000.0	0.0	0.0	1.33	1.72	1.22	0.0600000000004	5.84	0.3	0.87	0.22	4.86	0.12	2.04	1.53	0.75	AAA941.CD3.X32.Y12.tile.tissue.png	112	1	2000	112	65178c000b5609409b022f78befb35ea	0	0	0	0	0	0	0	0	0	0	0	0	0	/home/dhl_ec/bnelissen/Slides/CD3_manuscript/CD3_slides/AAA941.CD3/AAA941.CD3.run1	255	1.0	0.06	1.0	0.06	0.0	0.0	0.0	6.030505
0.0	0.0	0.0	0.0	0.0	4000000.0	0.0	0.0	1.39	2.73	1.18	0.0599999999999	6.07	0.3	0.86	0.23	6.92	0.18	3.09	2.47	0.69	AAA941.CD3.X32.Y13.tile.tissue.png	113	1	2000	113	098982d0329eed828efcec8730f09a07	0	0	0	0	0	0	0	0	0	0	0	0	0	/home/dhl_ec/bnelissen/Slides/CD3_manuscript/CD3_slides/AAA941.CD3/AAA941.CD3.run1	255	1.0	0.06	1.0	0.06	0.0	0.0	0.0	5.9967265
112.0	114135.0	52.0	8781.0	114135.0	4000000.0	2.0	15.0	1.07	1.48	1.7	0.0999999999999	9.77	0.42	0.85	0.21	6.67	0.27	2.58	2.23	0.72	AAA941.CD3.X32.Y2.tile.tissue.png	114	1	2000	114	2d18126713283d40dba40d1ef8ec60af	0	0	0	0	0	0	0	0	0	0	0	0	0	/home/dhl_ec/bnelissen/Slides/CD3_manuscript/CD3_slides/AAA941.CD3/AAA941.CD3.run1	255	0.7	0.06	0.7	0.06	-9.22416433245	-11.5194809665	3.5494991968	2.54242388867
0.0	487283.0	0.0	41419.0	487283.0	4000000.0	0.0	84.0	2.49	2.98	1.2	0.0599999999999	7.42	0.6	1.25	0.21	6.19	0.15	2.17	1.43	0.38	AAA941.CD3.X32.Y3.tile.tissue.png	115	1	2000	115	65e093c50ecdd524f8ff05bae011649c	0	0	0	0	0	0	0	0	0	0	0	0	0	/home/dhl_ec/bnelissen/Slides/CD3_manuscript/CD3_slides/AAA941.CD3/AAA941.CD3.run1	255	0.7	0.06	0.7	0.06	-8.31641632839	-11.3391677063	2.93634634865	3.7999176377
0.0	893811.0	0.0	50805.0	893811.0	4000000.0	0.0	64.0	1.71	2.89	1.3	0.0799999999999	6.96	0.46	0.81	0.19	6.51	0.16	2.49	1.44	0.400000000001	AAA941.CD3.X32.Y4.tile.tissue.png	116	1	2000	116	70a4a969051e7b31b63a886191eb5f59	0	0	0	0	0	0	0	0	0	0	0	0	0	/home/dhl_ec/bnelissen/Slides/CD3_manuscript/CD3_slides/AAA941.CD3/AAA941.CD3.run1	255	0.7	0.06	0.7	0.06	-8.43642643396	-10.3151541009	1.65428636318	0.690309632813
96.0	1030365.0	41.0	60107.0	1030365.0	4000000.0	1.0	91.0	1.08	1.09	1.12	0.0500000000002	7.49	0.52	0.76	0.17	7.56	0.25	2.24	1.43	1.05	AAA941.CD3.X32.Y5.tile.tissue.png	117	1	2000	117	b3698ca2642ce8f6610fb3068736f947	0	0	0	0	0	0	0	0	0	0	0	0	0	/home/dhl_ec/bnelissen/Slides/CD3_manuscript/CD3_slides/AAA941.CD3/AAA941.CD3.run1	255	0.7	0.06	0.7	0.06	-9.70082558509	-10.7142673851	2.19103421707	0.118681304688
174.0	2575718.0	101.0	61358.0	2575718.0	4000000.0	3.0	46.0	1.29	1.64	1.17	0.0499999999997	6.99	0.46	0.75	0.11	7.93	0.29	2.19	1.42	0.58	AAA941.CD3.X32.Y6.tile.tissue.png	118	1	2000	118	653fab0df0996c408999a56fe596f8f8	0	0	0	0	0	0	0	0	0	0	0	0	0	/home/dhl_ec/bnelissen/Slides/CD3_manuscript/CD3_slides/AAA941.CD3/AAA941.CD3.run1	255	0.7	0.06	0.7	0.06	-9.89903203964	-11.4271022147	3.64080909732	0.417876011719
422.0	2717135.0	223.0	46440.0	2717135.0	4000000.0	5.0	14.0	1.7	2.92	1.23	0.0799999999999	9.56	0.6	1.14	0.15	8.6	0.3	2.34	1.52	0.51	AAA941.CD3.X32.Y7.tile.tissue.png	119	1	2000	119	25c56cd6f9ce95627f9acb2748f4466c	0	0	0	0	0	0	0	0	0	0	0	0	0	/home/dhl_ec/bnelissen/Slides/CD3_manuscript/CD3_slides/AAA941.CD3/AAA941.CD3.run1	255	0.7	0.06	0.7	0.06	-9.73691570274	-11.8544208308	4.2249170462	0.553497234375
0.0	479592.0	0.0	24356.0	479592.0	4000000.0	0.0	18.0	1.01	2.93	1.22	0.0599999999999	6.86	0.4	0.75	0.2	6.28	0.15	2.13	1.88	0.79	AAA941.CD3.X32.Y8.tile.tissue.png	120	1	2000	120	be0c046935b55225117c7ed482a250f1	0	0	0	0	0	0	0	0	0	0	0	0	0	/home/dhl_ec/bnelissen/Slides/CD3_manuscript/CD3_slides/AAA941.CD3/AAA941.CD3.run1	255	0.7	0.06	0.7	0.06	-8.55994073127	-11.3947411482	3.74665709172	1.71842812988
0.0	151643.0	0.0	7916.0	151643.0	4000000.0	0.0	2.0	2.02	2.19	1.09	0.0599999999999	7.39	0.36	0.78	0.22	5.92	0.13	2.09	1.44	0.4	AAA941.CD3.X32.Y9.tile.tissue.png	121	1	2000	121	74499425f5ffca3a901ed36c87f20dbb	0	0	0	0	0	0	0	0	0	0	0	0	0	/home/dhl_ec/bnelissen/Slides/CD3_manuscript/CD3_slides/AAA941.CD3/AAA941.CD3.run1	255	0.7	0.06	0.7	0.06	-7.05903716435	-11.7583508149	3.96915988539	2.47500238184
245.0	974457.0	139.0	48645.0	974457.0	4000000.0	4.0	40.0	1.22	1.75	1.17	0.0500000000002	7.0	0.39	0.73	0.19	7.44	0.25	2.35	1.64	0.59	AAA941.CD3.X33.Y10.tile.tissue.png	122	1	2000	122	ad1f37080574b1cd1ec2d55c4be149cb	0	0	0	0	0	0	0	0	0	0	0	0	0	/home/dhl_ec/bnelissen/Slides/CD3_manuscript/CD3_slides/AAA941.CD3/AAA941.CD3.run1	255	0.7	0.06	0.7	0.06	-9.72537614949	-11.8893952701	3.98923764623	1.06534819531
0.0	277359.0	0.0	19194.0	277359.0	4000000.0	0.0	38.0	1.7	1.11	1.14	0.0499999999997	6.86	0.39	0.73	0.21	6.31	0.13	2.16	1.47	0.5	AAA941.CD3.X33.Y11.tile.tissue.png	123	1	2000	123	49d50024552c152e4db22fc360d6bf96	0	0	0	0	0	0	0	0	0	0	0	0	0	/home/dhl_ec/bnelissen/Slides/CD3_manuscript/CD3_slides/AAA941.CD3/AAA941.CD3.run1	255	0.7	0.06	0.7	0.06	-9.25762895424	-11.4095590831	3.123174152	1.13180406348
0.0	640260.0	0.0	44151.0	640260.0	4000000.0	0.0	61.0	1.1	1.48	1.3	0.0599999999999	7.09	0.42	0.74	0.2	6.36	0.16	2.22	1.98	0.64	AAA941.CD3.X33.Y12.tile.tissue.png	124	1	2000	124	37a0dcec3568f1696ec759c8f7f88183	0	0	0	0	0	0	0	0	0	0	0	0	0	/home/dhl_ec/bnelissen/Slides/CD3_manuscript/CD3_slides/AAA941.CD3/AAA941.CD3.run1	255	0.7	0.06	0.7	0.06	-9.42136246792	-10.6621959264	2.33071203328	0.980555662109
918.0	573230.0	315.0	18571.0	573230.0	4000000.0	7.0	21.0	1.17	2.3	1.08	0.0599999999999	6.95	0.369999999999	1.19	0.29	10.19	0.38	3.13	1.52	0.66	AAA941.CD3.X33.Y13.tile.tissue.png	125	1	2000	125	1315707b86274d475a0c0a6e92864521	0	0	0	0	0	0	0	0	0	0	0	0	0	/home/dhl_ec/bnelissen/Slides/CD3_manuscript/CD3_slides/AAA941.CD3/AAA941.CD3.run1	255	0.7	0.06	0.7	0.06	-9.44713825963	-12.2360241951	2.46353121257	1.84116546094
0.0	186108.0	0.0	15880.0	186108.0	4000000.0	0.0	36.0	0.96	1.91	1.17	0.0699999999997	9.3	0.39	0.79	0.22	6.01	0.13	2.09	1.44	0.69	AAA941.CD3.X33.Y4.tile.tissue.png	126	1	2000	126	7aca4a74b0b8bd49f0fe98525dc4bf8b	0	0	0	0	0	0	0	0	0	0	0	0	0	/home/dhl_ec/bnelissen/Slides/CD3_manuscript/CD3_slides/AAA941.CD3/AAA941.CD3.run1	255	0.7	0.06	0.7	0.06	-8.99388851816	-11.5322023796	2.20710650469	4.43619227979
216.0	2261394.0	76.0	50077.0	2261394.0	4000000.0	2.0	53.0	1.05	1.29	1.46	0.0900000000001	9.54	0.61	1.02	0.15	9.03	0.3	2.25	1.79	0.63	AAA941.CD3.X33.Y5.tile.tissue.png	127	1	2000	127	aeda0b05e65fe72aeb6122d066a34dd3	0	0	0	0	0	0	0	0	0	0	0	0	0	/home/dhl_ec/bnelissen/Slides/CD3_manuscript/CD3_slides/AAA941.CD3/AAA941.CD3.run1	255	0.7	0.06	0.7	0.06	-8.61754293117	-9.88531348455	0.985977872065	0.0590411210938
327.0	2900238.0	107.0	47275.0	2900238.0	4000000.0	2.0	45.0	1.33	1.71	1.38	0.0699999999997	8.33	0.52	0.92	0.11	9.52	0.35	2.91	2.06	0.67	AAA941.CD3.X33.Y6.tile.tissue.png	128	1	2000	128	d75dc3fc63cbc2407036929b3d083372	0	0	0	0	0	0	0	0	0	0	0	0	0	/home/dhl_ec/bnelissen/Slides/CD3_manuscript/CD3_slides/AAA941.CD3/AAA941.CD3.run1	255	0.7	0.06	0.7	0.06	-9.53491090773	-10.1394918059	1.50774145756	0.064219171875
134.0	3230391.0	78.0	47856.0	3230391.0	4000000.0	2.0	36.0	1.56	2.47	1.18	0.0499999999997	7.28	0.4	1.02	0.11	9.84	0.35	2.34	1.55	0.46	AAA941.CD3.X33.Y7.tile.tissue.png	129	1	2000	129	95f75cdd520b6fb09c9145a9cef6b842	0	0	0	0	0	0	0	0	0	0	0	0	0	/home/dhl_ec/bnelissen/Slides/CD3_manuscript/CD3_slides/AAA941.CD3/AAA941.CD3.run1	255	0.7	0.06	0.7	0.06	-9.23453188861	-10.5467029018	2.33629594111	0.128617742187
2596.0	1837425.0	998.0	83316.0	1837425.0	4000000.0	26.0	85.0	1.11	2.33	1.19	0.0500000000002	9.39	0.42	1.06	0.19	8.86	0.33	2.38	1.53	0.45	AAA941.CD3.X33.Y8.tile.tissue.png	130	1	2000	130	558080a1d8e03c4a5a01070aeb90533f	0	0	0	0	0	0	0	0	0	0	0	0	0	/home/dhl_ec/bnelissen/Slides/CD3_manuscript/CD3_slides/AAA941.CD3/AAA941.CD3.run1	255	0.7	0.06	0.7	0.06	-9.82810073974	-10.8367570558	3.87348975036	0.385927773438
280.0	1701691.0	150.0	65743.0	1701691.0	4000000.0	4.0	54.0	0.96	1.96	1.15	0.0499999999997	7.16	0.43	0.78	0.16	8.04	0.29	2.27	1.42	0.71	AAA941.CD3.X33.Y9.tile.tissue.png	131	1	2000	131	eca37ec8741ba5dfb7cd752c47207eae	0	0	0	0	0	0	0	0	0	0	0	0	0	/home/dhl_ec/bnelissen/Slides/CD3_manuscript/CD3_slides/AAA941.CD3/AAA941.CD3.run1	255	0.7	0.06	0.7	0.06	-9.84213935523	-11.7848413517	4.49408334823	0.832997085938
766.0	2694048.0	348.0	54650.0	2694048.0	4000000.0	8.0	60.0	1.17	1.49	1.15	0.0599999999999	10.02	0.4	0.73	0.12	10.15	0.38	3.28	2.27	0.49	AAA941.CD3.X34.Y10.tile.tissue.png	132	1	2000	132	bf764827958121f3b932d8f63085b28e	0	0	0	0	0	0	0	0	0	0	0	0	0	/home/dhl_ec/bnelissen/Slides/CD3_manuscript/CD3_slides/AAA941.CD3/AAA941.CD3.run1	255	0.7	0.06	0.7	0.06	-9.42553150126	-10.8521754317	1.8950509154	0.100309154297
2626.0	1978139.0	1021.0	62929.0	1978139.0	4000000.0	17.0	83.0	0.94	1.27	1.14	0.0499999999997	7.46	0.48	0.73	0.14	11.68	0.33	2.91	2.35	0.47	AAA941.CD3.X34.Y11.tile.tissue.png	133	1	2000	133	93ee73e522a83724988b53bb59f9cb6c	0	0	0	0	0	0	0	0	0	0	0	0	0	/home/dhl_ec/bnelissen/Slides/CD3_manuscript/CD3_slides/AAA941.CD3/AAA941.CD3.run1	255	0.7	0.06	0.7	0.06	-9.40127929965	-10.5764349377	1.67070202585	0.105142001953
0.0	1108413.0	0.0	44184.0	1108413.0	4000000.0	0.0	63.0	0.85	1.14	1.09	0.0500000000002	6.61	0.61	1.23	0.25	10.27	0.19	2.33	1.53	0.52	AAA941.CD3.X34.Y12.tile.tissue.png	134	1	2000	134	33d10254ad9103760f9fb29cc7a0b8b3	0	0	0	0	0	0	0	0	0	0	0	0	0	/home/dhl_ec/bnelissen/Slides/CD3_manuscript/CD3_slides/AAA941.CD3/AAA941.CD3.run1	255	0.7	0.06	0.7	0.06	-9.53584993751	-10.1409825142	1.7638405588	2.47473282813
0.0	714966.0	0.0	23051.0	714966.0	4000000.0	0.0	17.0	0.89	2.57	1.5	0.0799999999999	10.16	0.38	0.81	0.19	6.32	0.16	2.92	2.21	0.52	AAA941.CD3.X34.Y13.tile.tissue.png	135	1	2000	135	a86472639c9f9adf0ffdbc0e9434239b	0	0	0	0	0	0	0	0	0	0	0	0	0	/home/dhl_ec/bnelissen/Slides/CD3_manuscript/CD3_slides/AAA941.CD3/AAA941.CD3.run1	255	0.7	0.06	0.7	0.06	0.0	-11.3721924053	2.83193431576	3.49126402148
0.0	85329.0	0.0	6765.0	85329.0	4000000.0	0.0	12.0	1.05	1.75	1.15	0.0600000000004	8.06	0.46	1.19	0.33	7.91	0.23	3.32	2.38	0.61	AAA941.CD3.X34.Y4.tile.tissue.png	136	1	2000	136	4b3986158ce663f3806c30bf9f48a31a	0	0	0	0	0	0	0	0	0	0	0	0	0	/home/dhl_ec/bnelissen/Slides/CD3_manuscript/CD3_slides/AAA941.CD3/AAA941.CD3.run1	255	0.7	0.06	0.7	0.06	0.0	-11.8736908174	4.17571509979	2.65654168701
852.0	923898.0	353.0	58978.0	923898.0	4000000.0	9.0	85.0	1.45	1.51	1.18	0.0599999999999	8.56	0.56	0.76	0.2	7.14	0.25	2.43	1.87	0.64	AAA941.CD3.X34.Y5.tile.tissue.png	137	1	2000	137	f941873a1bf4fe483b6334f92b89072b	0	0	0	0	0	0	0	0	0	0	0	0	0	/home/dhl_ec/bnelissen/Slides/CD3_manuscript/CD3_slides/AAA941.CD3/AAA941.CD3.run1	255	0.7	0.06	0.7	0.06	-9.41862467193	-11.2681260602	2.95788626217	0.902448925781
0.0	1042865.0	0.0	62407.0	1042865.0	4000000.0	0.0	104.0	1.08	1.53	1.59	0.0700000000002	8.87	0.5	0.73	0.17	7.12	0.2	2.41	1.53	0.44	AAA941.CD3.X34.Y6.tile.tissue.png	138	1	2000	138	d899df8293584951c72e327e54fd809d	0	0	0	0	0	0	0	0	0	0	0	0	0	/home/dhl_ec/bnelissen/Slides/CD3_manuscript/CD3_slides/AAA941.CD3/AAA941.CD3.run1	255	0.7	0.06	0.7	0.06	-8.76356398158	-10.884478124	1.90639100543	0.226367898437
0.0	2508482.0	0.0	56907.0	2508482.0	4000000.0	0.0	41.0	0.82	1.07	1.11	0.0500000000002	6.59	0.38	0.72	0.12	7.72	0.23	2.21	1.44	0.41	AAA941.CD3.X34.Y7.tile.tissue.png	139	1	2000	139	409f1698a385da3ef91889461ff83e97	0	0	0	0	0	0	0	0	0	0	0	0	0	/home/dhl_ec/bnelissen/Slides/CD3_manuscript/CD3_slides/AAA941.CD3/AAA941.CD3.run1	255	0.7	0.06	0.7	0.06	-8.47899650538	-9.96138745513	1.6792630215	0.148793957031
0.0	3285348.0	0.0	41934.0	3285348.0	4000000.0	0.0	19.0	1.94	1.74	1.08	0.0499999999997	6.58	0.38	0.72	0.0900000000001	8.35	0.26	2.18	1.46	0.4	AAA941.CD3.X34.Y8.tile.tissue.png	140	1	2000	140	f06bd70ba74022ea12a989b2af674008	0	0	0	0	0	0	0	0	0	0	0	0	0	/home/dhl_ec/bnelissen/Slides/CD3_manuscript/CD3_slides/AAA941.CD3/AAA941.CD3.run1	255	0.7	0.06	0.7	0.06	-8.64111222732	-10.3487559177	1.3805560773	0.0740849443359
359.0	2862452.0	170.0	61521.0	2862452.0	4000000.0	3.0	53.0	0.84	1.04	1.09	0.0499999999997	6.7	0.38	0.73	0.11	8.46	0.3	2.18	1.43	0.56	AAA941.CD3.X34.Y9.tile.tissue.png	141	1	2000	141	523b06e4606ef72e4cfcbb97347ae6a8	0	0	0	0	0	0	0	0	0	0	0	0	0	/home/dhl_ec/bnelissen/Slides/CD3_manuscript/CD3_slides/AAA941.CD3/AAA941.CD3.run1	255	0.7	0.06	0.7	0.06	-9.32026882065	-10.7864928358	1.91063608273	0.0837074814453
0.0	1324272.0	0.0	30792.0	1324272.0	4000000.0	0.0	26.0	1.27	2.14	1.09	0.0500000000002	6.34	0.42	0.97	0.16	6.63	0.18	2.19	1.47	0.38	AAA941.CD3.X35.Y10.tile.tissue.png	142	1	2000	142	4b6634ee9782fe881ddd5c8f6c427315	0	0	0	0	0	0	0	0	0	0	0	0	0	/home/dhl_ec/bnelissen/Slides/CD3_manuscript/CD3_slides/AAA941.CD3/AAA941.CD3.run1	255	0.7	0.06	0.7	0.06	-8.4238776973	-11.61643001	1.31085158761	4.70416644141
0.0	205021.0	0.0	17241.0	205021.0	4000000.0	0.0	34.0	2.15	1.89	1.5	0.0599999999999	6.68	0.36	0.81	0.21	5.73	0.14	2.1	1.43	0.73	AAA941.CD3.X35.Y11.tile.tissue.png	143	1	2000	143	23eef6556416bc6e51c3ecf37d34a4a9	0	0	0	0	0	0	0	0	0	0	0	0	0	/home/dhl_ec/bnelissen/Slides/CD3_manuscript/CD3_slides/AAA941.CD3/AAA941.CD3.run1	255	0.7	0.06	0.7	0.06	0.0	-11.4990737192	1.57046016018	7.08088847119
0.0	24960.0	0.0	1722.0	24960.0	4000000.0	0.0	2.0	1.05	1.62	1.13	0.0599999999999	6.95	0.36	0.88	0.22	6.54	0.14	2.14	1.58	0.46	AAA941.CD3.X35.Y12.tile.tissue.png	144	1	2000	144	dd8279d5c24f1643c4fb59b10dc62268	0	0	0	0	0	0	0	0	0	0	0	0	0	/home/dhl_ec/bnelissen/Slides/CD3_manuscript/CD3_slides/AAA941.CD3/AAA941.CD3.run1	255	0.7	0.06	0.7	0.06	-6.98577769257	-11.8630097413	3.21085863611	0.471716587158
0.0	82838.0	0.0	7308.0	82838.0	4000000.0	0.0	13.0	0.79	1.48	1.07	0.0499999999997	6.42	0.35	0.83	0.2	5.38	0.13	2.06	1.42	0.65	AAA941.CD3.X35.Y6.tile.tissue.png	145	1	2000	145	1f79d089abe66eb223dcbe1638801b97	0	0	0	0	0	0	0	0	0	0	0	0	0	/home/dhl_ec/bnelissen/Slides/CD3_manuscript/CD3_slides/AAA941.CD3/AAA941.CD3.run1	255	0.7	0.06	0.7	0.06	0.0	-11.6768906876	2.58698415884	4.39516493445
0.0	654882.0	0.0	31816.0	654882.0	4000000.0	0.0	35.0	1.77	5.06	1.41	0.0700000000002	10.56	0.54	1.19	0.32	6.9	0.19	2.4	1.52	0.44	AAA941.CD3.X35.Y7.tile.tissue.png	146	1	2000	146	048f65885cba8023d28197e4d1ae632f	0	0	0	0	0	0	0	0	0	0	0	0	0	/home/dhl_ec/bnelissen/Slides/CD3_manuscript/CD3_slides/AAA941.CD3/AAA941.CD3.run1	255	0.7	0.06	0.7	0.06	-6.8327091989	-11.7088131416	2.37489521013	5.69687223828
0.0	1855716.0	0.0	20558.0	1855716.0	4000000.0	0.0	11.0	1.22	2.04	1.43	0.0799999999999	9.66	0.57	1.3	0.2	9.19	0.2	2.82	2.5	0.85	AAA941.CD3.X35.Y8.tile.tissue.png	147	1	2000	147	86a88f0687f7baab0be196956ab8cca9	0	0	0	0	0	0	0	0	0	0	0	0	0	/home/dhl_ec/bnelissen/Slides/CD3_manuscript/CD3_slides/AAA941.CD3/AAA941.CD3.run1	255	0.7	0.06	0.7	0.06	-8.7182072208	-11.7281445971	1.78377060559	3.69725060742
159.0	2200453.0	80.0	12013.0	2200453.0	4000000.0	2.0	2.0	1.95	2.19	1.11	0.0599999999999	7.22	0.38	0.75	0.13	7.78	0.28	2.15	1.46	0.59	AAA941.CD3.X35.Y9.tile.tissue.png	148	1	2000	148	cb5873604b9699dfb7ba2ac2e25604f8	0	0	0	0	0	0	0	0	0	0	0	0	0	/home/dhl_ec/bnelissen/Slides/CD3_manuscript/CD3_slides/AAA941.CD3/AAA941.CD3.run1	255	0.7	0.06	0.7	0.06	-9.19583530065	-11.8953111187	1.22753304394	2.37452815625
0.0	310100.0	0.0	2624.0	310100.0	690000.0	0.0	1.0	1.27	1.32	0.19	0.0	1.19	0.0700000000002	0.12	0.02	1.05	0.04	0.35	0.25	0.0799999999999	AAA941.CD3.X37.Y0.tile.tissue.png	149	1	345	149	4be4566338cdca8e2cde933616fc0766	0	0	0	0	0	0	0	0	0	0	0	0	0	/home/dhl_ec/bnelissen/Slides/CD3_manuscript/CD3_slides/AAA941.CD3/AAA941.CD3.run1	255	0.7	0.06	0.7	0.06	0.0	-10.045004807	0.000137483842217	1.21715274924
0.0	0.0	0.0	0.0	0.0	690000.0	0.0	0.0	0.33	0.75	0.19	0.0100000000002	1.05	0.0500000000002	0.12	0.04	0.71	0.0300000000002	0.32	0.25	0.0799999999999	AAA941.CD3.X37.Y1.tile.tissue.png	150	1	345	150	3157b45d84a5007cd458bdb1870e4a9d	0	0	0	0	0	0	0	0	0	0	0	0	0	/home/dhl_ec/bnelissen/Slides/CD3_manuscript/CD3_slides/AAA941.CD3/AAA941.CD3.run1	255	1.0	0.06	1.0	0.06	0.0	0.0	0.0	2.12347934783
0.0	0.0	0.0	0.0	0.0	690000.0	0.0	0.0	2.34	0.97	0.31	0.0100000000002	1.09	0.0500000000002	0.12	0.04	0.69	0.0300000000002	0.32	0.25	0.0700000000002	AAA941.CD3.X37.Y10.tile.tissue.png	151	1	345	151	d53c2dd91ef3ae451eee017fbf00b50e	0	0	0	0	0	0	0	0	0	0	0	0	0	/home/dhl_ec/bnelissen/Slides/CD3_manuscript/CD3_slides/AAA941.CD3/AAA941.CD3.run1	255	1.0	0.06	1.0	0.06	0.0	0.0	0.0	1.67772807971
0.0	0.0	0.0	0.0	0.0	690000.0	0.0	0.0	1.31	1.2	0.19	0.00999999999976	1.04	0.0500000000002	0.12	0.04	0.71	0.0400000000004	0.47	0.25	0.0700000000002	AAA941.CD3.X37.Y11.tile.tissue.png	152	1	345	152	38db56f7eda3764a2e0b2662d6c0ee8a	0	0	0	0	0	0	0	0	0	0	0	0	0	/home/dhl_ec/bnelissen/Slides/CD3_manuscript/CD3_slides/AAA941.CD3/AAA941.CD3.run1	255	1.0	0.06	1.0	0.06	0.0	0.0	0.0	1.6241615942
0.0	0.0	0.0	0.0	0.0	690000.0	0.0	0.0	1.99	0.87	0.19	0.0100000000002	1.05	0.0599999999999	0.12	0.04	0.7	0.02	0.36	0.25	0.0799999999999	AAA941.CD3.X37.Y12.tile.tissue.png	153	1	345	153	b11a0e548259d5a372ee686b381308eb	0	0	0	0	0	0	0	0	0	0	0	0	0	/home/dhl_ec/bnelissen/Slides/CD3_manuscript/CD3_slides/AAA941.CD3/AAA941.CD3.run1	255	1.0	0.06	1.0	0.06	0.0	0.0	0.0	2.19152083333
0.0	0.0	0.0	0.0	0.0	690000.0	0.0	0.0	1.99	1.77	0.25	0.00999999999976	1.36	0.0999999999999	0.15	0.0699999999997	1.1	0.0599999999999	0.57	0.41	0.13	AAA941.CD3.X37.Y13.tile.tissue.png	154	1	345	154	4a61003d2f8ceddb3103a93d220a2ece	0	0	0	0	0	0	0	0	0	0	0	0	0	/home/dhl_ec/bnelissen/Slides/CD3_manuscript/CD3_slides/AAA941.CD3/AAA941.CD3.run1	255	1.0	0.06	1.0	0.06	0.0	-9.97686463734	0.0	1.28869531736
0.0	0.0	0.0	0.0	0.0	690000.0	0.0	0.0	2.05	1.28	0.33	0.00999999999976	1.1	0.0500000000002	0.12	0.0300000000002	0.69	0.0300000000002	0.33	0.26	0.0699999999997	AAA941.CD3.X37.Y2.tile.tissue.png	155	1	345	155	4692ab7ee7d9688c53c04313fa3266eb	0	0	0	0	0	0	0	0	0	0	0	0	0	/home/dhl_ec/bnelissen/Slides/CD3_manuscript/CD3_slides/AAA941.CD3/AAA941.CD3.run1	255	1.0	0.06	1.0	0.06	0.0	0.0	0.0	1.70509202899
0.0	0.0	0.0	0.0	0.0	690000.0	0.0	0.0	1.11	0.38	0.18	0.00999999999976	1.04	0.0500000000002	0.12	0.0299999999997	0.68	0.0299999999997	0.32	0.25	0.0799999999999	AAA941.CD3.X37.Y3.tile.tissue.png	156	1	345	156	7ce4700542d7450207cac9699a72147a	0	0	0	0	0	0	0	0	0	0	0	0	0	/home/dhl_ec/bnelissen/Slides/CD3_manuscript/CD3_slides/AAA941.CD3/AAA941.CD3.run1	255	1.0	0.06	1.0	0.06	0.0	0.0	0.0	1.81179673913
0.0	0.0	0.0	0.0	0.0	690000.0	0.0	0.0	2.11	3.3	0.28	0.00999999999976	1.6	0.0700000000002	0.2	0.0599999999999	1.1	0.0499999999997	0.52	0.43	0.14	AAA941.CD3.X37.Y4.tile.tissue.png	157	1	345	157	dbf77133f0e6e39dac382da760f12a8b	0	0	0	0	0	0	0	0	0	0	0	0	0	/home/dhl_ec/bnelissen/Slides/CD3_manuscript/CD3_slides/AAA941.CD3/AAA941.CD3.run1	255	1.0	0.06	1.0	0.06	0.0	0.0	0.0	2.11971721014
0.0	0.0	0.0	0.0	0.0	690000.0	0.0	0.0	0.66	0.62	0.3	0.02	1.64	0.0900000000001	0.2	0.0599999999999	1.15	0.04	0.59	0.42	0.12	AAA941.CD3.X37.Y5.tile.tissue.png	158	1	345	158	678aa33351051c9430540d86e32f0579	0	0	0	0	0	0	0	0	0	0	0	0	0	/home/dhl_ec/bnelissen/Slides/CD3_manuscript/CD3_slides/AAA941.CD3/AAA941.CD3.run1	255	1.0	0.06	1.0	0.06	0.0	0.0	0.0	2.1236576087
0.0	0.0	0.0	0.0	0.0	690000.0	0.0	0.0	0.32	0.73	0.19	0.0	1.13	0.0500000000002	0.13	0.0300000000002	0.76	0.0300000000002	0.37	0.27	0.0799999999999	AAA941.CD3.X37.Y6.tile.tissue.png	159	1	345	159	031c38d9a0eb484aa37806ca4046185b	0	0	0	0	0	0	0	0	0	0	0	0	0	/home/dhl_ec/bnelissen/Slides/CD3_manuscript/CD3_slides/AAA941.CD3/AAA941.CD3.run1	255	1.0	0.06	1.0	0.06	0.0	0.0	0.0	2.22544039855
0.0	0.0	0.0	0.0	0.0	690000.0	0.0	0.0	0.36	0.4	0.23	0.0100000000002	1.13	0.0500000000002	0.13	0.0299999999997	0.75	0.02	0.35	0.25	0.0700000000002	AAA941.CD3.X37.Y7.tile.tissue.png	160	1	345	160	d87c83a605fed2b98cd2cf30bb96bc66	0	0	0	0	0	0	0	0	0	0	0	0	0	/home/dhl_ec/bnelissen/Slides/CD3_manuscript/CD3_slides/AAA941.CD3/AAA941.CD3.run1	255	1.0	0.06	1.0	0.06	0.0	0.0	0.0	2.04942192029
0.0	0.0	0.0	0.0	0.0	690000.0	0.0	0.0	0.26	0.52	0.3	0.00999999999976	1.66	0.0800000000004	0.2	0.0599999999999	1.08	0.0300000000002	0.53	0.43	0.13	AAA941.CD3.X37.Y8.tile.tissue.png	161	1	345	161	dc923dec26bf78531fbcb839c25a38e1	0	0	0	0	0	0	0	0	0	0	0	0	0	/home/dhl_ec/bnelissen/Slides/CD3_manuscript/CD3_slides/AAA941.CD3/AAA941.CD3.run1	255	1.0	0.06	1.0	0.06	0.0	0.0	0.0	1.77418713768
0.0	0.0	0.0	0.0	0.0	690000.0	0.0	0.0	0.37	0.74	0.3	0.0100000000002	1.69	0.0999999999999	0.21	0.0599999999999	1.12	0.04	0.56	0.38	0.13	AAA941.CD3.X37.Y9.tile.tissue.png	162	1	345	162	86c94b8121fa5a80d46b4b4b6167b73a	0	0	0	0	0	0	0	0	0	0	0	0	0	/home/dhl_ec/bnelissen/Slides/CD3_manuscript/CD3_slides/AAA941.CD3/AAA941.CD3.run1	255	1.0	0.06	1.0	0.06	0.0	0.0	0.0	2.22225289855
0.0	331653.0	0.0	27285.0	331653.0	4000000.0	0.0	51.0	3.0	2.82	1.38	0.0600000000004	7.02	0.580000000001	0.77	0.2	6.04	0.14	2.14	1.43	0.679999999999	AAA941.CD3.X4.Y2.tile.tissue.png	163	1	2000	163	93c1cda00f69d2eebf98d564093dde9d	0	0	0	0	0	0	0	0	0	0	0	0	0	/home/dhl_ec/bnelissen/Slides/CD3_manuscript/CD3_slides/AAA941.CD3/AAA941.CD3.run1	255	0.7	0.06	0.7	0.06	-8.0196036304	-11.216893927	1.83847974391	2.13822223438
0.0	1539810.0	0.0	69832.0	1539810.0	4000000.0	0.0	66.0	2.75	2.9	1.52	0.0900000000001	9.15	0.629999999999	1.13	0.25	10.33	0.3	2.81	2.25	0.67	AAA941.CD3.X4.Y3.tile.tissue.png	164	1	2000	164	408e7bd9f613bf6cdffbb9f0093ae5fa	0	0	0	0	0	0	0	0	0	0	0	0	0	/home/dhl_ec/bnelissen/Slides/CD3_manuscript/CD3_slides/AAA941.CD3/AAA941.CD3.run1	255	0.7	0.06	0.7	0.06	-8.30210747797	-10.3802619464	1.1551576428	0.149659529297
296.0	3298054.0	164.0	39007.0	3298054.0	4000000.0	5.0	14.0	1.21	1.83	1.73	0.0699999999997	9.05	0.4	0.74	0.0900000000001	8.74	0.33	2.24	1.43	0.399999999999	AAA941.CD3.X4.Y4.tile.tissue.png	165	1	2000	165	505c424f01c7c2f3b9a973068f39fe80	0	0	0	0	0	0	0	0	0	0	0	0	0	/home/dhl_ec/bnelissen/Slides/CD3_manuscript/CD3_slides/AAA941.CD3/AAA941.CD3.run1	255	0.7	0.06	0.7	0.06	-9.35543140132	-11.4606327401	1.54298534188	0.273386945313
186.0	434638.0	87.0	31042.0	434638.0	4000000.0	2.0	30.0	1.2	2.01	1.75	0.0900000000001	9.17	0.38	0.81	0.2	7.11	0.23	2.24	1.66	0.49	AAA941.CD3.X4.Y5.tile.tissue.png	166	1	2000	166	68a4e5709ae5c7aee337c32432ec9bcb	0	0	0	0	0	0	0	0	0	0	0	0	0	/home/dhl_ec/bnelissen/Slides/CD3_manuscript/CD3_slides/AAA941.CD3/AAA941.CD3.run1	255	0.7	0.06	0.7	0.06	-9.78421921715	-12.0786328481	2.21225114866	3.92381918359
0.0	285220.0	0.0	3390.0	285220.0	4000000.0	0.0	1.0	1.04	1.63	1.15	0.0700000000006	6.95	0.39	0.84	0.22	6.16	0.190000000001	3.24	2.24	0.55	AAA941.CD3.X5.Y1.tile.tissue.png	167	1	2000	167	7046a56cab90e34b02a7e4974b33465a	0	0	0	0	0	0	0	0	0	0	0	0	0	/home/dhl_ec/bnelissen/Slides/CD3_manuscript/CD3_slides/AAA941.CD3/AAA941.CD3.run1	255	0.7	0.06	0.7	0.06	0.0	-11.2892056042	0.0394511185992	5.51349140515
0.0	1143072.0	0.0	46087.0	1143072.0	4000000.0	0.0	47.0	1.2	1.77	1.76	0.0799999999999	10.18	0.639999999999	1.18	0.259999999999	10.49	0.29	3.07	1.53	0.539999999999	AAA941.CD3.X5.Y2.tile.tissue.png	168	1	2000	168	9f90e045c1eabc5c315e6145af823085	0	0	0	0	0	0	0	0	0	0	0	0	0	/home/dhl_ec/bnelissen/Slides/CD3_manuscript/CD3_slides/AAA941.CD3/AAA941.CD3.run1	255	0.7	0.06	0.7	0.06	-7.9416538269	-10.834903499	1.28115412647	1.06484977344
1264.0	3688825.0	644.0	20352.0	3688825.0	4000000.0	14.0	9.0	0.97	1.25	1.11	0.0599999999995	7.42	0.4	0.74	0.0799999999999	9.71	0.37	2.27	1.53	0.500000000001	AAA941.CD3.X5.Y3.tile.tissue.png	169	1	2000	169	24a79b73d6ae95450ad1fb0402938419	0	0	0	0	0	0	0	0	0	0	0	0	0	/home/dhl_ec/bnelissen/Slides/CD3_manuscript/CD3_slides/AAA941.CD3/AAA941.CD3.run1	255	0.7	0.06	0.7	0.06	-9.31702800323	-10.8856797506	1.27835601541	0.139074789063
4936.0	3776005.0	2378.0	15843.0	3776005.0	4000000.0	58.0	5.0	0.87	1.11	1.06	0.0500000000002	6.86	0.39	0.84	0.0799999999999	10.2	0.37	2.27	1.52	0.43	AAA941.CD3.X5.Y4.tile.tissue.png	170	1	2000	170	9a9e5a0e01114d68d2d533ee7f1c8497	0	0	0	0	0	0	0	0	0	0	0	0	0	/home/dhl_ec/bnelissen/Slides/CD3_manuscript/CD3_slides/AAA941.CD3/AAA941.CD3.run1	255	0.7	0.06	0.7	0.06	-9.56306092317	-12.2614993783	2.31259415273	0.414136234375
0.0	41501.0	0.0	3790.0	41501.0	4000000.0	0.0	6.0	0.889999999999	1.25	1.17	0.0900000000001	9.26	0.610000000001	1.23	0.35	7.95	0.14	2.29	1.85	0.48	AAA941.CD3.X5.Y5.tile.tissue.png	171	1	2000	171	689a11b85bc972e6568c4f41eb2b5414	0	0	0	0	0	0	0	0	0	0	0	0	0	/home/dhl_ec/bnelissen/Slides/CD3_manuscript/CD3_slides/AAA941.CD3/AAA941.CD3.run1	255	0.7	0.06	0.7	0.06	-6.93981615451	-12.0337283688	2.90618016471	3.92196712207
59.0	336853.0	32.0	14675.0	336853.0	4000000.0	1.0	12.0	1.05	2.47	1.85	0.0900000000001	10.88	0.55	1.07	0.28	8.18	0.22	3.06	2.39	0.559999999999	AAA941.CD3.X6.Y1.tile.tissue.png	172	1	2000	172	bddb0222971b0d691289e25796901ea2	0	0	0	0	0	0	0	0	0	0	0	0	0	/home/dhl_ec/bnelissen/Slides/CD3_manuscript/CD3_slides/AAA941.CD3/AAA941.CD3.run1	255	0.7	0.06	0.7	0.06	-9.03877169355	-11.9255324233	1.86703831287	3.13180016016
0.0	1162395.0	0.0	64535.0	1162395.0	4000000.0	0.0	86.0	1.34	1.59	1.15	0.0500000000002	7.14	0.47	0.75	0.19	7.31	0.17	3.11	2.03	0.650000000001	AAA941.CD3.X6.Y2.tile.tissue.png	173	1	2000	173	e5013d8dcd9ba6bda4bba17dc9101786	0	0	0	0	0	0	0	0	0	0	0	0	0	/home/dhl_ec/bnelissen/Slides/CD3_manuscript/CD3_slides/AAA941.CD3/AAA941.CD3.run1	255	0.7	0.06	0.7	0.06	-8.72655371175	-10.9380354688	1.49420125775	0.481781966797
180.0	3466696.0	114.0	28288.0	3466696.0	4000000.0	3.0	15.0	1.19	1.86	1.72	0.0799999999999	10.07	0.39	0.76	0.0899999999992	9.09	0.33	2.15	1.44	0.49	AAA941.CD3.X6.Y3.tile.tissue.png	174	1	2000	174	177d3c1f392964c61e35be28f03ffeec	0	0	0	0	0	0	0	0	0	0	0	0	0	/home/dhl_ec/bnelissen/Slides/CD3_manuscript/CD3_slides/AAA941.CD3/AAA941.CD3.run1	255	0.7	0.06	0.7	0.06	-9.07934097179	-11.0374277894	1.05203744304	0.104412578125
1003.0	3626278.0	486.0	28866.0	3626278.0	4000000.0	11.0	8.0	1.25	3.27	1.16	0.0500000000002	7.41	0.37	0.73	0.0799999999999	8.91	0.34	2.13	1.43	0.46	AAA941.CD3.X6.Y4.tile.tissue.png	175	1	2000	175	9ed9c7c5e79fcc0bbc983c7e514abc63	0	0	0	0	0	0	0	0	0	0	0	0	0	/home/dhl_ec/bnelissen/Slides/CD3_manuscript/CD3_slides/AAA941.CD3/AAA941.CD3.run1	255	0.7	0.06	0.7	0.06	-9.19911265942	-11.1595542493	1.33547460859	0.197310882813
271.0	250549.0	110.0	13398.0	250549.0	4000000.0	2.0	15.0	0.92	1.71	1.21	0.0600000000004	9.04	0.559999999999	1.1	0.27	7.81	0.23	2.17	1.69	0.68	AAA941.CD3.X6.Y5.tile.tissue.png	176	1	2000	176	e680e77e624777b12198e54ff23ce117	0	0	0	0	0	0	0	0	0	0	0	0	0	/home/dhl_ec/bnelissen/Slides/CD3_manuscript/CD3_slides/AAA941.CD3/AAA941.CD3.run1	255	0.7	0.06	0.7	0.06	-9.19649847633	-11.7907094679	1.8408578115	2.48301803516
0.0	1456342.0	0.0	28699.0	1456342.0	4000000.0	0.0	25.0	1.11	1.27	1.51	0.0900000000001	9.08	0.690000000001	1.35	0.26	8.07	0.2	2.3	1.44	0.8	AAA941.CD3.X7.Y1.tile.tissue.png	177	1	2000	177	93acd1ebec53a16873f77a19382adabd	0	0	0	0	0	0	0	0	0	0	0	0	0	/home/dhl_ec/bnelissen/Slides/CD3_manuscript/CD3_slides/AAA941.CD3/AAA941.CD3.run1	255	0.7	0.06	0.7	0.06	-8.80965999589	-11.445286798	1.67232578705	1.04744848828
0.0	456259.0	0.0	29511.0	456259.0	4000000.0	0.0	47.0	1.53	2.37	1.2	0.0500000000002	7.02	0.599999999999	0.74	0.19	6.11	0.15	2.09	1.44	0.85	AAA941.CD3.X7.Y2.tile.tissue.png	178	1	2000	178	daecc1f74997136f650543a3a03c45fe	0	0	0	0	0	0	0	0	0	0	0	0	0	/home/dhl_ec/bnelissen/Slides/CD3_manuscript/CD3_slides/AAA941.CD3/AAA941.CD3.run1	255	0.7	0.06	0.7	0.06	-8.44383269317	-11.0495399842	1.4937666266	0.875308709473
54.0	2104750.0	33.0	41611.0	2104750.0	4000000.0	1.0	37.0	1.4	2.03	1.2	0.0500000000002	7.03	0.4	0.73	0.14	7.68	0.29	2.26	1.52	0.57	AAA941.CD3.X7.Y3.tile.tissue.png	179	1	2000	179	d8796dfcf5c9e0ed9f44a5f7f24cc85a	0	0	0	0	0	0	0	0	0	0	0	0	0	/home/dhl_ec/bnelissen/Slides/CD3_manuscript/CD3_slides/AAA941.CD3/AAA941.CD3.run1	255	0.7	0.06	0.7	0.06	-9.1537110977	-12.1427415209	1.08863586002	0.510212496094
810.0	3278594.0	391.0	44573.0	3278594.0	4000000.0	11.0	26.0	1.43	2.32	1.14	0.0500000000002	7.9	0.39	0.9	0.1	9.37	0.32	2.19	1.54	0.43	AAA941.CD3.X7.Y4.tile.tissue.png	180	1	2000	180	f5c8fe3545e288df18d2e2065ff0e14b	0	0	0	0	0	0	0	0	0	0	0	0	0	/home/dhl_ec/bnelissen/Slides/CD3_manuscript/CD3_slides/AAA941.CD3/AAA941.CD3.run1	255	0.7	0.06	0.7	0.06	-9.18627935835	-11.1549160694	1.20577115947	0.167970625
336.0	392067.0	120.0	16986.0	392067.0	4000000.0	1.0	12.0	1.2	1.57	1.14	0.0599999999995	7.75	0.370000000001	0.79	0.2	9.48	0.23	2.09	1.45	0.37	AAA941.CD3.X7.Y5.tile.tissue.png	181	1	2000	181	fac171f4a1406f532863b88801407ad9	0	0	0	0	0	0	0	0	0	0	0	0	0	/home/dhl_ec/bnelissen/Slides/CD3_manuscript/CD3_slides/AAA941.CD3/AAA941.CD3.run1	255	0.7	0.06	0.7	0.06	-9.1162042246	-11.7926069901	1.95375244545	2.50540681445
54.0	936032.0	38.0	23806.0	936032.0	4000000.0	1.0	11.0	0.92	1.76	1.6	0.0699999999997	10.6	0.639999999999	1.21	0.28	7.63	0.32	2.22	1.54	0.38	AAA941.CD3.X8.Y1.tile.tissue.png	182	1	2000	182	28ec8418b5f7182ebdfc065e743c8a66	0	0	0	0	0	0	0	0	0	0	0	0	0	/home/dhl_ec/bnelissen/Slides/CD3_manuscript/CD3_slides/AAA941.CD3/AAA941.CD3.run1	255	0.7	0.06	0.7	0.06	-9.12494484512	-11.5982295358	1.80601292441	2.56376319531
0.0	4841.0	0.0	646.0	4841.0	4000000.0	0.0	1.0	0.830000000001	1.0	1.22	0.0600000000004	6.81	0.43	0.949999999999	0.21	6.42	0.15	2.15	1.55	0.36	AAA941.CD3.X8.Y12.tile.tissue.png	183	1	2000	183	ee04bc0d896f1bd61d15eee8a3643d73	0	0	0	0	0	0	0	0	0	0	0	0	0	/home/dhl_ec/bnelissen/Slides/CD3_manuscript/CD3_slides/AAA941.CD3/AAA941.CD3.run1	255	0.7	0.06	0.7	0.06	0.0	-10.7284423936	2.847660688	2.36418275767
0.0	1906458.0	0.0	53920.0	1906458.0	4000000.0	0.0	34.0	1.69	1.98	1.11	0.0500000000002	6.48	0.41	0.71	0.14	6.54	0.21	2.28	1.53	0.449999999999	AAA941.CD3.X8.Y2.tile.tissue.png	184	1	2000	184	a2fee5a47d030b16703c0ce12bdd60a2	0	0	0	0	0	0	0	0	0	0	0	0	0	/home/dhl_ec/bnelissen/Slides/CD3_manuscript/CD3_slides/AAA941.CD3/AAA941.CD3.run1	255	0.7	0.06	0.7	0.06	0.0	-11.5228069241	1.54336484203	0.616476890625
323.0	1631045.0	173.0	48311.0	1631045.0	4000000.0	4.0	59.0	2.23	1.74	1.21	0.0500000000002	10.5	0.46	0.77	0.16	10.42	0.37	3.43	1.58	0.530000000001	AAA941.CD3.X8.Y3.tile.tissue.png	185	1	2000	185	7a643542a65ef4f3d028bf1286d09561	0	0	0	0	0	0	0	0	0	0	0	0	0	/home/dhl_ec/bnelissen/Slides/CD3_manuscript/CD3_slides/AAA941.CD3/AAA941.CD3.run1	255	0.7	0.06	0.7	0.06	-9.02033296352	-11.9431939263	1.40575420082	0.655047203125
2176.0	3080499.0	1062.0	48619.0	3080499.0	4000000.0	25.0	44.0	1.33	1.35	1.17	0.0500000000002	8.32	0.52	0.829999999999	0.1	8.37	0.33	2.21	1.47	0.42	AAA941.CD3.X8.Y4.tile.tissue.png	186	1	2000	186	2699d9aa47ec29c6d3bc8219b5378471	0	0	0	0	0	0	0	0	0	0	0	0	0	/home/dhl_ec/bnelissen/Slides/CD3_manuscript/CD3_slides/AAA941.CD3/AAA941.CD3.run1	255	0.7	0.06	0.7	0.06	-9.11501973256	-11.0085609854	1.15950063345	0.148214277344
980.0	556921.0	437.0	28220.0	556921.0	4000000.0	10.0	21.0	1.15	1.11	1.4	0.0500000000002	6.36	0.36	0.749999999999	0.2	6.91	0.22	2.11	1.44	0.37	AAA941.CD3.X8.Y5.tile.tissue.png	187	1	2000	187	280e60b321eaa2247bb9b3a1c0781ebd	0	0	0	0	0	0	0	0	0	0	0	0	0	/home/dhl_ec/bnelissen/Slides/CD3_manuscript/CD3_slides/AAA941.CD3/AAA941.CD3.run1	255	0.7	0.06	0.7	0.06	-9.51874602695	-11.812737785	2.56822235386	2.27049486328
0.0	4847.0	0.0	610.0	4847.0	4000000.0	0.0	2.0	1.06	1.12	1.15	0.0599999999995	6.97	0.41	0.870000000001	0.23	5.72	0.13	2.14	1.53	0.36	AAA941.CD3.X9.Y1.tile.tissue.png	188	1	2000	188	ee49022a92a05c17b8a98dab3a84d58d	0	0	0	0	0	0	0	0	0	0	0	0	0	/home/dhl_ec/bnelissen/Slides/CD3_manuscript/CD3_slides/AAA941.CD3/AAA941.CD3.run1	255	0.7	0.06	0.7	0.06	0.0	-11.2718690844	0.714364686356	5.51860754117
0.0	43345.0	0.0	3047.0	43345.0	4000000.0	0.0	3.0	1.0	1.42	1.17	0.0699999999997	7.0	0.38	0.86	0.219999999999	5.96	0.14	2.15	1.53	0.360000000001	AAA941.CD3.X9.Y10.tile.tissue.png	189	1	2000	189	07f9af019901649e18edde419ea1bfbf	0	0	0	0	0	0	0	0	0	0	0	0	0	/home/dhl_ec/bnelissen/Slides/CD3_manuscript/CD3_slides/AAA941.CD3/AAA941.CD3.run1	255	0.7	0.06	0.7	0.06	0.0	-11.6766458548	3.66707268716	2.49336929712
62.0	989203.0	33.0	13646.0	989203.0	4000000.0	1.0	12.0	0.98	1.07	1.13	0.0599999999995	7.1	0.37	0.740000000001	0.18	6.97	0.24	2.14	1.43	0.409999999999	AAA941.CD3.X9.Y11.tile.tissue.png	190	1	2000	190	48975ffd0abd8593f769b420101cff15	0	0	0	0	0	0	0	0	0	0	0	0	0	/home/dhl_ec/bnelissen/Slides/CD3_manuscript/CD3_slides/AAA941.CD3/AAA941.CD3.run1	255	0.7	0.06	0.7	0.06	-9.36818984644	-11.9747960312	2.93323209451	0.951160078125
0.0	793114.0	0.0	23956.0	793114.0	4000000.0	0.0	12.0	1.23	1.32	1.28	0.0600000000004	9.56	0.61	1.34	0.31	10.12	0.26	3.47	2.43	0.660000000001	AAA941.CD3.X9.Y12.tile.tissue.png	191	1	2000	191	11dc16f2f06db615799984b44839e118	0	0	0	0	0	0	0	0	0	0	0	0	0	/home/dhl_ec/bnelissen/Slides/CD3_manuscript/CD3_slides/AAA941.CD3/AAA941.CD3.run1	255	0.7	0.06	0.7	0.06	-8.69252051748	-11.7990706642	2.6912938414	3.00306776172
348.0	2706749.0	114.0	50095.0	2706749.0	4000000.0	2.0	19.0	0.949999999999	1.49	1.16	0.0500000000002	7.1	0.44	0.74	0.11	10.99	0.48	3.07	1.75	0.509999999999	AAA941.CD3.X9.Y2.tile.tissue.png	192	1	2000	192	7169f57d3d8e8917078a884e917f5629	0	0	0	0	0	0	0	0	0	0	0	0	0	/home/dhl_ec/bnelissen/Slides/CD3_manuscript/CD3_slides/AAA941.CD3/AAA941.CD3.run1	255	0.7	0.06	0.7	0.06	-9.78623526222	-11.425554868	1.80525080839	0.405689089844
70.0	2512723.0	35.0	70369.0	2512723.0	4000000.0	1.0	33.0	1.51	2.82	1.1	0.0499999999993	6.45	0.39	0.73	0.12	8.02	0.29	2.23	1.43	0.42	AAA941.CD3.X9.Y3.tile.tissue.png	193	1	2000	193	0335bb9e1216b44a1aa681fecbaa391b	0	0	0	0	0	0	0	0	0	0	0	0	0	/home/dhl_ec/bnelissen/Slides/CD3_manuscript/CD3_slides/AAA941.CD3/AAA941.CD3.run1	255	0.7	0.06	0.7	0.06	-9.09838642196	-11.2189863598	1.22886443681	0.257194445313
686.0	3702081.0	343.0	26022.0	3702081.0	4000000.0	8.0	14.0	2.18	3.21	1.56	0.0500000000002	6.74	0.37	0.710000000001	0.0699999999997	8.83	0.33	2.1	1.45	0.410000000001	AAA941.CD3.X9.Y4.tile.tissue.png	194	1	2000	194	29ac8c6f2fa015b43751375de42d6cad	0	0	0	0	0	0	0	0	0	0	0	0	0	/home/dhl_ec/bnelissen/Slides/CD3_manuscript/CD3_slides/AAA941.CD3/AAA941.CD3.run1	255	0.7	0.06	0.7	0.06	-9.00757862893	-10.4675257083	1.05257659404	0.09257321875
958.0	2003567.0	372.0	51938.0	2003567.0	4000000.0	7.0	42.0	2.3	2.54	1.12	0.0500000000002	9.62	0.41	0.75	0.15	8.42	0.29	2.33	1.55	0.62	AAA941.CD3.X9.Y5.tile.tissue.png	195	1	2000	195	93e4b4576686b7d52c9e9630e87b268a	0	0	0	0	0	0	0	0	0	0	0	0	0	/home/dhl_ec/bnelissen/Slides/CD3_manuscript/CD3_slides/AAA941.CD3/AAA941.CD3.run1	255	0.7	0.06	0.7	0.06	-9.65338445171	-11.9777010656	2.99163237978	0.533839617188
0.0	802526.0	0.0	32608.0	802526.0	4000000.0	0.0	32.0	1.57	1.05	1.15	0.0600000000004	7.17	0.389999999999	0.75	0.190000000001	6.6	0.16	2.14	1.74	0.38	AAA941.CD3.X9.Y6.tile.tissue.png	196	1	2000	196	5108f9cf8ea919beae34adb3a7ccfa97	0	0	0	0	0	0	0	0	0	0	0	0	0	/home/dhl_ec/bnelissen/Slides/CD3_manuscript/CD3_slides/AAA941.CD3/AAA941.CD3.run1	255	0.7	0.06	0.7	0.06	-8.85079797251	-11.8678006737	3.01251500614	2.45544258984
0.0	405594.0	0.0	14459.0	405594.0	4000000.0	0.0	16.0	1.73	2.07	1.2	0.0599999999995	7.58	0.38	0.790000000001	0.2	8.15	0.21	3.44	2.37	0.79	AAA941.CD3.X9.Y7.tile.tissue.png	197	1	2000	197	93d92008423581449b374b6a06dac9ac	0	0	0	0	0	0	0	0	0	0	0	0	0	/home/dhl_ec/bnelissen/Slides/CD3_manuscript/CD3_slides/AAA941.CD3/AAA941.CD3.run1	255	0.7	0.06	0.7	0.06	-8.98573299165	-11.9499711973	3.76054754718	3.0023354043
0.0	34189.0	0.0	2607.0	34189.0	4000000.0	0.0	2.0	0.740000000001	1.07	1.15	0.0599999999995	6.88	0.389999999999	0.950000000001	0.22	6.32	0.14	2.44	1.93	0.44	AAA941.CD3.X9.Y8.tile.tissue.png	198	1	2000	198	15877be3cad931518c7850f32d41979f	0	0	0	0	0	0	0	0	0	0	0	0	0	/home/dhl_ec/bnelissen/Slides/CD3_manuscript/CD3_slides/AAA941.CD3/AAA941.CD3.run1	255	0.7	0.06	0.7	0.06	0.0	-11.6986726423	3.81019777012	0.649501236206
[truncated: 2 more columns]
