# Supplementary material for: SlideToolkit: An Assistive Toolset for the Histological Quantification of Whole Slide Images
Source: PLoS One. 2014 Nov 5;9(11):e110289. doi: 10.1371/journal.pone.0110289 (PMC4220929; doi:10.1371/journal.pone.0110289)
Supplement: RawData S1 — ICC and BlandAltman plot - measurements and r-script.zip. Measurements of Run1 and Run2, including the code for the calculation of the intraclass correlation coefficient (ICC) and the code for the Bland and Altman plot. (ZIP) [file pone.0110289.s003.zip › cellprofiler.measurements/run1.5f9aede7b73b13ca1be5413e95eddcda.DefaultOUT_Image.csv]

AreaOccupied_AreaOccupied_DAB_Nuclei	AreaOccupied_AreaOccupied_Tissue	AreaOccupied_Perimeter_DAB_Nuclei	AreaOccupied_Perimeter_Tissue	AreaOccupied_TotalArea_DAB_Nuclei	AreaOccupied_TotalArea_Tissue	Count_DAB_Nuclei	Count_Tissue	ExecutionTime_01LoadImages	ExecutionTime_02ColorToGray	ExecutionTime_03Smooth	ExecutionTime_04ImageMath	ExecutionTime_05IdentifyPrimaryObjects	ExecutionTime_06MeasureImageAreaOccupied	ExecutionTime_07UnmixColors	ExecutionTime_08MaskImage	ExecutionTime_09IdentifyPrimaryObjects	ExecutionTime_10MeasureImageAreaOccupied	ExecutionTime_11OverlayOutlines	ExecutionTime_12OverlayOutlines	ExecutionTime_13SaveImages	FileName_Original	Group_Index	Group_Number	Height_Original	ImageNumber	MD5Digest_Original	ModuleError_01LoadImages	ModuleError_02ColorToGray	ModuleError_03Smooth	ModuleError_04ImageMath	ModuleError_05IdentifyPrimaryObjects	ModuleError_06MeasureImageAreaOccupied	ModuleError_07UnmixColors	ModuleError_08MaskImage	ModuleError_09IdentifyPrimaryObjects	ModuleError_10MeasureImageAreaOccupied	ModuleError_11OverlayOutlines	ModuleError_12OverlayOutlines	ModuleError_13SaveImages	PathName_Original	Scaling_Original	Threshold_FinalThreshold_DAB_Nuclei	Threshold_FinalThreshold_Tissue	Threshold_OrigThreshold_DAB_Nuclei	Threshold_OrigThreshold_Tissue	Threshold_SumOfEntropies_DAB_Nuclei	Threshold_SumOfEntropies_Tissue	Threshold_WeightedVariance_DAB_Nuclei	Threshold_WeightedVariance_Tissue
54.0	60327.0	32.0	3185.0	60327.0	4000000.0	1.0	3.0	2.76	2.52	1.19	0.06	7.76	0.39	0.87	0.22	6.76	0.22	2.18	1.56	1.65	AAA297.CD3.location-b.X0.Y4.tile.tissue.png	1	1	2000	1	1336ed60a4835d5afafbb9dbb91e77a6	0	0	0	0	0	0	0	0	0	0	0	0	0	/home/dhl_ec/bnelissen/Slides/CD3_manuscript/CD3_slides/AAA297.CD3.location-b/AAA297.CD3.location-b.run1	255	0.7	0.06	0.7	0.06	-9.38265721025	-12.184010003	3.58811145207	1.88913444629
453.0	1232601.0	215.0	17517.0	1232601.0	4000000.0	6.0	5.0	2.41	2.59	1.93	0.06	6.76	0.63	1.35	0.28	11.18	0.41	3.61	2.47	1.14	AAA297.CD3.location-b.X0.Y5.tile.tissue.png	2	1	2000	2	e9dabb3feff67b0aa34ffe02999e1390	0	0	0	0	0	0	0	0	0	0	0	0	0	/home/dhl_ec/bnelissen/Slides/CD3_manuscript/CD3_slides/AAA297.CD3.location-b/AAA297.CD3.location-b.run1	255	0.7	0.06	0.7	0.06	-9.82708888841	-12.0231433841	3.5957855863	1.64195803516
5417.0	2055228.0	2308.0	12303.0	2055228.0	4000000.0	48.0	4.0	1.28	1.65	1.91	0.09	10.32	0.62	1.34	0.21	12.4	0.47	3.6	2.49	0.81	AAA297.CD3.location-b.X0.Y6.tile.tissue.png	3	1	2000	3	72c2eb013c83fd133ba751acb78c8428	0	0	0	0	0	0	0	0	0	0	0	0	0	/home/dhl_ec/bnelissen/Slides/CD3_manuscript/CD3_slides/AAA297.CD3.location-b/AAA297.CD3.location-b.run1	255	0.7	0.06	0.7	0.06	-9.84429309358	-12.3188293423	4.24379249071	1.08701442187
1490.0	804067.0	787.0	19013.0	804067.0	4000000.0	19.0	8.0	1.55	1.75	1.93	0.08	10.59	0.63	1.4	0.3	10.83	0.39	3.64	2.47	0.68	AAA297.CD3.location-b.X0.Y7.tile.tissue.png	4	1	2000	4	1785865b8c2fa77b933c1da6aa5b9164	0	0	0	0	0	0	0	0	0	0	0	0	0	/home/dhl_ec/bnelissen/Slides/CD3_manuscript/CD3_slides/AAA297.CD3.location-b/AAA297.CD3.location-b.run1	255	0.7	0.06	0.7	0.06	-9.68615514194	-12.3296042664	4.3785620172	1.35293697656
0.0	46428.0	0.0	2812.0	46428.0	4000000.0	0.0	2.0	1.25	1.42	1.95	0.08	10.16	0.61	1.54	0.35	9.37	0.24	3.37	2.48	0.66	AAA297.CD3.location-b.X0.Y8.tile.tissue.png	5	1	2000	5	076879c8a431c9e5c66407a65fe9d60f	0	0	0	0	0	0	0	0	0	0	0	0	0	/home/dhl_ec/bnelissen/Slides/CD3_manuscript/CD3_slides/AAA297.CD3.location-b/AAA297.CD3.location-b.run1	255	0.7	0.06	0.7	0.06	-7.77872231339	-12.0893102902	2.37100429579	0.771043631592
0.0	35948.0	0.0	1104.0	35948.0	4000000.0	0.0	1.0	1.48	1.79	1.93	0.09	10.1	0.63	1.49	0.34	8.72	0.24	3.33	2.47	0.63	AAA297.CD3.location-b.X1.Y3.tile.tissue.png	6	1	2000	6	d1abcce309505198d6dd80dd2212f01c	0	0	0	0	0	0	0	0	0	0	0	0	0	/home/dhl_ec/bnelissen/Slides/CD3_manuscript/CD3_slides/AAA297.CD3.location-b/AAA297.CD3.location-b.run1	255	0.7	0.06	0.7	0.06	0.0	-11.9099795417	1.06285935153	1.86299487378
15141.0	2603329.0	6562.0	31624.0	2603329.0	4000000.0	160.0	14.0	1.41	1.69	1.92	0.08	10.75	0.64	1.31	0.18	13.02	0.51	3.64	2.47	0.82	AAA297.CD3.location-b.X1.Y4.tile.tissue.png	7	1	2000	7	eb1bf793dd7ca5774dee81a6e3d93d5e	0	0	0	0	0	0	0	0	0	0	0	0	0	/home/dhl_ec/bnelissen/Slides/CD3_manuscript/CD3_slides/AAA297.CD3.location-b/AAA297.CD3.location-b.run1	255	0.7	0.06	0.7	0.06	-10.0433670046	-12.4133691225	3.64617331958	1.05440478125
10834.0	3486842.0	5053.0	35568.0	3486842.0	4000000.0	131.0	14.0	1.34	1.82	1.94	0.07	12.14	0.64	1.3	0.12	14.09	0.57	3.66	2.49	0.81	AAA297.CD3.location-b.X1.Y5.tile.tissue.png	8	1	2000	8	34f5b498c3eda4274b466cc2c44665e5	0	0	0	0	0	0	0	0	0	0	0	0	0	/home/dhl_ec/bnelissen/Slides/CD3_manuscript/CD3_slides/AAA297.CD3.location-b/AAA297.CD3.location-b.run1	255	0.7	0.06	0.7	0.06	-10.1531960623	-12.190956118	4.82027732805	0.7055348125
1737.0	2651008.0	903.0	54583.0	2651008.0	4000000.0	26.0	40.0	1.27	1.78	1.59	0.05	7.45	0.66	1.3	0.18	10.47	0.33	3.77	2.49	0.77	AAA297.CD3.location-b.X1.Y6.tile.tissue.png	9	1	2000	9	679758dba490cdb15d936ed8112fe5b5	0	0	0	0	0	0	0	0	0	0	0	0	0	/home/dhl_ec/bnelissen/Slides/CD3_manuscript/CD3_slides/AAA297.CD3.location-b/AAA297.CD3.location-b.run1	255	0.7	0.06	0.7	0.06	-9.76636271014	-12.0554852936	3.78921725716	0.50911884375
2814.0	3242428.0	1356.0	36139.0	3242428.0	4000000.0	33.0	29.0	1.31	1.7	1.93	0.07	10.85	0.65	1.31	0.14	13.77	0.56	3.68	2.47	0.77	AAA297.CD3.location-b.X1.Y7.tile.tissue.png	10	1	2000	10	5e607e848adf504010dcf02483f4f879	0	0	0	0	0	0	0	0	0	0	0	0	0	/home/dhl_ec/bnelissen/Slides/CD3_manuscript/CD3_slides/AAA297.CD3.location-b/AAA297.CD3.location-b.run1	255	0.7	0.06	0.7	0.06	-10.0805353209	-11.8493209691	4.90881620547	0.504336140625
851.0	1053904.0	340.0	37787.0	1053904.0	4000000.0	7.0	13.0	1.26	1.67	1.93	0.08	10.68	0.64	1.38	0.29	11.15	0.4	3.68	2.49	0.8	AAA297.CD3.location-b.X1.Y8.tile.tissue.png	11	1	2000	11	a92dda2da469d2481921a50034947d8e	0	0	0	0	0	0	0	0	0	0	0	0	0	/home/dhl_ec/bnelissen/Slides/CD3_manuscript/CD3_slides/AAA297.CD3.location-b/AAA297.CD3.location-b.run1	255	0.7	0.06	0.7	0.06	-9.3969605866	-12.3748808828	4.44390237811	1.56198657031
0.0	993832.0	0.0	5906.0	993832.0	4000000.0	0.0	1.0	1.1	1.43	1.95	0.08	13.87	0.62	1.36	0.29	10.38	0.3	3.43	2.49	0.66	AAA297.CD3.location-b.X10.Y1.tile.tissue.png	12	1	2000	12	5a1b57dd6d8df42de89564ed635b9bb4	0	0	0	0	0	0	0	0	0	0	0	0	0	/home/dhl_ec/bnelissen/Slides/CD3_manuscript/CD3_slides/AAA297.CD3.location-b/AAA297.CD3.location-b.run1	255	0.7	0.06	0.7	0.06	-7.02682740554	-10.7309426756	0.486203915566	2.00244686426
2960.0	3833880.0	1382.0	8419.0	3833880.0	4000000.0	31.0	1.0	1.07	1.02	1.19	0.05	6.55	0.4	0.76	0.07	9.78	0.37	2.24	1.57	0.44	AAA297.CD3.location-b.X10.Y2.tile.tissue.png	13	1	2000	13	6db01fc5f81c3fd4aeb87134a779c379	0	0	0	0	0	0	0	0	0	0	0	0	0	/home/dhl_ec/bnelissen/Slides/CD3_manuscript/CD3_slides/AAA297.CD3.location-b/AAA297.CD3.location-b.run1	255	0.7	0.06	0.7	0.06	-8.45934207818	-11.9944635214	0.679244286094	0.13307665918
1176.0	941837.0	589.0	5986.0	941837.0	4000000.0	13.0	1.0	0.8	1.92	1.2	0.06	6.99	0.39	0.8	0.19	7.48	0.25	2.25	1.57	0.39	AAA297.CD3.location-b.X10.Y3.tile.tissue.png	14	1	2000	14	5c2fe76f3ab5c1d4635d77d11f273b81	0	0	0	0	0	0	0	0	0	0	0	0	0	/home/dhl_ec/bnelissen/Slides/CD3_manuscript/CD3_slides/AAA297.CD3.location-b/AAA297.CD3.location-b.run1	255	0.7	0.06	0.7	0.06	-8.59703936069	-11.1574847934	0.874916921733	0.797475757812
0.0	0.0	0.0	0.0	0.0	4000000.0	0.0	0.0	0.85	1.36	1.25	0.06	6.31	0.51	1.52	0.36	7.21	0.22	3.27	2.54	0.59	AAA297.CD3.location-b.X10.Y4.tile.tissue.png	15	1	2000	15	6bc0a7fec73e9826e0cf2260e1079447	0	0	0	0	0	0	0	0	0	0	0	0	0	/home/dhl_ec/bnelissen/Slides/CD3_manuscript/CD3_slides/AAA297.CD3.location-b/AAA297.CD3.location-b.run1	255	1.0	0.06	1.0	0.06	0.0	-11.0615599358	0.0	2.7043774026
0.0	14322.0	0.0	740.0	14322.0	4000000.0	0.0	1.0	1.24	1.64	1.92	0.0899999999999	10.25	0.62	1.46	0.35	8.68	0.23	3.37	2.53	0.62	AAA297.CD3.location-b.X11.Y1.tile.tissue.png	16	1	2000	16	4043aaf4a5c2ba7b1a0fc0c095f38bf6	0	0	0	0	0	0	0	0	0	0	0	0	0	/home/dhl_ec/bnelissen/Slides/CD3_manuscript/CD3_slides/AAA297.CD3.location-b/AAA297.CD3.location-b.run1	255	0.7	0.06	0.7	0.06	0.0	-11.0484825501	1.32420224894	3.80518522214
10755.0	3080680.0	4792.0	8308.0	3080680.0	4000000.0	99.0	1.0	1.08	1.19	1.22	0.08	10.1	0.62	1.3	0.15	12.28	0.36	2.5	1.64	0.73	AAA297.CD3.location-b.X11.Y2.tile.tissue.png	17	1	2000	17	dd420fbd76bee974da3bc75c0c48251d	0	0	0	0	0	0	0	0	0	0	0	0	0	/home/dhl_ec/bnelissen/Slides/CD3_manuscript/CD3_slides/AAA297.CD3.location-b/AAA297.CD3.location-b.run1	255	0.7	0.06	0.7	0.06	-8.09105826848	-11.4321181421	0.888014196545	0.330090539063
4304.0	3861890.0	1628.0	9186.0	3861890.0	4000000.0	34.0	1.0	1.1	1.35	1.28	0.0799999999999	8.64	0.42	0.8	0.08	10.5	0.39	2.38	1.64	0.68	AAA297.CD3.location-b.X11.Y3.tile.tissue.png	18	1	2000	18	4833b2f83a5f909b2e83086d88588888	0	0	0	0	0	0	0	0	0	0	0	0	0	/home/dhl_ec/bnelissen/Slides/CD3_manuscript/CD3_slides/AAA297.CD3.location-b/AAA297.CD3.location-b.run1	255	0.7	0.06	0.7	0.06	-9.15796570045	-11.7707437405	1.12354094801	0.29592634375
65.0	1193432.0	38.0	12305.0	1193432.0	4000000.0	1.0	7.0	0.88	1.38	1.26	0.0700000000001	7.52	0.43	0.82	0.19	8.17	0.28	2.36	1.64	0.49	AAA297.CD3.location-b.X11.Y4.tile.tissue.png	19	1	2000	19	d916b111c7cff2b31e9355ac6f1d1de9	0	0	0	0	0	0	0	0	0	0	0	0	0	/home/dhl_ec/bnelissen/Slides/CD3_manuscript/CD3_slides/AAA297.CD3.location-b/AAA297.CD3.location-b.run1	255	0.7	0.06	0.7	0.06	-8.226277375	-11.3550558425	1.03146730325	0.912101355469
0.0	0.0	0.0	0.0	0.0	4000000.0	0.0	0.0	0.82	1.1	1.26	0.0599999999999	6.14	0.32	0.97	0.25	5.03	0.13	2.15	1.63	0.52	AAA297.CD3.location-b.X12.Y1.tile.tissue.png	20	1	2000	20	46037e92cbf080903672b48c25a1841d	0	0	0	0	0	0	0	0	0	0	0	0	0	/home/dhl_ec/bnelissen/Slides/CD3_manuscript/CD3_slides/AAA297.CD3.location-b/AAA297.CD3.location-b.run1	255	1.0	0.06	1.0	0.06	0.0	0.0	0.0	4.7717245
14036.0	897473.0	5128.0	10607.0	897473.0	4000000.0	99.0	1.0	0.98	1.3	1.27	0.0599999999999	7.47	0.43	0.83	0.19	8.19	0.27	2.37	1.62	0.53	AAA297.CD3.location-b.X12.Y2.tile.tissue.png	21	1	2000	21	c4fbe7b7fab359730ad2f09ff7030f1c	0	0	0	0	0	0	0	0	0	0	0	0	0	/home/dhl_ec/bnelissen/Slides/CD3_manuscript/CD3_slides/AAA297.CD3.location-b/AAA297.CD3.location-b.run1	255	0.7	0.06	0.7	0.06	-8.43578698496	-11.7382843414	1.70398806953	0.705478
4471.0	1966517.0	1681.0	11830.0	1966517.0	4000000.0	34.0	2.0	0.81	1.04	1.22	0.05	9.22	0.54	0.81	0.15	8.82	0.32	2.4	1.64	0.71	AAA297.CD3.location-b.X12.Y3.tile.tissue.png	22	1	2000	22	578b5ddf413dffbf181896b706fe57be	0	0	0	0	0	0	0	0	0	0	0	0	0	/home/dhl_ec/bnelissen/Slides/CD3_manuscript/CD3_slides/AAA297.CD3.location-b/AAA297.CD3.location-b.run1	255	0.7	0.06	0.7	0.06	-8.04390354436	-10.8480167193	0.764486231061	0.291310398438
0.0	1262348.0	0.0	10430.0	1262348.0	4000000.0	0.0	3.0	1.42	1.14	1.23	0.0599999999999	7.38	0.43	0.82	0.18	7.76	0.21	2.37	1.64	0.56	AAA297.CD3.location-b.X12.Y4.tile.tissue.png	23	1	2000	23	70df0c98816d6905da5876db2d7d73cf	0	0	0	0	0	0	0	0	0	0	0	0	0	/home/dhl_ec/bnelissen/Slides/CD3_manuscript/CD3_slides/AAA297.CD3.location-b/AAA297.CD3.location-b.run1	255	0.7	0.06	0.7	0.06	-7.25664417723	-10.7270804587	0.67866353371	0.398711953125
0.0	0.0	0.0	0.0	0.0	4000000.0	0.0	0.0	0.85	1.43	1.24	0.0600000000001	6.25	0.33	0.96	0.24	5.06	0.14	2.16	1.64	0.53	AAA297.CD3.location-b.X13.Y2.tile.tissue.png	24	1	2000	24	570d985c57496ec3d73160b2ec54cf5a	0	0	0	0	0	0	0	0	0	0	0	0	0	/home/dhl_ec/bnelissen/Slides/CD3_manuscript/CD3_slides/AAA297.CD3.location-b/AAA297.CD3.location-b.run1	255	1.0	0.06	1.0	0.06	0.0	0.0	0.0	5.656675
658.0	435949.0	333.0	10111.0	435949.0	4000000.0	7.0	7.0	0.92	1.13	1.23	0.05	7.45	0.42	0.86	0.22	7.46	0.24	2.34	1.62	0.57	AAA297.CD3.location-b.X13.Y3.tile.tissue.png	25	1	2000	25	41e8a6fb8dc360ab698432af1887670d	0	0	0	0	0	0	0	0	0	0	0	0	0	/home/dhl_ec/bnelissen/Slides/CD3_manuscript/CD3_slides/AAA297.CD3.location-b/AAA297.CD3.location-b.run1	255	0.7	0.06	0.7	0.06	-8.93703978509	-12.0839879309	2.20856678065	1.89775313477
84.0	251281.0	49.0	6734.0	251281.0	4000000.0	1.0	8.0	0.89	1.07	1.23	0.0600000000001	7.76	0.41	0.9	0.23	7.73	0.23	2.27	1.63	0.54	AAA297.CD3.location-b.X13.Y4.tile.tissue.png	26	1	2000	26	b24d6c1541abfe2993055b55a5945d52	0	0	0	0	0	0	0	0	0	0	0	0	0	/home/dhl_ec/bnelissen/Slides/CD3_manuscript/CD3_slides/AAA297.CD3.location-b/AAA297.CD3.location-b.run1	255	0.7	0.06	0.7	0.06	-9.12300150667	-12.4226134377	2.43769550287	2.1379126582
4072.0	210642.0	2008.0	6363.0	210642.0	4000000.0	54.0	3.0	0.97	1.2	1.23	0.0600000000001	7.29	0.41	0.87	0.24	7.34	0.23	2.28	1.64	0.98	AAA297.CD3.location-b.X2.Y3.tile.tissue.png	27	1	2000	27	e411fa29c92d2718638717dbf618cbe7	0	0	0	0	0	0	0	0	0	0	0	0	0	/home/dhl_ec/bnelissen/Slides/CD3_manuscript/CD3_slides/AAA297.CD3.location-b/AAA297.CD3.location-b.run1	255	0.7	0.06	0.7	0.06	-9.73215569719	-12.3987871792	3.34837883587	1.23439096875
27420.0	3582853.0	12667.0	23980.0	3582853.0	4000000.0	328.0	9.0	1.21	1.65	1.23	0.0500000000001	7.39	0.41	0.83	0.0799999999999	10.34	0.39	2.4	1.63	0.47	AAA297.CD3.location-b.X2.Y4.tile.tissue.png	28	1	2000	28	6e6c9f72e7fea683acaed8eadd43b3ea	0	0	0	0	0	0	0	0	0	0	0	0	0	/home/dhl_ec/bnelissen/Slides/CD3_manuscript/CD3_slides/AAA297.CD3.location-b/AAA297.CD3.location-b.run1	255	0.7	0.06	0.7	0.06	-9.91488923827	-11.8960491256	3.42652248703	0.54192696875
84139.0	3827007.0	37964.0	16660.0	3827007.0	4000000.0	876.0	3.0	1.12	1.25	1.25	0.05	7.78	0.44	0.81	0.0700000000001	11.05	0.41	2.37	1.63	0.48	AAA297.CD3.location-b.X2.Y5.tile.tissue.png	29	1	2000	29	97ee2c1e1b52cdf9bf78f66d2d77f8b3	0	0	0	0	0	0	0	0	0	0	0	0	0	/home/dhl_ec/bnelissen/Slides/CD3_manuscript/CD3_slides/AAA297.CD3.location-b/AAA297.CD3.location-b.run1	255	0.7	0.06	0.7	0.06	-9.65004683085	-12.4227587119	2.68745659943	0.552299507813
35509.0	3053517.0	16741.0	26870.0	3053517.0	4000000.0	416.0	24.0	1.25	1.57	1.29	0.05	8.25	0.59	0.81	0.11	10.12	0.37	2.4	1.65	0.48	AAA297.CD3.location-b.X2.Y6.tile.tissue.png	30	1	2000	30	a1123d50db85430ed627036ccc44e7da	0	0	0	0	0	0	0	0	0	0	0	0	0	/home/dhl_ec/bnelissen/Slides/CD3_manuscript/CD3_slides/AAA297.CD3.location-b/AAA297.CD3.location-b.run1	255	0.7	0.06	0.7	0.06	-9.67410750477	-12.0401741586	3.29955116461	0.47727553125
3956.0	2277550.0	2023.0	59351.0	2277550.0	4000000.0	53.0	48.0	1.6	1.56	1.25	0.0500000000001	7.6	0.44	0.8	0.14	8.8	0.33	2.47	1.72	0.47	AAA297.CD3.location-b.X2.Y7.tile.tissue.png	31	1	2000	31	87d80f729a34799c410291f26f215a35	0	0	0	0	0	0	0	0	0	0	0	0	0	/home/dhl_ec/bnelissen/Slides/CD3_manuscript/CD3_slides/AAA297.CD3.location-b/AAA297.CD3.location-b.run1	255	0.7	0.06	0.7	0.06	-9.54657374934	-11.7821997823	3.68940157495	0.484070515625
126.0	1836222.0	53.0	36798.0	1836222.0	4000000.0	1.0	23.0	1.3	2.09	1.38	0.05	7.44	0.43	0.8	0.16	8.64	0.31	2.45	1.63	0.45	AAA297.CD3.location-b.X2.Y8.tile.tissue.png	32	1	2000	32	d90a3bbd27c76355f3d1ef246882cb5c	0	0	0	0	0	0	0	0	0	0	0	0	0	/home/dhl_ec/bnelissen/Slides/CD3_manuscript/CD3_slides/AAA297.CD3.location-b/AAA297.CD3.location-b.run1	255	0.7	0.06	0.7	0.06	-10.011791406	-12.3302639545	4.95143051137	1.06129517188
0.0	75553.0	0.0	2010.0	75553.0	4000000.0	0.0	2.0	1.61	1.03	1.27	0.0600000000001	7.05	0.41	0.91	0.22	6.81	0.16	2.26	1.62	0.39	AAA297.CD3.location-b.X3.Y2.tile.tissue.png	33	1	2000	33	98e16b0836391d558531cdfd74bf0066	0	0	0	0	0	0	0	0	0	0	0	0	0	/home/dhl_ec/bnelissen/Slides/CD3_manuscript/CD3_slides/AAA297.CD3.location-b/AAA297.CD3.location-b.run1	255	0.7	0.06	0.7	0.06	-8.57517044662	-11.7384061909	1.91501620785	2.05035136572
48197.0	1982858.0	21947.0	12571.0	1982858.0	4000000.0	518.0	1.0	0.98	1.3	1.7	0.0600000000001	7.49	0.42	0.8	0.15	9.27	0.33	2.38	1.63	0.45	AAA297.CD3.location-b.X3.Y3.tile.tissue.png	34	1	2000	34	94c4b94963ff8a1c7ed9e265e54bcf3e	0	0	0	0	0	0	0	0	0	0	0	0	0	/home/dhl_ec/bnelissen/Slides/CD3_manuscript/CD3_slides/AAA297.CD3.location-b/AAA297.CD3.location-b.run1	255	0.7	0.06	0.7	0.06	-9.81417710893	-12.6607178091	3.61234101642	0.93333790625
11573.0	3863152.0	5666.0	14367.0	3863152.0	4000000.0	147.0	2.0	1.67	1.26	1.25	0.05	7.35	0.41	0.81	0.0699999999999	10.52	0.4	2.38	1.64	0.47	AAA297.CD3.location-b.X3.Y4.tile.tissue.png	35	1	2000	35	00f51ebc9ba56fed2e25cd3aaf8e54a3	0	0	0	0	0	0	0	0	0	0	0	0	0	/home/dhl_ec/bnelissen/Slides/CD3_manuscript/CD3_slides/AAA297.CD3.location-b/AAA297.CD3.location-b.run1	255	0.7	0.06	0.7	0.06	-9.49304712877	-12.0468908351	2.60642413064	0.38893746875
1307.0	3984259.0	654.0	8966.0	3984259.0	4000000.0	15.0	1.0	0.93	1.2	1.29	0.05	8.09	0.41	0.81	0.0699999999999	11.03	0.4	2.38	1.64	0.46	AAA297.CD3.location-b.X3.Y5.tile.tissue.png	36	1	2000	36	b2bcc133eb1ecb70b7712319fd6e8460	0	0	0	0	0	0	0	0	0	0	0	0	0	/home/dhl_ec/bnelissen/Slides/CD3_manuscript/CD3_slides/AAA297.CD3.location-b/AAA297.CD3.location-b.run1	255	0.7	0.06	0.7	0.06	-9.18381365465	-11.0177261015	1.63414601831	0.163529230469
204.0	3995908.0	108.0	8295.0	3995908.0	4000000.0	3.0	1.0	0.97	1.15	1.28	0.05	6.92	0.42	0.82	0.0699999999999	10.45	0.41	2.36	1.63	0.48	AAA297.CD3.location-b.X3.Y6.tile.tissue.png	37	1	2000	37	987f0985e674e2f9528c95f584d85aa7	0	0	0	0	0	0	0	0	0	0	0	0	0	/home/dhl_ec/bnelissen/Slides/CD3_manuscript/CD3_slides/AAA297.CD3.location-b/AAA297.CD3.location-b.run1	255	0.7	0.06	0.7	0.06	-9.10333814802	-10.9928128298	1.69993432255	0.110833871094
16932.0	3953954.0	7736.0	11253.0	3953954.0	4000000.0	166.0	1.0	0.86	1.07	1.22	0.05	7.75	0.42	0.81	0.0600000000002	10.56	0.4	2.36	1.64	0.47	AAA297.CD3.location-b.X3.Y7.tile.tissue.png	38	1	2000	38	8226676f51f231586f6137f500556d37	0	0	0	0	0	0	0	0	0	0	0	0	0	/home/dhl_ec/bnelissen/Slides/CD3_manuscript/CD3_slides/AAA297.CD3.location-b/AAA297.CD3.location-b.run1	255	0.7	0.06	0.7	0.06	-9.44224162382	-11.3290067052	2.26775327214	0.425979890625
86366.0	2336974.0	34174.0	33055.0	2336974.0	4000000.0	651.0	17.0	0.85	1.06	1.25	0.05	7.39	0.43	0.82	0.14	10.31	0.35	2.43	1.64	0.46	AAA297.CD3.location-b.X3.Y8.tile.tissue.png	39	1	2000	39	5695404993872a13f9cb0894e07f79c8	0	0	0	0	0	0	0	0	0	0	0	0	0	/home/dhl_ec/bnelissen/Slides/CD3_manuscript/CD3_slides/AAA297.CD3.location-b/AAA297.CD3.location-b.run1	255	0.7	0.06	0.7	0.06	-9.51278232721	-12.7790730367	3.05859352806	1.0792478125
0.0	0.0	0.0	0.0	0.0	4000000.0	0.0	0.0	0.84	1.02	1.23	0.0599999999999	6.8	0.32	0.95	0.23	4.99	0.14	2.16	1.63	0.38	AAA297.CD3.location-b.X3.Y9.tile.tissue.png	40	1	2000	40	ca239cde9b597051e7b5afa97d635224	0	0	0	0	0	0	0	0	0	0	0	0	0	/home/dhl_ec/bnelissen/Slides/CD3_manuscript/CD3_slides/AAA297.CD3.location-b/AAA297.CD3.location-b.run1	255	1.0	0.06	1.0	0.06	0.0	-10.6247371131	0.0	3.49857839727
112.0	170694.0	68.0	2206.0	170694.0	4000000.0	2.0	1.0	0.86	1.08	1.25	0.0599999999999	7.3	0.41	0.91	0.24	7.34	0.23	2.25	1.63	0.4	AAA297.CD3.location-b.X4.Y1.tile.tissue.png	41	1	2000	41	274a787c42baa5f8394f05558a67f0df	0	0	0	0	0	0	0	0	0	0	0	0	0	/home/dhl_ec/bnelissen/Slides/CD3_manuscript/CD3_slides/AAA297.CD3.location-b/AAA297.CD3.location-b.run1	255	0.7	0.06	0.7	0.06	-8.73214103352	-11.9548025567	1.2796678345	1.59382354883
0.0	611447.0	0.0	8031.0	611447.0	4000000.0	0.0	3.0	0.86	1.16	1.22	0.0600000000002	7.97	0.42	0.9	0.21	7.18	0.17	2.3	1.65	0.4	AAA297.CD3.location-b.X4.Y10.tile.tissue.png	42	1	2000	42	5626a0ecb236c7b91b0f1ccc2986903e	0	0	0	0	0	0	0	0	0	0	0	0	0	/home/dhl_ec/bnelissen/Slides/CD3_manuscript/CD3_slides/AAA297.CD3.location-b/AAA297.CD3.location-b.run1	255	0.7	0.06	0.7	0.06	-9.46253731765	-11.8846992547	3.50672636967	1.68135457813
11939.0	3240887.0	6180.0	9332.0	3240887.0	4000000.0	151.0	2.0	1.01	1.23	1.22	0.05	11.26	0.63	0.88	0.1	9.95	0.37	2.36	1.63	0.72	AAA297.CD3.location-b.X4.Y2.tile.tissue.png	43	1	2000	43	22cba65f41f072dcab3df993c75cf78f	0	0	0	0	0	0	0	0	0	0	0	0	0	/home/dhl_ec/bnelissen/Slides/CD3_manuscript/CD3_slides/AAA297.CD3.location-b/AAA297.CD3.location-b.run1	255	0.7	0.06	0.7	0.06	-8.68384099792	-12.0911297652	1.03598307707	0.421438703125
10479.0	3893303.0	4588.0	12535.0	3893303.0	4000000.0	117.0	1.0	1.39	1.35	1.24	0.05	7.21	0.42	0.81	0.0799999999999	10.35	0.41	2.35	1.63	0.56	AAA297.CD3.location-b.X4.Y3.tile.tissue.png	44	1	2000	44	23adf1dbfcbea3f719cd4e99420a98e6	0	0	0	0	0	0	0	0	0	0	0	0	0	/home/dhl_ec/bnelissen/Slides/CD3_manuscript/CD3_slides/AAA297.CD3.location-b/AAA297.CD3.location-b.run1	255	0.7	0.06	0.7	0.06	-9.93415946595	-11.6150415681	3.1057802545	0.379424515625
3879.0	3984075.0	2009.0	9021.0	3984075.0	4000000.0	55.0	1.0	1.23	1.37	1.25	0.05	7.2	0.43	0.8	0.0599999999999	10.63	0.4	2.34	1.65	0.6	AAA297.CD3.location-b.X4.Y4.tile.tissue.png	45	1	2000	45	5c6fc221d9987baa6fc580901eb68da1	0	0	0	0	0	0	0	0	0	0	0	0	0	/home/dhl_ec/bnelissen/Slides/CD3_manuscript/CD3_slides/AAA297.CD3.location-b/AAA297.CD3.location-b.run1	255	0.7	0.06	0.7	0.06	-9.16564030155	-11.5361359654	1.43668928829	0.195984017578
85.0	3808083.0	38.0	11089.0	3808083.0	4000000.0	1.0	1.0	1.21	1.34	1.23	0.0500000000002	7.06	0.41	0.8	0.0800000000002	10.04	0.39	2.38	1.63	0.64	AAA297.CD3.location-b.X4.Y5.tile.tissue.png	46	1	2000	46	9c43aa6580aecb280a3b7c19c4151a35	0	0	0	0	0	0	0	0	0	0	0	0	0	/home/dhl_ec/bnelissen/Slides/CD3_manuscript/CD3_slides/AAA297.CD3.location-b/AAA297.CD3.location-b.run1	255	0.7	0.06	0.7	0.06	-8.92626962533	-11.9834708729	1.13873904746	0.159248835937
0.0	3999144.0	0.0	8086.0	3999144.0	4000000.0	0.0	1.0	1.17	1.21	1.24	0.05	6.88	0.41	0.81	0.0699999999999	10.08	0.32	2.38	1.65	0.6	AAA297.CD3.location-b.X4.Y6.tile.tissue.png	47	1	2000	47	c8728c62be9eaac9e0b7f578478a5d53	0	0	0	0	0	0	0	0	0	0	0	0	0	/home/dhl_ec/bnelissen/Slides/CD3_manuscript/CD3_slides/AAA297.CD3.location-b/AAA297.CD3.location-b.run1	255	0.7	0.06	0.7	0.06	-6.93941876983	-11.6580295044	0.871091039361	0.0297718134766
0.0	3965762.0	0.0	10877.0	3965762.0	4000000.0	0.0	1.0	1.13	1.58	1.22	0.05	6.86	0.41	0.8	0.0699999999999	9.79	0.31	2.35	1.64	0.62	AAA297.CD3.location-b.X4.Y7.tile.tissue.png	48	1	2000	48	b04899f0e282b621a3d8bbf52b44c11e	0	0	0	0	0	0	0	0	0	0	0	0	0	/home/dhl_ec/bnelissen/Slides/CD3_manuscript/CD3_slides/AAA297.CD3.location-b/AAA297.CD3.location-b.run1	255	0.7	0.06	0.7	0.06	-7.90709933542	-11.173106225	1.45331831796	0.0667752246094
68654.0	3919150.0	25183.0	11294.0	3919150.0	4000000.0	478.0	3.0	1.22	1.37	1.25	0.0500000000002	7.44	0.41	0.82	0.0699999999999	11.01	0.4	2.37	1.64	0.91	AAA297.CD3.location-b.X4.Y8.tile.tissue.png	49	1	2000	49	85077d12e2521f105c979b1cd765f5a1	0	0	0	0	0	0	0	0	0	0	0	0	0	/home/dhl_ec/bnelissen/Slides/CD3_manuscript/CD3_slides/AAA297.CD3.location-b/AAA297.CD3.location-b.run1	255	0.7	0.06	0.7	0.06	-9.60331262584	-11.5965987319	2.41209478915	0.671476195313
32014.0	745819.0	13394.0	5190.0	745819.0	4000000.0	266.0	1.0	1.11	1.84	1.36	0.0599999999999	7.8	0.56	1.31	0.21	8.01	0.27	2.26	1.63	1.04	AAA297.CD3.location-b.X4.Y9.tile.tissue.png	50	1	2000	50	8d8690383dac78fd3571f8242bb80a2c	0	0	0	0	0	0	0	0	0	0	0	0	0	/home/dhl_ec/bnelissen/Slides/CD3_manuscript/CD3_slides/AAA297.CD3.location-b/AAA297.CD3.location-b.run1	255	0.7	0.06	0.7	0.06	-9.15629687746	-12.3573806657	2.4253112249	0.895752882812
0.0	0.0	0.0	0.0	0.0	4000000.0	0.0	0.0	1.42	0.96	1.25	0.0599999999999	6.29	0.31	0.98	0.27	5.08	0.14	2.16	1.64	0.63	AAA297.CD3.location-b.X5.Y0.tile.tissue.png	51	1	2000	51	857f4e5b8dcd016ad81ae9e7b0ed21e1	0	0	0	0	0	0	0	0	0	0	0	0	0	/home/dhl_ec/bnelissen/Slides/CD3_manuscript/CD3_slides/AAA297.CD3.location-b/AAA297.CD3.location-b.run1	255	1.0	0.06	1.0	0.06	0.0	0.0	0.0	2.3468325
292.0	762960.0	157.0	15504.0	762960.0	4000000.0	4.0	14.0	1.44	1.79	1.26	0.0599999999999	8.18	0.42	0.83	0.2	7.81	0.27	2.36	1.64	0.6	AAA297.CD3.location-b.X5.Y1.tile.tissue.png	52	1	2000	52	a6c25e2005ba88a44ed4abb9bf7ae17c	0	0	0	0	0	0	0	0	0	0	0	0	0	/home/dhl_ec/bnelissen/Slides/CD3_manuscript/CD3_slides/AAA297.CD3.location-b/AAA297.CD3.location-b.run1	255	0.7	0.06	0.7	0.06	-9.08565039372	-11.9349004448	1.67217586149	1.41917390625
568.0	2667686.0	214.0	17781.0	2667686.0	4000000.0	4.0	7.0	1.52	1.62	1.28	0.05	7.2	0.41	0.82	0.12	9.32	0.34	2.42	1.64	0.61	AAA297.CD3.location-b.X5.Y10.tile.tissue.png	53	1	2000	53	5be083d67fcdd9c3a9a943b77b78de85	0	0	0	0	0	0	0	0	0	0	0	0	0	/home/dhl_ec/bnelissen/Slides/CD3_manuscript/CD3_slides/AAA297.CD3.location-b/AAA297.CD3.location-b.run1	255	0.7	0.06	0.7	0.06	-9.45964985141	-12.0115321695	2.45784367524	1.0386901875
0.0	0.0	0.0	0.0	0.0	2776000.0	0.0	0.0	1.08	0.85	0.85	0.04	4.3	0.22	0.65	0.17	3.38	0.0999999999999	1.5	1.15	0.38	AAA297.CD3.location-b.X5.Y11.tile.tissue.png	54	1	2000	54	3d660c26c14e72e0b6ab1e1f3ae299b7	0	0	0	0	0	0	0	0	0	0	0	0	0	/home/dhl_ec/bnelissen/Slides/CD3_manuscript/CD3_slides/AAA297.CD3.location-b/AAA297.CD3.location-b.run1	255	1.0	0.06	1.0	0.06	0.0	0.0	0.0	4.85998054755
13731.0	3747214.0	7058.0	19268.0	3747214.0	4000000.0	179.0	12.0	1.79	1.62	1.25	0.05	7.68	0.42	0.8	0.0800000000002	10.51	0.39	2.38	1.65	1.95	AAA297.CD3.location-b.X5.Y2.tile.tissue.png	55	1	2000	55	df9a558f0b29aff5a1f6d3cb84bb4ed5	0	0	0	0	0	0	0	0	0	0	0	0	0	/home/dhl_ec/bnelissen/Slides/CD3_manuscript/CD3_slides/AAA297.CD3.location-b/AAA297.CD3.location-b.run1	255	0.7	0.06	0.7	0.06	-9.05710502751	-12.3288634613	1.50529770967	0.407450379883
16433.0	3952493.0	7911.0	11855.0	3952493.0	4000000.0	192.0	1.0	1.55	1.39	1.23	0.05	7.06	0.4	0.81	0.0699999999999	10.52	0.39	2.37	1.63	0.92	AAA297.CD3.location-b.X5.Y3.tile.tissue.png	56	1	2000	56	71b4eef9fa3e7aa63e0a9ee14f146b26	0	0	0	0	0	0	0	0	0	0	0	0	0	/home/dhl_ec/bnelissen/Slides/CD3_manuscript/CD3_slides/AAA297.CD3.location-b/AAA297.CD3.location-b.run1	255	0.7	0.06	0.7	0.06	-9.5597068525	-12.0675348303	2.18486298538	0.345399768555
20549.0	3927973.0	9800.0	11110.0	3927973.0	4000000.0	250.0	2.0	1.38	1.61	1.24	0.05	7.01	0.41	0.81	0.0699999999999	10.47	0.4	2.36	1.64	0.65	AAA297.CD3.location-b.X5.Y4.tile.tissue.png	57	1	2000	57	ab2afa364508c0f409eec07d61da49b4	0	0	0	0	0	0	0	0	0	0	0	0	0	/home/dhl_ec/bnelissen/Slides/CD3_manuscript/CD3_slides/AAA297.CD3.location-b/AAA297.CD3.location-b.run1	255	0.7	0.06	0.7	0.06	-9.50258937259	-12.6168590901	1.94770463743	0.274066855469
107.0	3939486.0	66.0	9864.0	3939486.0	4000000.0	2.0	2.0	1.06	1.46	1.28	0.05	6.91	0.41	0.8	0.0699999999999	10.17	0.39	2.4	1.63	0.62	AAA297.CD3.location-b.X5.Y5.tile.tissue.png	58	1	2000	58	f617e088e2a6945a8f49c01da33ed53e	0	0	0	0	0	0	0	0	0	0	0	0	0	/home/dhl_ec/bnelissen/Slides/CD3_manuscript/CD3_slides/AAA297.CD3.location-b/AAA297.CD3.location-b.run1	255	0.7	0.06	0.7	0.06	-8.54433031597	-11.6331832749	1.43902892424	0.117489230469
0.0	3983429.0	0.0	9245.0	3983429.0	4000000.0	0.0	1.0	1.08	1.3	1.23	0.05	6.92	0.42	0.81	0.0699999999999	9.87	0.32	2.36	1.64	0.64	AAA297.CD3.location-b.X5.Y6.tile.tissue.png	59	1	2000	59	753ef81ce103c7e0195ba1e6ff0ff714	0	0	0	0	0	0	0	0	0	0	0	0	0	/home/dhl_ec/bnelissen/Slides/CD3_manuscript/CD3_slides/AAA297.CD3.location-b/AAA297.CD3.location-b.run1	255	0.7	0.06	0.7	0.06	-8.20863828412	-11.2184713579	0.968227211236	0.0311358999023
183.0	3860032.0	80.0	11544.0	3860032.0	4000000.0	2.0	1.0	2.45	1.52	1.24	0.05	6.94	0.42	0.81	0.0700000000002	10.27	0.39	2.38	1.64	0.6	AAA297.CD3.location-b.X5.Y7.tile.tissue.png	60	1	2000	60	55ff26fd96c7100b8de953f83853391a	0	0	0	0	0	0	0	0	0	0	0	0	0	/home/dhl_ec/bnelissen/Slides/CD3_manuscript/CD3_slides/AAA297.CD3.location-b/AAA297.CD3.location-b.run1	255	0.7	0.06	0.7	0.06	-8.76170316352	-11.5406655732	1.68497882896	0.176065921875
201.0	2975164.0	95.0	18208.0	2975164.0	4000000.0	2.0	5.0	1.27	1.37	1.23	0.0599999999999	7.28	0.42	0.83	0.11	9.66	0.36	2.43	1.63	0.61	AAA297.CD3.location-b.X5.Y8.tile.tissue.png	61	1	2000	61	83f3d04a08bc55166a373120f96f89cd	0	0	0	0	0	0	0	0	0	0	0	0	0	/home/dhl_ec/bnelissen/Slides/CD3_manuscript/CD3_slides/AAA297.CD3.location-b/AAA297.CD3.location-b.run1	255	0.7	0.06	0.7	0.06	-9.1409984749	-11.8547106341	2.70166559367	0.654716890625
107.0	1193736.0	65.0	9596.0	1193736.0	4000000.0	2.0	5.0	1.78	1.44	1.23	0.0599999999999	7.21	0.41	0.81	0.19	8.14	0.28	2.36	1.64	0.63	AAA297.CD3.location-b.X5.Y9.tile.tissue.png	62	1	2000	62	a13269c9789e3fae2f4a43a5e01a1fc1	0	0	0	0	0	0	0	0	0	0	0	0	0	/home/dhl_ec/bnelissen/Slides/CD3_manuscript/CD3_slides/AAA297.CD3.location-b/AAA297.CD3.location-b.run1	255	0.7	0.06	0.7	0.06	-8.77767351332	-11.4664526611	1.59483884101	0.36495940625
0.0	0.0	0.0	0.0	0.0	4000000.0	0.0	0.0	1.81	1.1	1.25	0.0699999999999	5.95	0.33	0.96	0.23	4.96	0.14	2.15	1.65	0.56	AAA297.CD3.location-b.X6.Y0.tile.tissue.png	63	1	2000	63	065cb7e0be475bd266c06bd8baba3ed1	0	0	0	0	0	0	0	0	0	0	0	0	0	/home/dhl_ec/bnelissen/Slides/CD3_manuscript/CD3_slides/AAA297.CD3.location-b/AAA297.CD3.location-b.run1	255	1.0	0.06	1.0	0.06	0.0	0.0	0.0	5.265435
13216.0	2783226.0	6502.0	10475.0	2783226.0	4000000.0	155.0	2.0	1.05	1.3	1.22	0.0500000000002	7.61	0.41	0.81	0.11	9.63	0.37	2.35	1.65	0.66	AAA297.CD3.location-b.X6.Y1.tile.tissue.png	64	1	2000	64	768f4558883ffc55cea0d1ed38b1823f	0	0	0	0	0	0	0	0	0	0	0	0	0	/home/dhl_ec/bnelissen/Slides/CD3_manuscript/CD3_slides/AAA297.CD3.location-b/AAA297.CD3.location-b.run1	255	0.7	0.06	0.7	0.06	-9.23145154141	-12.3953888293	1.88641868178	0.54154165625
0.0	3242269.0	0.0	9454.0	3242269.0	4000000.0	0.0	1.0	1.31	1.58	1.24	0.05	7.33	0.43	0.8	0.0999999999999	9.37	0.3	2.35	1.63	0.58	AAA297.CD3.location-b.X6.Y10.tile.tissue.png	65	1	2000	65	97e58c7dbd5153e8000b4ecbd3cbe346	0	0	0	0	0	0	0	0	0	0	0	0	0	/home/dhl_ec/bnelissen/Slides/CD3_manuscript/CD3_slides/AAA297.CD3.location-b/AAA297.CD3.location-b.run1	255	0.7	0.06	0.7	0.06	-7.22297440625	-11.1053950707	1.21685955114	0.212107554688
0.0	0.0	0.0	0.0	0.0	2776000.0	0.0	0.0	0.74	0.76	0.85	0.04	4.88	0.23	0.65	0.17	3.45	0.0999999999999	1.51	1.15	0.39	AAA297.CD3.location-b.X6.Y11.tile.tissue.png	66	1	2000	66	7ee3624913ca86832335896b680b3a3b	0	0	0	0	0	0	0	0	0	0	0	0	0	/home/dhl_ec/bnelissen/Slides/CD3_manuscript/CD3_slides/AAA297.CD3.location-b/AAA297.CD3.location-b.run1	255	1.0	0.06	1.0	0.06	0.0	-10.7194172267	0.0	3.52648971138
4450.0	3985160.0	2199.0	9572.0	3985160.0	4000000.0	58.0	1.0	1.0	1.31	1.26	0.05	7.49	0.41	0.81	0.0600000000002	10.49	0.4	2.33	1.62	0.6	AAA297.CD3.location-b.X6.Y2.tile.tissue.png	67	1	2000	67	d52122b19ba32b6bc8ed6714bddd8599	0	0	0	0	0	0	0	0	0	0	0	0	0	/home/dhl_ec/bnelissen/Slides/CD3_manuscript/CD3_slides/AAA297.CD3.location-b/AAA297.CD3.location-b.run1	255	0.7	0.06	0.7	0.06	-9.46016579253	-11.747096312	1.8606609026	0.261715967529
70194.0	3974406.0	31609.0	10579.0	3974406.0	4000000.0	770.0	1.0	1.08	1.32	1.24	0.0500000000002	7.82	0.42	0.8	0.0599999999999	11.1	0.41	2.3	1.63	0.63	AAA297.CD3.location-b.X6.Y3.tile.tissue.png	68	1	2000	68	79fc36edc600fa6375d5ce48ab108128	0	0	0	0	0	0	0	0	0	0	0	0	0	/home/dhl_ec/bnelissen/Slides/CD3_manuscript/CD3_slides/AAA297.CD3.location-b/AAA297.CD3.location-b.run1	255	0.7	0.06	0.7	0.06	-9.8983267835	-12.1518961372	2.73459682608	0.448460991211
42688.0	3950286.0	19518.0	11484.0	3950286.0	4000000.0	512.0	4.0	1.1	1.36	1.21	0.0799999999999	7.41	0.4	0.81	0.0700000000002	10.82	0.41	2.34	1.67	0.66	AAA297.CD3.location-b.X6.Y4.tile.tissue.png	69	1	2000	69	9604ab3253e8dbdeb27dcb11829d7036	0	0	0	0	0	0	0	0	0	0	0	0	0	/home/dhl_ec/bnelissen/Slides/CD3_manuscript/CD3_slides/AAA297.CD3.location-b/AAA297.CD3.location-b.run1	255	0.7	0.06	0.7	0.06	-9.86011031543	-12.5166191762	3.1385539578	0.387886609375
1262.0	3996002.0	632.0	8495.0	3996002.0	4000000.0	17.0	1.0	1.39	1.51	1.25	0.0600000000002	8.73	0.4	0.82	0.0699999999999	10.34	0.4	2.32	1.63	0.79	AAA297.CD3.location-b.X6.Y5.tile.tissue.png	70	1	2000	70	7d9593f01f2061430be05e270686f4c6	0	0	0	0	0	0	0	0	0	0	0	0	0	/home/dhl_ec/bnelissen/Slides/CD3_manuscript/CD3_slides/AAA297.CD3.location-b/AAA297.CD3.location-b.run1	255	0.7	0.06	0.7	0.06	-9.05641209958	-12.0497020913	1.67057220004	0.177968549805
0.0	3937500.0	0.0	10888.0	3937500.0	4000000.0	0.0	1.0	1.25	1.8	1.23	0.05	6.97	0.41	0.81	0.0699999999999	9.86	0.3	2.38	1.62	1.12	AAA297.CD3.location-b.X6.Y6.tile.tissue.png	71	1	2000	71	d00dc860355be712a70cfda490aeb47b	0	0	0	0	0	0	0	0	0	0	0	0	0	/home/dhl_ec/bnelissen/Slides/CD3_manuscript/CD3_slides/AAA297.CD3.location-b/AAA297.CD3.location-b.run1	255	0.7	0.06	0.7	0.06	-9.09725723737	-11.0720822752	1.88984924417	0.110454519531
0.0	1301951.0	0.0	17913.0	1301951.0	4000000.0	0.0	7.0	1.06	1.62	1.27	0.0599999999999	7.46	0.42	0.84	0.18	7.73	0.21	2.39	1.63	0.51	AAA297.CD3.location-b.X6.Y7.tile.tissue.png	72	1	2000	72	a609aa34a6fe124c0eaa6abee3af4f14	0	0	0	0	0	0	0	0	0	0	0	0	0	/home/dhl_ec/bnelissen/Slides/CD3_manuscript/CD3_slides/AAA297.CD3.location-b/AAA297.CD3.location-b.run1	255	0.7	0.06	0.7	0.06	-7.8392892056	-11.6042482728	1.74762589128	1.64897389648
55.0	22146.0	29.0	1296.0	22146.0	4000000.0	1.0	2.0	1.6	1.0	1.24	0.0599999999999	7.15	0.41	0.98	0.23	7.24	0.22	2.24	1.62	0.47	AAA297.CD3.location-b.X6.Y8.tile.tissue.png	73	1	2000	73	d16ba9a5fe406a028e9452b51a771321	0	0	0	0	0	0	0	0	0	0	0	0	0	/home/dhl_ec/bnelissen/Slides/CD3_manuscript/CD3_slides/AAA297.CD3.location-b/AAA297.CD3.location-b.run1	255	0.7	0.06	0.7	0.06	-9.41362460461	-12.3435540373	5.25872320486	1.05126482935
0.0	958210.0	0.0	5496.0	958210.0	4000000.0	0.0	1.0	2.27	2.46	1.28	0.0599999999999	8.9	0.41	0.860000000001	0.19	7.53	0.19	2.29	1.63	0.97	AAA297.CD3.location-b.X6.Y9.tile.tissue.png	74	1	2000	74	b1d488066dec6f696a9e06bcb733f006	0	0	0	0	0	0	0	0	0	0	0	0	0	/home/dhl_ec/bnelissen/Slides/CD3_manuscript/CD3_slides/AAA297.CD3.location-b/AAA297.CD3.location-b.run1	255	0.7	0.06	0.7	0.06	-8.73395060368	-11.2932224776	1.50274237388	1.34853864258
5356.0	1437961.0	2587.0	11986.0	1437961.0	4000000.0	57.0	3.0	1.66	1.86	1.26	0.0499999999997	7.31	0.409999999999	0.81	0.17	8.34	0.29	2.33	1.65	0.56	AAA297.CD3.location-b.X7.Y1.tile.tissue.png	75	1	2000	75	55984a87e0251411764e45801a6a58a8	0	0	0	0	0	0	0	0	0	0	0	0	0	/home/dhl_ec/bnelissen/Slides/CD3_manuscript/CD3_slides/AAA297.CD3.location-b/AAA297.CD3.location-b.run1	255	0.7	0.06	0.7	0.06	-9.23006950568	-11.8053134295	1.67686626853	0.53726009375
0.0	2402459.0	0.0	7498.0	2402459.0	4000000.0	0.0	1.0	1.18	1.82	1.24	0.0599999999999	7.12	0.42	0.82	0.13	8.61	0.25	2.32	1.63	1.18	AAA297.CD3.location-b.X7.Y10.tile.tissue.png	76	1	2000	76	df160000ed8071b3d586b09f5fb3e1c6	0	0	0	0	0	0	0	0	0	0	0	0	0	/home/dhl_ec/bnelissen/Slides/CD3_manuscript/CD3_slides/AAA297.CD3.location-b/AAA297.CD3.location-b.run1	255	0.7	0.06	0.7	0.06	-6.43108989773	-11.1194264401	1.5490704524	0.471148746094
4080.0	3134410.0	1988.0	10983.0	3134410.0	4000000.0	51.0	2.0	1.53	1.9	1.26	0.0500000000002	6.88	0.41	0.81	0.1	9.75	0.36	2.37	1.62	0.95	AAA297.CD3.location-b.X7.Y2.tile.tissue.png	77	1	2000	77	4d84feb31e04abe661b3ea8f5e6c725f	0	0	0	0	0	0	0	0	0	0	0	0	0	/home/dhl_ec/bnelissen/Slides/CD3_manuscript/CD3_slides/AAA297.CD3.location-b/AAA297.CD3.location-b.run1	255	0.7	0.06	0.7	0.06	-9.11348681225	-11.7041243278	1.4467146231	0.25515271875
9409.0	3986454.0	4523.0	9170.0	3986454.0	4000000.0	115.0	1.0	2.07	1.86	1.25	0.0499999999997	7.68	0.4	0.81	0.0700000000002	10.45	0.4	2.32	1.63	0.6	AAA297.CD3.location-b.X7.Y3.tile.tissue.png	78	1	2000	78	1015d57dabb5f2a244b907f404263a49	0	0	0	0	0	0	0	0	0	0	0	0	0	/home/dhl_ec/bnelissen/Slides/CD3_manuscript/CD3_slides/AAA297.CD3.location-b/AAA297.CD3.location-b.run1	255	0.7	0.06	0.7	0.06	-9.62892431839	-11.8223262514	1.91770750877	0.194319463867
96517.0	3979006.0	39805.0	9636.0	3979006.0	4000000.0	931.0	1.0	2.6	2.47	1.3	0.0499999999997	7.34	0.41	0.81	0.0699999999997	11.36	0.41	2.36	1.63	1.08	AAA297.CD3.location-b.X7.Y4.tile.tissue.png	79	1	2000	79	0cd2c9da3049501c6e4daef1045f6ac5	0	0	0	0	0	0	0	0	0	0	0	0	0	/home/dhl_ec/bnelissen/Slides/CD3_manuscript/CD3_slides/AAA297.CD3.location-b/AAA297.CD3.location-b.run1	255	0.7	0.06	0.7	0.06	-9.73056879057	-12.8151943754	2.64658057893	0.498291202148
7652.0	3901260.0	3803.0	11528.0	3901260.0	4000000.0	95.0	2.0	1.56	1.97	1.23	0.0600000000004	8.46	0.41	0.8	0.0599999999999	10.4	0.39	2.34	1.62	0.62	AAA297.CD3.location-b.X7.Y5.tile.tissue.png	80	1	2000	80	ead40ac0a72bbac83bf3fdf1231b0fea	0	0	0	0	0	0	0	0	0	0	0	0	0	/home/dhl_ec/bnelissen/Slides/CD3_manuscript/CD3_slides/AAA297.CD3.location-b/AAA297.CD3.location-b.run1	255	0.7	0.06	0.7	0.06	-9.49061229807	-12.4588475056	2.11848916198	0.218384511719
1541.0	2071015.0	628.0	19768.0	2071015.0	4000000.0	14.0	14.0	1.04	1.51	1.23	0.0599999999999	7.07	0.42	0.81	0.14	8.69	0.31	2.4	1.63	0.58	AAA297.CD3.location-b.X7.Y6.tile.tissue.png	81	1	2000	81	1a0fc7d6c4cbef2b790a0393784171c4	0	0	0	0	0	0	0	0	0	0	0	0	0	/home/dhl_ec/bnelissen/Slides/CD3_manuscript/CD3_slides/AAA297.CD3.location-b/AAA297.CD3.location-b.run1	255	0.7	0.06	0.7	0.06	-9.4628562883	-11.3659038341	2.08486327877	0.422549855469
0.0	220875.0	0.0	2444.0	220875.0	4000000.0	0.0	1.0	1.12	1.49	1.24	0.0599999999999	8.1	0.41	0.93	0.21	6.41	0.16	2.26	1.63	0.51	AAA297.CD3.location-b.X7.Y7.tile.tissue.png	82	1	2000	82	53f2a13ed4492f6c611f88379da891fd	0	0	0	0	0	0	0	0	0	0	0	0	0	/home/dhl_ec/bnelissen/Slides/CD3_manuscript/CD3_slides/AAA297.CD3.location-b/AAA297.CD3.location-b.run1	255	0.7	0.06	0.7	0.06	0.0	-11.2798073318	0.99320196661	2.09600697046
0.0	344667.0	0.0	6140.0	344667.0	4000000.0	0.0	1.0	2.13	2.71	1.27	0.0700000000002	8.05	0.42	0.88	0.22	6.41	0.16	2.27	1.64	1.2	AAA297.CD3.location-b.X7.Y9.tile.tissue.png	83	1	2000	83	d9e8ffdb4170f07760dac277bedf0be8	0	0	0	0	0	0	0	0	0	0	0	0	0	/home/dhl_ec/bnelissen/Slides/CD3_manuscript/CD3_slides/AAA297.CD3.location-b/AAA297.CD3.location-b.run1	255	0.7	0.06	0.7	0.06	0.0	-11.4764007991	2.51095695265	2.09758069678
333.0	2214575.0	148.0	8589.0	2214575.0	4000000.0	4.0	1.0	1.8	1.77	1.23	0.0500000000002	6.96	0.4	0.81	0.14	8.91	0.32	2.32	1.63	0.56	AAA297.CD3.location-b.X8.Y1.tile.tissue.png	84	1	2000	84	62f8be72172c7e36b6397efe51699e91	0	0	0	0	0	0	0	0	0	0	0	0	0	/home/dhl_ec/bnelissen/Slides/CD3_manuscript/CD3_slides/AAA297.CD3.location-b/AAA297.CD3.location-b.run1	255	0.7	0.06	0.7	0.06	-8.8825141331	-11.4878932249	0.926200602554	0.404056035156
400.0	1541691.0	187.0	8492.0	1541691.0	4000000.0	4.0	2.0	1.82	1.59	1.27	0.0599999999999	7.24	0.41	0.84	0.16	8.3	0.29	2.3	1.65	0.58	AAA297.CD3.location-b.X8.Y10.tile.tissue.png	85	1	2000	85	7787377538269cdf2069f98cbcd3a9d5	0	0	0	0	0	0	0	0	0	0	0	0	0	/home/dhl_ec/bnelissen/Slides/CD3_manuscript/CD3_slides/AAA297.CD3.location-b/AAA297.CD3.location-b.run1	255	0.7	0.06	0.7	0.06	-9.15682666452	-11.3997855362	2.28529585004	1.00290345313
14711.0	1272713.0	6280.0	8220.0	1272713.0	4000000.0	122.0	3.0	1.05	1.94	1.22	0.0499999999997	7.29	0.41	0.8	0.19	8.38	0.28	2.31	1.64	1.1	AAA297.CD3.location-b.X8.Y2.tile.tissue.png	86	1	2000	86	1682246abc97e45d090706aabba25dd7	0	0	0	0	0	0	0	0	0	0	0	0	0	/home/dhl_ec/bnelissen/Slides/CD3_manuscript/CD3_slides/AAA297.CD3.location-b/AAA297.CD3.location-b.run1	255	0.7	0.06	0.7	0.06	-9.23732398012	-11.5915098338	1.69725026251	0.3227834375
3238.0	1921380.0	1476.0	14237.0	1921380.0	4000000.0	35.0	5.0	2.29	1.27	1.26	0.0599999999999	7.18	0.41	0.79	0.15	8.58	0.31	2.42	1.65	1.32	AAA297.CD3.location-b.X8.Y3.tile.tissue.png	87	1	2000	87	8d509cf8d249fbd3300b0c5b59774d35	0	0	0	0	0	0	0	0	0	0	0	0	0	/home/dhl_ec/bnelissen/Slides/CD3_manuscript/CD3_slides/AAA297.CD3.location-b/AAA297.CD3.location-b.run1	255	0.7	0.06	0.7	0.06	-9.47772584165	-11.8162133659	2.18134991098	0.6781395
946.0	3833350.0	495.0	10180.0	3833350.0	4000000.0	12.0	2.0	1.09	1.36	1.27	0.0500000000002	6.91	0.4	0.78	0.0699999999997	10.03	0.39	2.37	1.66	0.62	AAA297.CD3.location-b.X8.Y4.tile.tissue.png	88	1	2000	88	aa526ca0e588782c93a546013edd8c91	0	0	0	0	0	0	0	0	0	0	0	0	0	/home/dhl_ec/bnelissen/Slides/CD3_manuscript/CD3_slides/AAA297.CD3.location-b/AAA297.CD3.location-b.run1	255	0.7	0.06	0.7	0.06	-9.22250079509	-11.9593553422	2.06691288531	0.19239253125
20383.0	3273961.0	8787.0	12771.0	3273961.0	4000000.0	191.0	1.0	1.05	1.32	1.19	0.0500000000002	8.58	0.420000000001	0.81	0.0900000000001	9.89	0.37	2.37	1.64	0.59	AAA297.CD3.location-b.X8.Y5.tile.tissue.png	89	1	2000	89	18fd40e3105f022887e7613a79114e32	0	0	0	0	0	0	0	0	0	0	0	0	0	/home/dhl_ec/bnelissen/Slides/CD3_manuscript/CD3_slides/AAA297.CD3.location-b/AAA297.CD3.location-b.run1	255	0.7	0.06	0.7	0.06	-9.47978255426	-11.987857724	2.12561610153	0.313847664062
3184.0	752218.0	1211.0	12371.0	752218.0	4000000.0	21.0	3.0	1.15	1.36	1.22	0.0700000000002	7.37	0.4	0.86	0.21	7.74	0.26	2.31	1.65	0.55	AAA297.CD3.location-b.X8.Y6.tile.tissue.png	90	1	2000	90	87a33489fdadf74c86960c1bdefb2f59	0	0	0	0	0	0	0	0	0	0	0	0	0	/home/dhl_ec/bnelissen/Slides/CD3_manuscript/CD3_slides/AAA297.CD3.location-b/AAA297.CD3.location-b.run1	255	0.7	0.06	0.7	0.06	-9.37371655778	-12.139458539	2.79595582218	1.39326860937
0.0	304792.0	0.0	4361.0	304792.0	4000000.0	0.0	2.0	0.95	1.12	1.19	0.0599999999999	7.11	0.4	0.86	0.22	6.78	0.16	2.25	1.63	0.53	AAA297.CD3.location-b.X8.Y9.tile.tissue.png	91	1	2000	91	8b57ed7db79658e1a97912dcdd6cfb17	0	0	0	0	0	0	0	0	0	0	0	0	0	/home/dhl_ec/bnelissen/Slides/CD3_manuscript/CD3_slides/AAA297.CD3.location-b/AAA297.CD3.location-b.run1	255	0.7	0.06	0.7	0.06	-6.40792906157	-11.1720339464	1.7101631022	1.74392127246
97.0	1796773.0	47.0	6420.0	1796773.0	4000000.0	1.0	1.0	1.34	1.38	1.2	0.0599999999999	8.0	0.41	0.8	0.16	8.39	0.3	2.28	1.64	0.58	AAA297.CD3.location-b.X9.Y1.tile.tissue.png	92	1	2000	92	6f8754d73cd8dd22294052880a1ed08c	0	0	0	0	0	0	0	0	0	0	0	0	0	/home/dhl_ec/bnelissen/Slides/CD3_manuscript/CD3_slides/AAA297.CD3.location-b/AAA297.CD3.location-b.run1	255	0.7	0.06	0.7	0.06	-8.4737303346	-11.2049161672	0.584555042381	0.693057117187
106.0	641610.0	58.0	7156.0	641610.0	4000000.0	2.0	3.0	0.9	1.07	1.22	0.0599999999999	7.35	0.4	0.89	0.2	7.57	0.26	2.32	1.65	0.56	AAA297.CD3.location-b.X9.Y10.tile.tissue.png	93	1	2000	93	91fcc58e0e5593b48886e970b3e4d97d	0	0	0	0	0	0	0	0	0	0	0	0	0	/home/dhl_ec/bnelissen/Slides/CD3_manuscript/CD3_slides/AAA297.CD3.location-b/AAA297.CD3.location-b.run1	255	0.7	0.06	0.7	0.06	-9.1293274129	-11.7871888906	2.61464214689	1.52349770703
45679.0	2206902.0	18969.0	8107.0	2206902.0	4000000.0	387.0	1.0	1.47	1.74	1.2	0.0500000000002	7.39	0.41	0.78	0.14	9.15	0.34	2.34	1.64	0.6	AAA297.CD3.location-b.X9.Y2.tile.tissue.png	94	1	2000	94	474465d1fe83b3ba815aadef61400267	0	0	0	0	0	0	0	0	0	0	0	0	0	/home/dhl_ec/bnelissen/Slides/CD3_manuscript/CD3_slides/AAA297.CD3.location-b/AAA297.CD3.location-b.run1	255	0.7	0.06	0.7	0.06	-9.16188389363	-11.7636402486	1.28678746935	0.34759359375
0.0	0.0	0.0	0.0	0.0	4000000.0	0.0	0.0	1.26	1.17	1.29	0.0599999999999	5.95	0.32	0.920000000001	0.24	4.95	0.14	2.16	1.59	0.51	AAA297.CD3.location-b.X9.Y3.tile.tissue.png	95	1	2000	95	c072ce02b207a6a532bfb60e51f7d4fc	0	0	0	0	0	0	0	0	0	0	0	0	0	/home/dhl_ec/bnelissen/Slides/CD3_manuscript/CD3_slides/AAA297.CD3.location-b/AAA297.CD3.location-b.run1	255	1.0	0.06	1.0	0.06	0.0	0.0	0.0	8.046553
347.0	1463329.0	209.0	14994.0	1463329.0	4000000.0	6.0	4.0	1.26	1.3	1.53	0.0599999999999	7.15	0.41	0.82	0.17	8.17	0.29	2.43	1.68	0.55	AAA297.CD3.location-b.X9.Y4.tile.tissue.png	96	1	2000	96	f93c2210c2a79ea5ba0b6221fe296c43	0	0	0	0	0	0	0	0	0	0	0	0	0	/home/dhl_ec/bnelissen/Slides/CD3_manuscript/CD3_slides/AAA297.CD3.location-b/AAA297.CD3.location-b.run1	255	0.7	0.06	0.7	0.06	-9.3101499205	-12.1458214098	2.73835937566	1.20384800781
1566.0	239068.0	610.0	4094.0	239068.0	4000000.0	9.0	2.0	0.97	1.14	1.2	0.0599999999999	7.23	0.42	0.86	0.22	7.34	0.24	2.26	1.64	0.56	AAA297.CD3.location-b.X9.Y5.tile.tissue.png	97	1	2000	97	f9e2697bca864a7b4c999aec1a2a437a	0	0	0	0	0	0	0	0	0	0	0	0	0	/home/dhl_ec/bnelissen/Slides/CD3_manuscript/CD3_slides/AAA297.CD3.location-b/AAA297.CD3.location-b.run1	255	0.7	0.06	0.7	0.06	-9.41511034934	-12.2336722521	3.03373403256	1.68930387109
0.0	0.0	0.0	0.0	0.0	4000000.0	0.0	0.0	1.12	1.29	1.23	0.0599999999999	5.93	0.32	0.97	0.24	4.93	0.21	2.32	1.64	0.52	AAA297.CD3.location-b.X9.Y6.tile.tissue.png	98	1	2000	98	96e4199b792097bf8b3d890d9846f7cb	0	0	0	0	0	0	0	0	0	0	0	0	0	/home/dhl_ec/bnelissen/Slides/CD3_manuscript/CD3_slides/AAA297.CD3.location-b/AAA297.CD3.location-b.run1	255	1.0	0.06	1.0	0.06	0.0	0.0	0.0	2.17598575
0.0	0.0	0.0	0.0	0.0	4000000.0	0.0	0.0	0.9	0.95	1.39	0.0700000000002	5.89	0.32	0.97	0.23	4.95	0.14	2.16	1.64	0.65	AAA297.CD3.location-b.X9.Y9.tile.tissue.png	99	1	2000	99	590d67ee42866cfadc5164c5ae327fb4	0	0	0	0	0	0	0	0	0	0	0	0	0	/home/dhl_ec/bnelissen/Slides/CD3_manuscript/CD3_slides/AAA297.CD3.location-b/AAA297.CD3.location-b.run1	255	1.0	0.06	1.0	0.06	0.0	0.0	0.0	2.1786905
[truncated: 2 more columns]
