# Supplementary material for: SlideToolkit: An Assistive Toolset for the Histological Quantification of Whole Slide Images
Source: PLoS One. 2014 Nov 5;9(11):e110289. doi: 10.1371/journal.pone.0110289 (PMC4220929; doi:10.1371/journal.pone.0110289)
Supplement: RawData S1 — ICC and BlandAltman plot - measurements and r-script.zip. Measurements of Run1 and Run2, including the code for the calculation of the intraclass correlation coefficient (ICC) and the code for the Bland and Altman plot. (ZIP) [file pone.0110289.s003.zip › cellprofiler.measurements/run1.5fa4fde021f1dae97e370468df11aec9.DefaultOUT_Image.csv]

AreaOccupied_AreaOccupied_DAB_Nuclei	AreaOccupied_AreaOccupied_Tissue	AreaOccupied_Perimeter_DAB_Nuclei	AreaOccupied_Perimeter_Tissue	AreaOccupied_TotalArea_DAB_Nuclei	AreaOccupied_TotalArea_Tissue	Count_DAB_Nuclei	Count_Tissue	ExecutionTime_01LoadImages	ExecutionTime_02ColorToGray	ExecutionTime_03Smooth	ExecutionTime_04ImageMath	ExecutionTime_05IdentifyPrimaryObjects	ExecutionTime_06MeasureImageAreaOccupied	ExecutionTime_07UnmixColors	ExecutionTime_08MaskImage	ExecutionTime_09IdentifyPrimaryObjects	ExecutionTime_10MeasureImageAreaOccupied	ExecutionTime_11OverlayOutlines	ExecutionTime_12OverlayOutlines	ExecutionTime_13SaveImages	FileName_Original	Group_Index	Group_Number	Height_Original	ImageNumber	MD5Digest_Original	ModuleError_01LoadImages	ModuleError_02ColorToGray	ModuleError_03Smooth	ModuleError_04ImageMath	ModuleError_05IdentifyPrimaryObjects	ModuleError_06MeasureImageAreaOccupied	ModuleError_07UnmixColors	ModuleError_08MaskImage	ModuleError_09IdentifyPrimaryObjects	ModuleError_10MeasureImageAreaOccupied	ModuleError_11OverlayOutlines	ModuleError_12OverlayOutlines	ModuleError_13SaveImages	PathName_Original	Scaling_Original	Threshold_FinalThreshold_DAB_Nuclei	Threshold_FinalThreshold_Tissue	Threshold_OrigThreshold_DAB_Nuclei	Threshold_OrigThreshold_Tissue	Threshold_SumOfEntropies_DAB_Nuclei	Threshold_SumOfEntropies_Tissue	Threshold_WeightedVariance_DAB_Nuclei	Threshold_WeightedVariance_Tissue
51.0	16809.0	33.0	1001.0	16809.0	4000000.0	1.0	2.0	2.82	1.91	1.86	0.08	9.57	0.59	1.3	0.32	9.54	0.31	3.22	2.31	1.63	AAA226.CD3.X0.Y10.tile.tissue.png	1	1	2000	1	d57d06fe44ead1a43f301290f27e3d99	0	0	0	0	0	0	0	0	0	0	0	0	0	/home/dhl_ec/bnelissen/Slides/CD3_manuscript/CD3_slides/AAA226.CD3/AAA226.CD3.run1	255	0.7	0.06	0.7	0.06	-8.81297513175	-11.4867376032	2.57030255506	2.52517285425
96.0	4016.0	52.0	418.0	4016.0	4000000.0	1.0	2.0	1.75	3.63	1.81	0.08	10.04	0.61	1.22	0.32	9.17	0.3	3.08	2.02	1.01	AAA226.CD3.X0.Y11.tile.tissue.png	2	1	2000	2	ca1ad80cd89aa5c4f891f385d7c3508a	0	0	0	0	0	0	0	0	0	0	0	0	0	/home/dhl_ec/bnelissen/Slides/CD3_manuscript/CD3_slides/AAA226.CD3/AAA226.CD3.run1	255	0.7	0.06	0.7	0.06	-9.65311178426	-11.1427054288	2.80345377788	2.49860858368
0.0	16856.0	0.0	1430.0	16856.0	4000000.0	0.0	6.0	1.52	2.11	1.2	0.06	6.67	0.37	0.74	0.21	6.27	0.13	2.09	1.54	0.7	AAA226.CD3.X0.Y12.tile.tissue.png	3	1	2000	3	6bac91f13825c1e21abf0fad506bf71a	0	0	0	0	0	0	0	0	0	0	0	0	0	/home/dhl_ec/bnelissen/Slides/CD3_manuscript/CD3_slides/AAA226.CD3/AAA226.CD3.run1	255	0.7	0.06	0.7	0.06	-8.38965758567	-11.058061052	3.64440790862	0.85768154126
267.0	24656.0	111.0	2078.0	24656.0	4000000.0	2.0	8.0	3.54	2.6	1.77	0.08	6.89	0.57	1.01	0.22	6.81	0.22	2.11	1.53	0.5	AAA226.CD3.X0.Y13.tile.tissue.png	4	1	2000	4	d9fac2ad93e0d9b33658ee3dede7ceba	0	0	0	0	0	0	0	0	0	0	0	0	0	/home/dhl_ec/bnelissen/Slides/CD3_manuscript/CD3_slides/AAA226.CD3/AAA226.CD3.run1	255	0.7	0.06	0.7	0.06	-9.73351251513	-10.8823747886	3.1811029331	0.55042980542
81.0	19318.0	58.0	1915.0	19318.0	4000000.0	1.0	9.0	0.96	1.3	1.19	0.08	6.79	0.37	0.74	0.22	6.76	0.22	2.13	1.52	0.58	AAA226.CD3.X0.Y14.tile.tissue.png	5	1	2000	5	e697e83bcaeec57ee218c518a484887e	0	0	0	0	0	0	0	0	0	0	0	0	0	/home/dhl_ec/bnelissen/Slides/CD3_manuscript/CD3_slides/AAA226.CD3/AAA226.CD3.run1	255	0.7	0.06	0.7	0.06	-9.1435609366	-11.1656455615	3.20606712812	1.54081190454
318.0	16945.0	142.0	1582.0	16945.0	4000000.0	2.0	7.0	0.99	1.3	1.15	0.06	6.73	0.36	0.93	0.21	6.72	0.21	2.08	1.52	0.4	AAA226.CD3.X0.Y15.tile.tissue.png	6	1	2000	6	69abcc82ad031b4ffc70935a5f187e5d	0	0	0	0	0	0	0	0	0	0	0	0	0	/home/dhl_ec/bnelissen/Slides/CD3_manuscript/CD3_slides/AAA226.CD3/AAA226.CD3.run1	255	0.7	0.06	0.7	0.06	-9.44239536605	-11.5867872498	3.90658941536	2.1955655249
397.0	16646.0	132.0	1524.0	16646.0	4000000.0	2.0	7.0	0.96	1.13	1.17	0.06	6.65	0.37	0.76	0.22	6.62	0.21	2.09	1.51	0.43	AAA226.CD3.X0.Y16.tile.tissue.png	7	1	2000	7	2e53fd93a7b095223b459873c53f6c0d	0	0	0	0	0	0	0	0	0	0	0	0	0	/home/dhl_ec/bnelissen/Slides/CD3_manuscript/CD3_slides/AAA226.CD3/AAA226.CD3.run1	255	0.7	0.06	0.7	0.06	-9.48632580501	-11.1939056554	3.20281705324	1.68911677588
0.0	17353.0	0.0	1637.0	17353.0	4000000.0	0.0	7.0	1.65	2.04	1.16	0.06	6.62	0.37	0.74	0.22	6.15	0.13	2.09	1.52	0.48	AAA226.CD3.X0.Y17.tile.tissue.png	8	1	2000	8	1d3b8aaaf4756a14ad41844e0dfe193e	0	0	0	0	0	0	0	0	0	0	0	0	0	/home/dhl_ec/bnelissen/Slides/CD3_manuscript/CD3_slides/AAA226.CD3/AAA226.CD3.run1	255	0.7	0.06	0.7	0.06	-9.33187591627	-10.969535308	3.77201090823	0.97460614624
0.0	15032.0	0.0	1393.0	15032.0	3608000.0	0.0	5.0	0.82	1.51	1.05	0.05	6.06	0.35	0.7	0.19	5.27	0.13	1.89	1.38	0.36	AAA226.CD3.X0.Y18.tile.tissue.png	9	1	2000	9	5c309a6661713911ea2c847d11d5912c	0	0	0	0	0	0	0	0	0	0	0	0	0	/home/dhl_ec/bnelissen/Slides/CD3_manuscript/CD3_slides/AAA226.CD3/AAA226.CD3.run1	255	0.7	0.06	0.7	0.06	0.0	-11.8437305618	2.87753833489	4.70028851927
308.0	6433.0	121.0	726.0	6433.0	4000000.0	2.0	4.0	1.3	1.9	1.21	0.05	6.61	0.36	0.75	0.21	6.52	0.21	2.06	1.53	0.44	AAA226.CD3.X0.Y3.tile.tissue.png	10	1	2000	10	9f0a2fd1ab50e37244a6bd063d2f7606	0	0	0	0	0	0	0	0	0	0	0	0	0	/home/dhl_ec/bnelissen/Slides/CD3_manuscript/CD3_slides/AAA226.CD3/AAA226.CD3.run1	255	0.7	0.06	0.7	0.06	-9.01388294827	-11.0792538529	2.9176637238	1.93037257849
667.0	29314.0	244.0	2167.0	29314.0	4000000.0	5.0	5.0	2.25	1.82	1.15	0.06	6.69	0.37	0.75	0.21	6.86	0.28	2.74	1.57	0.41	AAA226.CD3.X0.Y4.tile.tissue.png	11	1	2000	11	71fbe1151c062a105fa784a15bfcf011	0	0	0	0	0	0	0	0	0	0	0	0	0	/home/dhl_ec/bnelissen/Slides/CD3_manuscript/CD3_slides/AAA226.CD3/AAA226.CD3.run1	255	0.7	0.06	0.7	0.06	-9.20450229704	-11.4777534512	4.40650791765	1.34493239404
0.0	83019.0	0.0	2598.0	83019.0	4000000.0	0.0	4.0	2.41	2.59	1.18	0.06	6.3	0.36	0.75	0.2	6.12	0.22	2.12	1.78	0.39	AAA226.CD3.X0.Y5.tile.tissue.png	12	1	2000	12	0e0f56fa6fc35ef6f7027c3a8a7d1aa4	0	0	0	0	0	0	0	0	0	0	0	0	0	/home/dhl_ec/bnelissen/Slides/CD3_manuscript/CD3_slides/AAA226.CD3/AAA226.CD3.run1	255	0.7	0.06	0.7	0.06	-8.62258593559	-11.5465737827	0.839414262379	2.27755491602
0.0	9505.0	0.0	743.0	9505.0	4000000.0	0.0	3.0	3.57	1.26	1.18	0.08	6.92	0.38	0.82	0.22	6.35	0.13	2.08	1.53	0.41	AAA226.CD3.X0.Y6.tile.tissue.png	13	1	2000	13	1b726668d3cc8fa848563f28d5391c7a	0	0	0	0	0	0	0	0	0	0	0	0	0	/home/dhl_ec/bnelissen/Slides/CD3_manuscript/CD3_slides/AAA226.CD3/AAA226.CD3.run1	255	0.7	0.06	0.7	0.06	-9.37425043691	-11.4644324627	2.57449340961	1.34007987402
0.0	6203.0	0.0	548.0	6203.0	4000000.0	0.0	2.0	1.6	1.73	1.19	0.06	6.58	0.37	0.76	0.22	6.05	0.14	2.1	1.54	0.39	AAA226.CD3.X0.Y7.tile.tissue.png	14	1	2000	14	3e65b08805ee493d41cad1465485f499	0	0	0	0	0	0	0	0	0	0	0	0	0	/home/dhl_ec/bnelissen/Slides/CD3_manuscript/CD3_slides/AAA226.CD3/AAA226.CD3.run1	255	0.7	0.06	0.7	0.06	0.0	-11.4096650652	3.80253821236	2.41138156525
0.0	4684.0	0.0	446.0	4684.0	4000000.0	0.0	2.0	2.76	2.78	1.17	0.06	7.03	0.37	0.76	0.22	5.92	0.14	2.09	1.54	0.42	AAA226.CD3.X0.Y8.tile.tissue.png	15	1	2000	15	b5d799acc87368aa3664fa9ea53a0829	0	0	0	0	0	0	0	0	0	0	0	0	0	/home/dhl_ec/bnelissen/Slides/CD3_manuscript/CD3_slides/AAA226.CD3/AAA226.CD3.run1	255	0.7	0.06	0.7	0.06	0.0	-10.9979832271	3.15237231299	2.26781428937
440.0	195678.0	213.0	6080.0	195678.0	4000000.0	5.0	13.0	1.21	2.24	1.16	0.06	7.4	0.39	0.76	0.21	7.1	0.23	2.23	1.54	0.42	AAA226.CD3.X0.Y9.tile.tissue.png	16	1	2000	16	94d263893ca2e6a78058fd07e9e56f9b	0	0	0	0	0	0	0	0	0	0	0	0	0	/home/dhl_ec/bnelissen/Slides/CD3_manuscript/CD3_slides/AAA226.CD3/AAA226.CD3.run1	255	0.7	0.06	0.7	0.06	-9.16095970649	-10.6494504619	2.57935395778	0.985919589844
5909.0	2746898.0	2619.0	12861.0	2746898.0	4000000.0	61.0	4.0	1.16	2.11	1.15	0.05	7.07	0.41	0.74	0.12	9.18	0.33	2.31	1.55	0.54	AAA226.CD3.X1.Y10.tile.tissue.png	17	1	2000	17	c353f0dcdf18b79f8529d8e4f9c19bd8	0	0	0	0	0	0	0	0	0	0	0	0	0	/home/dhl_ec/bnelissen/Slides/CD3_manuscript/CD3_slides/AAA226.CD3/AAA226.CD3.run1	255	0.7	0.06	0.7	0.06	-9.00741234448	-11.7141551155	1.53779227392	0.162860027344
6713.0	462950.0	2704.0	9900.0	462950.0	4000000.0	54.0	8.0	0.86	1.12	1.19	0.05	7.12	0.39	0.74	0.2	7.25	0.24	2.19	1.55	0.69	AAA226.CD3.X1.Y11.tile.tissue.png	18	1	2000	18	5ee92f64a34c1bbf4a53e147e6d94be4	0	0	0	0	0	0	0	0	0	0	0	0	0	/home/dhl_ec/bnelissen/Slides/CD3_manuscript/CD3_slides/AAA226.CD3/AAA226.CD3.run1	255	0.7	0.06	0.7	0.06	-9.3547960178	-12.1668284242	3.31538876257	0.133369054687
0.0	10585.0	0.0	1083.0	10585.0	4000000.0	0.0	5.0	0.99	1.35	1.16	0.05	6.89	0.38	0.76	0.22	6.53	0.14	2.09	1.54	0.54	AAA226.CD3.X1.Y12.tile.tissue.png	19	1	2000	19	51fcf70361ac040fba1ba85c2a46a4b0	0	0	0	0	0	0	0	0	0	0	0	0	0	/home/dhl_ec/bnelissen/Slides/CD3_manuscript/CD3_slides/AAA226.CD3/AAA226.CD3.run1	255	0.7	0.06	0.7	0.06	-9.32188032102	-12.216231611	2.87426407415	0.0818402658691
268.0	14373.0	114.0	1416.0	14373.0	4000000.0	2.0	7.0	1.22	1.58	1.16	0.05	6.86	0.38	0.73	0.23	6.83	0.22	2.13	1.53	0.57	AAA226.CD3.X1.Y13.tile.tissue.png	20	1	2000	20	1ea748e8c003a77529d43a6288a3e2cd	0	0	0	0	0	0	0	0	0	0	0	0	0	/home/dhl_ec/bnelissen/Slides/CD3_manuscript/CD3_slides/AAA226.CD3/AAA226.CD3.run1	255	0.7	0.06	0.7	0.06	-9.40102868853	-12.5006277599	2.67615837813	0.0684273963623
1024.0	20496.0	332.0	1286.0	20496.0	4000000.0	5.0	4.0	0.9	1.92	1.16	0.05	6.65	0.37	0.73	0.23	6.69	0.21	2.08	1.51	0.58	AAA226.CD3.X1.Y14.tile.tissue.png	21	1	2000	21	3f6a8baee1f564a3464e0682953522c8	0	0	0	0	0	0	0	0	0	0	0	0	0	/home/dhl_ec/bnelissen/Slides/CD3_manuscript/CD3_slides/AAA226.CD3/AAA226.CD3.run1	255	0.7	0.06	0.7	0.06	-9.21867073985	-12.5308482345	2.75743428931	0.0743030292969
0.0	5878.0	0.0	520.0	5878.0	4000000.0	0.0	2.0	0.87	1.88	1.16	0.0500000000001	6.62	0.37	0.74	0.21	5.75	0.14	2.13	2.12	0.54	AAA226.CD3.X1.Y15.tile.tissue.png	22	1	2000	22	7f8f53e4cda893f7e80a92c6fbde4358	0	0	0	0	0	0	0	0	0	0	0	0	0	/home/dhl_ec/bnelissen/Slides/CD3_manuscript/CD3_slides/AAA226.CD3/AAA226.CD3.run1	255	0.7	0.06	0.7	0.06	0.0	-12.5395533405	2.44932491254	0.0740579153748
0.0	3361.0	0.0	260.0	3361.0	4000000.0	0.0	1.0	1.34	1.43	1.16	0.0400000000001	6.67	0.37	0.73	0.21	6.84	0.22	3.14	1.63	0.69	AAA226.CD3.X1.Y16.tile.tissue.png	23	1	2000	23	137947406fefcd379f507d6679086b1a	0	0	0	0	0	0	0	0	0	0	0	0	0	/home/dhl_ec/bnelissen/Slides/CD3_manuscript/CD3_slides/AAA226.CD3/AAA226.CD3.run1	255	0.7	0.06	0.7	0.06	0.0	-12.4063684322	3.87125936756	0.0681524035034
66.0	4236.0	35.0	414.0	4236.0	4000000.0	1.0	2.0	0.92	1.07	1.18	0.0500000000001	6.66	0.37	0.73	0.21	6.69	0.21	2.08	1.53	0.57	AAA226.CD3.X1.Y17.tile.tissue.png	24	1	2000	24	e49d766b3ab42ad0edf5e0b92f72704d	0	0	0	0	0	0	0	0	0	0	0	0	0	/home/dhl_ec/bnelissen/Slides/CD3_manuscript/CD3_slides/AAA226.CD3/AAA226.CD3.run1	255	0.7	0.06	0.7	0.06	-8.69010538736	-12.4323516971	2.71919375595	0.0560172810669
0.0	74743.0	0.0	1272.0	74743.0	3608000.0	0.0	1.0	1.19	1.7	1.17	0.0500000000001	6.77	0.35	0.69	0.2	6.13	0.13	1.92	1.38	0.45	AAA226.CD3.X1.Y18.tile.tissue.png	25	1	2000	25	0b7959adf256b8ed1c4996051bde2b05	0	0	0	0	0	0	0	0	0	0	0	0	0	/home/dhl_ec/bnelissen/Slides/CD3_manuscript/CD3_slides/AAA226.CD3/AAA226.CD3.run1	255	0.7	0.06	0.7	0.06	0.0	-11.3835964582	0.564959051349	1.69440153284
9075.0	659279.0	4141.0	18633.0	659279.0	4000000.0	84.0	19.0	1.01	1.32	1.17	0.0600000000001	7.58	0.38	0.76	0.19	7.45	0.24	2.27	1.53	0.65	AAA226.CD3.X1.Y3.tile.tissue.png	26	1	2000	26	a33822d12bcda711db2fd89208b0579b	0	0	0	0	0	0	0	0	0	0	0	0	0	/home/dhl_ec/bnelissen/Slides/CD3_manuscript/CD3_slides/AAA226.CD3/AAA226.CD3.run1	255	0.7	0.06	0.7	0.06	-9.48351898806	-11.3980978408	4.1477863346	0.35768065625
12281.0	513099.0	4846.0	14950.0	513099.0	4000000.0	98.0	7.0	1.21	3.5	1.16	0.0799999999999	7.05	0.39	0.75	0.2	7.29	0.23	2.2	1.53	1.09	AAA226.CD3.X1.Y4.tile.tissue.png	27	1	2000	27	884d5e5f5aa7093153c1a3ff9e7d032e	0	0	0	0	0	0	0	0	0	0	0	0	0	/home/dhl_ec/bnelissen/Slides/CD3_manuscript/CD3_slides/AAA226.CD3/AAA226.CD3.run1	255	0.7	0.06	0.7	0.06	-9.66042312485	-12.502364141	4.33416511064	0.1630355625
5177.0	118936.0	1940.0	5651.0	118936.0	4000000.0	34.0	11.0	2.07	2.26	1.16	0.0500000000001	7.01	0.47	0.75	0.22	6.91	0.22	2.14	1.51	0.55	AAA226.CD3.X1.Y5.tile.tissue.png	28	1	2000	28	8151fa1acf93071eeea5ad01d21fc47e	0	0	0	0	0	0	0	0	0	0	0	0	0	/home/dhl_ec/bnelissen/Slides/CD3_manuscript/CD3_slides/AAA226.CD3/AAA226.CD3.run1	255	0.7	0.06	0.7	0.06	-9.4017889907	-11.3543852542	2.39285155405	0.136796433594
0.0	14748.0	0.0	1358.0	14748.0	4000000.0	0.0	5.0	1.61	2.34	1.08	0.0500000000001	6.5	0.37	0.73	0.22	6.21	0.13	2.02	1.48	0.55	AAA226.CD3.X1.Y6.tile.tissue.png	29	1	2000	29	74cbd7d94b3a6f915058610f393d8d4a	0	0	0	0	0	0	0	0	0	0	0	0	0	/home/dhl_ec/bnelissen/Slides/CD3_manuscript/CD3_slides/AAA226.CD3/AAA226.CD3.run1	255	0.7	0.06	0.7	0.06	-9.23235567966	-12.5730440297	4.15134895683	0.0953126014404
0.0	6125.0	0.0	474.0	6125.0	4000000.0	0.0	2.0	2.82	1.75	1.78	0.0699999999999	7.08	0.37	0.75	0.21	6.4	0.14	2.08	1.54	0.37	AAA226.CD3.X1.Y7.tile.tissue.png	30	1	2000	30	eedadd86c79a400246360f1847eea32c	0	0	0	0	0	0	0	0	0	0	0	0	0	/home/dhl_ec/bnelissen/Slides/CD3_manuscript/CD3_slides/AAA226.CD3/AAA226.CD3.run1	255	0.7	0.06	0.7	0.06	-7.67576038176	-12.522411195	3.44870895224	0.0938781751709
3320.0	76630.0	1245.0	4158.0	76630.0	4000000.0	22.0	10.0	1.0	1.1	1.18	0.05	6.93	0.4	0.74	0.22	6.89	0.21	2.13	1.53	0.4	AAA226.CD3.X1.Y8.tile.tissue.png	31	1	2000	31	b710d2cce07c9a33daaa52e2efbd4b48	0	0	0	0	0	0	0	0	0	0	0	0	0	/home/dhl_ec/bnelissen/Slides/CD3_manuscript/CD3_slides/AAA226.CD3/AAA226.CD3.run1	255	0.7	0.06	0.7	0.06	-9.07065318276	-12.4889781854	4.10489750892	0.105378123047
28722.0	3161360.0	12445.0	24239.0	3161360.0	4000000.0	262.0	6.0	1.17	1.5	1.13	0.0500000000001	7.49	0.39	0.76	0.1	10.07	0.35	2.3	1.53	0.47	AAA226.CD3.X1.Y9.tile.tissue.png	32	1	2000	32	617c95a96930ea4673991547c2410015	0	0	0	0	0	0	0	0	0	0	0	0	0	/home/dhl_ec/bnelissen/Slides/CD3_manuscript/CD3_slides/AAA226.CD3/AAA226.CD3.run1	255	0.7	0.06	0.7	0.06	-9.47147811346	-12.2883257751	2.86804086084	0.272571691406
770.0	77983.0	323.0	2557.0	77983.0	4000000.0	7.0	6.0	1.01	2.15	1.16	0.05	6.99	0.38	0.77	0.21	6.96	0.21	2.12	1.52	0.39	AAA226.CD3.X10.Y10.tile.tissue.png	33	1	2000	33	7bd7ac6630cc517a523528dcd448e043	0	0	0	0	0	0	0	0	0	0	0	0	0	/home/dhl_ec/bnelissen/Slides/CD3_manuscript/CD3_slides/AAA226.CD3/AAA226.CD3.run1	255	0.7	0.06	0.7	0.06	-9.00339627043	-11.6137268464	1.37004878876	0.112879292969
472.0	7668.0	202.0	664.0	7668.0	4000000.0	3.0	3.0	1.32	1.6	1.19	0.05	6.87	0.39	0.77	0.23	6.87	0.21	2.09	1.53	0.42	AAA226.CD3.X10.Y11.tile.tissue.png	34	1	2000	34	f8f3afca35660cbeb9e5f2004ad64e50	0	0	0	0	0	0	0	0	0	0	0	0	0	/home/dhl_ec/bnelissen/Slides/CD3_manuscript/CD3_slides/AAA226.CD3/AAA226.CD3.run1	255	0.7	0.06	0.7	0.06	-9.59648485657	-12.5211517803	2.42353279328	0.0506867497559
0.0	68255.0	0.0	2500.0	68255.0	4000000.0	0.0	6.0	2.83	3.65	1.14	0.05	6.83	0.38	0.75	0.21	6.42	0.13	2.11	1.53	0.38	AAA226.CD3.X10.Y12.tile.tissue.png	35	1	2000	35	b40bba18eaf00f5dcbb256897280eba5	0	0	0	0	0	0	0	0	0	0	0	0	0	/home/dhl_ec/bnelissen/Slides/CD3_manuscript/CD3_slides/AAA226.CD3/AAA226.CD3.run1	255	0.7	0.06	0.7	0.06	-7.14334419645	-12.6258761299	0.468243335946	0.0681307436523
373.0	25473.0	215.0	2176.0	25473.0	4000000.0	4.0	9.0	3.04	2.51	1.18	0.05	6.82	0.54	0.77	0.22	6.84	0.27	2.14	1.57	0.41	AAA226.CD3.X10.Y13.tile.tissue.png	36	1	2000	36	8c52aa33766f7b15563be85f20f22fc5	0	0	0	0	0	0	0	0	0	0	0	0	0	/home/dhl_ec/bnelissen/Slides/CD3_manuscript/CD3_slides/AAA226.CD3/AAA226.CD3.run1	255	0.7	0.06	0.7	0.06	-9.41608272406	-12.4987691174	2.25031207104	0.0550875668945
563.0	256536.0	294.0	4850.0	256536.0	4000000.0	7.0	9.0	2.27	2.96	1.25	0.0500000000001	7.11	0.38	0.75	0.21	7.18	0.22	2.18	1.54	0.44	AAA226.CD3.X10.Y14.tile.tissue.png	37	1	2000	37	e30cbf3af8e515761c2cb6089e047a4a	0	0	0	0	0	0	0	0	0	0	0	0	0	/home/dhl_ec/bnelissen/Slides/CD3_manuscript/CD3_slides/AAA226.CD3/AAA226.CD3.run1	255	0.7	0.06	0.7	0.06	-8.12442495854	-11.6167941838	1.31086485401	0.0554331835937
383.0	400401.0	249.0	7841.0	400401.0	4000000.0	6.0	10.0	2.51	2.77	1.18	0.05	7.05	0.38	0.75	0.22	7.25	0.23	2.23	1.56	0.56	AAA226.CD3.X10.Y15.tile.tissue.png	38	1	2000	38	9636892213ad7c1fd37e9f21fdb8c143	0	0	0	0	0	0	0	0	0	0	0	0	0	/home/dhl_ec/bnelissen/Slides/CD3_manuscript/CD3_slides/AAA226.CD3/AAA226.CD3.run1	255	0.7	0.06	0.7	0.06	-8.65826437739	-12.4617937838	1.69541744539	0.119432386719
290.0	29600.0	98.0	1028.0	29600.0	4000000.0	3.0	2.0	3.02	3.2	1.18	0.05	6.97	0.38	0.74	0.23	6.85	0.22	2.1	1.53	0.39	AAA226.CD3.X10.Y16.tile.tissue.png	39	1	2000	39	90500578292ede730de036f70141db04	0	0	0	0	0	0	0	0	0	0	0	0	0	/home/dhl_ec/bnelissen/Slides/CD3_manuscript/CD3_slides/AAA226.CD3/AAA226.CD3.run1	255	0.7	0.06	0.7	0.06	-7.28076742279	-11.3902949466	0.189204806766	0.0421735574951
1065.0	35835.0	409.0	1688.0	35835.0	4000000.0	7.0	4.0	2.43	1.78	1.14	0.0599999999999	6.89	0.38	0.74	0.23	6.74	0.21	2.13	1.53	0.57	AAA226.CD3.X10.Y17.tile.tissue.png	40	1	2000	40	e1d61513f2e839f6d3ee2a9f6aa89b2e	0	0	0	0	0	0	0	0	0	0	0	0	0	/home/dhl_ec/bnelissen/Slides/CD3_manuscript/CD3_slides/AAA226.CD3/AAA226.CD3.run1	255	0.7	0.06	0.7	0.06	-8.6128105387	-12.2427335566	0.742616709542	0.0609262294922
0.0	18227.0	0.0	1046.0	18227.0	3608000.0	0.0	3.0	1.76	2.21	1.04	0.0400000000001	6.08	0.34	0.68	0.2	5.8	0.13	1.94	1.4	0.49	AAA226.CD3.X10.Y18.tile.tissue.png	41	1	2000	41	2bacd2139b23ed063b8b5418d36da314	0	0	0	0	0	0	0	0	0	0	0	0	0	/home/dhl_ec/bnelissen/Slides/CD3_manuscript/CD3_slides/AAA226.CD3/AAA226.CD3.run1	255	0.7	0.06	0.7	0.06	-7.57883108954	-9.54634255905	0.758444786862	0.294990361182
395.0	1075309.0	152.0	9632.0	1075309.0	4000000.0	2.0	4.0	2.73	1.5	1.27	0.0600000000002	10.0	0.39	0.82	0.18	7.61	0.32	2.21	1.54	0.43	AAA226.CD3.X10.Y2.tile.tissue.png	42	1	2000	42	5b98db116e45d3a055fc3e00401c8ba2	0	0	0	0	0	0	0	0	0	0	0	0	0	/home/dhl_ec/bnelissen/Slides/CD3_manuscript/CD3_slides/AAA226.CD3/AAA226.CD3.run1	255	0.7	0.06	0.7	0.06	-7.75379469893	-11.6066753343	0.266014623083	3.96894669531
4165.0	326935.0	1910.0	4967.0	326935.0	4000000.0	42.0	6.0	2.59	1.73	1.2	0.0600000000002	7.14	0.39	0.75	0.22	7.57	0.23	2.18	1.54	0.41	AAA226.CD3.X10.Y3.tile.tissue.png	43	1	2000	43	03f2b1f9ec2ee444d7098f22c199bde8	0	0	0	0	0	0	0	0	0	0	0	0	0	/home/dhl_ec/bnelissen/Slides/CD3_manuscript/CD3_slides/AAA226.CD3/AAA226.CD3.run1	255	0.7	0.06	0.7	0.06	-9.25782527068	-11.9327779212	2.05202745103	0.110417851563
141.0	9985.0	72.0	822.0	9985.0	4000000.0	2.0	3.0	1.06	1.59	1.14	0.05	6.98	0.45	0.87	0.25	6.85	0.21	2.09	1.54	0.6	AAA226.CD3.X10.Y4.tile.tissue.png	44	1	2000	44	ce1bf81dc2167c23e5b5e5a2a05fd35e	0	0	0	0	0	0	0	0	0	0	0	0	0	/home/dhl_ec/bnelissen/Slides/CD3_manuscript/CD3_slides/AAA226.CD3/AAA226.CD3.run1	255	0.7	0.06	0.7	0.06	-8.8414225642	-11.8603733278	1.90381291987	0.070291303833
205.0	17591.0	123.0	1396.0	17591.0	4000000.0	3.0	5.0	0.93	1.57	1.17	0.05	6.92	0.38	0.75	0.22	7.01	0.31	2.62	1.55	0.67	AAA226.CD3.X10.Y5.tile.tissue.png	45	1	2000	45	6fe91c394f891d6c73b64e68365b17e4	0	0	0	0	0	0	0	0	0	0	0	0	0	/home/dhl_ec/bnelissen/Slides/CD3_manuscript/CD3_slides/AAA226.CD3/AAA226.CD3.run1	255	0.7	0.06	0.7	0.06	-9.41026229619	-12.3477101787	3.49481595896	0.0953950732422
31883.0	587717.0	12180.0	17945.0	587717.0	4000000.0	258.0	18.0	1.09	1.43	1.14	0.05	7.15	0.48	1.18	0.23	7.75	0.36	2.22	1.54	0.49	AAA226.CD3.X10.Y6.tile.tissue.png	46	1	2000	46	a96e0409a3785cc07a8faef461879f83	0	0	0	0	0	0	0	0	0	0	0	0	0	/home/dhl_ec/bnelissen/Slides/CD3_manuscript/CD3_slides/AAA226.CD3/AAA226.CD3.run1	255	0.7	0.06	0.7	0.06	-9.57519445777	-12.6546343819	2.79275157836	0.154617308594
58983.0	3709608.0	23754.0	16449.0	3709608.0	4000000.0	553.0	1.0	1.54	1.96	1.14	0.0500000000002	6.69	0.46	0.75	0.0699999999999	10.18	0.37	2.83	1.54	0.55	AAA226.CD3.X10.Y7.tile.tissue.png	47	1	2000	47	ae6352fd7c02d9cb551203d04cf576f9	0	0	0	0	0	0	0	0	0	0	0	0	0	/home/dhl_ec/bnelissen/Slides/CD3_manuscript/CD3_slides/AAA226.CD3/AAA226.CD3.run1	255	0.7	0.06	0.7	0.06	-9.18338867901	-11.9339011946	1.36077308133	0.182537238281
10478.0	2236988.0	3599.0	18085.0	2236988.0	4000000.0	81.0	6.0	1.66	1.53	1.13	0.05	6.96	0.48	0.9	0.12	8.73	0.42	2.25	1.52	0.42	AAA226.CD3.X10.Y8.tile.tissue.png	48	1	2000	48	76b4a6863db35d41107b1a8dbe1ba269	0	0	0	0	0	0	0	0	0	0	0	0	0	/home/dhl_ec/bnelissen/Slides/CD3_manuscript/CD3_slides/AAA226.CD3/AAA226.CD3.run1	255	0.7	0.06	0.7	0.06	-8.64493967949	-11.5061895676	1.09638577509	0.130090171875
31573.0	2724107.0	13031.0	17855.0	2724107.0	4000000.0	291.0	7.0	3.19	2.62	1.36	0.05	7.04	0.39	0.79	0.16	9.45	0.33	2.37	1.54	0.45	AAA226.CD3.X10.Y9.tile.tissue.png	49	1	2000	49	27916b68dd8c1ae35e6f067472a7fb75	0	0	0	0	0	0	0	0	0	0	0	0	0	/home/dhl_ec/bnelissen/Slides/CD3_manuscript/CD3_slides/AAA226.CD3/AAA226.CD3.run1	255	0.7	0.06	0.7	0.06	-9.32330620594	-12.1276297338	2.13854777994	0.27621134375
42252.0	3260000.0	15106.0	10648.0	3260000.0	4000000.0	283.0	3.0	2.02	2.17	1.12	0.05	6.86	0.38	0.86	0.0899999999999	9.69	0.54	2.35	1.54	0.65	AAA226.CD3.X11.Y10.tile.tissue.png	50	1	2000	50	307143379e774d68ddf31f2b5b5170c6	0	0	0	0	0	0	0	0	0	0	0	0	0	/home/dhl_ec/bnelissen/Slides/CD3_manuscript/CD3_slides/AAA226.CD3/AAA226.CD3.run1	255	0.7	0.06	0.7	0.06	-9.25582781709	-12.0009168713	1.52289934788	0.19417846875
40156.0	1288957.0	14538.0	12137.0	1288957.0	4000000.0	267.0	7.0	1.96	2.28	1.18	0.05	7.07	0.39	0.75	0.16	8.43	0.36	2.26	1.54	0.51	AAA226.CD3.X11.Y11.tile.tissue.png	51	1	2000	51	7f0e27f8282fbaf8a71216716eca8517	0	0	0	0	0	0	0	0	0	0	0	0	0	/home/dhl_ec/bnelissen/Slides/CD3_manuscript/CD3_slides/AAA226.CD3/AAA226.CD3.run1	255	0.7	0.06	0.7	0.06	-9.44775523717	-12.2815095462	1.86451704006	0.159190554688
2571.0	119586.0	1117.0	2965.0	119586.0	4000000.0	23.0	4.0	1.34	1.61	1.13	0.05	6.86	0.39	0.75	0.22	7.19	0.3	2.11	1.53	0.56	AAA226.CD3.X11.Y12.tile.tissue.png	52	1	2000	52	8066690c07dda77d02cbfb1dd0d521a0	0	0	0	0	0	0	0	0	0	0	0	0	0	/home/dhl_ec/bnelissen/Slides/CD3_manuscript/CD3_slides/AAA226.CD3/AAA226.CD3.run1	255	0.7	0.06	0.7	0.06	-9.33561486861	-12.4589670965	1.85807760011	0.0772570136719
0.0	3249.0	0.0	276.0	3249.0	4000000.0	0.0	1.0	1.14	1.55	1.62	0.05	6.95	0.46	0.74	0.22	6.08	0.14	2.09	1.53	0.41	AAA226.CD3.X11.Y13.tile.tissue.png	53	1	2000	53	16b665bfb6769a2a71273ee4d3b0071c	0	0	0	0	0	0	0	0	0	0	0	0	0	/home/dhl_ec/bnelissen/Slides/CD3_manuscript/CD3_slides/AAA226.CD3/AAA226.CD3.run1	255	0.7	0.06	0.7	0.06	0.0	-12.5556128957	1.91067038055	0.0379225856934
404.0	37821.0	131.0	1808.0	37821.0	4000000.0	2.0	5.0	0.82	1.18	1.13	0.05	6.74	0.39	0.75	0.22	6.9	0.32	2.19	1.71	0.5	AAA226.CD3.X11.Y14.tile.tissue.png	54	1	2000	54	2c82b456ee52ffb59f55216dadc2b59c	0	0	0	0	0	0	0	0	0	0	0	0	0	/home/dhl_ec/bnelissen/Slides/CD3_manuscript/CD3_slides/AAA226.CD3/AAA226.CD3.run1	255	0.7	0.06	0.7	0.06	-8.72294506059	-12.0019898721	1.07498917489	0.0415202451172
0.0	55485.0	0.0	2089.0	55485.0	4000000.0	0.0	4.0	1.43	1.3	1.78	0.0599999999999	7.13	0.38	0.73	0.22	6.41	0.22	2.89	1.52	0.51	AAA226.CD3.X11.Y15.tile.tissue.png	55	1	2000	55	c992d0c234dc874619830fdc0f70a9ba	0	0	0	0	0	0	0	0	0	0	0	0	0	/home/dhl_ec/bnelissen/Slides/CD3_manuscript/CD3_slides/AAA226.CD3/AAA226.CD3.run1	255	0.7	0.06	0.7	0.06	-7.61481911349	-11.5229916946	0.468887443874	0.037505019043
0.0	6227.0	0.0	508.0	6227.0	4000000.0	0.0	2.0	0.84	1.37	1.21	0.0500000000002	6.69	0.37	0.75	0.21	6.48	0.14	2.11	1.53	0.37	AAA226.CD3.X11.Y16.tile.tissue.png	56	1	2000	56	adb2ff08ea1758def8a6f49ec990e48d	0	0	0	0	0	0	0	0	0	0	0	0	0	/home/dhl_ec/bnelissen/Slides/CD3_manuscript/CD3_slides/AAA226.CD3/AAA226.CD3.run1	255	0.7	0.06	0.7	0.06	-8.79299059606	-12.5012426436	2.40064885931	0.0410957908936
156.0	16200.0	97.0	988.0	16200.0	4000000.0	2.0	2.0	0.81	1.11	1.12	0.05	6.88	0.37	0.74	0.23	6.89	0.21	2.12	1.56	0.52	AAA226.CD3.X11.Y17.tile.tissue.png	57	1	2000	57	114b37cdc34f7ef5ed22eae2ab38854d	0	0	0	0	0	0	0	0	0	0	0	0	0	/home/dhl_ec/bnelissen/Slides/CD3_manuscript/CD3_slides/AAA226.CD3/AAA226.CD3.run1	255	0.7	0.06	0.7	0.06	-8.80099597709	-12.7877509791	1.76799708757	0.056194786377
0.0	3116.0	0.0	408.0	3116.0	3608000.0	0.0	2.0	0.78	1.11	1.37	0.0599999999999	8.8	0.51	0.94	0.19	5.9	0.12	1.91	1.39	0.5	AAA226.CD3.X11.Y18.tile.tissue.png	58	1	2000	58	647fb652795fcf1200a7e822cded4913	0	0	0	0	0	0	0	0	0	0	0	0	0	/home/dhl_ec/bnelissen/Slides/CD3_manuscript/CD3_slides/AAA226.CD3/AAA226.CD3.run1	255	0.7	0.06	0.7	0.06	-6.91967787973	-9.78747073065	0.737019238637	0.364793717124
0.0	184046.0	0.0	4377.0	184046.0	4000000.0	0.0	3.0	1.11	1.16	1.14	0.0800000000002	9.74	0.57	1.4	0.32	6.9	0.14	2.19	1.56	0.45	AAA226.CD3.X11.Y2.tile.tissue.png	59	1	2000	59	e373d85b335fcdd00e9e88cc9a0f5e85	0	0	0	0	0	0	0	0	0	0	0	0	0	/home/dhl_ec/bnelissen/Slides/CD3_manuscript/CD3_slides/AAA226.CD3/AAA226.CD3.run1	255	0.7	0.06	0.7	0.06	0.0	-11.2810066868	0.167685108275	6.84348212012
62.0	9640.0	36.0	864.0	9640.0	4000000.0	1.0	3.0	0.89	1.1	1.18	0.05	7.11	0.38	0.75	0.22	6.9	0.21	2.09	1.54	0.65	AAA226.CD3.X11.Y3.tile.tissue.png	60	1	2000	60	c626a7c0cde45cb0458e06d9a8b816ce	0	0	0	0	0	0	0	0	0	0	0	0	0	/home/dhl_ec/bnelissen/Slides/CD3_manuscript/CD3_slides/AAA226.CD3/AAA226.CD3.run1	255	0.7	0.06	0.7	0.06	-9.23143741378	-12.1636505906	1.21981194145	0.148039858582
0.0	6029.0	0.0	628.0	6029.0	4000000.0	0.0	3.0	1.0	1.61	1.14	0.0599999999999	7.07	0.37	0.75	0.22	6.57	0.14	2.09	1.54	0.52	AAA226.CD3.X11.Y4.tile.tissue.png	61	1	2000	61	c3c63b301ee0051129957c7a82e94dbc	0	0	0	0	0	0	0	0	0	0	0	0	0	/home/dhl_ec/bnelissen/Slides/CD3_manuscript/CD3_slides/AAA226.CD3/AAA226.CD3.run1	255	0.7	0.06	0.7	0.06	-8.80523735271	-12.0055404403	4.08371154378	0.125925227966
910.0	38251.0	382.0	3061.0	38251.0	4000000.0	8.0	8.0	1.13	1.92	1.21	0.0599999999999	6.72	0.38	0.74	0.22	6.87	0.21	2.14	1.57	0.49	AAA226.CD3.X11.Y5.tile.tissue.png	62	1	2000	62	57f536c595595b9189301e2db94049f5	0	0	0	0	0	0	0	0	0	0	0	0	0	/home/dhl_ec/bnelissen/Slides/CD3_manuscript/CD3_slides/AAA226.CD3/AAA226.CD3.run1	255	0.7	0.06	0.7	0.06	-9.98225497129	-12.4824842236	3.35041141228	0.13349203125
370.0	14087.0	223.0	1077.0	14087.0	4000000.0	5.0	4.0	0.83	1.27	1.13	0.05	6.89	0.38	0.76	0.23	7.12	0.25	2.1	1.74	0.49	AAA226.CD3.X11.Y6.tile.tissue.png	63	1	2000	63	38bc7b55324f8b73ceab8ee23308e94a	0	0	0	0	0	0	0	0	0	0	0	0	0	/home/dhl_ec/bnelissen/Slides/CD3_manuscript/CD3_slides/AAA226.CD3/AAA226.CD3.run1	255	0.7	0.06	0.7	0.06	-9.17672312959	-12.468816732	3.59524711957	0.0805384716797
36410.0	1467895.0	15651.0	36853.0	1467895.0	4000000.0	320.0	11.0	1.0	1.42	1.19	0.05	7.38	0.42	0.75	0.17	8.57	0.29	2.3	1.53	0.66	AAA226.CD3.X11.Y7.tile.tissue.png	64	1	2000	64	fc73a0f4ea517099a99b65db56340e3c	0	0	0	0	0	0	0	0	0	0	0	0	0	/home/dhl_ec/bnelissen/Slides/CD3_manuscript/CD3_slides/AAA226.CD3/AAA226.CD3.run1	255	0.7	0.06	0.7	0.06	-9.64878720772	-12.7647334886	2.89661272868	0.274569929687
29116.0	2827101.0	12608.0	21960.0	2827101.0	4000000.0	281.0	18.0	1.95	1.76	1.12	0.0599999999999	8.1	0.4	0.78	0.11	9.45	0.33	2.31	1.55	0.88	AAA226.CD3.X11.Y8.tile.tissue.png	65	1	2000	65	eeae234f0db93d81ca18acff99ac24e4	0	0	0	0	0	0	0	0	0	0	0	0	0	/home/dhl_ec/bnelissen/Slides/CD3_manuscript/CD3_slides/AAA226.CD3/AAA226.CD3.run1	255	0.7	0.06	0.7	0.06	-9.4021221507	-12.1959239608	1.86963038243	0.207293101562
41584.0	3448157.0	16799.0	12998.0	3448157.0	4000000.0	371.0	4.0	1.06	2.24	1.32	0.0700000000002	7.37	0.38	0.74	0.0799999999999	10.34	0.36	2.23	1.54	0.5	AAA226.CD3.X11.Y9.tile.tissue.png	66	1	2000	66	68d5b35e78b78071aaef6995a08cc8ac	0	0	0	0	0	0	0	0	0	0	0	0	0	/home/dhl_ec/bnelissen/Slides/CD3_manuscript/CD3_slides/AAA226.CD3/AAA226.CD3.run1	255	0.7	0.06	0.7	0.06	-9.04970993333	-12.3626930513	1.35289496268	0.211607699219
126537.0	2972521.0	47607.0	17696.0	2972521.0	4000000.0	1038.0	5.0	0.95	1.21	1.14	0.05	7.99	0.39	0.75	0.11	10.53	0.35	2.24	1.51	0.4	AAA226.CD3.X12.Y10.tile.tissue.png	67	1	2000	67	6e9f3071d6ad5558ce90a7abf5aa8025	0	0	0	0	0	0	0	0	0	0	0	0	0	/home/dhl_ec/bnelissen/Slides/CD3_manuscript/CD3_slides/AAA226.CD3/AAA226.CD3.run1	255	0.7	0.06	0.7	0.06	-9.65774008299	-12.8350205751	1.88211563189	0.374662605469
93774.0	3691105.0	32813.0	12607.0	3691105.0	4000000.0	683.0	3.0	0.85	2.04	1.11	0.05	6.67	0.35	0.7	0.0699999999999	10.33	0.36	2.17	1.48	0.42	AAA226.CD3.X12.Y11.tile.tissue.png	68	1	2000	68	0f4c4c9430df3003c30b863d3078bad4	0	0	0	0	0	0	0	0	0	0	0	0	0	/home/dhl_ec/bnelissen/Slides/CD3_manuscript/CD3_slides/AAA226.CD3/AAA226.CD3.run1	255	0.7	0.0662188744303	0.7	0.0662188744303	-9.12628188827	-12.247711274	0.964074098202	0.230299673828
13891.0	1833023.0	5379.0	8443.0	1833023.0	4000000.0	111.0	4.0	2.71	1.02	1.1	0.05	6.62	0.36	0.73	0.14	8.25	0.28	2.15	1.49	0.4	AAA226.CD3.X12.Y12.tile.tissue.png	69	1	2000	69	5c5d8aa5038c32359233eba0f1050a7b	0	0	0	0	0	0	0	0	0	0	0	0	0	/home/dhl_ec/bnelissen/Slides/CD3_manuscript/CD3_slides/AAA226.CD3/AAA226.CD3.run1	255	0.7	0.06	0.7	0.06	-8.90150279218	-11.1965371086	0.842331928572	0.0937313066406
950.0	16372.0	221.0	1382.0	16372.0	4000000.0	4.0	6.0	1.0	1.62	1.1	0.05	6.61	0.37	0.73	0.21	6.92	0.22	2.14	1.55	0.4	AAA226.CD3.X12.Y13.tile.tissue.png	70	1	2000	70	3a93d61d32610436b38749f9fcf5be00	0	0	0	0	0	0	0	0	0	0	0	0	0	/home/dhl_ec/bnelissen/Slides/CD3_manuscript/CD3_slides/AAA226.CD3/AAA226.CD3.run1	255	0.7	0.06	0.7	0.06	-9.17728822611	-12.5533718036	2.81864426668	0.057153371582
214.0	29931.0	138.0	2139.0	29931.0	4000000.0	3.0	9.0	2.02	1.78	1.17	0.05	7.03	0.39	0.76	0.23	6.84	0.21	2.09	1.54	0.38	AAA226.CD3.X12.Y14.tile.tissue.png	71	1	2000	71	a3edda739054f46f05de5892269e7667	0	0	0	0	0	0	0	0	0	0	0	0	0	/home/dhl_ec/bnelissen/Slides/CD3_manuscript/CD3_slides/AAA226.CD3/AAA226.CD3.run1	255	0.7	0.06	0.7	0.06	-8.60678024886	-12.1395589032	0.955742376033	0.0396938818359
0.0	3824.0	0.0	282.0	3824.0	4000000.0	0.0	1.0	0.84	1.02	1.11	0.05	6.92	0.36	0.72	0.22	5.78	0.13	2.15	1.48	0.35	AAA226.CD3.X12.Y15.tile.tissue.png	72	1	2000	72	a0db34ad6a43bea5e017a97e0a48d64b	0	0	0	0	0	0	0	0	0	0	0	0	0	/home/dhl_ec/bnelissen/Slides/CD3_manuscript/CD3_slides/AAA226.CD3/AAA226.CD3.run1	255	0.7	0.06	0.7	0.06	0.0	-12.7781302308	1.4952506221	0.0298889853516
880.0	6270.0	298.0	494.0	6270.0	4000000.0	4.0	2.0	2.24	1.08	1.08	0.05	6.28	0.48	0.69	0.21	6.56	0.21	2.01	1.44	0.34	AAA226.CD3.X12.Y16.tile.tissue.png	73	1	2000	73	b7f9fb74c683fef6f4c5bba6a35dd5da	0	0	0	0	0	0	0	0	0	0	0	0	0	/home/dhl_ec/bnelissen/Slides/CD3_manuscript/CD3_slides/AAA226.CD3/AAA226.CD3.run1	255	0.7	0.06	0.7	0.06	-8.48545515209	-12.4689928768	1.56502301157	0.027717135498
657.0	8923.0	175.0	858.0	8923.0	4000000.0	3.0	4.0	1.48	1.41	1.1	0.05	6.24	0.35	0.7	0.21	6.53	0.2	2.02	1.47	0.36	AAA226.CD3.X12.Y17.tile.tissue.png	74	1	2000	74	b9fedecfd88a7b0ddb5eea9b66876d90	0	0	0	0	0	0	0	0	0	0	0	0	0	/home/dhl_ec/bnelissen/Slides/CD3_manuscript/CD3_slides/AAA226.CD3/AAA226.CD3.run1	255	0.7	0.06	0.7	0.06	-8.90214654451	-12.1966976505	1.73284257063	0.0384498500977
156.0	46838.0	75.0	2491.0	46838.0	3608000.0	2.0	8.0	2.15	0.9	0.97	0.0400000000002	5.88	0.34	0.65	0.18	6.0	0.18	1.87	1.34	0.32	AAA226.CD3.X12.Y18.tile.tissue.png	75	1	2000	75	b06d5aa593705ff8eec02275284061ac	0	0	0	0	0	0	0	0	0	0	0	0	0	/home/dhl_ec/bnelissen/Slides/CD3_manuscript/CD3_slides/AAA226.CD3/AAA226.CD3.run1	255	0.7	0.06	0.7	0.06	-7.98093786808	-9.17058574462	0.284818799348	0.28833211245
0.0	10717.0	0.0	1201.0	10717.0	4000000.0	0.0	5.0	1.55	1.07	1.07	0.05	6.34	0.36	0.72	0.21	6.58	0.14	2.12	1.56	0.64	AAA226.CD3.X12.Y3.tile.tissue.png	76	1	2000	76	672e57deb748c9b34654006be428aa8e	0	0	0	0	0	0	0	0	0	0	0	0	0	/home/dhl_ec/bnelissen/Slides/CD3_manuscript/CD3_slides/AAA226.CD3/AAA226.CD3.run1	255	0.7	0.06	0.7	0.06	-8.32440048105	-12.0465372496	1.82663081351	0.164760514526
235.0	7070.0	69.0	688.0	7070.0	4000000.0	1.0	3.0	1.8	1.03	1.08	0.05	6.51	0.36	0.73	0.22	6.46	0.2	2.01	1.46	1.28	AAA226.CD3.X12.Y4.tile.tissue.png	77	1	2000	77	2baff829771dad4ea65640507112e667	0	0	0	0	0	0	0	0	0	0	0	0	0	/home/dhl_ec/bnelissen/Slides/CD3_manuscript/CD3_slides/AAA226.CD3/AAA226.CD3.run1	255	0.7	0.06	0.7	0.06	-8.73406041051	-11.590149022	1.3559860955	0.183156358276
0.0	11614.0	0.0	1029.0	11614.0	4000000.0	0.0	4.0	0.97	1.51	1.05	0.05	6.46	0.5	0.77	0.22	6.52	0.14	2.1	1.55	0.55	AAA226.CD3.X12.Y5.tile.tissue.png	78	1	2000	78	78f0a551398fbfec6acb0122a912fbc1	0	0	0	0	0	0	0	0	0	0	0	0	0	/home/dhl_ec/bnelissen/Slides/CD3_manuscript/CD3_slides/AAA226.CD3/AAA226.CD3.run1	255	0.7	0.06	0.7	0.06	-8.6579061259	-11.6393984332	2.01420540967	0.141070374023
183.0	27955.0	85.0	2213.0	27955.0	4000000.0	2.0	7.0	0.87	1.08	1.16	0.0500000000002	7.12	0.39	0.76	0.23	7.05	0.23	2.13	1.54	0.95	AAA226.CD3.X12.Y6.tile.tissue.png	79	1	2000	79	d6b18989aee5137b8226d1a9e392af92	0	0	0	0	0	0	0	0	0	0	0	0	0	/home/dhl_ec/bnelissen/Slides/CD3_manuscript/CD3_slides/AAA226.CD3/AAA226.CD3.run1	255	0.7	0.06	0.7	0.06	-9.52866341545	-12.318618146	2.72887075792	0.094006236084
7200.0	482140.0	3253.0	15028.0	482140.0	4000000.0	73.0	19.0	0.97	1.68	1.23	0.05	7.41	0.4	0.76	0.22	7.49	0.24	2.19	1.54	0.61	AAA226.CD3.X12.Y7.tile.tissue.png	80	1	2000	80	d8e6f81f58500a256d04a396622f8466	0	0	0	0	0	0	0	0	0	0	0	0	0	/home/dhl_ec/bnelissen/Slides/CD3_manuscript/CD3_slides/AAA226.CD3/AAA226.CD3.run1	255	0.7	0.06	0.7	0.06	-9.52491282557	-12.6487112301	2.65897973411	0.129013996094
25187.0	1529366.0	11145.0	43002.0	1529366.0	4000000.0	232.0	26.0	1.94	1.35	1.2	0.05	7.62	0.4	0.76	0.17	8.38	0.3	2.39	1.63	0.61	AAA226.CD3.X12.Y8.tile.tissue.png	81	1	2000	81	da4f0316f17f4974759cfd59bf965132	0	0	0	0	0	0	0	0	0	0	0	0	0	/home/dhl_ec/bnelissen/Slides/CD3_manuscript/CD3_slides/AAA226.CD3/AAA226.CD3.run1	255	0.7	0.06	0.7	0.06	-9.66155482285	-12.7900129103	3.24424506794	0.31151084375
50459.0	1678094.0	19788.0	42198.0	1678094.0	4000000.0	408.0	35.0	1.1	1.1	1.1	0.0599999999999	6.92	0.37	0.71	0.14	8.08	0.27	2.32	1.45	0.67	AAA226.CD3.X12.Y9.tile.tissue.png	82	1	2000	82	bf560a400c492738262a2b14c32324f9	0	0	0	0	0	0	0	0	0	0	0	0	0	/home/dhl_ec/bnelissen/Slides/CD3_manuscript/CD3_slides/AAA226.CD3/AAA226.CD3.run1	255	0.7	0.06	0.7	0.06	-9.72131683126	-12.7262841583	2.54831326701	0.315402828125
32136.0	2490140.0	13744.0	25543.0	2490140.0	4000000.0	305.0	13.0	1.05	1.1	1.08	0.0500000000002	6.8	0.37	0.7	0.11	8.56	0.3	2.14	1.53	0.57	AAA226.CD3.X13.Y10.tile.tissue.png	83	1	2000	83	f9fbd8a0c7631907e04a24337a55e4a6	0	0	0	0	0	0	0	0	0	0	0	0	0	/home/dhl_ec/bnelissen/Slides/CD3_manuscript/CD3_slides/AAA226.CD3/AAA226.CD3.run1	255	0.7	0.06	0.7	0.06	-9.30881743822	-12.7568017273	2.18862813909	0.285592140625
123740.0	2641504.0	46465.0	32160.0	2641504.0	4000000.0	1021.0	14.0	1.52	1.27	1.08	0.0500000000002	7.47	0.36	0.71	0.0999999999999	9.57	0.32	2.16	1.44	0.55	AAA226.CD3.X13.Y11.tile.tissue.png	84	1	2000	84	9afaa1c687132c083b3adc5fe1569baf	0	0	0	0	0	0	0	0	0	0	0	0	0	/home/dhl_ec/bnelissen/Slides/CD3_manuscript/CD3_slides/AAA226.CD3/AAA226.CD3.run1	255	0.7	0.06	0.7	0.06	-9.28015958597	-12.7631948018	1.79824852906	0.437847455078
35881.0	3658694.0	12858.0	12592.0	3658694.0	4000000.0	264.0	5.0	1.54	0.97	1.06	0.0499999999997	7.03	0.35	0.72	0.0700000000002	9.56	0.36	2.16	1.44	0.42	AAA226.CD3.X13.Y12.tile.tissue.png	85	1	2000	85	b5ac07e8d76276595ddfff9a218c6b61	0	0	0	0	0	0	0	0	0	0	0	0	0	/home/dhl_ec/bnelissen/Slides/CD3_manuscript/CD3_slides/AAA226.CD3/AAA226.CD3.run1	255	0.7	0.06	0.7	0.06	-8.88464722778	-11.8631841295	0.718516495094	0.149092723633
9560.0	790966.0	3610.0	12215.0	790966.0	4000000.0	72.0	15.0	0.98	1.06	1.08	0.0499999999997	6.56	0.36	0.77	0.19	7.21	0.23	2.11	1.43	0.37	AAA226.CD3.X13.Y13.tile.tissue.png	86	1	2000	86	5d5d6b253cf735c40adf482f6597914f	0	0	0	0	0	0	0	0	0	0	0	0	0	/home/dhl_ec/bnelissen/Slides/CD3_manuscript/CD3_slides/AAA226.CD3/AAA226.CD3.run1	255	0.7	0.06	0.7	0.06	-9.29534485143	-11.774236003	1.48507638225	0.104566628906
648.0	21072.0	208.0	1800.0	21072.0	4000000.0	3.0	7.0	0.91	0.99	1.13	0.0500000000002	6.36	0.37	0.74	0.22	6.59	0.2	2.33	1.44	0.36	AAA226.CD3.X13.Y14.tile.tissue.png	87	1	2000	87	57334a08eac39ea145e6d54a441e5ee3	0	0	0	0	0	0	0	0	0	0	0	0	0	/home/dhl_ec/bnelissen/Slides/CD3_manuscript/CD3_slides/AAA226.CD3/AAA226.CD3.run1	255	0.7	0.06	0.7	0.06	-9.41105592488	-12.5416033397	2.41935595886	0.0534250742188
225.0	9300.0	119.0	746.0	9300.0	4000000.0	2.0	3.0	0.97	0.99	1.09	0.0499999999997	6.55	0.37	0.72	0.24	6.66	0.2	2.04	1.49	0.37	AAA226.CD3.X13.Y15.tile.tissue.png	88	1	2000	88	a5683a05cf57c379f7b257b831473006	0	0	0	0	0	0	0	0	0	0	0	0	0	/home/dhl_ec/bnelissen/Slides/CD3_manuscript/CD3_slides/AAA226.CD3/AAA226.CD3.run1	255	0.7	0.06	0.7	0.06	-8.64547866888	-12.7880000706	2.40171590094	0.0504300800781
0.0	7031.0	0.0	646.0	7031.0	4000000.0	0.0	3.0	0.97	1.22	1.09	0.0599999999999	6.43	0.35	0.7	0.21	5.53	0.13	2.01	1.48	0.36	AAA226.CD3.X13.Y16.tile.tissue.png	89	1	2000	89	4bd6bc4289f9fe9c228bb3ae08fbb6aa	0	0	0	0	0	0	0	0	0	0	0	0	0	/home/dhl_ec/bnelissen/Slides/CD3_manuscript/CD3_slides/AAA226.CD3/AAA226.CD3.run1	255	0.7	0.06	0.7	0.06	0.0	-12.7336306014	2.02787543557	0.0384537148438
0.0	17482.0	0.0	1323.0	17482.0	4000000.0	0.0	4.0	1.43	1.45	1.11	0.0499999999997	6.47	0.36	0.72	0.21	6.17	0.12	2.01	1.6	0.52	AAA226.CD3.X13.Y17.tile.tissue.png	90	1	2000	90	2aa95236edcf6672b3c3eaa3d74c2571	0	0	0	0	0	0	0	0	0	0	0	0	0	/home/dhl_ec/bnelissen/Slides/CD3_manuscript/CD3_slides/AAA226.CD3/AAA226.CD3.run1	255	0.7	0.06	0.7	0.06	-8.76852664052	-12.6191603637	2.07006355448	0.0443391704102
178.0	10755.0	96.0	910.0	10755.0	3608000.0	2.0	4.0	0.880000000001	0.97	1.01	0.04	5.82	0.34	0.68	0.19	6.2	0.26	1.86	1.4	0.369999999999	AAA226.CD3.X13.Y18.tile.tissue.png	91	1	2000	91	c65bf8efbafe7002302c28da335197d2	0	0	0	0	0	0	0	0	0	0	0	0	0	/home/dhl_ec/bnelissen/Slides/CD3_manuscript/CD3_slides/AAA226.CD3/AAA226.CD3.run1	255	0.7	0.06	0.7	0.06	-8.73820312886	-10.1634844905	1.93283309985	0.271323356409
0.0	38294.0	0.0	1193.0	38294.0	4000000.0	0.0	2.0	0.92	1.43	1.14	0.0599999999999	7.24	0.39	0.93	0.22	5.97	0.15	2.09	1.53	0.349999999999	AAA226.CD3.X13.Y2.tile.tissue.png	92	1	2000	92	7183bfee450e5e304dd47fabbe0c7e8f	0	0	0	0	0	0	0	0	0	0	0	0	0	/home/dhl_ec/bnelissen/Slides/CD3_manuscript/CD3_slides/AAA226.CD3/AAA226.CD3.run1	255	0.7	0.06	0.7	0.06	0.0	-10.5642841135	0.0396456221112	1.28602457304
443.0	97755.0	221.0	6784.0	97755.0	4000000.0	5.0	20.0	0.900000000001	1.1	1.11	0.0499999999997	6.4	0.36	0.7	0.2	6.57	0.21	2.08	1.46	0.36	AAA226.CD3.X13.Y3.tile.tissue.png	93	1	2000	93	2eaec618c75ac5e9b00b433b8cef7b60	0	0	0	0	0	0	0	0	0	0	0	0	0	/home/dhl_ec/bnelissen/Slides/CD3_manuscript/CD3_slides/AAA226.CD3/AAA226.CD3.run1	255	0.7	0.06	0.7	0.06	-9.33073931654	-12.4975414295	1.81422454958	0.190234726562
54.0	14810.0	39.0	1275.0	14810.0	4000000.0	1.0	5.0	0.84	0.97	1.09	0.0500000000002	6.29	0.35	0.72	0.2	6.3	0.2	1.99	1.47	0.36	AAA226.CD3.X13.Y4.tile.tissue.png	94	1	2000	94	658181e82665f8c3f757b93a19bac7d4	0	0	0	0	0	0	0	0	0	0	0	0	0	/home/dhl_ec/bnelissen/Slides/CD3_manuscript/CD3_slides/AAA226.CD3/AAA226.CD3.run1	255	0.7	0.06	0.7	0.06	-8.75281725829	-12.1139844061	2.65080164356	0.167090260864
0.0	21544.0	0.0	1768.0	21544.0	4000000.0	0.0	7.0	0.84	1.02	1.2	0.0599999999999	6.67	0.38	0.76	0.23	6.05	0.14	2.12	1.54	0.39	AAA226.CD3.X13.Y5.tile.tissue.png	95	1	2000	95	d7371d617faa146bb929588faac5dc19	0	0	0	0	0	0	0	0	0	0	0	0	0	/home/dhl_ec/bnelissen/Slides/CD3_manuscript/CD3_slides/AAA226.CD3/AAA226.CD3.run1	255	0.7	0.06	0.7	0.06	0.0	-12.4500726552	2.33399543521	0.149400440674
0.0	26776.0	0.0	1922.0	26776.0	4000000.0	0.0	5.0	0.91	1.08	1.13	0.0500000000002	7.05	0.37	0.73	0.21	6.19	0.13	2.02	1.5	0.37	AAA226.CD3.X13.Y6.tile.tissue.png	96	1	2000	96	48cbd9d15730a8531e37ee00dd184123	0	0	0	0	0	0	0	0	0	0	0	0	0	/home/dhl_ec/bnelissen/Slides/CD3_manuscript/CD3_slides/AAA226.CD3/AAA226.CD3.run1	255	0.7	0.06	0.7	0.06	-9.55508921333	-12.6130931709	2.99092156863	0.0836783022461
148.0	14899.0	58.0	1275.0	14899.0	4000000.0	1.0	4.0	0.83	1.0	1.07	0.0500000000002	6.72	0.37	0.75	0.21	6.73	0.2	2.08	1.48	0.380000000001	AAA226.CD3.X13.Y7.tile.tissue.png	97	1	2000	97	25e29109d90d3032cd2eed5d9ec44390	0	0	0	0	0	0	0	0	0	0	0	0	0	/home/dhl_ec/bnelissen/Slides/CD3_manuscript/CD3_slides/AAA226.CD3/AAA226.CD3.run1	255	0.7	0.06	0.7	0.06	-9.14226584242	-12.6746478364	1.6837791493	0.0642370030518
587.0	47230.0	252.0	1768.0	47230.0	4000000.0	5.0	4.0	1.09	1.3	1.06	0.0500000000002	6.32	0.37	0.7	0.2	6.86	0.2	2.07	1.44	0.49	AAA226.CD3.X13.Y8.tile.tissue.png	98	1	2000	98	4a68ca7fed8ffbdc9873dbf99afad40f	0	0	0	0	0	0	0	0	0	0	0	0	0	/home/dhl_ec/bnelissen/Slides/CD3_manuscript/CD3_slides/AAA226.CD3/AAA226.CD3.run1	255	0.7	0.06	0.7	0.06	-8.88289469867	-12.2763564986	2.41044227458	0.0885258779297
25223.0	1318392.0	9641.0	17035.0	1318392.0	4000000.0	208.0	5.0	0.86	1.51	1.07	0.0500000000002	6.54	0.36	0.71	0.15	7.75	0.25	2.18	1.47	0.58	AAA226.CD3.X13.Y9.tile.tissue.png	99	1	2000	99	adba69d3f63cf999737667be22ec8f29	0	0	0	0	0	0	0	0	0	0	0	0	0	/home/dhl_ec/bnelissen/Slides/CD3_manuscript/CD3_slides/AAA226.CD3/AAA226.CD3.run1	255	0.7	0.06	0.7	0.06	-9.50973873428	-12.4843697616	2.74954071806	0.226043839844
8086.0	333180.0	3730.0	4411.0	333180.0	4000000.0	95.0	1.0	0.99	1.01	1.07	0.0500000000002	6.41	0.37	0.71	0.19	6.82	0.21	2.07	1.43	0.52	AAA226.CD3.X14.Y10.tile.tissue.png	100	1	2000	100	046f3c720ba3c6d1b70208ed7b0e84f0	0	0	0	0	0	0	0	0	0	0	0	0	0	/home/dhl_ec/bnelissen/Slides/CD3_manuscript/CD3_slides/AAA226.CD3/AAA226.CD3.run1	255	0.7	0.06	0.7	0.06	-9.17151919472	-12.2767722473	1.25990196446	0.0732685996094
11618.0	933231.0	5065.0	21681.0	933231.0	4000000.0	109.0	12.0	1.24	1.43	1.1	0.0500000000002	6.58	0.38	0.7	0.17	7.32	0.25	2.14	1.48	0.52	AAA226.CD3.X14.Y11.tile.tissue.png	101	1	2000	101	428cd9fb6483169d764b5577e1e01f5b	0	0	0	0	0	0	0	0	0	0	0	0	0	/home/dhl_ec/bnelissen/Slides/CD3_manuscript/CD3_slides/AAA226.CD3/AAA226.CD3.run1	255	0.7	0.06	0.7	0.06	-9.0360459379	-12.6503602428	1.99841291354	0.145096542969
135633.0	2541773.0	49183.0	35530.0	2541773.0	4000000.0	1113.0	17.0	1.0	1.43	1.14	0.0500000000002	6.79	0.37	0.71	0.11	9.73	0.33	2.23	1.5	0.56	AAA226.CD3.X14.Y12.tile.tissue.png	102	1	2000	102	cf3a8209eb0e4a59ccc33596e5d5bdd1	0	0	0	0	0	0	0	0	0	0	0	0	0	/home/dhl_ec/bnelissen/Slides/CD3_manuscript/CD3_slides/AAA226.CD3/AAA226.CD3.run1	255	0.7	0.06	0.7	0.06	-9.60279489596	-12.8100920855	1.99648439385	0.41746884375
43759.0	3071513.0	16746.0	12991.0	3071513.0	4000000.0	348.0	5.0	1.03	1.36	1.31	0.0500000000002	6.32	0.36	0.71	0.0900000000001	9.21	0.32	2.13	1.48	0.47	AAA226.CD3.X14.Y13.tile.tissue.png	103	1	2000	103	a5ac455a04a89550dd2acdd9ac6b8d53	0	0	0	0	0	0	0	0	0	0	0	0	0	/home/dhl_ec/bnelissen/Slides/CD3_manuscript/CD3_slides/AAA226.CD3/AAA226.CD3.run1	255	0.7	0.06	0.7	0.06	-9.11352442671	-11.8975386006	1.0493092492	0.185945898438
17460.0	265533.0	5574.0	6932.0	265533.0	4000000.0	97.0	7.0	0.91	1.4	1.38	0.0500000000002	6.75	0.38	0.74	0.21	7.21	0.21	2.13	1.48	0.36	AAA226.CD3.X14.Y14.tile.tissue.png	104	1	2000	104	ff3bc6738224c270bc9634fc8dede461	0	0	0	0	0	0	0	0	0	0	0	0	0	/home/dhl_ec/bnelissen/Slides/CD3_manuscript/CD3_slides/AAA226.CD3/AAA226.CD3.run1	255	0.7	0.06	0.7	0.06	-9.63493022092	-12.5975901594	2.0860044869	0.0925548203125
1823.0	35717.0	631.0	2585.0	35717.0	4000000.0	11.0	9.0	1.91	1.42	1.08	0.0500000000002	6.26	0.36	0.71	0.2	6.59	0.2	2.03	1.46	0.36	AAA226.CD3.X14.Y15.tile.tissue.png	105	1	2000	105	58005820e6f715cf7d403669aaaa7e0d	0	0	0	0	0	0	0	0	0	0	0	0	0	/home/dhl_ec/bnelissen/Slides/CD3_manuscript/CD3_slides/AAA226.CD3/AAA226.CD3.run1	255	0.7	0.06	0.7	0.06	-9.36848514304	-12.7047612197	2.60074215735	0.0652568515625
0.0	18578.0	0.0	1616.0	18578.0	4000000.0	0.0	7.0	1.33	1.74	1.63	0.0499999999997	6.7	0.38	0.75	0.22	6.56	0.14	2.13	1.54	0.4	AAA226.CD3.X14.Y16.tile.tissue.png	106	1	2000	106	20718f83064c3d32ca1e062226432576	0	0	0	0	0	0	0	0	0	0	0	0	0	/home/dhl_ec/bnelissen/Slides/CD3_manuscript/CD3_slides/AAA226.CD3/AAA226.CD3.run1	255	0.7	0.06	0.7	0.06	-8.58006322994	-12.6414820405	2.21473275573	0.0411522900391
855.0	123058.0	354.0	8635.0	123058.0	4000000.0	7.0	25.0	1.6	1.65	1.19	0.0500000000002	7.93	0.38	0.77	0.22	7.1	0.23	2.23	1.56	0.41	AAA226.CD3.X14.Y17.tile.tissue.png	107	1	2000	107	5d835b7b6208bd1d6161f8482f39a0c2	0	0	0	0	0	0	0	0	0	0	0	0	0	/home/dhl_ec/bnelissen/Slides/CD3_manuscript/CD3_slides/AAA226.CD3/AAA226.CD3.run1	255	0.7	0.06	0.7	0.06	-9.59261277247	-12.741969148	2.2883341109	0.0634856523438
0.0	37108.0	0.0	2120.0	37108.0	3608000.0	0.0	6.0	2.13	1.02	1.09	0.0499999999997	6.58	0.36	0.69	0.22	5.42	0.13	1.92	1.38	0.360000000001	AAA226.CD3.X14.Y18.tile.tissue.png	108	1	2000	108	8801371c4618f09a2c6d35404cbe4411	0	0	0	0	0	0	0	0	0	0	0	0	0	/home/dhl_ec/bnelissen/Slides/CD3_manuscript/CD3_slides/AAA226.CD3/AAA226.CD3.run1	255	0.7	0.06	0.7	0.06	0.0	-9.20024726883	0.482869259998	0.30566915562
5308.0	566423.0	2049.0	17516.0	566423.0	4000000.0	38.0	21.0	2.17	1.5	1.21	0.0599999999999	7.57	0.380000000001	0.72	0.19	7.46	0.24	2.25	1.54	0.409999999999	AAA226.CD3.X14.Y3.tile.tissue.png	109	1	2000	109	8851a4b734b5cdaaa5fdbb34d98e9d3f	0	0	0	0	0	0	0	0	0	0	0	0	0	/home/dhl_ec/bnelissen/Slides/CD3_manuscript/CD3_slides/AAA226.CD3/AAA226.CD3.run1	255	0.7	0.06	0.7	0.06	-8.34245087288	-9.37761631505	0.92550560768	0.486291828125
1160.0	41357.0	397.0	2486.0	41357.0	4000000.0	7.0	6.0	1.46	1.09	1.17	0.0500000000002	7.08	0.38	0.76	0.22	6.93	0.22	2.15	1.54	0.37	AAA226.CD3.X14.Y4.tile.tissue.png	110	1	2000	110	2fe2177b022a01bf55677a1f61fdeb7c	0	0	0	0	0	0	0	0	0	0	0	0	0	/home/dhl_ec/bnelissen/Slides/CD3_manuscript/CD3_slides/AAA226.CD3/AAA226.CD3.run1	255	0.7	0.06	0.7	0.06	-8.94212123545	-12.3987052021	2.73995937974	0.109121119141
0.0	30520.0	0.0	2504.0	30520.0	4000000.0	0.0	10.0	1.44	2.21	1.12	0.0500000000002	6.35	0.35	0.69	0.2	6.06	0.13	2.13	1.49	0.35	AAA226.CD3.X14.Y5.tile.tissue.png	111	1	2000	111	2c3922a912ebba09c0a66ec867ee0b61	0	0	0	0	0	0	0	0	0	0	0	0	0	/home/dhl_ec/bnelissen/Slides/CD3_manuscript/CD3_slides/AAA226.CD3/AAA226.CD3.run1	255	0.7	0.06	0.7	0.06	-8.95145439612	-12.1758276969	1.41126907766	0.101661527832
1677.0	27575.0	694.0	1530.0	27575.0	4000000.0	11.0	3.0	0.87	1.0	1.07	0.0500000000002	6.46	0.35	0.69	0.21	6.47	0.2	2.08	1.48	0.54	AAA226.CD3.X14.Y6.tile.tissue.png	112	1	2000	112	47683e0e0e65cf49421c195fbf5408ec	0	0	0	0	0	0	0	0	0	0	0	0	0	/home/dhl_ec/bnelissen/Slides/CD3_manuscript/CD3_slides/AAA226.CD3/AAA226.CD3.run1	255	0.7	0.06	0.7	0.06	-8.75593181072	-12.4368953389	2.20684026198	0.0631387939453
0.0	4172.0	0.0	506.0	4172.0	4000000.0	0.0	2.0	0.87	1.84	1.06	0.0500000000002	6.41	0.37	0.71	0.2	6.09	0.13	1.97	1.43	0.58	AAA226.CD3.X14.Y7.tile.tissue.png	113	1	2000	113	bcc4337d7156d3c874438e1b8b8630b9	0	0	0	0	0	0	0	0	0	0	0	0	0	/home/dhl_ec/bnelissen/Slides/CD3_manuscript/CD3_slides/AAA226.CD3/AAA226.CD3.run1	255	0.7	0.06	0.7	0.06	-7.88760071672	-12.4742901021	1.16386685333	0.0376015001526
123.0	4702.0	74.0	542.0	4702.0	4000000.0	2.0	3.0	1.35	2.1	1.07	0.0500000000002	6.47	0.36	0.71	0.21	6.68	0.2	2.04	1.47	1.04	AAA226.CD3.X14.Y8.tile.tissue.png	114	1	2000	114	5691b6dcf45548d3571bfa8cf87225ba	0	0	0	0	0	0	0	0	0	0	0	0	0	/home/dhl_ec/bnelissen/Slides/CD3_manuscript/CD3_slides/AAA226.CD3/AAA226.CD3.run1	255	0.7	0.06	0.7	0.06	-8.67881785495	-12.4532739519	2.64590933583	0.0475570130615
0.0	3465.0	0.0	260.0	3465.0	4000000.0	0.0	1.0	1.71	1.36	1.12	0.0799999999999	6.8	0.36	0.73	0.21	6.42	0.14	2.07	1.54	0.49	AAA226.CD3.X14.Y9.tile.tissue.png	115	1	2000	115	b80ff0c1d8018a626aa7c1a0f772b328	0	0	0	0	0	0	0	0	0	0	0	0	0	/home/dhl_ec/bnelissen/Slides/CD3_manuscript/CD3_slides/AAA226.CD3/AAA226.CD3.run1	255	0.7	0.06	0.7	0.06	-7.91903823295	-12.5225919348	2.09710891876	0.0574807681885
57.0	15947.0	30.0	944.0	15947.0	4000000.0	1.0	3.0	2.04	1.98	1.16	0.0500000000002	7.02	0.38	0.75	0.22	6.75	0.22	2.09	1.53	1.09	AAA226.CD3.X15.Y10.tile.tissue.png	116	1	2000	116	464983011bbfca89e62ea1da84d9a7f9	0	0	0	0	0	0	0	0	0	0	0	0	0	/home/dhl_ec/bnelissen/Slides/CD3_manuscript/CD3_slides/AAA226.CD3/AAA226.CD3.run1	255	0.7	0.06	0.7	0.06	-7.29643890907	-12.4960231033	0.457238541163	0.0472991070557
263.0	5958.0	108.0	616.0	5958.0	4000000.0	2.0	3.0	1.42	1.25	1.09	0.0500000000002	6.37	0.36	0.72	0.2	6.53	0.19	1.99	1.43	0.58	AAA226.CD3.X15.Y11.tile.tissue.png	117	1	2000	117	322a2c44b00e6caa2727f1ad4194a769	0	0	0	0	0	0	0	0	0	0	0	0	0	/home/dhl_ec/bnelissen/Slides/CD3_manuscript/CD3_slides/AAA226.CD3/AAA226.CD3.run1	255	0.7	0.06	0.7	0.06	-8.36188319411	-12.2961652589	1.4058695579	0.0382261053467
13074.0	2041475.0	5713.0	17199.0	2041475.0	4000000.0	121.0	5.0	1.43	1.07	1.08	0.0499999999997	6.86	0.37	0.73	0.13	8.35	0.29	2.19	1.5	1.1	AAA226.CD3.X15.Y12.tile.tissue.png	118	1	2000	118	012518b21bade9b6e0d3f081aefe2721	0	0	0	0	0	0	0	0	0	0	0	0	0	/home/dhl_ec/bnelissen/Slides/CD3_manuscript/CD3_slides/AAA226.CD3/AAA226.CD3.run1	255	0.7	0.06	0.7	0.06	-9.15713791572	-12.6899201759	2.05806673882	0.226424175781
207611.0	3907305.0	81066.0	12277.0	3907305.0	4000000.0	2009.0	2.0	0.98	1.86	1.1	0.0500000000002	6.71	0.37	0.75	0.0599999999999	11.51	0.4	2.16	1.54	0.62	AAA226.CD3.X15.Y13.tile.tissue.png	119	1	2000	119	246f699f7cbe48d41ebaee78b4673702	0	0	0	0	0	0	0	0	0	0	0	0	0	/home/dhl_ec/bnelissen/Slides/CD3_manuscript/CD3_slides/AAA226.CD3/AAA226.CD3.run1	255	0.7	0.0714921246972	0.7	0.0714921246972	-8.9459914727	-12.7051102744	1.00211995557	0.293502643311
20213.0	1676391.0	7304.0	10571.0	1676391.0	4000000.0	139.0	8.0	1.27	1.22	1.1	0.0500000000002	6.3	0.36	0.71	0.14	7.86	0.27	2.1	1.43	0.38	AAA226.CD3.X15.Y14.tile.tissue.png	120	1	2000	120	e1003fdb62011cb24db810d257005401	0	0	0	0	0	0	0	0	0	0	0	0	0	/home/dhl_ec/bnelissen/Slides/CD3_manuscript/CD3_slides/AAA226.CD3/AAA226.CD3.run1	255	0.7	0.06	0.7	0.06	-8.90770503705	-11.4714163112	1.31544667241	0.125261386719
116.0	27602.0	78.0	2356.0	27602.0	4000000.0	2.0	9.0	0.83	1.05	1.15	0.0499999999997	6.29	0.35	0.7	0.21	6.49	0.2	2.01	1.46	0.5	AAA226.CD3.X15.Y15.tile.tissue.png	121	1	2000	121	85cc82c1f0d888029d4ae5dc902550b9	0	0	0	0	0	0	0	0	0	0	0	0	0	/home/dhl_ec/bnelissen/Slides/CD3_manuscript/CD3_slides/AAA226.CD3/AAA226.CD3.run1	255	0.7	0.06	0.7	0.06	-9.29665590072	-12.5929105866	2.71215840662	0.0727135986328
0.0	13233.0	0.0	1192.0	13233.0	4000000.0	0.0	5.0	0.8	1.44	1.06	0.0599999999999	6.51	0.37	0.71	0.22	6.2	0.13	2.03	1.49	0.54	AAA226.CD3.X15.Y16.tile.tissue.png	122	1	2000	122	deaded2cfb6580010af0c1095babffa1	0	0	0	0	0	0	0	0	0	0	0	0	0	/home/dhl_ec/bnelissen/Slides/CD3_manuscript/CD3_slides/AAA226.CD3/AAA226.CD3.run1	255	0.7	0.06	0.7	0.06	-8.74461064637	-12.3512398501	1.78617294049	0.0410016083984
75.0	9990.0	48.0	758.0	9990.0	4000000.0	1.0	3.0	1.35	1.02	1.12	0.04	6.49	0.38	0.76	0.22	6.88	0.22	2.09	1.55	1.23	AAA226.CD3.X15.Y17.tile.tissue.png	123	1	2000	123	960fb2ac2a20d7da53f15bb8ad9faf00	0	0	0	0	0	0	0	0	0	0	0	0	0	/home/dhl_ec/bnelissen/Slides/CD3_manuscript/CD3_slides/AAA226.CD3/AAA226.CD3.run1	255	0.7	0.06	0.7	0.06	-8.58191829918	-12.7210463379	2.55422634756	0.0433133486328
0.0	462671.0	0.0	7542.0	462671.0	3608000.0	0.0	7.0	0.9	1.3	1.07	0.0499999999997	6.41	0.36	0.68	0.18	6.14	0.15	1.97	1.39	0.35	AAA226.CD3.X15.Y18.tile.tissue.png	124	1	2000	124	c8c7c5ed4314b9cf7cb451881c36c592	0	0	0	0	0	0	0	0	0	0	0	0	0	/home/dhl_ec/bnelissen/Slides/CD3_manuscript/CD3_slides/AAA226.CD3/AAA226.CD3.run1	255	0.7	0.06	0.7	0.06	-6.19876065197	-8.47349155814	0.0935789246301	0.2909925778
15594.0	2136770.0	6478.0	22084.0	2136770.0	4000000.0	124.0	19.0	2.06	1.19	1.14	0.0700000000002	7.35	0.41	0.78	0.14	8.57	0.3	2.19	1.46	0.5	AAA226.CD3.X15.Y3.tile.tissue.png	125	1	2000	125	ffb907d9db14545a7818d1791c910fcf	0	0	0	0	0	0	0	0	0	0	0	0	0	/home/dhl_ec/bnelissen/Slides/CD3_manuscript/CD3_slides/AAA226.CD3/AAA226.CD3.run1	255	0.7	0.06	0.7	0.06	-8.80172809019	-10.2476890638	1.68349227913	1.567177
68425.0	2407517.0	29792.0	20797.0	2407517.0	4000000.0	635.0	16.0	1.54	2.29	1.07	0.0500000000002	8.45	0.37	0.71	0.12	8.86	0.31	2.14	1.43	0.39	AAA226.CD3.X15.Y4.tile.tissue.png	126	1	2000	126	7496a942e4dd26341a9048d27cc277e5	0	0	0	0	0	0	0	0	0	0	0	0	0	/home/dhl_ec/bnelissen/Slides/CD3_manuscript/CD3_slides/AAA226.CD3/AAA226.CD3.run1	255	0.7	0.06	0.7	0.06	-8.86483691643	-11.7514117784	1.43122251363	0.202485726562
10308.0	525379.0	4323.0	6811.0	525379.0	4000000.0	90.0	6.0	1.67	1.16	1.06	0.0499999999997	6.5	0.38	0.75	0.2	7.42	0.22	2.12	1.46	0.37	AAA226.CD3.X15.Y5.tile.tissue.png	127	1	2000	127	95ad1a7402e7b2b701a551b15210fb7d	0	0	0	0	0	0	0	0	0	0	0	0	0	/home/dhl_ec/bnelissen/Slides/CD3_manuscript/CD3_slides/AAA226.CD3/AAA226.CD3.run1	255	0.7	0.06	0.7	0.06	-9.02170671705	-12.3091075956	1.82406244243	0.105172070313
150.0	4766.0	60.0	570.0	4766.0	4000000.0	1.0	3.0	0.95	1.33	1.12	0.04	6.3	0.38	0.69	0.22	6.28	0.19	2.01	1.46	0.36	AAA226.CD3.X15.Y6.tile.tissue.png	128	1	2000	128	647778ece024c4cbea984c2eb15f3842	0	0	0	0	0	0	0	0	0	0	0	0	0	/home/dhl_ec/bnelissen/Slides/CD3_manuscript/CD3_slides/AAA226.CD3/AAA226.CD3.run1	255	0.7	0.06	0.7	0.06	-6.7137416632	-11.9642675071	0.645751924792	0.0439309353638
294.0	28471.0	92.0	1181.0	28471.0	4000000.0	2.0	3.0	1.64	0.98	1.09	0.0500000000002	6.3	0.35	0.679999999999	0.21	6.53	0.19	2.0	1.42	0.37	AAA226.CD3.X15.Y7.tile.tissue.png	129	1	2000	129	e660cde273003a9d5d493378dc533ba9	0	0	0	0	0	0	0	0	0	0	0	0	0	/home/dhl_ec/bnelissen/Slides/CD3_manuscript/CD3_slides/AAA226.CD3/AAA226.CD3.run1	255	0.7	0.06	0.7	0.06	-7.13709120477	-11.1684919517	0.197140641544	0.0403953405762
94.0	3288.0	49.0	286.0	3288.0	4000000.0	1.0	1.0	2.06	1.7	1.06	0.0499999999997	6.24	0.34	0.7	0.2	6.79	0.21	2.08	1.53	0.39	AAA226.CD3.X15.Y8.tile.tissue.png	130	1	2000	130	fe1e9d8b2c8878d4236fc2353a81287b	0	0	0	0	0	0	0	0	0	0	0	0	0	/home/dhl_ec/bnelissen/Slides/CD3_manuscript/CD3_slides/AAA226.CD3/AAA226.CD3.run1	255	0.7	0.06	0.7	0.06	-8.05329428178	-12.4363829373	2.63092508059	0.0377144638672
76.0	1308.0	37.0	160.0	1308.0	4000000.0	1.0	1.0	2.08	1.28	1.14	0.0700000000002	6.49	0.36	0.699999999999	0.21	6.4	0.2	2.05	1.49	0.37	AAA226.CD3.X15.Y9.tile.tissue.png	131	1	2000	131	b06fe90bbf4ab60660ed24c4e120a63d	0	0	0	0	0	0	0	0	0	0	0	0	0	/home/dhl_ec/bnelissen/Slides/CD3_manuscript/CD3_slides/AAA226.CD3/AAA226.CD3.run1	255	0.7	0.06	0.7	0.06	-8.16452305522	-12.079422452	1.63107317224	0.0606912125092
0.0	14358.0	0.0	1272.0	14358.0	4000000.0	0.0	5.0	1.6	2.3	1.13	0.04	6.59	0.38	0.75	0.22	6.49	0.13	2.11	1.54	0.38	AAA226.CD3.X16.Y10.tile.tissue.png	132	1	2000	132	8601de30cc3df239727af8507332da7d	0	0	0	0	0	0	0	0	0	0	0	0	0	/home/dhl_ec/bnelissen/Slides/CD3_manuscript/CD3_slides/AAA226.CD3/AAA226.CD3.run1	255	0.7	0.06	0.7	0.06	-8.74967056663	-12.6963118062	1.95999957748	0.047443791748
3588.0	28211.0	945.0	1248.0	28211.0	4000000.0	17.0	2.0	1.52	1.63	1.16	0.0500000000002	7.0	0.39	0.75	0.22	6.89	0.22	2.1	1.54	0.4	AAA226.CD3.X16.Y11.tile.tissue.png	133	1	2000	133	107da1c723dd49c66a34ec66ca59f945	0	0	0	0	0	0	0	0	0	0	0	0	0	/home/dhl_ec/bnelissen/Slides/CD3_manuscript/CD3_slides/AAA226.CD3/AAA226.CD3.run1	255	0.7	0.06	0.7	0.06	-9.09101748265	-12.6944125922	2.18675895594	0.0451883154297
24459.0	1031068.0	9169.0	21066.0	1031068.0	4000000.0	174.0	17.0	2.16	2.43	1.13	0.0500000000002	7.46	0.39	0.75	0.18	7.91	0.26	2.24	1.53	0.38	AAA226.CD3.X16.Y12.tile.tissue.png	134	1	2000	134	b2a42c9d337bcd215c1140af92e6c116	0	0	0	0	0	0	0	0	0	0	0	0	0	/home/dhl_ec/bnelissen/Slides/CD3_manuscript/CD3_slides/AAA226.CD3/AAA226.CD3.run1	255	0.7	0.06	0.7	0.06	-9.37016011263	-12.5632067199	2.01424277885	0.182998359375
103998.0	3904283.0	43930.0	10354.0	3904283.0	4000000.0	1081.0	1.0	0.94	1.59	1.1	0.0499999999997	7.41	0.36	0.71	0.0599999999999	10.27	0.37	2.12	1.46	0.46	AAA226.CD3.X16.Y13.tile.tissue.png	135	1	2000	135	609fd786762a100a8302509164419062	0	0	0	0	0	0	0	0	0	0	0	0	0	/home/dhl_ec/bnelissen/Slides/CD3_manuscript/CD3_slides/AAA226.CD3/AAA226.CD3.run1	255	0.7	0.0729361684113	0.7	0.0729361684113	-9.28575392163	-12.5807402152	1.09963437737	0.230417051758
43392.0	3027361.0	13913.0	17987.0	3027361.0	4000000.0	243.0	6.0	0.89	1.04	1.13	0.0599999999999	9.68	0.38	0.76	0.0999999999999	9.69	0.34	2.23	1.53	0.42	AAA226.CD3.X16.Y14.tile.tissue.png	136	1	2000	136	7924fc9e37e4e2c34a914cb507987ad8	0	0	0	0	0	0	0	0	0	0	0	0	0	/home/dhl_ec/bnelissen/Slides/CD3_manuscript/CD3_slides/AAA226.CD3/AAA226.CD3.run1	255	0.7	0.06	0.7	0.06	-8.81542425614	-11.7097238362	0.815647863716	0.170248677734
0.0	20440.0	0.0	1290.0	20440.0	4000000.0	0.0	4.0	0.91	1.01	1.12	0.0500000000002	6.91	0.39	0.76	0.23	6.45	0.14	2.1	1.54	0.37	AAA226.CD3.X16.Y15.tile.tissue.png	137	1	2000	137	9f319753f85d993cab7973135fb982b4	0	0	0	0	0	0	0	0	0	0	0	0	0	/home/dhl_ec/bnelissen/Slides/CD3_manuscript/CD3_slides/AAA226.CD3/AAA226.CD3.run1	255	0.7	0.06	0.7	0.06	-8.40937761978	-12.1926126649	1.3479397553	0.0543080495605
1706.0	78526.0	801.0	4260.0	78526.0	4000000.0	15.0	13.0	0.84	0.98	1.06	0.04	6.32	0.36	0.7	0.2	6.65	0.2	2.02	1.44	0.35	AAA226.CD3.X16.Y16.tile.tissue.png	138	1	2000	138	8fc632f4b6dc89b83d78bf039f05d8af	0	0	0	0	0	0	0	0	0	0	0	0	0	/home/dhl_ec/bnelissen/Slides/CD3_manuscript/CD3_slides/AAA226.CD3/AAA226.CD3.run1	255	0.7	0.06	0.7	0.06	-9.53886928826	-12.4614736528	1.25840458395	0.0522360380859
3936.0	111791.0	1688.0	6096.0	111791.0	4000000.0	35.0	15.0	0.8	1.07	1.17	0.04	6.4	0.36	0.73	0.21	6.63	0.21	2.07	1.46	0.36	AAA226.CD3.X16.Y17.tile.tissue.png	139	1	2000	139	3201fb0ead4009ec3b5962f58534f94d	0	0	0	0	0	0	0	0	0	0	0	0	0	/home/dhl_ec/bnelissen/Slides/CD3_manuscript/CD3_slides/AAA226.CD3/AAA226.CD3.run1	255	0.7	0.06	0.7	0.06	-9.49925982057	-12.8455340699	2.37556637732	0.06954953125
0.0	35106.0	0.0	2467.0	35106.0	3608000.0	0.0	7.0	0.75	0.92	0.95	0.04	5.69	0.31	0.64	0.18	5.44	0.12	1.92	1.36	0.34	AAA226.CD3.X16.Y18.tile.tissue.png	140	1	2000	140	343db3fc115e8e15e15fc2ad994b714c	0	0	0	0	0	0	0	0	0	0	0	0	0	/home/dhl_ec/bnelissen/Slides/CD3_manuscript/CD3_slides/AAA226.CD3/AAA226.CD3.run1	255	0.7	0.06	0.7	0.06	-5.72487711775	-9.47210500054	0.776744894035	0.313490665004
7646.0	200168.0	2824.0	5175.0	200168.0	4000000.0	53.0	9.0	0.87	1.03	1.12	0.0599999999999	6.96	0.37	0.76	0.2	6.85	0.21	2.12	1.5	0.36	AAA226.CD3.X16.Y3.tile.tissue.png	141	1	2000	141	85d8282672927c61d4de65957a9cdb33	0	0	0	0	0	0	0	0	0	0	0	0	0	/home/dhl_ec/bnelissen/Slides/CD3_manuscript/CD3_slides/AAA226.CD3/AAA226.CD3.run1	255	0.7	0.06	0.7	0.06	-9.11028893349	-11.6455139252	1.83325926948	2.91827376172
69703.0	3110232.0	30265.0	21863.0	3110232.0	4000000.0	632.0	6.0	0.91	1.09	1.1	0.04	6.44	0.37	0.7	0.0899999999997	9.49	0.35	2.14	1.44	0.54	AAA226.CD3.X16.Y4.tile.tissue.png	142	1	2000	142	f7ffbae5a09a777937426182dc15408c	0	0	0	0	0	0	0	0	0	0	0	0	0	/home/dhl_ec/bnelissen/Slides/CD3_manuscript/CD3_slides/AAA226.CD3/AAA226.CD3.run1	255	0.7	0.0602465880881	0.7	0.0602465880881	-8.96292928015	-11.8723670578	1.38538672003	0.215558717773
254485.0	3799380.0	93695.0	10024.0	3799380.0	4000000.0	2134.0	2.0	1.22	1.17	1.38	0.0500000000002	6.22	0.37	0.72	0.0700000000002	11.68	0.4	2.16	1.49	0.81	AAA226.CD3.X16.Y5.tile.tissue.png	143	1	2000	143	c16ba974864efe8f4d2a7d6898e9ca7a	0	0	0	0	0	0	0	0	0	0	0	0	0	/home/dhl_ec/bnelissen/Slides/CD3_manuscript/CD3_slides/AAA226.CD3/AAA226.CD3.run1	255	0.7	0.0735617876287	0.7	0.0735617876287	-9.09303194203	-12.5139487804	1.2133864815	0.212945777344
65799.0	2361201.0	26704.0	16523.0	2361201.0	4000000.0	620.0	5.0	1.59	1.74	1.3	0.0500000000002	6.61	0.36	0.71	0.12	9.01	0.32	2.2	1.46	1.03	AAA226.CD3.X16.Y6.tile.tissue.png	144	1	2000	144	09feff9fc3e6bf3d512280b7ab3d7e9d	0	0	0	0	0	0	0	0	0	0	0	0	0	/home/dhl_ec/bnelissen/Slides/CD3_manuscript/CD3_slides/AAA226.CD3/AAA226.CD3.run1	255	0.7	0.06	0.7	0.06	-9.11801392043	-12.8744843485	2.05779220705	0.321814214844
1897.0	248138.0	961.0	5364.0	248138.0	4000000.0	21.0	3.0	1.27	1.02	1.14	0.0499999999997	6.52	0.36	0.7	0.19	6.68	0.2	2.06	1.44	0.7	AAA226.CD3.X16.Y7.tile.tissue.png	145	1	2000	145	6604c7ff50c87e435195b23fd0394c4f	0	0	0	0	0	0	0	0	0	0	0	0	0	/home/dhl_ec/bnelissen/Slides/CD3_manuscript/CD3_slides/AAA226.CD3/AAA226.CD3.run1	255	0.7	0.06	0.7	0.06	-8.8917008934	-12.6694298275	1.71301333302	0.0577821601562
3304.0	27431.0	1115.0	1914.0	27431.0	4000000.0	16.0	6.0	1.75	1.08	1.17	0.04	6.3	0.36	0.69	0.25	6.45	0.2	2.12	1.54	0.56	AAA226.CD3.X16.Y8.tile.tissue.png	146	1	2000	146	e08bb2a8d34ac80f933b86835e96653c	0	0	0	0	0	0	0	0	0	0	0	0	0	/home/dhl_ec/bnelissen/Slides/CD3_manuscript/CD3_slides/AAA226.CD3/AAA226.CD3.run1	255	0.7	0.06	0.7	0.06	-8.606366226	-12.6890486945	1.61074907743	0.0418584165039
58.0	1693.0	38.0	184.0	1693.0	4000000.0	1.0	1.0	1.06	1.03	1.05	0.04	6.26	0.34	0.7	0.21	6.48	0.2	1.98	1.43	0.89	AAA226.CD3.X16.Y9.tile.tissue.png	147	1	2000	147	9ee7a695830b368847aab46ab4384838	0	0	0	0	0	0	0	0	0	0	0	0	0	/home/dhl_ec/bnelissen/Slides/CD3_manuscript/CD3_slides/AAA226.CD3/AAA226.CD3.run1	255	0.7	0.06	0.7	0.06	-8.34483820708	-12.1095848632	2.86686927328	0.0611998007202
0.0	2420.0	0.0	226.0	2420.0	4000000.0	0.0	1.0	0.83	1.63	1.54	0.0500000000002	6.51	0.38	0.75	0.22	6.27	0.13	2.0	1.48	0.49	AAA226.CD3.X17.Y10.tile.tissue.png	148	1	2000	148	5eed8585ecb4f3bd52421bb8a9756d39	0	0	0	0	0	0	0	0	0	0	0	0	0	/home/dhl_ec/bnelissen/Slides/CD3_manuscript/CD3_slides/AAA226.CD3/AAA226.CD3.run1	255	0.7	0.06	0.7	0.06	-7.61605994485	-12.6251432879	2.57183809887	0.0397933722839
0.0	8198.0	0.0	602.0	8198.0	4000000.0	0.0	2.0	0.93	1.06	1.07	0.0500000000002	6.64	0.37	0.73	0.21	5.62	0.13	2.01	1.48	0.53	AAA226.CD3.X17.Y11.tile.tissue.png	149	1	2000	149	3b1a9b0205397bd4aa16c1e2706acd8d	0	0	0	0	0	0	0	0	0	0	0	0	0	/home/dhl_ec/bnelissen/Slides/CD3_manuscript/CD3_slides/AAA226.CD3/AAA226.CD3.run1	255	0.7	0.06	0.7	0.06	0.0	-12.3648189802	1.04682556435	0.0349305
3381.0	330508.0	1502.0	6688.0	330508.0	4000000.0	31.0	5.0	0.95	1.12	1.14	0.0500000000002	6.82	0.37	0.72	0.2	6.8	0.22	2.03	1.47	0.54	AAA226.CD3.X17.Y12.tile.tissue.png	150	1	2000	150	35555be8ceddd3a49a36f3643df98678	0	0	0	0	0	0	0	0	0	0	0	0	0	/home/dhl_ec/bnelissen/Slides/CD3_manuscript/CD3_slides/AAA226.CD3/AAA226.CD3.run1	255	0.7	0.06	0.7	0.06	-8.85267944343	-12.4754446309	1.91163930013	0.0624028339844
90412.0	3816687.0	40099.0	14135.0	3816687.0	4000000.0	1025.0	2.0	1.59	2.5	1.09	0.0599999999999	6.68	0.37	0.72	0.0700000000002	10.05	0.37	2.12	1.43	0.58	AAA226.CD3.X17.Y13.tile.tissue.png	151	1	2000	151	ad75d9e6e276c1dd595df5ea683a16be	0	0	0	0	0	0	0	0	0	0	0	0	0	/home/dhl_ec/bnelissen/Slides/CD3_manuscript/CD3_slides/AAA226.CD3/AAA226.CD3.run1	255	0.7	0.06	0.7	0.06	-9.20880435188	-12.4957244338	1.62160125703	0.366337873779
34932.0	3297640.0	14626.0	10630.0	3297640.0	4000000.0	338.0	2.0	2.06	1.72	1.08	0.0500000000002	6.59	0.39	0.75	0.0900000000001	9.63	0.36	2.18	1.52	1.0	AAA226.CD3.X17.Y14.tile.tissue.png	152	1	2000	152	c258cc02d7d01c698568e25c14284d6e	0	0	0	0	0	0	0	0	0	0	0	0	0	/home/dhl_ec/bnelissen/Slides/CD3_manuscript/CD3_slides/AAA226.CD3/AAA226.CD3.run1	255	0.7	0.06	0.7	0.06	-8.57936163734	-11.3363095748	0.574301830674	0.130438604492
1220.0	27083.0	532.0	2022.0	27083.0	4000000.0	10.0	7.0	1.42	1.11	1.12	0.0499999999997	6.73	0.42	0.74	0.22	6.83	0.21	2.13	1.54	0.39	AAA226.CD3.X17.Y15.tile.tissue.png	153	1	2000	153	cc0b53354fe9720b15adb92bea1bc991	0	0	0	0	0	0	0	0	0	0	0	0	0	/home/dhl_ec/bnelissen/Slides/CD3_manuscript/CD3_slides/AAA226.CD3/AAA226.CD3.run1	255	0.7	0.06	0.7	0.06	-9.15045400278	-12.4767435165	1.89095089217	0.0412283662109
3228.0	35706.0	1026.0	2058.0	35706.0	4000000.0	16.0	6.0	1.65	1.71	1.09	0.0499999999997	6.75	0.4	0.73	0.21	6.59	0.2	2.01	1.43	0.35	AAA226.CD3.X17.Y16.tile.tissue.png	154	1	2000	154	ff362916e0e847398047b45ae37efbc3	0	0	0	0	0	0	0	0	0	0	0	0	0	/home/dhl_ec/bnelissen/Slides/CD3_manuscript/CD3_slides/AAA226.CD3/AAA226.CD3.run1	255	0.7	0.06	0.7	0.06	-9.44943031397	-12.6360380093	1.74965082005	0.0522183369141
17035.0	613886.0	6127.0	11503.0	613886.0	4000000.0	113.0	13.0	1.45	1.3	1.07	0.04	7.57	0.37	0.71	0.18	7.13	0.24	2.16	1.47	0.37	AAA226.CD3.X17.Y17.tile.tissue.png	155	1	2000	155	ae1633ab5bbc97087434cc590f18b7b6	0	0	0	0	0	0	0	0	0	0	0	0	0	/home/dhl_ec/bnelissen/Slides/CD3_manuscript/CD3_slides/AAA226.CD3/AAA226.CD3.run1	255	0.7	0.06	0.7	0.06	-9.51313874815	-12.4260591759	1.39322203458	0.170845363281
60.0	45942.0	45.0	3651.0	45942.0	3608000.0	1.0	13.0	1.22	1.3	1.0	0.04	5.93	0.33	0.66	0.19	6.12	0.19	1.9	1.35	0.34	AAA226.CD3.X17.Y18.tile.tissue.png	156	1	2000	156	94c247f53beb3ebfd2fdab5482f97d7f	0	0	0	0	0	0	0	0	0	0	0	0	0	/home/dhl_ec/bnelissen/Slides/CD3_manuscript/CD3_slides/AAA226.CD3/AAA226.CD3.run1	255	0.7	0.06	0.7	0.06	-8.31084620721	-9.60285896767	0.896170598591	0.282650638284
0.0	4345.0	0.0	440.0	4345.0	4000000.0	0.0	2.0	1.94	2.08	1.15	0.0500000000002	6.51	0.35	1.1	0.21	5.52	0.13	1.98	1.45	0.34	AAA226.CD3.X17.Y3.tile.tissue.png	157	1	2000	157	865172f250059f1f5698b22e0b9e282a	0	0	0	0	0	0	0	0	0	0	0	0	0	/home/dhl_ec/bnelissen/Slides/CD3_manuscript/CD3_slides/AAA226.CD3/AAA226.CD3.run1	255	0.7	0.06	0.7	0.06	0.0	-12.390122124	3.67028552934	6.20092802197
23453.0	931324.0	9689.0	8524.0	931324.0	4000000.0	190.0	4.0	0.87	1.03	1.1	0.0500000000002	6.95	0.35	0.71	0.17	7.47	0.25	2.12	1.47	0.38	AAA226.CD3.X17.Y4.tile.tissue.png	158	1	2000	158	d1e45a092f37db500cf5b89f7b205257	0	0	0	0	0	0	0	0	0	0	0	0	0	/home/dhl_ec/bnelissen/Slides/CD3_manuscript/CD3_slides/AAA226.CD3/AAA226.CD3.run1	255	0.7	0.06	0.7	0.06	-8.97729664689	-11.8254189183	1.47056235228	0.127773816406
236364.0	3711721.0	86376.0	13912.0	3711721.0	4000000.0	1957.0	1.0	1.64	1.06	1.14	0.0500000000002	6.59	0.36	0.72	0.0599999999999	11.12	0.39	2.11	1.43	0.41	AAA226.CD3.X17.Y5.tile.tissue.png	159	1	2000	159	4a9599e23e03dfa365e79fa37945ae68	0	0	0	0	0	0	0	0	0	0	0	0	0	/home/dhl_ec/bnelissen/Slides/CD3_manuscript/CD3_slides/AAA226.CD3/AAA226.CD3.run1	255	0.7	0.06	0.7	0.06	-9.38043399649	-12.7842744335	2.06667178321	0.523207615234
18087.0	3561896.0	8875.0	21065.0	3561896.0	4000000.0	216.0	1.0	0.87	1.09	1.1	0.0500000000002	6.84	0.4	0.76	0.0799999999999	9.66	0.37	2.25	1.54	0.42	AAA226.CD3.X17.Y6.tile.tissue.png	160	1	2000	160	82d31d43bedcebe5ba17adbc16f49b33	0	0	0	0	0	0	0	0	0	0	0	0	0	/home/dhl_ec/bnelissen/Slides/CD3_manuscript/CD3_slides/AAA226.CD3/AAA226.CD3.run1	255	0.7	0.06	0.7	0.06	-8.64607238763	-12.7931632242	1.47139200649	0.302719730469
31815.0	2854844.0	13153.0	30104.0	2854844.0	4000000.0	286.0	9.0	2.16	1.14	1.17	0.0499999999997	7.43	0.4	0.76	0.12	9.22	0.33	2.3	1.53	0.58	AAA226.CD3.X17.Y7.tile.tissue.png	161	1	2000	161	4145182806a2826610f03752ac4d708e	0	0	0	0	0	0	0	0	0	0	0	0	0	/home/dhl_ec/bnelissen/Slides/CD3_manuscript/CD3_slides/AAA226.CD3/AAA226.CD3.run1	255	0.7	0.06	0.7	0.06	-8.5940809913	-12.6918997228	1.52977832948	0.281246175781
36439.0	2027952.0	15131.0	34985.0	2027952.0	4000000.0	310.0	24.0	0.9	1.09	1.06	0.0500000000002	6.9	0.39	0.72	0.14	8.4	0.29	2.19	1.46	0.39	AAA226.CD3.X17.Y8.tile.tissue.png	162	1	2000	162	300cfa9588b29da6d382979af54ca498	0	0	0	0	0	0	0	0	0	0	0	0	0	/home/dhl_ec/bnelissen/Slides/CD3_manuscript/CD3_slides/AAA226.CD3/AAA226.CD3.run1	255	0.7	0.06	0.7	0.06	-9.0077599623	-12.7753543168	2.15488426323	0.309406527344
3390.0	104620.0	1538.0	4214.0	104620.0	4000000.0	32.0	8.0	0.85	1.0	1.08	0.0500000000002	6.35	0.579999999999	0.74	0.21	6.66	0.2	2.03	1.43	0.35	AAA226.CD3.X17.Y9.tile.tissue.png	163	1	2000	163	b488158ad5964e945ed383e392049558	0	0	0	0	0	0	0	0	0	0	0	0	0	/home/dhl_ec/bnelissen/Slides/CD3_manuscript/CD3_slides/AAA226.CD3/AAA226.CD3.run1	255	0.7	0.06	0.7	0.06	-9.53040202982	-12.7058940227	2.10331056333	0.0638396777344
0.0	2946.0	0.0	346.0	2946.0	4000000.0	0.0	1.0	0.82	1.19	1.09	0.0499999999997	6.27	0.36	0.71	0.21	5.63	0.13	2.05	1.48	0.52	AAA226.CD3.X18.Y10.tile.tissue.png	164	1	2000	164	6ac4181ade3d07728393d8c1a761f0e9	0	0	0	0	0	0	0	0	0	0	0	0	0	/home/dhl_ec/bnelissen/Slides/CD3_manuscript/CD3_slides/AAA226.CD3/AAA226.CD3.run1	255	0.7	0.06	0.7	0.06	0.0	-12.2845727272	0.710092620953	0.0368857136002
0.0	5063.0	0.0	456.0	5063.0	4000000.0	0.0	2.0	1.11	1.0	1.1	0.0500000000002	6.28	0.35	0.69	0.21	5.56	0.13	1.96	1.44	0.5	AAA226.CD3.X18.Y11.tile.tissue.png	165	1	2000	165	14af27e04b72db1597e2868603a036e0	0	0	0	0	0	0	0	0	0	0	0	0	0	/home/dhl_ec/bnelissen/Slides/CD3_manuscript/CD3_slides/AAA226.CD3/AAA226.CD3.run1	255	0.7	0.06	0.7	0.06	0.0	-12.7159808781	1.15621142356	0.0357227918091
282.0	5265.0	83.0	520.0	5265.0	4000000.0	1.0	2.0	0.82	1.42	1.13	0.0499999999997	6.38	0.35	0.71	0.21	6.78	0.21	2.08	1.53	0.619999999999	AAA226.CD3.X18.Y12.tile.tissue.png	166	1	2000	166	bbec7174e50bc7e1a764a3a06efba2a4	0	0	0	0	0	0	0	0	0	0	0	0	0	/home/dhl_ec/bnelissen/Slides/CD3_manuscript/CD3_slides/AAA226.CD3/AAA226.CD3.run1	255	0.7	0.06	0.7	0.06	-7.18456443002	-11.7809469718	0.366980937041	0.031127713623
26196.0	1462220.0	11383.0	20406.0	1462220.0	4000000.0	262.0	8.0	0.85	1.09	1.08	0.0500000000002	6.59	0.52	0.69	0.15	7.68	0.26	2.12	1.44	1.05	AAA226.CD3.X18.Y13.tile.tissue.png	167	1	2000	167	1bb1967c991b7ca9338618215475eaf0	0	0	0	0	0	0	0	0	0	0	0	0	0	/home/dhl_ec/bnelissen/Slides/CD3_manuscript/CD3_slides/AAA226.CD3/AAA226.CD3.run1	255	0.7	0.06	0.7	0.06	-9.28818224026	-12.5919114218	1.98617855159	0.209446412109
141079.0	3695750.0	56146.0	9698.0	3695750.0	4000000.0	1341.0	1.0	1.08	1.16	1.13	0.0400000000004	7.24	0.37	0.73	0.0699999999997	10.61	0.37	2.1	1.44	0.54	AAA226.CD3.X18.Y14.tile.tissue.png	168	1	2000	168	a6ecb1143ddefbb0b83d8eacb111f0b2	0	0	0	0	0	0	0	0	0	0	0	0	0	/home/dhl_ec/bnelissen/Slides/CD3_manuscript/CD3_slides/AAA226.CD3/AAA226.CD3.run1	255	0.7	0.077868969239	0.7	0.077868969239	-8.92440870952	-12.1508538892	0.920421373606	0.188328962402
14807.0	417533.0	6074.0	9778.0	417533.0	4000000.0	120.0	14.0	0.95	1.04	1.12	0.0500000000002	6.8	0.36	0.71	0.2	6.82	0.22	2.03	1.42	1.1	AAA226.CD3.X18.Y15.tile.tissue.png	169	1	2000	169	d4da8ad79f3995426a7e0cca227466d2	0	0	0	0	0	0	0	0	0	0	0	0	0	/home/dhl_ec/bnelissen/Slides/CD3_manuscript/CD3_slides/AAA226.CD3/AAA226.CD3.run1	255	0.7	0.06	0.7	0.06	-9.12212806314	-12.4215472777	1.565134575	0.0944277109375
2074.0	58889.0	812.0	4009.0	58889.0	4000000.0	14.0	12.0	0.809999999999	1.17	1.05	0.0500000000002	6.31	0.36	0.71	0.21	6.79	0.21	2.05	1.46	0.57	AAA226.CD3.X18.Y16.tile.tissue.png	170	1	2000	170	6d299bf9ebb34d30ffdb4baec509d822	0	0	0	0	0	0	0	0	0	0	0	0	0	/home/dhl_ec/bnelissen/Slides/CD3_manuscript/CD3_slides/AAA226.CD3/AAA226.CD3.run1	255	0.7	0.06	0.7	0.06	-9.0790970835	-12.744638018	2.09557363569	0.0566807421875
0.0	4298.0	0.0	308.0	4298.0	4000000.0	0.0	1.0	1.21	1.79	1.11	0.0500000000002	6.45	0.36	0.719999999999	0.21	6.25	0.13	2.03	1.49	1.08	AAA226.CD3.X18.Y17.tile.tissue.png	171	1	2000	171	f5208ab15984896af3586ca6acd8b78b	0	0	0	0	0	0	0	0	0	0	0	0	0	/home/dhl_ec/bnelissen/Slides/CD3_manuscript/CD3_slides/AAA226.CD3/AAA226.CD3.run1	255	0.7	0.06	0.7	0.06	-8.89511155369	-12.5835613731	2.49822066919	0.0379335079346
420.0	38688.0	175.0	2489.0	38688.0	3608000.0	3.0	8.0	1.9	1.58	1.01	0.0500000000002	5.87	0.320000000001	0.650000000001	0.19	6.04	0.19	1.87	1.37	1.15	AAA226.CD3.X18.Y18.tile.tissue.png	172	1	2000	172	746d53012470f70f973475f5554a6719	0	0	0	0	0	0	0	0	0	0	0	0	0	/home/dhl_ec/bnelissen/Slides/CD3_manuscript/CD3_slides/AAA226.CD3/AAA226.CD3.run1	255	0.7	0.06	0.7	0.06	-8.95339882169	-10.0196013615	1.44101445586	0.24808814884
0.0	0.0	0.0	0.0	0.0	4000000.0	0.0	0.0	1.4	1.72	1.25	0.0599999999995	6.46	0.29	0.840000000001	0.22	4.54	0.120000000001	1.95	1.48	0.47	AAA226.CD3.X18.Y3.tile.tissue.png	173	1	2000	173	01aeaf2cf3638dac4222a4961ceda9c0	0	0	0	0	0	0	0	0	0	0	0	0	0	/home/dhl_ec/bnelissen/Slides/CD3_manuscript/CD3_slides/AAA226.CD3/AAA226.CD3.run1	255	1.0	0.06	1.0	0.06	0.0	-12.0603365717	0.0	4.62055520122
197.0	9627.0	78.0	948.0	9627.0	4000000.0	1.0	3.0	1.29	1.15	1.12	0.0500000000002	6.68	0.36	0.700000000001	0.21	6.43	0.2	2.0	1.45	0.49	AAA226.CD3.X18.Y4.tile.tissue.png	174	1	2000	174	2f4d0da7b6c55e29a74d1f4bf87e6cb6	0	0	0	0	0	0	0	0	0	0	0	0	0	/home/dhl_ec/bnelissen/Slides/CD3_manuscript/CD3_slides/AAA226.CD3/AAA226.CD3.run1	255	0.7	0.06	0.7	0.06	-9.70536513558	-12.2343439831	5.12794971415	0.102069444214
134349.0	1972804.0	48607.0	18209.0	1972804.0	4000000.0	996.0	8.0	0.969999999999	1.63	1.06	0.0500000000002	6.77	0.42	0.7	0.13	9.73	0.309999999999	2.19	1.53	0.530000000001	AAA226.CD3.X18.Y5.tile.tissue.png	175	1	2000	175	c4934c2e6cddfdafff02a481f108bffe	0	0	0	0	0	0	0	0	0	0	0	0	0	/home/dhl_ec/bnelissen/Slides/CD3_manuscript/CD3_slides/AAA226.CD3/AAA226.CD3.run1	255	0.7	0.06	0.7	0.06	-9.5628504199	-12.8134715629	2.24261637728	0.472157703125
28910.0	2580694.0	12476.0	46162.0	2580694.0	4000000.0	269.0	19.0	0.900000000001	2.18	1.06	0.0499999999993	6.61	0.389999999999	0.719999999999	0.110000000001	8.97	0.309999999999	2.2	1.44	0.4	AAA226.CD3.X18.Y6.tile.tissue.png	176	1	2000	176	dc52a59782d4f2c170a609d38ac643b1	0	0	0	0	0	0	0	0	0	0	0	0	0	/home/dhl_ec/bnelissen/Slides/CD3_manuscript/CD3_slides/AAA226.CD3/AAA226.CD3.run1	255	0.7	0.06	0.7	0.06	-8.88607819929	-12.4076789289	1.33791068564	0.235097578125
29394.0	2957332.0	11018.0	29485.0	2957332.0	4000000.0	239.0	8.0	0.92	1.08	1.08	0.0499999999993	6.77	0.37	0.73	0.0900000000001	8.74	0.309999999999	2.17	1.45	0.37	AAA226.CD3.X18.Y7.tile.tissue.png	177	1	2000	177	a8ba5252903db46ffd1bdaf5e99fd456	0	0	0	0	0	0	0	0	0	0	0	0	0	/home/dhl_ec/bnelissen/Slides/CD3_manuscript/CD3_slides/AAA226.CD3/AAA226.CD3.run1	255	0.7	0.06	0.7	0.06	-8.62253047698	-12.5789521358	1.21320796106	0.261138625
53011.0	2989489.0	20568.0	30409.0	2989489.0	4000000.0	458.0	9.0	1.39	1.13	1.09	0.0500000000002	7.37	0.38	0.74	0.0999999999995	9.48	0.34	2.2	1.48	0.4	AAA226.CD3.X18.Y8.tile.tissue.png	178	1	2000	178	4f1765de4328e810aa0ff96e4e508f8c	0	0	0	0	0	0	0	0	0	0	0	0	0	/home/dhl_ec/bnelissen/Slides/CD3_manuscript/CD3_slides/AAA226.CD3/AAA226.CD3.run1	255	0.7	0.06	0.7	0.06	-9.10999904917	-12.805045325	1.8615393754	0.396695083984
29561.0	1387135.0	11460.0	21917.0	1387135.0	4000000.0	224.0	6.0	2.12	1.1	1.11	0.0500000000002	7.35	0.37	0.73	0.17	7.9	0.27	2.18	1.48	0.38	AAA226.CD3.X18.Y9.tile.tissue.png	179	1	2000	179	ca9c6bfa6e16bca0edf0bad5b4287f1f	0	0	0	0	0	0	0	0	0	0	0	0	0	/home/dhl_ec/bnelissen/Slides/CD3_manuscript/CD3_slides/AAA226.CD3/AAA226.CD3.run1	255	0.7	0.06	0.7	0.06	-9.18259606956	-12.7090060763	1.62274433967	0.237251054687
38469.0	1714266.0	15488.0	32131.0	1714266.0	4000000.0	302.0	15.0	0.88	1.15	1.14	0.0600000000004	7.32	0.4	0.76	0.16	8.46	0.3	2.28	1.54	0.51	AAA226.CD3.X19.Y10.tile.tissue.png	180	1	2000	180	abfa22d34241f2050aa30d6ea493aa10	0	0	0	0	0	0	0	0	0	0	0	0	0	/home/dhl_ec/bnelissen/Slides/CD3_manuscript/CD3_slides/AAA226.CD3/AAA226.CD3.run1	255	0.7	0.06	0.7	0.06	-9.27216455716	-12.5945500506	2.18638388133	0.274446738281
19529.0	836894.0	8490.0	15218.0	836894.0	4000000.0	179.0	6.0	1.31	1.55	1.18	0.0500000000002	6.86	0.360000000001	0.7	0.17	7.16	0.23	2.1	1.45	0.56	AAA226.CD3.X19.Y11.tile.tissue.png	181	1	2000	181	c18aaeadfb95080cf7271af3e029c382	0	0	0	0	0	0	0	0	0	0	0	0	0	/home/dhl_ec/bnelissen/Slides/CD3_manuscript/CD3_slides/AAA226.CD3/AAA226.CD3.run1	255	0.7	0.06	0.7	0.06	-9.10170889133	-12.7540655959	1.99190497483	0.1494444375
55.0	139136.0	43.0	2894.0	139136.0	4000000.0	1.0	4.0	1.51	1.01	1.08	0.0500000000002	7.59	0.37	0.72	0.2	6.52	0.2	2.01	1.44	0.51	AAA226.CD3.X19.Y12.tile.tissue.png	182	1	2000	182	3b2823c96e217c33878665588976e792	0	0	0	0	0	0	0	0	0	0	0	0	0	/home/dhl_ec/bnelissen/Slides/CD3_manuscript/CD3_slides/AAA226.CD3/AAA226.CD3.run1	255	0.7	0.06	0.7	0.06	-7.87825269498	-11.2544631973	0.435585244441	0.0496930029297
21224.0	1132026.0	7854.0	12830.0	1132026.0	4000000.0	147.0	5.0	2.07	1.48	1.1	0.04	6.59	0.36	0.699999999999	0.17	7.46	0.25	2.12	1.45	0.52	AAA226.CD3.X19.Y13.tile.tissue.png	183	1	2000	183	18a000a1b87a2dd03003f621ac1bb85c	0	0	0	0	0	0	0	0	0	0	0	0	0	/home/dhl_ec/bnelissen/Slides/CD3_manuscript/CD3_slides/AAA226.CD3/AAA226.CD3.run1	255	0.7	0.06	0.7	0.06	-9.37742346913	-12.3045617784	2.05055875506	0.176768847656
133154.0	3430682.0	49416.0	13363.0	3430682.0	4000000.0	1032.0	1.0	1.52	1.04	1.11	0.04	7.39	0.36	0.72	0.0799999999999	10.38	0.36	2.17	1.43	0.4	AAA226.CD3.X19.Y14.tile.tissue.png	184	1	2000	184	a26d7f942062893fcb4bf4cab65c3f2e	0	0	0	0	0	0	0	0	0	0	0	0	0	/home/dhl_ec/bnelissen/Slides/CD3_manuscript/CD3_slides/AAA226.CD3/AAA226.CD3.run1	255	0.7	0.0875597933583	0.7	0.0875597933583	-9.32759224474	-12.6890439008	1.67101484786	0.270420376953
12798.0	837284.0	4806.0	12510.0	837284.0	4000000.0	95.0	15.0	2.03	1.09	1.12	0.0500000000002	6.63	0.36	0.7	0.17	7.12	0.24	2.1	1.42	0.38	AAA226.CD3.X19.Y15.tile.tissue.png	185	1	2000	185	57a9a1cfdeb820a0a6b2bb6fe4b19a7c	0	0	0	0	0	0	0	0	0	0	0	0	0	/home/dhl_ec/bnelissen/Slides/CD3_manuscript/CD3_slides/AAA226.CD3/AAA226.CD3.run1	255	0.7	0.06	0.7	0.06	-9.24683997602	-12.5780474084	1.26725571847	0.201939625
1901.0	40849.0	801.0	3943.0	40849.0	4000000.0	14.0	16.0	1.43	1.05	1.12	0.0500000000002	6.39	0.349999999999	0.69	0.200000000001	6.51	0.2	2.03	1.43	0.35	AAA226.CD3.X19.Y16.tile.tissue.png	186	1	2000	186	a4b093e8bf620bef458d332d8ed53c68	0	0	0	0	0	0	0	0	0	0	0	0	0	/home/dhl_ec/bnelissen/Slides/CD3_manuscript/CD3_slides/AAA226.CD3/AAA226.CD3.run1	255	0.7	0.06	0.7	0.06	-8.83518406223	-12.4067084918	1.60190383694	0.0503883154297
920.0	37902.0	368.0	3481.0	37902.0	4000000.0	7.0	14.0	0.99	0.99	1.12	0.0500000000002	6.53	0.39	0.71	0.2	6.6	0.2	2.01	1.43	0.349999999999	AAA226.CD3.X19.Y17.tile.tissue.png	187	1	2000	187	032ad653ec7c2de5ff4239c506da0aa8	0	0	0	0	0	0	0	0	0	0	0	0	0	/home/dhl_ec/bnelissen/Slides/CD3_manuscript/CD3_slides/AAA226.CD3/AAA226.CD3.run1	255	0.7	0.06	0.7	0.06	-8.53068874698	-12.2854562158	1.12409652138	0.0303432373047
199.0	56414.0	104.0	4036.0	56414.0	3608000.0	2.0	16.0	0.91	0.91	0.969999999999	0.04	5.78	0.330000000001	0.650000000001	0.19	5.99	0.29	2.05	1.33	0.32	AAA226.CD3.X19.Y18.tile.tissue.png	188	1	2000	188	d802e52924cfd9f9f46678a0f199c1f4	0	0	0	0	0	0	0	0	0	0	0	0	0	/home/dhl_ec/bnelissen/Slides/CD3_manuscript/CD3_slides/AAA226.CD3/AAA226.CD3.run1	255	0.7	0.06	0.7	0.06	-8.94085220487	-9.5648143255	1.02128798515	0.252899785416
173.0	1420.0	75.0	166.0	1420.0	4000000.0	1.0	1.0	1.1	0.95	1.06	0.0599999999995	6.34	0.35	0.830000000001	0.21	6.47	0.2	2.0	1.48	0.349999999999	AAA226.CD3.X19.Y3.tile.tissue.png	189	1	2000	189	ee81d95972c220d42c995a2943884e9d	0	0	0	0	0	0	0	0	0	0	0	0	0	/home/dhl_ec/bnelissen/Slides/CD3_manuscript/CD3_slides/AAA226.CD3/AAA226.CD3.run1	255	0.7	0.06	0.7	0.06	-8.60872259257	-12.4903385074	2.51828373637	3.89019907111
292.0	6579.0	107.0	619.0	6579.0	4000000.0	2.0	3.0	1.33	1.22	1.1	0.0500000000002	6.56	0.37	0.740000000001	0.21	6.75	0.2	2.03	1.56	0.35	AAA226.CD3.X19.Y4.tile.tissue.png	190	1	2000	190	9455d42da167910daea632490df2b04d	0	0	0	0	0	0	0	0	0	0	0	0	0	/home/dhl_ec/bnelissen/Slides/CD3_manuscript/CD3_slides/AAA226.CD3/AAA226.CD3.run1	255	0.7	0.06	0.7	0.06	-9.64119962223	-12.3752619358	5.33677344374	0.116838068115
14620.0	91728.0	4915.0	3056.0	91728.0	4000000.0	91.0	5.0	0.94	1.23	1.12	0.0500000000002	6.47	0.36	0.7	0.21	6.79	0.209999999999	2.0	1.43	0.35	AAA226.CD3.X19.Y5.tile.tissue.png	191	1	2000	191	e833df4bfd78cedd5e712cd2cc863cdc	0	0	0	0	0	0	0	0	0	0	0	0	0	/home/dhl_ec/bnelissen/Slides/CD3_manuscript/CD3_slides/AAA226.CD3/AAA226.CD3.run1	255	0.7	0.06	0.7	0.06	-9.27080494587	-12.1969623649	1.72226626458	0.136476943359
96174.0	2796382.0	34421.0	38797.0	2796382.0	4000000.0	716.0	13.0	1.09	1.32	1.19	0.0500000000002	7.04	0.38	0.72	0.110000000001	10.23	0.339999999999	2.28	1.56	0.44	AAA226.CD3.X19.Y6.tile.tissue.png	192	1	2000	192	5591aeca224c82086c38f4b7fc621bbc	0	0	0	0	0	0	0	0	0	0	0	0	0	/home/dhl_ec/bnelissen/Slides/CD3_manuscript/CD3_slides/AAA226.CD3/AAA226.CD3.run1	255	0.7	0.06	0.7	0.06	-9.2579867512	-12.9140770006	1.87540294227	0.554469226562
12548.0	2885843.0	5791.0	43501.0	2885843.0	4000000.0	138.0	15.0	0.940000000001	1.13	1.15	0.0500000000002	7.29	0.4	0.76	0.1	9.04	0.41	2.21	1.44	0.379999999999	AAA226.CD3.X19.Y7.tile.tissue.png	193	1	2000	193	41906f15d4e88f7cc29bbd13b32ba512	0	0	0	0	0	0	0	0	0	0	0	0	0	/home/dhl_ec/bnelissen/Slides/CD3_manuscript/CD3_slides/AAA226.CD3/AAA226.CD3.run1	255	0.7	0.06	0.7	0.06	-8.51641614961	-12.4547546196	1.12836204492	0.175388339844
40317.0	3024628.0	16452.0	33015.0	3024628.0	4000000.0	344.0	11.0	0.92	1.2	1.1	0.0500000000002	6.76	0.37	0.7	0.1	8.91	0.33	2.16	1.44	0.48	AAA226.CD3.X19.Y8.tile.tissue.png	194	1	2000	194	67401162d2a263d78c747258a7eeea5a	0	0	0	0	0	0	0	0	0	0	0	0	0	/home/dhl_ec/bnelissen/Slides/CD3_manuscript/CD3_slides/AAA226.CD3/AAA226.CD3.run1	255	0.7	0.06	0.7	0.06	-8.80422647459	-12.5168114547	1.25515393644	0.297990132812
35977.0	2811144.0	15794.0	40414.0	2811144.0	4000000.0	334.0	21.0	0.94	1.15	1.07	0.0500000000002	6.64	0.37	0.7	0.11	9.24	0.339999999999	2.3	1.53	0.429999999999	AAA226.CD3.X19.Y9.tile.tissue.png	195	1	2000	195	de149d3914870dc7731b942805688b46	0	0	0	0	0	0	0	0	0	0	0	0	0	/home/dhl_ec/bnelissen/Slides/CD3_manuscript/CD3_slides/AAA226.CD3/AAA226.CD3.run1	255	0.7	0.06	0.7	0.06	-8.85665401436	-12.6409155382	1.50027883332	0.300505279297
30666.0	3331700.0	12646.0	18466.0	3331700.0	4000000.0	264.0	5.0	1.39	1.18	1.14	0.0500000000002	7.44	0.389999999999	0.76	0.0900000000001	9.79	0.360000000001	2.23	1.54	0.450000000001	AAA226.CD3.X2.Y10.tile.tissue.png	196	1	2000	196	e714e8a7d83bded01e3886f0bb63cdf9	0	0	0	0	0	0	0	0	0	0	0	0	0	/home/dhl_ec/bnelissen/Slides/CD3_manuscript/CD3_slides/AAA226.CD3/AAA226.CD3.run1	255	0.7	0.06	0.7	0.06	-9.30170518722	-12.0508989683	1.86020217177	0.200588023438
9810.0	2589697.0	4235.0	9624.0	2589697.0	4000000.0	86.0	3.0	1.44	1.43	1.13	0.0600000000004	6.98	0.379999999999	0.749999999999	0.120000000001	8.8	0.320000000001	2.21	1.54	0.41	AAA226.CD3.X2.Y11.tile.tissue.png	197	1	2000	197	4162ea8ce046ba766cd0f1459b37e55c	0	0	0	0	0	0	0	0	0	0	0	0	0	/home/dhl_ec/bnelissen/Slides/CD3_manuscript/CD3_slides/AAA226.CD3/AAA226.CD3.run1	255	0.7	0.06	0.7	0.06	-8.96932290567	-11.5121065054	1.59067301901	0.129812724609
236.0	90189.0	118.0	2045.0	90189.0	4000000.0	3.0	3.0	2.29	1.6	1.12	0.0500000000002	6.94	0.37	0.74	0.21	6.8	0.219999999999	2.1	1.53	0.400000000001	AAA226.CD3.X2.Y12.tile.tissue.png	198	1	2000	198	ba5275e063e8635ab5cc63d3937dab8d	0	0	0	0	0	0	0	0	0	0	0	0	0	/home/dhl_ec/bnelissen/Slides/CD3_manuscript/CD3_slides/AAA226.CD3/AAA226.CD3.run1	255	0.7	0.06	0.7	0.06	-8.27730068965	-11.7266620271	1.45216489917	0.0483474072266
0.0	4863.0	0.0	506.0	4863.0	4000000.0	0.0	2.0	2.14	1.43	1.12	0.0500000000002	6.92	0.37	0.750000000001	0.22	6.41	0.14	2.07	1.53	0.38	AAA226.CD3.X2.Y13.tile.tissue.png	199	1	2000	199	6d5dd5125bd41df9ee41b07792dd7c85	0	0	0	0	0	0	0	0	0	0	0	0	0	/home/dhl_ec/bnelissen/Slides/CD3_manuscript/CD3_slides/AAA226.CD3/AAA226.CD3.run1	255	0.7	0.06	0.7	0.06	-7.36137782825	-12.6122144163	3.52998240662	0.0484697483521
0.0	0.0	0.0	0.0	0.0	4000000.0	0.0	0.0	2.43	1.54	1.14	0.0600000000004	6.56	0.3	0.74	0.22	4.72	0.13	2.01	1.52	1.0	AAA226.CD3.X2.Y14.tile.tissue.png	200	1	2000	200	f824dae294e580311e67cfa9178c301a	0	0	0	0	0	0	0	0	0	0	0	0	0	/home/dhl_ec/bnelissen/Slides/CD3_manuscript/CD3_slides/AAA226.CD3/AAA226.CD3.run1	255	1.0	0.06	1.0	0.06	0.0	-12.0576256851	0.0	0.0694354692688
0.0	0.0	0.0	0.0	0.0	4000000.0	0.0	0.0	1.46	1.49	1.14	0.0500000000002	6.54	0.3	0.74	0.219999999999	4.73	0.13	2.0	1.53	0.5	AAA226.CD3.X2.Y15.tile.tissue.png	201	1	2000	201	617c8be7bd8dda339a3be8f82f85ff9a	0	0	0	0	0	0	0	0	0	0	0	0	0	/home/dhl_ec/bnelissen/Slides/CD3_manuscript/CD3_slides/AAA226.CD3/AAA226.CD3.run1	255	1.0	0.06	1.0	0.06	0.0	-12.4797344428	0.0	0.082429246582
0.0	26528.0	0.0	978.0	26528.0	4000000.0	0.0	2.0	2.13	1.16	1.12	0.0599999999995	6.93	0.349999999999	0.71	0.21	5.82	0.139999999999	2.09	1.53	1.93	AAA226.CD3.X2.Y16.tile.tissue.png	202	1	2000	202	aae4b87e15730bfacba0f058f92875d8	0	0	0	0	0	0	0	0	0	0	0	0	0	/home/dhl_ec/bnelissen/Slides/CD3_manuscript/CD3_slides/AAA226.CD3/AAA226.CD3.run1	255	0.7	0.06	0.7	0.06	0.0	-11.970090069	0.127063433713	0.0852790397339
0.0	27278.0	0.0	956.0	27278.0	4000000.0	0.0	2.0	0.86	1.14	1.12	0.0500000000002	6.94	0.38	0.750000000001	0.22	6.38	0.139999999999	2.09	1.55	0.52	AAA226.CD3.X2.Y17.tile.tissue.png	203	1	2000	203	c10a079a16ac366f09eace15b6cdab8c	0	0	0	0	0	0	0	0	0	0	0	0	0	/home/dhl_ec/bnelissen/Slides/CD3_manuscript/CD3_slides/AAA226.CD3/AAA226.CD3.run1	255	0.7	0.06	0.7	0.06	-7.4030382137	-11.8423827444	0.492963551417	0.0540949104004
0.0	16646.0	0.0	780.0	16646.0	3608000.0	0.0	2.0	0.820000000001	1.61	1.15	0.0500000000002	5.85	0.32	0.66	0.18	4.98	0.120000000001	1.88	1.39	0.34	AAA226.CD3.X2.Y18.tile.tissue.png	204	1	2000	204	2796eaa8cc0875f39184d037a103b924	0	0	0	0	0	0	0	0	0	0	0	0	0	/home/dhl_ec/bnelissen/Slides/CD3_manuscript/CD3_slides/AAA226.CD3/AAA226.CD3.run1	255	0.7	0.06	0.7	0.06	0.0	-10.1688483952	0.404046075728	3.39209718441
0.0	3566.0	0.0	268.0	3566.0	4000000.0	0.0	1.0	0.809999999999	0.959999999999	1.1	0.0599999999995	6.96	0.37	0.929999999999	0.22	5.88	0.13	2.08	1.55	0.52	AAA226.CD3.X2.Y2.tile.tissue.png	205	1	2000	205	96e469f4fec5f5894b7250ff10e9e7be	0	0	0	0	0	0	0	0	0	0	0	0	0	/home/dhl_ec/bnelissen/Slides/CD3_manuscript/CD3_slides/AAA226.CD3/AAA226.CD3.run1	255	0.7	0.06	0.7	0.06	0.0	-12.2998579288	3.50922421612	1.23063688025
7221.0	820257.0	3238.0	11249.0	820257.0	4000000.0	70.0	11.0	0.88	1.09	1.1	0.0500000000002	6.52	0.36	0.689999999999	0.17	7.11	0.24	2.08	1.46	0.799999999999	AAA226.CD3.X2.Y3.tile.tissue.png	206	1	2000	206	b42771e05bce8e0c5cef60d1da8480c2	0	0	0	0	0	0	0	0	0	0	0	0	0	/home/dhl_ec/bnelissen/Slides/CD3_manuscript/CD3_slides/AAA226.CD3/AAA226.CD3.run1	255	0.7	0.06	0.7	0.06	-9.39123241916	-11.8294566094	3.35346369946	0.21976909375
20359.0	1238765.0	7570.0	12844.0	1238765.0	4000000.0	141.0	4.0	1.24	1.11	1.09	0.0499999999993	7.02	0.360000000001	0.690000000001	0.16	7.51	0.25	2.1	1.46	0.610000000001	AAA226.CD3.X2.Y4.tile.tissue.png	207	1	2000	207	4fa820d0f03119d69920ad6373762e82	0	0	0	0	0	0	0	0	0	0	0	0	0	/home/dhl_ec/bnelissen/Slides/CD3_manuscript/CD3_slides/AAA226.CD3/AAA226.CD3.run1	255	0.7	0.06	0.7	0.06	-8.99065639378	-11.7690559994	2.714449596	0.201140875
10487.0	162226.0	3323.0	6288.0	162226.0	4000000.0	60.0	11.0	2.06	2.52	1.07	0.0500000000002	6.49	0.36	0.709999999999	0.2	6.86	0.21	2.05	1.45	0.870000000001	AAA226.CD3.X2.Y5.tile.tissue.png	208	1	2000	208	5a148396dc016a14fc7df24f34ba57ae	0	0	0	0	0	0	0	0	0	0	0	0	0	/home/dhl_ec/bnelissen/Slides/CD3_manuscript/CD3_slides/AAA226.CD3/AAA226.CD3.run1	255	0.7	0.06	0.7	0.06	-9.60407309674	-12.535766256	3.1806023172	0.129265671875
247.0	3363.0	107.0	288.0	3363.0	4000000.0	2.0	1.0	1.7	2.31	1.12	0.0500000000002	6.61	0.38	0.719999999999	0.22	6.57	0.2	1.99	1.45	1.04	AAA226.CD3.X2.Y6.tile.tissue.png	209	1	2000	209	dba8d3aae178ee398d54d50a8f6090dd	0	0	0	0	0	0	0	0	0	0	0	0	0	/home/dhl_ec/bnelissen/Slides/CD3_manuscript/CD3_slides/AAA226.CD3/AAA226.CD3.run1	255	0.7	0.06	0.7	0.06	-9.36238490193	-12.2178045472	3.4190547903	0.0890349414062
0.0	0.0	0.0	0.0	0.0	4000000.0	0.0	0.0	1.45	2.15	1.14	0.0500000000002	6.61	0.3	0.76	0.219999999999	4.8	0.13	2.08	1.54	1.12	AAA226.CD3.X2.Y7.tile.tissue.png	210	1	2000	210	554413915ee4f0a42d6f27ef31f0afca	0	0	0	0	0	0	0	0	0	0	0	0	0	/home/dhl_ec/bnelissen/Slides/CD3_manuscript/CD3_slides/AAA226.CD3/AAA226.CD3.run1	255	1.0	0.06	1.0	0.06	0.0	-11.7635549956	0.0	0.0987906641788
272.0	5444.0	113.0	598.0	5444.0	4000000.0	2.0	3.0	1.49	1.18	1.14	0.0500000000002	6.98	0.37	0.76	0.21	6.81	0.23	2.08	1.53	0.54	AAA226.CD3.X2.Y8.tile.tissue.png	211	1	2000	211	ec993eb3314bdfd8fad2c34201ae4a35	0	0	0	0	0	0	0	0	0	0	0	0	0	/home/dhl_ec/bnelissen/Slides/CD3_manuscript/CD3_slides/AAA226.CD3/AAA226.CD3.run1	255	0.7	0.06	0.7	0.06	-9.34610017946	-12.2153674698	3.1516882712	0.0805807645264
47086.0	1057175.0	16734.0	15747.0	1057175.0	4000000.0	315.0	6.0	1.11	2.03	1.18	0.0599999999995	7.5	0.38	0.720000000001	0.17	8.11	0.25	2.11	1.46	0.990000000001	AAA226.CD3.X2.Y9.tile.tissue.png	212	1	2000	212	a8ca67b22471fb571c0fd1115338a2df	0	0	0	0	0	0	0	0	0	0	0	0	0	/home/dhl_ec/bnelissen/Slides/CD3_manuscript/CD3_slides/AAA226.CD3/AAA226.CD3.run1	255	0.7	0.06	0.7	0.06	-9.38930851431	-12.4810531344	2.27386210296	0.243034726563
36253.0	1755149.0	14350.0	22491.0	1755149.0	4000000.0	294.0	12.0	1.71	1.73	1.13	0.0500000000002	9.54	0.36	0.700000000001	0.14	8.09	0.28	2.21	1.44	0.62	AAA226.CD3.X20.Y10.tile.tissue.png	213	1	2000	213	e39b6400989116d69d1e739339222b07	0	0	0	0	0	0	0	0	0	0	0	0	0	/home/dhl_ec/bnelissen/Slides/CD3_manuscript/CD3_slides/AAA226.CD3/AAA226.CD3.run1	255	0.7	0.06	0.7	0.06	-9.33306486294	-12.5466382063	1.86969691694	0.229270154297
24215.0	677744.0	8806.0	14962.0	677744.0	4000000.0	175.0	6.0	1.35	1.73	1.12	0.04	9.46	0.37	0.72	0.190000000001	7.16	0.22	2.14	1.51	0.94	AAA226.CD3.X20.Y11.tile.tissue.png	214	1	2000	214	eb91b8051d0ad3b75eee9c9e41c501fc	0	0	0	0	0	0	0	0	0	0	0	0	0	/home/dhl_ec/bnelissen/Slides/CD3_manuscript/CD3_slides/AAA226.CD3/AAA226.CD3.run1	255	0.7	0.06	0.7	0.06	-9.10548268366	-12.7621615083	1.6868336812	0.154132007812
0.0	17911.0	0.0	1540.0	17911.0	4000000.0	0.0	5.0	1.93	1.25	1.12	0.0600000000004	6.91	0.38	0.74	0.21	5.93	0.139999999999	2.08	1.55	1.05	AAA226.CD3.X20.Y12.tile.tissue.png	215	1	2000	215	692fb18092c8c2e7f292f928d1b222d2	0	0	0	0	0	0	0	0	0	0	0	0	0	/home/dhl_ec/bnelissen/Slides/CD3_manuscript/CD3_slides/AAA226.CD3/AAA226.CD3.run1	255	0.7	0.06	0.7	0.06	0.0	-12.0123432364	0.854742939046	0.0360971773682
14148.0	732902.0	5538.0	7625.0	732902.0	4000000.0	102.0	5.0	1.19	1.62	1.3	0.0499999999993	6.8	0.360000000001	0.740000000001	0.26	7.28	0.23	2.07	1.49	0.809999999999	AAA226.CD3.X20.Y13.tile.tissue.png	216	1	2000	216	a487aa12e3d5d6a06fbf8ec9237a7cf6	0	0	0	0	0	0	0	0	0	0	0	0	0	/home/dhl_ec/bnelissen/Slides/CD3_manuscript/CD3_slides/AAA226.CD3/AAA226.CD3.run1	255	0.7	0.06	0.7	0.06	-9.11107850308	-12.2314740632	1.74271941783	0.105933007812
102454.0	3479543.0	38778.0	13516.0	3479543.0	4000000.0	779.0	5.0	2.08	1.79	1.1	0.0500000000002	6.29	0.36	0.699999999999	0.0799999999999	10.29	0.349999999999	2.15	1.49	0.7	AAA226.CD3.X20.Y14.tile.tissue.png	217	1	2000	217	7c692ddbab4feaf83c2a4a9118f499a5	0	0	0	0	0	0	0	0	0	0	0	0	0	/home/dhl_ec/bnelissen/Slides/CD3_manuscript/CD3_slides/AAA226.CD3/AAA226.CD3.run1	255	0.7	0.0745065008562	0.7	0.0745065008562	-9.23928473388	-12.4567654379	1.44583301604	0.264096448242
58860.0	1972130.0	21575.0	18310.0	1972130.0	4000000.0	408.0	7.0	2.49	1.29	1.09	0.0500000000002	6.55	0.38	0.710000000001	0.139999999999	8.63	0.29	2.11	1.45	0.629999999999	AAA226.CD3.X20.Y15.tile.tissue.png	218	1	2000	218	ea89a5207ecb9073c9cf969c295e48bb	0	0	0	0	0	0	0	0	0	0	0	0	0	/home/dhl_ec/bnelissen/Slides/CD3_manuscript/CD3_slides/AAA226.CD3/AAA226.CD3.run1	255	0.7	0.06	0.7	0.06	-9.26673050679	-12.2258569393	1.44922940612	0.267580024414
3059.0	70946.0	1080.0	4515.0	70946.0	4000000.0	19.0	13.0	1.98	1.52	1.09	0.0500000000002	6.55	0.360000000001	0.71	0.2	6.64	0.21	2.04	1.46	0.54	AAA226.CD3.X20.Y16.tile.tissue.png	219	1	2000	219	3d65aa3a49f07171be238be2a74dae9c	0	0	0	0	0	0	0	0	0	0	0	0	0	/home/dhl_ec/bnelissen/Slides/CD3_manuscript/CD3_slides/AAA226.CD3/AAA226.CD3.run1	255	0.7	0.06	0.7	0.06	-8.98877386639	-12.3767596817	1.32014348772	0.0621424902344
0.0	5932.0	0.0	350.0	5932.0	4000000.0	0.0	1.0	1.67	1.1	1.09	0.0500000000002	6.43	0.349999999999	0.709999999999	0.2	5.97	0.13	1.98	1.44	0.52	AAA226.CD3.X20.Y17.tile.tissue.png	220	1	2000	220	b60d1a1ae5ab174b6f1f5f6620ee7973	0	0	0	0	0	0	0	0	0	0	0	0	0	/home/dhl_ec/bnelissen/Slides/CD3_manuscript/CD3_slides/AAA226.CD3/AAA226.CD3.run1	255	0.7	0.06	0.7	0.06	-8.05820325411	-12.7980162978	1.48567758742	0.0250058137207
0.0	21847.0	0.0	2122.0	21847.0	3608000.0	0.0	9.0	1.14	1.41	0.98	0.04	5.73	0.36	0.67	0.19	5.46	0.11	1.81	1.29	0.47	AAA226.CD3.X20.Y18.tile.tissue.png	221	1	2000	221	5936ceb71d65bac5ae241abad60a9067	0	0	0	0	0	0	0	0	0	0	0	0	0	/home/dhl_ec/bnelissen/Slides/CD3_manuscript/CD3_slides/AAA226.CD3/AAA226.CD3.run1	255	0.7	0.06	0.7	0.06	-8.60079520619	-9.73692597525	1.27684001538	0.293338769748
0.0	0.0	0.0	0.0	0.0	4000000.0	0.0	0.0	0.85	0.94	1.09	0.0599999999995	6.1	0.29	0.879999999999	0.22	4.8	0.14	2.0	1.52	0.509999999999	AAA226.CD3.X20.Y3.tile.tissue.png	222	1	2000	222	234ba6a77754a01d8b9f6ad03926b633	0	0	0	0	0	0	0	0	0	0	0	0	0	/home/dhl_ec/bnelissen/Slides/CD3_manuscript/CD3_slides/AAA226.CD3/AAA226.CD3.run1	255	1.0	0.06	1.0	0.06	0.0	-11.7524008415	0.0	6.54171032365
0.0	0.0	0.0	0.0	0.0	4000000.0	0.0	0.0	0.92	1.51	1.15	0.0600000000004	6.56	0.31	0.74	0.21	4.81	0.13	2.0	1.54	0.52	AAA226.CD3.X20.Y4.tile.tissue.png	223	1	2000	223	0c3174db0115e93f71e4ea240656e121	0	0	0	0	0	0	0	0	0	0	0	0	0	/home/dhl_ec/bnelissen/Slides/CD3_manuscript/CD3_slides/AAA226.CD3/AAA226.CD3.run1	255	1.0	0.06	1.0	0.06	0.0	-12.0496955544	0.0	0.11896742099
71.0	4539.0	48.0	439.0	4539.0	4000000.0	1.0	2.0	1.06	1.66	1.09	0.0500000000002	6.37	0.36	0.690000000001	0.2	6.44	0.200000000001	2.1	1.43	0.5	AAA226.CD3.X20.Y5.tile.tissue.png	224	1	2000	224	fdbccd655b830a50cc17ec01da66deee	0	0	0	0	0	0	0	0	0	0	0	0	0	/home/dhl_ec/bnelissen/Slides/CD3_manuscript/CD3_slides/AAA226.CD3/AAA226.CD3.run1	255	0.7	0.06	0.7	0.06	-9.41534520081	-12.2763821612	3.46487028648	0.09217371521
151797.0	2886630.0	55394.0	23603.0	2886630.0	4000000.0	1141.0	9.0	0.929999999998	1.18	1.1	0.0500000000002	8.29	0.37	0.719999999999	0.1	10.11	0.330000000001	2.18	1.42	0.580000000001	AAA226.CD3.X20.Y6.tile.tissue.png	225	1	2000	225	43726c550e92f8b200d5ad83d055b9d4	0	0	0	0	0	0	0	0	0	0	0	0	0	/home/dhl_ec/bnelissen/Slides/CD3_manuscript/CD3_slides/AAA226.CD3/AAA226.CD3.run1	255	0.7	0.06	0.7	0.06	-9.4387894231	-12.5986555638	2.04611809919	0.404419191406
119983.0	2917709.0	44037.0	44299.0	2917709.0	4000000.0	903.0	16.0	1.05	1.49	1.07	0.0499999999993	7.15	0.389999999999	0.72	0.110000000001	10.15	0.36	2.2	1.49	0.509999999999	AAA226.CD3.X20.Y7.tile.tissue.png	226	1	2000	226	d67d6a910c34a2e9a8b5d5ad5d073dff	0	0	0	0	0	0	0	0	0	0	0	0	0	/home/dhl_ec/bnelissen/Slides/CD3_manuscript/CD3_slides/AAA226.CD3/AAA226.CD3.run1	255	0.7	0.06	0.7	0.06	-9.28216876079	-13.0515913576	2.06015713155	0.516912851562
62439.0	2550508.0	25023.0	62460.0	2550508.0	4000000.0	557.0	13.0	1.48	1.51	1.07	0.0499999999993	6.78	0.38	0.710000000001	0.110000000001	8.61	0.3	2.26	1.47	0.579999999999	AAA226.CD3.X20.Y8.tile.tissue.png	227	1	2000	227	540b572514c57b60d08a0ae9e170159d	0	0	0	0	0	0	0	0	0	0	0	0	0	/home/dhl_ec/bnelissen/Slides/CD3_manuscript/CD3_slides/AAA226.CD3/AAA226.CD3.run1	255	0.7	0.06	0.7	0.06	-9.01373780886	-12.5413898479	1.63287292026	0.342004546875
152970.0	2203297.0	54644.0	37379.0	2203297.0	4000000.0	1103.0	15.0	1.63	1.22	1.08	0.0500000000002	7.07	0.37	0.719999999999	0.12	9.34	0.31	2.18	1.43	0.62	AAA226.CD3.X20.Y9.tile.tissue.png	228	1	2000	228	438683f1e90e626a973b342b6a8a12a8	0	0	0	0	0	0	0	0	0	0	0	0	0	/home/dhl_ec/bnelissen/Slides/CD3_manuscript/CD3_slides/AAA226.CD3/AAA226.CD3.run1	255	0.7	0.06	0.7	0.06	-9.41077639738	-12.84136216	1.78876667081	0.465891834961
14062.0	3684296.0	5623.0	13548.0	3684296.0	4000000.0	126.0	10.0	1.06	1.19	1.11	0.0500000000002	15.43	0.38	0.77	0.0699999999997	9.75	0.36	2.2	1.53	0.550000000001	AAA226.CD3.X21.Y10.tile.tissue.png	229	1	2000	229	8dc175ec66d2f2390b4bc99b43aa29a3	0	0	0	0	0	0	0	0	0	0	0	0	0	/home/dhl_ec/bnelissen/Slides/CD3_manuscript/CD3_slides/AAA226.CD3/AAA226.CD3.run1	255	0.7	0.06	0.7	0.06	-8.87584355069	-11.7688211292	0.823057298951	0.143444064941
1982.0	411124.0	952.0	7738.0	411124.0	4000000.0	20.0	7.0	1.32	1.43	1.12	0.0500000000002	6.45	0.37	0.71	0.2	7.08	0.22	2.03	1.45	0.52	AAA226.CD3.X21.Y11.tile.tissue.png	230	1	2000	230	e584177803b1967f3a697dac2914e170	0	0	0	0	0	0	0	0	0	0	0	0	0	/home/dhl_ec/bnelissen/Slides/CD3_manuscript/CD3_slides/AAA226.CD3/AAA226.CD3.run1	255	0.7	0.06	0.7	0.06	-8.66427132533	-12.2645818807	1.46903701334	0.0731404238281
0.0	17639.0	0.0	1572.0	17639.0	4000000.0	0.0	6.0	1.16	1.27	1.07	0.0499999999993	6.33	0.35	0.699999999999	0.21	6.04	0.12	2.01	1.43	0.49	AAA226.CD3.X21.Y12.tile.tissue.png	231	1	2000	231	9987ba35c18c9833ea93e2cd401e6e0c	0	0	0	0	0	0	0	0	0	0	0	0	0	/home/dhl_ec/bnelissen/Slides/CD3_manuscript/CD3_slides/AAA226.CD3/AAA226.CD3.run1	255	0.7	0.06	0.7	0.06	-7.82787167039	-12.1351785315	1.41686292078	0.0387590184326
0.0	4381.0	0.0	316.0	4381.0	4000000.0	0.0	1.0	0.96	1.11	1.06	0.0499999999993	6.47	0.37	0.73	0.21	5.63	0.13	1.99	1.45	0.51	AAA226.CD3.X21.Y13.tile.tissue.png	232	1	2000	232	9b3f008969536d07a8267d29f810a906	0	0	0	0	0	0	0	0	0	0	0	0	0	/home/dhl_ec/bnelissen/Slides/CD3_manuscript/CD3_slides/AAA226.CD3/AAA226.CD3.run1	255	0.7	0.06	0.7	0.06	0.0	-12.7166517947	1.79309491626	0.0436740444336
44168.0	610473.0	16739.0	9772.0	610473.0	4000000.0	324.0	8.0	0.950000000001	1.31	1.09	0.0500000000002	6.75	0.57	0.75	0.190000000001	7.28	0.23	2.1	1.44	0.51	AAA226.CD3.X21.Y14.tile.tissue.png	233	1	2000	233	16ac41c7cfbb73b634cba3271efe4f75	0	0	0	0	0	0	0	0	0	0	0	0	0	/home/dhl_ec/bnelissen/Slides/CD3_manuscript/CD3_slides/AAA226.CD3/AAA226.CD3.run1	255	0.7	0.06	0.7	0.06	-9.28798977195	-12.3566466772	1.77209324916	0.130797607422
11227.0	382089.0	3851.0	8924.0	382089.0	4000000.0	70.0	8.0	1.1	1.76	1.07	0.0499999999993	6.79	0.36	0.679999999999	0.2	6.8	0.22	2.05	1.45	0.950000000001	AAA226.CD3.X21.Y15.tile.tissue.png	234	1	2000	234	2f825bb35df6aaed2593333ab7601b0c	0	0	0	0	0	0	0	0	0	0	0	0	0	/home/dhl_ec/bnelissen/Slides/CD3_manuscript/CD3_slides/AAA226.CD3/AAA226.CD3.run1	255	0.7	0.06	0.7	0.06	-9.15232946567	-12.5061000849	1.70921834422	0.115909398438
344.0	40653.0	181.0	2370.0	40653.0	4000000.0	3.0	6.0	1.5	1.05	1.07	0.04	6.36	0.35	0.679999999999	0.21	6.57	0.2	2.0	1.45	0.49	AAA226.CD3.X21.Y16.tile.tissue.png	235	1	2000	235	1d89dd0f0336de93e7cb24f6f45848d8	0	0	0	0	0	0	0	0	0	0	0	0	0	/home/dhl_ec/bnelissen/Slides/CD3_manuscript/CD3_slides/AAA226.CD3/AAA226.CD3.run1	255	0.7	0.06	0.7	0.06	-7.54090245397	-11.5016980404	0.668330551159	0.0274348071289
449.0	12419.0	147.0	1108.0	12419.0	4000000.0	2.0	5.0	0.91	1.11	1.08	0.0500000000002	6.27	0.349999999999	0.69	0.200000000001	6.48	0.2	1.99	1.44	0.51	AAA226.CD3.X21.Y17.tile.tissue.png	236	1	2000	236	d062d41d590c7e37bb18299ac67cdd3f	0	0	0	0	0	0	0	0	0	0	0	0	0	/home/dhl_ec/bnelissen/Slides/CD3_manuscript/CD3_slides/AAA226.CD3/AAA226.CD3.run1	255	0.7	0.06	0.7	0.06	-9.06121426613	-12.5977558519	1.78732795836	0.0262797717285
56.0	15245.0	31.0	1126.0	15245.0	3608000.0	1.0	4.0	0.86	0.88	0.96	0.04	5.71	0.32	0.66	0.19	5.99	0.18	1.9	1.33	0.45	AAA226.CD3.X21.Y18.tile.tissue.png	237	1	2000	237	16443378dc90cbafca1335207cab0fcc	0	0	0	0	0	0	0	0	0	0	0	0	0	/home/dhl_ec/bnelissen/Slides/CD3_manuscript/CD3_slides/AAA226.CD3/AAA226.CD3.run1	255	0.7	0.06	0.7	0.06	-7.16988199309	-9.6740549802	0.91341269125	0.210096146476
0.0	0.0	0.0	0.0	0.0	4000000.0	0.0	0.0	0.89	1.21	1.08	0.0599999999995	5.26	0.29	0.829999999999	0.21	4.62	0.12	1.97	1.47	0.51	AAA226.CD3.X21.Y3.tile.tissue.png	238	1	2000	238	60a7f7f45a2fbf01b07417b43b792783	0	0	0	0	0	0	0	0	0	0	0	0	0	/home/dhl_ec/bnelissen/Slides/CD3_manuscript/CD3_slides/AAA226.CD3/AAA226.CD3.run1	255	1.0	0.06	1.0	0.06	0.0	0.0	0.0	9.562459
336.0	12089.0	124.0	996.0	12089.0	4000000.0	3.0	3.0	1.82	2.57	1.06	0.0500000000002	6.3	0.35	0.69	0.2	6.48	0.2	2.01	1.44	1.07	AAA226.CD3.X21.Y4.tile.tissue.png	239	1	2000	239	3c1ae659e85cec2ab4f134c8828b0484	0	0	0	0	0	0	0	0	0	0	0	0	0	/home/dhl_ec/bnelissen/Slides/CD3_manuscript/CD3_slides/AAA226.CD3/AAA226.CD3.run1	255	0.7	0.06	0.7	0.06	-9.65534617393	-12.4746001622	3.66864743981	0.120662125366
531.0	11168.0	177.0	878.0	11168.0	4000000.0	3.0	3.0	1.46	2.35	1.06	0.0500000000002	6.32	0.35	0.73	0.21	6.48	0.200000000001	2.0	1.45	0.5	AAA226.CD3.X21.Y5.tile.tissue.png	240	1	2000	240	a1be60f7dd577f089f13a4f4deb903c1	0	0	0	0	0	0	0	0	0	0	0	0	0	/home/dhl_ec/bnelissen/Slides/CD3_manuscript/CD3_slides/AAA226.CD3/AAA226.CD3.run1	255	0.7	0.06	0.7	0.06	-9.41879123776	-12.4673103326	3.2289230277	0.103274941162
58348.0	1285497.0	19683.0	20278.0	1285497.0	4000000.0	352.0	17.0	1.53	2.1	1.11	0.0500000000002	10.73	0.400000000001	0.750000000001	0.17	9.06	0.28	2.25	1.53	0.55	AAA226.CD3.X21.Y6.tile.tissue.png	241	1	2000	241	6ae122209f7fb9cc38abb0a054a14138	0	0	0	0	0	0	0	0	0	0	0	0	0	/home/dhl_ec/bnelissen/Slides/CD3_manuscript/CD3_slides/AAA226.CD3/AAA226.CD3.run1	255	0.7	0.06	0.7	0.06	-9.40371665141	-12.770378734	1.61765184972	0.287939664062
211428.0	3548851.0	75013.0	14438.0	3548851.0	4000000.0	1590.0	5.0	1.93	2.44	1.14	0.0500000000002	10.2	0.39	0.77	0.0799999999999	12.53	0.38	2.12	1.47	0.54	AAA226.CD3.X21.Y7.tile.tissue.png	242	1	2000	242	d6e7e6d56805a9f10ad9e8a590acba84	0	0	0	0	0	0	0	0	0	0	0	0	0	/home/dhl_ec/bnelissen/Slides/CD3_manuscript/CD3_slides/AAA226.CD3/AAA226.CD3.run1	255	0.7	0.0918179849745	0.7	0.0918179849745	-9.27316944244	-12.9953026321	1.15089093108	0.375364943359
84649.0	3638240.0	33303.0	11618.0	3638240.0	4000000.0	775.0	2.0	1.21	1.29	1.08	0.0500000000002	11.27	0.37	0.72	0.0600000000004	9.94	0.360000000001	2.11	1.45	0.6	AAA226.CD3.X21.Y8.tile.tissue.png	243	1	2000	243	2b5bb46ac72320d5debacb1bc15269c1	0	0	0	0	0	0	0	0	0	0	0	0	0	/home/dhl_ec/bnelissen/Slides/CD3_manuscript/CD3_slides/AAA226.CD3/AAA226.CD3.run1	255	0.7	0.07181050848	0.7	0.07181050848	-9.08973607568	-12.307961725	1.12499494777	0.191666462891
37185.0	3231296.0	14101.0	10059.0	3231296.0	4000000.0	282.0	3.0	1.14	1.28	1.12	0.0500000000002	6.72	0.349999999999	0.709999999999	0.0799999999999	9.82	0.349999999999	2.24	1.54	0.530000000001	AAA226.CD3.X21.Y9.tile.tissue.png	244	1	2000	244	a67c1c0271258453dbf607b6d7f7dde1	0	0	0	0	0	0	0	0	0	0	0	0	0	/home/dhl_ec/bnelissen/Slides/CD3_manuscript/CD3_slides/AAA226.CD3/AAA226.CD3.run1	255	0.7	0.06	0.7	0.06	-9.02106738879	-11.8254417785	0.767923744702	0.193304707031
12888.0	3579995.0	5361.0	12379.0	3579995.0	4000000.0	111.0	3.0	1.2	2.13	1.13	0.0500000000002	7.0	0.370000000001	0.72	0.0699999999997	9.28	0.34	2.14	1.46	0.56	AAA226.CD3.X22.Y10.tile.tissue.png	245	1	2000	245	9471d0bca3f52db3e489e5db1e47e62e	0	0	0	0	0	0	0	0	0	0	0	0	0	/home/dhl_ec/bnelissen/Slides/CD3_manuscript/CD3_slides/AAA226.CD3/AAA226.CD3.run1	255	0.7	0.06	0.7	0.06	-8.88623713187	-12.2200240595	1.6218451371	0.180056941406
11468.0	1630111.0	4699.0	10397.0	1630111.0	4000000.0	93.0	3.0	1.44	1.67	1.06	0.0500000000002	6.92	0.36	0.7	0.16	7.91	0.28	2.19	1.49	0.58	AAA226.CD3.X22.Y11.tile.tissue.png	246	1	2000	246	cc9b8c7303f9d53342b3a2862e223c07	0	0	0	0	0	0	0	0	0	0	0	0	0	/home/dhl_ec/bnelissen/Slides/CD3_manuscript/CD3_slides/AAA226.CD3/AAA226.CD3.run1	255	0.7	0.06	0.7	0.06	-8.67518606861	-11.5399887146	1.10139281614	0.119129039062
164.0	115508.0	62.0	2765.0	115508.0	4000000.0	1.0	5.0	0.96	1.75	1.1	0.0499999999993	7.24	0.37	0.7	0.21	6.6	0.21	2.03	1.5	0.54	AAA226.CD3.X22.Y12.tile.tissue.png	247	1	2000	247	59ebe01edb93a5a1b6076d2cf220a154	0	0	0	0	0	0	0	0	0	0	0	0	0	/home/dhl_ec/bnelissen/Slides/CD3_manuscript/CD3_slides/AAA226.CD3/AAA226.CD3.run1	255	0.7	0.06	0.7	0.06	-8.7917281246	-10.6074448316	0.760705595184	0.101288704102
474.0	12173.0	177.0	948.0	12173.0	4000000.0	3.0	3.0	1.57	1.09	1.1	0.0500000000002	6.78	0.36	0.7	0.21	6.39	0.200000000001	1.97	1.43	0.56	AAA226.CD3.X22.Y13.tile.tissue.png	248	1	2000	248	d11d1aa62678671ab6984dc6cf01ee94	0	0	0	0	0	0	0	0	0	0	0	0	0	/home/dhl_ec/bnelissen/Slides/CD3_manuscript/CD3_slides/AAA226.CD3/AAA226.CD3.run1	255	0.7	0.06	0.7	0.06	-9.42015294686	-12.8003995815	3.11300849687	0.0586110256348
0.0	34730.0	0.0	1084.0	34730.0	4000000.0	0.0	2.0	1.86	1.18	1.07	0.0500000000002	6.21	0.349999999999	0.68	0.21	5.95	0.13	2.06	1.53	0.47	AAA226.CD3.X22.Y14.tile.tissue.png	249	1	2000	249	6e8fda10056b83949ede07a0b696971d	0	0	0	0	0	0	0	0	0	0	0	0	0	/home/dhl_ec/bnelissen/Slides/CD3_manuscript/CD3_slides/AAA226.CD3/AAA226.CD3.run1	255	0.7	0.06	0.7	0.06	-7.47873092873	-12.3500539197	0.339680114128	0.0703540044556
0.0	1634.0	0.0	182.0	1634.0	4000000.0	0.0	1.0	1.04	1.35	1.13	0.0500000000002	6.68	0.36	0.69	0.21	5.59	0.129999999999	1.98	1.46	0.549999999999	AAA226.CD3.X22.Y15.tile.tissue.png	250	1	2000	250	f3e6e035405c1151746178235f6796ab	0	0	0	0	0	0	0	0	0	0	0	0	0	/home/dhl_ec/bnelissen/Slides/CD3_manuscript/CD3_slides/AAA226.CD3/AAA226.CD3.run1	255	0.7	0.06	0.7	0.06	0.0	-12.6757482797	1.26393723225	0.0326254773865
148.0	1632.0	60.0	178.0	1632.0	4000000.0	1.0	1.0	1.45	2.17	1.15	0.0500000000002	6.6	0.360000000001	0.73	0.22	6.58	0.2	1.99	1.48	0.52	AAA226.CD3.X22.Y16.tile.tissue.png	251	1	2000	251	61f35a42278605df54bcb3118cef6125	0	0	0	0	0	0	0	0	0	0	0	0	0	/home/dhl_ec/bnelissen/Slides/CD3_manuscript/CD3_slides/AAA226.CD3/AAA226.CD3.run1	255	0.7	0.06	0.7	0.06	-7.65641747898	-12.4063937007	0.859627513032	0.0418706456909
327.0	3943.0	96.0	278.0	3943.0	4000000.0	2.0	1.0	1.06	1.86	1.13	0.0499999999993	6.54	0.360000000001	0.7	0.209999999999	6.31	0.200000000001	1.98	1.45	1.03	AAA226.CD3.X22.Y17.tile.tissue.png	252	1	2000	252	d38ca0443fdb0d62b3407a4ed320daa3	0	0	0	0	0	0	0	0	0	0	0	0	0	/home/dhl_ec/bnelissen/Slides/CD3_manuscript/CD3_slides/AAA226.CD3/AAA226.CD3.run1	255	0.7	0.06	0.7	0.06	-8.60443711042	-12.3494236825	2.42428991264	0.0265844477539
0.0	9945.0	0.0	979.0	9945.0	3608000.0	0.0	4.0	2.03	1.08	0.990000000001	0.04	5.71	0.31	0.629999999999	0.190000000001	5.5	0.12	1.85	1.33	0.45	AAA226.CD3.X22.Y18.tile.tissue.png	253	1	2000	253	e5554323aad8dbfad7f931f7fdb841af	0	0	0	0	0	0	0	0	0	0	0	0	0	/home/dhl_ec/bnelissen/Slides/CD3_manuscript/CD3_slides/AAA226.CD3/AAA226.CD3.run1	255	0.7	0.06	0.7	0.06	-8.0486736904	-10.1361077631	1.78714191603	0.282649706923
0.0	0.0	0.0	0.0	0.0	4000000.0	0.0	0.0	1.87	1.81	1.11	0.0600000000004	6.11	0.280000000001	0.83	0.21	4.51	0.110000000001	1.92	1.44	0.469999999999	AAA226.CD3.X22.Y3.tile.tissue.png	254	1	2000	254	543f99d3921a5f239d9baa53fa3dea23	0	0	0	0	0	0	0	0	0	0	0	0	0	/home/dhl_ec/bnelissen/Slides/CD3_manuscript/CD3_slides/AAA226.CD3/AAA226.CD3.run1	255	1.0	0.06	1.0	0.06	0.0	-10.43710905	0.0	7.61328066875
532.0	12921.0	182.0	1024.0	12921.0	4000000.0	2.0	4.0	1.78	1.08	1.07	0.0500000000002	6.41	0.5	0.709999999999	0.22	6.72	0.21	2.09	1.53	0.6	AAA226.CD3.X22.Y4.tile.tissue.png	255	1	2000	255	d208bf8350dec46dcf85a33bdd833e8a	0	0	0	0	0	0	0	0	0	0	0	0	0	/home/dhl_ec/bnelissen/Slides/CD3_manuscript/CD3_slides/AAA226.CD3/AAA226.CD3.run1	255	0.7	0.06	0.7	0.06	-9.6060683177	-12.3340465462	4.07880657987	0.127326080322
0.0	1292.0	0.0	162.0	1292.0	4000000.0	0.0	1.0	0.92	1.19	1.09	0.0500000000002	6.49	0.37	0.71	0.23	6.12	0.13	1.97	1.49	0.5	AAA226.CD3.X22.Y5.tile.tissue.png	256	1	2000	256	bfb800ebff0b7801daf23517d237e126	0	0	0	0	0	0	0	0	0	0	0	0	0	/home/dhl_ec/bnelissen/Slides/CD3_manuscript/CD3_slides/AAA226.CD3/AAA226.CD3.run1	255	0.7	0.06	0.7	0.06	-7.26619985632	-12.1193899333	2.93813853023	0.102394607254
9343.0	322564.0	3422.0	8036.0	322564.0	4000000.0	65.0	10.0	0.929999999999	1.87	1.07	0.0500000000002	6.85	0.5	0.82	0.200000000001	6.77	0.21	2.06	1.49	0.51	AAA226.CD3.X22.Y6.tile.tissue.png	257	1	2000	257	235ae85cc669729d7db795fd3adc0af7	0	0	0	0	0	0	0	0	0	0	0	0	0	/home/dhl_ec/bnelissen/Slides/CD3_manuscript/CD3_slides/AAA226.CD3/AAA226.CD3.run1	255	0.7	0.06	0.7	0.06	-9.40428355802	-12.4114118254	2.62509141934	0.108966734375
18264.0	2198733.0	7197.0	14923.0	2198733.0	4000000.0	140.0	6.0	1.03	1.29	1.09	0.0500000000002	6.71	0.38	0.740000000001	0.13	8.34	0.290000000001	2.13	1.43	0.539999999999	AAA226.CD3.X22.Y7.tile.tissue.png	258	1	2000	258	e8400814fe612c2077675d04465bea64	0	0	0	0	0	0	0	0	0	0	0	0	0	/home/dhl_ec/bnelissen/Slides/CD3_manuscript/CD3_slides/AAA226.CD3/AAA226.CD3.run1	255	0.7	0.06	0.7	0.06	-9.11631548991	-12.3078029334	1.24618189247	0.198114105469
35044.0	2931109.0	12380.0	18524.0	2931109.0	4000000.0	236.0	4.0	2.09	1.15	1.08	0.0500000000002	6.89	0.37	0.73	0.0999999999995	9.38	0.34	2.25	1.57	0.72	AAA226.CD3.X22.Y8.tile.tissue.png	259	1	2000	259	8f25145cc3f155ae5a54f00e9e89ef20	0	0	0	0	0	0	0	0	0	0	0	0	0	/home/dhl_ec/bnelissen/Slides/CD3_manuscript/CD3_slides/AAA226.CD3/AAA226.CD3.run1	255	0.7	0.06	0.7	0.06	-8.94999465221	-12.3370937173	1.1254215214	0.213816624023
42058.0	2905472.0	14654.0	15201.0	2905472.0	4000000.0	271.0	6.0	1.33	1.23	1.08	0.0500000000002	6.81	0.37	0.73	0.1	9.37	0.32	2.15	1.47	0.629999999999	AAA226.CD3.X22.Y9.tile.tissue.png	260	1	2000	260	3fa9f7f48055ab56f7b0a5a2d6ecf7cb	0	0	0	0	0	0	0	0	0	0	0	0	0	/home/dhl_ec/bnelissen/Slides/CD3_manuscript/CD3_slides/AAA226.CD3/AAA226.CD3.run1	255	0.7	0.06	0.7	0.06	-8.9110723271	-12.0231863718	1.55699420434	0.216294606445
196.0	345504.0	119.0	4950.0	345504.0	4000000.0	3.0	3.0	1.19	1.26	1.15	0.0600000000004	7.02	0.4	0.75	0.21	7.07	0.27	2.14	1.56	0.59	AAA226.CD3.X23.Y10.tile.tissue.png	261	1	2000	261	fddfb8ec3553cca7e7cd969a7e026cd6	0	0	0	0	0	0	0	0	0	0	0	0	0	/home/dhl_ec/bnelissen/Slides/CD3_manuscript/CD3_slides/AAA226.CD3/AAA226.CD3.run1	255	0.7	0.06	0.7	0.06	-8.69003963762	-12.0324888539	1.17608128488	0.0911152695313
0.0	0.0	0.0	0.0	0.0	4000000.0	0.0	0.0	1.08	1.9	1.15	0.0500000000002	6.28	0.29	0.889999999999	0.22	4.67	0.13	2.0	1.57	0.55	AAA226.CD3.X23.Y11.tile.tissue.png	262	1	2000	262	df11a76b503ec97d1424b5db3cfc310f	0	0	0	0	0	0	0	0	0	0	0	0	0	/home/dhl_ec/bnelissen/Slides/CD3_manuscript/CD3_slides/AAA226.CD3/AAA226.CD3.run1	255	1.0	0.06	1.0	0.06	0.0	-12.4671844066	0.0	0.0571361381302
0.0	22822.0	0.0	972.0	22822.0	4000000.0	0.0	1.0	1.88	1.94	1.1	0.04	6.51	0.35	0.7	0.21	5.48	0.13	2.05	1.63	0.96	AAA226.CD3.X23.Y12.tile.tissue.png	263	1	2000	263	b8f8e4a0bf32fbbc4c61f95fa06eb2e6	0	0	0	0	0	0	0	0	0	0	0	0	0	/home/dhl_ec/bnelissen/Slides/CD3_manuscript/CD3_slides/AAA226.CD3/AAA226.CD3.run1	255	0.7	0.06	0.7	0.06	0.0	-11.6428147467	0.0415140074587	0.048820986557
0.0	2770.0	0.0	317.0	2770.0	4000000.0	0.0	2.0	0.909999999999	1.08	1.26	0.04	6.51	0.36	0.69	0.21	5.56	0.129999999999	1.95	1.44	0.49	AAA226.CD3.X23.Y13.tile.tissue.png	264	1	2000	264	20ea9491bf0214ef7d682d9a8c1d2006	0	0	0	0	0	0	0	0	0	0	0	0	0	/home/dhl_ec/bnelissen/Slides/CD3_manuscript/CD3_slides/AAA226.CD3/AAA226.CD3.run1	255	0.7	0.06	0.7	0.06	0.0	-12.3241087791	1.09688293237	0.0499165644836
295.0	9389.0	127.0	796.0	9389.0	4000000.0	2.0	3.0	1.83	1.35	1.2	0.0699999999997	6.91	0.39	0.719999999999	0.22	6.63	0.21	2.08	1.53	1.11	AAA226.CD3.X23.Y14.tile.tissue.png	265	1	2000	265	b24784e99af12e05de565205f3059d08	0	0	0	0	0	0	0	0	0	0	0	0	0	/home/dhl_ec/bnelissen/Slides/CD3_manuscript/CD3_slides/AAA226.CD3/AAA226.CD3.run1	255	0.7	0.06	0.7	0.06	-9.18410397088	-12.6834120418	1.87721834951	0.0515875012207
1232.0	10935.0	318.0	722.0	10935.0	4000000.0	5.0	2.0	1.81	2.16	1.12	0.0500000000002	6.41	0.38	0.73	0.21	6.68	0.22	2.06	1.53	0.529999999999	AAA226.CD3.X23.Y15.tile.tissue.png	266	1	2000	266	5deb33173046f541b84bc9344a4b85ec	0	0	0	0	0	0	0	0	0	0	0	0	0	/home/dhl_ec/bnelissen/Slides/CD3_manuscript/CD3_slides/AAA226.CD3/AAA226.CD3.run1	255	0.7	0.06	0.7	0.06	-8.99600499866	-12.659611707	2.61801789096	0.0346478132324
0.0	15017.0	0.0	776.0	15017.0	4000000.0	0.0	2.0	1.72	2.04	1.06	0.0500000000002	6.61	0.37	0.700000000001	0.219999999999	6.09	0.13	1.97	1.44	0.68	AAA226.CD3.X23.Y16.tile.tissue.png	267	1	2000	267	c90ad390e62e671273f63274ed3647a1	0	0	0	0	0	0	0	0	0	0	0	0	0	/home/dhl_ec/bnelissen/Slides/CD3_manuscript/CD3_slides/AAA226.CD3/AAA226.CD3.run1	255	0.7	0.06	0.7	0.06	-7.09221138723	-11.5798477563	0.259697710984	0.0386405105286
0.0	8638.0	0.0	600.0	8638.0	4000000.0	0.0	2.0	1.03	1.34	1.09	0.0500000000002	6.77	0.37	0.71	0.22	6.01	0.13	2.02	1.45	0.51	AAA226.CD3.X23.Y17.tile.tissue.png	268	1	2000	268	eadef3dabbd3078bdcd296175bd09438	0	0	0	0	0	0	0	0	0	0	0	0	0	/home/dhl_ec/bnelissen/Slides/CD3_manuscript/CD3_slides/AAA226.CD3/AAA226.CD3.run1	255	0.7	0.06	0.7	0.06	-8.60952280838	-12.8960816034	2.00871404926	0.047950104248
0.0	24825.0	0.0	1600.0	24825.0	3608000.0	0.0	5.0	1.91	1.19	0.969999999999	0.04	5.78	0.33	0.63	0.190000000001	5.83	0.12	1.87	1.4	0.47	AAA226.CD3.X23.Y18.tile.tissue.png	269	1	2000	269	b63f9f11ddc898bc10a93d94640db408	0	0	0	0	0	0	0	0	0	0	0	0	0	/home/dhl_ec/bnelissen/Slides/CD3_manuscript/CD3_slides/AAA226.CD3/AAA226.CD3.run1	255	0.7	0.06	0.7	0.06	-8.0608522741	-9.36066414785	0.738468620584	0.257802060552
0.0	0.0	0.0	0.0	0.0	4000000.0	0.0	0.0	2.35	1.02	1.12	0.0599999999995	6.3	0.29	0.83	0.21	4.58	0.14	2.03	1.55	1.13	AAA226.CD3.X23.Y3.tile.tissue.png	270	1	2000	270	d320d07ecfd36232224b4e3297cd49f6	0	0	0	0	0	0	0	0	0	0	0	0	0	/home/dhl_ec/bnelissen/Slides/CD3_manuscript/CD3_slides/AAA226.CD3/AAA226.CD3.run1	255	1.0	0.06	1.0	0.06	0.0	-12.1430688331	0.0	4.23278032115
90.0	2048.0	51.0	205.0	2048.0	4000000.0	1.0	1.0	2.52	2.32	1.12	0.0600000000004	6.7	0.38	0.759999999999	0.23	6.73	0.21	2.07	1.55	0.57	AAA226.CD3.X23.Y4.tile.tissue.png	271	1	2000	271	5628716718c19e0abb1b50f3f36ddc6f	0	0	0	0	0	0	0	0	0	0	0	0	0	/home/dhl_ec/bnelissen/Slides/CD3_manuscript/CD3_slides/AAA226.CD3/AAA226.CD3.run1	255	0.7	0.06	0.7	0.06	-9.09249985617	-12.2812950604	3.30232493559	0.120473488434
0.0	6701.0	0.0	670.0	6701.0	4000000.0	0.0	3.0	1.97	1.22	1.12	0.0500000000002	6.34	0.35	0.700000000001	0.21	6.09	0.13	1.99	1.45	0.52	AAA226.CD3.X23.Y5.tile.tissue.png	272	1	2000	272	b8e3515226cb869523910285a3aa7df4	0	0	0	0	0	0	0	0	0	0	0	0	0	/home/dhl_ec/bnelissen/Slides/CD3_manuscript/CD3_slides/AAA226.CD3/AAA226.CD3.run1	255	0.7	0.06	0.7	0.06	-9.12997927704	-12.5079129631	4.65404393558	0.109702429871
319.0	37669.0	171.0	2285.0	37669.0	4000000.0	4.0	5.0	1.85	1.85	1.15	0.0500000000002	6.71	0.54	0.750000000001	0.21	6.91	0.22	2.1	1.54	0.5	AAA226.CD3.X23.Y6.tile.tissue.png	273	1	2000	273	13a7d5c31ac11571c95e3981acc667cc	0	0	0	0	0	0	0	0	0	0	0	0	0	/home/dhl_ec/bnelissen/Slides/CD3_manuscript/CD3_slides/AAA226.CD3/AAA226.CD3.run1	255	0.7	0.06	0.7	0.06	-8.95530040326	-12.5630228449	2.9808131183	0.110321658203
748.0	574945.0	242.0	5478.0	574945.0	4000000.0	3.0	4.0	2.34	1.74	1.12	0.0500000000002	6.76	0.37	0.73	0.2	7.31	0.24	2.17	1.55	1.06	AAA226.CD3.X23.Y7.tile.tissue.png	274	1	2000	274	06242669173de7110cbb5ccfee8b98d0	0	0	0	0	0	0	0	0	0	0	0	0	0	/home/dhl_ec/bnelissen/Slides/CD3_manuscript/CD3_slides/AAA226.CD3/AAA226.CD3.run1	255	0.7	0.06	0.7	0.06	-8.28129359502	-11.6108695605	0.659196302847	0.0924681484375
1263.0	2043883.0	652.0	10657.0	2043883.0	4000000.0	14.0	4.0	1.98	1.27	1.11	0.0600000000004	6.76	0.39	0.74	0.14	8.25	0.29	2.24	1.55	1.06	AAA226.CD3.X23.Y8.tile.tissue.png	275	1	2000	275	484d8c38f9e94e1c8939bbcc85dc857d	0	0	0	0	0	0	0	0	0	0	0	0	0	/home/dhl_ec/bnelissen/Slides/CD3_manuscript/CD3_slides/AAA226.CD3/AAA226.CD3.run1	255	0.7	0.06	0.7	0.06	-8.27618750508	-11.9015878942	0.478898513986	0.133680992187
6420.0	1575721.0	3134.0	15716.0	1575721.0	4000000.0	60.0	5.0	2.15	1.54	1.15	0.0500000000002	7.49	0.39	0.76	0.16	7.98	0.280000000001	2.25	1.56	0.559999999999	AAA226.CD3.X23.Y9.tile.tissue.png	276	1	2000	276	eaec9ee0b4c60112f2b77b608d139c05	0	0	0	0	0	0	0	0	0	0	0	0	0	/home/dhl_ec/bnelissen/Slides/CD3_manuscript/CD3_slides/AAA226.CD3/AAA226.CD3.run1	255	0.7	0.06	0.7	0.06	-8.90569689266	-12.0958670992	1.26906321075	0.212173257812
343.0	244568.0	246.0	3396.0	244568.0	3194000.0	2.0	3.0	1.17	1.28	0.93	0.04	5.47	0.299999999999	0.71	0.16	6.15	0.19	1.75	1.24	0.88	AAA226.CD3.X24.Y0.tile.tissue.png	277	1	1597	277	e1a43d13a60bb901f1c76e2fea59891d	0	0	0	0	0	0	0	0	0	0	0	0	0	/home/dhl_ec/bnelissen/Slides/CD3_manuscript/CD3_slides/AAA226.CD3/AAA226.CD3.run1	255	0.7	0.06	0.7	0.06	-8.83527262522	-12.2503853135	3.84085196409	0.236994667736
0.0	65161.0	0.0	1912.0	65161.0	3194000.0	0.0	2.0	1.7	1.15	0.889999999999	0.0500000000002	5.32	0.29	0.71	0.17	4.52	0.110000000001	1.57	1.14	0.89	AAA226.CD3.X24.Y1.tile.tissue.png	278	1	1597	278	285058459b56d283fdc47714e943ecb9	0	0	0	0	0	0	0	0	0	0	0	0	0	/home/dhl_ec/bnelissen/Slides/CD3_manuscript/CD3_slides/AAA226.CD3/AAA226.CD3.run1	255	0.7	0.06	0.7	0.06	0.0	-11.8094505146	0.640121979117	1.00501039486
0.0	0.0	0.0	0.0	0.0	3194000.0	0.0	0.0	1.85	1.66	0.85	0.0400000000009	4.92	0.23	0.590000000001	0.17	3.37	0.0999999999995	1.5	1.15	0.950000000001	AAA226.CD3.X24.Y10.tile.tissue.png	279	1	1597	279	71a471a4b65a71d3e10231ee46f454a7	0	0	0	0	0	0	0	0	0	0	0	0	0	/home/dhl_ec/bnelissen/Slides/CD3_manuscript/CD3_slides/AAA226.CD3/AAA226.CD3.run1	255	1.0	0.06	1.0	0.06	0.0	-11.4805326719	0.0	3.85334991826
0.0	0.0	0.0	0.0	0.0	3194000.0	0.0	0.0	1.63	0.820000000001	0.88	0.04	4.95	0.23	0.570000000001	0.17	3.48	0.0999999999995	1.52	1.17	1.01	AAA226.CD3.X24.Y11.tile.tissue.png	280	1	1597	280	63ea99e7ff04ae1164b262ad6bb9b858	0	0	0	0	0	0	0	0	0	0	0	0	0	/home/dhl_ec/bnelissen/Slides/CD3_manuscript/CD3_slides/AAA226.CD3/AAA226.CD3.run1	255	1.0	0.06	1.0	0.06	0.0	-10.9608461037	0.0	2.24691313176
0.0	0.0	0.0	0.0	0.0	3194000.0	0.0	0.0	2.11	2.08	0.889999999999	0.04	4.96	0.24	0.55	0.169999999999	3.55	0.1	1.51	1.16	0.97	AAA226.CD3.X24.Y12.tile.tissue.png	281	1	1597	281	fd13e2201c53121af77179d9e360cd81	0	0	0	0	0	0	0	0	0	0	0	0	0	/home/dhl_ec/bnelissen/Slides/CD3_manuscript/CD3_slides/AAA226.CD3/AAA226.CD3.run1	255	1.0	0.06	1.0	0.06	0.0	-9.73011985867	0.0	0.455129605742
0.0	0.0	0.0	0.0	0.0	3194000.0	0.0	0.0	0.829999999999	0.8	0.86	0.04	4.92	0.23	0.56	0.160000000001	3.46	0.0999999999995	1.52	1.15	0.42	AAA226.CD3.X24.Y13.tile.tissue.png	282	1	1597	282	bd93221495adb87dd224a7393419f332	0	0	0	0	0	0	0	0	0	0	0	0	0	/home/dhl_ec/bnelissen/Slides/CD3_manuscript/CD3_slides/AAA226.CD3/AAA226.CD3.run1	255	1.0	0.06	1.0	0.06	0.0	-9.70494656645	0.0	0.486232993893
0.0	8355.0	0.0	604.0	8355.0	3194000.0	0.0	2.0	0.88	0.78	0.85	0.04	5.22	0.280000000001	0.549999999999	0.17	4.7	0.1	1.55	1.14	0.45	AAA226.CD3.X24.Y14.tile.tissue.png	283	1	1597	283	203ff56f49f75e6de075aa463fd5ae3e	0	0	0	0	0	0	0	0	0	0	0	0	0	/home/dhl_ec/bnelissen/Slides/CD3_manuscript/CD3_slides/AAA226.CD3/AAA226.CD3.run1	255	0.7	0.06	0.7	0.06	-6.2463955677	-10.3515559131	1.88956028527	0.348038673129
0.0	10947.0	0.0	816.0	10947.0	3194000.0	0.0	3.0	0.84	0.8	1.02	0.04	5.16	0.29	0.56	0.179999999999	4.7	0.110000000001	1.55	1.16	0.83	AAA226.CD3.X24.Y15.tile.tissue.png	284	1	1597	284	5f1df9f8df965b160f82c1089d1057a2	0	0	0	0	0	0	0	0	0	0	0	0	0	/home/dhl_ec/bnelissen/Slides/CD3_manuscript/CD3_slides/AAA226.CD3/AAA226.CD3.run1	255	0.7	0.06	0.7	0.06	-9.05014927885	-10.2252294982	1.68720166855	0.340721033793
0.0	32862.0	0.0	1588.0	32862.0	3194000.0	0.0	5.0	0.85	1.55	0.889999999999	0.0500000000002	5.14	0.29	0.59	0.18	4.65	0.11	1.57	1.14	0.45	AAA226.CD3.X24.Y16.tile.tissue.png	285	1	1597	285	c7f15c4fa11f242bd08a8d68909fda5c	0	0	0	0	0	0	0	0	0	0	0	0	0	/home/dhl_ec/bnelissen/Slides/CD3_manuscript/CD3_slides/AAA226.CD3/AAA226.CD3.run1	255	0.7	0.06	0.7	0.06	-5.00788259697	-9.1881599669	0.247078514413	0.411329426956
0.0	3695.0	0.0	330.0	3695.0	3194000.0	0.0	1.0	1.01	0.78	0.85	0.04	5.2	0.28	0.549999999999	0.17	4.31	0.1	1.55	1.17	0.42	AAA226.CD3.X24.Y17.tile.tissue.png	286	1	1597	286	ea69ecaa497b34881c1d3b4d484cc3fc	0	0	0	0	0	0	0	0	0	0	0	0	0	/home/dhl_ec/bnelissen/Slides/CD3_manuscript/CD3_slides/AAA226.CD3/AAA226.CD3.run1	255	0.7	0.06	0.7	0.06	0.0	-9.62970974045	0.0121604878138	0.391894541645
0.0	13862.0	0.0	1444.0	13862.0	2880988.0	0.0	6.0	1.49	0.76	0.76	0.04	4.63	0.27	0.5	0.160000000001	3.88	0.1	1.42	1.04	0.37	AAA226.CD3.X24.Y18.tile.tissue.png	287	1	1597	287	c0e7da0c81abff65f7d16adc82d1e8b2	0	0	0	0	0	0	0	0	0	0	0	0	0	/home/dhl_ec/bnelissen/Slides/CD3_manuscript/CD3_slides/AAA226.CD3/AAA226.CD3.run1	255	0.7	0.06	0.7	0.06	0.0	-9.95954290802	0.800870156498	2.1244345494
0.0	0.0	0.0	0.0	0.0	3194000.0	0.0	0.0	0.52	0.71	0.849999999999	0.0499999999993	4.99	0.35	0.710000000001	0.17	3.35	0.1	1.5	1.16	0.44	AAA226.CD3.X24.Y2.tile.tissue.png	288	1	1597	288	4236524c7669def116b756d75321dac8	0	0	0	0	0	0	0	0	0	0	0	0	0	/home/dhl_ec/bnelissen/Slides/CD3_manuscript/CD3_slides/AAA226.CD3/AAA226.CD3.run1	255	1.0	0.06	1.0	0.06	0.0	-10.4603990283	0.0	3.81799895836
0.0	0.0	0.0	0.0	0.0	3194000.0	0.0	0.0	1.12	0.77	0.84	0.0500000000002	4.92	0.23	0.650000000001	0.169999999999	3.54	0.0999999999995	1.52	1.17	0.889999999999	AAA226.CD3.X24.Y3.tile.tissue.png	289	1	1597	289	dc4dc911e5277f727ffa5c761a272952	0	0	0	0	0	0	0	0	0	0	0	0	0	/home/dhl_ec/bnelissen/Slides/CD3_manuscript/CD3_slides/AAA226.CD3/AAA226.CD3.run1	255	1.0	0.06	1.0	0.06	0.0	-11.8185978894	0.0	5.52400683627
265.0	3978.0	119.0	292.0	3978.0	3194000.0	2.0	1.0	1.66	1.3	0.83	0.04	5.16	0.299999999999	0.59	0.179999999999	5.06	0.150000000001	1.55	1.15	0.9	AAA226.CD3.X24.Y4.tile.tissue.png	290	1	1597	290	6b685cac396303a4124a3aa59c106a33	0	0	0	0	0	0	0	0	0	0	0	0	0	/home/dhl_ec/bnelissen/Slides/CD3_manuscript/CD3_slides/AAA226.CD3/AAA226.CD3.run1	255	0.7	0.06	0.7	0.06	-9.22086102592	-12.3101765412	4.33634195357	2.76225603717
0.0	0.0	0.0	0.0	0.0	3194000.0	0.0	0.0	1.86	1.5	0.879999999999	0.0400000000009	4.92	0.23	0.630000000001	0.17	3.41	0.0900000000001	1.51	1.14	0.41	AAA226.CD3.X24.Y5.tile.tissue.png	291	1	1597	291	ebaa7c732423f2b80d5968b3a079ba38	0	0	0	0	0	0	0	0	0	0	0	0	0	/home/dhl_ec/bnelissen/Slides/CD3_manuscript/CD3_slides/AAA226.CD3/AAA226.CD3.run1	255	1.0	0.06	1.0	0.06	0.0	-11.2525250089	0.0	7.80559973395
0.0	4106.0	0.0	386.0	4106.0	3194000.0	0.0	2.0	1.68	0.77	0.87	0.04	5.22	0.29	0.610000000001	0.179999999999	4.35	0.11	1.54	1.15	0.46	AAA226.CD3.X24.Y6.tile.tissue.png	292	1	1597	292	93350a70155393ac2eee4d2ddea396cb	0	0	0	0	0	0	0	0	0	0	0	0	0	/home/dhl_ec/bnelissen/Slides/CD3_manuscript/CD3_slides/AAA226.CD3/AAA226.CD3.run1	255	0.7	0.06	0.7	0.06	0.0	-11.668931955	1.56306427047	6.07885912173
0.0	0.0	0.0	0.0	0.0	3194000.0	0.0	0.0	0.69	0.76	0.85	0.04	4.36	0.22	0.61	0.17	3.52	0.0899999999992	1.51	1.16	0.919999999999	AAA226.CD3.X24.Y7.tile.tissue.png	293	1	1597	293	7ff9eeeaa13af7d994fa1098145cc740	0	0	0	0	0	0	0	0	0	0	0	0	0	/home/dhl_ec/bnelissen/Slides/CD3_manuscript/CD3_slides/AAA226.CD3/AAA226.CD3.run1	255	1.0	0.06	1.0	0.06	0.0	0.0	0.0	9.42404571071
0.0	3835.0	0.0	382.0	3835.0	3194000.0	0.0	2.0	1.34	0.96	0.849999999999	0.04	5.28	0.29	0.59	0.17	4.78	0.110000000001	1.59	1.15	0.39	AAA226.CD3.X24.Y8.tile.tissue.png	294	1	1597	294	b27b56b13c760f472be5e16516c948c2	0	0	0	0	0	0	0	0	0	0	0	0	0	/home/dhl_ec/bnelissen/Slides/CD3_manuscript/CD3_slides/AAA226.CD3/AAA226.CD3.run1	255	0.7	0.06	0.7	0.06	-7.85315945882	-11.9297539101	3.95685096988	2.99303948627
0.0	2841.0	0.0	253.0	2841.0	3194000.0	0.0	1.0	0.969999999999	1.06	0.86	0.04	5.26	0.280000000001	0.580000000001	0.17	4.7	0.11	1.56	1.15	0.8	AAA226.CD3.X24.Y9.tile.tissue.png	295	1	1597	295	42e14bb7ef09491e5feb50567453167d	0	0	0	0	0	0	0	0	0	0	0	0	0	/home/dhl_ec/bnelissen/Slides/CD3_manuscript/CD3_slides/AAA226.CD3/AAA226.CD3.run1	255	0.7	0.06	0.7	0.06	-7.65348917676	-10.8256807148	0.840093344285	3.63493153528
61370.0	3327145.0	23620.0	12975.0	3327145.0	4000000.0	479.0	2.0	1.43	2.83	1.27	0.0500000000002	6.81	0.39	0.750000000001	0.0900000000001	10.09	0.36	2.21	1.5	0.66	AAA226.CD3.X3.Y10.tile.tissue.png	296	1	2000	296	b1f05ff211aa1562e7cf6cf4e64da363	0	0	0	0	0	0	0	0	0	0	0	0	0	/home/dhl_ec/bnelissen/Slides/CD3_manuscript/CD3_slides/AAA226.CD3/AAA226.CD3.run1	255	0.7	0.0610466882368	0.7	0.0610466882368	-9.34329143903	-12.2816348788	1.99378738808	0.272972726562
26379.0	3994194.0	10749.0	8214.0	3994194.0	4000000.0	211.0	1.0	1.48	2.54	1.07	0.0500000000002	6.78	0.35	0.710000000001	0.0600000000004	9.83	0.39	2.18	1.54	0.57	AAA226.CD3.X3.Y11.tile.tissue.png	297	1	2000	297	f9c396d44a45015af4e742a3ddad6884	0	0	0	0	0	0	0	0	0	0	0	0	0	/home/dhl_ec/bnelissen/Slides/CD3_manuscript/CD3_slides/AAA226.CD3/AAA226.CD3.run1	255	0.7	0.0676914378521	0.7	0.0676914378521	-9.24207808836	-12.0815389567	1.46517002041	0.136225255371
11175.0	3554897.0	4919.0	8532.0	3554897.0	4000000.0	105.0	1.0	2.49	1.31	1.12	0.0500000000002	6.42	0.35	0.71	0.0800000000008	9.06	0.37	2.17	1.45	0.52	AAA226.CD3.X3.Y12.tile.tissue.png	298	1	2000	298	83744b2092038f333c4633c5dbcf8ab2	0	0	0	0	0	0	0	0	0	0	0	0	0	/home/dhl_ec/bnelissen/Slides/CD3_manuscript/CD3_slides/AAA226.CD3/AAA226.CD3.run1	255	0.7	0.06	0.7	0.06	-8.93833494961	-11.8456708649	1.75566773875	0.164991529297
2519.0	1952207.0	1296.0	7864.0	1952207.0	4000000.0	31.0	1.0	1.58	1.53	1.06	0.0500000000002	7.86	0.360000000001	0.78	0.14	7.89	0.280000000001	2.12	1.49	0.47	AAA226.CD3.X3.Y13.tile.tissue.png	299	1	2000	299	d7fabd9c3cc9f7a8b99b45db64b6a315	0	0	0	0	0	0	0	0	0	0	0	0	0	/home/dhl_ec/bnelissen/Slides/CD3_manuscript/CD3_slides/AAA226.CD3/AAA226.CD3.run1	255	0.7	0.06	0.7	0.06	-8.72451328636	-11.5014937608	1.37894820759	0.104842439453
236.0	24380.0	119.0	1074.0	24380.0	4000000.0	2.0	2.0	0.98	1.48	1.07	0.0500000000002	6.33	0.360000000001	0.720000000001	0.21	6.71	0.21	2.05	1.48	0.500000000001	AAA226.CD3.X3.Y14.tile.tissue.png	300	1	2000	300	8a8ca17e2a30e9190ff5611c7868fbd8	0	0	0	0	0	0	0	0	0	0	0	0	0	/home/dhl_ec/bnelissen/Slides/CD3_manuscript/CD3_slides/AAA226.CD3/AAA226.CD3.run1	255	0.7	0.06	0.7	0.06	-9.20665905308	-12.4302604074	2.84153335932	0.0619827216797
56.0	21598.0	41.0	792.0	21598.0	4000000.0	1.0	2.0	1.81	1.14	1.14	0.0500000000002	6.58	0.36	0.72	0.21	6.62	0.200000000001	2.05	1.48	0.440000000001	AAA226.CD3.X3.Y15.tile.tissue.png	301	1	2000	301	80b4881e303960b73de56aeb3d4140e1	0	0	0	0	0	0	0	0	0	0	0	0	0	/home/dhl_ec/bnelissen/Slides/CD3_manuscript/CD3_slides/AAA226.CD3/AAA226.CD3.run1	255	0.7	0.06	0.7	0.06	-6.71605262973	-11.6875594207	0.110832717047	0.0467283527222
128.0	15890.0	73.0	1334.0	15890.0	4000000.0	2.0	5.0	1.38	1.96	1.13	0.0500000000002	6.58	0.400000000001	0.710000000001	0.21	6.44	0.2	1.99	1.43	0.57	AAA226.CD3.X3.Y16.tile.tissue.png	302	1	2000	302	8675baee56f7ad08e7f8793dfc3bf944	0	0	0	0	0	0	0	0	0	0	0	0	0	/home/dhl_ec/bnelissen/Slides/CD3_manuscript/CD3_slides/AAA226.CD3/AAA226.CD3.run1	255	0.7	0.06	0.7	0.06	-8.80197772404	-12.4383311449	3.11887771762	0.0690252060547
534.0	8960.0	229.0	652.0	8960.0	4000000.0	5.0	2.0	0.900000000001	1.11	1.11	0.0500000000002	6.29	0.36	0.690000000001	0.21	6.52	0.2	1.99	1.44	0.509999999999	AAA226.CD3.X3.Y17.tile.tissue.png	303	1	2000	303	898a2d59a57e30759de2aa85aa9b6819	0	0	0	0	0	0	0	0	0	0	0	0	0	/home/dhl_ec/bnelissen/Slides/CD3_manuscript/CD3_slides/AAA226.CD3/AAA226.CD3.run1	255	0.7	0.06	0.7	0.06	-8.97278868916	-12.6559583089	3.91929249551	0.0544026015625
202.0	3376.0	82.0	455.0	3376.0	3608000.0	1.0	2.0	0.820000000001	0.900000000001	0.95	0.0500000000002	5.73	0.320000000001	0.669999999999	0.19	5.72	0.18	1.8	1.31	0.51	AAA226.CD3.X3.Y18.tile.tissue.png	304	1	2000	304	b85ab36d4229714f5d2fb8e1dd37f4a6	0	0	0	0	0	0	0	0	0	0	0	0	0	/home/dhl_ec/bnelissen/Slides/CD3_manuscript/CD3_slides/AAA226.CD3/AAA226.CD3.run1	255	0.7	0.06	0.7	0.06	-9.18472136329	-11.2199059059	2.51500757236	2.92322050662
0.0	0.0	0.0	0.0	0.0	4000000.0	0.0	0.0	0.96	0.92	1.06	0.0600000000004	5.96	0.28	0.839999999999	0.2	4.48	0.12	1.91	1.48	0.53	AAA226.CD3.X3.Y2.tile.tissue.png	305	1	2000	305	e2cf85a0e221493d9ac3ac85f58ecc61	0	0	0	0	0	0	0	0	0	0	0	0	0	/home/dhl_ec/bnelissen/Slides/CD3_manuscript/CD3_slides/AAA226.CD3/AAA226.CD3.run1	255	1.0	0.06	1.0	0.06	0.0	-11.3197949189	0.0	3.22439474521
0.0	7615.0	0.0	812.0	7615.0	4000000.0	0.0	4.0	0.92	1.48	1.12	0.0499999999993	6.26	0.360000000001	0.700000000001	0.2	6.05	0.13	1.97	1.44	0.63	AAA226.CD3.X3.Y3.tile.tissue.png	306	1	2000	306	779ce287211c6f936fa236562f63dea9	0	0	0	0	0	0	0	0	0	0	0	0	0	/home/dhl_ec/bnelissen/Slides/CD3_manuscript/CD3_slides/AAA226.CD3/AAA226.CD3.run1	255	0.7	0.06	0.7	0.06	-8.56582783072	-12.0301562713	2.17084454515	0.118489251892
29985.0	656028.0	11686.0	13188.0	656028.0	4000000.0	227.0	5.0	1.1	1.87	1.11	0.0499999999993	6.58	0.36	0.69	0.18	7.27	0.23	2.05	1.44	0.820000000001	AAA226.CD3.X3.Y4.tile.tissue.png	307	1	2000	307	3d09a267b6f86953c83baa79a4c1d897	0	0	0	0	0	0	0	0	0	0	0	0	0	/home/dhl_ec/bnelissen/Slides/CD3_manuscript/CD3_slides/AAA226.CD3/AAA226.CD3.run1	255	0.7	0.06	0.7	0.06	-9.37445883136	-12.5036750824	3.62620858835	0.290525796875
0.0	5237.0	0.0	474.0	5237.0	4000000.0	0.0	2.0	2.38	1.41	1.17	0.0600000000004	7.11	0.379999999999	0.749999999999	0.219999999999	5.87	0.14	2.08	1.55	0.49	AAA226.CD3.X3.Y5.tile.tissue.png	308	1	2000	308	e2568650285769230703ca3960e1f520	0	0	0	0	0	0	0	0	0	0	0	0	0	/home/dhl_ec/bnelissen/Slides/CD3_manuscript/CD3_slides/AAA226.CD3/AAA226.CD3.run1	255	0.7	0.06	0.7	0.06	0.0	-12.2203116206	2.9393391896	0.0639091248169
6448.0	59792.0	2009.0	3999.0	59792.0	4000000.0	33.0	10.0	1.0	1.36	1.13	0.0600000000004	7.17	0.39	0.75	0.219999999999	6.95	0.23	2.16	1.55	0.58	AAA226.CD3.X3.Y6.tile.tissue.png	309	1	2000	309	00123f6d9d70d0da87f667b588a65375	0	0	0	0	0	0	0	0	0	0	0	0	0	/home/dhl_ec/bnelissen/Slides/CD3_manuscript/CD3_slides/AAA226.CD3/AAA226.CD3.run1	255	0.7	0.06	0.7	0.06	-9.6569934886	-12.5696188541	3.85386294262	0.115235953125
1938.0	32233.0	686.0	2759.0	32233.0	4000000.0	10.0	8.0	0.940000000001	1.37	1.1	0.0500000000002	6.49	0.35	0.71	0.209999999999	6.82	0.2	2.01	1.44	0.46	AAA226.CD3.X3.Y7.tile.tissue.png	310	1	2000	310	ce04e71d01e1b7726b2ff8ad02f59630	0	0	0	0	0	0	0	0	0	0	0	0	0	/home/dhl_ec/bnelissen/Slides/CD3_manuscript/CD3_slides/AAA226.CD3/AAA226.CD3.run1	255	0.7	0.06	0.7	0.06	-10.0009577943	-12.4654795291	4.8432547479	0.130113263184
134.0	6406.0	57.0	543.0	6406.0	4000000.0	1.0	2.0	0.95	1.59	1.1	0.0500000000002	6.62	0.39	0.759999999999	0.24	6.86	0.219999999999	2.1	1.55	0.540000000001	AAA226.CD3.X3.Y8.tile.tissue.png	311	1	2000	311	b2843d99f5d446e4661392ed52d238ce	0	0	0	0	0	0	0	0	0	0	0	0	0	/home/dhl_ec/bnelissen/Slides/CD3_manuscript/CD3_slides/AAA226.CD3/AAA226.CD3.run1	255	0.7	0.06	0.7	0.06	-9.21504735895	-12.3554624614	2.15631094338	0.0863204403076
3658.0	34656.0	1749.0	1860.0	34656.0	4000000.0	36.0	5.0	0.97	1.89	1.13	0.0599999999995	7.09	0.39	0.750000000001	0.22	6.95	0.21	2.11	1.56	0.649999999999	AAA226.CD3.X3.Y9.tile.tissue.png	312	1	2000	312	a4cd5f2017acf4dfcea25d4f3498e95a	0	0	0	0	0	0	0	0	0	0	0	0	0	/home/dhl_ec/bnelissen/Slides/CD3_manuscript/CD3_slides/AAA226.CD3/AAA226.CD3.run1	255	0.7	0.06	0.7	0.06	-9.441377619	-12.5127233603	3.9671417172	0.0892640888672
23254.0	2066201.0	8891.0	10549.0	2066201.0	4000000.0	169.0	2.0	1.08	1.26	1.07	0.0499999999993	6.33	0.36	0.719999999999	0.129999999999	8.85	0.309999999999	2.2	1.55	0.549999999999	AAA226.CD3.X4.Y10.tile.tissue.png	313	1	2000	313	44ba23018dfb4f34d7bd1fdea3abeab2	0	0	0	0	0	0	0	0	0	0	0	0	0	/home/dhl_ec/bnelissen/Slides/CD3_manuscript/CD3_slides/AAA226.CD3/AAA226.CD3.run1	255	0.7	0.06	0.7	0.06	-9.20267910889	-11.9699002818	2.07564499623	0.204016160156
48827.0	3181686.0	20493.0	14829.0	3181686.0	4000000.0	423.0	4.0	1.7	2.0	1.16	0.0500000000002	7.51	0.4	0.77	0.1	9.75	0.35	2.2	1.53	0.509999999999	AAA226.CD3.X4.Y11.tile.tissue.png	314	1	2000	314	76f821db19e92f06d542f7ff22207979	0	0	0	0	0	0	0	0	0	0	0	0	0	/home/dhl_ec/bnelissen/Slides/CD3_manuscript/CD3_slides/AAA226.CD3/AAA226.CD3.run1	255	0.7	0.06	0.7	0.06	-9.28833324106	-12.0884195039	1.99132764651	0.234170464844
29594.0	3939628.0	11466.0	10213.0	3939628.0	4000000.0	233.0	2.0	1.56	1.47	1.13	0.0499999999993	7.34	0.36	0.73	0.0599999999995	9.66	0.36	2.1	1.47	0.6	AAA226.CD3.X4.Y12.tile.tissue.png	315	1	2000	315	65db4b646aaec43754fcd329cd79ad09	0	0	0	0	0	0	0	0	0	0	0	0	0	/home/dhl_ec/bnelissen/Slides/CD3_manuscript/CD3_slides/AAA226.CD3/AAA226.CD3.run1	255	0.7	0.06	0.7	0.06	-9.00748363337	-12.2508402246	1.58255723723	0.186799767578
47872.0	3812359.0	17827.0	12691.0	3812359.0	4000000.0	340.0	1.0	1.51	1.35	1.12	0.0499999999993	7.48	0.35	0.720000000001	0.0600000000004	9.78	0.370000000001	2.11	1.43	0.559999999999	AAA226.CD3.X4.Y13.tile.tissue.png	316	1	2000	316	35b7f3472398c2271cc4e617a4327a43	0	0	0	0	0	0	0	0	0	0	0	0	0	/home/dhl_ec/bnelissen/Slides/CD3_manuscript/CD3_slides/AAA226.CD3/AAA226.CD3.run1	255	0.7	0.0621923911838	0.7	0.0621923911838	-9.09376990098	-12.191240848	1.5532434124	0.192252642578
20553.0	1765243.0	7897.0	10744.0	1765243.0	4000000.0	156.0	4.0	2.17	2.6	1.14	0.04	6.9	0.36	0.71	0.139999999999	7.91	0.27	2.11	1.47	0.570000000001	AAA226.CD3.X4.Y14.tile.tissue.png	317	1	2000	317	bef6684040f132d690bc8c52b0039a83	0	0	0	0	0	0	0	0	0	0	0	0	0	/home/dhl_ec/bnelissen/Slides/CD3_manuscript/CD3_slides/AAA226.CD3/AAA226.CD3.run1	255	0.7	0.06	0.7	0.06	-9.20177805849	-11.6911529452	1.56216029016	0.138892648437
2965.0	65826.0	1573.0	2240.0	65826.0	4000000.0	32.0	1.0	1.84	1.3	1.18	0.0500000000002	7.2	0.389999999999	0.77	0.23	6.86	0.219999999999	2.12	1.54	0.570000000001	AAA226.CD3.X4.Y15.tile.tissue.png	318	1	2000	318	16149743b52a1e659392f294f61971ab	0	0	0	0	0	0	0	0	0	0	0	0	0	/home/dhl_ec/bnelissen/Slides/CD3_manuscript/CD3_slides/AAA226.CD3/AAA226.CD3.run1	255	0.7	0.06	0.7	0.06	-8.97701779188	-12.6596481769	3.62654660806	0.0551859648437
0.0	7053.0	0.0	380.0	7053.0	4000000.0	0.0	1.0	0.950000000001	1.46	1.09	0.0500000000002	6.33	0.36	0.7	0.2	5.62	0.13	1.96	1.47	0.59	AAA226.CD3.X4.Y16.tile.tissue.png	319	1	2000	319	6c3dea79ed3e17b30a34e5c34385a5ec	0	0	0	0	0	0	0	0	0	0	0	0	0	/home/dhl_ec/bnelissen/Slides/CD3_manuscript/CD3_slides/AAA226.CD3/AAA226.CD3.run1	255	0.7	0.06	0.7	0.06	0.0	-12.5519293814	1.3878790497	0.070229711792
1230.0	40503.0	540.0	1870.0	40503.0	4000000.0	10.0	4.0	1.01	1.21	1.13	0.0500000000002	6.29	0.36	0.73	0.21	7.05	0.23	2.11	1.54	0.530000000001	AAA226.CD3.X4.Y17.tile.tissue.png	320	1	2000	320	42aa6709debe2214e72fead33aff9841	0	0	0	0	0	0	0	0	0	0	0	0	0	/home/dhl_ec/bnelissen/Slides/CD3_manuscript/CD3_slides/AAA226.CD3/AAA226.CD3.run1	255	0.7	0.06	0.7	0.06	-8.38685114127	-12.5051746237	3.64406618832	0.0630931992188
0.0	8924.0	0.0	851.0	8924.0	3608000.0	0.0	4.0	0.9	1.05	0.98	0.0499999999993	5.96	0.35	0.7	0.200000000001	5.76	0.13	1.89	1.4	0.67	AAA226.CD3.X4.Y18.tile.tissue.png	321	1	2000	321	dc5e1045473f7fe65914b0008d60aea9	0	0	0	0	0	0	0	0	0	0	0	0	0	/home/dhl_ec/bnelissen/Slides/CD3_manuscript/CD3_slides/AAA226.CD3/AAA226.CD3.run1	255	0.7	0.06	0.7	0.06	-8.78599229242	-11.0920754393	3.23441750109	1.82799866047
0.0	10162.0	0.0	480.0	10162.0	4000000.0	0.0	1.0	1.02	1.08	1.15	0.0699999999997	7.37	0.55	0.869999999999	0.22	6.1	0.14	2.11	1.58	0.54	AAA226.CD3.X4.Y2.tile.tissue.png	322	1	2000	322	6d735d7fcf7e1db2056b16b337433393	0	0	0	0	0	0	0	0	0	0	0	0	0	/home/dhl_ec/bnelissen/Slides/CD3_manuscript/CD3_slides/AAA226.CD3/AAA226.CD3.run1	255	0.7	0.06	0.7	0.06	0.0	-12.3093253974	1.06985160709	3.80494578741
10768.0	1420125.0	4717.0	16175.0	1420125.0	4000000.0	102.0	13.0	1.08	1.3	1.05	0.0500000000002	6.87	0.360000000001	0.720000000001	0.16	7.59	0.26	2.18	1.47	0.59	AAA226.CD3.X4.Y3.tile.tissue.png	323	1	2000	323	01589b9dc8e9ab2509b8c93eed8b84ba	0	0	0	0	0	0	0	0	0	0	0	0	0	/home/dhl_ec/bnelissen/Slides/CD3_manuscript/CD3_slides/AAA226.CD3/AAA226.CD3.run1	255	0.7	0.06	0.7	0.06	-9.0720410133	-11.9928244797	2.56175132834	0.234167320313
19537.0	754854.0	7124.0	13768.0	754854.0	4000000.0	139.0	18.0	1.0	1.54	1.07	0.0500000000002	6.43	0.36	0.71	0.18	7.11	0.24	2.2	1.44	1.0	AAA226.CD3.X4.Y4.tile.tissue.png	324	1	2000	324	c9618d2df69d0be8e8b8d48ba6eb6ff9	0	0	0	0	0	0	0	0	0	0	0	0	0	/home/dhl_ec/bnelissen/Slides/CD3_manuscript/CD3_slides/AAA226.CD3/AAA226.CD3.run1	255	0.7	0.06	0.7	0.06	-9.27025935227	-12.0828463501	2.76836877009	0.281786953125
226.0	47323.0	92.0	4585.0	47323.0	4000000.0	2.0	18.0	1.37	2.31	1.11	0.0500000000002	6.85	0.38	0.75	0.22	7.05	0.23	2.17	1.53	0.51	AAA226.CD3.X4.Y5.tile.tissue.png	325	1	2000	325	47bc414089a9f4f4e1a9cd9fcc8611d8	0	0	0	0	0	0	0	0	0	0	0	0	0	/home/dhl_ec/bnelissen/Slides/CD3_manuscript/CD3_slides/AAA226.CD3/AAA226.CD3.run1	255	0.7	0.06	0.7	0.06	-9.96276389303	-12.1023637494	2.69341709637	0.118954084473
74.0	3839.0	43.0	410.0	3839.0	4000000.0	1.0	2.0	0.919999999999	2.14	1.1	0.0500000000002	6.66	0.36	0.69	0.22	6.3	0.2	1.98	1.44	0.559999999999	AAA226.CD3.X4.Y6.tile.tissue.png	326	1	2000	326	d482e2bf5b8cfad190ff4cbd4070dcd2	0	0	0	0	0	0	0	0	0	0	0	0	0	/home/dhl_ec/bnelissen/Slides/CD3_manuscript/CD3_slides/AAA226.CD3/AAA226.CD3.run1	255	0.7	0.06	0.7	0.06	-9.47797719165	-12.271282317	3.46975553495	0.0956503449707
0.0	13131.0	0.0	1431.0	13131.0	4000000.0	0.0	7.0	1.15	1.39	1.33	0.0499999999993	6.61	0.36	0.73	0.21	6.44	0.14	1.99	1.44	0.819999999999	AAA226.CD3.X4.Y7.tile.tissue.png	327	1	2000	327	bfcee40a8718d7f9d42c7f2b12e8bca8	0	0	0	0	0	0	0	0	0	0	0	0	0	/home/dhl_ec/bnelissen/Slides/CD3_manuscript/CD3_slides/AAA226.CD3/AAA226.CD3.run1	255	0.7	0.06	0.7	0.06	-8.09322998962	-12.0745279046	2.75185443371	0.12604524707
361.0	3267.0	136.0	355.0	3267.0	4000000.0	2.0	2.0	1.41	1.83	1.25	0.0500000000002	6.5	0.36	0.719999999999	0.21	6.37	0.200000000001	2.06	1.54	1.04	AAA226.CD3.X4.Y8.tile.tissue.png	328	1	2000	328	fdd9c92ce37418c9f873422ead9b4857	0	0	0	0	0	0	0	0	0	0	0	0	0	/home/dhl_ec/bnelissen/Slides/CD3_manuscript/CD3_slides/AAA226.CD3/AAA226.CD3.run1	255	0.7	0.06	0.7	0.06	-8.31124565692	-12.1787231128	1.42240737015	0.0852713823242
0.0	5488.0	0.0	650.0	5488.0	4000000.0	0.0	3.0	2.07	1.09	1.09	0.0500000000002	6.46	0.37	0.759999999999	0.22	6.02	0.14	2.1	2.12	0.540000000001	AAA226.CD3.X4.Y9.tile.tissue.png	329	1	2000	329	27c1440042bf7584d71dfd2767b982f4	0	0	0	0	0	0	0	0	0	0	0	0	0	/home/dhl_ec/bnelissen/Slides/CD3_manuscript/CD3_slides/AAA226.CD3/AAA226.CD3.run1	255	0.7	0.06	0.7	0.06	0.0	-12.2012717506	3.43897124977	0.0805792885437
23216.0	1452421.0	9525.0	11103.0	1452421.0	4000000.0	188.0	6.0	2.58	1.23	1.14	0.0500000000002	6.62	0.360000000001	0.71	0.15	7.48	0.26	2.13	1.43	0.74	AAA226.CD3.X5.Y10.tile.tissue.png	330	1	2000	330	d2a8274073b92cdd27889a3790fb9c0d	0	0	0	0	0	0	0	0	0	0	0	0	0	/home/dhl_ec/bnelissen/Slides/CD3_manuscript/CD3_slides/AAA226.CD3/AAA226.CD3.run1	255	0.7	0.06	0.7	0.06	-9.21059277067	-12.0905406972	2.11430405445	0.170468617188
31073.0	1910715.0	12997.0	19492.0	1910715.0	4000000.0	282.0	3.0	1.55	1.29	1.07	0.0500000000002	6.45	0.37	0.719999999999	0.15	8.1	0.27	2.18	1.49	1.14	AAA226.CD3.X5.Y11.tile.tissue.png	331	1	2000	331	705bd256988ca2f7280254214bb98751	0	0	0	0	0	0	0	0	0	0	0	0	0	/home/dhl_ec/bnelissen/Slides/CD3_manuscript/CD3_slides/AAA226.CD3/AAA226.CD3.run1	255	0.7	0.06	0.7	0.06	-9.35136233974	-12.3818012291	1.87008039784	0.21739084375
57888.0	3872204.0	23425.0	11887.0	3872204.0	4000000.0	488.0	1.0	2.73	1.8	1.14	0.0499999999993	6.6	0.35	0.720000000001	0.0699999999997	10.05	0.37	2.18	1.51	1.16	AAA226.CD3.X5.Y12.tile.tissue.png	332	1	2000	332	0cf1d7506861fe8a92398626d4708253	0	0	0	0	0	0	0	0	0	0	0	0	0	/home/dhl_ec/bnelissen/Slides/CD3_manuscript/CD3_slides/AAA226.CD3/AAA226.CD3.run1	255	0.7	0.0611166417658	0.7	0.0611166417658	-9.3133952858	-12.4885343946	1.75441730554	0.248565429688
32550.0	3097021.0	13245.0	23053.0	3097021.0	4000000.0	265.0	6.0	2.52	1.81	1.09	0.04	6.64	0.379999999999	0.719999999999	0.0900000000001	9.14	0.34	2.17	1.48	0.66	AAA226.CD3.X5.Y13.tile.tissue.png	333	1	2000	333	93c402a750739eb5a2d3d8c25eea2881	0	0	0	0	0	0	0	0	0	0	0	0	0	/home/dhl_ec/bnelissen/Slides/CD3_manuscript/CD3_slides/AAA226.CD3/AAA226.CD3.run1	255	0.7	0.0608455977052	0.7	0.0608455977052	-9.04767545249	-12.194314672	1.75995249517	0.216923910156
50733.0	2451319.0	19621.0	15983.0	2451319.0	4000000.0	388.0	5.0	1.08	1.17	1.09	0.0500000000002	6.7	0.37	0.73	0.12	8.76	0.309999999999	2.19	1.5	0.54	AAA226.CD3.X5.Y14.tile.tissue.png	334	1	2000	334	dddf5be9e72596ca4cdadd379b602ea6	0	0	0	0	0	0	0	0	0	0	0	0	0	/home/dhl_ec/bnelissen/Slides/CD3_manuscript/CD3_slides/AAA226.CD3/AAA226.CD3.run1	255	0.7	0.06	0.7	0.06	-9.24091765188	-12.1588317884	1.98878665243	0.231671810547
9096.0	381018.0	4154.0	8082.0	381018.0	4000000.0	86.0	7.0	0.960000000001	1.31	1.07	0.04	6.63	0.35	0.700000000001	0.19	6.65	0.219999999999	2.04	1.46	0.55	AAA226.CD3.X5.Y15.tile.tissue.png	335	1	2000	335	1b6618082e2ea28da018d04d42d7227d	0	0	0	0	0	0	0	0	0	0	0	0	0	/home/dhl_ec/bnelissen/Slides/CD3_manuscript/CD3_slides/AAA226.CD3/AAA226.CD3.run1	255	0.7	0.06	0.7	0.06	-8.74635050389	-12.1578024291	2.95827783868	0.097188921875
17571.0	113555.0	6015.0	2644.0	113555.0	4000000.0	108.0	4.0	1.41	1.08	1.11	0.0500000000002	6.87	0.36	0.73	0.21	6.52	0.21	2.05	1.45	0.51	AAA226.CD3.X5.Y16.tile.tissue.png	336	1	2000	336	312011a36d6513a17f3382d63dcdcb13	0	0	0	0	0	0	0	0	0	0	0	0	0	/home/dhl_ec/bnelissen/Slides/CD3_manuscript/CD3_slides/AAA226.CD3/AAA226.CD3.run1	255	0.7	0.06	0.7	0.06	-8.0287573096	-12.0614216503	1.88140987772	0.0850340234375
809.0	47907.0	402.0	3487.0	47907.0	4000000.0	9.0	12.0	1.01	1.21	1.08	0.0700000000006	7.1	0.36	0.700000000001	0.2	6.29	0.2	2.01	1.49	0.67	AAA226.CD3.X5.Y17.tile.tissue.png	337	1	2000	337	3c746eb16f5a93ad6dab1da052a2e95a	0	0	0	0	0	0	0	0	0	0	0	0	0	/home/dhl_ec/bnelissen/Slides/CD3_manuscript/CD3_slides/AAA226.CD3/AAA226.CD3.run1	255	0.7	0.06	0.7	0.06	-8.95911205785	-12.5883123142	2.61018129135	0.0886258447266
0.0	0.0	0.0	0.0	0.0	3608000.0	0.0	0.0	2.06	1.05	1.03	0.0500000000002	5.71	0.26	0.64	0.19	3.98	0.11	1.71	1.29	0.48	AAA226.CD3.X5.Y18.tile.tissue.png	338	1	2000	338	8ec63e4837825e38f31d49248c2ca34a	0	0	0	0	0	0	0	0	0	0	0	0	0	/home/dhl_ec/bnelissen/Slides/CD3_manuscript/CD3_slides/AAA226.CD3/AAA226.CD3.run1	255	1.0	0.06	1.0	0.06	0.0	-9.74995915937	0.0	0.487803270886
196.0	1140576.0	102.0	9238.0	1140576.0	4000000.0	3.0	6.0	0.96	1.29	1.22	0.0500000000002	6.62	0.38	0.83	0.160000000001	7.12	0.24	2.06	1.46	0.59	AAA226.CD3.X5.Y2.tile.tissue.png	339	1	2000	339	b1f379ef0fa382add8604d0b55fe41b7	0	0	0	0	0	0	0	0	0	0	0	0	0	/home/dhl_ec/bnelissen/Slides/CD3_manuscript/CD3_slides/AAA226.CD3/AAA226.CD3.run1	255	0.7	0.06	0.7	0.06	-7.97686068546	-11.8708637659	1.0801838869	1.81358976172
28171.0	1756991.0	11074.0	26084.0	1756991.0	4000000.0	214.0	13.0	1.04	1.29	1.09	0.0500000000002	6.49	0.37	0.71	0.14	7.81	0.27	2.13	1.47	0.54	AAA226.CD3.X5.Y3.tile.tissue.png	340	1	2000	340	a3c960a477779a4967d6d071be541c57	0	0	0	0	0	0	0	0	0	0	0	0	0	/home/dhl_ec/bnelissen/Slides/CD3_manuscript/CD3_slides/AAA226.CD3/AAA226.CD3.run1	255	0.7	0.06	0.7	0.06	-9.20514631947	-12.2313448931	2.68671737108	0.246965296875
13851.0	865649.0	5150.0	13393.0	865649.0	4000000.0	97.0	15.0	1.29	1.31	1.21	0.0500000000002	6.62	0.360000000001	0.7	0.17	7.66	0.26	2.26	1.54	0.57	AAA226.CD3.X5.Y4.tile.tissue.png	341	1	2000	341	0b025c51d8e531d0ae67ef7d8a014195	0	0	0	0	0	0	0	0	0	0	0	0	0	/home/dhl_ec/bnelissen/Slides/CD3_manuscript/CD3_slides/AAA226.CD3/AAA226.CD3.run1	255	0.7	0.06	0.7	0.06	-9.26173813465	-11.8960978744	2.33041216766	0.18766415625
9958.0	98301.0	3074.0	3275.0	98301.0	4000000.0	57.0	5.0	1.6	1.41	1.17	0.0500000000002	6.67	0.370000000001	0.740000000001	0.2	6.58	0.200000000001	1.99	1.48	0.570000000001	AAA226.CD3.X5.Y5.tile.tissue.png	342	1	2000	342	1971fe0fb90181c18362cc6da8c2190d	0	0	0	0	0	0	0	0	0	0	0	0	0	/home/dhl_ec/bnelissen/Slides/CD3_manuscript/CD3_slides/AAA226.CD3/AAA226.CD3.run1	255	0.7	0.06	0.7	0.06	-9.73419324136	-12.553408542	2.68673289058	0.136078640625
0.0	8391.0	0.0	702.0	8391.0	4000000.0	0.0	3.0	1.14	2.3	1.09	0.0500000000002	6.36	0.360000000001	0.72	0.21	5.67	0.13	1.94	1.49	0.47	AAA226.CD3.X5.Y6.tile.tissue.png	343	1	2000	343	c92a009e75265fb53cd0c57941fabb86	0	0	0	0	0	0	0	0	0	0	0	0	0	/home/dhl_ec/bnelissen/Slides/CD3_manuscript/CD3_slides/AAA226.CD3/AAA226.CD3.run1	255	0.7	0.06	0.7	0.06	0.0	-12.2371652492	3.85609185995	0.113639902222
1436.0	31188.0	691.0	2938.0	31188.0	4000000.0	13.0	13.0	3.06	1.21	1.09	0.0500000000002	6.23	0.34	0.700000000001	0.200000000001	6.39	0.210000000001	2.14	1.48	0.549999999999	AAA226.CD3.X5.Y7.tile.tissue.png	344	1	2000	344	3faa9ecaa2da6e8164726df4f6ccd960	0	0	0	0	0	0	0	0	0	0	0	0	0	/home/dhl_ec/bnelissen/Slides/CD3_manuscript/CD3_slides/AAA226.CD3/AAA226.CD3.run1	255	0.7	0.06	0.7	0.06	-9.42947709471	-12.2768070277	3.12266129048	0.118134713867
19793.0	263538.0	6806.0	8116.0	263538.0	4000000.0	130.0	10.0	0.939999999999	1.27	1.08	0.0400000000009	6.76	0.360000000001	0.690000000002	0.200000000001	6.74	0.210000000001	2.04	1.51	0.769999999999	AAA226.CD3.X5.Y8.tile.tissue.png	345	1	2000	345	9d9741f3083dd3461dbebe62abb01241	0	0	0	0	0	0	0	0	0	0	0	0	0	/home/dhl_ec/bnelissen/Slides/CD3_manuscript/CD3_slides/AAA226.CD3/AAA226.CD3.run1	255	0.7	0.06	0.7	0.06	-9.36643129358	-12.5498283853	3.37352660735	0.140554148437
65.0	4420.0	34.0	436.0	4420.0	4000000.0	1.0	2.0	0.980000000001	1.55	1.08	0.0499999999993	6.24	0.34	0.709999999999	0.200000000001	6.24	0.190000000001	1.94	1.44	0.490000000002	AAA226.CD3.X5.Y9.tile.tissue.png	346	1	2000	346	9502f450ef3b70befe0259e442f0584e	0	0	0	0	0	0	0	0	0	0	0	0	0	/home/dhl_ec/bnelissen/Slides/CD3_manuscript/CD3_slides/AAA226.CD3/AAA226.CD3.run1	255	0.7	0.06	0.7	0.06	-9.48020572965	-12.2288722021	2.71039199452	0.0851194866333
1990.0	275891.0	726.0	10290.0	275891.0	4000000.0	16.0	19.0	1.0	1.25	1.2	0.0699999999997	6.43	0.35	0.699999999999	0.190000000001	6.47	0.209999999999	2.08	1.43	0.539999999999	AAA226.CD3.X6.Y10.tile.tissue.png	347	1	2000	347	97492b17a5a7c78b4898430414e3eded	0	0	0	0	0	0	0	0	0	0	0	0	0	/home/dhl_ec/bnelissen/Slides/CD3_manuscript/CD3_slides/AAA226.CD3/AAA226.CD3.run1	255	0.7	0.06	0.7	0.06	-9.25199797955	-12.3116992316	2.75965667758	0.134585339844
33759.0	2652150.0	13090.0	11521.0	2652150.0	4000000.0	265.0	6.0	1.17	1.52	1.26	0.0500000000011	6.78	0.360000000001	0.730000000001	0.110000000001	8.81	0.32	2.14	1.48	0.559999999999	AAA226.CD3.X6.Y11.tile.tissue.png	348	1	2000	348	471d5872b53faa219c0302a5ef057878	0	0	0	0	0	0	0	0	0	0	0	0	0	/home/dhl_ec/bnelissen/Slides/CD3_manuscript/CD3_slides/AAA226.CD3/AAA226.CD3.run1	255	0.7	0.06	0.7	0.06	-9.09981540125	-12.0997482188	1.95221479213	0.202921882813
21405.0	2047945.0	10141.0	19956.0	2047945.0	4000000.0	230.0	5.0	1.05	1.84	1.12	0.0600000000013	7.88	0.369999999999	0.73	0.129999999999	8.12	0.289999999999	2.18	1.47	0.59	AAA226.CD3.X6.Y12.tile.tissue.png	349	1	2000	349	9e892d72324aeb7d19614398618c22f0	0	0	0	0	0	0	0	0	0	0	0	0	0	/home/dhl_ec/bnelissen/Slides/CD3_manuscript/CD3_slides/AAA226.CD3/AAA226.CD3.run1	255	0.7	0.06	0.7	0.06	-9.489540952	-12.6096330796	2.95629233933	0.252396207031
6796.0	835816.0	2755.0	6627.0	835816.0	4000000.0	59.0	5.0	2.01	1.44	1.1	0.0500000000011	6.68	0.370000000001	0.709999999999	0.179999999998	7.17	0.24	2.11	1.45	0.519999999999	AAA226.CD3.X6.Y13.tile.tissue.png	350	1	2000	350	f968cfdea9799ab6b03ae3650f9d5b04	0	0	0	0	0	0	0	0	0	0	0	0	0	/home/dhl_ec/bnelissen/Slides/CD3_manuscript/CD3_slides/AAA226.CD3/AAA226.CD3.run1	255	0.7	0.06	0.7	0.06	-9.13924872097	-11.6716105452	1.89609290067	0.0973711054687
11157.0	1541444.0	5420.0	12041.0	1541444.0	4000000.0	111.0	3.0	1.69	1.32	1.11	0.0499999999993	6.51	0.359999999999	0.699999999999	0.15	7.62	0.26	2.09	1.46	0.549999999999	AAA226.CD3.X6.Y14.tile.tissue.png	351	1	2000	351	b2db07cdcfc28e8bf1bac7abb926ffed	0	0	0	0	0	0	0	0	0	0	0	0	0	/home/dhl_ec/bnelissen/Slides/CD3_manuscript/CD3_slides/AAA226.CD3/AAA226.CD3.run1	255	0.7	0.06	0.7	0.06	-8.84881487142	-12.0252541541	1.88503697526	0.143885851563
23009.0	1119268.0	8568.0	9767.0	1119268.0	4000000.0	165.0	4.0	2.33	1.29	1.13	0.0500000000011	8.31	0.35	0.700000000001	0.17	8.21	0.26	2.1	1.5	0.639999999998	AAA226.CD3.X6.Y15.tile.tissue.png	352	1	2000	352	8e39dc58e4835fb157533f43020f8bdf	0	0	0	0	0	0	0	0	0	0	0	0	0	/home/dhl_ec/bnelissen/Slides/CD3_manuscript/CD3_slides/AAA226.CD3/AAA226.CD3.run1	255	0.7	0.06	0.7	0.06	-9.2975590217	-12.5991580638	1.67794238906	0.228097574219
54934.0	1284305.0	19984.0	14136.0	1284305.0	4000000.0	368.0	6.0	1.19	1.34	1.12	0.0499999999993	7.04	0.389999999999	0.779999999999	0.17	9.4	0.27	2.23	1.51	0.610000000001	AAA226.CD3.X6.Y16.tile.tissue.png	353	1	2000	353	8f3948fa63b37650d7e3a95d10e937ca	0	0	0	0	0	0	0	0	0	0	0	0	0	/home/dhl_ec/bnelissen/Slides/CD3_manuscript/CD3_slides/AAA226.CD3/AAA226.CD3.run1	255	0.7	0.06	0.7	0.06	-8.82551153886	-12.341191413	1.68056845491	0.220264359375
121.0	32663.0	57.0	2368.0	32663.0	4000000.0	1.0	7.0	1.36	1.81	1.14	0.0500000000011	7.05	0.379999999999	0.76	0.23	6.94	0.219999999999	2.15	1.55	0.530000000001	AAA226.CD3.X6.Y17.tile.tissue.png	354	1	2000	354	4b4a0197e44791ccc36e104acb5b4812	0	0	0	0	0	0	0	0	0	0	0	0	0	/home/dhl_ec/bnelissen/Slides/CD3_manuscript/CD3_slides/AAA226.CD3/AAA226.CD3.run1	255	0.7	0.06	0.7	0.06	-9.10326823224	-12.6362153182	2.36174627231	0.0588112124023
88.0	2785.0	42.0	334.0	2785.0	3608000.0	1.0	2.0	1.92	1.01	1.01	0.0500000000011	6.04	0.33	0.68	0.199999999999	6.17	0.190000000001	1.9	1.39	0.82	AAA226.CD3.X6.Y18.tile.tissue.png	355	1	2000	355	148c6ab98660d03651ec3657f43db2ad	0	0	0	0	0	0	0	0	0	0	0	0	0	/home/dhl_ec/bnelissen/Slides/CD3_manuscript/CD3_slides/AAA226.CD3/AAA226.CD3.run1	255	0.7	0.06	0.7	0.06	-8.26382430035	-10.26241321	1.07252857955	0.315629451574
8526.0	2292706.0	4322.0	8466.0	2292706.0	4000000.0	102.0	2.0	1.61	2.17	1.11	0.0599999999995	6.24	0.360000000001	0.790000000001	0.120000000001	8.12	0.290000000001	2.07	1.47	0.52	AAA226.CD3.X6.Y2.tile.tissue.png	356	1	2000	356	6865ae5c6bd071c00fa38865c8174a40	0	0	0	0	0	0	0	0	0	0	0	0	0	/home/dhl_ec/bnelissen/Slides/CD3_manuscript/CD3_slides/AAA226.CD3/AAA226.CD3.run1	255	0.7	0.06	0.7	0.06	-8.43483040024	-11.5727492547	0.88875703861	0.377053710938
60797.0	3597394.0	24119.0	13918.0	3597394.0	4000000.0	490.0	3.0	1.54	1.23	1.13	0.0499999999993	6.8	0.379999999999	0.73	0.0799999999999	9.81	0.34	2.16	1.49	0.940000000001	AAA226.CD3.X6.Y3.tile.tissue.png	357	1	2000	357	a0bf597301d3baf67aee3cb5914aae07	0	0	0	0	0	0	0	0	0	0	0	0	0	/home/dhl_ec/bnelissen/Slides/CD3_manuscript/CD3_slides/AAA226.CD3/AAA226.CD3.run1	255	0.7	0.06	0.7	0.06	-9.04325261184	-12.2657718378	1.36408343943	0.20523134375
75425.0	3212353.0	33067.0	9930.0	3212353.0	4000000.0	726.0	2.0	1.48	1.28	1.06	0.0499999999993	6.52	0.370000000001	0.739999999998	0.0799999999999	9.55	0.35	2.1	1.44	0.65	AAA226.CD3.X6.Y4.tile.tissue.png	358	1	2000	358	cfc7e8e13521517b566dba36c7103275	0	0	0	0	0	0	0	0	0	0	0	0	0	/home/dhl_ec/bnelissen/Slides/CD3_manuscript/CD3_slides/AAA226.CD3/AAA226.CD3.run1	255	0.7	0.06	0.7	0.06	-9.2188425836	-11.7866921769	1.86293063913	0.150322046875
57101.0	1303909.0	22159.0	15284.0	1303909.0	4000000.0	439.0	2.0	1.04	1.76	1.09	0.0499999999993	6.8	0.370000000001	0.720000000001	0.15	7.92	0.27	2.1	1.44	0.619999999999	AAA226.CD3.X6.Y5.tile.tissue.png	359	1	2000	359	de9a5705ceb709f5030273f2e082dd71	0	0	0	0	0	0	0	0	0	0	0	0	0	/home/dhl_ec/bnelissen/Slides/CD3_manuscript/CD3_slides/AAA226.CD3/AAA226.CD3.run1	255	0.7	0.06	0.7	0.06	-9.33907578176	-12.1964257153	2.65101481042	0.205378144531
1692.0	22220.0	501.0	1520.0	22220.0	4000000.0	7.0	4.0	0.949999999999	2.15	1.22	0.0500000000011	6.51	0.380000000001	0.77	0.230000000001	6.92	0.25	2.02	1.47	0.52	AAA226.CD3.X6.Y6.tile.tissue.png	360	1	2000	360	f49e2cd6600d97df0ea000fe672735e7	0	0	0	0	0	0	0	0	0	0	0	0	0	/home/dhl_ec/bnelissen/Slides/CD3_manuscript/CD3_slides/AAA226.CD3/AAA226.CD3.run1	255	0.7	0.06	0.7	0.06	-9.77136709043	-12.3441923671	2.37538024222	0.0991347250977
3423.0	59005.0	1160.0	3016.0	59005.0	4000000.0	20.0	6.0	0.960000000001	1.39	1.07	0.0499999999993	6.33	0.370000000001	0.73	0.199999999999	6.55	0.299999999999	2.38	1.43	0.76	AAA226.CD3.X6.Y7.tile.tissue.png	361	1	2000	361	d9ec0180ba96a259b82fe70350df0c04	0	0	0	0	0	0	0	0	0	0	0	0	0	/home/dhl_ec/bnelissen/Slides/CD3_manuscript/CD3_slides/AAA226.CD3/AAA226.CD3.run1	255	0.7	0.06	0.7	0.06	-9.48247815163	-12.6163906675	2.49005582971	0.114607603516
36791.0	484947.0	12446.0	14791.0	484947.0	4000000.0	231.0	13.0	1.45	2.45	1.08	0.0499999999993	8.63	0.380000000001	0.790000000001	0.209999999999	7.79	0.25	2.2	1.55	1.07	AAA226.CD3.X6.Y8.tile.tissue.png	362	1	2000	362	f23298aa76b2563d99d82c2b99e55be0	0	0	0	0	0	0	0	0	0	0	0	0	0	/home/dhl_ec/bnelissen/Slides/CD3_manuscript/CD3_slides/AAA226.CD3/AAA226.CD3.run1	255	0.7	0.06	0.7	0.06	-9.67714726443	-12.4069481148	3.29171215478	0.236203578125
225.0	4574.0	68.0	438.0	4574.0	4000000.0	1.0	2.0	1.01	1.87	1.16	0.0499999999993	7.0	0.380000000001	0.760000000002	0.220000000001	6.9	0.200000000001	1.98	1.44	0.49	AAA226.CD3.X6.Y9.tile.tissue.png	363	1	2000	363	3c16154db57e06a801bbed652ff4e464	0	0	0	0	0	0	0	0	0	0	0	0	0	/home/dhl_ec/bnelissen/Slides/CD3_manuscript/CD3_slides/AAA226.CD3/AAA226.CD3.run1	255	0.7	0.06	0.7	0.06	-8.00811756124	-12.2843866797	2.73008251247	0.0888200359497
280.0	59361.0	105.0	4570.0	59361.0	4000000.0	2.0	16.0	1.19	2.09	1.06	0.0499999999993	6.3	0.35	0.689999999999	0.199999999999	6.3	0.199999999999	2.03	1.43	0.480000000001	AAA226.CD3.X7.Y10.tile.tissue.png	364	1	2000	364	83820c5f22a55301cea9764ca53905e0	0	0	0	0	0	0	0	0	0	0	0	0	0	/home/dhl_ec/bnelissen/Slides/CD3_manuscript/CD3_slides/AAA226.CD3/AAA226.CD3.run1	255	0.7	0.06	0.7	0.06	-9.32885164959	-12.3380108701	2.51450240898	0.104718272949
1332.0	172864.0	659.0	3600.0	172864.0	4000000.0	13.0	5.0	1.66	1.4	1.07	0.0500000000011	6.43	0.370000000001	0.710000000001	0.200000000001	6.46	0.220000000001	2.03	1.45	0.530000000001	AAA226.CD3.X7.Y11.tile.tissue.png	365	1	2000	365	49329e7b269a59f08bb31cbcba71053f	0	0	0	0	0	0	0	0	0	0	0	0	0	/home/dhl_ec/bnelissen/Slides/CD3_manuscript/CD3_slides/AAA226.CD3/AAA226.CD3.run1	255	0.7	0.06	0.7	0.06	-9.17046908565	-12.2814687594	2.58608718384	0.0789385292969
14746.0	2503870.0	6675.0	12970.0	2503870.0	4000000.0	146.0	2.0	1.27	2.06	1.06	0.0500000000011	6.26	0.35	0.709999999999	0.110000000001	8.24	0.299999999999	2.13	1.5	0.74	AAA226.CD3.X7.Y12.tile.tissue.png	366	1	2000	366	9e49e58711627ad2da92d58c75c373b0	0	0	0	0	0	0	0	0	0	0	0	0	0	/home/dhl_ec/bnelissen/Slides/CD3_manuscript/CD3_slides/AAA226.CD3/AAA226.CD3.run1	255	0.7	0.06	0.7	0.06	-9.16884681876	-11.8792232687	1.94787543296	0.164089503906
7198.0	3437886.0	3584.0	9864.0	3437886.0	4000000.0	87.0	1.0	1.51	2.1	1.09	0.0500000000011	6.65	0.370000000001	0.710000000001	0.0799999999999	8.78	0.33	2.1	1.51	0.609999999999	AAA226.CD3.X7.Y13.tile.tissue.png	367	1	2000	367	3771a1e0c2781d325d2d3fb7694e70cc	0	0	0	0	0	0	0	0	0	0	0	0	0	/home/dhl_ec/bnelissen/Slides/CD3_manuscript/CD3_slides/AAA226.CD3/AAA226.CD3.run1	255	0.7	0.06	0.7	0.06	-9.07837744879	-12.0442331447	1.75029141554	0.164538171875
10160.0	860714.0	4020.0	11152.0	860714.0	4000000.0	82.0	11.0	1.07	1.36	1.06	0.0500000000011	6.53	0.370000000001	0.699999999999	0.18	7.2	0.24	2.19	1.48	0.560000000001	AAA226.CD3.X7.Y14.tile.tissue.png	368	1	2000	368	0f0310e57a4a2acba604a58d711b3bb9	0	0	0	0	0	0	0	0	0	0	0	0	0	/home/dhl_ec/bnelissen/Slides/CD3_manuscript/CD3_slides/AAA226.CD3/AAA226.CD3.run1	255	0.7	0.06	0.7	0.06	-8.92600237491	-11.8236355388	1.61107875961	0.114562160156
40058.0	2920394.0	14704.0	11337.0	2920394.0	4000000.0	293.0	2.0	2.07	1.38	1.13	0.0499999999993	7.4	0.41	0.709999999999	0.1	9.55	0.320000000002	2.08	1.45	0.559999999999	AAA226.CD3.X7.Y15.tile.tissue.png	369	1	2000	369	d2fe233f538bd1123da8ed8432b86cc8	0	0	0	0	0	0	0	0	0	0	0	0	0	/home/dhl_ec/bnelissen/Slides/CD3_manuscript/CD3_slides/AAA226.CD3/AAA226.CD3.run1	255	0.7	0.06	0.7	0.06	-9.07111328146	-12.1543627887	1.41811704927	0.252341438477
51960.0	3291897.0	19519.0	12740.0	3291897.0	4000000.0	379.0	7.0	1.53	2.21	1.14	0.0799999999999	6.63	0.370000000001	0.710000000001	0.0900000000001	9.59	0.34	2.11	1.44	0.57	AAA226.CD3.X7.Y16.tile.tissue.png	370	1	2000	370	3a5975debd6a95e80c9a120c1663c7b6	0	0	0	0	0	0	0	0	0	0	0	0	0	/home/dhl_ec/bnelissen/Slides/CD3_manuscript/CD3_slides/AAA226.CD3/AAA226.CD3.run1	255	0.7	0.0641566437453	0.7	0.0641566437453	-8.94163039883	-12.2709995199	1.51887179082	0.256621384766
39047.0	1471721.0	15448.0	10934.0	1471721.0	4000000.0	309.0	4.0	1.37	1.71	1.11	0.0499999999993	7.54	0.540000000001	0.93	0.17	8.44	0.35	2.23	1.56	0.509999999998	AAA226.CD3.X7.Y17.tile.tissue.png	371	1	2000	371	f43a14474cec4a5a62a57a25e53449c7	0	0	0	0	0	0	0	0	0	0	0	0	0	/home/dhl_ec/bnelissen/Slides/CD3_manuscript/CD3_slides/AAA226.CD3/AAA226.CD3.run1	255	0.7	0.06	0.7	0.06	-8.83422802406	-12.0404621272	1.77182555763	0.163310205078
192.0	7589.0	92.0	798.0	7589.0	3608000.0	2.0	4.0	2.04	2.63	1.03	0.0499999999993	5.89	0.33	0.629999999997	0.200000000001	5.77	0.18	1.81	1.33	0.460000000001	AAA226.CD3.X7.Y18.tile.tissue.png	372	1	2000	372	cce68697e1df188da9a6e5a3f32f897a	0	0	0	0	0	0	0	0	0	0	0	0	0	/home/dhl_ec/bnelissen/Slides/CD3_manuscript/CD3_slides/AAA226.CD3/AAA226.CD3.run1	255	0.7	0.06	0.7	0.06	-8.91134894986	-10.1956086447	1.60151364653	0.283937962162
12561.0	1365764.0	5859.0	9304.0	1365764.0	4000000.0	134.0	2.0	2.7	1.85	1.11	0.0599999999995	6.7	0.359999999999	0.76	0.16	7.46	0.25	2.06	1.45	0.559999999999	AAA226.CD3.X7.Y2.tile.tissue.png	373	1	2000	373	8672a59e9af43b827770451a7fc3f271	0	0	0	0	0	0	0	0	0	0	0	0	0	/home/dhl_ec/bnelissen/Slides/CD3_manuscript/CD3_slides/AAA226.CD3/AAA226.CD3.run1	255	0.7	0.06	0.7	0.06	-8.87583522384	-12.2739725869	1.37351686535	2.22803900781
103796.0	2435046.0	36675.0	26532.0	2435046.0	4000000.0	711.0	16.0	1.71	1.3	1.07	0.0500000000011	6.49	0.370000000001	0.710000000001	0.110000000001	9.22	0.309999999999	2.18	1.5	0.549999999999	AAA226.CD3.X7.Y3.tile.tissue.png	374	1	2000	374	909fc2d7be6a135865e32b35552964a7	0	0	0	0	0	0	0	0	0	0	0	0	0	/home/dhl_ec/bnelissen/Slides/CD3_manuscript/CD3_slides/AAA226.CD3/AAA226.CD3.run1	255	0.7	0.06	0.7	0.06	-9.63773787228	-12.5989940459	2.67481480325	0.382988097656
166660.0	3609256.0	59626.0	16182.0	3609256.0	4000000.0	1140.0	3.0	1.09	1.25	1.07	0.0500000000011	6.92	0.380000000001	0.700000000001	0.0699999999997	10.65	0.369999999999	2.09	1.43	0.559999999999	AAA226.CD3.X7.Y4.tile.tissue.png	375	1	2000	375	cb8b8531029653e5ba4da0ead84a10ed	0	0	0	0	0	0	0	0	0	0	0	0	0	/home/dhl_ec/bnelissen/Slides/CD3_manuscript/CD3_slides/AAA226.CD3/AAA226.CD3.run1	255	0.7	0.06	0.7	0.06	-9.50289045771	-12.7220314261	2.27103640454	0.362261666016
82033.0	2625320.0	29918.0	22460.0	2625320.0	4000000.0	568.0	9.0	1.56	1.19	1.13	0.0500000000011	6.28	0.369999999999	0.709999999999	0.109999999999	9.12	0.309999999999	2.09	1.43	0.550000000001	AAA226.CD3.X7.Y5.tile.tissue.png	376	1	2000	376	d5340e895bddcef17f5a82c4f731ee34	0	0	0	0	0	0	0	0	0	0	0	0	0	/home/dhl_ec/bnelissen/Slides/CD3_manuscript/CD3_slides/AAA226.CD3/AAA226.CD3.run1	255	0.7	0.06	0.7	0.06	-9.3070349739	-12.2084955671	1.98559369863	0.242128267578
81248.0	3130968.0	32303.0	15261.0	3130968.0	4000000.0	699.0	4.0	1.09	1.76	1.12	0.0599999999995	6.44	0.359999999999	0.710000000001	0.0900000000001	9.27	0.33	2.08	1.44	0.629999999999	AAA226.CD3.X7.Y6.tile.tissue.png	377	1	2000	377	a7af75bc7924f45886dca3256452888e	0	0	0	0	0	0	0	0	0	0	0	0	0	/home/dhl_ec/bnelissen/Slides/CD3_manuscript/CD3_slides/AAA226.CD3/AAA226.CD3.run1	255	0.7	0.06	0.7	0.06	-9.15755372602	-11.9355999855	1.60490323048	0.1811298125
16800.0	2094612.0	7500.0	14525.0	2094612.0	4000000.0	158.0	10.0	1.16	1.94	1.09	0.0500000000011	7.56	0.390000000001	0.740000000002	0.129999999999	8.28	0.280000000001	2.16	1.43	0.540000000001	AAA226.CD3.X7.Y7.tile.tissue.png	378	1	2000	378	66bb59a79efa2314f413d5011d835189	0	0	0	0	0	0	0	0	0	0	0	0	0	/home/dhl_ec/bnelissen/Slides/CD3_manuscript/CD3_slides/AAA226.CD3/AAA226.CD3.run1	255	0.7	0.06	0.7	0.06	-9.00438294585	-11.7465180391	1.66892648608	0.153790558594
3818.0	89284.0	1462.0	5010.0	89284.0	4000000.0	28.0	10.0	1.08	1.88	1.05	0.0499999999993	6.32	0.35	0.689999999999	0.200000000001	6.38	0.219999999999	2.06	1.44	0.49	AAA226.CD3.X7.Y8.tile.tissue.png	379	1	2000	379	62042946858dfc6f43acb35ce2148c3b	0	0	0	0	0	0	0	0	0	0	0	0	0	/home/dhl_ec/bnelissen/Slides/CD3_manuscript/CD3_slides/AAA226.CD3/AAA226.CD3.run1	255	0.7	0.06	0.7	0.06	-9.4356364479	-12.4922949524	3.353711396	0.0979314951172
106.0	3532.0	47.0	376.0	3532.0	4000000.0	1.0	2.0	1.07	1.82	1.06	0.0499999999993	6.27	0.34	0.699999999999	0.199999999999	6.28	0.200000000001	1.94	1.44	0.439999999999	AAA226.CD3.X7.Y9.tile.tissue.png	380	1	2000	380	a25d7d6f2da23d45468e18b760c103c1	0	0	0	0	0	0	0	0	0	0	0	0	0	/home/dhl_ec/bnelissen/Slides/CD3_manuscript/CD3_slides/AAA226.CD3/AAA226.CD3.run1	255	0.7	0.06	0.7	0.06	-7.79941024213	-12.3280331566	1.53899985689	0.0790759980164
0.0	1561.0	0.0	188.0	1561.0	4000000.0	0.0	1.0	2.0	2.0	1.09	0.0500000000011	6.27	0.35	0.729999999998	0.219999999999	6.12	0.139999999999	2.1	1.54	0.519999999999	AAA226.CD3.X8.Y10.tile.tissue.png	381	1	2000	381	c39f109fdd2a86edb7996955904916b1	0	0	0	0	0	0	0	0	0	0	0	0	0	/home/dhl_ec/bnelissen/Slides/CD3_manuscript/CD3_slides/AAA226.CD3/AAA226.CD3.run1	255	0.7	0.06	0.7	0.06	0.0	-12.4109054347	1.73145766811	0.0741417160645
0.0	5385.0	0.0	512.0	5385.0	4000000.0	0.0	2.0	1.85	1.61	1.08	0.0500000000011	6.24	0.35	0.700000000001	0.209999999999	5.87	0.119999999999	1.95	1.47	1.08	AAA226.CD3.X8.Y11.tile.tissue.png	382	1	2000	382	2e5894fb119a3ec7244ba43aa6806119	0	0	0	0	0	0	0	0	0	0	0	0	0	/home/dhl_ec/bnelissen/Slides/CD3_manuscript/CD3_slides/AAA226.CD3/AAA226.CD3.run1	255	0.7	0.06	0.7	0.06	-8.36861472663	-12.0989837965	2.95628312564	0.065288899292
0.0	6627.0	0.0	636.0	6627.0	4000000.0	0.0	3.0	2.94	1.78	1.06	0.0499999999993	6.2	0.35	0.700000000001	0.200000000001	5.93	0.129999999999	1.96	1.44	0.51	AAA226.CD3.X8.Y12.tile.tissue.png	383	1	2000	383	f275bd708e7bfa9adc9ef9ca8d0da631	0	0	0	0	0	0	0	0	0	0	0	0	0	/home/dhl_ec/bnelissen/Slides/CD3_manuscript/CD3_slides/AAA226.CD3/AAA226.CD3.run1	255	0.7	0.06	0.7	0.06	-8.34575356562	-12.61802625	3.17024705359	0.0480400325928
2663.0	1312539.0	1294.0	11118.0	1312539.0	4000000.0	33.0	7.0	1.58	1.37	1.1	0.0500000000011	6.59	0.360000000001	0.709999999997	0.15	7.32	0.25	2.08	1.45	0.480000000001	AAA226.CD3.X8.Y13.tile.tissue.png	384	1	2000	384	060bb2abfdea1d2d1fdee82191c1c1fe	0	0	0	0	0	0	0	0	0	0	0	0	0	/home/dhl_ec/bnelissen/Slides/CD3_manuscript/CD3_slides/AAA226.CD3/AAA226.CD3.run1	255	0.7	0.06	0.7	0.06	-9.18578866915	-12.4813698807	1.91348450303	0.158373292969
59975.0	2938248.0	23317.0	14047.0	2938248.0	4000000.0	478.0	4.0	2.3	1.17	1.09	0.0500000000011	7.22	0.35	0.700000000001	0.0999999999985	9.0	0.349999999999	2.11	1.44	1.0	AAA226.CD3.X8.Y14.tile.tissue.png	385	1	2000	385	5338e8b25cb5496317a329a381aa415d	0	0	0	0	0	0	0	0	0	0	0	0	0	/home/dhl_ec/bnelissen/Slides/CD3_manuscript/CD3_slides/AAA226.CD3/AAA226.CD3.run1	255	0.7	0.06	0.7	0.06	-8.80136357154	-12.2861645829	1.40750681606	0.260171026367
15249.0	3981375.0	6548.0	8792.0	3981375.0	4000000.0	149.0	1.0	2.2	1.31	1.08	0.0499999999993	9.94	0.34	0.719999999999	0.0499999999993	9.38	0.359999999999	2.06	1.49	0.9	AAA226.CD3.X8.Y15.tile.tissue.png	386	1	2000	386	e27c9a74b9ffd72b0aee53000f96cb32	0	0	0	0	0	0	0	0	0	0	0	0	0	/home/dhl_ec/bnelissen/Slides/CD3_manuscript/CD3_slides/AAA226.CD3/AAA226.CD3.run1	255	0.7	0.0621367564166	0.7	0.0621367564166	-9.06638325733	-12.2767374358	1.20654427433	0.176526327026
3005.0	643521.0	1502.0	9197.0	643521.0	4000000.0	35.0	8.0	0.950000000001	1.66	1.11	0.0500000000011	6.43	0.35	0.710000000001	0.18	6.86	0.219999999999	2.1	1.44	0.539999999999	AAA226.CD3.X8.Y16.tile.tissue.png	387	1	2000	387	ebfef22cce8deec3077133f9e64d49f3	0	0	0	0	0	0	0	0	0	0	0	0	0	/home/dhl_ec/bnelissen/Slides/CD3_manuscript/CD3_slides/AAA226.CD3/AAA226.CD3.run1	255	0.7	0.06	0.7	0.06	-8.74544978165	-12.2556860624	1.41987955478	0.116636972656
42786.0	2138894.0	18092.0	15101.0	2138894.0	4000000.0	366.0	8.0	1.02	1.66	1.09	0.0500000000011	7.03	0.359999999999	0.710000000001	0.129999999999	8.31	0.299999999999	2.1	1.47	0.540000000001	AAA226.CD3.X8.Y17.tile.tissue.png	388	1	2000	388	f268588932b0350993bf0d3305fab7f3	0	0	0	0	0	0	0	0	0	0	0	0	0	/home/dhl_ec/bnelissen/Slides/CD3_manuscript/CD3_slides/AAA226.CD3/AAA226.CD3.run1	255	0.7	0.06	0.7	0.06	-9.08130497927	-12.1186767381	1.79459899472	0.228648974609
597.0	32182.0	283.0	2938.0	32182.0	3608000.0	5.0	11.0	0.82	1.22	1.02	0.0399999999991	5.88	0.32	0.639999999998	0.200000000001	5.77	0.189999999999	1.8	1.29	0.440000000001	AAA226.CD3.X8.Y18.tile.tissue.png	389	1	2000	389	15fb6782bc39cc5e2b6be84b8f79eb66	0	0	0	0	0	0	0	0	0	0	0	0	0	/home/dhl_ec/bnelissen/Slides/CD3_manuscript/CD3_slides/AAA226.CD3/AAA226.CD3.run1	255	0.7	0.06	0.7	0.06	-9.28841319007	-9.90160721519	1.74443405229	0.235663594789
25521.0	1771685.0	10558.0	25268.0	1771685.0	4000000.0	219.0	10.0	0.949999999999	1.47	1.08	0.0500000000011	7.04	0.369999999999	0.77	0.139999999999	7.74	0.280000000001	2.08	1.43	0.51	AAA226.CD3.X8.Y2.tile.tissue.png	390	1	2000	390	0a87fe6f2861f412d427505fb8c61e27	0	0	0	0	0	0	0	0	0	0	0	0	0	/home/dhl_ec/bnelissen/Slides/CD3_manuscript/CD3_slides/AAA226.CD3/AAA226.CD3.run1	255	0.7	0.06	0.7	0.06	-9.15155513395	-12.7659449691	2.22352117699	2.54420540625
72243.0	3020650.0	30587.0	31920.0	3020650.0	4000000.0	653.0	12.0	1.18	2.06	1.09	0.0500000000011	6.98	0.379999999999	0.719999999999	0.0900000000001	9.26	0.33	2.15	1.43	0.790000000001	AAA226.CD3.X8.Y3.tile.tissue.png	391	1	2000	391	8548b15ecd84e17982329fd24b7dee11	0	0	0	0	0	0	0	0	0	0	0	0	0	/home/dhl_ec/bnelissen/Slides/CD3_manuscript/CD3_slides/AAA226.CD3/AAA226.CD3.run1	255	0.7	0.06	0.7	0.06	-9.58353150007	-12.9309248495	3.31889044305	0.4785540625
136867.0	2777021.0	49217.0	26098.0	2777021.0	4000000.0	976.0	10.0	1.7	1.66	1.11	0.0699999999997	7.29	0.4	0.780000000001	0.109999999999	10.65	0.34	2.22	1.5	0.570000000002	AAA226.CD3.X8.Y4.tile.tissue.png	392	1	2000	392	a9a16e5d135803b2728e711be7294db5	0	0	0	0	0	0	0	0	0	0	0	0	0	/home/dhl_ec/bnelissen/Slides/CD3_manuscript/CD3_slides/AAA226.CD3/AAA226.CD3.run1	255	0.7	0.06	0.7	0.06	-9.6377541197	-12.9154839945	2.90259385528	0.4932798125
154618.0	3662327.0	58990.0	15324.0	3662327.0	4000000.0	1269.0	6.0	1.37	2.53	1.11	0.0500000000011	6.97	0.369999999999	0.699999999999	0.0699999999997	10.28	0.359999999999	2.11	1.48	0.539999999999	AAA226.CD3.X8.Y5.tile.tissue.png	393	1	2000	393	b9a8f73d7678c301c37629d7a07bfda3	0	0	0	0	0	0	0	0	0	0	0	0	0	/home/dhl_ec/bnelissen/Slides/CD3_manuscript/CD3_slides/AAA226.CD3/AAA226.CD3.run1	255	0.7	0.06	0.7	0.06	-9.22938006269	-12.470069406	1.69541107661	0.297223746094
36952.0	3994403.0	15924.0	8252.0	3994403.0	4000000.0	381.0	1.0	1.34	1.85	1.12	0.0500000000011	6.92	0.379999999999	0.780000000001	0.0600000000013	10.62	0.380000000001	2.24	1.59	0.599999999999	AAA226.CD3.X8.Y6.tile.tissue.png	394	1	2000	394	c7faab7dacd4a18748e212e88da61d14	0	0	0	0	0	0	0	0	0	0	0	0	0	/home/dhl_ec/bnelissen/Slides/CD3_manuscript/CD3_slides/AAA226.CD3/AAA226.CD3.run1	255	0.7	0.0669464894426	0.7	0.0669464894426	-8.94589064006	-11.9758315688	0.80293237813	0.078447529541
42980.0	3920350.0	19855.0	9632.0	3920350.0	4000000.0	483.0	4.0	1.32	1.83	1.11	0.0499999999993	11.23	0.35	0.709999999999	0.0600000000013	9.7	0.360000000001	2.05	1.44	0.560000000001	AAA226.CD3.X8.Y7.tile.tissue.png	395	1	2000	395	69410a86bbafd3da749ee4257f9b2de2	0	0	0	0	0	0	0	0	0	0	0	0	0	/home/dhl_ec/bnelissen/Slides/CD3_manuscript/CD3_slides/AAA226.CD3/AAA226.CD3.run1	255	0.7	0.06	0.7	0.06	-8.89397257494	-12.0527442656	0.962866914289	0.122237003418
8446.0	3746523.0	3989.0	12008.0	3746523.0	4000000.0	92.0	2.0	1.31	2.32	1.04	0.0499999999993	6.71	0.35	0.709999999999	0.0699999999997	9.15	0.330000000002	2.12	1.45	0.57	AAA226.CD3.X8.Y8.tile.tissue.png	396	1	2000	396	f6b458c9b803c94ac854eeafdaf29dc5	0	0	0	0	0	0	0	0	0	0	0	0	0	/home/dhl_ec/bnelissen/Slides/CD3_manuscript/CD3_slides/AAA226.CD3/AAA226.CD3.run1	255	0.7	0.06	0.7	0.06	-8.76020436952	-11.8771325416	0.982336644766	0.123696851563
1327.0	340708.0	583.0	8143.0	340708.0	4000000.0	13.0	10.0	1.09	1.4	1.1	0.0500000000011	6.38	0.360000000001	0.709999999999	0.190000000001	6.64	0.209999999999	2.04	1.54	0.529999999997	AAA226.CD3.X8.Y9.tile.tissue.png	397	1	2000	397	18df14104ce094a58402ef8f37adc57a	0	0	0	0	0	0	0	0	0	0	0	0	0	/home/dhl_ec/bnelissen/Slides/CD3_manuscript/CD3_slides/AAA226.CD3/AAA226.CD3.run1	255	0.7	0.06	0.7	0.06	-9.19742586161	-11.6162845133	2.27105895488	0.116030148437
0.0	13131.0	0.0	1062.0	13131.0	4000000.0	0.0	4.0	1.72	2.27	1.42	0.0500000000011	6.96	0.360000000001	0.709999999999	0.210000000001	5.91	0.129999999999	2.01	1.43	1.07	AAA226.CD3.X9.Y10.tile.tissue.png	398	1	2000	398	0ef69a6c72d5bc11a8707e44c4e010da	0	0	0	0	0	0	0	0	0	0	0	0	0	/home/dhl_ec/bnelissen/Slides/CD3_manuscript/CD3_slides/AAA226.CD3/AAA226.CD3.run1	255	0.7	0.06	0.7	0.06	-8.37946370144	-12.6372988605	3.21456353448	0.0597714702148
0.0	0.0	0.0	0.0	0.0	4000000.0	0.0	0.0	2.74	1.1	1.09	0.0500000000011	6.34	0.300000000001	0.76	0.24	4.96	0.130000000001	2.04	1.54	1.09	AAA226.CD3.X9.Y11.tile.tissue.png	399	1	2000	399	41d184f45a8325383c4209e137a786e3	0	0	0	0	0	0	0	0	0	0	0	0	0	/home/dhl_ec/bnelissen/Slides/CD3_manuscript/CD3_slides/AAA226.CD3/AAA226.CD3.run1	255	1.0	0.06	1.0	0.06	0.0	-12.2351439993	0.0	0.055741646347
761.0	15614.0	310.0	1378.0	15614.0	4000000.0	5.0	6.0	2.13	1.14	1.13	0.0499999999993	7.06	0.389999999999	0.759999999998	0.24	7.08	0.219999999999	2.13	1.54	0.559999999999	AAA226.CD3.X9.Y12.tile.tissue.png	400	1	2000	400	13899c4c4c32ee6844489cc55688ba39	0	0	0	0	0	0	0	0	0	0	0	0	0	/home/dhl_ec/bnelissen/Slides/CD3_manuscript/CD3_slides/AAA226.CD3/AAA226.CD3.run1	255	0.7	0.06	0.7	0.06	-9.00350426922	-12.5698565155	2.68298737001	0.0617643024902
208.0	90855.0	121.0	2458.0	90855.0	4000000.0	3.0	3.0	1.52	1.15	1.13	0.0499999999993	7.06	0.379999999999	0.759999999998	0.219999999999	7.02	0.219999999999	2.17	1.54	0.5	AAA226.CD3.X9.Y13.tile.tissue.png	401	1	2000	401	2a640f5d07397e0b5887c3c926f33ea5	0	0	0	0	0	0	0	0	0	0	0	0	0	/home/dhl_ec/bnelissen/Slides/CD3_manuscript/CD3_slides/AAA226.CD3/AAA226.CD3.run1	255	0.7	0.06	0.7	0.06	-8.89286783908	-12.8412522605	2.70522491417	0.0604818222656
20016.0	2500062.0	8612.0	20505.0	2500062.0	4000000.0	179.0	9.0	1.11	1.83	1.13	0.0500000000011	6.61	0.359999999999	0.740000000002	0.119999999999	8.48	0.310000000001	2.19	1.48	0.58	AAA226.CD3.X9.Y14.tile.tissue.png	402	1	2000	402	b49ddc88deb6abe579f477698222da6c	0	0	0	0	0	0	0	0	0	0	0	0	0	/home/dhl_ec/bnelissen/Slides/CD3_manuscript/CD3_slides/AAA226.CD3/AAA226.CD3.run1	255	0.7	0.06	0.7	0.06	-9.02373269602	-12.2454987874	1.68037138798	0.232785220703
18578.0	3378034.0	7730.0	12234.0	3378034.0	4000000.0	149.0	3.0	2.18	1.54	1.1	0.0499999999993	6.83	0.359999999999	0.730000000001	0.0799999999999	9.27	0.339999999998	2.13	1.49	0.560000000001	AAA226.CD3.X9.Y15.tile.tissue.png	403	1	2000	403	8e94b05baf5f87102f4543e54d55470e	0	0	0	0	0	0	0	0	0	0	0	0	0	/home/dhl_ec/bnelissen/Slides/CD3_manuscript/CD3_slides/AAA226.CD3/AAA226.CD3.run1	255	0.7	0.0621345835119	0.7	0.0621345835119	-8.86715068142	-11.9673027612	1.32372520055	0.221795205566
10231.0	200746.0	3611.0	10677.0	200746.0	4000000.0	61.0	27.0	1.16	1.13	1.15	0.0499999999993	6.66	0.359999999999	0.710000000001	0.199999999999	7.34	0.230000000001	2.29	1.54	0.530000000001	AAA226.CD3.X9.Y16.tile.tissue.png	404	1	2000	404	f1acd045838b08e8fa7d782d5df7b827	0	0	0	0	0	0	0	0	0	0	0	0	0	/home/dhl_ec/bnelissen/Slides/CD3_manuscript/CD3_slides/AAA226.CD3/AAA226.CD3.run1	255	0.7	0.06	0.7	0.06	-9.31593520944	-12.7383312565	2.08523176022	0.103730554688
12438.0	145981.0	5007.0	4865.0	145981.0	4000000.0	85.0	5.0	0.969999999999	1.1	1.05	0.0500000000011	6.47	0.34	0.699999999999	0.190000000001	6.36	0.220000000001	2.03	1.43	0.48	AAA226.CD3.X9.Y17.tile.tissue.png	405	1	2000	405	9ee2b8f3b76a4ba3845531e96a7ddb09	0	0	0	0	0	0	0	0	0	0	0	0	0	/home/dhl_ec/bnelissen/Slides/CD3_manuscript/CD3_slides/AAA226.CD3/AAA226.CD3.run1	255	0.7	0.06	0.7	0.06	-8.76397515907	-12.6617609751	2.89151641177	0.0872548828125
283.0	104680.0	144.0	3989.0	104680.0	3608000.0	3.0	11.0	1.75	1.19	0.99	0.0400000000009	5.56	0.309999999999	0.630000000001	0.190000000001	5.55	0.179999999998	1.81	1.3	0.58	AAA226.CD3.X9.Y18.tile.tissue.png	406	1	2000	406	8bb1f0192d5233fb22f84c27a91572c3	0	0	0	0	0	0	0	0	0	0	0	0	0	/home/dhl_ec/bnelissen/Slides/CD3_manuscript/CD3_slides/AAA226.CD3/AAA226.CD3.run1	255	0.7	0.06	0.7	0.06	-6.92909764753	-8.98716487922	0.392635442438	0.263794406527
4440.0	2538448.0	2279.0	7280.0	2538448.0	4000000.0	55.0	1.0	1.5	1.86	1.39	0.0500000000011	6.26	0.41	0.98	0.109999999999	8.0	0.290000000001	2.05	1.43	0.529999999999	AAA226.CD3.X9.Y2.tile.tissue.png	407	1	2000	407	6b0bb01604d17607ea2efc25740182fe	0	0	0	0	0	0	0	0	0	0	0	0	0	/home/dhl_ec/bnelissen/Slides/CD3_manuscript/CD3_slides/AAA226.CD3/AAA226.CD3.run1	255	0.7	0.06	0.7	0.06	-8.39063279457	-11.3558605131	0.80395737977	0.33627109375
84817.0	2641486.0	32496.0	21934.0	2641486.0	4000000.0	624.0	5.0	1.63	2.18	1.27	0.0399999999991	6.43	0.400000000001	0.750000000002	0.1	8.75	0.309999999999	2.12	1.45	0.559999999999	AAA226.CD3.X9.Y3.tile.tissue.png	408	1	2000	408	0ec9663f450b8d0f361f8f59f57ccdbe	0	0	0	0	0	0	0	0	0	0	0	0	0	/home/dhl_ec/bnelissen/Slides/CD3_manuscript/CD3_slides/AAA226.CD3/AAA226.CD3.run1	255	0.7	0.06	0.7	0.06	-9.03790248296	-12.735065572	2.19027671953	0.34939371875
5999.0	80754.0	2165.0	5094.0	80754.0	4000000.0	40.0	14.0	1.52	1.74	1.04	0.0400000000009	6.67	0.35	0.700000000001	0.200000000001	6.23	0.199999999999	2.29	1.43	0.530000000001	AAA226.CD3.X9.Y4.tile.tissue.png	409	1	2000	409	25cf5b48b6ea3f798353ed23108012cf	0	0	0	0	0	0	0	0	0	0	0	0	0	/home/dhl_ec/bnelissen/Slides/CD3_manuscript/CD3_slides/AAA226.CD3/AAA226.CD3.run1	255	0.7	0.06	0.7	0.06	-9.71431061922	-12.5269046952	3.0529843389	0.0771039785156
14464.0	291383.0	5609.0	7652.0	291383.0	4000000.0	123.0	8.0	1.3	2.23	1.04	0.0499999999993	6.2	0.390000000001	0.74	0.190000000001	6.44	0.200000000001	2.32	1.42	1.89	AAA226.CD3.X9.Y5.tile.tissue.png	410	1	2000	410	0af0e776f5b44687e864f8e263b8ceaa	0	0	0	0	0	0	0	0	0	0	0	0	0	/home/dhl_ec/bnelissen/Slides/CD3_manuscript/CD3_slides/AAA226.CD3/AAA226.CD3.run1	255	0.7	0.06	0.7	0.06	-9.55799498556	-12.7096569792	2.69264030021	0.119432386719
113121.0	3126561.0	44810.0	16592.0	3126561.0	4000000.0	998.0	7.0	2.06	1.46	1.1	0.0500000000011	6.32	0.349999999999	0.719999999999	0.0900000000001	9.36	0.33	2.09	1.48	0.639999999999	AAA226.CD3.X9.Y6.tile.tissue.png	411	1	2000	411	063fbe586fda5457e0fc9c24ce759f04	0	0	0	0	0	0	0	0	0	0	0	0	0	/home/dhl_ec/bnelissen/Slides/CD3_manuscript/CD3_slides/AAA226.CD3/AAA226.CD3.run1	255	0.7	0.06	0.7	0.06	-9.38130159525	-12.438614956	2.11069214323	0.273073810547
5673.0	3776949.0	3125.0	8566.0	3776949.0	4000000.0	79.0	1.0	2.05	1.74	1.12	0.0399999999991	6.37	0.34	0.710000000001	0.0599999999995	9.05	0.34	2.06	1.43	0.629999999997	AAA226.CD3.X9.Y7.tile.tissue.png	412	1	2000	412	2d65fe35c5a63ad5b9349c35e28045e6	0	0	0	0	0	0	0	0	0	0	0	0	0	/home/dhl_ec/bnelissen/Slides/CD3_manuscript/CD3_slides/AAA226.CD3/AAA226.CD3.run1	255	0.7	0.06	0.7	0.06	-8.35041738005	-11.6002198949	0.554160366769	0.0681726450195
3595.0	1087230.0	1837.0	12865.0	1087230.0	4000000.0	50.0	7.0	1.91	1.74	1.44	0.0500000000011	6.49	0.35	0.700000000001	0.17	7.15	0.25	2.12	1.44	0.73	AAA226.CD3.X9.Y8.tile.tissue.png	413	1	2000	413	a30c4cf4ce939efaab6ae45868630fa5	0	0	0	0	0	0	0	0	0	0	0	0	0	/home/dhl_ec/bnelissen/Slides/CD3_manuscript/CD3_slides/AAA226.CD3/AAA226.CD3.run1	255	0.7	0.06	0.7	0.06	-8.97401353521	-10.9966572093	1.25585483474	0.120428929688
4264.0	663393.0	2132.0	4408.0	663393.0	4000000.0	57.0	1.0	1.36	1.72	1.09	0.0500000000011	6.2	0.57	0.739999999998	0.190000000001	6.84	0.230000000001	2.2	1.54	0.530000000001	AAA226.CD3.X9.Y9.tile.tissue.png	414	1	2000	414	515c58dfd1735716fa5cb03474dd54e0	0	0	0	0	0	0	0	0	0	0	0	0	0	/home/dhl_ec/bnelissen/Slides/CD3_manuscript/CD3_slides/AAA226.CD3/AAA226.CD3.run1	255	0.7	0.06	0.7	0.06	-8.7101602228	-11.3709835255	1.01998937667	0.07555271875
[truncated: 2 more columns]
