# Supplementary material for: SlideToolkit: An Assistive Toolset for the Histological Quantification of Whole Slide Images
Source: PLoS One. 2014 Nov 5;9(11):e110289. doi: 10.1371/journal.pone.0110289 (PMC4220929; doi:10.1371/journal.pone.0110289)
Supplement: RawData S1 — ICC and BlandAltman plot - measurements and r-script.zip. Measurements of Run1 and Run2, including the code for the calculation of the intraclass correlation coefficient (ICC) and the code for the Bland and Altman plot. (ZIP) [file pone.0110289.s003.zip › cellprofiler.measurements/run1.601685b52b81f8151b56900996d6443e.DefaultOUT_Image.csv]

AreaOccupied_AreaOccupied_DAB_Nuclei	AreaOccupied_AreaOccupied_Tissue	AreaOccupied_Perimeter_DAB_Nuclei	AreaOccupied_Perimeter_Tissue	AreaOccupied_TotalArea_DAB_Nuclei	AreaOccupied_TotalArea_Tissue	Count_DAB_Nuclei	Count_Tissue	ExecutionTime_01LoadImages	ExecutionTime_02ColorToGray	ExecutionTime_03Smooth	ExecutionTime_04ImageMath	ExecutionTime_05IdentifyPrimaryObjects	ExecutionTime_06MeasureImageAreaOccupied	ExecutionTime_07UnmixColors	ExecutionTime_08MaskImage	ExecutionTime_09IdentifyPrimaryObjects	ExecutionTime_10MeasureImageAreaOccupied	ExecutionTime_11OverlayOutlines	ExecutionTime_12OverlayOutlines	ExecutionTime_13SaveImages	FileName_Original	Group_Index	Group_Number	Height_Original	ImageNumber	MD5Digest_Original	ModuleError_01LoadImages	ModuleError_02ColorToGray	ModuleError_03Smooth	ModuleError_04ImageMath	ModuleError_05IdentifyPrimaryObjects	ModuleError_06MeasureImageAreaOccupied	ModuleError_07UnmixColors	ModuleError_08MaskImage	ModuleError_09IdentifyPrimaryObjects	ModuleError_10MeasureImageAreaOccupied	ModuleError_11OverlayOutlines	ModuleError_12OverlayOutlines	ModuleError_13SaveImages	PathName_Original	Scaling_Original	Threshold_FinalThreshold_DAB_Nuclei	Threshold_FinalThreshold_Tissue	Threshold_OrigThreshold_DAB_Nuclei	Threshold_OrigThreshold_Tissue	Threshold_SumOfEntropies_DAB_Nuclei	Threshold_SumOfEntropies_Tissue	Threshold_WeightedVariance_DAB_Nuclei	Threshold_WeightedVariance_Tissue
0.0	126650.0	0.0	2046.0	126650.0	4000000.0	0.0	1.0	3.11	2.57	1.18	0.05	6.86	0.38	0.9	0.21	6.66	0.14	2.11	1.54	1.13	AAA422.cd3.location-d.X0.Y1.tile.tissue.png	1	1	2000	1	bfed24ccbdf496783249a247d4a23cac	0	0	0	0	0	0	0	0	0	0	0	0	0	/home/dhl_ec/bnelissen/Slides/CD3_manuscript/CD3_slides/AAA422.cd3.location-d/AAA422.cd3.location-d.run1	255	0.7	0.06	0.7	0.06	-8.05888058276	-11.6907374011	1.74970160881	1.54612318701
0.0	0.0	0.0	0.0	0.0	1518000.0	0.0	0.0	0.41	0.77	0.48	0.02	2.24	0.12	0.32	0.08	1.67	0.05	0.77	0.58	0.44	AAA422.cd3.location-d.X0.Y10.tile.tissue.png	2	1	2000	2	46349ca0b3f3868ff894e644e0a6ad30	0	0	0	0	0	0	0	0	0	0	0	0	0	/home/dhl_ec/bnelissen/Slides/CD3_manuscript/CD3_slides/AAA422.cd3.location-d/AAA422.cd3.location-d.run1	255	1.0	0.06	1.0	0.06	0.0	0.0	0.0	11.1886666667
5100.0	564692.0	2154.0	5562.0	564692.0	4000000.0	38.0	2.0	1.85	2.13	1.22	0.06	7.21	0.41	0.86	0.21	8.08	0.23	2.14	1.55	0.5	AAA422.cd3.location-d.X1.Y0.tile.tissue.png	3	1	2000	3	c86cf19b04fa900ad99fc2d8f24c93e0	0	0	0	0	0	0	0	0	0	0	0	0	0	/home/dhl_ec/bnelissen/Slides/CD3_manuscript/CD3_slides/AAA422.cd3.location-d/AAA422.cd3.location-d.run1	255	0.7	0.06	0.7	0.06	-7.65707765074	-11.3991329118	0.775676613352	3.01896696484
8415.0	2363732.0	3727.0	12649.0	2363732.0	4000000.0	78.0	1.0	1.1	1.27	1.18	0.06	6.85	0.38	0.8	0.13	9.4	0.32	2.23	1.56	0.49	AAA422.cd3.location-d.X1.Y1.tile.tissue.png	4	1	2000	4	97f1e0928cdcb2e8e0708b4a27ab11cf	0	0	0	0	0	0	0	0	0	0	0	0	0	/home/dhl_ec/bnelissen/Slides/CD3_manuscript/CD3_slides/AAA422.cd3.location-d/AAA422.cd3.location-d.run1	255	0.7	0.06	0.7	0.06	-8.80884637774	-11.6298397582	1.01139893891	1.58386203906
0.0	0.0	0.0	0.0	0.0	1518000.0	0.0	0.0	0.35	0.44	0.44	0.03	2.21	0.12	0.32	0.09	1.66	0.05	0.76	0.58	0.18	AAA422.cd3.location-d.X1.Y10.tile.tissue.png	5	1	2000	5	5213be2a66ba4978e7567470436f52ca	0	0	0	0	0	0	0	0	0	0	0	0	0	/home/dhl_ec/bnelissen/Slides/CD3_manuscript/CD3_slides/AAA422.cd3.location-d/AAA422.cd3.location-d.run1	255	1.0	0.06	1.0	0.06	0.0	0.0	0.0	13.5599249012
13511.0	841753.0	4660.0	6022.0	841753.0	4000000.0	87.0	2.0	1.09	2.49	1.25	0.06	8.93	0.39	0.76	0.19	8.26	0.27	2.3	1.65	0.48	AAA422.cd3.location-d.X2.Y0.tile.tissue.png	6	1	2000	6	5adb1c48896958b8395ebbccdf78ad5c	0	0	0	0	0	0	0	0	0	0	0	0	0	/home/dhl_ec/bnelissen/Slides/CD3_manuscript/CD3_slides/AAA422.cd3.location-d/AAA422.cd3.location-d.run1	255	0.7	0.06	0.7	0.06	-8.7287682315	-10.7517022954	0.75719665765	1.06143047656
10441.0	3609491.0	4339.0	11175.0	3609491.0	4000000.0	94.0	1.0	1.08	1.81	1.19	0.05	6.95	0.39	0.78	0.08	9.69	0.37	2.3	1.58	0.54	AAA422.cd3.location-d.X2.Y1.tile.tissue.png	7	1	2000	7	fe3c75d3c67d7aea06888526e4db252d	0	0	0	0	0	0	0	0	0	0	0	0	0	/home/dhl_ec/bnelissen/Slides/CD3_manuscript/CD3_slides/AAA422.cd3.location-d/AAA422.cd3.location-d.run1	255	0.7	0.06	0.7	0.06	-9.2225858502	-10.9733021672	1.33261198629	0.230851560547
0.0	0.0	0.0	0.0	0.0	1518000.0	0.0	0.0	1.56	1.25	0.45	0.02	2.58	0.12	0.32	0.08	1.7	0.06	0.78	0.6	0.2	AAA422.cd3.location-d.X2.Y10.tile.tissue.png	8	1	2000	8	d557f301fb05d4e0375475d2e940b3f9	0	0	0	0	0	0	0	0	0	0	0	0	0	/home/dhl_ec/bnelissen/Slides/CD3_manuscript/CD3_slides/AAA422.cd3.location-d/AAA422.cd3.location-d.run1	255	1.0	0.06	1.0	0.06	0.0	-11.1749974743	0.0	8.02299823959
304.0	126773.0	187.0	2183.0	126773.0	4000000.0	4.0	1.0	1.71	1.54	1.18	0.06	7.31	0.47	1.25	0.32	9.28	0.23	2.63	2.15	0.44	AAA422.cd3.location-d.X2.Y2.tile.tissue.png	9	1	2000	9	f164d9e4c661ea16cef1abf6e7104a52	0	0	0	0	0	0	0	0	0	0	0	0	0	/home/dhl_ec/bnelissen/Slides/CD3_manuscript/CD3_slides/AAA422.cd3.location-d/AAA422.cd3.location-d.run1	255	0.7	0.06	0.7	0.06	-9.31031821614	-12.3773949175	1.99407808926	5.1613804873
176.0	87121.0	66.0	2348.0	87121.0	4000000.0	1.0	2.0	1.97	2.08	1.35	0.1	8.58	0.56	0.97	0.35	8.63	0.26	3.01	2.05	0.54	AAA422.cd3.location-d.X2.Y7.tile.tissue.png	10	1	2000	10	188af62461d6639ffee3a68bc6ffd820	0	0	0	0	0	0	0	0	0	0	0	0	0	/home/dhl_ec/bnelissen/Slides/CD3_manuscript/CD3_slides/AAA422.cd3.location-d/AAA422.cd3.location-d.run1	255	0.7	0.06	0.7	0.06	-7.59050214262	-11.4103964969	1.62201551943	2.51430506055
8179.0	398578.0	2615.0	4600.0	398578.0	4000000.0	54.0	2.0	2.84	2.59	1.77	0.09	8.35	0.38	0.79	0.2	7.23	0.24	2.13	1.56	0.4	AAA422.cd3.location-d.X3.Y0.tile.tissue.png	11	1	2000	11	3397d4cfa8de43c46503fb3ba88c7b47	0	0	0	0	0	0	0	0	0	0	0	0	0	/home/dhl_ec/bnelissen/Slides/CD3_manuscript/CD3_slides/AAA422.cd3.location-d/AAA422.cd3.location-d.run1	255	0.7	0.06	0.7	0.06	-7.82206535634	-11.2456923814	0.701242104716	2.54094587109
114948.0	3810465.0	37125.0	8955.0	3810465.0	4000000.0	707.0	1.0	0.97	1.13	1.17	0.04	6.53	0.36	0.76	0.07	13.4	0.43	2.37	1.63	0.66	AAA422.cd3.location-d.X3.Y1.tile.tissue.png	12	1	2000	12	5ddf917194e2de93492baf8de06f13de	0	0	0	0	0	0	0	0	0	0	0	0	0	/home/dhl_ec/bnelissen/Slides/CD3_manuscript/CD3_slides/AAA422.cd3.location-d/AAA422.cd3.location-d.run1	255	0.7	0.0771420900279	0.7	0.0771420900279	-8.85945122144	-12.8723043856	0.717605987977	0.403284054199
0.0	0.0	0.0	0.0	0.0	1518000.0	0.0	0.0	0.61	1.09	0.49	0.03	2.55	0.12	0.33	0.09	1.76	0.06	0.81	0.61	0.17	AAA422.cd3.location-d.X3.Y10.tile.tissue.png	13	1	2000	13	c1f7ac5095628eadc5ed3f9d5201ae33	0	0	0	0	0	0	0	0	0	0	0	0	0	/home/dhl_ec/bnelissen/Slides/CD3_manuscript/CD3_slides/AAA422.cd3.location-d/AAA422.cd3.location-d.run1	255	1.0	0.06	1.0	0.06	0.0	0.0	0.0	12.5091897233
12600.0	1926487.0	5594.0	10616.0	1926487.0	4000000.0	121.0	4.0	0.85	1.03	1.22	0.05	7.01	0.41	0.77	0.14	8.51	0.3	2.31	1.58	0.48	AAA422.cd3.location-d.X3.Y2.tile.tissue.png	14	1	2000	14	6455bb3f50f8f3dd90d734f54fe89129	0	0	0	0	0	0	0	0	0	0	0	0	0	/home/dhl_ec/bnelissen/Slides/CD3_manuscript/CD3_slides/AAA422.cd3.location-d/AAA422.cd3.location-d.run1	255	0.7	0.06	0.7	0.06	-9.4634009196	-10.8882543083	1.64881776051	0.205409363281
0.0	0.0	0.0	0.0	0.0	4000000.0	0.0	0.0	0.96	1.58	1.21	0.06	6.44	0.3	0.81	0.23	4.82	0.13	2.09	1.58	0.4	AAA422.cd3.location-d.X3.Y3.tile.tissue.png	15	1	2000	15	59bcd9668fcf9a95696a48bb245acdd1	0	0	0	0	0	0	0	0	0	0	0	0	0	/home/dhl_ec/bnelissen/Slides/CD3_manuscript/CD3_slides/AAA422.cd3.location-d/AAA422.cd3.location-d.run1	255	1.0	0.06	1.0	0.06	0.0	-10.4089359775	0.0	5.70093459509
0.0	0.0	0.0	0.0	0.0	4000000.0	0.0	0.0	0.84	1.2	1.24	0.06	5.68	0.31	0.81	0.23	4.83	0.13	2.07	1.56	0.39	AAA422.cd3.location-d.X3.Y4.tile.tissue.png	16	1	2000	16	e84d48553dfd82a8fe7b163ba574127d	0	0	0	0	0	0	0	0	0	0	0	0	0	/home/dhl_ec/bnelissen/Slides/CD3_manuscript/CD3_slides/AAA422.cd3.location-d/AAA422.cd3.location-d.run1	255	1.0	0.06	1.0	0.06	0.0	0.0	0.0	7.774428
72.0	1602.0	34.0	176.0	1602.0	4000000.0	1.0	1.0	1.12	1.82	1.18	0.06	6.76	0.4	0.8	0.23	7.17	0.32	3.05	2.09	0.54	AAA422.cd3.location-d.X3.Y5.tile.tissue.png	17	1	2000	17	e18e94370a109f08ca70aa51ae290dbe	0	0	0	0	0	0	0	0	0	0	0	0	0	/home/dhl_ec/bnelissen/Slides/CD3_manuscript/CD3_slides/AAA422.cd3.location-d/AAA422.cd3.location-d.run1	255	0.7	0.06	0.7	0.06	-8.67176073215	-10.9407042769	2.14900327547	0.629291386261
0.0	0.0	0.0	0.0	0.0	4000000.0	0.0	0.0	1.29	3.63	1.26	0.06	7.08	0.32	0.83	0.29	5.32	0.17	2.31	1.69	0.42	AAA422.cd3.location-d.X3.Y6.tile.tissue.png	18	1	2000	18	c851f036ece2d592ed0727bd04ad4fb8	0	0	0	0	0	0	0	0	0	0	0	0	0	/home/dhl_ec/bnelissen/Slides/CD3_manuscript/CD3_slides/AAA422.cd3.location-d/AAA422.cd3.location-d.run1	255	1.0	0.06	1.0	0.06	0.0	-9.34947774567	0.0	1.0512715341
1181.0	2470805.0	544.0	9390.0	2470805.0	4000000.0	12.0	2.0	0.98	1.64	1.17	0.05	6.86	0.39	0.75	0.12	8.63	0.31	2.27	1.58	0.42	AAA422.cd3.location-d.X3.Y7.tile.tissue.png	19	1	2000	19	37eb58e3897ce5da93f4d18e0c13ccfb	0	0	0	0	0	0	0	0	0	0	0	0	0	/home/dhl_ec/bnelissen/Slides/CD3_manuscript/CD3_slides/AAA422.cd3.location-d/AAA422.cd3.location-d.run1	255	0.7	0.06	0.7	0.06	-7.96590235527	-11.4038571241	0.677258243119	0.0836303261719
92.0	2088030.0	40.0	7805.0	2088030.0	4000000.0	1.0	1.0	0.83	1.0	1.15	0.05	6.81	0.38	0.81	0.13	8.28	0.31	2.58	1.72	0.44	AAA422.cd3.location-d.X3.Y8.tile.tissue.png	20	1	2000	20	a398d09c33dfe78ae9bb2e280b6c3fe7	0	0	0	0	0	0	0	0	0	0	0	0	0	/home/dhl_ec/bnelissen/Slides/CD3_manuscript/CD3_slides/AAA422.cd3.location-d/AAA422.cd3.location-d.run1	255	0.7	0.06	0.7	0.06	-7.03787372242	-10.9921294604	0.513004164103	1.40447130859
14035.0	444881.0	3680.0	5844.0	444881.0	4000000.0	65.0	2.0	0.83	1.0	1.15	0.05	7.64	0.37	0.87	0.2	8.09	0.24	2.26	1.55	0.37	AAA422.cd3.location-d.X4.Y1.tile.tissue.png	21	1	2000	21	451a7e84edcb88c3cba1d96ba07e9ade	0	0	0	0	0	0	0	0	0	0	0	0	0	/home/dhl_ec/bnelissen/Slides/CD3_manuscript/CD3_slides/AAA422.cd3.location-d/AAA422.cd3.location-d.run1	255	0.7	0.06	0.7	0.06	-8.60724339987	-12.5254435088	1.02599765838	2.4357955625
0.0	0.0	0.0	0.0	0.0	1518000.0	0.0	0.0	0.55	0.83	0.46	0.03	2.22	0.13	0.33	0.08	1.69	0.05	0.76	0.58	0.15	AAA422.cd3.location-d.X4.Y10.tile.tissue.png	22	1	2000	22	29e9c28518a1152ed3461f54c8812257	0	0	0	0	0	0	0	0	0	0	0	0	0	/home/dhl_ec/bnelissen/Slides/CD3_manuscript/CD3_slides/AAA422.cd3.location-d/AAA422.cd3.location-d.run1	255	1.0	0.06	1.0	0.06	0.0	0.0	0.0	12.8919235837
42795.0	2369200.0	14155.0	12862.0	2369200.0	4000000.0	259.0	3.0	2.13	2.55	1.21	0.0599999999999	10.49	0.39	0.81	0.12	10.69	0.33	2.3	1.64	0.45	AAA422.cd3.location-d.X4.Y2.tile.tissue.png	23	1	2000	23	9be2ce531c4ce7ffbb2c290091066bf3	0	0	0	0	0	0	0	0	0	0	0	0	0	/home/dhl_ec/bnelissen/Slides/CD3_manuscript/CD3_slides/AAA422.cd3.location-d/AAA422.cd3.location-d.run1	255	0.7	0.06	0.7	0.06	-9.3814926409	-11.3005802497	1.03806120131	0.87942590625
33227.0	1138780.0	13092.0	8411.0	1138780.0	4000000.0	257.0	6.0	1.02	1.39	1.28	0.0500000000001	9.92	0.41	0.79	0.19	9.01	0.29	2.4	1.65	0.52	AAA422.cd3.location-d.X4.Y3.tile.tissue.png	24	1	2000	24	45f60e312d2a2fef60d2aa09b90f69b1	0	0	0	0	0	0	0	0	0	0	0	0	0	/home/dhl_ec/bnelissen/Slides/CD3_manuscript/CD3_slides/AAA422.cd3.location-d/AAA422.cd3.location-d.run1	255	0.7	0.06	0.7	0.06	-8.61698884828	-12.5798069455	1.3138106956	0.195214378906
23904.0	496399.0	8395.0	6425.0	496399.0	4000000.0	161.0	4.0	1.08	1.48	1.7	0.0799999999999	7.5	0.41	0.8	0.22	8.16	0.25	2.5	1.7	0.52	AAA422.cd3.location-d.X4.Y4.tile.tissue.png	25	1	2000	25	bbe6f0763b655efc20bffd07a56afa74	0	0	0	0	0	0	0	0	0	0	0	0	0	/home/dhl_ec/bnelissen/Slides/CD3_manuscript/CD3_slides/AAA422.cd3.location-d/AAA422.cd3.location-d.run1	255	0.7	0.06	0.7	0.06	-9.29976755368	-12.3212528643	1.87528627747	0.112307785156
14393.0	559202.0	6059.0	6276.0	559202.0	4000000.0	128.0	2.0	1.0	1.39	1.24	0.08	7.58	0.4	0.81	0.21	7.36	0.28	2.44	1.65	0.45	AAA422.cd3.location-d.X4.Y5.tile.tissue.png	26	1	2000	26	982928958caa56bfa5d18f4b186f7658	0	0	0	0	0	0	0	0	0	0	0	0	0	/home/dhl_ec/bnelissen/Slides/CD3_manuscript/CD3_slides/AAA422.cd3.location-d/AAA422.cd3.location-d.run1	255	0.7	0.06	0.7	0.06	-9.19112255182	-12.3882702786	2.33049297414	0.122400101563
975.0	296793.0	426.0	5154.0	296793.0	4000000.0	9.0	3.0	0.91	1.49	1.8	0.0699999999999	7.42	0.55	0.75	0.2	6.91	0.22	2.28	1.58	0.39	AAA422.cd3.location-d.X4.Y6.tile.tissue.png	27	1	2000	27	3d01ad1f10b277baab1c94a785c31e8f	0	0	0	0	0	0	0	0	0	0	0	0	0	/home/dhl_ec/bnelissen/Slides/CD3_manuscript/CD3_slides/AAA422.cd3.location-d/AAA422.cd3.location-d.run1	255	0.7	0.06	0.7	0.06	-8.49873645262	-11.7116366036	1.50498730326	0.0493566484375
14692.0	2308882.0	4988.0	10420.0	2308882.0	4000000.0	98.0	2.0	2.55	2.68	1.15	0.05	6.81	0.38	0.77	0.13	8.57	0.31	2.21	1.64	1.06	AAA422.cd3.location-d.X4.Y7.tile.tissue.png	28	1	2000	28	6084615fe9a195132608816bab498bc2	0	0	0	0	0	0	0	0	0	0	0	0	0	/home/dhl_ec/bnelissen/Slides/CD3_manuscript/CD3_slides/AAA422.cd3.location-d/AAA422.cd3.location-d.run1	255	0.7	0.06	0.7	0.06	-8.76007032516	-11.9531338474	1.1917837747	0.145959746094
1828.0	3342266.0	679.0	12016.0	3342266.0	4000000.0	14.0	2.0	2.23	2.73	1.16	0.05	7.31	0.4	0.8	0.0899999999999	10.08	0.36	2.46	1.65	0.78	AAA422.cd3.location-d.X4.Y8.tile.tissue.png	29	1	2000	29	ccfbdec5e706123900bd16010a888740	0	0	0	0	0	0	0	0	0	0	0	0	0	/home/dhl_ec/bnelissen/Slides/CD3_manuscript/CD3_slides/AAA422.cd3.location-d/AAA422.cd3.location-d.run1	255	0.7	0.06	0.7	0.06	-7.70455099087	-11.922852413	1.32429859645	0.112445792969
0.0	389543.0	0.0	5060.0	389543.0	4000000.0	0.0	1.0	1.56	2.59	1.23	0.0599999999999	7.75	0.56	0.9	0.2	7.87	0.26	2.71	2.03	0.5	AAA422.cd3.location-d.X4.Y9.tile.tissue.png	30	1	2000	30	41f6997600a1ec2d191bcb9500f45a1f	0	0	0	0	0	0	0	0	0	0	0	0	0	/home/dhl_ec/bnelissen/Slides/CD3_manuscript/CD3_slides/AAA422.cd3.location-d/AAA422.cd3.location-d.run1	255	0.7	0.06	0.7	0.06	0.0	-11.0800238048	0.547501535453	4.32744823633
0.0	0.0	0.0	0.0	0.0	1518000.0	0.0	0.0	1.08	0.65	0.59	0.0300000000001	3.36	0.17	0.39	0.14	2.73	0.08	0.84	0.63	0.24	AAA422.cd3.location-d.X5.Y10.tile.tissue.png	31	1	2000	31	0800c6f41c2cb249fae3412aa3327df3	0	0	0	0	0	0	0	0	0	0	0	0	0	/home/dhl_ec/bnelissen/Slides/CD3_manuscript/CD3_slides/AAA422.cd3.location-d/AAA422.cd3.location-d.run1	255	1.0	0.06	1.0	0.06	0.0	0.0	0.0	9.92505072464
381.0	8865.0	121.0	530.0	8865.0	4000000.0	2.0	1.0	0.87	1.15	1.23	0.0600000000001	6.29	0.38	0.85	0.21	7.54	0.24	2.2	1.59	0.53	AAA422.cd3.location-d.X5.Y2.tile.tissue.png	32	1	2000	32	54ff5d7cd083540f6a375cbb5f2d0b9e	0	0	0	0	0	0	0	0	0	0	0	0	0	/home/dhl_ec/bnelissen/Slides/CD3_manuscript/CD3_slides/AAA422.cd3.location-d/AAA422.cd3.location-d.run1	255	0.7	0.06	0.7	0.06	-9.6681986128	-12.2714063965	2.23291353935	2.75031370483
51143.0	1638711.0	16891.0	8936.0	1638711.0	4000000.0	301.0	1.0	1.27	2.21	1.17	0.0500000000001	9.91	0.56	1.19	0.23	11.57	0.34	2.55	1.64	0.62	AAA422.cd3.location-d.X5.Y3.tile.tissue.png	33	1	2000	33	a74e06f32ca4a3db320ee4295ea7ea2e	0	0	0	0	0	0	0	0	0	0	0	0	0	/home/dhl_ec/bnelissen/Slides/CD3_manuscript/CD3_slides/AAA422.cd3.location-d/AAA422.cd3.location-d.run1	255	0.7	0.06	0.7	0.06	-8.81540494958	-12.6562945507	0.694447339787	0.236227136719
59752.0	2559676.0	20332.0	8882.0	2559676.0	4000000.0	374.0	1.0	1.36	1.89	1.3	0.0500000000001	8.29	0.46	0.81	0.13	14.58	0.44	3.34	2.1	0.95	AAA422.cd3.location-d.X5.Y4.tile.tissue.png	34	1	2000	34	f51322081fe9542aafbc3dc261cc6ced	0	0	0	0	0	0	0	0	0	0	0	0	0	/home/dhl_ec/bnelissen/Slides/CD3_manuscript/CD3_slides/AAA422.cd3.location-d/AAA422.cd3.location-d.run1	255	0.7	0.06	0.7	0.06	-8.71064158565	-12.5254424539	0.747959408562	0.292907083984
23895.0	3992514.0	9143.0	8273.0	3992514.0	4000000.0	181.0	1.0	2.67	3.84	1.24	0.05	7.05	0.38	0.77	0.0600000000001	10.29	0.43	2.42	2.1	0.68	AAA422.cd3.location-d.X5.Y5.tile.tissue.png	35	1	2000	35	6deb4ae1f50145e1dc6e873fd7ef45d6	0	0	0	0	0	0	0	0	0	0	0	0	0	/home/dhl_ec/bnelissen/Slides/CD3_manuscript/CD3_slides/AAA422.cd3.location-d/AAA422.cd3.location-d.run1	255	0.7	0.0697404846836	0.7	0.0697404846836	-8.25799126258	-12.7718550853	0.48741867306	0.166724062195
7466.0	3911589.0	3435.0	10370.0	3911589.0	4000000.0	72.0	1.0	1.33	2.65	1.87	0.0699999999999	9.54	0.57	1.25	0.0599999999999	10.69	0.46	2.33	1.58	0.45	AAA422.cd3.location-d.X5.Y6.tile.tissue.png	36	1	2000	36	3168d6f50cba28b4d122500c4bc736ba	0	0	0	0	0	0	0	0	0	0	0	0	0	/home/dhl_ec/bnelissen/Slides/CD3_manuscript/CD3_slides/AAA422.cd3.location-d/AAA422.cd3.location-d.run1	255	0.7	0.0703263777195	0.7	0.0703263777195	-7.81942437493	-11.9665092612	0.440315585507	0.119885572021
5354.0	3748152.0	1836.0	13671.0	3748152.0	4000000.0	34.0	1.0	1.32	2.18	1.21	0.05	6.85	0.39	0.78	0.0700000000001	10.1	0.38	2.44	1.64	0.47	AAA422.cd3.location-d.X5.Y7.tile.tissue.png	37	1	2000	37	de2373aa7bf63d2c292890ba2c35eee8	0	0	0	0	0	0	0	0	0	0	0	0	0	/home/dhl_ec/bnelissen/Slides/CD3_manuscript/CD3_slides/AAA422.cd3.location-d/AAA422.cd3.location-d.run1	255	0.7	0.06	0.7	0.06	-8.35199054586	-12.1550727083	0.5950665313	0.149143248047
84.0	855128.0	40.0	7739.0	855128.0	4000000.0	1.0	3.0	2.8	1.43	1.3	0.05	8.55	0.5	0.93	0.2	7.99	0.26	2.32	1.66	0.53	AAA422.cd3.location-d.X5.Y8.tile.tissue.png	38	1	2000	38	386cd9f4435cba3834fb86f941773ded	0	0	0	0	0	0	0	0	0	0	0	0	0	/home/dhl_ec/bnelissen/Slides/CD3_manuscript/CD3_slides/AAA422.cd3.location-d/AAA422.cd3.location-d.run1	255	0.7	0.06	0.7	0.06	-7.97017012425	-12.1926964879	0.984301475064	0.092536609375
0.0	1738.0	0.0	194.0	1738.0	4000000.0	0.0	1.0	1.02	1.58	1.51	0.0599999999999	7.21	0.45	0.9	0.22	6.08	0.14	2.15	1.58	0.39	AAA422.cd3.location-d.X5.Y9.tile.tissue.png	39	1	2000	39	f6409e13185363bebf66aedf54c5f099	0	0	0	0	0	0	0	0	0	0	0	0	0	/home/dhl_ec/bnelissen/Slides/CD3_manuscript/CD3_slides/AAA422.cd3.location-d/AAA422.cd3.location-d.run1	255	0.7	0.06	0.7	0.06	0.0	-11.45165402	0.232275748829	9.06565474702
0.0	0.0	0.0	0.0	0.0	1518000.0	0.0	0.0	0.37	0.55	0.46	0.03	2.16	0.12	0.32	0.08	1.69	0.0599999999999	0.75	0.57	0.16	AAA422.cd3.location-d.X6.Y10.tile.tissue.png	40	1	2000	40	19dd17744a550df56024843c7840da3b	0	0	0	0	0	0	0	0	0	0	0	0	0	/home/dhl_ec/bnelissen/Slides/CD3_manuscript/CD3_slides/AAA422.cd3.location-d/AAA422.cd3.location-d.run1	255	1.0	0.06	1.0	0.06	0.0	0.0	0.0	10.6527009223
0.0	0.0	0.0	0.0	0.0	4000000.0	0.0	0.0	1.19	1.66	1.13	0.0599999999999	7.31	0.49	0.93	0.23	5.06	0.14	2.03	1.59	0.37	AAA422.cd3.location-d.X6.Y3.tile.tissue.png	41	1	2000	41	bb0cc5db668dba0a3cd5bf410067133b	0	0	0	0	0	0	0	0	0	0	0	0	0	/home/dhl_ec/bnelissen/Slides/CD3_manuscript/CD3_slides/AAA422.cd3.location-d/AAA422.cd3.location-d.run1	255	1.0	0.06	1.0	0.06	0.0	-10.3902273572	0.0	10.6902760289
83.0	8445.0	41.0	824.0	8445.0	4000000.0	1.0	3.0	0.91	1.06	1.15	0.0599999999999	6.69	0.38	0.78	0.22	7.24	0.27	2.3	1.65	0.5	AAA422.cd3.location-d.X6.Y4.tile.tissue.png	42	1	2000	42	abbd357f05371b5b389a6ec55e0d559c	0	0	0	0	0	0	0	0	0	0	0	0	0	/home/dhl_ec/bnelissen/Slides/CD3_manuscript/CD3_slides/AAA422.cd3.location-d/AAA422.cd3.location-d.run1	255	0.7	0.06	0.7	0.06	-6.82436999893	-9.94922494968	0.426977558828	2.88008186392
14929.0	1103269.0	4662.0	6690.0	1103269.0	4000000.0	88.0	2.0	1.31	1.68	1.3	0.05	7.48	0.42	0.8	0.18	9.79	0.28	2.55	1.6	0.57	AAA422.cd3.location-d.X6.Y5.tile.tissue.png	43	1	2000	43	2bdb92eb093f5b44637f151650d9d2e2	0	0	0	0	0	0	0	0	0	0	0	0	0	/home/dhl_ec/bnelissen/Slides/CD3_manuscript/CD3_slides/AAA422.cd3.location-d/AAA422.cd3.location-d.run1	255	0.7	0.06	0.7	0.06	-8.54675672372	-10.6578218408	0.607785204569	0.637942742188
3313.0	676724.0	1455.0	7741.0	676724.0	4000000.0	26.0	3.0	1.05	1.35	1.14	0.0500000000002	7.0	0.39	0.77	0.19	8.65	0.37	3.18	2.28	0.61	AAA422.cd3.location-d.X6.Y6.tile.tissue.png	44	1	2000	44	a2ed96dcf3f6e84269ed4eb096b67d22	0	0	0	0	0	0	0	0	0	0	0	0	0	/home/dhl_ec/bnelissen/Slides/CD3_manuscript/CD3_slides/AAA422.cd3.location-d/AAA422.cd3.location-d.run1	255	0.7	0.06	0.7	0.06	-8.0538920287	-10.6572989899	0.794118469741	0.1554946875
0.0	1209645.0	0.0	5708.0	1209645.0	4000000.0	0.0	2.0	0.92	1.33	1.16	0.04	6.85	0.38	0.74	0.17	6.69	0.19	2.27	1.54	0.48	AAA422.cd3.location-d.X6.Y7.tile.tissue.png	45	1	2000	45	d8355a88b92ff5c898e5269046b8158b	0	0	0	0	0	0	0	0	0	0	0	0	0	/home/dhl_ec/bnelissen/Slides/CD3_manuscript/CD3_slides/AAA422.cd3.location-d/AAA422.cd3.location-d.run1	255	0.7	0.06	0.7	0.06	0.0	-12.1474441238	0.227885738171	0.105198654297
0.0	447864.0	0.0	3612.0	447864.0	4000000.0	0.0	1.0	0.87	1.04	1.16	0.0599999999999	6.82	0.38	0.78	0.19	6.11	0.15	2.28	1.64	0.42	AAA422.cd3.location-d.X6.Y8.tile.tissue.png	46	1	2000	46	7542bbe47f623d6a79831a97511d946a	0	0	0	0	0	0	0	0	0	0	0	0	0	/home/dhl_ec/bnelissen/Slides/CD3_manuscript/CD3_slides/AAA422.cd3.location-d/AAA422.cd3.location-d.run1	255	0.7	0.06	0.7	0.06	0.0	-10.6033069309	0.45750338691	2.14155954687
0.0	0.0	0.0	0.0	0.0	913836.0	0.0	0.0	0.86	1.68	0.47	0.02	1.54	0.0699999999999	0.21	0.05	1.07	0.0300000000002	0.46	0.34	0.0999999999999	AAA422.cd3.location-d.X7.Y10.tile.tissue.png	47	1	1204	47	2c1780ce5af30604b525cc81bdd9706f	0	0	0	0	0	0	0	0	0	0	0	0	0	/home/dhl_ec/bnelissen/Slides/CD3_manuscript/CD3_slides/AAA422.cd3.location-d/AAA422.cd3.location-d.run1	255	1.0	0.06	1.0	0.06	0.0	0.0	0.0	13.704793858
0.0	0.0	0.0	0.0	0.0	2408000.0	0.0	0.0	0.44	0.62	0.69	0.03	3.37	0.19	0.53	0.14	2.95	0.0899999999999	1.3	0.98	0.3	AAA422.cd3.location-d.X7.Y6.tile.tissue.png	48	1	1204	48	21eb207da7b6bd53c57570cf3e87eba8	0	0	0	0	0	0	0	0	0	0	0	0	0	/home/dhl_ec/bnelissen/Slides/CD3_manuscript/CD3_slides/AAA422.cd3.location-d/AAA422.cd3.location-d.run1	255	1.0	0.06	1.0	0.06	0.0	0.0	0.0	9.45572425249
0.0	0.0	0.0	0.0	0.0	2408000.0	0.0	0.0	0.53	0.75	0.73	0.03	3.32	0.18	0.51	0.12	2.65	0.0800000000002	1.25	0.94	0.25	AAA422.cd3.location-d.X7.Y7.tile.tissue.png	49	1	1204	49	49a114dc79e7e17805b411bfb2d64d31	0	0	0	0	0	0	0	0	0	0	0	0	0	/home/dhl_ec/bnelissen/Slides/CD3_manuscript/CD3_slides/AAA422.cd3.location-d/AAA422.cd3.location-d.run1	255	1.0	0.06	1.0	0.06	0.0	0.0	0.0	9.24518521595
[truncated: 2 more columns]
