# Supplementary material for: SlideToolkit: An Assistive Toolset for the Histological Quantification of Whole Slide Images
Source: PLoS One. 2014 Nov 5;9(11):e110289. doi: 10.1371/journal.pone.0110289 (PMC4220929; doi:10.1371/journal.pone.0110289)
Supplement: RawData S1 — ICC and BlandAltman plot - measurements and r-script.zip. Measurements of Run1 and Run2, including the code for the calculation of the intraclass correlation coefficient (ICC) and the code for the Bland and Altman plot. (ZIP) [file pone.0110289.s003.zip › cellprofiler.measurements/run1.611a0489fb71008b43473002e56ce9fc.DefaultOUT_Image.csv]

AreaOccupied_AreaOccupied_DAB_Nuclei	AreaOccupied_AreaOccupied_Tissue	AreaOccupied_Perimeter_DAB_Nuclei	AreaOccupied_Perimeter_Tissue	AreaOccupied_TotalArea_DAB_Nuclei	AreaOccupied_TotalArea_Tissue	Count_DAB_Nuclei	Count_Tissue	ExecutionTime_01LoadImages	ExecutionTime_02ColorToGray	ExecutionTime_03Smooth	ExecutionTime_04ImageMath	ExecutionTime_05IdentifyPrimaryObjects	ExecutionTime_06MeasureImageAreaOccupied	ExecutionTime_07UnmixColors	ExecutionTime_08MaskImage	ExecutionTime_09IdentifyPrimaryObjects	ExecutionTime_10MeasureImageAreaOccupied	ExecutionTime_11OverlayOutlines	ExecutionTime_12OverlayOutlines	ExecutionTime_13SaveImages	FileName_Original	Group_Index	Group_Number	Height_Original	ImageNumber	MD5Digest_Original	ModuleError_01LoadImages	ModuleError_02ColorToGray	ModuleError_03Smooth	ModuleError_04ImageMath	ModuleError_05IdentifyPrimaryObjects	ModuleError_06MeasureImageAreaOccupied	ModuleError_07UnmixColors	ModuleError_08MaskImage	ModuleError_09IdentifyPrimaryObjects	ModuleError_10MeasureImageAreaOccupied	ModuleError_11OverlayOutlines	ModuleError_12OverlayOutlines	ModuleError_13SaveImages	PathName_Original	Scaling_Original	Threshold_FinalThreshold_DAB_Nuclei	Threshold_FinalThreshold_Tissue	Threshold_OrigThreshold_DAB_Nuclei	Threshold_OrigThreshold_Tissue	Threshold_SumOfEntropies_DAB_Nuclei	Threshold_SumOfEntropies_Tissue	Threshold_WeightedVariance_DAB_Nuclei	Threshold_WeightedVariance_Tissue
935.0	332579.0	413.0	5137.0	332579.0	4000000.0	9.0	2.0	2.78	3.31	1.24	0.06	7.04	0.57	0.95	0.21	7.19	0.23	2.18	1.53	1.47	AAA410.CD3.X0.Y10.tile.tissue.png	1	1	2000	1	19300c92acfcf7184873f20b1ee13ba1	0	0	0	0	0	0	0	0	0	0	0	0	0	/home/dhl_ec/bnelissen/Slides/CD3_manuscript/CD3_slides/AAA410.CD3/AAA410.CD3.run1	255	0.7	0.06	0.7	0.06	-8.94158012386	-11.4355870876	1.59709832906	0.306205876953
0.0	188472.0	0.0	2384.0	188472.0	4000000.0	0.0	1.0	1.0	1.42	1.19	0.06	7.0	0.6	1.49	0.22	6.44	0.15	2.14	1.56	0.88	AAA410.CD3.X0.Y7.tile.tissue.png	2	1	2000	2	715ac2ddceb5542ec8825dbde0a85248	0	0	0	0	0	0	0	0	0	0	0	0	0	/home/dhl_ec/bnelissen/Slides/CD3_manuscript/CD3_slides/AAA410.CD3/AAA410.CD3.run1	255	0.7	0.06	0.7	0.06	-6.94534260201	-11.0368562988	0.933421864104	0.591720582764
229.0	2151800.0	105.0	6676.0	2151800.0	4000000.0	2.0	1.0	1.08	1.69	1.14	0.06	6.86	0.37	0.82	0.13	8.52	0.31	2.3	1.53	0.71	AAA410.CD3.X0.Y8.tile.tissue.png	3	1	2000	3	abe100e863734d51de6ef3b07b639cc2	0	0	0	0	0	0	0	0	0	0	0	0	0	/home/dhl_ec/bnelissen/Slides/CD3_manuscript/CD3_slides/AAA410.CD3/AAA410.CD3.run1	255	0.7	0.06	0.7	0.06	-8.37843093587	-11.1388100387	1.23548471322	0.262407417969
1470.0	1979118.0	767.0	9084.0	1979118.0	4000000.0	19.0	2.0	1.23	1.63	1.62	0.06	6.66	0.54	1.35	0.21	8.93	0.44	2.33	1.53	0.45	AAA410.CD3.X0.Y9.tile.tissue.png	4	1	2000	4	7a6b59b085f49040bc37c29f9dfb3205	0	0	0	0	0	0	0	0	0	0	0	0	0	/home/dhl_ec/bnelissen/Slides/CD3_manuscript/CD3_slides/AAA410.CD3/AAA410.CD3.run1	255	0.7	0.06	0.7	0.06	-8.99843219344	-11.0970926937	1.66566180428	0.513905826172
3639.0	3696891.0	1705.0	9091.0	3696891.0	4000000.0	43.0	1.0	0.83	1.69	1.15	0.06	8.16	0.38	0.76	0.08	9.72	0.36	2.28	1.88	0.57	AAA410.CD3.X1.Y10.tile.tissue.png	5	1	2000	5	505c0afb43c40882b01b2063f67c28dd	0	0	0	0	0	0	0	0	0	0	0	0	0	/home/dhl_ec/bnelissen/Slides/CD3_manuscript/CD3_slides/AAA410.CD3/AAA410.CD3.run1	255	0.7	0.06	0.7	0.06	-8.76259336038	-11.3976900304	1.54346556415	0.308664640625
3160.0	919219.0	1516.0	12132.0	919219.0	4000000.0	36.0	6.0	1.01	1.99	1.16	0.06	10.0	0.4	0.87	0.18	7.35	0.37	2.44	2.36	0.64	AAA410.CD3.X1.Y11.tile.tissue.png	6	1	2000	6	1cbfa76ad31f66252d7b34ce7040344d	0	0	0	0	0	0	0	0	0	0	0	0	0	/home/dhl_ec/bnelissen/Slides/CD3_manuscript/CD3_slides/AAA410.CD3/AAA410.CD3.run1	255	0.7	0.06	0.7	0.06	-9.15208610991	-12.0420886716	2.01794750323	0.833960628906
0.0	245787.0	0.0	3428.0	245787.0	4000000.0	0.0	3.0	1.45	1.34	1.13	0.06	7.09	0.37	0.96	0.21	6.59	0.15	2.33	1.52	0.59	AAA410.CD3.X1.Y6.tile.tissue.png	7	1	2000	7	b7945a5cd24e99405c074f75ad2c6531	0	0	0	0	0	0	0	0	0	0	0	0	0	/home/dhl_ec/bnelissen/Slides/CD3_manuscript/CD3_slides/AAA410.CD3/AAA410.CD3.run1	255	0.7	0.06	0.7	0.06	-7.51505371596	-11.0605855037	1.82802669649	0.450857151855
173.0	2353004.0	112.0	11222.0	2353004.0	4000000.0	3.0	6.0	1.16	1.35	1.15	0.06	10.92	0.56	0.81	0.13	8.39	0.31	2.25	1.52	0.47	AAA410.CD3.X1.Y7.tile.tissue.png	8	1	2000	8	9ca18989bfe27b736aa7d4a60ae6152a	0	0	0	0	0	0	0	0	0	0	0	0	0	/home/dhl_ec/bnelissen/Slides/CD3_manuscript/CD3_slides/AAA410.CD3/AAA410.CD3.run1	255	0.7	0.06	0.7	0.06	-8.79255975871	-11.3389859019	2.06829224899	1.08593583203
772.0	2888509.0	358.0	11475.0	2888509.0	4000000.0	8.0	5.0	0.99	3.25	1.17	0.06	7.15	0.4	0.77	0.1	8.76	0.43	2.22	1.54	0.48	AAA410.CD3.X1.Y8.tile.tissue.png	9	1	2000	9	ae01806d959872fb4d471702bf788994	0	0	0	0	0	0	0	0	0	0	0	0	0	/home/dhl_ec/bnelissen/Slides/CD3_manuscript/CD3_slides/AAA410.CD3/AAA410.CD3.run1	255	0.7	0.06	0.7	0.06	-9.14384340355	-11.3402597135	1.67161397839	0.568843289063
338.0	3999333.0	160.0	8099.0	3999333.0	4000000.0	4.0	1.0	1.02	2.14	1.18	0.05	6.57	0.38	0.73	0.0599999999999	9.7	0.37	2.29	1.54	0.52	AAA410.CD3.X1.Y9.tile.tissue.png	10	1	2000	10	410133239274d6bb9386bfd65106118e	0	0	0	0	0	0	0	0	0	0	0	0	0	/home/dhl_ec/bnelissen/Slides/CD3_manuscript/CD3_slides/AAA410.CD3/AAA410.CD3.run1	255	0.7	0.06	0.7	0.06	-8.29756013121	-11.7932651452	1.46800804572	0.0352105721664
0.0	4000000.0	0.0	7996.0	4000000.0	4000000.0	0.0	1.0	1.66	3.83	1.19	0.05	6.02	0.31	0.73	0.05	9.21	0.3	2.2	1.52	0.43	AAA410.CD3.X10.Y10.tile.tissue.png	11	1	2000	11	fc9ef45decd7fad99271c7a77e7d0019	0	0	0	0	0	0	0	0	0	0	0	0	0	/home/dhl_ec/bnelissen/Slides/CD3_manuscript/CD3_slides/AAA410.CD3/AAA410.CD3.run1	255	0.7	0.06	0.7	0.06	-6.20951000024	0.0	0.151445034611	0.0236057734375
0.0	4000000.0	0.0	7996.0	4000000.0	4000000.0	0.0	1.0	1.25	1.78	1.14	0.05	6.09	0.3	0.73	0.05	8.4	0.29	2.19	1.53	0.49	AAA410.CD3.X10.Y11.tile.tissue.png	12	1	2000	12	e5bc3e1ae50e5fb566dd8dd37e9141b2	0	0	0	0	0	0	0	0	0	0	0	0	0	/home/dhl_ec/bnelissen/Slides/CD3_manuscript/CD3_slides/AAA410.CD3/AAA410.CD3.run1	255	0.7	0.06	0.7	0.06	0.0	0.0	0.14161740625	0.0157920869141
1049.0	4000000.0	462.0	7996.0	4000000.0	4000000.0	9.0	1.0	1.17	2.05	1.18	0.05	6.31	0.31	0.74	0.05	9.75	0.38	2.23	1.61	0.52	AAA410.CD3.X10.Y12.tile.tissue.png	13	1	2000	13	c1806ed2a635050e5a736411511a8260	0	0	0	0	0	0	0	0	0	0	0	0	0	/home/dhl_ec/bnelissen/Slides/CD3_manuscript/CD3_slides/AAA410.CD3/AAA410.CD3.run1	255	0.7	0.06	0.7	0.06	-8.61262373928	0.0	0.335761812207	0.163057234375
17190.0	4000000.0	5464.0	7996.0	4000000.0	4000000.0	110.0	1.0	0.99	1.29	1.15	0.05	7.08	0.3	0.82	0.07	10.07	0.49	2.19	1.54	0.41	AAA410.CD3.X10.Y13.tile.tissue.png	14	1	2000	14	f869044998991a0209d2c9a01d72f6b0	0	0	0	0	0	0	0	0	0	0	0	0	0	/home/dhl_ec/bnelissen/Slides/CD3_manuscript/CD3_slides/AAA410.CD3/AAA410.CD3.run1	255	0.7	0.06	0.7	0.06	-8.25585893973	-10.9995226539	0.409816829502	0.234933621437
1561.0	1486101.0	652.0	6468.0	1486101.0	4000000.0	12.0	1.0	0.91	1.16	1.13	0.06	7.36	0.48	0.84	0.16	7.76	0.28	2.13	1.52	0.38	AAA410.CD3.X10.Y14.tile.tissue.png	15	1	2000	15	7c912346ffd57e3c8ad19545d6773911	0	0	0	0	0	0	0	0	0	0	0	0	0	/home/dhl_ec/bnelissen/Slides/CD3_manuscript/CD3_slides/AAA410.CD3/AAA410.CD3.run1	255	0.7	0.06	0.7	0.06	-7.37584361354	-11.0259235805	0.444008912931	0.210261542969
251.0	784164.0	125.0	6681.0	784164.0	4000000.0	3.0	6.0	1.02	1.67	1.18	0.06	7.88	0.39	0.86	0.19	7.24	0.24	2.14	1.52	0.38	AAA410.CD3.X10.Y7.tile.tissue.png	16	1	2000	16	d5728a4b119409ad3568a3a92c182903	0	0	0	0	0	0	0	0	0	0	0	0	0	/home/dhl_ec/bnelissen/Slides/CD3_manuscript/CD3_slides/AAA410.CD3/AAA410.CD3.run1	255	0.7	0.06	0.7	0.06	-8.58404467789	-11.0492691484	1.40619505145	0.57021584668
104.0	3953730.0	46.0	9595.0	3953730.0	4000000.0	1.0	2.0	1.05	1.33	1.14	0.04	6.9	0.4	0.74	0.06	9.65	0.36	2.14	1.5	0.4	AAA410.CD3.X10.Y8.tile.tissue.png	17	1	2000	17	02628a3b52d50b08a6d2372aa3984142	0	0	0	0	0	0	0	0	0	0	0	0	0	/home/dhl_ec/bnelissen/Slides/CD3_manuscript/CD3_slides/AAA410.CD3/AAA410.CD3.run1	255	0.7	0.06	0.7	0.06	-8.30523058896	-10.6283785084	1.19797608377	0.157589269531
0.0	3998633.0	0.0	8120.0	3998633.0	4000000.0	0.0	1.0	1.02	2.57	1.13	0.05	6.85	0.37	0.74	0.06	9.34	0.29	2.19	1.55	1.6	AAA410.CD3.X10.Y9.tile.tissue.png	18	1	2000	18	11b57de605cd07f2566a41a3c2dc3b5e	0	0	0	0	0	0	0	0	0	0	0	0	0	/home/dhl_ec/bnelissen/Slides/CD3_manuscript/CD3_slides/AAA410.CD3/AAA410.CD3.run1	255	0.7	0.06	0.7	0.06	-5.07953167924	-11.1096878963	0.195291537759	0.0412663520203
200.0	4000000.0	104.0	7996.0	4000000.0	4000000.0	2.0	1.0	2.15	4.0	1.14	0.05	7.86	0.3	0.73	0.06	9.68	0.5	2.22	1.61	0.69	AAA410.CD3.X11.Y10.tile.tissue.png	19	1	2000	19	b40783ddba559d13e1b15b9253992988	0	0	0	0	0	0	0	0	0	0	0	0	0	/home/dhl_ec/bnelissen/Slides/CD3_manuscript/CD3_slides/AAA410.CD3/AAA410.CD3.run1	255	0.7	0.06	0.7	0.06	-8.63884649894	0.0	0.121998609123	0.0528704453125
665.0	4000000.0	266.0	7996.0	4000000.0	4000000.0	4.0	1.0	2.12	2.51	1.13	0.0500000000001	6.43	0.29	0.74	0.05	9.64	0.37	2.29	1.52	0.43	AAA410.CD3.X11.Y11.tile.tissue.png	20	1	2000	20	def9b8df70f184c0533296c8b5bfa79a	0	0	0	0	0	0	0	0	0	0	0	0	0	/home/dhl_ec/bnelissen/Slides/CD3_manuscript/CD3_slides/AAA410.CD3/AAA410.CD3.run1	255	0.7	0.06	0.7	0.06	-9.23476575753	0.0	0.456289866238	0.3089223125
586.0	4000000.0	332.0	7996.0	4000000.0	4000000.0	7.0	1.0	1.13	1.27	1.13	0.0500000000001	6.82	0.3	0.74	0.05	9.67	0.37	2.2	1.53	0.42	AAA410.CD3.X11.Y12.tile.tissue.png	21	1	2000	21	40ac87e46162203c0b87079329671e02	0	0	0	0	0	0	0	0	0	0	0	0	0	/home/dhl_ec/bnelissen/Slides/CD3_manuscript/CD3_slides/AAA410.CD3/AAA410.CD3.run1	255	0.7	0.06	0.7	0.06	-8.1129499694	-11.6298297978	0.313565220787	0.123843529377
2088.0	3998059.0	1073.0	8343.0	3998059.0	4000000.0	22.0	1.0	1.06	2.2	1.15	0.05	6.81	0.57	0.8	0.0600000000001	9.75	0.39	2.19	1.52	0.42	AAA410.CD3.X11.Y13.tile.tissue.png	22	1	2000	22	fdbbf1c4bff7d1ee5dc1967fbe928216	0	0	0	0	0	0	0	0	0	0	0	0	0	/home/dhl_ec/bnelissen/Slides/CD3_manuscript/CD3_slides/AAA410.CD3/AAA410.CD3.run1	255	0.7	0.06	0.7	0.06	-7.87103360693	-11.4433956152	0.470038238374	0.233624086895
169.0	1978166.0	98.0	6773.0	1978166.0	4000000.0	2.0	1.0	1.07	1.86	1.14	0.0600000000001	10.18	0.41	0.81	0.14	8.25	0.29	2.16	1.54	0.38	AAA410.CD3.X11.Y14.tile.tissue.png	23	1	2000	23	a14f69d32f6859ceb74117625c69aa57	0	0	0	0	0	0	0	0	0	0	0	0	0	/home/dhl_ec/bnelissen/Slides/CD3_manuscript/CD3_slides/AAA410.CD3/AAA410.CD3.run1	255	0.7	0.06	0.7	0.06	-7.33374660722	-11.2989027968	0.909145718654	0.338251703125
156.0	2182169.0	76.0	7160.0	2182169.0	4000000.0	2.0	1.0	1.16	1.44	1.13	0.0599999999999	7.0	0.38	0.81	0.13	8.34	0.31	2.19	1.53	0.39	AAA410.CD3.X11.Y7.tile.tissue.png	24	1	2000	24	6893bbd7480f2b067ff809fc0cb1aaf1	0	0	0	0	0	0	0	0	0	0	0	0	0	/home/dhl_ec/bnelissen/Slides/CD3_manuscript/CD3_slides/AAA410.CD3/AAA410.CD3.run1	255	0.7	0.06	0.7	0.06	-8.00084938685	-11.2775547998	1.37983285838	0.802944160156
91.0	3991721.0	45.0	8590.0	3991721.0	4000000.0	1.0	1.0	1.17	2.09	1.18	0.05	6.58	0.38	0.73	0.0700000000001	9.6	0.38	2.2	1.52	0.41	AAA410.CD3.X11.Y8.tile.tissue.png	25	1	2000	25	78b32836ea33969e34e87a9cfefcd9e1	0	0	0	0	0	0	0	0	0	0	0	0	0	/home/dhl_ec/bnelissen/Slides/CD3_manuscript/CD3_slides/AAA410.CD3/AAA410.CD3.run1	255	0.7	0.06	0.7	0.06	-7.62407271125	-10.3963799279	0.663578202073	0.0624910253906
152.0	3972180.0	58.0	9261.0	3972180.0	4000000.0	1.0	1.0	1.02	1.49	1.17	0.0500000000001	6.23	0.37	0.72	0.0599999999999	9.56	0.38	2.2	1.54	0.42	AAA410.CD3.X11.Y9.tile.tissue.png	26	1	2000	26	cfaede9ab03457631789fe2663b8fd72	0	0	0	0	0	0	0	0	0	0	0	0	0	/home/dhl_ec/bnelissen/Slides/CD3_manuscript/CD3_slides/AAA410.CD3/AAA410.CD3.run1	255	0.7	0.06	0.7	0.06	-8.529864643	-10.9192841975	0.385579784265	0.1361211875
6041.0	4000000.0	1557.0	7996.0	4000000.0	4000000.0	42.0	1.0	1.01	2.18	1.2	0.0599999999999	5.88	0.29	0.74	0.0599999999999	9.66	0.55	2.23	1.55	0.52	AAA410.CD3.X12.Y10.tile.tissue.png	27	1	2000	27	0f005e9b19c2deee232e888259f23ed3	0	0	0	0	0	0	0	0	0	0	0	0	0	/home/dhl_ec/bnelissen/Slides/CD3_manuscript/CD3_slides/AAA410.CD3/AAA410.CD3.run1	255	0.7	0.06	0.7	0.06	-6.71438162857	0.0	0.0932204809909	0.03229265625
6536.0	4000000.0	2472.0	7996.0	4000000.0	4000000.0	44.0	1.0	1.17	2.17	1.14	0.05	6.24	0.31	0.73	0.05	9.92	0.38	2.26	1.54	0.41	AAA410.CD3.X12.Y11.tile.tissue.png	28	1	2000	28	2c1ec05cce89bda31c59aed4d718ea0f	0	0	0	0	0	0	0	0	0	0	0	0	0	/home/dhl_ec/bnelissen/Slides/CD3_manuscript/CD3_slides/AAA410.CD3/AAA410.CD3.run1	255	0.7	0.06	0.7	0.06	-7.41233787805	0.0	0.217044154582	0.13574728125
25695.0	4000000.0	9805.0	7996.0	4000000.0	4000000.0	161.0	1.0	0.9	1.91	1.27	0.05	6.78	0.3	0.73	0.05	10.38	0.37	2.17	1.53	0.4	AAA410.CD3.X12.Y12.tile.tissue.png	29	1	2000	29	786f75d8a7e49f9e8182dd85511979dc	0	0	0	0	0	0	0	0	0	0	0	0	0	/home/dhl_ec/bnelissen/Slides/CD3_manuscript/CD3_slides/AAA410.CD3/AAA410.CD3.run1	255	0.7	0.06	0.7	0.06	-8.38329458135	0.0	0.408316595291	0.34954925
2887.0	4000000.0	1245.0	7996.0	4000000.0	4000000.0	23.0	1.0	0.98	1.34	1.15	0.05	6.67	0.3	0.73	0.0500000000001	10.67	0.38	2.26	1.54	0.42	AAA410.CD3.X12.Y13.tile.tissue.png	30	1	2000	30	c6815b168a348f7eb9959fa16bccf7f1	0	0	0	0	0	0	0	0	0	0	0	0	0	/home/dhl_ec/bnelissen/Slides/CD3_manuscript/CD3_slides/AAA410.CD3/AAA410.CD3.run1	255	0.7	0.06	0.7	0.06	-8.05711635059	-11.0932907335	0.39814933969	0.159708468464
179.0	1893532.0	125.0	7182.0	1893532.0	4000000.0	2.0	1.0	1.06	1.49	1.47	0.0600000000001	8.86	0.37	0.82	0.14	8.02	0.29	2.17	1.52	0.38	AAA410.CD3.X12.Y14.tile.tissue.png	31	1	2000	31	6109f8133acb99e4a8461eb5e6ab47c8	0	0	0	0	0	0	0	0	0	0	0	0	0	/home/dhl_ec/bnelissen/Slides/CD3_manuscript/CD3_slides/AAA410.CD3/AAA410.CD3.run1	255	0.7	0.06	0.7	0.06	-6.53788143121	-10.9396044552	0.488435397959	0.353820132813
533.0	2282757.0	180.0	10306.0	2282757.0	4000000.0	3.0	4.0	1.19	2.05	1.14	0.05	6.96	0.38	0.81	0.13	8.48	0.31	2.23	1.53	0.4	AAA410.CD3.X12.Y7.tile.tissue.png	32	1	2000	32	17feae0a8ba9fcf2deb2a3409e0e1a04	0	0	0	0	0	0	0	0	0	0	0	0	0	/home/dhl_ec/bnelissen/Slides/CD3_manuscript/CD3_slides/AAA410.CD3/AAA410.CD3.run1	255	0.7	0.06	0.7	0.06	-7.9727521256	-11.1778040612	1.02763547123	0.513890292969
130.0	3987705.0	76.0	8798.0	3987705.0	4000000.0	2.0	1.0	0.96	1.77	1.13	0.0500000000001	6.58	0.38	0.74	0.0599999999999	9.8	0.38	2.2	1.52	0.43	AAA410.CD3.X12.Y8.tile.tissue.png	33	1	2000	33	d0d540a30a5799153a1701990bc020a7	0	0	0	0	0	0	0	0	0	0	0	0	0	/home/dhl_ec/bnelissen/Slides/CD3_manuscript/CD3_slides/AAA410.CD3/AAA410.CD3.run1	255	0.7	0.06	0.7	0.06	-8.51721823016	-9.89618620273	1.37920821682	0.131872609375
2528.0	3989082.0	777.0	8700.0	3989082.0	4000000.0	20.0	1.0	2.37	2.15	1.13	0.0500000000001	6.56	0.57	0.8	0.0700000000001	9.82	0.57	3.4	2.01	0.65	AAA410.CD3.X12.Y9.tile.tissue.png	34	1	2000	34	274f4c95a5b7a0133b1a5810b0286022	0	0	0	0	0	0	0	0	0	0	0	0	0	/home/dhl_ec/bnelissen/Slides/CD3_manuscript/CD3_slides/AAA410.CD3/AAA410.CD3.run1	255	0.7	0.06	0.7	0.06	-7.25046883981	-10.9970134241	0.326716031574	0.129641888428
0.0	4000000.0	0.0	7996.0	4000000.0	4000000.0	0.0	1.0	1.67	2.83	1.77	0.0700000000001	6.86	0.31	0.74	0.0500000000001	8.48	0.29	2.2	1.53	1.43	AAA410.CD3.X13.Y10.tile.tissue.png	35	1	2000	35	5a148c3e17e2ba04416525d8e6efce8d	0	0	0	0	0	0	0	0	0	0	0	0	0	/home/dhl_ec/bnelissen/Slides/CD3_manuscript/CD3_slides/AAA410.CD3/AAA410.CD3.run1	255	0.7	0.06	0.7	0.06	0.0	-11.6843913054	0.15219503125	0.0287399986906
0.0	4000000.0	0.0	7996.0	4000000.0	4000000.0	0.0	1.0	2.32	2.48	1.17	0.0500000000001	6.53	0.41	0.79	0.0699999999999	9.33	0.46	2.2	1.53	0.86	AAA410.CD3.X13.Y11.tile.tissue.png	36	1	2000	36	1f66497c50f0af2e907a61cba68983aa	0	0	0	0	0	0	0	0	0	0	0	0	0	/home/dhl_ec/bnelissen/Slides/CD3_manuscript/CD3_slides/AAA410.CD3/AAA410.CD3.run1	255	0.7	0.06	0.7	0.06	-4.88137428121	-11.7452968175	0.180549375	0.0260043635261
0.0	4000000.0	0.0	7996.0	4000000.0	4000000.0	0.0	1.0	3.32	2.27	1.24	0.0500000000001	6.57	0.31	0.74	0.05	8.76	0.29	2.18	1.54	0.49	AAA410.CD3.X13.Y12.tile.tissue.png	37	1	2000	37	b5b2f2baaec271d29cbb7a911dffc8af	0	0	0	0	0	0	0	0	0	0	0	0	0	/home/dhl_ec/bnelissen/Slides/CD3_manuscript/CD3_slides/AAA410.CD3/AAA410.CD3.run1	255	0.7	0.06	0.7	0.06	0.0	-11.7124564858	0.2647846875	0.0325333185124
5643.0	4000000.0	1403.0	7996.0	4000000.0	4000000.0	47.0	1.0	0.97	1.37	1.16	0.05	6.86	0.29	0.74	0.0500000000001	9.77	0.55	2.51	1.52	0.41	AAA410.CD3.X13.Y13.tile.tissue.png	38	1	2000	38	f3a41446de561fea7d792b9aa49e30c4	0	0	0	0	0	0	0	0	0	0	0	0	0	/home/dhl_ec/bnelissen/Slides/CD3_manuscript/CD3_slides/AAA410.CD3/AAA410.CD3.run1	255	0.7	0.06	0.7	0.06	-8.39677180935	-11.2143223525	0.462506826573	0.115171231642
0.0	1756776.0	0.0	6406.0	1756776.0	4000000.0	0.0	1.0	1.07	1.34	1.13	0.0599999999999	7.27	0.37	0.87	0.15	6.94	0.32	2.16	1.54	0.41	AAA410.CD3.X13.Y14.tile.tissue.png	39	1	2000	39	1274174abf64c7951d9e884b4ed30184	0	0	0	0	0	0	0	0	0	0	0	0	0	/home/dhl_ec/bnelissen/Slides/CD3_manuscript/CD3_slides/AAA410.CD3/AAA410.CD3.run1	255	0.7	0.06	0.7	0.06	0.0	-11.152203258	0.393199851603	0.383842863281
0.0	125560.0	0.0	2782.0	125560.0	4000000.0	0.0	1.0	1.47	2.93	1.41	0.0800000000002	7.31	0.5	0.9	0.21	6.57	0.22	2.12	1.52	0.53	AAA410.CD3.X13.Y6.tile.tissue.png	40	1	2000	40	3f67dcc28ad30953895fca830dfcb3ee	0	0	0	0	0	0	0	0	0	0	0	0	0	/home/dhl_ec/bnelissen/Slides/CD3_manuscript/CD3_slides/AAA410.CD3/AAA410.CD3.run1	255	0.7	0.06	0.7	0.06	-7.38950471311	-11.1691329181	1.38798153337	0.329019208984
297.0	3815187.0	121.0	11623.0	3815187.0	4000000.0	2.0	1.0	2.8	2.03	1.26	0.05	10.21	0.47	0.77	0.0699999999999	9.73	0.38	2.23	1.55	0.56	AAA410.CD3.X13.Y7.tile.tissue.png	41	1	2000	41	41488bab398ae8edab7e6f594faaa3bc	0	0	0	0	0	0	0	0	0	0	0	0	0	/home/dhl_ec/bnelissen/Slides/CD3_manuscript/CD3_slides/AAA410.CD3/AAA410.CD3.run1	255	0.7	0.06	0.7	0.06	-8.63217834553	-11.1564136306	1.37806345564	0.521974507812
0.0	2842992.0	0.0	20425.0	2842992.0	4000000.0	0.0	2.0	1.85	3.19	1.15	0.05	7.53	0.52	0.78	0.11	8.5	0.35	2.47	1.58	0.51	AAA410.CD3.X13.Y8.tile.tissue.png	42	1	2000	42	86c680617bf38e00797ff4de289a3269	0	0	0	0	0	0	0	0	0	0	0	0	0	/home/dhl_ec/bnelissen/Slides/CD3_manuscript/CD3_slides/AAA410.CD3/AAA410.CD3.run1	255	0.7	0.06	0.7	0.06	-7.88955285629	-11.1707023756	0.959886261271	1.56938138477
0.0	3934605.0	0.0	10546.0	3934605.0	4000000.0	0.0	1.0	3.18	2.97	1.17	0.0599999999999	7.23	0.47	0.73	0.0900000000001	9.32	0.3	2.31	1.52	0.51	AAA410.CD3.X13.Y9.tile.tissue.png	43	1	2000	43	d82779529c01f164fad7cb027b7e0ee3	0	0	0	0	0	0	0	0	0	0	0	0	0	/home/dhl_ec/bnelissen/Slides/CD3_manuscript/CD3_slides/AAA410.CD3/AAA410.CD3.run1	255	0.7	0.06	0.7	0.06	-6.63464176543	-11.384378597	0.524731453487	0.166122382812
80.0	4000000.0	38.0	7996.0	4000000.0	4000000.0	1.0	1.0	2.22	2.38	1.32	0.0699999999999	6.58	0.46	0.74	0.0699999999999	9.8	0.37	2.47	1.52	0.41	AAA410.CD3.X14.Y10.tile.tissue.png	44	1	2000	44	90354725d9dc877475ceff1865411319	0	0	0	0	0	0	0	0	0	0	0	0	0	/home/dhl_ec/bnelissen/Slides/CD3_manuscript/CD3_slides/AAA410.CD3/AAA410.CD3.run1	255	0.7	0.06	0.7	0.06	-8.06829504218	-10.5346005055	0.206368893768	0.0288986111104
0.0	4000000.0	0.0	7996.0	4000000.0	4000000.0	0.0	1.0	1.07	1.3	1.19	0.05	6.58	0.29	0.74	0.05	9.3	0.46	2.61	1.54	0.53	AAA410.CD3.X14.Y11.tile.tissue.png	45	1	2000	45	ed04033a7d9e482f7ba272c90dd8b1db	0	0	0	0	0	0	0	0	0	0	0	0	0	/home/dhl_ec/bnelissen/Slides/CD3_manuscript/CD3_slides/AAA410.CD3/AAA410.CD3.run1	255	0.7	0.06	0.7	0.06	-7.77931316393	-11.6547996119	0.166518226434	0.0188985056944
0.0	4000000.0	0.0	7996.0	4000000.0	4000000.0	0.0	1.0	0.99	1.37	1.21	0.05	6.08	0.38	0.73	0.0500000000002	8.48	0.46	2.3	1.56	0.62	AAA410.CD3.X14.Y12.tile.tissue.png	46	1	2000	46	ed1ba907afc2f9b82833735aa57ba770	0	0	0	0	0	0	0	0	0	0	0	0	0	/home/dhl_ec/bnelissen/Slides/CD3_manuscript/CD3_slides/AAA410.CD3/AAA410.CD3.run1	255	0.7	0.06	0.7	0.06	0.0	0.0	0.1555144375	0.0216376230469
35341.0	3718579.0	7900.0	9434.0	3718579.0	4000000.0	255.0	1.0	0.93	1.33	1.16	0.0500000000002	7.06	0.45	0.75	0.0699999999999	9.91	0.37	2.21	1.53	0.48	AAA410.CD3.X14.Y13.tile.tissue.png	47	1	2000	47	4df8944359a04d53033a2efab6031370	0	0	0	0	0	0	0	0	0	0	0	0	0	/home/dhl_ec/bnelissen/Slides/CD3_manuscript/CD3_slides/AAA410.CD3/AAA410.CD3.run1	255	0.7	0.06	0.7	0.06	-8.07720148566	-11.3773528513	0.321507887787	0.266922398437
0.0	485984.0	0.0	4884.0	485984.0	4000000.0	0.0	1.0	1.02	1.39	1.57	0.0599999999999	7.17	0.37	0.89	0.19	6.17	0.16	2.12	1.55	0.41	AAA410.CD3.X14.Y14.tile.tissue.png	48	1	2000	48	3514be009d4f65a4bb81eab745406f67	0	0	0	0	0	0	0	0	0	0	0	0	0	/home/dhl_ec/bnelissen/Slides/CD3_manuscript/CD3_slides/AAA410.CD3/AAA410.CD3.run1	255	0.7	0.06	0.7	0.06	0.0	-11.0821857205	1.10824803389	0.442409231934
805.0	1441232.0	377.0	9739.0	1441232.0	4000000.0	8.0	3.0	1.21	1.58	1.17	0.0600000000002	7.35	0.37	0.83	0.17	7.86	0.29	2.22	1.52	0.51	AAA410.CD3.X14.Y6.tile.tissue.png	49	1	2000	49	96cd945719be699e2f12eb83e746325f	0	0	0	0	0	0	0	0	0	0	0	0	0	/home/dhl_ec/bnelissen/Slides/CD3_manuscript/CD3_slides/AAA410.CD3/AAA410.CD3.run1	255	0.7	0.06	0.7	0.06	-8.9787195459	-11.5079354699	2.18654167803	1.19428905078
451.0	3413918.0	225.0	27637.0	3413918.0	4000000.0	5.0	7.0	1.32	1.74	1.37	0.0599999999999	6.95	0.37	0.73	0.0799999999999	8.96	0.33	2.18	1.48	0.42	AAA410.CD3.X14.Y7.tile.tissue.png	50	1	2000	50	7af90bea23c31eb1a7c8750b4fc9bdc6	0	0	0	0	0	0	0	0	0	0	0	0	0	/home/dhl_ec/bnelissen/Slides/CD3_manuscript/CD3_slides/AAA410.CD3/AAA410.CD3.run1	255	0.7	0.06	0.7	0.06	-9.45276372415	-10.8992079101	3.34548612423	1.23732378516
51.0	3396752.0	30.0	17347.0	3396752.0	4000000.0	1.0	4.0	0.9	1.63	1.09	0.05	12.23	0.38	0.73	0.0799999999999	8.97	0.35	2.2	1.5	0.57	AAA410.CD3.X14.Y8.tile.tissue.png	51	1	2000	51	0b218498565644796fdb6153a934fc15	0	0	0	0	0	0	0	0	0	0	0	0	0	/home/dhl_ec/bnelissen/Slides/CD3_manuscript/CD3_slides/AAA410.CD3/AAA410.CD3.run1	255	0.7	0.06	0.7	0.06	-8.60466464296	-12.0529633627	1.78196725664	1.02250794531
0.0	3997761.0	0.0	8083.0	3997761.0	4000000.0	0.0	1.0	1.01	1.6	1.24	0.0500000000002	6.74	0.38	0.74	0.0599999999999	9.27	0.3	2.19	1.56	0.44	AAA410.CD3.X14.Y9.tile.tissue.png	52	1	2000	52	6b18105204d70f9c7931fdd1a3ac09d1	0	0	0	0	0	0	0	0	0	0	0	0	0	/home/dhl_ec/bnelissen/Slides/CD3_manuscript/CD3_slides/AAA410.CD3/AAA410.CD3.run1	255	0.7	0.06	0.7	0.06	-8.3006170851	-11.8684540012	0.551665066425	0.0531297636719
1843.0	4000000.0	816.0	7996.0	4000000.0	4000000.0	18.0	1.0	1.15	1.19	1.13	0.05	7.33	0.3	0.74	0.0500000000002	9.77	0.38	2.16	1.49	0.49	AAA410.CD3.X15.Y10.tile.tissue.png	53	1	2000	53	818ebc6a859953f781cb170a2aa78da4	0	0	0	0	0	0	0	0	0	0	0	0	0	/home/dhl_ec/bnelissen/Slides/CD3_manuscript/CD3_slides/AAA410.CD3/AAA410.CD3.run1	255	0.7	0.06	0.7	0.06	-6.95539504074	-11.3025617461	0.31415918631	0.0964591311646
0.0	4000000.0	0.0	7996.0	4000000.0	4000000.0	0.0	1.0	1.09	1.4	1.08	0.05	5.65	0.29	0.7	0.05	8.06	0.29	2.13	1.47	0.81	AAA410.CD3.X15.Y11.tile.tissue.png	54	1	2000	54	da6eedb14d69601dde3f5f531e003d71	0	0	0	0	0	0	0	0	0	0	0	0	0	/home/dhl_ec/bnelissen/Slides/CD3_manuscript/CD3_slides/AAA410.CD3/AAA410.CD3.run1	255	0.7	0.06	0.7	0.06	0.0	0.0	0.129249570313	0.0256181855469
45918.0	4000000.0	6974.0	7996.0	4000000.0	4000000.0	215.0	1.0	1.82	2.63	1.16	0.05	5.89	0.29	0.72	0.04	9.63	0.36	2.1	1.47	0.72	AAA410.CD3.X15.Y12.tile.tissue.png	55	1	2000	55	c174f151cff8685e43a522dcc5a0ddd7	0	0	0	0	0	0	0	0	0	0	0	0	0	/home/dhl_ec/bnelissen/Slides/CD3_manuscript/CD3_slides/AAA410.CD3/AAA410.CD3.run1	255	0.7	0.0653107472576	0.7	0.0653107472576	-8.00959691045	0.0	0.181008903908	0.123828109375
23755.0	3489176.0	5637.0	10433.0	3489176.0	4000000.0	116.0	1.0	1.41	2.19	1.09	0.0500000000002	6.62	0.38	0.72	0.0700000000002	9.27	0.34	2.13	1.47	0.51	AAA410.CD3.X15.Y13.tile.tissue.png	56	1	2000	56	d71a8daf41e68d6df346e46c04bd4848	0	0	0	0	0	0	0	0	0	0	0	0	0	/home/dhl_ec/bnelissen/Slides/CD3_manuscript/CD3_slides/AAA410.CD3/AAA410.CD3.run1	255	0.7	0.06	0.7	0.06	-7.74734277512	-10.9432619251	0.387431350182	0.261311765625
0.0	0.0	0.0	0.0	0.0	4000000.0	0.0	0.0	1.73	2.84	1.11	0.05	6.17	0.28	0.88	0.2	4.63	0.12	1.99	1.52	0.36	AAA410.CD3.X15.Y14.tile.tissue.png	57	1	2000	57	8ef4adde93b5ebf655650d97247f9e5e	0	0	0	0	0	0	0	0	0	0	0	0	0	/home/dhl_ec/bnelissen/Slides/CD3_manuscript/CD3_slides/AAA410.CD3/AAA410.CD3.run1	255	1.0	0.06	1.0	0.06	0.0	-10.0989573855	0.0	1.08555731245
0.0	19151.0	0.0	1659.0	19151.0	4000000.0	0.0	5.0	2.86	2.49	1.14	0.0600000000002	6.52	0.36	0.86	0.21	6.06	0.13	2.06	1.51	0.38	AAA410.CD3.X15.Y5.tile.tissue.png	58	1	2000	58	f1ef8cbe49f1f35eb7aa415e1b6371a1	0	0	0	0	0	0	0	0	0	0	0	0	0	/home/dhl_ec/bnelissen/Slides/CD3_manuscript/CD3_slides/AAA410.CD3/AAA410.CD3.run1	255	0.7	0.06	0.7	0.06	-9.00448925199	-12.0472379203	4.44461401919	0.725043679565
126.0	3485472.0	71.0	12013.0	3485472.0	4000000.0	2.0	2.0	1.89	2.11	1.06	0.0500000000002	10.38	0.37	0.73	0.0800000000002	8.98	0.35	2.22	1.52	0.43	AAA410.CD3.X15.Y6.tile.tissue.png	59	1	2000	59	74daef2d2172339452c7918674bd8de7	0	0	0	0	0	0	0	0	0	0	0	0	0	/home/dhl_ec/bnelissen/Slides/CD3_manuscript/CD3_slides/AAA410.CD3/AAA410.CD3.run1	255	0.7	0.06	0.7	0.06	-8.98812856877	-11.7961623623	1.70408284192	1.05129934375
83.0	3914806.0	39.0	12336.0	3914806.0	4000000.0	1.0	1.0	2.29	2.53	1.2	0.05	6.39	0.36	0.71	0.0599999999999	9.23	0.36	2.15	1.48	0.41	AAA410.CD3.X15.Y7.tile.tissue.png	60	1	2000	60	47234c98c62e3eb4b4fcd507efe14710	0	0	0	0	0	0	0	0	0	0	0	0	0	/home/dhl_ec/bnelissen/Slides/CD3_manuscript/CD3_slides/AAA410.CD3/AAA410.CD3.run1	255	0.7	0.06	0.7	0.06	-9.01268031415	-11.0938342467	2.0702602095	0.242656148437
0.0	3996677.0	0.0	8294.0	3996677.0	4000000.0	0.0	1.0	2.3	2.69	1.09	0.05	6.23	0.35	0.71	0.05	9.03	0.3	2.19	1.48	0.41	AAA410.CD3.X15.Y8.tile.tissue.png	61	1	2000	61	a22c7c72730ab5f12dd50737ac6d1854	0	0	0	0	0	0	0	0	0	0	0	0	0	/home/dhl_ec/bnelissen/Slides/CD3_manuscript/CD3_slides/AAA410.CD3/AAA410.CD3.run1	255	0.7	0.06	0.7	0.06	-8.68583880689	-11.1711051848	1.02660143084	0.107866648437
0.0	3962960.0	0.0	9092.0	3962960.0	4000000.0	0.0	1.0	1.0	1.58	1.14	0.0500000000002	6.23	0.37	0.72	0.0599999999999	8.93	0.28	2.14	1.48	0.42	AAA410.CD3.X15.Y9.tile.tissue.png	62	1	2000	62	46994ae00065cd488f5dcc34facb3742	0	0	0	0	0	0	0	0	0	0	0	0	0	/home/dhl_ec/bnelissen/Slides/CD3_manuscript/CD3_slides/AAA410.CD3/AAA410.CD3.run1	255	0.7	0.06	0.7	0.06	-8.21545256398	-11.9977419418	0.68846973034	0.174470171875
7506.0	3999716.0	2394.0	8076.0	3999716.0	4000000.0	65.0	1.0	1.0	1.23	1.14	0.05	6.69	0.38	0.73	0.0699999999999	9.67	0.38	2.21	1.53	0.41	AAA410.CD3.X16.Y10.tile.tissue.png	63	1	2000	63	cc30f76cf93ddb82a928eb143ddeec16	0	0	0	0	0	0	0	0	0	0	0	0	0	/home/dhl_ec/bnelissen/Slides/CD3_manuscript/CD3_slides/AAA410.CD3/AAA410.CD3.run1	255	0.7	0.06	0.7	0.06	-7.38683441241	-10.5187199816	0.155319565011	0.0525114730821
42782.0	4000000.0	12905.0	7996.0	4000000.0	4000000.0	254.0	1.0	0.98	1.75	1.19	0.05	6.29	0.3	0.74	0.0600000000002	10.36	0.48	2.16	1.47	0.61	AAA410.CD3.X16.Y11.tile.tissue.png	64	1	2000	64	9485e68a8ddf35cc88c5d4fcd0ba46ed	0	0	0	0	0	0	0	0	0	0	0	0	0	/home/dhl_ec/bnelissen/Slides/CD3_manuscript/CD3_slides/AAA410.CD3/AAA410.CD3.run1	255	0.7	0.0688327287127	0.7	0.0688327287127	-8.59434075418	0.0	0.256026442169	0.21498828125
67640.0	4000000.0	9913.0	7996.0	4000000.0	4000000.0	316.0	1.0	1.15	1.79	1.71	0.05	6.96	0.3	0.74	0.05	10.2	0.52	2.17	1.61	0.43	AAA410.CD3.X16.Y12.tile.tissue.png	65	1	2000	65	aba6ceda28529b8e8caf4ad75bd74bde	0	0	0	0	0	0	0	0	0	0	0	0	0	/home/dhl_ec/bnelissen/Slides/CD3_manuscript/CD3_slides/AAA410.CD3/AAA410.CD3.run1	255	0.7	0.06	0.7	0.06	-8.40493174017	0.0	0.167293615784	0.133865671875
47989.0	3713204.0	12463.0	9243.0	3713204.0	4000000.0	260.0	1.0	0.9	1.22	1.16	0.04	6.57	0.38	0.76	0.0699999999999	13.77	0.38	2.22	1.52	0.42	AAA410.CD3.X16.Y13.tile.tissue.png	66	1	2000	66	1bf44d382fada5cc92b5ea0210386698	0	0	0	0	0	0	0	0	0	0	0	0	0	/home/dhl_ec/bnelissen/Slides/CD3_manuscript/CD3_slides/AAA410.CD3/AAA410.CD3.run1	255	0.7	0.06	0.7	0.06	-8.3497226913	-12.2049150117	0.564327740133	0.861385335937
0.0	0.0	0.0	0.0	0.0	4000000.0	0.0	0.0	0.78	1.18	1.16	0.0599999999999	5.86	0.3	0.9	0.21	4.64	0.21	2.03	1.53	0.35	AAA410.CD3.X16.Y14.tile.tissue.png	67	1	2000	67	f1c50c1ae09d0a3afcf52fbb74001cbe	0	0	0	0	0	0	0	0	0	0	0	0	0	/home/dhl_ec/bnelissen/Slides/CD3_manuscript/CD3_slides/AAA410.CD3/AAA410.CD3.run1	255	1.0	0.06	1.0	0.06	0.0	0.0	0.0	1.737256
538.0	1371752.0	172.0	13622.0	1371752.0	4000000.0	3.0	15.0	0.88	1.16	1.14	0.0599999999999	7.36	0.38	0.85	0.17	7.51	0.26	2.19	1.53	0.38	AAA410.CD3.X16.Y5.tile.tissue.png	68	1	2000	68	27b607df1b84c5543077fa968447ddbc	0	0	0	0	0	0	0	0	0	0	0	0	0	/home/dhl_ec/bnelissen/Slides/CD3_manuscript/CD3_slides/AAA410.CD3/AAA410.CD3.run1	255	0.7	0.06	0.7	0.06	-8.84764208368	-11.5780908235	1.66720215079	1.20961529688
317.0	3833301.0	135.0	12614.0	3833301.0	4000000.0	3.0	1.0	1.01	1.5	1.15	0.05	6.72	0.38	0.75	0.0699999999999	9.55	0.37	2.2	1.53	0.43	AAA410.CD3.X16.Y6.tile.tissue.png	69	1	2000	69	4b5e92311fb96df314627661617fb22b	0	0	0	0	0	0	0	0	0	0	0	0	0	/home/dhl_ec/bnelissen/Slides/CD3_manuscript/CD3_slides/AAA410.CD3/AAA410.CD3.run1	255	0.7	0.06	0.7	0.06	-9.49461049264	-11.155155222	2.4320123907	0.553043773437
0.0	3789585.0	0.0	12516.0	3789585.0	4000000.0	0.0	1.0	0.92	1.42	1.16	0.05	7.1	0.37	0.74	0.0699999999999	8.95	0.28	2.21	1.53	0.45	AAA410.CD3.X16.Y7.tile.tissue.png	70	1	2000	70	71912bb7c8c16389f8b975c941671347	0	0	0	0	0	0	0	0	0	0	0	0	0	/home/dhl_ec/bnelissen/Slides/CD3_manuscript/CD3_slides/AAA410.CD3/AAA410.CD3.run1	255	0.7	0.06	0.7	0.06	-8.80423942339	-12.0314675076	3.36501372042	0.747631382812
229.0	3862620.0	93.0	13190.0	3862620.0	4000000.0	2.0	2.0	1.13	1.45	1.16	0.05	7.69	0.39	0.74	0.0599999999999	9.48	0.36	2.22	1.52	0.41	AAA410.CD3.X16.Y8.tile.tissue.png	71	1	2000	71	fbc72fe298a7ba3452a6e85fbd34ffcb	0	0	0	0	0	0	0	0	0	0	0	0	0	/home/dhl_ec/bnelissen/Slides/CD3_manuscript/CD3_slides/AAA410.CD3/AAA410.CD3.run1	255	0.7	0.06	0.7	0.06	-9.12917051983	-11.9735108587	2.56122860643	0.574479539063
0.0	3994527.0	0.0	8233.0	3994527.0	4000000.0	0.0	1.0	1.02	1.11	1.26	0.05	7.92	0.37	0.73	0.0699999999999	9.14	0.29	2.3	1.55	0.63	AAA410.CD3.X16.Y9.tile.tissue.png	72	1	2000	72	033933ad39b51344354913135e103c53	0	0	0	0	0	0	0	0	0	0	0	0	0	/home/dhl_ec/bnelissen/Slides/CD3_manuscript/CD3_slides/AAA410.CD3/AAA410.CD3.run1	255	0.7	0.06	0.7	0.06	-7.63298400052	-10.6835631578	0.475441679178	0.104632860352
36667.0	4000000.0	6930.0	7996.0	4000000.0	4000000.0	167.0	1.0	1.31	1.43	1.14	0.0500000000002	6.17	0.29	0.75	0.05	10.55	0.37	2.16	1.54	0.59	AAA410.CD3.X17.Y10.tile.tissue.png	73	1	2000	73	126792b2f37259e2ef9dd84c3909552f	0	0	0	0	0	0	0	0	0	0	0	0	0	/home/dhl_ec/bnelissen/Slides/CD3_manuscript/CD3_slides/AAA410.CD3/AAA410.CD3.run1	255	0.7	0.0816452288057	0.7	0.0816452288057	-8.04399946186	0.0	0.118723577026	0.14632925
79582.0	4000000.0	19015.0	7996.0	4000000.0	4000000.0	366.0	1.0	1.32	1.21	1.2	0.0500000000002	6.08	0.3	0.75	0.05	10.94	0.38	2.15	1.56	0.6	AAA410.CD3.X17.Y11.tile.tissue.png	74	1	2000	74	0b404f9c37a246d3f75bee6948cdb0df	0	0	0	0	0	0	0	0	0	0	0	0	0	/home/dhl_ec/bnelissen/Slides/CD3_manuscript/CD3_slides/AAA410.CD3/AAA410.CD3.run1	255	0.7	0.073669947316	0.7	0.073669947316	-8.59128722929	0.0	0.177241498352	0.233191296875
30503.0	4000000.0	7334.0	7996.0	4000000.0	4000000.0	198.0	1.0	1.05	1.44	1.18	0.05	6.35	0.36	0.75	0.0599999999999	10.27	0.37	2.17	1.52	0.42	AAA410.CD3.X17.Y12.tile.tissue.png	75	1	2000	75	1c47bffc7d6de00325a53a9f5664cc2c	0	0	0	0	0	0	0	0	0	0	0	0	0	/home/dhl_ec/bnelissen/Slides/CD3_manuscript/CD3_slides/AAA410.CD3/AAA410.CD3.run1	255	0.7	0.0697708321664	0.7	0.0697708321664	-8.0867877189	0.0	0.159328011658	0.178307625
59237.0	3182737.0	20536.0	8160.0	3182737.0	4000000.0	374.0	1.0	1.61	2.44	1.17	0.0799999999999	7.43	0.37	0.75	0.1	16.28	0.35	2.16	1.52	0.39	AAA410.CD3.X17.Y13.tile.tissue.png	76	1	2000	76	78b4af9c00ca7e775080af883e8d9927	0	0	0	0	0	0	0	0	0	0	0	0	0	/home/dhl_ec/bnelissen/Slides/CD3_manuscript/CD3_slides/AAA410.CD3/AAA410.CD3.run1	255	0.7	0.0884228616974	0.7	0.0884228616974	-8.11210150964	-11.6911404875	0.315561829503	0.64513815625
0.0	0.0	0.0	0.0	0.0	4000000.0	0.0	0.0	0.76	1.01	1.21	0.0599999999999	5.8	0.31	0.88	0.21	4.66	0.12	2.03	1.54	0.34	AAA410.CD3.X17.Y14.tile.tissue.png	77	1	2000	77	313d29ec58ad01002574f46c6f4022ff	0	0	0	0	0	0	0	0	0	0	0	0	0	/home/dhl_ec/bnelissen/Slides/CD3_manuscript/CD3_slides/AAA410.CD3/AAA410.CD3.run1	255	1.0	0.06	1.0	0.06	0.0	0.0	0.0	8.014038
147.0	2613825.0	76.0	15673.0	2613825.0	4000000.0	2.0	10.0	1.0	1.78	1.15	0.0599999999999	6.98	0.38	0.86	0.12	8.54	0.31	2.23	1.57	0.55	AAA410.CD3.X17.Y5.tile.tissue.png	78	1	2000	78	2c7dc9fe013726c4a710d0d59f0db186	0	0	0	0	0	0	0	0	0	0	0	0	0	/home/dhl_ec/bnelissen/Slides/CD3_manuscript/CD3_slides/AAA410.CD3/AAA410.CD3.run1	255	0.7	0.06	0.7	0.06	-8.74914414978	-11.5706088002	2.27205959139	2.26722366016
143.0	3822486.0	70.0	15071.0	3822486.0	4000000.0	2.0	2.0	1.27	2.77	1.24	0.0500000000002	6.85	0.37	0.77	0.0700000000002	9.45	0.36	2.24	1.51	0.64	AAA410.CD3.X17.Y6.tile.tissue.png	79	1	2000	79	0109038781fef15ab71b8793079b9ae1	0	0	0	0	0	0	0	0	0	0	0	0	0	/home/dhl_ec/bnelissen/Slides/CD3_manuscript/CD3_slides/AAA410.CD3/AAA410.CD3.run1	255	0.7	0.06	0.7	0.06	-9.79529924083	-11.7464364142	4.72382370894	1.35899480469
81.0	2803569.0	38.0	25478.0	2803569.0	4000000.0	1.0	4.0	1.26	2.09	1.19	0.0500000000002	7.26	0.42	0.81	0.11	8.56	0.32	2.36	1.52	0.809999999999	AAA410.CD3.X17.Y7.tile.tissue.png	80	1	2000	80	a57bfe0873cb5715d83032bd2ac29272	0	0	0	0	0	0	0	0	0	0	0	0	0	/home/dhl_ec/bnelissen/Slides/CD3_manuscript/CD3_slides/AAA410.CD3/AAA410.CD3.run1	255	0.7	0.06	0.7	0.06	-10.0085088652	-12.2290285513	7.46159649414	2.0534051875
69.0	3451445.0	35.0	20007.0	3451445.0	4000000.0	1.0	5.0	2.72	2.44	1.14	0.04	7.41	0.38	0.77	0.0999999999999	9.14	0.34	2.24	1.53	0.44	AAA410.CD3.X17.Y8.tile.tissue.png	81	1	2000	81	b2d0295f5c29421d8f1a0c717fece94c	0	0	0	0	0	0	0	0	0	0	0	0	0	/home/dhl_ec/bnelissen/Slides/CD3_manuscript/CD3_slides/AAA410.CD3/AAA410.CD3.run1	255	0.7	0.06	0.7	0.06	-8.85493539102	-11.9821652145	4.21838567344	0.89657090625
49732.0	3994388.0	6538.0	8380.0	3994388.0	4000000.0	224.0	1.0	1.74	2.28	1.18	0.0500000000002	7.11	0.37	0.77	0.0700000000002	9.99	0.37	2.19	1.52	0.52	AAA410.CD3.X17.Y9.tile.tissue.png	82	1	2000	82	2d700af53219ec0c65f6b3992ae69e4f	0	0	0	0	0	0	0	0	0	0	0	0	0	/home/dhl_ec/bnelissen/Slides/CD3_manuscript/CD3_slides/AAA410.CD3/AAA410.CD3.run1	255	0.7	0.07811944632	0.7	0.07811944632	-8.04852722901	-11.6785060026	0.308180106288	0.0968550175781
0.0	4000000.0	0.0	7996.0	4000000.0	4000000.0	0.0	1.0	2.88	1.96	1.18	0.0500000000002	5.99	0.31	0.75	0.0500000000002	8.25	0.29	2.2	1.53	0.42	AAA410.CD3.X18.Y10.tile.tissue.png	83	1	2000	83	cf9d4148ffa515c3d5a22f2049aabdc8	0	0	0	0	0	0	0	0	0	0	0	0	0	/home/dhl_ec/bnelissen/Slides/CD3_manuscript/CD3_slides/AAA410.CD3/AAA410.CD3.run1	255	0.7	0.06	0.7	0.06	0.0	0.0	0.0939799140625	0.0106840693359
13166.0	4000000.0	5017.0	7996.0	4000000.0	4000000.0	95.0	1.0	2.51	3.89	1.2	0.0500000000002	6.2	0.29	0.74	0.0500000000002	9.68	0.37	2.2	1.58	0.41	AAA410.CD3.X18.Y11.tile.tissue.png	84	1	2000	84	bae9ff4d683241d1a372704e61e6c895	0	0	0	0	0	0	0	0	0	0	0	0	0	/home/dhl_ec/bnelissen/Slides/CD3_manuscript/CD3_slides/AAA410.CD3/AAA410.CD3.run1	255	0.7	0.0633383732847	0.7	0.0633383732847	-8.07400531979	0.0	0.113535061302	0.0690718046875
65794.0	4000000.0	12089.0	7996.0	4000000.0	4000000.0	297.0	1.0	1.08	1.39	1.18	0.0499999999997	6.52	0.29	0.74	0.0500000000002	9.87	0.38	2.23	1.78	0.43	AAA410.CD3.X18.Y12.tile.tissue.png	85	1	2000	85	b4debac99d9025f8496e09258de70664	0	0	0	0	0	0	0	0	0	0	0	0	0	/home/dhl_ec/bnelissen/Slides/CD3_manuscript/CD3_slides/AAA410.CD3/AAA410.CD3.run1	255	0.7	0.0656949587652	0.7	0.0656949587652	-8.21047997142	0.0	0.128798970078	0.118531320312
49380.0	3241580.0	12270.0	7896.0	3241580.0	4000000.0	213.0	1.0	0.95	1.59	1.15	0.0599999999999	6.89	0.55	0.95	0.0999999999999	12.73	0.34	2.18	1.52	0.400000000001	AAA410.CD3.X18.Y13.tile.tissue.png	86	1	2000	86	647f8327e13226690222a2a9abd2357d	0	0	0	0	0	0	0	0	0	0	0	0	0	/home/dhl_ec/bnelissen/Slides/CD3_manuscript/CD3_slides/AAA410.CD3/AAA410.CD3.run1	255	0.7	0.0754957273707	0.7	0.0754957273707	-7.70659906402	-11.3879750758	0.291713138301	0.455140984375
0.0	0.0	0.0	0.0	0.0	4000000.0	0.0	0.0	0.76	1.38	1.16	0.0599999999999	5.86	0.29	0.89	0.22	4.63	0.13	2.03	1.54	0.34	AAA410.CD3.X18.Y14.tile.tissue.png	87	1	2000	87	9fb3f333c8e52f09a44594ffcafd3b38	0	0	0	0	0	0	0	0	0	0	0	0	0	/home/dhl_ec/bnelissen/Slides/CD3_manuscript/CD3_slides/AAA410.CD3/AAA410.CD3.run1	255	1.0	0.06	1.0	0.06	0.0	0.0	0.0	1.8701565
73.0	1597866.0	33.0	10687.0	1597866.0	4000000.0	1.0	6.0	1.17	1.86	1.14	0.0599999999999	7.08	0.39	0.83	0.15	7.77	0.27	2.2	1.54	0.380000000001	AAA410.CD3.X18.Y4.tile.tissue.png	88	1	2000	88	4613370501c2d42f6fa2d87fbe21583e	0	0	0	0	0	0	0	0	0	0	0	0	0	/home/dhl_ec/bnelissen/Slides/CD3_manuscript/CD3_slides/AAA410.CD3/AAA410.CD3.run1	255	0.7	0.06	0.7	0.06	-9.22238262778	-11.473632361	2.18667206587	1.04254239844
182.0	3910963.0	97.0	11522.0	3910963.0	4000000.0	3.0	3.0	1.09	2.08	1.12	0.0500000000002	6.68	0.38	0.8	0.0599999999999	9.4	0.36	2.21	1.52	0.559999999999	AAA410.CD3.X18.Y5.tile.tissue.png	89	1	2000	89	13d6d7c3dc377fbfddaffba2ae620cbe	0	0	0	0	0	0	0	0	0	0	0	0	0	/home/dhl_ec/bnelissen/Slides/CD3_manuscript/CD3_slides/AAA410.CD3/AAA410.CD3.run1	255	0.7	0.06	0.7	0.06	-9.59873542945	-11.0694313692	2.42214557465	0.325415625
151.0	3779180.0	68.0	12998.0	3779180.0	4000000.0	2.0	2.0	1.11	1.15	1.16	0.0500000000002	7.18	0.38	0.8	0.0599999999999	9.49	0.5	2.44	1.54	0.42	AAA410.CD3.X18.Y6.tile.tissue.png	90	1	2000	90	00038aa05bd648962d3eaed0195b5fd7	0	0	0	0	0	0	0	0	0	0	0	0	0	/home/dhl_ec/bnelissen/Slides/CD3_manuscript/CD3_slides/AAA410.CD3/AAA410.CD3.run1	255	0.7	0.06	0.7	0.06	-9.28859326334	-12.3546168686	5.30499568078	1.02326217187
61.0	3787032.0	31.0	14706.0	3787032.0	4000000.0	1.0	3.0	1.05	1.5	1.16	0.0499999999997	7.61	0.48	0.76	0.0700000000002	9.45	0.5	2.23	1.52	0.47	AAA410.CD3.X18.Y7.tile.tissue.png	91	1	2000	91	7c80f8bfc82d5d1454524086114e86d5	0	0	0	0	0	0	0	0	0	0	0	0	0	/home/dhl_ec/bnelissen/Slides/CD3_manuscript/CD3_slides/AAA410.CD3/AAA410.CD3.run1	255	0.7	0.06	0.7	0.06	-8.5283074243	-11.7046841601	2.49534514133	0.506331
73.0	3966145.0	34.0	8378.0	3966145.0	4000000.0	1.0	1.0	1.31	1.48	1.17	0.0700000000002	6.79	0.37	0.71	0.0700000000002	9.51	0.37	2.2	1.53	0.52	AAA410.CD3.X18.Y8.tile.tissue.png	92	1	2000	92	5c6f1d4d1427a59a828e02a781c0510e	0	0	0	0	0	0	0	0	0	0	0	0	0	/home/dhl_ec/bnelissen/Slides/CD3_manuscript/CD3_slides/AAA410.CD3/AAA410.CD3.run1	255	0.7	0.06	0.7	0.06	-8.20487275212	-10.9597812969	0.248380432891	0.0592689179688
4751.0	4000000.0	2280.0	7996.0	4000000.0	4000000.0	49.0	1.0	1.84	2.31	1.17	0.0500000000002	6.93	0.3	0.74	0.0499999999997	9.74	0.37	2.21	1.52	0.449999999999	AAA410.CD3.X18.Y9.tile.tissue.png	93	1	2000	93	4acd247c7f5581fb6d2a8a088b14cf54	0	0	0	0	0	0	0	0	0	0	0	0	0	/home/dhl_ec/bnelissen/Slides/CD3_manuscript/CD3_slides/AAA410.CD3/AAA410.CD3.run1	255	0.7	0.0674572258207	0.7	0.0674572258207	-8.03302371333	-11.3876711133	0.310925312189	0.0928083168945
0.0	4000000.0	0.0	7996.0	4000000.0	4000000.0	0.0	1.0	1.03	1.36	1.19	0.0500000000002	5.86	0.3	0.73	0.0499999999997	9.5	0.41	2.29	1.53	0.56	AAA410.CD3.X19.Y10.tile.tissue.png	94	1	2000	94	10e989e077e0497945c124a9bf372516	0	0	0	0	0	0	0	0	0	0	0	0	0	/home/dhl_ec/bnelissen/Slides/CD3_manuscript/CD3_slides/AAA410.CD3/AAA410.CD3.run1	255	0.7	0.06	0.7	0.06	-7.21313379243	0.0	0.0717245683115	0.00752174511719
2323.0	4000000.0	1126.0	7996.0	4000000.0	4000000.0	26.0	1.0	3.17	3.7	1.15	0.0499999999997	5.97	0.29	0.74	0.0499999999997	9.5	0.5	2.19	1.53	0.4	AAA410.CD3.X19.Y11.tile.tissue.png	95	1	2000	95	03fd86f6c531b4afd6a4fcd4602681ba	0	0	0	0	0	0	0	0	0	0	0	0	0	/home/dhl_ec/bnelissen/Slides/CD3_manuscript/CD3_slides/AAA410.CD3/AAA410.CD3.run1	255	0.7	0.06	0.7	0.06	-6.66103322808	0.0	0.0584671862464	0.0100164296875
42052.0	4000000.0	8697.0	7996.0	4000000.0	4000000.0	213.0	1.0	1.81	2.38	1.19	0.0500000000002	6.15	0.3	0.74	0.0600000000004	9.99	0.37	2.18	1.54	0.41	AAA410.CD3.X19.Y12.tile.tissue.png	96	1	2000	96	e7e376cfd5d015ff9692092f41892e1c	0	0	0	0	0	0	0	0	0	0	0	0	0	/home/dhl_ec/bnelissen/Slides/CD3_manuscript/CD3_slides/AAA410.CD3/AAA410.CD3.run1	255	0.7	0.0683345884007	0.7	0.0683345884007	-7.8288114028	0.0	0.150517312759	0.13769825
39098.0	3077161.0	10469.0	7364.0	3077161.0	4000000.0	240.0	1.0	2.31	2.5	1.19	0.0600000000004	7.34	0.37	0.76	0.1	9.76	0.34	2.15	1.53	0.55	AAA410.CD3.X19.Y13.tile.tissue.png	97	1	2000	97	148d3cb99f4aae19c3d5e1a439fd2902	0	0	0	0	0	0	0	0	0	0	0	0	0	/home/dhl_ec/bnelissen/Slides/CD3_manuscript/CD3_slides/AAA410.CD3/AAA410.CD3.run1	255	0.7	0.06	0.7	0.06	-7.8467971163	-11.3815920202	0.550315072337	0.470546125
0.0	171427.0	0.0	2524.0	171427.0	4000000.0	0.0	1.0	1.73	2.1	1.14	0.0599999999999	6.88	0.37	0.89	0.21	6.46	0.14	2.1	1.53	0.41	AAA410.CD3.X19.Y3.tile.tissue.png	98	1	2000	98	e94d3dc40b13a4b33f66b22fde14cabc	0	0	0	0	0	0	0	0	0	0	0	0	0	/home/dhl_ec/bnelissen/Slides/CD3_manuscript/CD3_slides/AAA410.CD3/AAA410.CD3.run1	255	0.7	0.06	0.7	0.06	-8.8964802793	-11.6629136555	2.72791635196	0.29493161377
53.0	3559609.0	28.0	8890.0	3559609.0	4000000.0	1.0	1.0	2.58	1.41	1.15	0.0500000000002	7.87	0.38	0.76	0.0799999999999	9.4	0.35	2.25	1.53	0.44	AAA410.CD3.X19.Y4.tile.tissue.png	99	1	2000	99	2e0e792459c800ec75bc2409585b03a7	0	0	0	0	0	0	0	0	0	0	0	0	0	/home/dhl_ec/bnelissen/Slides/CD3_manuscript/CD3_slides/AAA410.CD3/AAA410.CD3.run1	255	0.7	0.06	0.7	0.06	-9.41240097489	-11.507007417	2.11260123736	0.632917570312
0.0	3880169.0	0.0	11839.0	3880169.0	4000000.0	0.0	1.0	0.86	1.34	1.13	0.0500000000002	7.55	0.37	0.75	0.0700000000002	9.1	0.3	2.22	1.53	0.45	AAA410.CD3.X19.Y5.tile.tissue.png	100	1	2000	100	90833d3826da25a12a0477ef6396d02b	0	0	0	0	0	0	0	0	0	0	0	0	0	/home/dhl_ec/bnelissen/Slides/CD3_manuscript/CD3_slides/AAA410.CD3/AAA410.CD3.run1	255	0.7	0.06	0.7	0.06	-8.63682233123	-11.2401679996	2.00415482659	0.333950710938
0.0	3836361.0	0.0	13654.0	3836361.0	4000000.0	0.0	1.0	1.37	1.85	1.18	0.0499999999997	7.35	0.39	0.75	0.0799999999999	9.24	0.3	2.65	1.53	0.42	AAA410.CD3.X19.Y6.tile.tissue.png	101	1	2000	101	f179f2359e5e9baebafcdf71f9a912c9	0	0	0	0	0	0	0	0	0	0	0	0	0	/home/dhl_ec/bnelissen/Slides/CD3_manuscript/CD3_slides/AAA410.CD3/AAA410.CD3.run1	255	0.7	0.06	0.7	0.06	-8.78672906009	-11.7878377734	1.64667320565	0.260263695312
72.0	3999991.0	43.0	8002.0	3999991.0	4000000.0	1.0	1.0	1.48	1.2	1.18	0.0500000000002	7.76	0.38	0.73	0.0599999999999	9.49	0.38	2.15	1.48	0.42	AAA410.CD3.X19.Y7.tile.tissue.png	102	1	2000	102	aa836e0f588a7b4a8f50043a7af34dfd	0	0	0	0	0	0	0	0	0	0	0	0	0	/home/dhl_ec/bnelissen/Slides/CD3_manuscript/CD3_slides/AAA410.CD3/AAA410.CD3.run1	255	0.7	0.06	0.7	0.06	-7.50032171676	-11.1926984137	0.490614344524	0.0866221307678
0.0	4000000.0	0.0	7996.0	4000000.0	4000000.0	0.0	1.0	1.13	1.92	1.43	0.0499999999997	6.15	0.3	0.73	0.0499999999997	8.56	0.3	2.29	1.6	0.41	AAA410.CD3.X19.Y8.tile.tissue.png	103	1	2000	103	d2f257368a8761c565ee5362aadba672	0	0	0	0	0	0	0	0	0	0	0	0	0	/home/dhl_ec/bnelissen/Slides/CD3_manuscript/CD3_slides/AAA410.CD3/AAA410.CD3.run1	255	0.7	0.06	0.7	0.06	0.0	0.0	0.0920846171875	0.013365984375
0.0	4000000.0	0.0	7996.0	4000000.0	4000000.0	0.0	1.0	1.17	1.14	1.15	0.0499999999997	5.85	0.48	0.77	0.0500000000002	8.78	0.31	2.21	1.53	0.41	AAA410.CD3.X19.Y9.tile.tissue.png	104	1	2000	104	bb35227724cd2291ddde27c80d64d811	0	0	0	0	0	0	0	0	0	0	0	0	0	/home/dhl_ec/bnelissen/Slides/CD3_manuscript/CD3_slides/AAA410.CD3/AAA410.CD3.run1	255	0.7	0.06	0.7	0.06	0.0	0.0	0.0761373359375	0.0128198769531
343.0	4000000.0	141.0	7996.0	4000000.0	4000000.0	3.0	1.0	1.1	1.74	1.16	0.0499999999997	6.44	0.29	0.73	0.0500000000002	9.75	0.38	2.19	1.54	0.43	AAA410.CD3.X2.Y10.tile.tissue.png	105	1	2000	105	6ddb004593f7418a82f42b60b5f196b2	0	0	0	0	0	0	0	0	0	0	0	0	0	/home/dhl_ec/bnelissen/Slides/CD3_manuscript/CD3_slides/AAA410.CD3/AAA410.CD3.run1	255	0.7	0.06	0.7	0.06	-9.06512752165	-11.3494843551	1.50334341838	0.035624402298
81.0	3539914.0	42.0	10259.0	3539914.0	4000000.0	1.0	1.0	0.93	1.74	1.12	0.0500000000002	6.73	0.37	0.76	0.0799999999999	9.24	0.35	2.23	1.54	0.41	AAA410.CD3.X2.Y11.tile.tissue.png	106	1	2000	106	220bade879866f35c56546e47f88e41f	0	0	0	0	0	0	0	0	0	0	0	0	0	/home/dhl_ec/bnelissen/Slides/CD3_manuscript/CD3_slides/AAA410.CD3/AAA410.CD3.run1	255	0.7	0.06	0.7	0.06	-8.47405605004	-12.2773237585	1.25370399199	0.648814765625
0.0	1009414.0	0.0	5599.0	1009414.0	4000000.0	0.0	1.0	0.83	1.2	1.13	0.0600000000004	6.8	0.37	0.84	0.18	6.94	0.22	2.16	1.52	0.36	AAA410.CD3.X2.Y12.tile.tissue.png	107	1	2000	107	ad70650f54ec761cf7eae0120d3d048d	0	0	0	0	0	0	0	0	0	0	0	0	0	/home/dhl_ec/bnelissen/Slides/CD3_manuscript/CD3_slides/AAA410.CD3/AAA410.CD3.run1	255	0.7	0.06	0.7	0.06	-6.17817829885	-11.1257886637	0.305092211868	0.398983869141
1089.0	905100.0	492.0	7287.0	905100.0	4000000.0	12.0	1.0	1.6	2.43	1.16	0.0599999999999	6.99	0.38	0.86	0.18	7.32	0.25	2.22	1.53	0.36	AAA410.CD3.X2.Y6.tile.tissue.png	108	1	2000	108	5082453f0442bfccc7b41c9c044b8f94	0	0	0	0	0	0	0	0	0	0	0	0	0	/home/dhl_ec/bnelissen/Slides/CD3_manuscript/CD3_slides/AAA410.CD3/AAA410.CD3.run1	255	0.7	0.06	0.7	0.06	-9.11841005029	-11.9446179649	2.39634915353	0.394697894531
58.0	122703.0	37.0	2830.0	122703.0	4000000.0	1.0	4.0	2.95	1.8	1.15	0.0599999999999	6.99	0.37	0.9	0.21	6.68	0.21	2.13	1.52	0.35	AAA410.CD3.X2.Y7.tile.tissue.png	109	1	2000	109	8dda376b0cf0d0992a67640a50bc311c	0	0	0	0	0	0	0	0	0	0	0	0	0	/home/dhl_ec/bnelissen/Slides/CD3_manuscript/CD3_slides/AAA410.CD3/AAA410.CD3.run1	255	0.7	0.06	0.7	0.06	-8.53011607934	-11.6148379145	3.59425292502	0.478443571045
0.0	25178.0	0.0	750.0	25178.0	4000000.0	0.0	1.0	1.54	0.92	1.13	0.0599999999999	6.82	0.38	0.89	0.21	5.87	0.14	2.07	1.53	0.36	AAA410.CD3.X2.Y8.tile.tissue.png	110	1	2000	110	eb62c605fdd81ec1216b64d3b3e3c7e5	0	0	0	0	0	0	0	0	0	0	0	0	0	/home/dhl_ec/bnelissen/Slides/CD3_manuscript/CD3_slides/AAA410.CD3/AAA410.CD3.run1	255	0.7	0.06	0.7	0.06	0.0	-11.2755438926	1.78847915343	0.202107117493
498.0	2810097.0	229.0	8702.0	2810097.0	4000000.0	6.0	1.0	2.99	2.76	1.14	0.0499999999997	9.97	0.37	0.8	0.11	8.91	0.33	2.23	1.53	0.42	AAA410.CD3.X2.Y9.tile.tissue.png	111	1	2000	111	deee6c5cf4d289b0a87070ef73408bb4	0	0	0	0	0	0	0	0	0	0	0	0	0	/home/dhl_ec/bnelissen/Slides/CD3_manuscript/CD3_slides/AAA410.CD3/AAA410.CD3.run1	255	0.7	0.06	0.7	0.06	-8.72988635585	-11.2335740905	1.19779271933	0.316830933594
0.0	4000000.0	0.0	7996.0	4000000.0	4000000.0	0.0	1.0	2.92	1.76	1.28	0.0499999999997	8.56	0.3	0.74	0.0499999999997	8.24	0.29	2.18	1.53	0.42	AAA410.CD3.X20.Y10.tile.tissue.png	112	1	2000	112	c35c589c5beb0e742fa8c0dbcea5c4fe	0	0	0	0	0	0	0	0	0	0	0	0	0	/home/dhl_ec/bnelissen/Slides/CD3_manuscript/CD3_slides/AAA410.CD3/AAA410.CD3.run1	255	0.7	0.06	0.7	0.06	0.0	0.0	0.185896671875	0.099801703125
1816.0	4000000.0	1066.0	7996.0	4000000.0	4000000.0	26.0	1.0	3.71	2.63	1.12	0.0500000000002	6.52	0.3	0.73	0.0500000000002	9.86	0.37	2.17	1.58	0.44	AAA410.CD3.X20.Y11.tile.tissue.png	113	1	2000	113	3cab2ad7d1402e6030e6d89aec46f75e	0	0	0	0	0	0	0	0	0	0	0	0	0	/home/dhl_ec/bnelissen/Slides/CD3_manuscript/CD3_slides/AAA410.CD3/AAA410.CD3.run1	255	0.7	0.06	0.7	0.06	-6.79928747244	0.0	0.126581642256	0.0568906171875
0.0	4000000.0	0.0	7996.0	4000000.0	4000000.0	0.0	1.0	1.05	1.34	1.13	0.0500000000002	6.31	0.3	0.73	0.0500000000002	9.06	0.29	2.22	1.53	0.47	AAA410.CD3.X20.Y12.tile.tissue.png	114	1	2000	114	902bb7ffbfd360e38498a31cc1e5e43c	0	0	0	0	0	0	0	0	0	0	0	0	0	/home/dhl_ec/bnelissen/Slides/CD3_manuscript/CD3_slides/AAA410.CD3/AAA410.CD3.run1	255	0.7	0.06	0.7	0.06	-6.0733951658	0.0	0.14521793797	0.09221809375
11026.0	2213186.0	2443.0	6838.0	2213186.0	4000000.0	56.0	1.0	1.88	2.09	1.12	0.0599999999999	7.14	0.38	0.8	0.13	8.3	0.3	2.2	1.52	0.43	AAA410.CD3.X20.Y13.tile.tissue.png	115	1	2000	115	2de6a6eeab153404add498e9cd9885c6	0	0	0	0	0	0	0	0	0	0	0	0	0	/home/dhl_ec/bnelissen/Slides/CD3_manuscript/CD3_slides/AAA410.CD3/AAA410.CD3.run1	255	0.7	0.06	0.7	0.06	-7.8428137496	-10.7194454902	0.394184914754	0.167319757812
89.0	1255840.0	39.0	9167.0	1255840.0	4000000.0	1.0	2.0	2.78	2.35	1.14	0.0599999999999	8.94	0.38	0.85	0.17	7.46	0.26	2.17	1.54	0.51	AAA410.CD3.X20.Y3.tile.tissue.png	116	1	2000	116	7fe1daf767e920e1508b94b97b467f10	0	0	0	0	0	0	0	0	0	0	0	0	0	/home/dhl_ec/bnelissen/Slides/CD3_manuscript/CD3_slides/AAA410.CD3/AAA410.CD3.run1	255	0.7	0.06	0.7	0.06	-8.88373851401	-11.173824056	1.65581978134	0.603374273438
0.0	3726913.0	0.0	17698.0	3726913.0	4000000.0	0.0	4.0	1.71	2.52	1.1	0.0500000000002	6.36	0.38	0.74	0.0799999999999	8.91	0.46	2.27	1.52	0.44	AAA410.CD3.X20.Y4.tile.tissue.png	117	1	2000	117	3edac2debc42d37bda8957a353801ae0	0	0	0	0	0	0	0	0	0	0	0	0	0	/home/dhl_ec/bnelissen/Slides/CD3_manuscript/CD3_slides/AAA410.CD3/AAA410.CD3.run1	255	0.7	0.06	0.7	0.06	-8.70451039826	-11.5342002379	2.46565217111	0.640417554687
0.0	3663553.0	0.0	21026.0	3663553.0	4000000.0	0.0	3.0	3.49	3.09	1.15	0.0500000000002	7.16	0.38	0.75	0.0700000000002	8.88	0.28	2.25	1.52	0.43	AAA410.CD3.X20.Y5.tile.tissue.png	118	1	2000	118	4ea62e7f411379437b77472b0dbd989c	0	0	0	0	0	0	0	0	0	0	0	0	0	/home/dhl_ec/bnelissen/Slides/CD3_manuscript/CD3_slides/AAA410.CD3/AAA410.CD3.run1	255	0.7	0.06	0.7	0.06	-8.48394058224	-11.5263148213	1.83955989718	0.553019625
2156.0	3514366.0	869.0	21218.0	3514366.0	4000000.0	13.0	3.0	4.51	2.79	1.16	0.0500000000002	7.41	0.39	0.74	0.0800000000004	9.22	0.35	2.23	1.55	0.45	AAA410.CD3.X20.Y6.tile.tissue.png	119	1	2000	119	c5f7354acd2d128846190677d8c1b236	0	0	0	0	0	0	0	0	0	0	0	0	0	/home/dhl_ec/bnelissen/Slides/CD3_manuscript/CD3_slides/AAA410.CD3/AAA410.CD3.run1	255	0.7	0.06	0.7	0.06	-9.57978653372	-11.9039703049	3.34411681074	0.610180390625
58.0	3296934.0	31.0	17479.0	3296934.0	4000000.0	1.0	2.0	1.67	2.84	1.13	0.0500000000002	7.33	0.39	0.75	0.0900000000001	9.28	0.36	2.24	1.53	0.51	AAA410.CD3.X20.Y7.tile.tissue.png	120	1	2000	120	e036db30551ea734bcf7fa8978c9d764	0	0	0	0	0	0	0	0	0	0	0	0	0	/home/dhl_ec/bnelissen/Slides/CD3_manuscript/CD3_slides/AAA410.CD3/AAA410.CD3.run1	255	0.7	0.06	0.7	0.06	-8.07488950982	-11.7580869422	1.18837431705	0.520219460937
621.0	4000000.0	322.0	7996.0	4000000.0	4000000.0	6.0	1.0	2.53	2.01	1.16	0.0499999999997	6.1	0.29	0.74	0.0500000000002	9.66	0.39	2.21	1.53	0.42	AAA410.CD3.X20.Y8.tile.tissue.png	121	1	2000	121	24de02b413be5a9b7ec359045649572f	0	0	0	0	0	0	0	0	0	0	0	0	0	/home/dhl_ec/bnelissen/Slides/CD3_manuscript/CD3_slides/AAA410.CD3/AAA410.CD3.run1	255	0.7	0.06	0.7	0.06	-6.55162657714	0.0	0.101284627839	0.0238575957031
2504.0	4000000.0	727.0	7996.0	4000000.0	4000000.0	21.0	1.0	4.07	2.39	1.16	0.0500000000002	6.18	0.3	0.74	0.0499999999997	9.74	0.38	2.22	1.54	0.42	AAA410.CD3.X20.Y9.tile.tissue.png	122	1	2000	122	ca71199e212e59eba4bab408d0219736	0	0	0	0	0	0	0	0	0	0	0	0	0	/home/dhl_ec/bnelissen/Slides/CD3_manuscript/CD3_slides/AAA410.CD3/AAA410.CD3.run1	255	0.7	0.0612619323683	0.7	0.0612619323683	-7.24778277991	0.0	0.147941075569	0.0614322460937
0.0	4000000.0	0.0	7996.0	4000000.0	4000000.0	0.0	1.0	2.8	1.44	1.14	0.0500000000002	6.08	0.3	0.74	0.0599999999999	8.29	0.3	2.19	1.54	0.4	AAA410.CD3.X21.Y10.tile.tissue.png	123	1	2000	123	bc438dc3203f3720b96a43a09f160b3a	0	0	0	0	0	0	0	0	0	0	0	0	0	/home/dhl_ec/bnelissen/Slides/CD3_manuscript/CD3_slides/AAA410.CD3/AAA410.CD3.run1	255	0.7	0.06	0.7	0.06	0.0	0.0	0.0930204921875	0.0160444931641
0.0	4000000.0	0.0	7996.0	4000000.0	4000000.0	0.0	1.0	2.45	1.12	1.12	0.0499999999997	6.07	0.32	0.75	0.0500000000002	8.24	0.29	2.19	1.52	0.41	AAA410.CD3.X21.Y11.tile.tissue.png	124	1	2000	124	d6cd56a4a00ca822328acc7ccc14f7a1	0	0	0	0	0	0	0	0	0	0	0	0	0	/home/dhl_ec/bnelissen/Slides/CD3_manuscript/CD3_slides/AAA410.CD3/AAA410.CD3.run1	255	0.7	0.06	0.7	0.06	0.0	0.0	0.0838773125	0.0196738300781
65.0	3802442.0	55.0	8062.0	3802442.0	4000000.0	1.0	1.0	2.92	1.94	1.14	0.0599999999999	7.09	0.38	0.78	0.0700000000002	9.4	0.35	2.22	1.52	0.4	AAA410.CD3.X21.Y12.tile.tissue.png	125	1	2000	125	8a50609778abf8935477d62b8874bffb	0	0	0	0	0	0	0	0	0	0	0	0	0	/home/dhl_ec/bnelissen/Slides/CD3_manuscript/CD3_slides/AAA410.CD3/AAA410.CD3.run1	255	0.7	0.06	0.7	0.06	-6.617594268	-10.8092136316	0.186571299523	0.0962695507813
0.0	202041.0	0.0	3028.0	202041.0	4000000.0	0.0	2.0	2.11	1.69	1.12	0.0599999999999	6.99	0.38	0.94	0.21	6.36	0.14	2.1	1.53	0.35	AAA410.CD3.X21.Y13.tile.tissue.png	126	1	2000	126	115f7abfc0861d11d05a9ef0bafbe90e	0	0	0	0	0	0	0	0	0	0	0	0	0	/home/dhl_ec/bnelissen/Slides/CD3_manuscript/CD3_slides/AAA410.CD3/AAA410.CD3.run1	255	0.7	0.06	0.7	0.06	-5.34303941575	-11.3884866269	1.14111476755	0.16361051709
0.0	119851.0	0.0	3167.0	119851.0	4000000.0	0.0	2.0	0.75	1.03	1.14	0.0599999999999	7.28	0.38	0.93	0.21	6.34	0.14	2.11	1.52	0.35	AAA410.CD3.X21.Y3.tile.tissue.png	127	1	2000	127	ffb1799be8fa31056027e0fd9dd5dfae	0	0	0	0	0	0	0	0	0	0	0	0	0	/home/dhl_ec/bnelissen/Slides/CD3_manuscript/CD3_slides/AAA410.CD3/AAA410.CD3.run1	255	0.7	0.06	0.7	0.06	-6.85810693003	-11.5390054505	3.82716065199	0.201350979492
0.0	2909223.0	0.0	22178.0	2909223.0	4000000.0	0.0	7.0	0.98	2.0	1.11	0.0500000000002	7.38	0.38	0.78	0.11	8.4	0.24	2.27	1.52	0.43	AAA410.CD3.X21.Y4.tile.tissue.png	128	1	2000	128	f6cd87208034ba86cbaee33312b4b40f	0	0	0	0	0	0	0	0	0	0	0	0	0	/home/dhl_ec/bnelissen/Slides/CD3_manuscript/CD3_slides/AAA410.CD3/AAA410.CD3.run1	255	0.7	0.06	0.7	0.06	-8.64236971197	-11.7659960509	2.63166429937	1.58164489844
0.0	2277647.0	0.0	24421.0	2277647.0	4000000.0	0.0	9.0	1.78	2.63	1.18	0.0499999999997	6.91	0.39	0.79	0.13	7.86	0.22	2.25	1.54	0.4	AAA410.CD3.X21.Y5.tile.tissue.png	129	1	2000	129	651059c4b879a585c641fb132aa9a83c	0	0	0	0	0	0	0	0	0	0	0	0	0	/home/dhl_ec/bnelissen/Slides/CD3_manuscript/CD3_slides/AAA410.CD3/AAA410.CD3.run1	255	0.7	0.06	0.7	0.06	-8.13743157032	-11.6784142034	1.71395933948	1.7492764375
0.0	3965438.0	0.0	9280.0	3965438.0	4000000.0	0.0	1.0	1.92	2.32	1.22	0.0499999999997	6.69	0.37	0.73	0.0699999999997	9.17	0.29	2.25	1.53	0.43	AAA410.CD3.X21.Y6.tile.tissue.png	130	1	2000	130	91835d8b4c75bf807d451f2fc0e94a42	0	0	0	0	0	0	0	0	0	0	0	0	0	/home/dhl_ec/bnelissen/Slides/CD3_manuscript/CD3_slides/AAA410.CD3/AAA410.CD3.run1	255	0.7	0.06	0.7	0.06	-8.69193569975	-11.4197828696	1.37908255698	0.16407203125
90.0	3834291.0	41.0	11106.0	3834291.0	4000000.0	1.0	1.0	0.92	1.45	1.18	0.0499999999997	6.69	0.38	0.74	0.0700000000002	9.39	0.36	2.22	1.56	0.42	AAA410.CD3.X21.Y7.tile.tissue.png	131	1	2000	131	d7dd7287a89d21e1f419de92717159dd	0	0	0	0	0	0	0	0	0	0	0	0	0	/home/dhl_ec/bnelissen/Slides/CD3_manuscript/CD3_slides/AAA410.CD3/AAA410.CD3.run1	255	0.7	0.06	0.7	0.06	-8.25002366489	-12.3736166639	0.942614267724	0.406367171875
0.0	3984599.0	0.0	8034.0	3984599.0	4000000.0	0.0	1.0	1.38	2.21	1.14	0.0499999999997	6.57	0.38	0.72	0.0599999999999	8.2	0.29	2.22	1.52	0.41	AAA410.CD3.X21.Y8.tile.tissue.png	132	1	2000	132	4467ee25785948dd7bddc2f2c96478ef	0	0	0	0	0	0	0	0	0	0	0	0	0	/home/dhl_ec/bnelissen/Slides/CD3_manuscript/CD3_slides/AAA410.CD3/AAA410.CD3.run1	255	0.7	0.06	0.7	0.06	0.0	-10.7252446667	0.135875529758	0.0463351601562
0.0	4000000.0	0.0	7996.0	4000000.0	4000000.0	0.0	1.0	2.16	3.38	1.15	0.0499999999997	6.03	0.3	0.73	0.0500000000002	8.25	0.29	2.18	1.52	0.9	AAA410.CD3.X21.Y9.tile.tissue.png	133	1	2000	133	a58fe8bf27aef338b800b05c848ab210	0	0	0	0	0	0	0	0	0	0	0	0	0	/home/dhl_ec/bnelissen/Slides/CD3_manuscript/CD3_slides/AAA410.CD3/AAA410.CD3.run1	255	0.7	0.06	0.7	0.06	0.0	0.0	0.098454921875	0.0177971855469
0.0	4000000.0	0.0	7996.0	4000000.0	4000000.0	0.0	1.0	2.68	1.17	1.12	0.0599999999999	5.99	0.3	0.73	0.0500000000002	9.15	0.29	2.2	1.52	0.68	AAA410.CD3.X22.Y10.tile.tissue.png	134	1	2000	134	a11c168d96920bb54abb9a477e755472	0	0	0	0	0	0	0	0	0	0	0	0	0	/home/dhl_ec/bnelissen/Slides/CD3_manuscript/CD3_slides/AAA410.CD3/AAA410.CD3.run1	255	0.7	0.06	0.7	0.06	-7.29586036859	0.0	0.109431653908	0.0256983515625
0.0	4000000.0	0.0	7996.0	4000000.0	4000000.0	0.0	1.0	1.76	1.74	1.13	0.0500000000002	6.94	0.3	0.71	0.0599999999999	9.2	0.3	2.18	1.57	0.58	AAA410.CD3.X22.Y11.tile.tissue.png	135	1	2000	135	2c5381d8f7887409150117615d4e04c3	0	0	0	0	0	0	0	0	0	0	0	0	0	/home/dhl_ec/bnelissen/Slides/CD3_manuscript/CD3_slides/AAA410.CD3/AAA410.CD3.run1	255	0.7	0.06	0.7	0.06	-7.96609199822	0.0	0.0966825433008	0.037361359375
0.0	1768457.0	0.0	8695.0	1768457.0	4000000.0	0.0	1.0	1.53	3.11	1.13	0.0500000000002	7.23	0.38	0.82	0.15	7.48	0.23	2.19	1.53	0.75	AAA410.CD3.X22.Y12.tile.tissue.png	136	1	2000	136	927dd4eea7ad1d8a9b60fea3fa09420b	0	0	0	0	0	0	0	0	0	0	0	0	0	/home/dhl_ec/bnelissen/Slides/CD3_manuscript/CD3_slides/AAA410.CD3/AAA410.CD3.run1	255	0.7	0.06	0.7	0.06	-6.54958184604	-11.227152718	0.487462881283	0.458908769531
0.0	1104098.0	0.0	7724.0	1104098.0	4000000.0	0.0	4.0	2.14	1.46	1.15	0.0599999999999	7.47	0.38	0.83	0.18	6.51	0.18	2.19	1.53	0.72	AAA410.CD3.X22.Y3.tile.tissue.png	137	1	2000	137	6a75d084f764e148bdb7c51a1a2522da	0	0	0	0	0	0	0	0	0	0	0	0	0	/home/dhl_ec/bnelissen/Slides/CD3_manuscript/CD3_slides/AAA410.CD3/AAA410.CD3.run1	255	0.7	0.06	0.7	0.06	0.0	-11.146038455	0.702419078741	1.00013608594
0.0	3114450.0	0.0	16618.0	3114450.0	4000000.0	0.0	4.0	2.04	1.18	1.19	0.0500000000002	7.08	0.4	0.77	0.0999999999999	7.7	0.25	2.24	1.52	0.41	AAA410.CD3.X22.Y4.tile.tissue.png	138	1	2000	138	fecbdb80317ef34efe5f59ae675ec12f	0	0	0	0	0	0	0	0	0	0	0	0	0	/home/dhl_ec/bnelissen/Slides/CD3_manuscript/CD3_slides/AAA410.CD3/AAA410.CD3.run1	255	0.7	0.06	0.7	0.06	0.0	-11.2239439743	0.625674276357	0.603688816406
0.0	1777883.0	0.0	12375.0	1777883.0	4000000.0	0.0	5.0	1.79	1.76	1.13	0.0500000000002	7.34	0.38	0.83	0.15	6.85	0.2	2.23	1.52	0.39	AAA410.CD3.X22.Y5.tile.tissue.png	139	1	2000	139	7069c42baab73b86d2961c1aebfbe1b5	0	0	0	0	0	0	0	0	0	0	0	0	0	/home/dhl_ec/bnelissen/Slides/CD3_manuscript/CD3_slides/AAA410.CD3/AAA410.CD3.run1	255	0.7	0.06	0.7	0.06	0.0	-11.8070454214	1.21162458384	0.967239253906
0.0	2686611.0	0.0	20884.0	2686611.0	4000000.0	0.0	5.0	3.07	2.64	1.15	0.0500000000002	12.56	0.38	0.79	0.11	8.27	0.25	2.26	1.53	0.42	AAA410.CD3.X22.Y6.tile.tissue.png	140	1	2000	140	fd60070a476a94d4727ee01a929505ea	0	0	0	0	0	0	0	0	0	0	0	0	0	/home/dhl_ec/bnelissen/Slides/CD3_manuscript/CD3_slides/AAA410.CD3/AAA410.CD3.run1	255	0.7	0.06	0.7	0.06	-8.67006808941	-11.976711836	2.04142566435	2.05428014062
0.0	2915620.0	0.0	20444.0	2915620.0	4000000.0	0.0	9.0	1.93	3.01	1.14	0.0499999999997	7.25	0.4	0.77	0.0999999999999	8.47	0.25	2.25	1.52	1.15	AAA410.CD3.X22.Y7.tile.tissue.png	141	1	2000	141	100da5e0c726e1d894280d9cd1e6204f	0	0	0	0	0	0	0	0	0	0	0	0	0	/home/dhl_ec/bnelissen/Slides/CD3_manuscript/CD3_slides/AAA410.CD3/AAA410.CD3.run1	255	0.7	0.06	0.7	0.06	-8.12061429971	-12.0078624408	1.05382376196	1.36666904688
199.0	3570630.0	100.0	13508.0	3570630.0	4000000.0	3.0	3.0	0.83	1.14	1.14	0.0599999999999	7.45	0.38	0.84	0.0799999999999	9.31	0.35	2.2	1.52	1.22	AAA410.CD3.X22.Y8.tile.tissue.png	142	1	2000	142	7bf60b0af725ff9feecbcf5d4517615b	0	0	0	0	0	0	0	0	0	0	0	0	0	/home/dhl_ec/bnelissen/Slides/CD3_manuscript/CD3_slides/AAA410.CD3/AAA410.CD3.run1	255	0.7	0.06	0.7	0.06	-8.40047580752	-12.2406477729	1.16142416641	0.680402085937
0.0	4000000.0	0.0	7996.0	4000000.0	4000000.0	0.0	1.0	2.73	1.01	1.32	0.0499999999997	6.5	0.3	0.75	0.0499999999997	8.33	0.29	2.26	1.52	0.41	AAA410.CD3.X22.Y9.tile.tissue.png	143	1	2000	143	9fe83dd521834005ca51cb6dbded36df	0	0	0	0	0	0	0	0	0	0	0	0	0	/home/dhl_ec/bnelissen/Slides/CD3_manuscript/CD3_slides/AAA410.CD3/AAA410.CD3.run1	255	0.7	0.06	0.7	0.06	0.0	-12.2948183766	0.176359296875	0.0569360192885
0.0	4000000.0	0.0	7996.0	4000000.0	4000000.0	0.0	1.0	1.04	1.86	1.18	0.0499999999997	6.12	0.3	0.73	0.0500000000002	9.34	0.3	2.2	1.54	0.39	AAA410.CD3.X23.Y10.tile.tissue.png	144	1	2000	144	5a07b091d1a44093d57fe70dd84c3a36	0	0	0	0	0	0	0	0	0	0	0	0	0	/home/dhl_ec/bnelissen/Slides/CD3_manuscript/CD3_slides/AAA410.CD3/AAA410.CD3.run1	255	0.7	0.06	0.7	0.06	-6.6986321677	0.0	0.0873389572925	0.0241792539062
0.0	3066027.0	0.0	12160.0	3066027.0	4000000.0	0.0	2.0	1.75	1.56	1.14	0.0599999999999	7.67	0.38	0.78	0.0999999999999	8.48	0.26	2.21	1.53	0.4	AAA410.CD3.X23.Y11.tile.tissue.png	145	1	2000	145	967f12a777395e6bbb1c0f5370cb9a36	0	0	0	0	0	0	0	0	0	0	0	0	0	/home/dhl_ec/bnelissen/Slides/CD3_manuscript/CD3_slides/AAA410.CD3/AAA410.CD3.run1	255	0.7	0.06	0.7	0.06	-7.19960424839	-11.0211003513	0.356673157713	0.408821847656
0.0	44559.0	0.0	2139.0	44559.0	4000000.0	0.0	2.0	1.44	0.92	1.15	0.0500000000002	6.99	0.45	0.89	0.22	6.26	0.14	2.1	1.51	0.35	AAA410.CD3.X23.Y12.tile.tissue.png	146	1	2000	146	7310c3100ff41b461fd6b8d5dfb93140	0	0	0	0	0	0	0	0	0	0	0	0	0	/home/dhl_ec/bnelissen/Slides/CD3_manuscript/CD3_slides/AAA410.CD3/AAA410.CD3.run1	255	0.7	0.06	0.7	0.06	-7.71142044873	-12.0160752722	3.78396457432	0.201219203125
0.0	1568384.0	0.0	7201.0	1568384.0	4000000.0	0.0	3.0	1.1	1.05	1.13	0.0599999999999	7.22	0.36	0.82	0.16	7.17	0.2	2.16	1.48	0.38	AAA410.CD3.X23.Y2.tile.tissue.png	147	1	2000	147	b54968b08058d1d8c71754cebcd003f0	0	0	0	0	0	0	0	0	0	0	0	0	0	/home/dhl_ec/bnelissen/Slides/CD3_manuscript/CD3_slides/AAA410.CD3/AAA410.CD3.run1	255	0.7	0.06	0.7	0.06	-7.82683099837	-11.3663818788	0.789360423798	0.440596699219
0.0	3408901.0	0.0	10236.0	3408901.0	4000000.0	0.0	2.0	3.85	3.07	1.1	0.0499999999997	6.8	0.37	0.76	0.0900000000001	8.62	0.27	2.2	1.61	0.42	AAA410.CD3.X23.Y3.tile.tissue.png	148	1	2000	148	5136eaf4ff9bacfbabf0fca97caa2ec0	0	0	0	0	0	0	0	0	0	0	0	0	0	/home/dhl_ec/bnelissen/Slides/CD3_manuscript/CD3_slides/AAA410.CD3/AAA410.CD3.run1	255	0.7	0.06	0.7	0.06	-7.22041579676	-11.2832194816	0.929780689283	0.349893371094
457.0	4000000.0	137.0	7996.0	4000000.0	4000000.0	2.0	1.0	2.7	2.15	1.16	0.0499999999997	6.02	0.3	0.73	0.0500000000002	9.35	0.37	2.17	1.53	0.4	AAA410.CD3.X23.Y4.tile.tissue.png	149	1	2000	149	d2f32b27138cba6311c726c19792d681	0	0	0	0	0	0	0	0	0	0	0	0	0	/home/dhl_ec/bnelissen/Slides/CD3_manuscript/CD3_slides/AAA410.CD3/AAA410.CD3.run1	255	0.7	0.06	0.7	0.06	-8.3231385553	0.0	0.367216693848	0.0240575996094
0.0	3930073.0	0.0	8945.0	3930073.0	4000000.0	0.0	3.0	1.82	1.14	1.14	0.0499999999997	8.0	0.38	0.74	0.0599999999999	8.17	0.3	2.18	1.52	0.41	AAA410.CD3.X23.Y5.tile.tissue.png	150	1	2000	150	7b030f23b7e23b6b11a208bb9a9b1e71	0	0	0	0	0	0	0	0	0	0	0	0	0	/home/dhl_ec/bnelissen/Slides/CD3_manuscript/CD3_slides/AAA410.CD3/AAA410.CD3.run1	255	0.7	0.06	0.7	0.06	0.0	-11.4748567517	0.356205724423	0.113502226563
0.0	2750592.0	0.0	9916.0	2750592.0	4000000.0	0.0	4.0	0.89	0.96	1.15	0.0599999999999	8.03	0.37	0.78	0.0999999999999	7.44	0.24	2.21	1.53	0.43	AAA410.CD3.X23.Y6.tile.tissue.png	151	1	2000	151	00864e35e3716cad07c9aed0b0be5cd0	0	0	0	0	0	0	0	0	0	0	0	0	0	/home/dhl_ec/bnelissen/Slides/CD3_manuscript/CD3_slides/AAA410.CD3/AAA410.CD3.run1	255	0.7	0.06	0.7	0.06	0.0	-11.2252120194	0.467436146473	0.547111671875
0.0	2061990.0	0.0	15344.0	2061990.0	4000000.0	0.0	4.0	2.17	1.79	1.16	0.0499999999997	6.87	0.37	0.81	0.13	7.69	0.22	2.26	1.54	0.38	AAA410.CD3.X23.Y7.tile.tissue.png	152	1	2000	152	acf307ec836a7561c0aba1639dd5bf94	0	0	0	0	0	0	0	0	0	0	0	0	0	/home/dhl_ec/bnelissen/Slides/CD3_manuscript/CD3_slides/AAA410.CD3/AAA410.CD3.run1	255	0.7	0.06	0.7	0.06	-7.22166829582	-11.8437699546	0.760782029169	1.22185403516
4964.0	3208092.0	1735.0	15096.0	3208092.0	4000000.0	43.0	2.0	2.04	2.67	1.14	0.0499999999997	6.8	0.38	0.77	0.0900000000001	9.0	0.34	2.25	1.53	0.4	AAA410.CD3.X23.Y8.tile.tissue.png	153	1	2000	153	15b6b0998d22299201ebef6d621bd23f	0	0	0	0	0	0	0	0	0	0	0	0	0	/home/dhl_ec/bnelissen/Slides/CD3_manuscript/CD3_slides/AAA410.CD3/AAA410.CD3.run1	255	0.7	0.06	0.7	0.06	-7.15214846803	-11.4417817039	0.383308837139	0.40841328125
5983.0	3871453.0	2077.0	11314.0	3871453.0	4000000.0	40.0	2.0	2.06	1.54	1.12	0.0499999999993	6.6	0.38	0.75	0.0600000000004	9.65	0.37	2.22	1.53	0.41	AAA410.CD3.X23.Y9.tile.tissue.png	154	1	2000	154	cbc0a6f447dba74fd16f118cf24e8314	0	0	0	0	0	0	0	0	0	0	0	0	0	/home/dhl_ec/bnelissen/Slides/CD3_manuscript/CD3_slides/AAA410.CD3/AAA410.CD3.run1	255	0.7	0.06	0.7	0.06	-7.20131158502	-11.1131306484	0.260789529112	0.113333230469
0.0	0.0	0.0	0.0	0.0	4000000.0	0.0	0.0	1.71	1.0	1.11	0.0600000000004	5.59	0.3	0.900000000001	0.22	4.66	0.13	2.02	1.53	0.360000000001	AAA410.CD3.X24.Y0.tile.tissue.png	155	1	2000	155	bb1b4837dccf8245a958cfe6818ddf74	0	0	0	0	0	0	0	0	0	0	0	0	0	/home/dhl_ec/bnelissen/Slides/CD3_manuscript/CD3_slides/AAA410.CD3/AAA410.CD3.run1	255	1.0	0.06	1.0	0.06	0.0	0.0	0.0	3.1035725
0.0	1047530.0	0.0	8030.0	1047530.0	4000000.0	0.0	3.0	0.900000000001	1.03	1.14	0.0600000000004	6.81	0.38	0.8	0.17	6.97	0.18	2.24	1.53	0.37	AAA410.CD3.X24.Y1.tile.tissue.png	156	1	2000	156	ee4d78edc3b0a3a9fee535c9bf725173	0	0	0	0	0	0	0	0	0	0	0	0	0	/home/dhl_ec/bnelissen/Slides/CD3_manuscript/CD3_slides/AAA410.CD3/AAA410.CD3.run1	255	0.7	0.06	0.7	0.06	-6.00118224625	-12.6072029268	0.861173547495	2.82692989844
9026.0	3261040.0	1976.0	14315.0	3261040.0	4000000.0	59.0	6.0	1.69	1.95	1.12	0.0500000000002	6.88	0.38	0.76	0.0900000000001	9.15	0.34	2.22	1.53	0.39	AAA410.CD3.X24.Y10.tile.tissue.png	157	1	2000	157	9750fdc0073ec0ab09ff5316441ebb55	0	0	0	0	0	0	0	0	0	0	0	0	0	/home/dhl_ec/bnelissen/Slides/CD3_manuscript/CD3_slides/AAA410.CD3/AAA410.CD3.run1	255	0.7	0.06	0.7	0.06	-8.26875337713	-11.5037265034	0.767161865048	0.404813328125
0.0	663320.0	0.0	6102.0	663320.0	4000000.0	0.0	4.0	2.66	1.29	1.13	0.0600000000004	9.19	0.37	0.89	0.190000000001	6.75	0.17	2.16	1.54	0.360000000001	AAA410.CD3.X24.Y11.tile.tissue.png	158	1	2000	158	fd6a6c7f849d5af9b70ba62305523383	0	0	0	0	0	0	0	0	0	0	0	0	0	/home/dhl_ec/bnelissen/Slides/CD3_manuscript/CD3_slides/AAA410.CD3/AAA410.CD3.run1	255	0.7	0.06	0.7	0.06	-7.92014695093	-11.2027464117	1.18884253537	0.482601154297
0.0	3824612.0	0.0	13161.0	3824612.0	4000000.0	0.0	2.0	1.65	1.71	1.11	0.0500000000002	9.19	0.37	0.75	0.0699999999997	9.12	0.299999999999	2.22	1.53	0.73	AAA410.CD3.X24.Y2.tile.tissue.png	159	1	2000	159	87edd6e5eed2f71fb3b806f13f2fbccd	0	0	0	0	0	0	0	0	0	0	0	0	0	/home/dhl_ec/bnelissen/Slides/CD3_manuscript/CD3_slides/AAA410.CD3/AAA410.CD3.run1	255	0.7	0.06	0.7	0.06	-8.55759623694	-11.8061919472	1.51979254243	0.474991875
0.0	4000000.0	0.0	7996.0	4000000.0	4000000.0	0.0	1.0	1.33	1.19	1.11	0.0500000000002	5.71	0.299999999999	0.750000000001	0.0500000000002	9.31	0.31	2.2	1.53	0.62	AAA410.CD3.X24.Y3.tile.tissue.png	160	1	2000	160	172abd61b810ee821e91337cb95f14c9	0	0	0	0	0	0	0	0	0	0	0	0	0	/home/dhl_ec/bnelissen/Slides/CD3_manuscript/CD3_slides/AAA410.CD3/AAA410.CD3.run1	255	0.7	0.06	0.7	0.06	-8.46232110338	0.0	0.195800208547	0.0348981367188
0.0	4000000.0	0.0	7996.0	4000000.0	4000000.0	0.0	1.0	2.47	2.85	1.11	0.04	5.78	0.3	0.740000000001	0.0500000000002	9.31	0.299999999999	2.2	1.53	0.419999999999	AAA410.CD3.X24.Y4.tile.tissue.png	161	1	2000	161	4a96df48f2a6740ec16ca4762c45c4b4	0	0	0	0	0	0	0	0	0	0	0	0	0	/home/dhl_ec/bnelissen/Slides/CD3_manuscript/CD3_slides/AAA410.CD3/AAA410.CD3.run1	255	0.7	0.06	0.7	0.06	-8.38414507293	0.0	0.177190553662	0.0201885546875
0.0	4000000.0	0.0	7996.0	4000000.0	4000000.0	0.0	1.0	1.4	1.09	1.18	0.04	5.78	0.299999999999	0.74	0.04	8.45	0.31	2.19	1.52	0.419999999999	AAA410.CD3.X24.Y5.tile.tissue.png	162	1	2000	162	4892bb35d5afd117c7a65e2116bf9e77	0	0	0	0	0	0	0	0	0	0	0	0	0	/home/dhl_ec/bnelissen/Slides/CD3_manuscript/CD3_slides/AAA410.CD3/AAA410.CD3.run1	255	0.7	0.06	0.7	0.06	0.0	0.0	0.149968546875	0.0145097851562
62.0	4000000.0	36.0	7996.0	4000000.0	4000000.0	1.0	1.0	0.89	1.0	1.13	0.0500000000002	5.78	0.3	0.73	0.0500000000002	9.7	0.37	2.18	1.53	0.41	AAA410.CD3.X24.Y6.tile.tissue.png	163	1	2000	163	469eaa4c4e07c55eb62faaac298f6691	0	0	0	0	0	0	0	0	0	0	0	0	0	/home/dhl_ec/bnelissen/Slides/CD3_manuscript/CD3_slides/AAA410.CD3/AAA410.CD3.run1	255	0.7	0.06	0.7	0.06	-7.72308594596	0.0	0.115790759284	0.0104103066406
0.0	4000000.0	0.0	7996.0	4000000.0	4000000.0	0.0	1.0	1.1	0.99	1.16	0.0500000000002	5.77	0.29	0.740000000001	0.04	8.4	0.3	2.2	1.54	0.41	AAA410.CD3.X24.Y7.tile.tissue.png	164	1	2000	164	021393ed36cbd3657fb2cb9d704fa502	0	0	0	0	0	0	0	0	0	0	0	0	0	/home/dhl_ec/bnelissen/Slides/CD3_manuscript/CD3_slides/AAA410.CD3/AAA410.CD3.run1	255	0.7	0.06	0.7	0.06	0.0	0.0	0.0916505546875	0.0100901767578
0.0	4000000.0	0.0	7996.0	4000000.0	4000000.0	0.0	1.0	0.87	1.09	1.14	0.0500000000002	5.78	0.29	0.75	0.0499999999993	9.33	0.3	2.21	1.53	0.41	AAA410.CD3.X24.Y8.tile.tissue.png	165	1	2000	165	ee6d6ee5d0767eba754a6dcbf6c7695f	0	0	0	0	0	0	0	0	0	0	0	0	0	/home/dhl_ec/bnelissen/Slides/CD3_manuscript/CD3_slides/AAA410.CD3/AAA410.CD3.run1	255	0.7	0.06	0.7	0.06	-7.08500937088	0.0	0.149838136321	0.034543125
31406.0	3953446.0	5913.0	10044.0	3953446.0	4000000.0	157.0	1.0	0.94	1.06	1.12	0.0500000000002	6.94	0.37	0.749999999999	0.0599999999995	10.04	0.370000000001	2.19	1.53	0.41	AAA410.CD3.X24.Y9.tile.tissue.png	166	1	2000	166	98cfe975860525b402821098b12acb9b	0	0	0	0	0	0	0	0	0	0	0	0	0	/home/dhl_ec/bnelissen/Slides/CD3_manuscript/CD3_slides/AAA410.CD3/AAA410.CD3.run1	255	0.7	0.06	0.7	0.06	-8.08314364254	-11.4505958662	0.371171242102	0.154100664063
0.0	800850.0	0.0	6774.0	800850.0	4000000.0	0.0	1.0	0.920000000001	0.95	1.12	0.0500000000002	6.99	0.37	0.839999999999	0.18	6.94	0.160000000001	2.21	1.52	0.379999999999	AAA410.CD3.X25.Y1.tile.tissue.png	167	1	2000	167	7a559c8f6b5dee570243640e3f21b30f	0	0	0	0	0	0	0	0	0	0	0	0	0	/home/dhl_ec/bnelissen/Slides/CD3_manuscript/CD3_slides/AAA410.CD3/AAA410.CD3.run1	255	0.7	0.06	0.7	0.06	-7.98674587754	-12.2025476376	0.899213406949	2.02807537109
0.0	14265.0	0.0	831.0	14265.0	4000000.0	0.0	2.0	1.63	0.940000000001	1.13	0.0500000000002	6.73	0.37	0.91	0.21	5.88	0.14	2.11	1.53	0.36	AAA410.CD3.X25.Y10.tile.tissue.png	168	1	2000	168	da8b59df13d9862cf4650a63f797203a	0	0	0	0	0	0	0	0	0	0	0	0	0	/home/dhl_ec/bnelissen/Slides/CD3_manuscript/CD3_slides/AAA410.CD3/AAA410.CD3.run1	255	0.7	0.06	0.7	0.06	0.0	-11.6482646836	3.69712610629	0.229030443726
0.0	1442358.0	0.0	12229.0	1442358.0	4000000.0	0.0	5.0	0.78	0.96	1.13	0.0599999999995	7.07	0.38	0.86	0.16	7.5	0.2	2.25	1.53	0.38	AAA410.CD3.X25.Y2.tile.tissue.png	169	1	2000	169	e8ab72facc88beb1595814400869e593	0	0	0	0	0	0	0	0	0	0	0	0	0	/home/dhl_ec/bnelissen/Slides/CD3_manuscript/CD3_slides/AAA410.CD3/AAA410.CD3.run1	255	0.7	0.06	0.7	0.06	-8.30978289359	-11.8327783104	2.17985609424	1.27023495312
55.0	3661505.0	30.0	8839.0	3661505.0	4000000.0	1.0	1.0	1.58	0.960000000001	1.12	0.0500000000002	7.31	0.38	0.749999999999	0.0699999999997	9.49	0.35	2.19	1.52	0.42	AAA410.CD3.X25.Y3.tile.tissue.png	170	1	2000	170	dd63802cc7a58ee090895e10dc9fa90d	0	0	0	0	0	0	0	0	0	0	0	0	0	/home/dhl_ec/bnelissen/Slides/CD3_manuscript/CD3_slides/AAA410.CD3/AAA410.CD3.run1	255	0.7	0.06	0.7	0.06	-7.69898003271	-10.4652240851	0.194550416474	0.196654015625
0.0	4000000.0	0.0	7996.0	4000000.0	4000000.0	0.0	1.0	0.88	1.27	1.12	0.04	5.85	0.3	0.73	0.0499999999993	9.46	0.3	2.2	1.53	0.42	AAA410.CD3.X25.Y4.tile.tissue.png	171	1	2000	171	26dae116497bf3ba6ef6ba210bbc6482	0	0	0	0	0	0	0	0	0	0	0	0	0	/home/dhl_ec/bnelissen/Slides/CD3_manuscript/CD3_slides/AAA410.CD3/AAA410.CD3.run1	255	0.7	0.06	0.7	0.06	-7.25723075872	0.0	0.143094087254	0.01705925
0.0	4000000.0	0.0	7996.0	4000000.0	4000000.0	0.0	1.0	0.81	0.969999999999	1.12	0.04	5.77	0.29	0.74	0.0500000000002	9.28	0.3	2.2	1.52	0.42	AAA410.CD3.X25.Y5.tile.tissue.png	172	1	2000	172	0a6ffdd0fbf5b00837064af50062df59	0	0	0	0	0	0	0	0	0	0	0	0	0	/home/dhl_ec/bnelissen/Slides/CD3_manuscript/CD3_slides/AAA410.CD3/AAA410.CD3.run1	255	0.7	0.06	0.7	0.06	-6.38117316184	0.0	0.0983178531025	0.00763877587891
0.0	4000000.0	0.0	7996.0	4000000.0	4000000.0	0.0	1.0	1.16	0.98	1.13	0.04	5.78	0.3	0.740000000001	0.0500000000002	8.35	0.3	2.2	1.52	0.43	AAA410.CD3.X25.Y6.tile.tissue.png	173	1	2000	173	2de66ea294410bb9f167c6bb910e6f8f	0	0	0	0	0	0	0	0	0	0	0	0	0	/home/dhl_ec/bnelissen/Slides/CD3_manuscript/CD3_slides/AAA410.CD3/AAA410.CD3.run1	255	0.7	0.06	0.7	0.06	0.0	0.0	0.0912342734375	0.00953524902344
0.0	4000000.0	0.0	7996.0	4000000.0	4000000.0	0.0	1.0	0.85	1.01	1.12	0.0500000000002	5.78	0.29	0.73	0.0500000000002	9.3	0.3	2.2	1.52	0.41	AAA410.CD3.X25.Y7.tile.tissue.png	174	1	2000	174	7070585d40485b987b2061b654d31eba	0	0	0	0	0	0	0	0	0	0	0	0	0	/home/dhl_ec/bnelissen/Slides/CD3_manuscript/CD3_slides/AAA410.CD3/AAA410.CD3.run1	255	0.7	0.06	0.7	0.06	-6.91939572517	0.0	0.0897876552883	0.0111090371094
0.0	4000000.0	0.0	7996.0	4000000.0	4000000.0	0.0	1.0	0.88	0.99	1.11	0.0499999999993	5.74	0.299999999999	0.74	0.0500000000002	9.28	0.29	2.21	1.52	0.4	AAA410.CD3.X25.Y8.tile.tissue.png	175	1	2000	175	bcc16a790ec9db54983b96564c3250c7	0	0	0	0	0	0	0	0	0	0	0	0	0	/home/dhl_ec/bnelissen/Slides/CD3_manuscript/CD3_slides/AAA410.CD3/AAA410.CD3.run1	255	0.7	0.06	0.7	0.06	-4.67679438023	0.0	0.0671188437567	0.0131113603516
76.0	2419568.0	40.0	10696.0	2419568.0	4000000.0	1.0	2.0	0.929999999999	1.14	1.12	0.0600000000004	6.9	0.36	0.759999999999	0.11	8.07	0.29	2.11	1.47	0.37	AAA410.CD3.X25.Y9.tile.tissue.png	176	1	2000	176	6e6e5eabab5092173e49ae26854683f6	0	0	0	0	0	0	0	0	0	0	0	0	0	/home/dhl_ec/bnelissen/Slides/CD3_manuscript/CD3_slides/AAA410.CD3/AAA410.CD3.run1	255	0.7	0.06	0.7	0.06	-7.0248912362	-11.2866342998	0.437007468129	0.7753049375
940.0	1711794.0	350.0	8793.0	1711794.0	4000000.0	6.0	5.0	1.83	1.96	1.09	0.0500000000002	6.49	0.360000000001	0.78	0.139999999999	7.56	0.27	2.12	1.46	0.500000000001	AAA410.CD3.X26.Y3.tile.tissue.png	177	1	2000	177	a2b91aa6f00539ae4904ceea4fc7d279	0	0	0	0	0	0	0	0	0	0	0	0	0	/home/dhl_ec/bnelissen/Slides/CD3_manuscript/CD3_slides/AAA410.CD3/AAA410.CD3.run1	255	0.7	0.06	0.7	0.06	-8.50792125774	-11.2811007872	0.682781368635	0.862530105469
0.0	3080552.0	0.0	10299.0	3080552.0	4000000.0	0.0	4.0	0.77	0.929999999999	1.05	0.0500000000002	6.1	0.35	0.710000000001	0.0799999999999	8.06	0.24	2.1	1.43	0.45	AAA410.CD3.X26.Y4.tile.tissue.png	178	1	2000	178	3fa796a3ff2b906e93ac1a99a2e08948	0	0	0	0	0	0	0	0	0	0	0	0	0	/home/dhl_ec/bnelissen/Slides/CD3_manuscript/CD3_slides/AAA410.CD3/AAA410.CD3.run1	255	0.7	0.06	0.7	0.06	-7.66089526921	-11.2325134142	0.337958376423	0.389758167969
106.0	3766272.0	46.0	8154.0	3766272.0	4000000.0	1.0	1.0	0.780000000001	1.65	1.11	0.0500000000002	6.25	0.35	0.72	0.0599999999995	8.99	0.34	2.07	1.46	0.87	AAA410.CD3.X26.Y5.tile.tissue.png	179	1	2000	179	93bc229a2f44e0b0a14c43d577f8e9f1	0	0	0	0	0	0	0	0	0	0	0	0	0	/home/dhl_ec/bnelissen/Slides/CD3_manuscript/CD3_slides/AAA410.CD3/AAA410.CD3.run1	255	0.7	0.06	0.7	0.06	-8.02911449304	-10.6672306351	0.249600355263	0.103636033203
0.0	4000000.0	0.0	7996.0	4000000.0	4000000.0	0.0	1.0	0.92	1.13	1.08	0.0500000000002	5.54	0.28	0.72	0.04	8.87	0.29	2.12	1.47	0.399999999999	AAA410.CD3.X26.Y6.tile.tissue.png	180	1	2000	180	1ab9ff87473245779d9cda5ad011d64e	0	0	0	0	0	0	0	0	0	0	0	0	0	/home/dhl_ec/bnelissen/Slides/CD3_manuscript/CD3_slides/AAA410.CD3/AAA410.CD3.run1	255	0.7	0.06	0.7	0.06	-6.63353472069	0.0	0.119047680926	0.0167531933594
0.0	4000000.0	0.0	7996.0	4000000.0	4000000.0	0.0	1.0	0.77	2.08	1.04	0.04	5.34	0.27	0.71	0.04	8.7	0.279999999999	2.11	1.47	0.4	AAA410.CD3.X26.Y7.tile.tissue.png	181	1	2000	181	6d74017dd960038f088a5136d5f4973f	0	0	0	0	0	0	0	0	0	0	0	0	0	/home/dhl_ec/bnelissen/Slides/CD3_manuscript/CD3_slides/AAA410.CD3/AAA410.CD3.run1	255	0.7	0.06	0.7	0.06	-8.13248790207	0.0	0.130741681134	0.0203106699219
0.0	3900641.0	0.0	10185.0	3900641.0	4000000.0	0.0	2.0	1.54	2.14	1.06	0.0500000000002	6.17	0.35	0.700000000001	0.0599999999995	8.47	0.27	2.08	1.43	0.6	AAA410.CD3.X26.Y8.tile.tissue.png	182	1	2000	182	22df38664c4e9e6222da92dd7eefd083	0	0	0	0	0	0	0	0	0	0	0	0	0	/home/dhl_ec/bnelissen/Slides/CD3_manuscript/CD3_slides/AAA410.CD3/AAA410.CD3.run1	255	0.7	0.06	0.7	0.06	-6.61570344673	-10.9777852723	0.213896606083	0.115509453125
0.0	197502.0	0.0	4154.0	197502.0	4000000.0	0.0	1.0	2.4	1.72	1.28	0.0599999999995	7.76	0.34	0.809999999999	0.190000000001	5.38	0.13	1.98	1.43	0.34	AAA410.CD3.X26.Y9.tile.tissue.png	183	1	2000	183	78c3d5904c2f01268eab558d044f7e7d	0	0	0	0	0	0	0	0	0	0	0	0	0	/home/dhl_ec/bnelissen/Slides/CD3_manuscript/CD3_slides/AAA410.CD3/AAA410.CD3.run1	255	0.7	0.06	0.7	0.06	0.0	-11.1330946158	1.3839893077	0.762898168457
0.0	38024.0	0.0	828.0	38024.0	4000000.0	0.0	1.0	2.88	1.46	1.06	0.0499999999993	5.94	0.35	0.88	0.200000000001	5.28	0.129999999999	1.97	1.42	0.330000000001	AAA410.CD3.X27.Y4.tile.tissue.png	184	1	2000	184	daa79a6c09cee43ec0c1de68bf653e93	0	0	0	0	0	0	0	0	0	0	0	0	0	/home/dhl_ec/bnelissen/Slides/CD3_manuscript/CD3_slides/AAA410.CD3/AAA410.CD3.run1	255	0.7	0.06	0.7	0.06	0.0	-12.2087473624	0.448343223605	0.389838032959
0.0	555827.0	0.0	6202.0	555827.0	4000000.0	0.0	1.0	2.71	1.19	1.14	0.0500000000002	7.85	0.34	0.83	0.179999999999	6.1	0.139999999999	2.03	1.43	0.490000000001	AAA410.CD3.X27.Y5.tile.tissue.png	185	1	2000	185	a5b65ab9eae65d76b798c703c2c1393e	0	0	0	0	0	0	0	0	0	0	0	0	0	/home/dhl_ec/bnelissen/Slides/CD3_manuscript/CD3_slides/AAA410.CD3/AAA410.CD3.run1	255	0.7	0.06	0.7	0.06	-5.32316773831	-10.9362890925	1.15827811531	0.324393640625
272.0	3617208.0	102.0	10900.0	3617208.0	4000000.0	2.0	2.0	2.33	1.35	1.04	0.0499999999993	6.3	0.38	0.719999999999	0.0700000000006	8.65	0.34	2.09	1.44	0.530000000001	AAA410.CD3.X27.Y6.tile.tissue.png	186	1	2000	186	f581027e49768e8bf1cbadd12a957060	0	0	0	0	0	0	0	0	0	0	0	0	0	/home/dhl_ec/bnelissen/Slides/CD3_manuscript/CD3_slides/AAA410.CD3/AAA410.CD3.run1	255	0.7	0.06	0.7	0.06	-7.89968532409	-11.661595603	0.232653173052	0.347728585938
0.0	4000000.0	0.0	7996.0	4000000.0	4000000.0	0.0	1.0	2.9	1.88	1.05	0.0500000000002	5.75	0.27	0.71	0.0500000000002	8.6	0.290000000001	2.32	1.43	0.39	AAA410.CD3.X27.Y7.tile.tissue.png	187	1	2000	187	7b3c0a5721639a6e3100f81c8743949d	0	0	0	0	0	0	0	0	0	0	0	0	0	/home/dhl_ec/bnelissen/Slides/CD3_manuscript/CD3_slides/AAA410.CD3/AAA410.CD3.run1	255	0.7	0.0603265682608	0.7	0.0603265682608	-7.15195385943	-11.2309288633	0.12837533172	0.0385402621979
0.0	2836439.0	0.0	10144.0	2836439.0	4000000.0	0.0	4.0	2.35	1.03	1.03	0.0599999999995	6.2	0.339999999999	0.740000000001	0.0900000000001	7.72	0.24	2.08	1.45	0.37	AAA410.CD3.X27.Y8.tile.tissue.png	188	1	2000	188	f4a33977cf3770c644991b06047281f0	0	0	0	0	0	0	0	0	0	0	0	0	0	/home/dhl_ec/bnelissen/Slides/CD3_manuscript/CD3_slides/AAA410.CD3/AAA410.CD3.run1	255	0.7	0.06	0.7	0.06	-6.39497649233	-10.8342991922	0.525684633423	0.687539433594
75.0	463700.0	37.0	5416.0	463700.0	4000000.0	1.0	2.0	2.3	1.15	1.14	0.0500000000002	7.9	0.35	0.870000000001	0.18	6.44	0.21	2.01	1.44	0.5	AAA410.CD3.X28.Y6.tile.tissue.png	189	1	2000	189	bbb07deacadc3aa1dc3ad5d8ab6d201e	0	0	0	0	0	0	0	0	0	0	0	0	0	/home/dhl_ec/bnelissen/Slides/CD3_manuscript/CD3_slides/AAA410.CD3/AAA410.CD3.run1	255	0.7	0.06	0.7	0.06	-8.19298073106	-12.4127390937	0.80364786115	0.940422558594
102.0	640574.0	42.0	6821.0	640574.0	4000000.0	1.0	1.0	1.73	1.74	1.1	0.0500000000002	6.28	0.34	0.820000000001	0.17	6.53	0.22	2.07	1.42	0.36	AAA410.CD3.X28.Y7.tile.tissue.png	190	1	2000	190	ae665f9a2853ca984249f260055a5daf	0	0	0	0	0	0	0	0	0	0	0	0	0	/home/dhl_ec/bnelissen/Slides/CD3_manuscript/CD3_slides/AAA410.CD3/AAA410.CD3.run1	255	0.7	0.06	0.7	0.06	-7.45195224684	-11.1941087715	1.36156972372	0.44325884375
0.0	3027.0	0.0	422.0	3027.0	4000000.0	0.0	2.0	1.16	1.43	1.05	0.0500000000002	6.1	0.35	0.82	0.2	5.74	0.12	1.96	1.43	0.51	AAA410.CD3.X28.Y8.tile.tissue.png	191	1	2000	191	47fc8b19708e0fc0db197dc555656c16	0	0	0	0	0	0	0	0	0	0	0	0	0	/home/dhl_ec/bnelissen/Slides/CD3_manuscript/CD3_slides/AAA410.CD3/AAA410.CD3.run1	255	0.7	0.06	0.7	0.06	-9.22310912098	-12.2555299064	3.74017295057	1.82866484464
0.0	0.0	0.0	0.0	0.0	696000.0	0.0	0.0	0.29	0.44	0.440000000001	0.0100000000002	1.02	0.0500000000002	0.129999999999	0.04	0.65	0.0199999999995	0.32	0.24	0.0600000000004	AAA410.CD3.X29.Y0.tile.tissue.png	192	1	348	192	a31305a8b3ab00bdb2cbf52e61454b24	0	0	0	0	0	0	0	0	0	0	0	0	0	/home/dhl_ec/bnelissen/Slides/CD3_manuscript/CD3_slides/AAA410.CD3/AAA410.CD3.run1	255	1.0	0.06	1.0	0.06	0.0	0.0	0.0	8.49241307471
598.0	4000000.0	280.0	7996.0	4000000.0	4000000.0	7.0	1.0	1.16	1.71	1.45	0.04	5.65	0.28	0.7	0.0499999999993	8.95	0.349999999999	2.04	1.43	0.57	AAA410.CD3.X3.Y10.tile.tissue.png	193	1	2000	193	3614d84eed8c3d05b2fd3c289e645da1	0	0	0	0	0	0	0	0	0	0	0	0	0	/home/dhl_ec/bnelissen/Slides/CD3_manuscript/CD3_slides/AAA410.CD3/AAA410.CD3.run1	255	0.7	0.06	0.7	0.06	-8.79984658172	-11.4567741745	1.16723873902	0.0315179176846
126.0	3999794.0	68.0	8022.0	3999794.0	4000000.0	2.0	1.0	1.41	1.61	1.29	0.0499999999993	5.79	0.35	0.7	0.0500000000002	8.87	0.360000000001	2.04	1.42	0.379999999999	AAA410.CD3.X3.Y11.tile.tissue.png	194	1	2000	194	0af1d84f179127bebec8fc8f59c68680	0	0	0	0	0	0	0	0	0	0	0	0	0	/home/dhl_ec/bnelissen/Slides/CD3_manuscript/CD3_slides/AAA410.CD3/AAA410.CD3.run1	255	0.7	0.06	0.7	0.06	-7.78700394023	-11.5036076372	0.332786877658	0.0414811037979
0.0	3661309.0	0.0	8012.0	3661309.0	4000000.0	0.0	1.0	1.35	1.98	1.45	0.0500000000002	6.16	0.34	0.71	0.0699999999997	8.24	0.27	2.08	1.47	0.61	AAA410.CD3.X3.Y12.tile.tissue.png	195	1	2000	195	0a3c83a35c5538eed8a652464a3f9738	0	0	0	0	0	0	0	0	0	0	0	0	0	/home/dhl_ec/bnelissen/Slides/CD3_manuscript/CD3_slides/AAA410.CD3/AAA410.CD3.run1	255	0.7	0.06	0.7	0.06	-6.54326804671	-10.6635150156	0.210196666132	0.144818980469
0.0	428282.0	0.0	5045.0	428282.0	4000000.0	0.0	3.0	1.54	1.18	1.08	0.0599999999995	6.9	0.34	0.829999999999	0.18	6.01	0.14	2.01	1.42	0.52	AAA410.CD3.X3.Y13.tile.tissue.png	196	1	2000	196	3c296104bde0d34d9cbe024d3ff829ec	0	0	0	0	0	0	0	0	0	0	0	0	0	/home/dhl_ec/bnelissen/Slides/CD3_manuscript/CD3_slides/AAA410.CD3/AAA410.CD3.run1	255	0.7	0.06	0.7	0.06	-7.2607538789	-10.9371364377	0.609725904909	0.628257838867
250.0	1684077.0	122.0	6726.0	1684077.0	4000000.0	3.0	1.0	1.41	1.25	1.16	0.0599999999995	6.15	0.34	0.780000000001	0.13	7.24	0.26	2.01	1.43	0.670000000001	AAA410.CD3.X3.Y9.tile.tissue.png	197	1	2000	197	cbab6757eaf50fa1d42248bf425096d4	0	0	0	0	0	0	0	0	0	0	0	0	0	/home/dhl_ec/bnelissen/Slides/CD3_manuscript/CD3_slides/AAA410.CD3/AAA410.CD3.run1	255	0.7	0.06	0.7	0.06	-8.58146320067	-11.3253252278	1.13332530098	0.469821601563
878.0	3999994.0	387.0	8000.0	3999994.0	4000000.0	9.0	1.0	1.38	1.89	1.1	0.04	5.77	0.34	0.699999999999	0.0500000000002	8.91	0.35	2.04	1.42	0.690000000001	AAA410.CD3.X4.Y10.tile.tissue.png	198	1	2000	198	aca9b3e2fc46369f0fa2864a526f75bd	0	0	0	0	0	0	0	0	0	0	0	0	0	/home/dhl_ec/bnelissen/Slides/CD3_manuscript/CD3_slides/AAA410.CD3/AAA410.CD3.run1	255	0.7	0.06	0.7	0.06	-8.70853301639	-11.5265590056	0.949438899328	0.0469160571289
0.0	3999933.0	0.0	8012.0	3999933.0	4000000.0	0.0	1.0	1.32	1.6	1.07	0.0500000000002	5.77	0.41	0.91	0.0500000000002	8.46	0.27	2.07	1.43	0.860000000001	AAA410.CD3.X4.Y11.tile.tissue.png	199	1	2000	199	33c0b6f1b03d2a4db19a3bb1fd678214	0	0	0	0	0	0	0	0	0	0	0	0	0	/home/dhl_ec/bnelissen/Slides/CD3_manuscript/CD3_slides/AAA410.CD3/AAA410.CD3.run1	255	0.7	0.06	0.7	0.06	-7.12144006731	-11.3765098719	0.27980764686	0.0236467103333
0.0	4000000.0	0.0	7996.0	4000000.0	4000000.0	0.0	1.0	1.42	1.65	1.42	0.0500000000002	5.69	0.29	0.710000000001	0.0500000000002	7.64	0.28	2.06	1.45	0.58	AAA410.CD3.X4.Y12.tile.tissue.png	200	1	2000	200	d7a01323cd3a1d0ae2ec3c6149565013	0	0	0	0	0	0	0	0	0	0	0	0	0	/home/dhl_ec/bnelissen/Slides/CD3_manuscript/CD3_slides/AAA410.CD3/AAA410.CD3.run1	255	0.7	0.06	0.7	0.06	0.0	-11.7704259378	0.176462921875	0.0173269616699
0.0	3329800.0	0.0	8462.0	3329800.0	4000000.0	0.0	1.0	1.56	1.48	1.56	0.0499999999993	6.14	0.35	0.72	0.0799999999999	7.29	0.25	2.1	1.42	0.839999999999	AAA410.CD3.X4.Y13.tile.tissue.png	201	1	2000	201	b1d2e7b22c769d3d45c4ed61aec01246	0	0	0	0	0	0	0	0	0	0	0	0	0	/home/dhl_ec/bnelissen/Slides/CD3_manuscript/CD3_slides/AAA410.CD3/AAA410.CD3.run1	255	0.7	0.06	0.7	0.06	0.0	-10.7448915387	0.288682972701	0.254146800781
0.0	115499.0	0.0	1838.0	115499.0	4000000.0	0.0	1.0	1.51	1.69	1.07	0.0500000000002	6.28	0.34	0.839999999999	0.19	5.37	0.13	1.97	1.44	0.51	AAA410.CD3.X4.Y14.tile.tissue.png	202	1	2000	202	76fac92b7ebcfe776d72af8ca8e2436a	0	0	0	0	0	0	0	0	0	0	0	0	0	/home/dhl_ec/bnelissen/Slides/CD3_manuscript/CD3_slides/AAA410.CD3/AAA410.CD3.run1	255	0.7	0.06	0.7	0.06	0.0	-11.2155955964	0.809147968814	0.398167116699
70.0	687559.0	35.0	5368.0	687559.0	4000000.0	1.0	1.0	1.16	1.72	1.12	0.0500000000002	6.17	0.34	0.81	0.18	6.53	0.22	1.98	1.42	0.599999999999	AAA410.CD3.X4.Y9.tile.tissue.png	203	1	2000	203	a78bb53eff1803e10c961f87ea2c5c79	0	0	0	0	0	0	0	0	0	0	0	0	0	/home/dhl_ec/bnelissen/Slides/CD3_manuscript/CD3_slides/AAA410.CD3/AAA410.CD3.run1	255	0.7	0.06	0.7	0.06	-8.48802536345	-11.6336546844	1.87825590306	0.344795263672
869.0	4000000.0	411.0	7996.0	4000000.0	4000000.0	10.0	1.0	1.56	1.89	1.07	0.0500000000002	6.77	0.27	0.690000000001	0.04	8.89	0.34	2.02	1.43	0.84	AAA410.CD3.X5.Y10.tile.tissue.png	204	1	2000	204	8c06631c314cc14ce8dd5563d7bc8a1d	0	0	0	0	0	0	0	0	0	0	0	0	0	/home/dhl_ec/bnelissen/Slides/CD3_manuscript/CD3_slides/AAA410.CD3/AAA410.CD3.run1	255	0.7	0.06	0.7	0.06	-8.65072750597	-11.8595241542	0.884516438176	0.0875400627979
136.0	4000000.0	49.0	7996.0	4000000.0	4000000.0	1.0	1.0	2.36	2.1	1.1	0.04	5.68	0.27	0.700000000001	0.04	8.87	0.349999999999	2.05	1.42	0.54	AAA410.CD3.X5.Y11.tile.tissue.png	205	1	2000	205	58205e38c5772f3ae14999fbf919ea71	0	0	0	0	0	0	0	0	0	0	0	0	0	/home/dhl_ec/bnelissen/Slides/CD3_manuscript/CD3_slides/AAA410.CD3/AAA410.CD3.run1	255	0.7	0.06	0.7	0.06	-7.66757108311	-11.4851750428	0.323282999486	0.0253317956576
64.0	4000000.0	36.0	7996.0	4000000.0	4000000.0	1.0	1.0	1.47	1.65	1.4	0.04	5.65	0.27	0.700000000001	0.04	8.8	0.34	2.04	1.43	0.570000000001	AAA410.CD3.X5.Y12.tile.tissue.png	206	1	2000	206	5652370ccde6448b5d50252422794ff8	0	0	0	0	0	0	0	0	0	0	0	0	0	/home/dhl_ec/bnelissen/Slides/CD3_manuscript/CD3_slides/AAA410.CD3/AAA410.CD3.run1	255	0.7	0.06	0.7	0.06	-7.40322670918	-10.6724202716	0.188250692498	0.0198126697977
0.0	4000000.0	0.0	7996.0	4000000.0	4000000.0	0.0	1.0	1.94	1.74	1.51	0.04	5.67	0.28	0.700000000001	0.0500000000002	7.65	0.27	2.06	1.43	0.55	AAA410.CD3.X5.Y13.tile.tissue.png	207	1	2000	207	0a5f0a287eb1b3d1e56e9c0db4dd366e	0	0	0	0	0	0	0	0	0	0	0	0	0	/home/dhl_ec/bnelissen/Slides/CD3_manuscript/CD3_slides/AAA410.CD3/AAA410.CD3.run1	255	0.7	0.06	0.7	0.06	0.0	-11.4156384777	0.174502265625	0.0179444367367
0.0	1464444.0	0.0	7041.0	1464444.0	4000000.0	0.0	3.0	1.47	1.62	1.04	0.0499999999993	6.39	0.39	1.02	0.15	6.09	0.18	2.05	1.42	0.530000000001	AAA410.CD3.X5.Y14.tile.tissue.png	208	1	2000	208	2419a81d98bddd6cfd05b9cef7dc1ae7	0	0	0	0	0	0	0	0	0	0	0	0	0	/home/dhl_ec/bnelissen/Slides/CD3_manuscript/CD3_slides/AAA410.CD3/AAA410.CD3.run1	255	0.7	0.06	0.7	0.06	0.0	-11.0153632704	0.386357766156	0.64034815625
0.0	575052.0	0.0	5332.0	575052.0	4000000.0	0.0	1.0	1.48	1.23	1.14	0.0500000000002	6.21	0.35	0.84	0.179999999999	6.18	0.150000000001	1.97	1.43	0.450000000001	AAA410.CD3.X5.Y9.tile.tissue.png	209	1	2000	209	95452a6d652eb8d29c7ed5c822a49338	0	0	0	0	0	0	0	0	0	0	0	0	0	/home/dhl_ec/bnelissen/Slides/CD3_manuscript/CD3_slides/AAA410.CD3/AAA410.CD3.run1	255	0.7	0.06	0.7	0.06	-9.16640172132	-11.9890579937	3.84934059167	0.709036818359
1091.0	3999852.0	514.0	8034.0	3999852.0	4000000.0	12.0	1.0	1.72	1.76	1.41	0.0500000000002	6.94	0.349999999999	0.71	0.0500000000002	8.97	0.34	2.05	1.44	0.97	AAA410.CD3.X6.Y10.tile.tissue.png	210	1	2000	210	575144d15819568d0710b67041459c9c	0	0	0	0	0	0	0	0	0	0	0	0	0	/home/dhl_ec/bnelissen/Slides/CD3_manuscript/CD3_slides/AAA410.CD3/AAA410.CD3.run1	255	0.7	0.06	0.7	0.06	-8.77963811714	-12.1464022853	1.06675775026	0.097742934742
0.0	4000000.0	0.0	7996.0	4000000.0	4000000.0	0.0	1.0	1.39	1.8	1.12	0.04	5.67	0.28	0.69	0.0500000000002	8.49	0.27	2.08	1.43	0.8	AAA410.CD3.X6.Y11.tile.tissue.png	211	1	2000	211	9b132f7acc5869fc431c981dbc3baa3a	0	0	0	0	0	0	0	0	0	0	0	0	0	/home/dhl_ec/bnelissen/Slides/CD3_manuscript/CD3_slides/AAA410.CD3/AAA410.CD3.run1	255	0.7	0.06	0.7	0.06	-6.19323417459	-12.1042250238	0.342831187913	0.0407063187103
0.0	4000000.0	0.0	7996.0	4000000.0	4000000.0	0.0	1.0	1.78	1.91	1.03	0.04	5.72	0.27	0.7	0.04	8.47	0.27	2.07	1.42	0.620000000001	AAA410.CD3.X6.Y12.tile.tissue.png	212	1	2000	212	37b2b7232aa7facf60b19603817f2b47	0	0	0	0	0	0	0	0	0	0	0	0	0	/home/dhl_ec/bnelissen/Slides/CD3_manuscript/CD3_slides/AAA410.CD3/AAA410.CD3.run1	255	0.7	0.06	0.7	0.06	-7.15035964691	-11.7804042239	0.212352537275	0.0230946589432
2611.0	4000000.0	776.0	7996.0	4000000.0	4000000.0	12.0	1.0	1.8	1.18	1.37	0.04	5.23	0.280000000001	0.69	0.0500000000002	8.88	0.339999999999	2.07	1.43	0.89	AAA410.CD3.X6.Y13.tile.tissue.png	213	1	2000	213	f65e3de522c219f37925ca70c0468286	0	0	0	0	0	0	0	0	0	0	0	0	0	/home/dhl_ec/bnelissen/Slides/CD3_manuscript/CD3_slides/AAA410.CD3/AAA410.CD3.run1	255	0.7	0.06	0.7	0.06	-7.84078129803	0.0	0.13301659347	0.0409219726562
0.0	1971109.0	0.0	8988.0	1971109.0	4000000.0	0.0	4.0	1.32	2.52	1.11	0.0499999999993	5.95	0.339999999999	0.77	0.13	6.36	0.200000000001	2.04	1.42	0.98	AAA410.CD3.X6.Y14.tile.tissue.png	214	1	2000	214	53ae0960b188cea543df34cb1e256dfc	0	0	0	0	0	0	0	0	0	0	0	0	0	/home/dhl_ec/bnelissen/Slides/CD3_manuscript/CD3_slides/AAA410.CD3/AAA410.CD3.run1	255	0.7	0.06	0.7	0.06	0.0	-11.0952925117	0.335372815506	0.872489113281
134.0	803930.0	48.0	5817.0	803930.0	4000000.0	1.0	2.0	1.51	1.65	1.16	0.0599999999995	5.98	0.35	0.820000000001	0.17	6.61	0.23	1.99	1.42	0.47	AAA410.CD3.X6.Y9.tile.tissue.png	215	1	2000	215	01ab8a6054b0151d1bfb66cdae252870	0	0	0	0	0	0	0	0	0	0	0	0	0	/home/dhl_ec/bnelissen/Slides/CD3_manuscript/CD3_slides/AAA410.CD3/AAA410.CD3.run1	255	0.7	0.06	0.7	0.06	-8.56584432785	-11.5543826657	1.33420611515	0.295688587891
0.0	3997508.0	0.0	8240.0	3997508.0	4000000.0	0.0	1.0	2.68	1.48	1.08	0.04	5.78	0.34	0.69	0.0600000000004	8.49	0.29	2.07	1.42	0.599999999999	AAA410.CD3.X7.Y10.tile.tissue.png	216	1	2000	216	725fd8775b066e5f22530a2e515c5e70	0	0	0	0	0	0	0	0	0	0	0	0	0	/home/dhl_ec/bnelissen/Slides/CD3_manuscript/CD3_slides/AAA410.CD3/AAA410.CD3.run1	255	0.7	0.06	0.7	0.06	-7.78697002361	-10.7240351117	0.774357757536	0.0813499492187
122.0	3999867.0	57.0	8022.0	3999867.0	4000000.0	1.0	1.0	1.31	1.72	1.07	0.0500000000002	5.76	0.639999999999	0.700000000001	0.0500000000002	8.82	0.34	2.04	1.43	0.530000000001	AAA410.CD3.X7.Y11.tile.tissue.png	217	1	2000	217	5e3abca7042b158fa007b99e87c72101	0	0	0	0	0	0	0	0	0	0	0	0	0	/home/dhl_ec/bnelissen/Slides/CD3_manuscript/CD3_slides/AAA410.CD3/AAA410.CD3.run1	255	0.7	0.06	0.7	0.06	-8.32923420984	-11.4748440885	0.272679984193	0.0414379881287
0.0	4000000.0	0.0	7996.0	4000000.0	4000000.0	0.0	1.0	1.65	1.43	1.04	0.0500000000002	5.24	0.43	0.820000000001	0.0500000000002	7.62	0.28	2.07	1.42	0.690000000001	AAA410.CD3.X7.Y12.tile.tissue.png	218	1	2000	218	cd879823f55dd48e6d0fe03fa46ff6e3	0	0	0	0	0	0	0	0	0	0	0	0	0	/home/dhl_ec/bnelissen/Slides/CD3_manuscript/CD3_slides/AAA410.CD3/AAA410.CD3.run1	255	0.7	0.06	0.7	0.06	0.0	0.0	0.146920671875	0.0162723867188
1134.0	4000000.0	266.0	7996.0	4000000.0	4000000.0	6.0	1.0	1.46	1.73	1.14	0.04	5.23	0.47	0.77	0.04	8.84	0.34	2.06	1.47	0.52	AAA410.CD3.X7.Y13.tile.tissue.png	219	1	2000	219	91ee662e36d79f048f48114fe7490db4	0	0	0	0	0	0	0	0	0	0	0	0	0	/home/dhl_ec/bnelissen/Slides/CD3_manuscript/CD3_slides/AAA410.CD3/AAA410.CD3.run1	255	0.7	0.06	0.7	0.06	-7.66865855523	0.0	0.136718671642	0.022542265625
114.0	2311885.0	44.0	16219.0	2311885.0	4000000.0	1.0	5.0	1.51	1.82	1.13	0.0599999999995	6.06	0.35	0.77	0.12	7.62	0.27	2.05	1.43	0.6	AAA410.CD3.X7.Y14.tile.tissue.png	220	1	2000	220	a3b121d91ead28b9f90802591ff5b183	0	0	0	0	0	0	0	0	0	0	0	0	0	/home/dhl_ec/bnelissen/Slides/CD3_manuscript/CD3_slides/AAA410.CD3/AAA410.CD3.run1	255	0.7	0.06	0.7	0.06	-8.33231334821	-11.2330511869	0.919821044435	0.918533488281
0.0	1965773.0	0.0	8166.0	1965773.0	4000000.0	0.0	1.0	1.41	1.73	1.19	0.0600000000004	5.98	0.349999999999	0.77	0.13	7.06	0.2	2.07	1.42	0.499999999999	AAA410.CD3.X7.Y9.tile.tissue.png	221	1	2000	221	17139f450be5b984762d15ca83d25da3	0	0	0	0	0	0	0	0	0	0	0	0	0	/home/dhl_ec/bnelissen/Slides/CD3_manuscript/CD3_slides/AAA410.CD3/AAA410.CD3.run1	255	0.7	0.06	0.7	0.06	-7.19987003481	-11.4834245407	0.711148423413	0.71432471875
0.0	3802706.0	0.0	15959.0	3802706.0	4000000.0	0.0	8.0	1.54	2.15	1.2	0.0500000000002	6.13	0.360000000001	0.690000000001	0.0600000000004	8.46	0.28	2.1	1.42	0.8	AAA410.CD3.X8.Y10.tile.tissue.png	222	1	2000	222	48731653d6334c598eab4be5b52257a3	0	0	0	0	0	0	0	0	0	0	0	0	0	/home/dhl_ec/bnelissen/Slides/CD3_manuscript/CD3_slides/AAA410.CD3/AAA410.CD3.run1	255	0.7	0.06	0.7	0.06	-8.1960454502	-9.24686551093	0.379585173011	0.0967597890625
0.0	3994746.0	0.0	8492.0	3994746.0	4000000.0	0.0	1.0	2.11	1.18	1.05	0.0499999999993	5.96	0.35	0.699999999999	0.0600000000004	7.76	0.28	2.08	1.43	0.509999999999	AAA410.CD3.X8.Y11.tile.tissue.png	223	1	2000	223	6caec3b4eb6eb8f12caa27146d23fbea	0	0	0	0	0	0	0	0	0	0	0	0	0	/home/dhl_ec/bnelissen/Slides/CD3_manuscript/CD3_slides/AAA410.CD3/AAA410.CD3.run1	255	0.7	0.06	0.7	0.06	0.0	-10.600194454	0.281647694246	0.0868969526367
0.0	4000000.0	0.0	7996.0	4000000.0	4000000.0	0.0	1.0	2.04	1.84	1.04	0.0500000000002	5.37	0.280000000001	0.71	0.0500000000002	7.74	0.29	2.07	1.43	0.52	AAA410.CD3.X8.Y12.tile.tissue.png	224	1	2000	224	7326af3e3e11992abf9b08f52b48be06	0	0	0	0	0	0	0	0	0	0	0	0	0	/home/dhl_ec/bnelissen/Slides/CD3_manuscript/CD3_slides/AAA410.CD3/AAA410.CD3.run1	255	0.7	0.06	0.7	0.06	0.0	0.0	0.135952875	0.0123155859375
225.0	4000000.0	141.0	7996.0	4000000.0	4000000.0	3.0	1.0	1.79	1.61	1.11	0.04	5.38	0.28	0.700000000001	0.0499999999993	8.97	0.35	2.06	1.43	0.71	AAA410.CD3.X8.Y13.tile.tissue.png	225	1	2000	225	cb22a825ee6a65a860ccf7d22fbf5398	0	0	0	0	0	0	0	0	0	0	0	0	0	/home/dhl_ec/bnelissen/Slides/CD3_manuscript/CD3_slides/AAA410.CD3/AAA410.CD3.run1	255	0.7	0.06	0.7	0.06	-7.23026477902	0.0	0.166159954346	0.0362245
0.0	2079192.0	0.0	12168.0	2079192.0	4000000.0	0.0	2.0	1.91	1.88	1.13	0.0500000000002	6.14	0.35	0.770000000001	0.13	7.21	0.21	2.05	1.41	0.509999999999	AAA410.CD3.X8.Y14.tile.tissue.png	226	1	2000	226	7615e188473985625cf56ee0459d6842	0	0	0	0	0	0	0	0	0	0	0	0	0	/home/dhl_ec/bnelissen/Slides/CD3_manuscript/CD3_slides/AAA410.CD3/AAA410.CD3.run1	255	0.7	0.06	0.7	0.06	-7.5183998122	-11.0533169072	0.767961016249	0.493836847656
0.0	181846.0	0.0	2767.0	181846.0	4000000.0	0.0	1.0	0.86	1.49	1.11	0.0600000000004	6.13	0.349999999999	0.86	0.2	5.92	0.139999999999	2.01	1.43	0.54	AAA410.CD3.X8.Y8.tile.tissue.png	227	1	2000	227	e04d7ee1bb3b1ef4a2fb35e71c147f6a	0	0	0	0	0	0	0	0	0	0	0	0	0	/home/dhl_ec/bnelissen/Slides/CD3_manuscript/CD3_slides/AAA410.CD3/AAA410.CD3.run1	255	0.7	0.06	0.7	0.06	-8.17852119618	-11.541058545	1.68359009984	0.187506512207
237.0	3426592.0	113.0	18190.0	3426592.0	4000000.0	3.0	5.0	1.43	1.51	1.08	0.0600000000004	7.88	0.35	0.71	0.0799999999999	8.55	0.32	2.11	1.5	0.57	AAA410.CD3.X8.Y9.tile.tissue.png	228	1	2000	228	7a4184163848a35d34ec3e8cd689242f	0	0	0	0	0	0	0	0	0	0	0	0	0	/home/dhl_ec/bnelissen/Slides/CD3_manuscript/CD3_slides/AAA410.CD3/AAA410.CD3.run1	255	0.7	0.06	0.7	0.06	-8.58630418695	-10.7663283374	0.685995582034	1.23529801172
515.0	4000000.0	108.0	7996.0	4000000.0	4000000.0	1.0	1.0	1.01	1.86	1.11	0.04	5.9	0.27	0.72	0.0500000000002	9.08	0.360000000001	2.08	1.44	0.57	AAA410.CD3.X9.Y10.tile.tissue.png	229	1	2000	229	371097a180ec2abad5ce110326731aeb	0	0	0	0	0	0	0	0	0	0	0	0	0	/home/dhl_ec/bnelissen/Slides/CD3_manuscript/CD3_slides/AAA410.CD3/AAA410.CD3.run1	255	0.7	0.06	0.7	0.06	-6.8132485858	-11.517284063	0.18929368658	0.0462339574738
0.0	4000000.0	0.0	7996.0	4000000.0	4000000.0	0.0	1.0	1.05	1.14	1.09	0.04	5.83	0.280000000001	0.7	0.0500000000002	8.78	0.290000000001	2.07	1.43	0.59	AAA410.CD3.X9.Y11.tile.tissue.png	230	1	2000	230	673ce1677178d6da0dcedc92ca78dc5c	0	0	0	0	0	0	0	0	0	0	0	0	0	/home/dhl_ec/bnelissen/Slides/CD3_manuscript/CD3_slides/AAA410.CD3/AAA410.CD3.run1	255	0.7	0.06	0.7	0.06	-7.68363116964	-11.605489722	0.185341796979	0.0322219330449
0.0	4000000.0	0.0	7996.0	4000000.0	4000000.0	0.0	1.0	1.1	1.14	1.11	0.04	5.48	0.28	0.7	0.0500000000002	8.63	0.27	2.09	1.43	0.54	AAA410.CD3.X9.Y12.tile.tissue.png	231	1	2000	231	e89d345835a3262db924ea6a9c614613	0	0	0	0	0	0	0	0	0	0	0	0	0	/home/dhl_ec/bnelissen/Slides/CD3_manuscript/CD3_slides/AAA410.CD3/AAA410.CD3.run1	255	0.7	0.06	0.7	0.06	-4.9694394745	0.0	0.113028195433	0.0119310224609
2933.0	4000000.0	1016.0	7996.0	4000000.0	4000000.0	18.0	1.0	1.07	1.19	1.07	0.0500000000002	5.84	0.28	0.709999999999	0.0500000000002	9.09	0.35	2.05	1.43	0.530000000001	AAA410.CD3.X9.Y13.tile.tissue.png	232	1	2000	232	905e098be34fbc56025081d1fc17bfb7	0	0	0	0	0	0	0	0	0	0	0	0	0	/home/dhl_ec/bnelissen/Slides/CD3_manuscript/CD3_slides/AAA410.CD3/AAA410.CD3.run1	255	0.7	0.06	0.7	0.06	-7.90696314516	-10.7142526137	0.177452796044	0.0518866523037
10062.0	1683386.0	2603.0	6168.0	1683386.0	4000000.0	70.0	1.0	0.940000000001	1.16	1.05	0.0500000000002	6.5	0.349999999999	0.790000000001	0.13	7.35	0.259999999999	1.99	1.43	0.48	AAA410.CD3.X9.Y14.tile.tissue.png	233	1	2000	233	8963db98fe562ef679e83b5c66ceabf9	0	0	0	0	0	0	0	0	0	0	0	0	0	/home/dhl_ec/bnelissen/Slides/CD3_manuscript/CD3_slides/AAA410.CD3/AAA410.CD3.run1	255	0.7	0.06	0.7	0.06	-8.26357551658	-11.2215484555	0.524038556146	0.249818273437
256.0	2542103.0	114.0	8861.0	2542103.0	4000000.0	3.0	2.0	0.99	1.28	1.06	0.0500000000002	6.57	0.35	0.750000000001	0.120000000001	7.99	0.280000000001	2.1	1.43	0.5	AAA410.CD3.X9.Y8.tile.tissue.png	234	1	2000	234	8f511b2ba8db4e4fce6f77525f1c7971	0	0	0	0	0	0	0	0	0	0	0	0	0	/home/dhl_ec/bnelissen/Slides/CD3_manuscript/CD3_slides/AAA410.CD3/AAA410.CD3.run1	255	0.7	0.06	0.7	0.06	-8.95610846271	-11.1540304536	1.44903089248	0.671935746094
0.0	3998073.0	0.0	8246.0	3998073.0	4000000.0	0.0	1.0	0.97	1.19	1.04	0.04	5.92	0.35	0.7	0.0499999999993	8.57	0.28	2.09	1.43	0.570000000001	AAA410.CD3.X9.Y9.tile.tissue.png	235	1	2000	235	dc90c31b0986d2cae61008d917898d5b	0	0	0	0	0	0	0	0	0	0	0	0	0	/home/dhl_ec/bnelissen/Slides/CD3_manuscript/CD3_slides/AAA410.CD3/AAA410.CD3.run1	255	0.7	0.06	0.7	0.06	-6.90391831901	-10.8898540129	0.540435044216	0.0450164842529
[truncated: 2 more columns]
