# Supplementary material for: SlideToolkit: An Assistive Toolset for the Histological Quantification of Whole Slide Images
Source: PLoS One. 2014 Nov 5;9(11):e110289. doi: 10.1371/journal.pone.0110289 (PMC4220929; doi:10.1371/journal.pone.0110289)
Supplement: RawData S1 — ICC and BlandAltman plot - measurements and r-script.zip. Measurements of Run1 and Run2, including the code for the calculation of the intraclass correlation coefficient (ICC) and the code for the Bland and Altman plot. (ZIP) [file pone.0110289.s003.zip › cellprofiler.measurements/run1.62eea57043607792d0eee805f43625d6.DefaultOUT_Image.csv]

AreaOccupied_AreaOccupied_DAB_Nuclei	AreaOccupied_AreaOccupied_Tissue	AreaOccupied_Perimeter_DAB_Nuclei	AreaOccupied_Perimeter_Tissue	AreaOccupied_TotalArea_DAB_Nuclei	AreaOccupied_TotalArea_Tissue	Count_DAB_Nuclei	Count_Tissue	ExecutionTime_01LoadImages	ExecutionTime_02ColorToGray	ExecutionTime_03Smooth	ExecutionTime_04ImageMath	ExecutionTime_05IdentifyPrimaryObjects	ExecutionTime_06MeasureImageAreaOccupied	ExecutionTime_07UnmixColors	ExecutionTime_08MaskImage	ExecutionTime_09IdentifyPrimaryObjects	ExecutionTime_10MeasureImageAreaOccupied	ExecutionTime_11OverlayOutlines	ExecutionTime_12OverlayOutlines	ExecutionTime_13SaveImages	FileName_Original	Group_Index	Group_Number	Height_Original	ImageNumber	MD5Digest_Original	ModuleError_01LoadImages	ModuleError_02ColorToGray	ModuleError_03Smooth	ModuleError_04ImageMath	ModuleError_05IdentifyPrimaryObjects	ModuleError_06MeasureImageAreaOccupied	ModuleError_07UnmixColors	ModuleError_08MaskImage	ModuleError_09IdentifyPrimaryObjects	ModuleError_10MeasureImageAreaOccupied	ModuleError_11OverlayOutlines	ModuleError_12OverlayOutlines	ModuleError_13SaveImages	PathName_Original	Scaling_Original	Threshold_FinalThreshold_DAB_Nuclei	Threshold_FinalThreshold_Tissue	Threshold_OrigThreshold_DAB_Nuclei	Threshold_OrigThreshold_Tissue	Threshold_SumOfEntropies_DAB_Nuclei	Threshold_SumOfEntropies_Tissue	Threshold_WeightedVariance_DAB_Nuclei	Threshold_WeightedVariance_Tissue
184.0	77324.0	108.0	6792.0	77324.0	4000000.0	2.0	16.0	3.55	4.25	1.17	0.05	6.64	0.57	1.47	0.35	9.57	0.32	3.23	2.3	1.47	AAA326.CD3.X0.Y0.tile.tissue.png	1	1	2000	1	197983d9e89885b9228263eae21d6c13	0	0	0	0	0	0	0	0	0	0	0	0	0	/home/dhl_ec/bnelissen/Slides/CD3_manuscript/CD3_slides/AAA326.CD3/AAA326.CD3.run1	255	0.7	0.06	0.7	0.06	-7.87473897796	-10.6483220822	0.300154041318	5.6913728623
989.0	234991.0	240.0	15162.0	234991.0	4000000.0	4.0	35.0	4.13	2.05	1.17	0.06	6.61	0.57	1.24	0.31	10.03	0.36	3.41	2.59	1.04	AAA326.CD3.X0.Y1.tile.tissue.png	2	1	2000	2	1cf9a8e82664f6916218c7a12190a0f4	0	0	0	0	0	0	0	0	0	0	0	0	0	/home/dhl_ec/bnelissen/Slides/CD3_manuscript/CD3_slides/AAA326.CD3/AAA326.CD3.run1	255	0.7	0.06	0.7	0.06	-7.91029112627	-8.89860137541	0.301847231146	2.14074437207
0.0	42094.0	0.0	1552.0	42094.0	4000000.0	0.0	3.0	2.7	2.56	1.18	0.06	6.54	0.61	1.26	0.32	8.05	0.22	3.16	1.95	0.52	AAA326.CD3.X0.Y2.tile.tissue.png	3	1	2000	3	38594650e194bd7f81ebf45e2be9f743	0	0	0	0	0	0	0	0	0	0	0	0	0	/home/dhl_ec/bnelissen/Slides/CD3_manuscript/CD3_slides/AAA326.CD3/AAA326.CD3.run1	255	0.7	0.06	0.7	0.06	-7.86554490597	-10.1268044017	0.326406229826	3.30226076465
12425.0	652164.0	4999.0	5590.0	652164.0	4000000.0	90.0	2.0	4.37	2.88	1.18	0.06	7.77	0.36	0.77	0.18	7.08	0.23	2.2	1.53	0.64	AAA326.CD3.X0.Y3.tile.tissue.png	4	1	2000	4	b811a5f6d3223687739abe00eff360af	0	0	0	0	0	0	0	0	0	0	0	0	0	/home/dhl_ec/bnelissen/Slides/CD3_manuscript/CD3_slides/AAA326.CD3/AAA326.CD3.run1	255	0.7	0.06	0.7	0.06	-7.90490676956	-10.4056459361	0.834478459215	2.07121844141
5998.0	918189.0	2748.0	8564.0	918189.0	4000000.0	57.0	5.0	3.54	2.59	1.13	0.08	10.11	0.59	1.41	0.3	10.34	0.41	3.71	2.35	0.74	AAA326.CD3.X0.Y4.tile.tissue.png	5	1	2000	5	39e0491a9fe61af4e07c3786eb0b31a0	0	0	0	0	0	0	0	0	0	0	0	0	0	/home/dhl_ec/bnelissen/Slides/CD3_manuscript/CD3_slides/AAA326.CD3/AAA326.CD3.run1	255	0.7	0.06	0.7	0.06	-7.82000429379	-10.8570853956	1.21817357311	2.91374826562
7068.0	135870.0	2728.0	4347.0	135870.0	4000000.0	52.0	4.0	2.48	2.4	1.87	0.09	10.78	0.64	1.4	0.34	9.95	0.35	3.61	2.46	0.6	AAA326.CD3.X0.Y5.tile.tissue.png	6	1	2000	6	82cd772b9efe4f56e40d6de03281b421	0	0	0	0	0	0	0	0	0	0	0	0	0	/home/dhl_ec/bnelissen/Slides/CD3_manuscript/CD3_slides/AAA326.CD3/AAA326.CD3.run1	255	0.7	0.06	0.7	0.06	-8.3313570446	-10.9599717816	2.40741987135	2.25033520313
0.0	2264.0	0.0	212.0	2264.0	4000000.0	0.0	1.0	2.55	2.75	1.19	0.05	6.59	0.37	0.78	0.22	5.64	0.14	2.06	1.53	0.45	AAA326.CD3.X0.Y6.tile.tissue.png	7	1	2000	7	0efbcde5362213dca50a28d696c5fc40	0	0	0	0	0	0	0	0	0	0	0	0	0	/home/dhl_ec/bnelissen/Slides/CD3_manuscript/CD3_slides/AAA326.CD3/AAA326.CD3.run1	255	0.7	0.06	0.7	0.06	0.0	-11.0741795332	2.34861555875	5.63059348773
680.0	29697.0	345.0	1446.0	29697.0	4000000.0	7.0	3.0	3.44	1.94	1.9	0.09	10.16	0.63	1.32	0.36	9.59	0.34	3.14	1.96	0.44	AAA326.CD3.X0.Y7.tile.tissue.png	8	1	2000	8	4b52a398ffcac4d7df34411236630df0	0	0	0	0	0	0	0	0	0	0	0	0	0	/home/dhl_ec/bnelissen/Slides/CD3_manuscript/CD3_slides/AAA326.CD3/AAA326.CD3.run1	255	0.7	0.06	0.7	0.06	-8.89270944368	-11.6707998479	2.19865026979	2.20126615625
0.0	6437.0	0.0	670.0	6437.0	4000000.0	0.0	3.0	2.52	2.99	1.14	0.06	6.52	0.37	0.77	0.21	6.06	0.22	3.13	2.31	0.59	AAA326.CD3.X0.Y8.tile.tissue.png	9	1	2000	9	10f98c5c9112a4e6677b23e888b5e6d9	0	0	0	0	0	0	0	0	0	0	0	0	0	/home/dhl_ec/bnelissen/Slides/CD3_manuscript/CD3_slides/AAA326.CD3/AAA326.CD3.run1	255	0.7	0.06	0.7	0.06	-8.62897545953	-11.5468163159	2.59927800708	2.8805429845
0.0	3558.0	0.0	284.0	3558.0	4000000.0	0.0	1.0	3.44	2.82	1.82	0.08	9.32	0.57	1.27	0.35	8.04	0.21	3.1	2.31	0.62	AAA326.CD3.X0.Y9.tile.tissue.png	10	1	2000	10	401df5e1c08624002788547198c88bb9	0	0	0	0	0	0	0	0	0	0	0	0	0	/home/dhl_ec/bnelissen/Slides/CD3_manuscript/CD3_slides/AAA326.CD3/AAA326.CD3.run1	255	0.7	0.06	0.7	0.06	0.0	-11.6813708049	2.10500283801	4.34883688702
256.0	1299858.0	127.0	40495.0	1299858.0	4000000.0	3.0	31.0	3.94	3.0	1.79	0.09	9.65	0.58	1.05	0.16	7.45	0.26	2.31	1.57	0.43	AAA326.CD3.X1.Y0.tile.tissue.png	11	1	2000	11	74105280babaffa6f8a73936c2b6ca63	0	0	0	0	0	0	0	0	0	0	0	0	0	/home/dhl_ec/bnelissen/Slides/CD3_manuscript/CD3_slides/AAA326.CD3/AAA326.CD3.run1	255	0.7	0.06	0.7	0.06	-7.76031646163	-8.36683594494	0.130116380103	0.504195650879
1527.0	500677.0	663.0	25496.0	500677.0	4000000.0	12.0	34.0	3.0	1.24	1.17	0.05	6.72	0.38	0.75	0.21	6.88	0.23	2.26	1.54	0.41	AAA326.CD3.X1.Y1.tile.tissue.png	12	1	2000	12	c3c346f6795a880bf56a85d590e5e87c	0	0	0	0	0	0	0	0	0	0	0	0	0	/home/dhl_ec/bnelissen/Slides/CD3_manuscript/CD3_slides/AAA326.CD3/AAA326.CD3.run1	255	0.7	0.06	0.7	0.06	-8.12646844036	-10.6704078203	0.337263374276	0.0517290507813
0.0	0.0	0.0	0.0	0.0	4000000.0	0.0	0.0	2.78	1.92	1.17	0.05	6.3	0.29	0.91	0.22	4.56	0.13	2.01	1.53	0.35	AAA326.CD3.X1.Y10.tile.tissue.png	13	1	2000	13	30b7b32e72b52b4f717cbeebc1b08715	0	0	0	0	0	0	0	0	0	0	0	0	0	/home/dhl_ec/bnelissen/Slides/CD3_manuscript/CD3_slides/AAA326.CD3/AAA326.CD3.run1	255	1.0	0.06	1.0	0.06	0.0	-11.5983235288	0.0	3.66553228653
38732.0	828185.0	14055.0	11594.0	828185.0	4000000.0	273.0	12.0	2.86	2.11	1.17	0.05	6.87	0.37	0.75	0.19	7.52	0.25	2.24	1.52	0.42	AAA326.CD3.X1.Y2.tile.tissue.png	14	1	2000	14	4b55b5b845008479bc634c0ed4fc27e0	0	0	0	0	0	0	0	0	0	0	0	0	0	/home/dhl_ec/bnelissen/Slides/CD3_manuscript/CD3_slides/AAA326.CD3/AAA326.CD3.run1	255	0.7	0.06	0.7	0.06	-9.38180899335	-12.4204329594	2.13561024416	0.150524441406
65226.0	2121011.0	23456.0	21382.0	2121011.0	4000000.0	438.0	11.0	1.02	1.34	1.17	0.05	9.05	0.39	0.76	0.14	8.71	0.3	2.27	1.53	0.43	AAA326.CD3.X1.Y3.tile.tissue.png	15	1	2000	15	61cd5ac76140606007ba4968a2b4f5f7	0	0	0	0	0	0	0	0	0	0	0	0	0	/home/dhl_ec/bnelissen/Slides/CD3_manuscript/CD3_slides/AAA326.CD3/AAA326.CD3.run1	255	0.7	0.06	0.7	0.06	-9.05557113927	-11.8511300196	1.75188156391	0.214361816406
86074.0	3259152.0	31822.0	19329.0	3259152.0	4000000.0	614.0	7.0	0.96	2.01	1.49	0.07	10.16	0.57	1.2	0.13	13.93	0.53	3.43	2.3	0.66	AAA326.CD3.X1.Y4.tile.tissue.png	16	1	2000	16	d499ac352d7bfe931410c400b670efdd	0	0	0	0	0	0	0	0	0	0	0	0	0	/home/dhl_ec/bnelissen/Slides/CD3_manuscript/CD3_slides/AAA326.CD3/AAA326.CD3.run1	255	0.7	0.06	0.7	0.06	-8.77541868192	-12.2993076206	1.37401938802	0.258124216797
78569.0	3696055.0	30255.0	11342.0	3696055.0	4000000.0	609.0	2.0	2.97	2.44	1.79	0.07	10.47	0.57	1.21	0.0900000000001	14.02	0.61	3.33	2.3	0.74	AAA326.CD3.X1.Y5.tile.tissue.png	17	1	2000	17	090d80b6cd93bd8c0c2e2c1737af8a8d	0	0	0	0	0	0	0	0	0	0	0	0	0	/home/dhl_ec/bnelissen/Slides/CD3_manuscript/CD3_slides/AAA326.CD3/AAA326.CD3.run1	255	0.7	0.06	0.7	0.06	-8.85652895638	-12.3160740284	1.57863353263	0.273421930664
69157.0	2968511.0	25909.0	10317.0	2968511.0	4000000.0	482.0	2.0	2.16	3.23	1.82	0.0700000000001	13.05	0.56	1.2	0.14	13.01	0.51	3.55	2.3	0.88	AAA326.CD3.X1.Y6.tile.tissue.png	18	1	2000	18	359c7a92da8790b2d82a618f4bfd33d6	0	0	0	0	0	0	0	0	0	0	0	0	0	/home/dhl_ec/bnelissen/Slides/CD3_manuscript/CD3_slides/AAA326.CD3/AAA326.CD3.run1	255	0.7	0.06	0.7	0.06	-8.73681664799	-11.9100433073	1.68713978669	0.213996919922
22617.0	1382253.0	9580.0	12065.0	1382253.0	4000000.0	175.0	10.0	2.76	2.83	1.8	0.0700000000001	9.99	0.57	1.24	0.24	10.7	0.39	3.3	2.3	1.09	AAA326.CD3.X1.Y7.tile.tissue.png	19	1	2000	19	9cb9c42640db80e7f8e271615c23c4f8	0	0	0	0	0	0	0	0	0	0	0	0	0	/home/dhl_ec/bnelissen/Slides/CD3_manuscript/CD3_slides/AAA326.CD3/AAA326.CD3.run1	255	0.7	0.06	0.7	0.06	-8.50435989292	-11.750214742	1.37599046051	0.146537132812
8141.0	118786.0	3074.0	4265.0	118786.0	4000000.0	54.0	9.0	2.54	2.73	1.81	0.0700000000001	9.5	0.57	1.19	0.31	9.23	0.32	3.15	2.35	1.08	AAA326.CD3.X1.Y8.tile.tissue.png	20	1	2000	20	118363be42b11b9c82327d76817b6a6f	0	0	0	0	0	0	0	0	0	0	0	0	0	/home/dhl_ec/bnelissen/Slides/CD3_manuscript/CD3_slides/AAA326.CD3/AAA326.CD3.run1	255	0.7	0.06	0.7	0.06	-8.88948139235	-12.2724043336	1.98393756592	0.116836085938
0.0	7705.0	0.0	683.0	7705.0	4000000.0	0.0	3.0	2.15	2.5	1.79	0.0799999999999	9.51	0.56	1.19	0.32	8.6	0.22	3.1	2.31	1.44	AAA326.CD3.X1.Y9.tile.tissue.png	21	1	2000	21	483fe9d3db8a47224d9732bc3f46dbe6	0	0	0	0	0	0	0	0	0	0	0	0	0	/home/dhl_ec/bnelissen/Slides/CD3_manuscript/CD3_slides/AAA326.CD3/AAA326.CD3.run1	255	0.7	0.06	0.7	0.06	-8.54838240578	-10.9784477682	3.42993554126	0.161958544922
96.0	39328.0	42.0	2821.0	39328.0	4000000.0	1.0	6.0	2.2	2.7	1.79	0.0799999999999	9.76	0.56	1.32	0.32	9.07	0.31	3.15	2.29	1.07	AAA326.CD3.X10.Y5.tile.tissue.png	22	1	2000	22	a6ccda3e55cd0da38afc4221e63d5811	0	0	0	0	0	0	0	0	0	0	0	0	0	/home/dhl_ec/bnelissen/Slides/CD3_manuscript/CD3_slides/AAA326.CD3/AAA326.CD3.run1	255	0.7	0.06	0.7	0.06	-6.43516003558	-9.90641560369	0.0976763419971	6.62100931641
0.0	4560.0	0.0	439.0	4560.0	4000000.0	0.0	2.0	2.83	1.98	1.78	0.0699999999999	9.49	0.57	1.19	0.32	7.93	0.22	3.13	2.31	2.0	AAA326.CD3.X10.Y6.tile.tissue.png	23	1	2000	23	01847e3ff4bf5ce75c8f903a80141f14	0	0	0	0	0	0	0	0	0	0	0	0	0	/home/dhl_ec/bnelissen/Slides/CD3_manuscript/CD3_slides/AAA326.CD3/AAA326.CD3.run1	255	0.7	0.06	0.7	0.06	0.0	-12.484325068	1.81536565413	0.0458842235107
132.0	18537.0	49.0	1082.0	18537.0	4000000.0	1.0	3.0	1.66	1.56	1.15	0.0500000000001	6.39	0.6	1.22	0.32	9.21	0.21	3.19	2.29	1.37	AAA326.CD3.X10.Y7.tile.tissue.png	24	1	2000	24	5ace570c38b61c64a0879b7d345fc5a4	0	0	0	0	0	0	0	0	0	0	0	0	0	/home/dhl_ec/bnelissen/Slides/CD3_manuscript/CD3_slides/AAA326.CD3/AAA326.CD3.run1	255	0.7	0.06	0.7	0.06	-7.46809770943	-11.710122925	0.235047557165	0.0490023291016
0.0	4260.0	0.0	298.0	4260.0	4000000.0	0.0	1.0	1.44	1.75	1.81	0.0700000000001	9.4	0.56	1.18	0.32	7.87	0.21	3.09	2.31	1.25	AAA326.CD3.X10.Y8.tile.tissue.png	25	1	2000	25	4f059f98264b08c2c3f250394b16d1b7	0	0	0	0	0	0	0	0	0	0	0	0	0	/home/dhl_ec/bnelissen/Slides/CD3_manuscript/CD3_slides/AAA326.CD3/AAA326.CD3.run1	255	0.7	0.06	0.7	0.06	0.0	-11.9639053134	0.0172941610847	0.0530211564617
0.0	0.0	0.0	0.0	0.0	4000000.0	0.0	0.0	2.45	2.36	1.15	0.0599999999999	6.17	0.3	0.85	0.21	4.54	0.12	2.02	1.53	0.69	AAA326.CD3.X10.Y9.tile.tissue.png	26	1	2000	26	25205140a4887a1fcc4dac9388a10497	0	0	0	0	0	0	0	0	0	0	0	0	0	/home/dhl_ec/bnelissen/Slides/CD3_manuscript/CD3_slides/AAA326.CD3/AAA326.CD3.run1	255	1.0	0.06	1.0	0.06	0.0	-10.3440333924	0.0	12.5872844221
0.0	0.0	0.0	0.0	0.0	4000000.0	0.0	0.0	2.29	2.42	1.16	0.0599999999999	6.22	0.29	1.44	0.37	7.05	0.23	3.39	2.49	0.97	AAA326.CD3.X11.Y10.tile.tissue.png	27	1	2000	27	be65c7360ff9cdf11ca5512dce4ba1f0	0	0	0	0	0	0	0	0	0	0	0	0	0	/home/dhl_ec/bnelissen/Slides/CD3_manuscript/CD3_slides/AAA326.CD3/AAA326.CD3.run1	255	1.0	0.06	1.0	0.06	0.0	-10.3545078678	0.0	2.89345418183
38519.0	512407.0	14622.0	5690.0	512407.0	4000000.0	274.0	2.0	2.69	1.14	1.2	0.0599999999999	6.77	0.57	1.42	0.3	10.44	0.34	3.3	2.41	1.11	AAA326.CD3.X11.Y4.tile.tissue.png	28	1	2000	28	2e0ba7aee6ceb78cb453bab7c27c4bda	0	0	0	0	0	0	0	0	0	0	0	0	0	/home/dhl_ec/bnelissen/Slides/CD3_manuscript/CD3_slides/AAA326.CD3/AAA326.CD3.run1	255	0.7	0.06	0.7	0.06	-8.54325720872	-12.1101945857	1.49324159693	2.10696551172
38924.0	1198196.0	13471.0	7878.0	1198196.0	4000000.0	252.0	6.0	2.5	2.91	1.19	0.0600000000001	7.45	0.57	1.2	0.25	10.88	0.39	3.46	2.29	0.59	AAA326.CD3.X11.Y5.tile.tissue.png	29	1	2000	29	aeab96ed50f331cc3d9cc11e751ee432	0	0	0	0	0	0	0	0	0	0	0	0	0	/home/dhl_ec/bnelissen/Slides/CD3_manuscript/CD3_slides/AAA326.CD3/AAA326.CD3.run1	255	0.7	0.06	0.7	0.06	-8.2608851015	-9.57905027343	0.784588521566	0.181076679687
35611.0	1396089.0	12503.0	9285.0	1396089.0	4000000.0	233.0	2.0	4.29	2.97	1.15	0.05	7.98	0.56	1.21	0.24	11.14	0.41	3.36	2.29	0.59	AAA326.CD3.X11.Y6.tile.tissue.png	30	1	2000	30	600240275fef66ec768a03b32607c194	0	0	0	0	0	0	0	0	0	0	0	0	0	/home/dhl_ec/bnelissen/Slides/CD3_manuscript/CD3_slides/AAA326.CD3/AAA326.CD3.run1	255	0.7	0.06	0.7	0.06	-8.03578849669	-11.2701195131	0.631899817824	0.102403162109
31349.0	733474.0	11066.0	6054.0	733474.0	4000000.0	186.0	3.0	3.19	2.6	1.8	0.0599999999999	10.3	0.57	1.27	0.28	7.72	0.36	3.33	2.32	0.63	AAA326.CD3.X11.Y7.tile.tissue.png	31	1	2000	31	ba731b88b40feddcfc807adf283a3ae2	0	0	0	0	0	0	0	0	0	0	0	0	0	/home/dhl_ec/bnelissen/Slides/CD3_manuscript/CD3_slides/AAA326.CD3/AAA326.CD3.run1	255	0.7	0.06	0.7	0.06	-8.42247393675	-11.5961541967	0.914473344405	0.102637679687
21854.0	937519.0	7518.0	6093.0	937519.0	4000000.0	135.0	2.0	3.65	3.14	1.81	0.0699999999999	9.87	0.56	1.2	0.26	10.19	0.37	3.32	2.08	0.62	AAA326.CD3.X11.Y8.tile.tissue.png	32	1	2000	32	9a0a82e24db5c5ef66d21e99197f221d	0	0	0	0	0	0	0	0	0	0	0	0	0	/home/dhl_ec/bnelissen/Slides/CD3_manuscript/CD3_slides/AAA326.CD3/AAA326.CD3.run1	255	0.7	0.06	0.7	0.06	-7.89294655451	-11.298688163	0.683075674383	0.0822061875
9712.0	175337.0	3248.0	2479.0	175337.0	4000000.0	57.0	1.0	3.66	3.35	1.19	0.0600000000002	9.41	0.57	1.23	0.31	9.51	0.32	3.17	2.3	0.58	AAA326.CD3.X11.Y9.tile.tissue.png	33	1	2000	33	c532eb8b40b1de64c3ef05d806da9d6d	0	0	0	0	0	0	0	0	0	0	0	0	0	/home/dhl_ec/bnelissen/Slides/CD3_manuscript/CD3_slides/AAA326.CD3/AAA326.CD3.run1	255	0.7	0.06	0.7	0.06	-8.28968179432	-10.1184853411	1.13136878926	1.77384358008
0.0	8946.0	0.0	1021.0	8946.0	4000000.0	0.0	4.0	2.5	1.99	1.8	0.0900000000001	9.46	0.56	1.26	0.32	8.49	0.21	3.09	2.31	0.59	AAA326.CD3.X12.Y10.tile.tissue.png	34	1	2000	34	1412596cd9b316da0d4ae4b2fead7064	0	0	0	0	0	0	0	0	0	0	0	0	0	/home/dhl_ec/bnelissen/Slides/CD3_manuscript/CD3_slides/AAA326.CD3/AAA326.CD3.run1	255	0.7	0.06	0.7	0.06	-8.04023708286	-10.4672249376	0.593925723359	5.5169124834
0.0	0.0	0.0	0.0	0.0	4000000.0	0.0	0.0	2.5	2.7	1.14	0.0599999999999	5.63	0.3	0.89	0.21	4.67	0.2	3.27	2.35	0.57	AAA326.CD3.X12.Y11.tile.tissue.png	35	1	2000	35	4f424458b180b640cc625867d6798dd9	0	0	0	0	0	0	0	0	0	0	0	0	0	/home/dhl_ec/bnelissen/Slides/CD3_manuscript/CD3_slides/AAA326.CD3/AAA326.CD3.run1	255	1.0	0.06	1.0	0.06	0.0	0.0	0.0	7.534843
1631.0	28192.0	898.0	982.0	28192.0	4000000.0	15.0	1.0	2.19	2.97	1.18	0.0599999999999	6.74	0.37	1.49	0.32	8.32	0.32	3.12	2.4	0.59	AAA326.CD3.X12.Y2.tile.tissue.png	36	1	2000	36	ba919b004689ccf8f91c12156a4ce608	0	0	0	0	0	0	0	0	0	0	0	0	0	/home/dhl_ec/bnelissen/Slides/CD3_manuscript/CD3_slides/AAA326.CD3/AAA326.CD3.run1	255	0.7	0.06	0.7	0.06	-8.23656882993	-11.9838899599	2.58762801384	1.39382002393
110862.0	2066946.0	41120.0	10978.0	2066946.0	4000000.0	781.0	2.0	2.67	2.81	1.81	0.0800000000002	10.33	0.56	1.32	0.19	12.52	0.47	3.34	2.29	0.59	AAA326.CD3.X12.Y3.tile.tissue.png	37	1	2000	37	9aae87fca5b1a0dc306aa39c0a25aec9	0	0	0	0	0	0	0	0	0	0	0	0	0	/home/dhl_ec/bnelissen/Slides/CD3_manuscript/CD3_slides/AAA326.CD3/AAA326.CD3.run1	255	0.7	0.06	0.7	0.06	-8.75484834023	-11.9327442587	1.83413795061	0.7617905
113539.0	2340593.0	39376.0	18244.0	2340593.0	4000000.0	733.0	11.0	3.44	1.87	1.8	0.0799999999999	10.04	0.57	1.21	0.18	13.89	0.48	3.38	2.31	0.64	AAA326.CD3.X12.Y4.tile.tissue.png	38	1	2000	38	1ffe6f014ee55d7b1b5038f0b0e23bbd	0	0	0	0	0	0	0	0	0	0	0	0	0	/home/dhl_ec/bnelissen/Slides/CD3_manuscript/CD3_slides/AAA326.CD3/AAA326.CD3.run1	255	0.7	0.06	0.7	0.06	-9.10484426745	-10.5765826511	1.51402990872	0.4777093125
150077.0	3086367.0	54214.0	20633.0	3086367.0	4000000.0	1018.0	7.0	4.78	1.91	1.8	0.0700000000002	9.67	0.56	1.2	0.14	15.26	0.53	3.35	2.28	0.64	AAA326.CD3.X12.Y5.tile.tissue.png	39	1	2000	39	7fa57811b76e63b9bf2964a90d935d1d	0	0	0	0	0	0	0	0	0	0	0	0	0	/home/dhl_ec/bnelissen/Slides/CD3_manuscript/CD3_slides/AAA326.CD3/AAA326.CD3.run1	255	0.7	0.06	0.7	0.06	-9.09101644859	-12.3004879335	1.3472081361	0.345206414063
110869.0	3985214.0	46975.0	9095.0	3985214.0	4000000.0	980.0	1.0	3.25	1.69	1.8	0.0699999999999	9.04	0.57	1.21	0.0799999999999	14.6	0.59	3.27	2.29	0.65	AAA326.CD3.X12.Y6.tile.tissue.png	40	1	2000	40	4544a36348abf4e7adf76c4dc25f616e	0	0	0	0	0	0	0	0	0	0	0	0	0	/home/dhl_ec/bnelissen/Slides/CD3_manuscript/CD3_slides/AAA326.CD3/AAA326.CD3.run1	255	0.7	0.0913919940573	0.7	0.0913919940573	-8.67388081192	-12.5261061811	0.627486216054	0.116191723389
99995.0	3955680.0	38217.0	7998.0	3955680.0	4000000.0	715.0	1.0	1.77	2.73	1.79	0.0599999999999	10.33	0.57	1.22	0.0599999999999	10.83	0.4	3.31	2.29	0.65	AAA326.CD3.X12.Y7.tile.tissue.png	41	1	2000	41	e70eedb24b8462cf84ffec2c4f0ce56e	0	0	0	0	0	0	0	0	0	0	0	0	0	/home/dhl_ec/bnelissen/Slides/CD3_manuscript/CD3_slides/AAA326.CD3/AAA326.CD3.run1	255	0.7	0.0609196709368	0.7	0.0609196709368	-8.5601636956	-11.7936625674	0.590036469129	0.176759595459
63847.0	2820022.0	24358.0	13337.0	2820022.0	4000000.0	450.0	6.0	2.83	2.91	1.8	0.0699999999999	9.59	0.57	1.21	0.16	12.76	0.5	3.33	2.28	0.62	AAA326.CD3.X12.Y8.tile.tissue.png	42	1	2000	42	416c7010eab8fef4dc28c5fbbbb1dba5	0	0	0	0	0	0	0	0	0	0	0	0	0	/home/dhl_ec/bnelissen/Slides/CD3_manuscript/CD3_slides/AAA326.CD3/AAA326.CD3.run1	255	0.7	0.0611359019905	0.7	0.0611359019905	-8.06757640897	-11.4541238384	0.555132563351	0.128117017578
149606.0	2313088.0	58515.0	12940.0	2313088.0	4000000.0	1092.0	5.0	3.38	1.51	1.79	0.0699999999999	10.09	0.56	1.2	0.18	13.2	0.54	3.33	2.28	0.62	AAA326.CD3.X12.Y9.tile.tissue.png	43	1	2000	43	e1ece51fba5d1131f87206d87cf60825	0	0	0	0	0	0	0	0	0	0	0	0	0	/home/dhl_ec/bnelissen/Slides/CD3_manuscript/CD3_slides/AAA326.CD3/AAA326.CD3.run1	255	0.7	0.06	0.7	0.06	-8.16062189369	-11.6706009258	0.890381854424	0.242290263672
20774.0	1634621.0	8870.0	12388.0	1634621.0	4000000.0	166.0	12.0	3.75	1.58	1.8	0.0599999999999	10.28	0.49	1.1	0.22	10.98	0.42	3.35	2.32	0.96	AAA326.CD3.X13.Y10.tile.tissue.png	44	1	2000	44	d52d4685076ed4c8a73045623ec8abda	0	0	0	0	0	0	0	0	0	0	0	0	0	/home/dhl_ec/bnelissen/Slides/CD3_manuscript/CD3_slides/AAA326.CD3/AAA326.CD3.run1	255	0.7	0.06	0.7	0.06	-8.20286505795	-11.8448797226	0.869978112454	0.220302757812
0.0	2847.0	0.0	384.0	2847.0	4000000.0	0.0	2.0	2.08	2.45	1.15	0.05	6.7	0.37	0.76	0.32	7.94	0.22	3.1	2.32	0.75	AAA326.CD3.X13.Y11.tile.tissue.png	45	1	2000	45	f4c6e4f1fc1197a9202eb1ca5e368b9b	0	0	0	0	0	0	0	0	0	0	0	0	0	/home/dhl_ec/bnelissen/Slides/CD3_manuscript/CD3_slides/AAA326.CD3/AAA326.CD3.run1	255	0.7	0.06	0.7	0.06	0.0	-9.7667870428	1.16053339453	1.31606041516
0.0	11652.0	0.0	510.0	11652.0	4000000.0	0.0	1.0	1.92	1.5	1.8	0.0800000000002	9.44	0.55	1.38	0.31	7.85	0.22	3.1	2.31	0.74	AAA326.CD3.X13.Y12.tile.tissue.png	46	1	2000	46	53eb73fea49c8af625cc6cd7f5abc6b7	0	0	0	0	0	0	0	0	0	0	0	0	0	/home/dhl_ec/bnelissen/Slides/CD3_manuscript/CD3_slides/AAA326.CD3/AAA326.CD3.run1	255	0.7	0.06	0.7	0.06	0.0	-10.5779417608	0.0278551970566	8.70962156513
21823.0	230346.0	7555.0	4140.0	230346.0	4000000.0	141.0	1.0	1.65	1.69	1.8	0.0799999999999	10.14	0.56	1.34	0.3	9.51	0.32	3.14	2.31	0.94	AAA326.CD3.X13.Y2.tile.tissue.png	47	1	2000	47	f98731a033db0555de41c72293b5057f	0	0	0	0	0	0	0	0	0	0	0	0	0	/home/dhl_ec/bnelissen/Slides/CD3_manuscript/CD3_slides/AAA326.CD3/AAA326.CD3.run1	255	0.7	0.06	0.7	0.06	-9.08956317892	-12.3689228234	2.46268057192	2.79536180078
172163.0	3333728.0	65029.0	11985.0	3333728.0	4000000.0	1256.0	3.0	1.76	2.82	1.14	0.05	6.88	0.57	1.21	0.12	16.32	0.56	3.35	2.3	0.65	AAA326.CD3.X13.Y3.tile.tissue.png	48	1	2000	48	fb022244f96ea21cda35fec1bbe5643c	0	0	0	0	0	0	0	0	0	0	0	0	0	/home/dhl_ec/bnelissen/Slides/CD3_manuscript/CD3_slides/AAA326.CD3/AAA326.CD3.run1	255	0.7	0.07334225215	0.7	0.07334225215	-8.75461110592	-12.5362995953	1.24733118772	0.270589917969
251814.0	3647649.0	91357.0	14877.0	3647649.0	4000000.0	1755.0	2.0	2.57	3.26	1.79	0.0699999999999	10.0	0.53	0.76	0.0799999999999	12.12	0.59	3.23	2.03	0.54	AAA326.CD3.X13.Y4.tile.tissue.png	49	1	2000	49	8229b164ee59ae08028a38a7f095598f	0	0	0	0	0	0	0	0	0	0	0	0	0	/home/dhl_ec/bnelissen/Slides/CD3_manuscript/CD3_slides/AAA326.CD3/AAA326.CD3.run1	255	0.7	0.06	0.7	0.06	-9.14100678122	-12.656402601	1.43529022799	0.644664210938
142596.0	2804681.0	52064.0	26149.0	2804681.0	4000000.0	1002.0	11.0	3.85	3.38	1.77	0.0699999999999	9.98	0.58	1.2	0.16	10.61	0.35	2.27	1.52	0.61	AAA326.CD3.X13.Y5.tile.tissue.png	50	1	2000	50	ac71e08b028f74ac01fa34d2e8ee0a69	0	0	0	0	0	0	0	0	0	0	0	0	0	/home/dhl_ec/bnelissen/Slides/CD3_manuscript/CD3_slides/AAA326.CD3/AAA326.CD3.run1	255	0.7	0.06	0.7	0.06	-9.1860519574	-12.7897818544	1.61156049636	0.706458919922
111655.0	2768644.0	40994.0	29231.0	2768644.0	4000000.0	775.0	20.0	2.12	2.03	1.15	0.05	7.0	0.38	0.76	0.12	9.66	0.34	2.28	1.52	0.45	AAA326.CD3.X13.Y6.tile.tissue.png	51	1	2000	51	3f7ac9ae40da9a03cbd35c0446ad7129	0	0	0	0	0	0	0	0	0	0	0	0	0	/home/dhl_ec/bnelissen/Slides/CD3_manuscript/CD3_slides/AAA326.CD3/AAA326.CD3.run1	255	0.7	0.06	0.7	0.06	-9.37974821287	-12.867733689	1.5628946661	0.565975170898
134616.0	3373252.0	50403.0	17596.0	3373252.0	4000000.0	943.0	6.0	1.98	2.32	1.19	0.05	7.28	0.38	0.76	0.0799999999999	10.56	0.37	2.25	1.53	0.42	AAA326.CD3.X13.Y7.tile.tissue.png	52	1	2000	52	42a7d4e1905c7212a6e17fbbb62e6a5b	0	0	0	0	0	0	0	0	0	0	0	0	0	/home/dhl_ec/bnelissen/Slides/CD3_manuscript/CD3_slides/AAA326.CD3/AAA326.CD3.run1	255	0.7	0.06	0.7	0.06	-9.22147546661	-12.6854190046	1.59438126148	0.586010023437
165746.0	3915214.0	61328.0	11428.0	3915214.0	4000000.0	1131.0	1.0	1.44	3.52	1.16	0.05	7.33	0.38	0.77	0.0599999999999	10.94	0.4	2.22	1.53	0.43	AAA326.CD3.X13.Y8.tile.tissue.png	53	1	2000	53	a4a7e7a9cfbaa17dd33e5f9aab9d1fee	0	0	0	0	0	0	0	0	0	0	0	0	0	/home/dhl_ec/bnelissen/Slides/CD3_manuscript/CD3_slides/AAA326.CD3/AAA326.CD3.run1	255	0.7	0.06	0.7	0.06	-8.83050185663	-12.1191076639	1.16785100308	0.420516197876
115546.0	3852050.0	48104.0	12233.0	3852050.0	4000000.0	913.0	2.0	1.02	2.75	1.16	0.05	7.45	0.37	0.76	0.0699999999999	15.04	0.62	3.44	2.46	0.67	AAA326.CD3.X13.Y9.tile.tissue.png	54	1	2000	54	ad3aa496b8fc9db31873fa8ed75c039e	0	0	0	0	0	0	0	0	0	0	0	0	0	/home/dhl_ec/bnelissen/Slides/CD3_manuscript/CD3_slides/AAA326.CD3/AAA326.CD3.run1	255	0.7	0.06	0.7	0.06	-8.49029792884	-11.9339293455	0.740403782279	0.226081341675
115273.0	3950700.0	46211.0	9136.0	3950700.0	4000000.0	900.0	2.0	1.02	1.73	1.83	0.0700000000002	12.63	0.58	1.23	0.0799999999999	15.01	0.59	3.46	2.5	0.64	AAA326.CD3.X14.Y10.tile.tissue.png	55	1	2000	55	77fae38c89b17f20ad18aa4c73e8bc13	0	0	0	0	0	0	0	0	0	0	0	0	0	/home/dhl_ec/bnelissen/Slides/CD3_manuscript/CD3_slides/AAA326.CD3/AAA326.CD3.run1	255	0.7	0.0634973138903	0.7	0.0634973138903	-8.51439434022	-11.6500238416	0.56921488597	0.140656274597
61368.0	1880529.0	21048.0	20435.0	1880529.0	4000000.0	383.0	10.0	1.03	2.73	1.77	0.0600000000002	9.84	0.6	1.21	0.21	13.51	0.44	3.53	2.48	0.62	AAA326.CD3.X14.Y11.tile.tissue.png	56	1	2000	56	a614ee4e1b375be9b4adb89c0285b94a	0	0	0	0	0	0	0	0	0	0	0	0	0	/home/dhl_ec/bnelissen/Slides/CD3_manuscript/CD3_slides/AAA326.CD3/AAA326.CD3.run1	255	0.7	0.06	0.7	0.06	-8.6055938592	-12.1480847468	1.09111654665	0.272887050781
2000.0	82306.0	835.0	3502.0	82306.0	4000000.0	19.0	6.0	1.11	1.42	1.76	0.0799999999999	9.49	0.56	1.23	0.32	9.14	0.31	3.3	2.49	0.56	AAA326.CD3.X14.Y12.tile.tissue.png	57	1	2000	57	9325aab1e1147b8eeb16554f60461543	0	0	0	0	0	0	0	0	0	0	0	0	0	/home/dhl_ec/bnelissen/Slides/CD3_manuscript/CD3_slides/AAA326.CD3/AAA326.CD3.run1	255	0.7	0.06	0.7	0.06	-8.94087938782	-10.8029236711	1.74546642284	1.66554083398
0.0	1508.0	0.0	180.0	1508.0	4000000.0	0.0	1.0	2.01	2.61	1.78	0.0700000000002	8.76	0.56	1.43	0.34	7.91	0.2	3.24	2.48	0.55	AAA326.CD3.X14.Y13.tile.tissue.png	58	1	2000	58	ce39431ba01e404e75de0f618e9823b9	0	0	0	0	0	0	0	0	0	0	0	0	0	/home/dhl_ec/bnelissen/Slides/CD3_manuscript/CD3_slides/AAA326.CD3/AAA326.CD3.run1	255	0.7	0.06	0.7	0.06	0.0	-10.9621615238	0.0485921804089	5.98835448942
0.0	0.0	0.0	0.0	0.0	4000000.0	0.0	0.0	1.44	2.33	1.73	0.0799999999999	9.06	0.46	1.4	0.34	6.65	0.2	3.03	2.31	0.58	AAA326.CD3.X14.Y2.tile.tissue.png	59	1	2000	59	621a6da2d8b35a847466f97a5e7ad108	0	0	0	0	0	0	0	0	0	0	0	0	0	/home/dhl_ec/bnelissen/Slides/CD3_manuscript/CD3_slides/AAA326.CD3/AAA326.CD3.run1	255	1.0	0.06	1.0	0.06	0.0	-11.0199511672	0.0	9.28018290734
24492.0	600178.0	7445.0	6397.0	600178.0	4000000.0	123.0	6.0	2.79	2.36	1.48	0.0800000000002	9.84	0.56	1.21	0.28	10.31	0.35	3.19	2.3	0.57	AAA326.CD3.X14.Y3.tile.tissue.png	60	1	2000	60	31973f7e7fe8e7a8b1b0d2823678c4f5	0	0	0	0	0	0	0	0	0	0	0	0	0	/home/dhl_ec/bnelissen/Slides/CD3_manuscript/CD3_slides/AAA326.CD3/AAA326.CD3.run1	255	0.7	0.06	0.7	0.06	-8.55637848626	-10.5643322856	1.42080809809	1.10892878125
12716.0	1873169.0	4464.0	30342.0	1873169.0	4000000.0	84.0	15.0	2.21	2.28	1.81	0.0699999999999	10.36	0.59	1.2	0.21	11.15	0.42	3.4	2.29	0.6	AAA326.CD3.X14.Y4.tile.tissue.png	61	1	2000	61	adf18969f0513438aad51a638d10a4e6	0	0	0	0	0	0	0	0	0	0	0	0	0	/home/dhl_ec/bnelissen/Slides/CD3_manuscript/CD3_slides/AAA326.CD3/AAA326.CD3.run1	255	0.7	0.06	0.7	0.06	-7.84026669553	-11.0130569296	0.264694139356	0.160894162109
40836.0	1224632.0	13973.0	23652.0	1224632.0	4000000.0	254.0	16.0	3.13	2.33	1.74	0.0699999999997	9.96	0.58	1.2	0.24	11.18	0.4	3.32	2.3	0.59	AAA326.CD3.X14.Y5.tile.tissue.png	62	1	2000	62	efe39bd9ab68a47f6980a90be7289b1f	0	0	0	0	0	0	0	0	0	0	0	0	0	/home/dhl_ec/bnelissen/Slides/CD3_manuscript/CD3_slides/AAA326.CD3/AAA326.CD3.run1	255	0.7	0.06	0.7	0.06	-8.18825598507	-11.6088972778	0.882035483106	0.398745535156
64773.0	862264.0	23543.0	15514.0	862264.0	4000000.0	422.0	10.0	3.38	3.26	1.78	0.0599999999999	10.01	0.58	1.19	0.27	11.11	0.38	3.27	2.29	0.59	AAA326.CD3.X14.Y6.tile.tissue.png	63	1	2000	63	e24c2eb5cff89174f3b38d70386601ce	0	0	0	0	0	0	0	0	0	0	0	0	0	/home/dhl_ec/bnelissen/Slides/CD3_manuscript/CD3_slides/AAA326.CD3/AAA326.CD3.run1	255	0.7	0.06	0.7	0.06	-9.10233239897	-12.5799349037	2.13011144532	0.21175965625
109888.0	1706762.0	41412.0	22852.0	1706762.0	4000000.0	787.0	9.0	3.71	1.86	1.79	0.0699999999997	10.31	0.58	1.2	0.21	12.55	0.45	3.39	2.31	1.16	AAA326.CD3.X14.Y7.tile.tissue.png	64	1	2000	64	c10478ed5d11017867af764f100c905d	0	0	0	0	0	0	0	0	0	0	0	0	0	/home/dhl_ec/bnelissen/Slides/CD3_manuscript/CD3_slides/AAA326.CD3/AAA326.CD3.run1	255	0.7	0.06	0.7	0.06	-9.2582565493	-12.8827628079	1.93529741274	0.3749949375
199054.0	3472232.0	71357.0	19128.0	3472232.0	4000000.0	1305.0	6.0	2.64	2.66	1.79	0.0699999999997	11.05	0.56	1.2	0.11	15.85	0.57	3.37	2.31	1.69	AAA326.CD3.X14.Y8.tile.tissue.png	65	1	2000	65	34a7861a8e424d1e334642c08136a9c0	0	0	0	0	0	0	0	0	0	0	0	0	0	/home/dhl_ec/bnelissen/Slides/CD3_manuscript/CD3_slides/AAA326.CD3/AAA326.CD3.run1	255	0.7	0.06	0.7	0.06	-9.33474845687	-12.965563499	1.66771946441	0.704248344727
245033.0	3971498.0	88534.0	9090.0	3971498.0	4000000.0	1632.0	1.0	2.27	2.68	1.78	0.0699999999997	10.95	0.58	1.21	0.0900000000001	17.23	0.69	3.51	2.3	0.67	AAA326.CD3.X14.Y9.tile.tissue.png	66	1	2000	66	cbf2e2a04b7a6eeed9e4e33d6eb3a4be	0	0	0	0	0	0	0	0	0	0	0	0	0	/home/dhl_ec/bnelissen/Slides/CD3_manuscript/CD3_slides/AAA326.CD3/AAA326.CD3.run1	255	0.7	0.06	0.7	0.06	-9.13109021108	-12.4031169363	1.28127494975	0.488379398315
100384.0	2546286.0	37794.0	26108.0	2546286.0	4000000.0	720.0	7.0	2.6	2.43	1.95	0.0799999999999	10.24	0.65	1.28	0.16	13.87	0.5	3.47	2.58	0.75	AAA326.CD3.X15.Y10.tile.tissue.png	67	1	2000	67	71952bd9f24ae038611257935060dc04	0	0	0	0	0	0	0	0	0	0	0	0	0	/home/dhl_ec/bnelissen/Slides/CD3_manuscript/CD3_slides/AAA326.CD3/AAA326.CD3.run1	255	0.7	0.06	0.7	0.06	-9.33653877506	-12.5714292428	1.35754801077	0.529080208984
196923.0	3815293.0	70507.0	10967.0	3815293.0	4000000.0	1297.0	3.0	2.76	2.45	1.8	0.0800000000004	11.3	0.58	1.3	0.0900000000001	17.39	0.6	3.31	2.33	0.65	AAA326.CD3.X15.Y11.tile.tissue.png	68	1	2000	68	3b4b6e11807516d766af7f38823e78d2	0	0	0	0	0	0	0	0	0	0	0	0	0	/home/dhl_ec/bnelissen/Slides/CD3_manuscript/CD3_slides/AAA326.CD3/AAA326.CD3.run1	255	0.7	0.06	0.7	0.06	-8.48707388731	-12.0793378604	0.920519437104	0.337167642456
27315.0	1049675.0	10411.0	11724.0	1049675.0	4000000.0	197.0	3.0	3.81	2.58	1.79	0.0700000000002	11.15	0.63	1.2	0.26	10.71	0.39	3.25	2.28	0.6	AAA326.CD3.X15.Y12.tile.tissue.png	69	1	2000	69	42b760a9d3171d9e574f452ebacd1eef	0	0	0	0	0	0	0	0	0	0	0	0	0	/home/dhl_ec/bnelissen/Slides/CD3_manuscript/CD3_slides/AAA326.CD3/AAA326.CD3.run1	255	0.7	0.06	0.7	0.06	-9.0059310657	-12.3165489811	1.54213177614	0.295222847656
0.0	23327.0	0.0	946.0	23327.0	4000000.0	0.0	2.0	3.45	2.89	1.26	0.0599999999999	6.66	0.57	1.26	0.33	7.94	0.22	3.1	2.3	0.57	AAA326.CD3.X15.Y13.tile.tissue.png	70	1	2000	70	e02840dd7ed674d8872b728783c3c56b	0	0	0	0	0	0	0	0	0	0	0	0	0	/home/dhl_ec/bnelissen/Slides/CD3_manuscript/CD3_slides/AAA326.CD3/AAA326.CD3.run1	255	0.7	0.06	0.7	0.06	0.0	-9.95925386169	0.0530042672436	7.59581298544
0.0	19631.0	0.0	1243.0	19631.0	4000000.0	0.0	3.0	2.82	2.47	1.18	0.0599999999999	6.71	0.56	1.44	0.34	7.95	0.22	3.13	2.3	0.55	AAA326.CD3.X15.Y3.tile.tissue.png	71	1	2000	71	20b9228467c076febb3539a4bf187bd1	0	0	0	0	0	0	0	0	0	0	0	0	0	/home/dhl_ec/bnelissen/Slides/CD3_manuscript/CD3_slides/AAA326.CD3/AAA326.CD3.run1	255	0.7	0.06	0.7	0.06	0.0	-11.6638475082	0.29579111064	3.99442694562
0.0	115272.0	0.0	3715.0	115272.0	4000000.0	0.0	6.0	2.44	1.76	1.14	0.0500000000002	6.74	0.37	0.78	0.21	6.26	0.14	2.13	1.53	0.39	AAA326.CD3.X15.Y4.tile.tissue.png	72	1	2000	72	88dc9124186bbcba59133ebc99b5cf7e	0	0	0	0	0	0	0	0	0	0	0	0	0	/home/dhl_ec/bnelissen/Slides/CD3_manuscript/CD3_slides/AAA326.CD3/AAA326.CD3.run1	255	0.7	0.06	0.7	0.06	-5.6444017717	-9.38870623303	0.0532500975347	5.88361359253
0.0	450781.0	0.0	19154.0	450781.0	4000000.0	0.0	28.0	2.4	2.57	1.17	0.04	6.82	0.57	1.21	0.3	8.41	0.24	3.35	2.38	0.57	AAA326.CD3.X15.Y5.tile.tissue.png	73	1	2000	73	7b3538fde470ae16d7d12866cc9140ed	0	0	0	0	0	0	0	0	0	0	0	0	0	/home/dhl_ec/bnelissen/Slides/CD3_manuscript/CD3_slides/AAA326.CD3/AAA326.CD3.run1	255	0.7	0.06	0.7	0.06	0.0	-11.6487657331	0.0388155371247	0.0258621885986
0.0	0.0	0.0	0.0	0.0	4000000.0	0.0	0.0	2.98	3.1	1.78	0.0699999999997	8.96	0.47	1.18	0.33	6.56	0.2	3.01	2.3	0.57	AAA326.CD3.X15.Y6.tile.tissue.png	74	1	2000	74	185b25e7cd570d050e500010e88f44d3	0	0	0	0	0	0	0	0	0	0	0	0	0	/home/dhl_ec/bnelissen/Slides/CD3_manuscript/CD3_slides/AAA326.CD3/AAA326.CD3.run1	255	1.0	0.06	1.0	0.06	0.0	-12.2832958071	0.0	0.0314126091156
57348.0	673863.0	18793.0	16419.0	673863.0	4000000.0	339.0	9.0	1.72	2.22	1.8	0.0599999999999	10.07	0.57	1.19	0.27	11.11	0.37	3.23	1.65	0.39	AAA326.CD3.X15.Y7.tile.tissue.png	75	1	2000	75	e15ddfbd066b7edcc2c7205263da928e	0	0	0	0	0	0	0	0	0	0	0	0	0	/home/dhl_ec/bnelissen/Slides/CD3_manuscript/CD3_slides/AAA326.CD3/AAA326.CD3.run1	255	0.7	0.06	0.7	0.06	-9.1884151911	-12.755911383	1.9790552141	0.219068867187
109960.0	1509204.0	36493.0	21525.0	1509204.0	4000000.0	650.0	13.0	2.79	2.46	1.14	0.0499999999997	6.84	0.38	0.75	0.16	8.93	0.29	2.25	1.53	0.47	AAA326.CD3.X15.Y8.tile.tissue.png	76	1	2000	76	98d1742861b2bcb845d01315f3ff27f3	0	0	0	0	0	0	0	0	0	0	0	0	0	/home/dhl_ec/bnelissen/Slides/CD3_manuscript/CD3_slides/AAA326.CD3/AAA326.CD3.run1	255	0.7	0.06	0.7	0.06	-9.29147464841	-12.8094811619	1.97955997032	0.343361078125
183810.0	2758206.0	64179.0	14881.0	2758206.0	4000000.0	1157.0	3.0	3.32	3.89	1.15	0.0499999999997	7.97	0.37	0.76	0.11	11.3	0.39	2.24	1.53	0.6	AAA326.CD3.X15.Y9.tile.tissue.png	77	1	2000	77	544a169e49ff2c78b22b9d4a87768549	0	0	0	0	0	0	0	0	0	0	0	0	0	/home/dhl_ec/bnelissen/Slides/CD3_manuscript/CD3_slides/AAA326.CD3/AAA326.CD3.run1	255	0.7	0.06	0.7	0.06	-9.32598739818	-12.7606962956	1.6336872909	0.591352180664
85761.0	1470073.0	31591.0	15488.0	1470073.0	4000000.0	605.0	6.0	1.72	1.79	1.78	0.0599999999999	10.27	0.57	1.2	0.23	11.9	0.42	3.36	2.28	0.6	AAA326.CD3.X16.Y10.tile.tissue.png	78	1	2000	78	2ce3c132c97f75a080f3a5680a82f7ea	0	0	0	0	0	0	0	0	0	0	0	0	0	/home/dhl_ec/bnelissen/Slides/CD3_manuscript/CD3_slides/AAA326.CD3/AAA326.CD3.run1	255	0.7	0.06	0.7	0.06	-9.35322026339	-12.7620109499	1.4929696046	0.280308662109
194656.0	3646499.0	72234.0	13902.0	3646499.0	4000000.0	1380.0	1.0	2.75	1.84	1.78	0.0700000000002	10.79	0.56	1.2	0.0999999999999	15.68	0.58	3.32	2.29	0.64	AAA326.CD3.X16.Y11.tile.tissue.png	79	1	2000	79	1bbcecb025611de241517aa96f79be5e	0	0	0	0	0	0	0	0	0	0	0	0	0	/home/dhl_ec/bnelissen/Slides/CD3_manuscript/CD3_slides/AAA326.CD3/AAA326.CD3.run1	255	0.7	0.06	0.7	0.06	-8.93001506062	-12.2090728879	1.19110590486	0.37653833667
112596.0	2877187.0	39706.0	13154.0	2877187.0	4000000.0	717.0	2.0	1.46	1.97	1.79	0.0699999999997	11.14	0.56	1.21	0.15	14.23	0.51	3.43	2.59	0.63	AAA326.CD3.X16.Y12.tile.tissue.png	80	1	2000	80	626cff71e0db625092252f7c44d13a18	0	0	0	0	0	0	0	0	0	0	0	0	0	/home/dhl_ec/bnelissen/Slides/CD3_manuscript/CD3_slides/AAA326.CD3/AAA326.CD3.run1	255	0.7	0.06	0.7	0.06	-9.14898397498	-12.3122896759	1.43506505054	0.514898149902
0.0	0.0	0.0	0.0	0.0	4000000.0	0.0	0.0	3.8	2.04	1.73	0.0800000000004	8.95	0.47	1.2	0.32	6.62	0.2	3.02	2.3	0.57	AAA326.CD3.X16.Y13.tile.tissue.png	81	1	2000	81	cbcee3e96a9ffac0894437cf5bfb1147	0	0	0	0	0	0	0	0	0	0	0	0	0	/home/dhl_ec/bnelissen/Slides/CD3_manuscript/CD3_slides/AAA326.CD3/AAA326.CD3.run1	255	1.0	0.06	1.0	0.06	0.0	-9.57427986148	0.0	0.255185973984
0.0	0.0	0.0	0.0	0.0	4000000.0	0.0	0.0	2.42	1.75	1.15	0.0599999999999	6.28	0.29	0.87	0.32	6.65	0.21	3.07	2.28	0.72	AAA326.CD3.X16.Y14.tile.tissue.png	82	1	2000	82	0e02b05f04bcfec891265352d76a8a3f	0	0	0	0	0	0	0	0	0	0	0	0	0	/home/dhl_ec/bnelissen/Slides/CD3_manuscript/CD3_slides/AAA326.CD3/AAA326.CD3.run1	255	1.0	0.06	1.0	0.06	0.0	-11.7844932024	0.0	8.10454038733
0.0	13822.0	0.0	1581.0	13822.0	4000000.0	0.0	5.0	2.87	2.89	1.15	0.0499999999997	6.71	0.56	1.41	0.32	9.27	0.39	4.58	2.3	1.13	AAA326.CD3.X16.Y4.tile.tissue.png	83	1	2000	83	ce886cda8b9609bf3bda571053b7aab4	0	0	0	0	0	0	0	0	0	0	0	0	0	/home/dhl_ec/bnelissen/Slides/CD3_manuscript/CD3_slides/AAA326.CD3/AAA326.CD3.run1	255	0.7	0.06	0.7	0.06	0.0	-10.8456814689	0.0765817405139	6.47782058009
1205.0	84573.0	485.0	5173.0	84573.0	4000000.0	11.0	14.0	2.45	2.36	1.14	0.0599999999999	6.74	0.57	1.22	0.32	9.41	0.31	3.27	2.36	1.25	AAA326.CD3.X16.Y5.tile.tissue.png	84	1	2000	84	b4c1757947c5013eb9eb764b76afb044	0	0	0	0	0	0	0	0	0	0	0	0	0	/home/dhl_ec/bnelissen/Slides/CD3_manuscript/CD3_slides/AAA326.CD3/AAA326.CD3.run1	255	0.7	0.06	0.7	0.06	-7.72402112093	-8.85517025864	0.396533865322	0.125587589844
0.0	147311.0	0.0	5572.0	147311.0	4000000.0	0.0	10.0	2.18	2.64	1.15	0.04	6.71	0.57	1.2	0.31	8.88	0.22	3.31	2.54	0.94	AAA326.CD3.X16.Y6.tile.tissue.png	85	1	2000	85	cfda77f2dec63f3789163a9837bb9b38	0	0	0	0	0	0	0	0	0	0	0	0	0	/home/dhl_ec/bnelissen/Slides/CD3_manuscript/CD3_slides/AAA326.CD3/AAA326.CD3.run1	255	0.7	0.06	0.7	0.06	-6.0670933306	-11.4648712269	0.117498256165	0.0562937370605
22538.0	830445.0	9211.0	12005.0	830445.0	4000000.0	181.0	9.0	2.42	3.23	1.83	0.0700000000002	10.24	0.62	1.2	0.27	10.29	0.36	3.31	2.3	1.83	AAA326.CD3.X16.Y7.tile.tissue.png	86	1	2000	86	be78b6f802223f9d3adf255a3a0bbdab	0	0	0	0	0	0	0	0	0	0	0	0	0	/home/dhl_ec/bnelissen/Slides/CD3_manuscript/CD3_slides/AAA326.CD3/AAA326.CD3.run1	255	0.7	0.06	0.7	0.06	-8.98242767758	-12.1224281726	1.62045752767	0.229791738281
97840.0	1879669.0	37974.0	11877.0	1879669.0	4000000.0	716.0	6.0	1.51	1.74	1.78	0.0699999999997	10.2	0.56	1.21	0.21	12.4	0.46	3.35	2.33	0.62	AAA326.CD3.X16.Y8.tile.tissue.png	87	1	2000	87	6fca8872e985850d31ac32c0a31d3d9e	0	0	0	0	0	0	0	0	0	0	0	0	0	/home/dhl_ec/bnelissen/Slides/CD3_manuscript/CD3_slides/AAA326.CD3/AAA326.CD3.run1	255	0.7	0.06	0.7	0.06	-8.77861308491	-12.1090144394	1.46965302868	0.319413132812
73313.0	1191519.0	25074.0	22204.0	1191519.0	4000000.0	458.0	13.0	2.37	1.53	1.14	0.0499999999997	6.83	0.38	0.76	0.18	8.64	0.41	3.4	2.33	0.82	AAA326.CD3.X16.Y9.tile.tissue.png	88	1	2000	88	c2173de3f3739ac313d6e5c8b3b18171	0	0	0	0	0	0	0	0	0	0	0	0	0	/home/dhl_ec/bnelissen/Slides/CD3_manuscript/CD3_slides/AAA326.CD3/AAA326.CD3.run1	255	0.7	0.06	0.7	0.06	-9.44363465944	-12.6743381151	1.82279200613	0.344722742187
124353.0	2126719.0	45994.0	23800.0	2126719.0	4000000.0	905.0	5.0	2.33	1.66	1.77	0.0700000000002	10.27	0.58	1.21	0.19	13.03	0.47	3.36	2.3	1.02	AAA326.CD3.X17.Y10.tile.tissue.png	89	1	2000	89	c8390fd87c27922e38acfd871aec6ae9	0	0	0	0	0	0	0	0	0	0	0	0	0	/home/dhl_ec/bnelissen/Slides/CD3_manuscript/CD3_slides/AAA326.CD3/AAA326.CD3.run1	255	0.7	0.06	0.7	0.06	-9.48507967428	-12.8343664067	1.94382661893	0.432757896484
174822.0	3887424.0	65341.0	12737.0	3887424.0	4000000.0	1255.0	2.0	3.95	3.15	1.78	0.0699999999997	11.7	0.62	1.27	0.0899999999997	16.76	0.67	3.71	2.63	0.77	AAA326.CD3.X17.Y11.tile.tissue.png	90	1	2000	90	cb9f1b031e5a1c679e246dd1bf59d8d4	0	0	0	0	0	0	0	0	0	0	0	0	0	/home/dhl_ec/bnelissen/Slides/CD3_manuscript/CD3_slides/AAA326.CD3/AAA326.CD3.run1	255	0.7	0.06	0.7	0.06	-8.83578875809	-12.4566199401	1.1600870559	0.413186440186
134690.0	3343796.0	45805.0	17787.0	3343796.0	4000000.0	854.0	9.0	3.33	1.74	1.83	0.0800000000004	11.44	0.58	1.21	0.12	14.38	0.37	2.21	1.48	0.610000000001	AAA326.CD3.X17.Y12.tile.tissue.png	91	1	2000	91	1a0c1d47ab0d4e354e1e1dd2d024516c	0	0	0	0	0	0	0	0	0	0	0	0	0	/home/dhl_ec/bnelissen/Slides/CD3_manuscript/CD3_slides/AAA326.CD3/AAA326.CD3.run1	255	0.7	0.06	0.7	0.06	-9.28992135718	-12.5854141627	1.4987973676	0.708151240723
0.0	169576.0	0.0	5700.0	169576.0	4000000.0	0.0	9.0	3.49	2.54	1.24	0.0599999999999	6.54	0.42	0.83	0.21	5.63	0.22	2.64	1.49	0.53	AAA326.CD3.X17.Y13.tile.tissue.png	92	1	2000	92	68e30d90279aecc6fba74d650bb7d8db	0	0	0	0	0	0	0	0	0	0	0	0	0	/home/dhl_ec/bnelissen/Slides/CD3_manuscript/CD3_slides/AAA326.CD3/AAA326.CD3.run1	255	0.7	0.06	0.7	0.06	0.0	-10.4857412036	0.0447193132615	10.4756096237
0.0	21884.0	0.0	1658.0	21884.0	4000000.0	0.0	4.0	3.19	1.87	1.75	0.0599999999999	6.7	0.38	0.79	0.36	8.37	0.24	3.33	2.32	0.55	AAA326.CD3.X17.Y5.tile.tissue.png	93	1	2000	93	63376f9f4257d4b45b202f48012e059e	0	0	0	0	0	0	0	0	0	0	0	0	0	/home/dhl_ec/bnelissen/Slides/CD3_manuscript/CD3_slides/AAA326.CD3/AAA326.CD3.run1	255	0.7	0.06	0.7	0.06	0.0	-9.37261988014	0.0681736087956	7.2500283438
194.0	4083.0	68.0	460.0	4083.0	4000000.0	1.0	2.0	3.46	2.53	1.79	0.0599999999999	9.32	0.57	1.19	0.32	7.18	0.21	2.11	1.54	0.38	AAA326.CD3.X17.Y6.tile.tissue.png	94	1	2000	94	af9e28365361b4ce0f63d748851c391c	0	0	0	0	0	0	0	0	0	0	0	0	0	/home/dhl_ec/bnelissen/Slides/CD3_manuscript/CD3_slides/AAA326.CD3/AAA326.CD3.run1	255	0.7	0.06	0.7	0.06	-8.18065577816	-12.0685138419	0.834073650495	0.0517748132019
526.0	17373.0	271.0	997.0	17373.0	4000000.0	5.0	2.0	3.22	2.85	1.12	0.0499999999997	6.57	0.56	0.92	0.22	6.56	0.21	2.07	1.53	0.38	AAA326.CD3.X17.Y7.tile.tissue.png	95	1	2000	95	16e8fa9899d16c77711a690949547f3d	0	0	0	0	0	0	0	0	0	0	0	0	0	/home/dhl_ec/bnelissen/Slides/CD3_manuscript/CD3_slides/AAA326.CD3/AAA326.CD3.run1	255	0.7	0.06	0.7	0.06	-8.56592490393	-12.708851756	2.69216999158	0.0473496381836
96389.0	3536942.0	40801.0	15522.0	3536942.0	4000000.0	814.0	3.0	2.96	3.27	1.79	0.0700000000002	10.25	0.57	1.21	0.0999999999999	14.86	0.56	3.33	2.3	0.64	AAA326.CD3.X17.Y8.tile.tissue.png	96	1	2000	96	aa36bb34e485a5be38944d0eb8a22f94	0	0	0	0	0	0	0	0	0	0	0	0	0	/home/dhl_ec/bnelissen/Slides/CD3_manuscript/CD3_slides/AAA326.CD3/AAA326.CD3.run1	255	0.7	0.0737297298769	0.7	0.0737297298769	-8.91765642278	-12.3580025668	1.17411630602	0.273547633789
128780.0	2643242.0	48485.0	15820.0	2643242.0	4000000.0	933.0	2.0	3.35	3.04	1.78	0.0700000000002	10.33	0.58	1.22	0.16	14.1	0.5	3.34	2.33	0.62	AAA326.CD3.X17.Y9.tile.tissue.png	97	1	2000	97	847205fd2b2f2a086ba82b7842b320dd	0	0	0	0	0	0	0	0	0	0	0	0	0	/home/dhl_ec/bnelissen/Slides/CD3_manuscript/CD3_slides/AAA326.CD3/AAA326.CD3.run1	255	0.7	0.06	0.7	0.06	-9.15127224971	-12.5701160537	1.89849150694	0.416339869141
113518.0	2266775.0	39978.0	32475.0	2266775.0	4000000.0	724.0	18.0	2.65	2.14	1.77	0.0699999999997	10.77	0.58	1.19	0.18	14.1	0.47	3.39	2.32	0.630000000001	AAA326.CD3.X18.Y10.tile.tissue.png	98	1	2000	98	53cac4ac3bfb049929564e15d5e540af	0	0	0	0	0	0	0	0	0	0	0	0	0	/home/dhl_ec/bnelissen/Slides/CD3_manuscript/CD3_slides/AAA326.CD3/AAA326.CD3.run1	255	0.7	0.06	0.7	0.06	-9.34219342105	-12.8217917635	1.84080156447	0.488146722656
109941.0	2721719.0	37233.0	21447.0	2721719.0	4000000.0	711.0	10.0	2.67	3.32	1.8	0.0700000000002	9.75	0.579999999999	1.27	0.16	14.2	0.51	3.34	2.33	0.65	AAA326.CD3.X18.Y11.tile.tissue.png	99	1	2000	99	a2b3fb13e18e7028d41963f552a691a5	0	0	0	0	0	0	0	0	0	0	0	0	0	/home/dhl_ec/bnelissen/Slides/CD3_manuscript/CD3_slides/AAA326.CD3/AAA326.CD3.run1	255	0.7	0.06	0.7	0.06	-9.08509839979	-12.2631227472	1.33250514798	0.520003458008
35781.0	1664374.0	11147.0	25860.0	1664374.0	4000000.0	194.0	12.0	3.07	3.27	1.77	0.0799999999999	9.88	0.57	1.24	0.22	11.55	0.41	3.35	2.3	0.6	AAA326.CD3.X18.Y12.tile.tissue.png	100	1	2000	100	95a304973fffcc15da381f2291e5f7a6	0	0	0	0	0	0	0	0	0	0	0	0	0	/home/dhl_ec/bnelissen/Slides/CD3_manuscript/CD3_slides/AAA326.CD3/AAA326.CD3.run1	255	0.7	0.06	0.7	0.06	-8.45493429134	-9.96904656429	0.951304353319	1.53950771875
0.0	47274.0	0.0	2029.0	47274.0	4000000.0	0.0	3.0	3.57	2.44	1.13	0.0900000000001	9.51	0.57	1.28	0.32	8.08	0.21	3.22	2.31	0.57	AAA326.CD3.X18.Y5.tile.tissue.png	101	1	2000	101	cb8bb32818a1515edc8226d1d30b44bc	0	0	0	0	0	0	0	0	0	0	0	0	0	/home/dhl_ec/bnelissen/Slides/CD3_manuscript/CD3_slides/AAA326.CD3/AAA326.CD3.run1	255	0.7	0.06	0.7	0.06	0.0	-9.75983971912	0.0687147046011	9.10543935735
0.0	49317.0	0.0	2698.0	49317.0	4000000.0	0.0	7.0	3.37	2.21	1.76	0.0700000000002	10.07	0.56	1.19	0.32	8.72	0.22	3.15	2.33	0.58	AAA326.CD3.X18.Y6.tile.tissue.png	102	1	2000	102	a177a234959ee8348fbe6ffad69f26b2	0	0	0	0	0	0	0	0	0	0	0	0	0	/home/dhl_ec/bnelissen/Slides/CD3_manuscript/CD3_slides/AAA326.CD3/AAA326.CD3.run1	255	0.7	0.06	0.7	0.06	-6.29715953909	-11.8839974115	0.132149936381	0.038748395813
0.0	3975.0	0.0	400.0	3975.0	4000000.0	0.0	2.0	4.46	2.33	1.76	0.0599999999999	9.45	0.55	1.2	0.32	7.7	0.22	3.24	1.87	0.36	AAA326.CD3.X18.Y7.tile.tissue.png	103	1	2000	103	07051de7d1e1224ec2cef26acdd9b521	0	0	0	0	0	0	0	0	0	0	0	0	0	/home/dhl_ec/bnelissen/Slides/CD3_manuscript/CD3_slides/AAA326.CD3/AAA326.CD3.run1	255	0.7	0.06	0.7	0.06	-8.11266621462	-12.4308063096	1.53254984209	0.040623180603
43393.0	1132046.0	15120.0	18738.0	1132046.0	4000000.0	262.0	14.0	3.16	1.72	1.13	0.0500000000002	8.86	0.56	1.19	0.25	12.35	0.34	3.3	2.32	0.6	AAA326.CD3.X18.Y8.tile.tissue.png	104	1	2000	104	19c67758adc4e257f63a5426d00ed85f	0	0	0	0	0	0	0	0	0	0	0	0	0	/home/dhl_ec/bnelissen/Slides/CD3_manuscript/CD3_slides/AAA326.CD3/AAA326.CD3.run1	255	0.7	0.06	0.7	0.06	-9.21957524729	-12.7485289948	1.50495057732	0.369262164063
138775.0	3000342.0	50043.0	27968.0	3000342.0	4000000.0	933.0	7.0	3.39	3.16	1.78	0.0700000000002	9.17	0.59	1.22	0.14	14.41	0.53	3.39	2.32	0.63	AAA326.CD3.X18.Y9.tile.tissue.png	105	1	2000	105	b0277d3b39cbe322ef8c12e41ac8fd33	0	0	0	0	0	0	0	0	0	0	0	0	0	/home/dhl_ec/bnelissen/Slides/CD3_manuscript/CD3_slides/AAA326.CD3/AAA326.CD3.run1	255	0.7	0.06	0.7	0.06	-9.2514668793	-12.4912682179	1.56697619715	0.614754205566
41646.0	515623.0	14929.0	12318.0	515623.0	4000000.0	279.0	6.0	1.24	2.83	1.79	0.0699999999997	9.81	0.57	1.19	0.28	10.16	0.36	3.41	2.31	0.58	AAA326.CD3.X19.Y10.tile.tissue.png	106	1	2000	106	378fed61906b809088f0d0926cf64b64	0	0	0	0	0	0	0	0	0	0	0	0	0	/home/dhl_ec/bnelissen/Slides/CD3_manuscript/CD3_slides/AAA326.CD3/AAA326.CD3.run1	255	0.7	0.06	0.7	0.06	-9.03271521246	-12.5421862357	1.85653263268	0.201560267578
135.0	196966.0	50.0	6406.0	196966.0	4000000.0	1.0	9.0	4.29	1.68	1.13	0.0499999999997	6.77	0.37	0.75	0.21	6.62	0.32	3.27	2.43	1.23	AAA326.CD3.X19.Y11.tile.tissue.png	107	1	2000	107	98fcc922f35184be44348f72d8c9015b	0	0	0	0	0	0	0	0	0	0	0	0	0	/home/dhl_ec/bnelissen/Slides/CD3_manuscript/CD3_slides/AAA326.CD3/AAA326.CD3.run1	255	0.7	0.06	0.7	0.06	-6.39126831041	-10.8382885006	0.0530343877343	0.0258407296143
0.0	133250.0	0.0	4476.0	133250.0	4000000.0	0.0	5.0	2.24	2.88	1.81	0.0900000000001	9.83	0.56	1.26	0.32	7.93	0.24	3.16	2.31	0.69	AAA326.CD3.X19.Y12.tile.tissue.png	108	1	2000	108	292dc8c686f04259af20e75302b2dfe1	0	0	0	0	0	0	0	0	0	0	0	0	0	/home/dhl_ec/bnelissen/Slides/CD3_manuscript/CD3_slides/AAA326.CD3/AAA326.CD3.run1	255	0.7	0.06	0.7	0.06	0.0	-9.55455747306	0.0170689236925	9.78916425935
0.0	353234.0	0.0	18463.0	353234.0	4000000.0	0.0	24.0	1.14	2.47	1.78	0.0800000000004	10.57	0.57	1.28	0.31	8.72	0.15	2.25	1.54	0.91	AAA326.CD3.X19.Y5.tile.tissue.png	109	1	2000	109	aef23abf0c30279efd1da55e504178d0	0	0	0	0	0	0	0	0	0	0	0	0	0	/home/dhl_ec/bnelissen/Slides/CD3_manuscript/CD3_slides/AAA326.CD3/AAA326.CD3.run1	255	0.7	0.06	0.7	0.06	-5.13994305913	-8.50998550408	0.0288377331778	3.98149515384
0.0	9179.0	0.0	886.0	9179.0	4000000.0	0.0	3.0	2.4	2.47	1.15	0.0400000000004	6.63	0.39	0.76	0.22	5.82	0.13	2.09	1.53	0.75	AAA326.CD3.X19.Y6.tile.tissue.png	110	1	2000	110	1eab80aad8c5724faefd49a2857a88bd	0	0	0	0	0	0	0	0	0	0	0	0	0	/home/dhl_ec/bnelissen/Slides/CD3_manuscript/CD3_slides/AAA326.CD3/AAA326.CD3.run1	255	0.7	0.06	0.7	0.06	0.0	-12.3327841088	0.302898855404	0.0360126193085
127.0	8836.0	59.0	852.0	8836.0	4000000.0	2.0	3.0	2.63	1.77	1.81	0.0700000000002	10.29	0.59	1.34	0.35	8.34	0.26	2.12	1.53	0.78	AAA326.CD3.X19.Y7.tile.tissue.png	111	1	2000	111	023bfb14f46426d66bb69a56de6714b7	0	0	0	0	0	0	0	0	0	0	0	0	0	/home/dhl_ec/bnelissen/Slides/CD3_manuscript/CD3_slides/AAA326.CD3/AAA326.CD3.run1	255	0.7	0.06	0.7	0.06	-7.66057950383	-11.8008427992	0.503401740724	0.0446599161987
0.0	4534.0	0.0	546.0	4534.0	4000000.0	0.0	3.0	2.0	2.84	1.16	0.0500000000002	6.47	0.39	0.74	0.22	5.7	0.14	2.09	1.56	1.84	AAA326.CD3.X19.Y8.tile.tissue.png	112	1	2000	112	838fe69130c44b557cf3c3ca152788e6	0	0	0	0	0	0	0	0	0	0	0	0	0	/home/dhl_ec/bnelissen/Slides/CD3_manuscript/CD3_slides/AAA326.CD3/AAA326.CD3.run1	255	0.7	0.06	0.7	0.06	0.0	-12.5127835892	0.736659551014	0.0397337235107
8525.0	240585.0	3155.0	9240.0	240585.0	4000000.0	56.0	11.0	2.0	1.88	1.11	0.0499999999997	6.72	0.59	0.77	0.21	6.86	0.53	3.97	2.39	0.69	AAA326.CD3.X19.Y9.tile.tissue.png	113	1	2000	113	83f65a885aeb446377935cf5dedbfb26	0	0	0	0	0	0	0	0	0	0	0	0	0	/home/dhl_ec/bnelissen/Slides/CD3_manuscript/CD3_slides/AAA326.CD3/AAA326.CD3.run1	255	0.7	0.06	0.7	0.06	-8.22920226122	-11.8906003714	1.12124454928	0.100677685547
0.0	1183456.0	0.0	35685.0	1183456.0	4000000.0	0.0	33.0	3.34	2.99	1.12	0.0499999999997	6.71	0.39	0.76	0.17	7.07	0.18	2.32	1.55	0.579999999999	AAA326.CD3.X2.Y0.tile.tissue.png	114	1	2000	114	a7a152b8ba539c742a1f4c3f4fabe4d8	0	0	0	0	0	0	0	0	0	0	0	0	0	/home/dhl_ec/bnelissen/Slides/CD3_manuscript/CD3_slides/AAA326.CD3/AAA326.CD3.run1	255	0.7	0.06	0.7	0.06	-6.9093838227	-8.08943924219	0.118086710654	0.272602061035
66541.0	1575918.0	23544.0	22957.0	1575918.0	4000000.0	428.0	24.0	3.57	3.73	1.13	0.0500000000002	6.95	0.58	1.2	0.22	12.17	0.43	3.45	2.29	0.62	AAA326.CD3.X2.Y1.tile.tissue.png	115	1	2000	115	cb4fc673db9e9319c5a02d62bac93ce6	0	0	0	0	0	0	0	0	0	0	0	0	0	/home/dhl_ec/bnelissen/Slides/CD3_manuscript/CD3_slides/AAA326.CD3/AAA326.CD3.run1	255	0.7	0.06	0.7	0.06	-9.3199777537	-12.2530253024	1.63923598251	0.32051615625
98.0	75280.0	43.0	1879.0	75280.0	4000000.0	1.0	4.0	2.59	2.07	1.82	0.0799999999999	9.65	0.38	0.829999999999	0.23	6.7	0.21	2.14	1.53	0.58	AAA326.CD3.X2.Y10.tile.tissue.png	116	1	2000	116	ac283fff02011459d26f44f0864f9ffc	0	0	0	0	0	0	0	0	0	0	0	0	0	/home/dhl_ec/bnelissen/Slides/CD3_manuscript/CD3_slides/AAA326.CD3/AAA326.CD3.run1	255	0.7	0.06	0.7	0.06	-8.41530995613	-11.8725796143	0.436655462229	5.43542305811
84257.0	3753138.0	31926.0	9231.0	3753138.0	4000000.0	656.0	2.0	3.37	2.16	1.13	0.0500000000002	6.67	0.38	1.26	0.0999999999999	12.91	0.38	2.2	1.53	0.69	AAA326.CD3.X2.Y2.tile.tissue.png	117	1	2000	117	5a399267750524060d9bf5b4133a9c86	0	0	0	0	0	0	0	0	0	0	0	0	0	/home/dhl_ec/bnelissen/Slides/CD3_manuscript/CD3_slides/AAA326.CD3/AAA326.CD3.run1	255	0.7	0.0629871336806	0.7	0.0629871336806	-9.34208875068	-12.2935439792	1.56827544546	0.236060475586
114596.0	3812184.0	44819.0	12517.0	3812184.0	4000000.0	889.0	4.0	3.61	2.2	1.12	0.0499999999997	7.22	0.57	1.32	0.0999999999999	14.14	0.38	2.23	1.54	0.429999999999	AAA326.CD3.X2.Y3.tile.tissue.png	118	1	2000	118	3791b0b39a92e4ed65b367ecd1d4c6ed	0	0	0	0	0	0	0	0	0	0	0	0	0	/home/dhl_ec/bnelissen/Slides/CD3_manuscript/CD3_slides/AAA326.CD3/AAA326.CD3.run1	255	0.7	0.06	0.7	0.06	-9.54499075737	-12.6855069591	2.13337251712	0.422459088867
124225.0	3539206.0	48877.0	16280.0	3539206.0	4000000.0	989.0	6.0	3.34	1.3	1.13	0.0499999999997	6.91	0.61	1.27	0.12	11.97	0.37	2.21	1.55	0.43	AAA326.CD3.X2.Y4.tile.tissue.png	119	1	2000	119	0dec899e9b1545ef3f98f9d57fff6aa8	0	0	0	0	0	0	0	0	0	0	0	0	0	/home/dhl_ec/bnelissen/Slides/CD3_manuscript/CD3_slides/AAA326.CD3/AAA326.CD3.run1	255	0.7	0.0610162826296	0.7	0.0610162826296	-9.43817977551	-12.8911624772	2.2257028486	0.454324644531
145296.0	3912403.0	56612.0	10667.0	3912403.0	4000000.0	1166.0	1.0	2.96	2.94	1.14	0.0500000000002	7.81	0.37	0.78	0.0600000000004	10.8	0.400000000001	2.19	1.54	0.709999999999	AAA326.CD3.X2.Y5.tile.tissue.png	120	1	2000	120	335f008ee22bbf95f82689f69619ef6b	0	0	0	0	0	0	0	0	0	0	0	0	0	/home/dhl_ec/bnelissen/Slides/CD3_manuscript/CD3_slides/AAA326.CD3/AAA326.CD3.run1	255	0.7	0.06	0.7	0.06	-9.22792208235	-12.5070328821	1.64039125316	0.319811745117
165303.0	3793015.0	63221.0	14945.0	3793015.0	4000000.0	1281.0	2.0	3.8	2.46	1.19	0.0500000000002	14.79	0.37	0.76	0.0699999999997	10.94	0.4	2.22	1.54	0.7	AAA326.CD3.X2.Y6.tile.tissue.png	121	1	2000	121	6f1289b353805d6ee048aa77065436cf	0	0	0	0	0	0	0	0	0	0	0	0	0	/home/dhl_ec/bnelissen/Slides/CD3_manuscript/CD3_slides/AAA326.CD3/AAA326.CD3.run1	255	0.7	0.06	0.7	0.06	-9.34844904613	-12.5749982007	1.56681574958	0.37066759668
130362.0	3384762.0	48332.0	13705.0	3384762.0	4000000.0	934.0	3.0	2.84	2.7	1.11	0.0500000000002	6.57	0.38	0.77	0.0799999999999	10.79	0.370000000001	2.22	1.55	0.44	AAA326.CD3.X2.Y7.tile.tissue.png	122	1	2000	122	a05438c195666d0426147ff2d0070c20	0	0	0	0	0	0	0	0	0	0	0	0	0	/home/dhl_ec/bnelissen/Slides/CD3_manuscript/CD3_slides/AAA326.CD3/AAA326.CD3.run1	255	0.7	0.0801262521524	0.7	0.0801262521524	-9.14412444371	-12.4475401543	1.28200993092	0.234042166016
49962.0	2195205.0	19036.0	11404.0	2195205.0	4000000.0	356.0	2.0	3.57	2.13	1.11	0.0500000000002	6.8	0.37	0.77	0.13	8.71	0.46	3.43	2.4	0.64	AAA326.CD3.X2.Y8.tile.tissue.png	123	1	2000	123	7f1bcc84c7673355d79ace6e6d4a29f8	0	0	0	0	0	0	0	0	0	0	0	0	0	/home/dhl_ec/bnelissen/Slides/CD3_manuscript/CD3_slides/AAA326.CD3/AAA326.CD3.run1	255	0.7	0.06	0.7	0.06	-8.74279679769	-11.6031603026	1.15436870028	0.169355402344
714.0	32022.0	194.0	1994.0	32022.0	4000000.0	4.0	6.0	2.67	2.02	1.26	0.0500000000002	6.57	0.56	1.2	0.31	9.17	0.31	3.16	2.3	0.57	AAA326.CD3.X2.Y9.tile.tissue.png	124	1	2000	124	a0f9d206dad7d6388fc564f646c17fbd	0	0	0	0	0	0	0	0	0	0	0	0	0	/home/dhl_ec/bnelissen/Slides/CD3_manuscript/CD3_slides/AAA326.CD3/AAA326.CD3.run1	255	0.7	0.06	0.7	0.06	-8.76100880175	-12.4179610056	1.85903859323	0.0828828330078
0.0	27874.0	0.0	1075.0	27874.0	4000000.0	0.0	2.0	3.69	2.77	1.12	0.0499999999993	6.57	0.38	0.76	0.23	8.68	0.22	3.13	2.64	0.749999999999	AAA326.CD3.X20.Y10.tile.tissue.png	125	1	2000	125	ed2ac959bda24cef02b9d1e97f6bc949	0	0	0	0	0	0	0	0	0	0	0	0	0	/home/dhl_ec/bnelissen/Slides/CD3_manuscript/CD3_slides/AAA326.CD3/AAA326.CD3.run1	255	0.7	0.06	0.7	0.06	-6.68366286891	-11.7850224828	0.350962169394	0.0330063673096
0.0	29466.0	0.0	1640.0	29466.0	4000000.0	0.0	4.0	3.13	1.48	1.77	0.0699999999997	9.97	0.55	1.19	0.32	8.04	0.25	3.17	2.43	0.660000000001	AAA326.CD3.X20.Y11.tile.tissue.png	126	1	2000	126	23d74816e73778d4d83cee34c1d3ec06	0	0	0	0	0	0	0	0	0	0	0	0	0	/home/dhl_ec/bnelissen/Slides/CD3_manuscript/CD3_slides/AAA326.CD3/AAA326.CD3.run1	255	0.7	0.06	0.7	0.06	0.0	-11.9892885782	0.0335635837272	0.035113265007
0.0	28337.0	0.0	880.0	28337.0	4000000.0	0.0	2.0	3.18	2.4	1.13	0.0599999999995	6.59	0.37	0.790000000001	0.21	5.77	0.21	3.11	2.33	0.58	AAA326.CD3.X20.Y12.tile.tissue.png	127	1	2000	127	7f27fbaa9c844e7b56c8bc8d29ce22b8	0	0	0	0	0	0	0	0	0	0	0	0	0	/home/dhl_ec/bnelissen/Slides/CD3_manuscript/CD3_slides/AAA326.CD3/AAA326.CD3.run1	255	0.7	0.06	0.7	0.06	0.0	-9.34670762399	0.10641375351	5.35460815402
0.0	973853.0	0.0	9539.0	973853.0	4000000.0	0.0	2.0	3.87	1.47	1.13	0.0600000000004	6.62	0.38	0.869999999999	0.179999999999	6.31	0.280000000001	3.32	2.34	0.599999999999	AAA326.CD3.X20.Y4.tile.tissue.png	128	1	2000	128	82a0bd3ab07c6b78c024511e28fdcc1d	0	0	0	0	0	0	0	0	0	0	0	0	0	/home/dhl_ec/bnelissen/Slides/CD3_manuscript/CD3_slides/AAA326.CD3/AAA326.CD3.run1	255	0.7	0.06	0.7	0.06	0.0	-10.5148055687	0.019307370841	4.86136459558
0.0	2757160.0	0.0	20538.0	2757160.0	4000000.0	0.0	10.0	3.06	2.68	1.17	0.0500000000002	6.6	0.38	0.749999999999	0.11	8.21	0.24	2.23	1.52	0.579999999999	AAA326.CD3.X20.Y5.tile.tissue.png	129	1	2000	129	8146b7cdb63e6780a774ab56c687b1c8	0	0	0	0	0	0	0	0	0	0	0	0	0	/home/dhl_ec/bnelissen/Slides/CD3_manuscript/CD3_slides/AAA326.CD3/AAA326.CD3.run1	255	0.7	0.06	0.7	0.06	-5.41038931274	-12.2337176924	0.0316333373398	0.0091698972168
0.0	1048675.0	0.0	27413.0	1048675.0	4000000.0	0.0	19.0	5.42	2.55	1.74	0.0500000000002	6.59	0.4	0.76	0.179999999999	6.92	0.28	3.72	2.35	0.59	AAA326.CD3.X20.Y6.tile.tissue.png	130	1	2000	130	e0f8c499f6e7493e86d5f0f20dcca44b	0	0	0	0	0	0	0	0	0	0	0	0	0	/home/dhl_ec/bnelissen/Slides/CD3_manuscript/CD3_slides/AAA326.CD3/AAA326.CD3.run1	255	0.7	0.06	0.7	0.06	-4.3859918084	-11.6137662894	0.0232046100996	0.0209468798828
106.0	66474.0	48.0	3650.0	66474.0	4000000.0	1.0	6.0	2.93	2.82	1.16	0.0500000000002	9.9	0.56	1.2	0.34	9.3	0.309999999999	3.29	2.44	2.15	AAA326.CD3.X20.Y7.tile.tissue.png	131	1	2000	131	3305fe98fa99674ea10abd96e1f5b79c	0	0	0	0	0	0	0	0	0	0	0	0	0	/home/dhl_ec/bnelissen/Slides/CD3_manuscript/CD3_slides/AAA326.CD3/AAA326.CD3.run1	255	0.7	0.06	0.7	0.06	-6.10097925835	-10.9660357412	0.0782547204589	0.0352201865845
0.0	13288.0	0.0	1018.0	13288.0	4000000.0	0.0	4.0	1.9	2.58	1.12	0.0500000000002	6.58	0.56	1.21	0.35	6.65	0.13	2.08	2.4	0.970000000001	AAA326.CD3.X20.Y8.tile.tissue.png	132	1	2000	132	0b21bd2f641ebb7e508959baa9a2fb60	0	0	0	0	0	0	0	0	0	0	0	0	0	/home/dhl_ec/bnelissen/Slides/CD3_manuscript/CD3_slides/AAA326.CD3/AAA326.CD3.run1	255	0.7	0.06	0.7	0.06	0.0	-11.6631191673	0.322167219131	0.0356684216919
81.0	36070.0	39.0	1554.0	36070.0	4000000.0	1.0	4.0	2.46	3.04	1.19	0.0500000000002	6.56	0.38	0.75	0.21	6.6	0.21	2.11	1.53	1.1	AAA326.CD3.X20.Y9.tile.tissue.png	133	1	2000	133	d22865dd8348c6a67b753d3b7dcc6c9e	0	0	0	0	0	0	0	0	0	0	0	0	0	/home/dhl_ec/bnelissen/Slides/CD3_manuscript/CD3_slides/AAA326.CD3/AAA326.CD3.run1	255	0.7	0.06	0.7	0.06	-6.86260687804	-11.5696899217	0.213520950595	0.0395546584473
0.0	19570.0	0.0	798.0	19570.0	4000000.0	0.0	1.0	2.45	2.2	1.13	0.0499999999993	6.56	0.38	0.740000000001	0.22	5.75	0.14	2.06	1.53	1.27	AAA326.CD3.X21.Y10.tile.tissue.png	134	1	2000	134	e3f77034fa3bb5b87904de838c5ee550	0	0	0	0	0	0	0	0	0	0	0	0	0	/home/dhl_ec/bnelissen/Slides/CD3_manuscript/CD3_slides/AAA326.CD3/AAA326.CD3.run1	255	0.7	0.06	0.7	0.06	0.0	-11.5831930932	0.0179858504477	0.0386888484726
0.0	380461.0	0.0	8005.0	380461.0	4000000.0	0.0	9.0	1.84	1.94	1.14	0.0500000000002	8.06	0.38	0.750000000001	0.2	6.44	0.15	2.16	1.53	1.39	AAA326.CD3.X21.Y11.tile.tissue.png	135	1	2000	135	17ac3b4aa80b2478c17e1e75eea52c7a	0	0	0	0	0	0	0	0	0	0	0	0	0	/home/dhl_ec/bnelissen/Slides/CD3_manuscript/CD3_slides/AAA326.CD3/AAA326.CD3.run1	255	0.7	0.06	0.7	0.06	-7.2176718087	-12.3982318264	0.198630210034	0.0448509990234
0.0	116211.0	0.0	4389.0	116211.0	4000000.0	0.0	5.0	1.18	2.75	1.12	0.0600000000004	6.57	0.370000000001	0.75	0.21	5.76	0.139999999999	2.1	1.53	1.56	AAA326.CD3.X21.Y12.tile.tissue.png	136	1	2000	136	96de18e2c8ec0e1cf44bcfeb4e612660	0	0	0	0	0	0	0	0	0	0	0	0	0	/home/dhl_ec/bnelissen/Slides/CD3_manuscript/CD3_slides/AAA326.CD3/AAA326.CD3.run1	255	0.7	0.06	0.7	0.06	0.0	-9.34598837317	0.0972902333901	0.588871728394
0.0	0.0	0.0	0.0	0.0	4000000.0	0.0	0.0	1.85	3.01	1.8	0.0799999999999	8.22	0.47	1.44	0.32	6.7	0.219999999999	3.24	2.37	0.73	AAA326.CD3.X21.Y13.tile.tissue.png	137	1	2000	137	3d38fb736dff19fa708a4bae0c5ce96e	0	0	0	0	0	0	0	0	0	0	0	0	0	/home/dhl_ec/bnelissen/Slides/CD3_manuscript/CD3_slides/AAA326.CD3/AAA326.CD3.run1	255	1.0	0.06	1.0	0.06	0.0	0.0	0.0	6.4311155
0.0	63559.0	0.0	2210.0	63559.0	4000000.0	0.0	3.0	1.75	1.68	1.3	0.0600000000004	6.56	0.37	1.36	0.349999999999	9.0	0.25	3.18	2.4	1.28	AAA326.CD3.X21.Y3.tile.tissue.png	138	1	2000	138	5a5622280a3525273ac187a9246eaa32	0	0	0	0	0	0	0	0	0	0	0	0	0	/home/dhl_ec/bnelissen/Slides/CD3_manuscript/CD3_slides/AAA326.CD3/AAA326.CD3.run1	255	0.7	0.06	0.7	0.06	-3.65576505682	-10.4848536097	0.0325160866911	10.6121168781
0.0	1872383.0	0.0	19530.0	1872383.0	4000000.0	0.0	7.0	2.21	2.8	1.14	0.0599999999995	8.1	0.38	1.24	0.240000000001	11.64	0.37	3.77	2.57	1.56	AAA326.CD3.X21.Y4.tile.tissue.png	139	1	2000	139	dca096244761fc74009e9e5fbd219af8	0	0	0	0	0	0	0	0	0	0	0	0	0	/home/dhl_ec/bnelissen/Slides/CD3_manuscript/CD3_slides/AAA326.CD3/AAA326.CD3.run1	255	0.7	0.06	0.7	0.06	-5.41881603667	-8.38240662211	0.0322115254494	1.20888316992
4711.0	2821195.0	1615.0	24340.0	2821195.0	4000000.0	30.0	16.0	2.42	2.49	1.12	0.0500000000002	6.59	0.389999999999	0.77	0.11	8.64	0.490000000001	3.18	1.53	0.719999999999	AAA326.CD3.X21.Y5.tile.tissue.png	140	1	2000	140	5f4c445502aa6c75c0d221ccda21be74	0	0	0	0	0	0	0	0	0	0	0	0	0	/home/dhl_ec/bnelissen/Slides/CD3_manuscript/CD3_slides/AAA326.CD3/AAA326.CD3.run1	255	0.7	0.06	0.7	0.06	-6.65350770246	-10.1385992305	0.136289919359	0.0944550529785
5042.0	3482870.0	1611.0	16046.0	3482870.0	4000000.0	27.0	1.0	2.71	1.58	1.16	0.0500000000002	6.61	0.39	0.76	0.0799999999999	9.24	0.349999999999	2.24	1.53	0.38	AAA326.CD3.X21.Y6.tile.tissue.png	141	1	2000	141	0f851d33e37ff829d79767270a44ca8f	0	0	0	0	0	0	0	0	0	0	0	0	0	/home/dhl_ec/bnelissen/Slides/CD3_manuscript/CD3_slides/AAA326.CD3/AAA326.CD3.run1	255	0.7	0.06	0.7	0.06	-6.72175423874	-10.0297246304	0.105801289837	0.102537003662
0.0	2082318.0	0.0	22692.0	2082318.0	4000000.0	0.0	12.0	3.07	1.06	1.14	0.0500000000002	6.98	0.58	1.19	0.190000000001	9.81	0.35	3.38	2.3	0.76	AAA326.CD3.X21.Y7.tile.tissue.png	142	1	2000	142	ab6b35390b0bfb1e1432eb2206bac9bd	0	0	0	0	0	0	0	0	0	0	0	0	0	/home/dhl_ec/bnelissen/Slides/CD3_manuscript/CD3_slides/AAA326.CD3/AAA326.CD3.run1	255	0.7	0.06	0.7	0.06	0.0	-12.1022538282	0.0278499185613	0.0142993774414
0.0	346127.0	0.0	11220.0	346127.0	4000000.0	0.0	10.0	3.2	2.89	1.13	0.0500000000002	6.55	0.59	1.27	0.35	8.91	0.299999999999	3.86	2.41	0.57	AAA326.CD3.X21.Y8.tile.tissue.png	143	1	2000	143	d1860756a3636a179a4dc36221c82715	0	0	0	0	0	0	0	0	0	0	0	0	0	/home/dhl_ec/bnelissen/Slides/CD3_manuscript/CD3_slides/AAA326.CD3/AAA326.CD3.run1	255	0.7	0.06	0.7	0.06	0.0	-11.4873108652	0.0741114296107	0.0387768764648
0.0	14511.0	0.0	1024.0	14511.0	4000000.0	0.0	2.0	3.36	3.37	1.78	0.0799999999999	9.75	0.570000000001	1.2	0.32	7.93	0.21	3.11	2.31	0.57	AAA326.CD3.X21.Y9.tile.tissue.png	144	1	2000	144	9356d0485ff6d33b30dc916808f7e2e6	0	0	0	0	0	0	0	0	0	0	0	0	0	/home/dhl_ec/bnelissen/Slides/CD3_manuscript/CD3_slides/AAA326.CD3/AAA326.CD3.run1	255	0.7	0.06	0.7	0.06	0.0	-11.9667589362	0.0183917777657	0.0384711759529
0.0	0.0	0.0	0.0	0.0	4000000.0	0.0	0.0	3.27	1.42	1.75	0.0799999999999	8.05	0.47	1.43	0.32	6.55	0.21	3.02	2.31	0.54	AAA326.CD3.X22.Y1.tile.tissue.png	145	1	2000	145	4582a9fb6a11d6c7b89b32ddecbc9451	0	0	0	0	0	0	0	0	0	0	0	0	0	/home/dhl_ec/bnelissen/Slides/CD3_manuscript/CD3_slides/AAA326.CD3/AAA326.CD3.run1	255	1.0	0.06	1.0	0.06	0.0	0.0	0.0	5.010309
17405.0	325655.0	6426.0	5550.0	325655.0	4000000.0	120.0	6.0	1.91	2.28	1.15	0.0500000000002	6.8	0.38	0.77	0.21	6.87	0.33	3.3	2.3	0.57	AAA326.CD3.X22.Y10.tile.tissue.png	146	1	2000	146	e2c43bba151d46b199f80dc585de1a5b	0	0	0	0	0	0	0	0	0	0	0	0	0	/home/dhl_ec/bnelissen/Slides/CD3_manuscript/CD3_slides/AAA326.CD3/AAA326.CD3.run1	255	0.7	0.06	0.7	0.06	-8.57459657736	-12.1549250816	1.62194413215	0.107308820313
0.0	70272.0	0.0	3272.0	70272.0	4000000.0	0.0	6.0	2.45	1.56	1.11	0.0500000000002	6.6	0.38	0.76	0.21	5.77	0.139999999999	2.13	1.54	0.39	AAA326.CD3.X22.Y11.tile.tissue.png	147	1	2000	147	13fa2e4f2f96aaf3faeacc754ddfb25f	0	0	0	0	0	0	0	0	0	0	0	0	0	/home/dhl_ec/bnelissen/Slides/CD3_manuscript/CD3_slides/AAA326.CD3/AAA326.CD3.run1	255	0.7	0.06	0.7	0.06	0.0	-12.5492661388	0.236779774039	0.0307121791992
0.0	123732.0	0.0	6261.0	123732.0	4000000.0	0.0	10.0	2.56	1.28	1.12	0.0499999999993	6.65	0.38	0.76	0.21	5.79	0.219999999999	3.3	2.32	0.589999999999	AAA326.CD3.X22.Y12.tile.tissue.png	148	1	2000	148	868cd0ed8aa3ae370d25e208d8d9951a	0	0	0	0	0	0	0	0	0	0	0	0	0	/home/dhl_ec/bnelissen/Slides/CD3_manuscript/CD3_slides/AAA326.CD3/AAA326.CD3.run1	255	0.7	0.06	0.7	0.06	0.0	-12.1620208326	0.0662005856155	0.0333366455688
0.0	12744.0	0.0	1002.0	12744.0	4000000.0	0.0	3.0	3.28	1.86	1.11	0.0599999999995	6.59	0.37	0.8	0.21	5.76	0.21	3.14	2.3	0.57	AAA326.CD3.X22.Y13.tile.tissue.png	149	1	2000	149	192b582f08c458332c1bf35f49ae0a97	0	0	0	0	0	0	0	0	0	0	0	0	0	/home/dhl_ec/bnelissen/Slides/CD3_manuscript/CD3_slides/AAA326.CD3/AAA326.CD3.run1	255	0.7	0.06	0.7	0.06	0.0	-9.89205108806	0.0849159082675	7.09760872855
0.0	0.0	0.0	0.0	0.0	4000000.0	0.0	0.0	1.9	2.21	1.14	0.0500000000002	5.51	0.47	1.45	0.32	6.6	0.2	3.04	2.3	0.54	AAA326.CD3.X22.Y14.tile.tissue.png	150	1	2000	150	66ec0d095c795e33924b09d36b20e8e1	0	0	0	0	0	0	0	0	0	0	0	0	0	/home/dhl_ec/bnelissen/Slides/CD3_manuscript/CD3_slides/AAA326.CD3/AAA326.CD3.run1	255	1.0	0.06	1.0	0.06	0.0	0.0	0.0	2.76707775
0.0	4735.0	0.0	448.0	4735.0	4000000.0	0.0	2.0	3.12	2.61	1.12	0.0600000000004	6.58	0.56	1.23	0.32	7.87	0.21	3.11	2.3	0.580000000001	AAA326.CD3.X22.Y2.tile.tissue.png	151	1	2000	151	44269bfd9b37ed40177649a41862bccc	0	0	0	0	0	0	0	0	0	0	0	0	0	/home/dhl_ec/bnelissen/Slides/CD3_manuscript/CD3_slides/AAA326.CD3/AAA326.CD3.run1	255	0.7	0.06	0.7	0.06	0.0	-10.5184131211	2.7570265064	2.7300669631
59946.0	700561.0	21368.0	10836.0	700561.0	4000000.0	409.0	6.0	2.86	3.2	1.15	0.0500000000002	7.1	0.38	0.76	0.29	10.72	0.36	3.32	2.31	0.58	AAA326.CD3.X22.Y3.tile.tissue.png	152	1	2000	152	c382bcfe1462a138f7fdf8a5e9bb640f	0	0	0	0	0	0	0	0	0	0	0	0	0	/home/dhl_ec/bnelissen/Slides/CD3_manuscript/CD3_slides/AAA326.CD3/AAA326.CD3.run1	255	0.7	0.06	0.7	0.06	-8.89859845122	-12.4081453262	1.52617942643	0.168419529297
105583.0	2300380.0	38290.0	13266.0	2300380.0	4000000.0	708.0	8.0	3.67	1.82	1.21	0.0500000000002	7.17	0.57	1.2	0.189999999999	13.54	0.48	3.32	2.3	0.610000000001	AAA326.CD3.X22.Y4.tile.tissue.png	153	1	2000	153	9402129c2cb4774a7d149dfbfbe8b691	0	0	0	0	0	0	0	0	0	0	0	0	0	/home/dhl_ec/bnelissen/Slides/CD3_manuscript/CD3_slides/AAA326.CD3/AAA326.CD3.run1	255	0.7	0.06	0.7	0.06	-8.7811999932	-12.5071184552	1.51572838189	0.43797650293
110225.0	3579241.0	43477.0	9522.0	3579241.0	4000000.0	860.0	2.0	2.33	1.88	1.78	0.0699999999997	10.31	0.570000000001	1.22	0.11	14.83	0.559999999999	3.31	2.3	0.65	AAA326.CD3.X22.Y5.tile.tissue.png	154	1	2000	154	bca05dab9de9bc08060a52f97a1ee3fa	0	0	0	0	0	0	0	0	0	0	0	0	0	/home/dhl_ec/bnelissen/Slides/CD3_manuscript/CD3_slides/AAA326.CD3/AAA326.CD3.run1	255	0.7	0.0839255742465	0.7	0.0839255742465	-8.15461499262	-11.8154029505	0.663715448207	0.160348217529
91176.0	3646948.0	36239.0	11711.0	3646948.0	4000000.0	701.0	4.0	1.99	1.72	1.76	0.0700000000006	10.43	0.56	1.22	0.1	14.32	0.559999999999	3.31	2.3	0.639999999999	AAA326.CD3.X22.Y6.tile.tissue.png	155	1	2000	155	db6f6ac570f24337f859c3deae46b267	0	0	0	0	0	0	0	0	0	0	0	0	0	/home/dhl_ec/bnelissen/Slides/CD3_manuscript/CD3_slides/AAA326.CD3/AAA326.CD3.run1	255	0.7	0.0861066359933	0.7	0.0861066359933	-7.71436653319	-11.0627953919	0.346135328551	0.101086480957
66982.0	3865664.0	25127.0	10488.0	3865664.0	4000000.0	473.0	2.0	3.19	1.82	1.74	0.0700000000006	9.95	0.559999999999	1.21	0.0900000000001	13.93	0.559999999999	3.29	2.31	0.609999999999	AAA326.CD3.X22.Y7.tile.tissue.png	156	1	2000	156	f8a08e85ec48882d0757432edaf9c73f	0	0	0	0	0	0	0	0	0	0	0	0	0	/home/dhl_ec/bnelissen/Slides/CD3_manuscript/CD3_slides/AAA326.CD3/AAA326.CD3.run1	255	0.7	0.06	0.7	0.06	-8.27376047504	-11.4141078819	1.53764377339	1.32606153285
37398.0	2371864.0	14030.0	23046.0	2371864.0	4000000.0	278.0	10.0	2.24	1.85	1.74	0.0700000000006	10.17	0.59	1.21	0.18	9.34	0.31	2.24	2.3	0.59	AAA326.CD3.X22.Y8.tile.tissue.png	157	1	2000	157	e4f7eb32f610610faeac170739eafaf4	0	0	0	0	0	0	0	0	0	0	0	0	0	/home/dhl_ec/bnelissen/Slides/CD3_manuscript/CD3_slides/AAA326.CD3/AAA326.CD3.run1	255	0.7	0.06	0.7	0.06	-8.17457598511	-11.4680155125	1.6773646969	0.880832213867
9691.0	397116.0	3581.0	7292.0	397116.0	4000000.0	68.0	4.0	3.47	2.77	1.76	0.0699999999997	7.17	0.37	0.759999999999	0.21	7.07	0.29	2.22	1.52	0.41	AAA326.CD3.X22.Y9.tile.tissue.png	158	1	2000	158	4212565a760466d04617e44abc7281f2	0	0	0	0	0	0	0	0	0	0	0	0	0	/home/dhl_ec/bnelissen/Slides/CD3_manuscript/CD3_slides/AAA326.CD3/AAA326.CD3.run1	255	0.7	0.06	0.7	0.06	-8.50507270231	-11.9597770994	1.32506820741	0.116067197266
0.0	0.0	0.0	0.0	0.0	4000000.0	0.0	0.0	2.06	3.9	1.08	0.0600000000004	5.39	0.389999999999	0.88	0.219999999999	4.58	0.200000000001	2.04	1.54	0.450000000001	AAA326.CD3.X23.Y1.tile.tissue.png	159	1	2000	159	1d5752936a24990f9779dc9de20b272a	0	0	0	0	0	0	0	0	0	0	0	0	0	/home/dhl_ec/bnelissen/Slides/CD3_manuscript/CD3_slides/AAA326.CD3/AAA326.CD3.run1	255	1.0	0.06	1.0	0.06	0.0	0.0	0.0	9.452257
145629.0	2447546.0	51400.0	18833.0	2447546.0	4000000.0	977.0	5.0	4.38	2.61	1.57	0.0500000000002	7.14	0.38	1.05	0.18	13.99	0.5	3.5	2.51	0.690000000001	AAA326.CD3.X23.Y10.tile.tissue.png	160	1	2000	160	66342a3b05cbdea7e28f1114e8542dc0	0	0	0	0	0	0	0	0	0	0	0	0	0	/home/dhl_ec/bnelissen/Slides/CD3_manuscript/CD3_slides/AAA326.CD3/AAA326.CD3.run1	255	0.7	0.06	0.7	0.06	-8.75251994703	-11.9129539246	1.2925058191	0.315776923828
150275.0	3170566.0	53973.0	10190.0	3170566.0	4000000.0	1016.0	3.0	1.65	3.21	1.76	0.0699999999997	9.86	0.56	1.21	0.139999999999	16.95	0.61	3.46	2.37	1.03	AAA326.CD3.X23.Y11.tile.tissue.png	161	1	2000	161	469174c5fb80fbb5e487ce39f5b9194a	0	0	0	0	0	0	0	0	0	0	0	0	0	/home/dhl_ec/bnelissen/Slides/CD3_manuscript/CD3_slides/AAA326.CD3/AAA326.CD3.run1	255	0.7	0.0710752001181	0.7	0.0710752001181	-8.83862369744	-11.9604702401	1.27128636309	0.239853354004
144930.0	2484901.0	49549.0	12686.0	2484901.0	4000000.0	934.0	5.0	2.71	2.95	1.16	0.0499999999993	7.3	0.72	1.29	0.17	14.22	0.5	3.33	2.31	0.92	AAA326.CD3.X23.Y12.tile.tissue.png	162	1	2000	162	6c4cc9cea7a48ae05b730005c7d97a77	0	0	0	0	0	0	0	0	0	0	0	0	0	/home/dhl_ec/bnelissen/Slides/CD3_manuscript/CD3_slides/AAA326.CD3/AAA326.CD3.run1	255	0.7	0.06	0.7	0.06	-8.53007795418	-11.942844469	1.23045992816	0.435342691406
25078.0	597905.0	9479.0	8521.0	597905.0	4000000.0	173.0	7.0	3.0	2.46	1.17	0.0700000000006	12.79	0.55	1.2	0.28	9.94	0.35	3.26	2.3	0.880000000001	AAA326.CD3.X23.Y13.tile.tissue.png	163	1	2000	163	793f8d922973a0420768429ac309d4ed	0	0	0	0	0	0	0	0	0	0	0	0	0	/home/dhl_ec/bnelissen/Slides/CD3_manuscript/CD3_slides/AAA326.CD3/AAA326.CD3.run1	255	0.7	0.06	0.7	0.06	-8.60924838922	-12.2752142416	1.51680480659	0.157510615234
306.0	19632.0	107.0	1468.0	19632.0	4000000.0	2.0	5.0	3.8	2.5	1.13	0.0799999999999	9.53	0.570000000001	1.24	0.320000000001	8.98	0.309999999999	3.15	2.38	0.76	AAA326.CD3.X23.Y14.tile.tissue.png	164	1	2000	164	3c1dd9c579be378340a884e868df7efc	0	0	0	0	0	0	0	0	0	0	0	0	0	/home/dhl_ec/bnelissen/Slides/CD3_manuscript/CD3_slides/AAA326.CD3/AAA326.CD3.run1	255	0.7	0.06	0.7	0.06	-6.91434099852	-9.53508801337	0.23693198432	2.52067145947
0.0	0.0	0.0	0.0	0.0	4000000.0	0.0	0.0	2.13	1.57	1.75	0.0799999999999	7.98	0.29	0.85	0.219999999999	4.63	0.13	2.01	1.52	1.56	AAA326.CD3.X23.Y15.tile.tissue.png	165	1	2000	165	ba06e6a6083bc248fcc8b1e6bf136e32	0	0	0	0	0	0	0	0	0	0	0	0	0	/home/dhl_ec/bnelissen/Slides/CD3_manuscript/CD3_slides/AAA326.CD3/AAA326.CD3.run1	255	1.0	0.06	1.0	0.06	0.0	-11.1351590498	0.0	9.68568468002
0.0	0.0	0.0	0.0	0.0	3672000.0	0.0	0.0	1.83	2.57	1.07	0.0599999999995	5.89	0.280000000001	1.27	0.29	6.25	0.19	2.82	2.22	1.27	AAA326.CD3.X23.Y16.tile.tissue.png	166	1	2000	166	56c4ef31b4dee6fcb08591da5a7ebd66	0	0	0	0	0	0	0	0	0	0	0	0	0	/home/dhl_ec/bnelissen/Slides/CD3_manuscript/CD3_slides/AAA326.CD3/AAA326.CD3.run1	255	1.0	0.06	1.0	0.06	0.0	-11.3378048203	0.0	7.23072020872
0.0	0.0	0.0	0.0	0.0	4000000.0	0.0	0.0	3.23	2.6	1.76	0.0799999999999	9.09	0.469999999999	1.21	0.320000000001	5.39	0.12	2.03	1.54	0.570000000001	AAA326.CD3.X23.Y2.tile.tissue.png	167	1	2000	167	16909d252ba2fefbd3d72b085e9c5656	0	0	0	0	0	0	0	0	0	0	0	0	0	/home/dhl_ec/bnelissen/Slides/CD3_manuscript/CD3_slides/AAA326.CD3/AAA326.CD3.run1	255	1.0	0.06	1.0	0.06	0.0	-10.2986363717	0.0	0.259872925228
143877.0	3266728.0	56663.0	8724.0	3266728.0	4000000.0	1086.0	1.0	2.59	3.86	1.2	0.0500000000002	7.03	0.379999999999	0.77	0.0799999999999	10.72	0.38	2.16	1.52	1.17	AAA326.CD3.X23.Y3.tile.tissue.png	168	1	2000	168	5f0bbdeb068c47ec80528df613d0a39b	0	0	0	0	0	0	0	0	0	0	0	0	0	/home/dhl_ec/bnelissen/Slides/CD3_manuscript/CD3_slides/AAA326.CD3/AAA326.CD3.run1	255	0.7	0.0611153421611	0.7	0.0611153421611	-8.17188429352	-11.7525525793	0.481991699647	0.153948560547
262688.0	3998096.0	94808.0	8126.0	3998096.0	4000000.0	1758.0	1.0	1.27	2.93	1.14	0.04	8.04	0.37	0.77	0.0599999999995	12.55	0.42	2.18	1.53	0.439999999999	AAA326.CD3.X23.Y4.tile.tissue.png	169	1	2000	169	f440cec22f50a3332645b44ffbe421af	0	0	0	0	0	0	0	0	0	0	0	0	0	/home/dhl_ec/bnelissen/Slides/CD3_manuscript/CD3_slides/AAA326.CD3/AAA326.CD3.run1	255	0.7	0.0743830823673	0.7	0.0743830823673	-8.80206726955	-12.0291530366	0.789910196961	0.308038931305
322097.0	3950162.0	114163.0	9913.0	3950162.0	4000000.0	2116.0	1.0	3.83	2.43	1.12	0.0500000000002	6.65	0.37	0.77	0.0599999999995	15.05	0.629999999999	3.29	2.31	0.650000000001	AAA326.CD3.X23.Y5.tile.tissue.png	170	1	2000	170	e400f00b2ad0bb8ba7a8d1c87eb12ab9	0	0	0	0	0	0	0	0	0	0	0	0	0	/home/dhl_ec/bnelissen/Slides/CD3_manuscript/CD3_slides/AAA326.CD3/AAA326.CD3.run1	255	0.7	0.0894342686766	0.7	0.0894342686766	-8.86632758772	-12.3795616871	0.710318062885	0.413222661224
338492.0	3784680.0	122418.0	11901.0	3784680.0	4000000.0	2261.0	3.0	2.78	2.29	1.11	0.0500000000002	7.57	0.37	0.78	0.0699999999997	13.36	0.42	2.2	1.53	0.44	AAA326.CD3.X23.Y6.tile.tissue.png	171	1	2000	171	e7ec6161f3a9fd5fa3d03b56dd589413	0	0	0	0	0	0	0	0	0	0	0	0	0	/home/dhl_ec/bnelissen/Slides/CD3_manuscript/CD3_slides/AAA326.CD3/AAA326.CD3.run1	255	0.7	0.102529214403	0.7	0.102529214403	-8.82011860152	-12.3877756956	0.711300561418	0.26069025293
318788.0	3926203.0	119869.0	9456.0	3926203.0	4000000.0	2285.0	3.0	3.06	1.95	1.12	0.0500000000002	6.95	0.56	0.749999999999	0.0600000000004	12.3	0.64	3.33	2.32	0.669999999999	AAA326.CD3.X23.Y7.tile.tissue.png	172	1	2000	172	05bd840a15e5ea7d0ca7d047bb228ae3	0	0	0	0	0	0	0	0	0	0	0	0	0	/home/dhl_ec/bnelissen/Slides/CD3_manuscript/CD3_slides/AAA326.CD3/AAA326.CD3.run1	255	0.7	0.0917470807883	0.7	0.0917470807883	-8.40220121573	-11.7862396402	0.60346464478	0.164636694336
208747.0	3911227.0	77073.0	9491.0	3911227.0	4000000.0	1481.0	2.0	2.69	1.97	1.76	0.0699999999997	10.76	0.559999999999	1.23	0.0799999999999	16.81	0.5	2.2	1.53	0.46	AAA326.CD3.X23.Y8.tile.tissue.png	173	1	2000	173	3ff0801002581d121a606bb2479f5f3a	0	0	0	0	0	0	0	0	0	0	0	0	0	/home/dhl_ec/bnelissen/Slides/CD3_manuscript/CD3_slides/AAA326.CD3/AAA326.CD3.run1	255	0.7	0.0754755819114	0.7	0.0754755819114	-8.3903654421	-11.6962008288	0.587896879157	0.257223464264
180578.0	3427086.0	67060.0	12639.0	3427086.0	4000000.0	1296.0	3.0	3.04	4.1	1.13	0.0500000000002	6.84	0.38	0.77	0.0799999999999	11.28	0.570000000001	3.53	2.34	0.64	AAA326.CD3.X23.Y9.tile.tissue.png	174	1	2000	174	96a6629d7a0d6177cbb3e74481375d77	0	0	0	0	0	0	0	0	0	0	0	0	0	/home/dhl_ec/bnelissen/Slides/CD3_manuscript/CD3_slides/AAA326.CD3/AAA326.CD3.run1	255	0.7	0.0851522822978	0.7	0.0851522822978	-8.34320603403	-11.8676503975	0.565267334283	0.14955460498
207653.0	3996264.0	75285.0	8236.0	3996264.0	4000000.0	1404.0	1.0	2.86	1.66	1.81	0.0700000000006	11.6	0.629999999999	1.29	0.0799999999999	18.01	0.629999999999	3.52	2.43	0.629999999999	AAA326.CD3.X24.Y10.tile.tissue.png	175	1	2000	175	bb67add1299c0cc71deab48bc8137d8e	0	0	0	0	0	0	0	0	0	0	0	0	0	/home/dhl_ec/bnelissen/Slides/CD3_manuscript/CD3_slides/AAA326.CD3/AAA326.CD3.run1	255	0.7	0.06	0.7	0.06	-9.40834377253	-12.4017370416	1.19750053312	0.859922119682
386477.0	3861149.0	132217.0	11116.0	3861149.0	4000000.0	2468.0	1.0	3.69	2.97	1.78	0.0799999999999	11.35	0.58	1.31	0.1	16.0	0.64	2.87	1.53	0.63	AAA326.CD3.X24.Y11.tile.tissue.png	176	1	2000	176	4529ac08c2a0ca5f37704b02e70b973e	0	0	0	0	0	0	0	0	0	0	0	0	0	/home/dhl_ec/bnelissen/Slides/CD3_manuscript/CD3_slides/AAA326.CD3/AAA326.CD3.run1	255	0.7	0.100346685084	0.7	0.100346685084	-8.99187016884	-12.8733787151	0.738992931219	0.279357532715
321808.0	3802164.0	116104.0	12299.0	3802164.0	4000000.0	2107.0	1.0	3.72	3.01	1.91	0.0799999999999	7.23	0.559999999999	1.22	0.0900000000001	22.04	0.62	3.29	2.34	0.8	AAA326.CD3.X24.Y12.tile.tissue.png	177	1	2000	177	45f7d07f6cbbc174d4aef35a6c5c2dc6	0	0	0	0	0	0	0	0	0	0	0	0	0	/home/dhl_ec/bnelissen/Slides/CD3_manuscript/CD3_slides/AAA326.CD3/AAA326.CD3.run1	255	0.7	0.136306733913	0.7	0.136306733913	-7.46592668666	-12.5914078523	0.4209089672	0.13710187793
114714.0	3003602.0	43812.0	23184.0	3003602.0	4000000.0	830.0	4.0	4.17	1.99	1.11	0.0500000000002	8.46	0.780000000001	1.49	0.16	17.06	0.35	2.26	1.55	0.589999999999	AAA326.CD3.X24.Y13.tile.tissue.png	178	1	2000	178	d3713978a2fc3cf4b1138046f132cd1c	0	0	0	0	0	0	0	0	0	0	0	0	0	/home/dhl_ec/bnelissen/Slides/CD3_manuscript/CD3_slides/AAA326.CD3/AAA326.CD3.run1	255	0.7	0.06	0.7	0.06	-9.02699151054	-12.0541185791	1.4077083413	0.746444370605
35013.0	807357.0	12532.0	10197.0	807357.0	4000000.0	221.0	9.0	2.56	3.64	1.11	0.0500000000002	6.7	0.370000000001	0.75	0.19	7.38	0.27	2.17	1.55	0.39	AAA326.CD3.X24.Y14.tile.tissue.png	179	1	2000	179	10731f8454b7d7bc8e27a2047cbd22e2	0	0	0	0	0	0	0	0	0	0	0	0	0	/home/dhl_ec/bnelissen/Slides/CD3_manuscript/CD3_slides/AAA326.CD3/AAA326.CD3.run1	255	0.7	0.06	0.7	0.06	-8.54811921947	-11.9528387032	1.28604169714	0.212760550781
136.0	24546.0	70.0	2076.0	24546.0	4000000.0	1.0	7.0	3.81	2.75	1.14	0.0500000000002	6.48	0.37	0.76	0.21	6.53	0.31	3.47	2.58	0.620000000001	AAA326.CD3.X24.Y15.tile.tissue.png	180	1	2000	180	795a6501cface443633102dfb48a6ebe	0	0	0	0	0	0	0	0	0	0	0	0	0	/home/dhl_ec/bnelissen/Slides/CD3_manuscript/CD3_slides/AAA326.CD3/AAA326.CD3.run1	255	0.7	0.06	0.7	0.06	-6.92932596711	-11.5064471834	0.189113873929	0.061903076416
0.0	19243.0	0.0	1614.0	19243.0	3672000.0	0.0	3.0	3.46	2.29	1.04	0.0500000000002	6.08	0.349999999999	0.809999999999	0.200000000001	5.63	0.13	1.92	1.41	0.490000000001	AAA326.CD3.X24.Y16.tile.tissue.png	181	1	2000	181	24817743a0114b4f12a2116b6627206a	0	0	0	0	0	0	0	0	0	0	0	0	0	/home/dhl_ec/bnelissen/Slides/CD3_manuscript/CD3_slides/AAA326.CD3/AAA326.CD3.run1	255	0.7	0.06	0.7	0.06	-8.58483050957	-10.7489651235	3.11828369334	1.35096723237
0.0	0.0	0.0	0.0	0.0	4000000.0	0.0	0.0	2.71	2.3	1.88	0.0799999999999	9.09	0.51	1.37	0.32	6.73	0.200000000001	3.13	2.36	0.530000000001	AAA326.CD3.X24.Y2.tile.tissue.png	182	1	2000	182	14a60cc41b243c259b80d221a836dcfb	0	0	0	0	0	0	0	0	0	0	0	0	0	/home/dhl_ec/bnelissen/Slides/CD3_manuscript/CD3_slides/AAA326.CD3/AAA326.CD3.run1	255	1.0	0.06	1.0	0.06	0.0	-11.4513273945	0.0	9.05859980032
9908.0	1051034.0	4439.0	7351.0	1051034.0	4000000.0	97.0	4.0	4.22	2.59	1.76	0.0799999999999	10.39	0.56	1.2	0.25	10.33	0.370000000001	3.36	2.34	0.58	AAA326.CD3.X24.Y3.tile.tissue.png	183	1	2000	183	13fc6afca84608683b3f3e1c926687c4	0	0	0	0	0	0	0	0	0	0	0	0	0	/home/dhl_ec/bnelissen/Slides/CD3_manuscript/CD3_slides/AAA326.CD3/AAA326.CD3.run1	255	0.7	0.06	0.7	0.06	-7.97853864422	-9.69137664633	0.719195158157	0.331647234375
208384.0	3754994.0	79208.0	10142.0	3754994.0	4000000.0	1499.0	2.0	2.38	2.81	1.76	0.0699999999997	11.21	0.57	1.21	0.1	11.98	0.45	2.2	1.53	0.45	AAA326.CD3.X24.Y4.tile.tissue.png	184	1	2000	184	ffb35ceb2ec2670b7dbc4f434c1e22a7	0	0	0	0	0	0	0	0	0	0	0	0	0	/home/dhl_ec/bnelissen/Slides/CD3_manuscript/CD3_slides/AAA326.CD3/AAA326.CD3.run1	255	0.7	0.0630316563365	0.7	0.0630316563365	-8.27015646639	-12.0958766424	0.733288740748	0.332891427979
256131.0	3773676.0	92716.0	12410.0	3773676.0	4000000.0	1744.0	1.0	3.12	3.08	1.14	0.0500000000002	7.56	0.38	0.76	0.0699999999997	11.81	0.610000000001	3.37	2.37	0.650000000001	AAA326.CD3.X24.Y5.tile.tissue.png	185	1	2000	185	5c30503c0990d9a2c9bea13106d04791	0	0	0	0	0	0	0	0	0	0	0	0	0	/home/dhl_ec/bnelissen/Slides/CD3_manuscript/CD3_slides/AAA326.CD3/AAA326.CD3.run1	255	0.7	0.106185588675	0.7	0.106185588675	-8.44219284017	-12.1865670815	0.505672122731	0.161158027832
240716.0	3653101.0	89316.0	17056.0	3653101.0	4000000.0	1648.0	2.0	2.53	2.33	1.28	0.0500000000002	7.26	0.38	0.78	0.0799999999999	12.36	0.4	2.24	1.54	0.91	AAA326.CD3.X24.Y6.tile.tissue.png	186	1	2000	186	3b27b724ab52407372c00d4faa85b05d	0	0	0	0	0	0	0	0	0	0	0	0	0	/home/dhl_ec/bnelissen/Slides/CD3_manuscript/CD3_slides/AAA326.CD3/AAA326.CD3.run1	255	0.7	0.0915892721729	0.7	0.0915892721729	-8.74981298002	-12.7263173354	0.854982954331	0.376141537598
196112.0	4000000.0	76165.0	7996.0	4000000.0	4000000.0	1473.0	1.0	3.41	2.78	1.11	0.0500000000002	7.53	0.469999999999	1.27	0.0699999999997	12.51	0.4	2.18	1.54	0.62	AAA326.CD3.X24.Y7.tile.tissue.png	187	1	2000	187	035e41aca266392ea42349c19e80819c	0	0	0	0	0	0	0	0	0	0	0	0	0	/home/dhl_ec/bnelissen/Slides/CD3_manuscript/CD3_slides/AAA326.CD3/AAA326.CD3.run1	255	0.7	0.06	0.7	0.06	-9.34367583908	-11.9059069966	0.843497899414	0.524801593031
161082.0	3967913.0	67320.0	9928.0	3967913.0	4000000.0	1289.0	1.0	2.7	1.0	1.11	0.0700000000006	9.12	0.61	1.27	0.0799999999999	16.58	0.66	3.49	1.53	0.42	AAA326.CD3.X24.Y8.tile.tissue.png	188	1	2000	188	ec0e53018a7c5fe3401177d68910f6bd	0	0	0	0	0	0	0	0	0	0	0	0	0	/home/dhl_ec/bnelissen/Slides/CD3_manuscript/CD3_slides/AAA326.CD3/AAA326.CD3.run1	255	0.7	0.088981958382	0.7	0.088981958382	-8.82350862607	-12.585676704	1.03089658451	0.476177435547
170616.0	3980995.0	69343.0	8954.0	3980995.0	4000000.0	1307.0	1.0	1.38	1.63	1.15	0.0499999999993	12.74	0.559999999999	1.24	0.0799999999999	17.67	0.68	3.57	2.4	0.669999999999	AAA326.CD3.X24.Y9.tile.tissue.png	189	1	2000	189	bb8553888fc6fbc5248b9efbbc7583d5	0	0	0	0	0	0	0	0	0	0	0	0	0	/home/dhl_ec/bnelissen/Slides/CD3_manuscript/CD3_slides/AAA326.CD3/AAA326.CD3.run1	255	0.7	0.0702920408786	0.7	0.0702920408786	-8.82476648089	-12.0425108467	1.1287585061	0.67460803582
114941.0	3916363.0	42529.0	10616.0	3916363.0	4000000.0	789.0	1.0	2.78	3.23	1.18	0.0500000000002	6.84	0.37	0.76	0.0600000000004	11.25	0.66	2.83	1.54	0.42	AAA326.CD3.X25.Y10.tile.tissue.png	190	1	2000	190	b9d41010817fe45b62776974c84cb535	0	0	0	0	0	0	0	0	0	0	0	0	0	/home/dhl_ec/bnelissen/Slides/CD3_manuscript/CD3_slides/AAA326.CD3/AAA326.CD3.run1	255	0.7	0.06	0.7	0.06	-8.9258551051	-12.0569733959	1.21282327736	1.25462178204
73287.0	3531822.0	25000.0	15040.0	3531822.0	4000000.0	445.0	1.0	3.1	2.11	1.83	0.0699999999997	10.94	0.610000000001	1.3	0.0999999999995	17.06	0.589999999999	3.67	2.57	0.66	AAA326.CD3.X25.Y11.tile.tissue.png	191	1	2000	191	eedcf18f50407edd3d31e7177b3a31b1	0	0	0	0	0	0	0	0	0	0	0	0	0	/home/dhl_ec/bnelissen/Slides/CD3_manuscript/CD3_slides/AAA326.CD3/AAA326.CD3.run1	255	0.7	0.06	0.7	0.06	-8.40260060302	-11.7007289489	1.03606841157	1.35055738953
206806.0	3812535.0	72369.0	11760.0	3812535.0	4000000.0	1261.0	2.0	2.82	3.28	1.15	0.04	7.68	0.37	0.76	0.0700000000006	13.96	0.6	3.41	2.54	0.65	AAA326.CD3.X25.Y12.tile.tissue.png	192	1	2000	192	e9f6f6c05c543c4bb8c4dbac48ff839a	0	0	0	0	0	0	0	0	0	0	0	0	0	/home/dhl_ec/bnelissen/Slides/CD3_manuscript/CD3_slides/AAA326.CD3/AAA326.CD3.run1	255	0.7	0.06	0.7	0.06	-8.310145765	-11.8506817553	1.5220520911	1.53018702222
141778.0	3973569.0	59801.0	8279.0	3973569.0	4000000.0	1182.0	1.0	3.94	2.99	1.16	0.0500000000002	7.0	0.37	0.77	0.0599999999995	11.22	0.400000000001	2.18	1.53	0.62	AAA326.CD3.X25.Y13.tile.tissue.png	193	1	2000	193	4884aa1ca3423509440ca40ee51a141e	0	0	0	0	0	0	0	0	0	0	0	0	0	/home/dhl_ec/bnelissen/Slides/CD3_manuscript/CD3_slides/AAA326.CD3/AAA326.CD3.run1	255	0.7	0.097483525238	0.7	0.097483525238	-7.86453876436	-11.5797196701	0.251587208458	0.0799343172607
177450.0	3656631.0	70635.0	8671.0	3656631.0	4000000.0	1320.0	1.0	2.64	3.05	1.14	0.0499999999993	7.32	0.559999999999	1.28	0.11	12.09	0.389999999999	2.19	1.53	0.71	AAA326.CD3.X25.Y14.tile.tissue.png	194	1	2000	194	c041b421b79c30151080b29740337892	0	0	0	0	0	0	0	0	0	0	0	0	0	/home/dhl_ec/bnelissen/Slides/CD3_manuscript/CD3_slides/AAA326.CD3/AAA326.CD3.run1	255	0.7	0.06	0.7	0.06	-7.8130418259	-11.4072675861	0.610743607985	0.240609461182
79679.0	1588945.0	29815.0	16149.0	1588945.0	4000000.0	547.0	4.0	2.98	2.53	1.2	0.0699999999997	6.84	0.38	0.76	0.160000000001	8.49	0.29	2.21	2.33	0.64	AAA326.CD3.X25.Y15.tile.tissue.png	195	1	2000	195	5f1ff007b8d0ac82c09a16fbd87dd905	0	0	0	0	0	0	0	0	0	0	0	0	0	/home/dhl_ec/bnelissen/Slides/CD3_manuscript/CD3_slides/AAA326.CD3/AAA326.CD3.run1	255	0.7	0.06	0.7	0.06	-8.74575418369	-12.4927070455	1.64520977554	0.389163599609
0.0	2677.0	0.0	244.0	2677.0	3672000.0	0.0	1.0	2.17	1.92	1.03	0.0600000000004	6.1	0.34	0.700000000001	0.21	5.2	0.2	1.99	1.39	0.34	AAA326.CD3.X25.Y16.tile.tissue.png	196	1	2000	196	6cce7a286856091c4090427faeb4636c	0	0	0	0	0	0	0	0	0	0	0	0	0	/home/dhl_ec/bnelissen/Slides/CD3_manuscript/CD3_slides/AAA326.CD3/AAA326.CD3.run1	255	0.7	0.06	0.7	0.06	0.0	-10.8032724465	2.25209338958	0.757237822855
0.0	32187.0	0.0	1092.0	32187.0	4000000.0	0.0	3.0	2.76	3.03	1.22	0.0599999999995	6.57	0.38	0.84	0.22	6.18	0.14	2.09	1.54	0.6	AAA326.CD3.X25.Y3.tile.tissue.png	197	1	2000	197	7bcd9396640c3509f5d95f57faab4507	0	0	0	0	0	0	0	0	0	0	0	0	0	/home/dhl_ec/bnelissen/Slides/CD3_manuscript/CD3_slides/AAA326.CD3/AAA326.CD3.run1	255	0.7	0.06	0.7	0.06	-6.54139471126	-10.4077870805	0.0952896684486	7.83304746683
9487.0	711283.0	4052.0	14695.0	711283.0	4000000.0	77.0	15.0	3.26	3.84	1.75	0.0699999999997	10.35	0.580000000001	1.25	0.28	10.31	0.36	3.42	2.51	0.65	AAA326.CD3.X25.Y4.tile.tissue.png	198	1	2000	198	303989a53207112c1fe2b364ccd31721	0	0	0	0	0	0	0	0	0	0	0	0	0	/home/dhl_ec/bnelissen/Slides/CD3_manuscript/CD3_slides/AAA326.CD3/AAA326.CD3.run1	255	0.7	0.06	0.7	0.06	-7.92900338126	-11.9143344495	0.960105666369	0.194972865234
124839.0	2820062.0	45904.0	16645.0	2820062.0	4000000.0	861.0	10.0	2.93	2.0	1.12	0.0499999999993	6.73	0.37	1.21	0.150000000001	14.61	0.52	3.34	2.26	0.48	AAA326.CD3.X25.Y5.tile.tissue.png	199	1	2000	199	adca445c36138bdb5725164b5b16a918	0	0	0	0	0	0	0	0	0	0	0	0	0	/home/dhl_ec/bnelissen/Slides/CD3_manuscript/CD3_slides/AAA326.CD3/AAA326.CD3.run1	255	0.7	0.06	0.7	0.06	-8.81387407946	-11.8447687222	1.40065532891	0.938346339111
124959.0	3800144.0	50271.0	8722.0	3800144.0	4000000.0	998.0	2.0	2.79	1.74	1.74	0.0699999999997	8.01	0.37	0.759999999999	0.0699999999997	10.93	0.38	2.19	1.52	0.64	AAA326.CD3.X25.Y6.tile.tissue.png	200	1	2000	200	df337d6999cfbd1f5d88253588a83b23	0	0	0	0	0	0	0	0	0	0	0	0	0	/home/dhl_ec/bnelissen/Slides/CD3_manuscript/CD3_slides/AAA326.CD3/AAA326.CD3.run1	255	0.7	0.087161511243	0.7	0.087161511243	-8.08596153903	-11.7887751493	0.335784394551	0.104932800049
233240.0	3993020.0	89150.0	8322.0	3993020.0	4000000.0	1739.0	1.0	2.76	3.11	1.13	0.0500000000002	8.4	0.37	0.77	0.0600000000004	11.96	0.42	2.47	1.52	0.44	AAA326.CD3.X25.Y7.tile.tissue.png	201	1	2000	201	0bc46904f848f7661074f1928658c2d5	0	0	0	0	0	0	0	0	0	0	0	0	0	/home/dhl_ec/bnelissen/Slides/CD3_manuscript/CD3_slides/AAA326.CD3/AAA326.CD3.run1	255	0.7	0.0651589960978	0.7	0.0651589960978	-8.69665373702	-11.6578452194	0.67997128928	0.42092938861
282955.0	3995013.0	109638.0	8186.0	3995013.0	4000000.0	2101.0	1.0	3.93	1.97	1.75	0.0699999999997	23.97	0.559999999999	1.22	0.0799999999999	15.05	0.62	2.4	1.49	1.12	AAA326.CD3.X25.Y8.tile.tissue.png	202	1	2000	202	2fba183e61b0aa77f17a41abd0c89b5b	0	0	0	0	0	0	0	0	0	0	0	0	0	/home/dhl_ec/bnelissen/Slides/CD3_manuscript/CD3_slides/AAA326.CD3/AAA326.CD3.run1	255	0.7	0.06	0.7	0.06	-8.43521636677	-11.4681112939	0.714833559438	0.419349054663
130936.0	3959318.0	51698.0	9505.0	3959318.0	4000000.0	964.0	1.0	2.76	2.47	1.63	0.0500000000002	7.84	0.56	1.21	0.0900000000001	14.43	0.409999999999	2.21	1.54	1.01	AAA326.CD3.X25.Y9.tile.tissue.png	203	1	2000	203	308e0e780c7c3c55ba43c2183aa4a4b3	0	0	0	0	0	0	0	0	0	0	0	0	0	/home/dhl_ec/bnelissen/Slides/CD3_manuscript/CD3_slides/AAA326.CD3/AAA326.CD3.run1	255	0.7	0.063124931599	0.7	0.063124931599	-8.95098721966	-12.243427912	1.20268149421	0.922491854454
88731.0	3962835.0	33514.0	9680.0	3962835.0	4000000.0	640.0	3.0	2.59	3.01	1.12	0.0500000000002	7.11	0.38	0.77	0.0600000000004	10.43	0.61	3.39	2.36	1.02	AAA326.CD3.X26.Y10.tile.tissue.png	204	1	2000	204	8c9bfdc927d581d226f84e9bb08c0d18	0	0	0	0	0	0	0	0	0	0	0	0	0	/home/dhl_ec/bnelissen/Slides/CD3_manuscript/CD3_slides/AAA326.CD3/AAA326.CD3.run1	255	0.7	0.06	0.7	0.06	-8.75711937045	-11.6133602837	1.3688535723	1.29592958528
7018.0	2220071.0	2102.0	24890.0	2220071.0	4000000.0	34.0	13.0	3.32	1.36	1.15	0.0500000000002	6.69	0.57	1.26	0.19	12.38	0.44	3.47	2.43	1.32	AAA326.CD3.X26.Y11.tile.tissue.png	205	1	2000	205	e87f3713bef6008df0010fa4ccdb7700	0	0	0	0	0	0	0	0	0	0	0	0	0	/home/dhl_ec/bnelissen/Slides/CD3_manuscript/CD3_slides/AAA326.CD3/AAA326.CD3.run1	255	0.7	0.06	0.7	0.06	-7.41372743695	-10.7685539434	0.154954107937	0.101507694336
57862.0	1621322.0	18863.0	22863.0	1621322.0	4000000.0	340.0	18.0	2.32	2.19	1.17	0.0500000000002	6.98	0.38	0.759999999999	0.160000000001	8.72	0.29	2.25	2.36	1.29	AAA326.CD3.X26.Y12.tile.tissue.png	206	1	2000	206	f96a1e7c97ae2a032757a2e07858ea51	0	0	0	0	0	0	0	0	0	0	0	0	0	/home/dhl_ec/bnelissen/Slides/CD3_manuscript/CD3_slides/AAA326.CD3/AAA326.CD3.run1	255	0.7	0.06	0.7	0.06	-8.69220317381	-11.9709010936	1.45437663025	0.676644800293
168920.0	3828757.0	65152.0	11368.0	3828757.0	4000000.0	1225.0	3.0	2.55	3.03	1.16	0.0500000000002	7.35	0.620000000001	1.36	0.1	16.32	0.59	3.29	2.44	0.660000000001	AAA326.CD3.X26.Y13.tile.tissue.png	207	1	2000	207	a6973d2369d0736d41b23b4acb01ef4d	0	0	0	0	0	0	0	0	0	0	0	0	0	/home/dhl_ec/bnelissen/Slides/CD3_manuscript/CD3_slides/AAA326.CD3/AAA326.CD3.run1	255	0.7	0.0672170084005	0.7	0.0672170084005	-8.74408574263	-12.0510791895	1.10543297912	0.727504623413
184261.0	3975399.0	75285.0	8794.0	3975399.0	4000000.0	1464.0	1.0	4.01	3.09	1.17	0.0500000000002	26.45	0.38	1.24	0.0900000000001	17.43	0.679999999999	3.64	1.53	0.780000000001	AAA326.CD3.X26.Y14.tile.tissue.png	208	1	2000	208	389297a8c3a7736426d76b7c3ee755b5	0	0	0	0	0	0	0	0	0	0	0	0	0	/home/dhl_ec/bnelissen/Slides/CD3_manuscript/CD3_slides/AAA326.CD3/AAA326.CD3.run1	255	0.7	0.0702848408783	0.7	0.0702848408783	-8.02839682818	-11.6253626183	0.503829912279	0.225286166138
182274.0	3356141.0	69196.0	12564.0	3356141.0	4000000.0	1291.0	6.0	3.42	2.41	1.95	0.0799999999999	11.55	0.57	1.23	0.120000000001	15.68	0.57	3.32	2.4	0.639999999999	AAA326.CD3.X26.Y15.tile.tissue.png	209	1	2000	209	ae614a09a17df0d80ecf9ba32e09daed	0	0	0	0	0	0	0	0	0	0	0	0	0	/home/dhl_ec/bnelissen/Slides/CD3_manuscript/CD3_slides/AAA326.CD3/AAA326.CD3.run1	255	0.7	0.0753345307514	0.7	0.0753345307514	-8.79501834294	-12.4308060748	1.13915685867	0.306214212891
10428.0	196152.0	3877.0	4022.0	196152.0	3672000.0	68.0	3.0	3.33	1.81	1.62	0.0700000000006	6.41	0.52	0.759999999999	0.2	7.67	0.299999999999	2.89	2.11	0.339999999999	AAA326.CD3.X26.Y16.tile.tissue.png	210	1	2000	210	94228a23212b29f82089a31c62da19c4	0	0	0	0	0	0	0	0	0	0	0	0	0	/home/dhl_ec/bnelissen/Slides/CD3_manuscript/CD3_slides/AAA326.CD3/AAA326.CD3.run1	255	0.7	0.06	0.7	0.06	-9.08419292983	-11.2547644378	1.43108413443	0.427063504221
0.0	0.0	0.0	0.0	0.0	4000000.0	0.0	0.0	2.69	3.08	1.76	0.0799999999999	6.29	0.29	0.860000000001	0.22	4.58	0.13	2.57	2.32	0.56	AAA326.CD3.X26.Y3.tile.tissue.png	211	1	2000	211	3e7528fa5f1aa709013f50be2adad97e	0	0	0	0	0	0	0	0	0	0	0	0	0	/home/dhl_ec/bnelissen/Slides/CD3_manuscript/CD3_slides/AAA326.CD3/AAA326.CD3.run1	255	1.0	0.06	1.0	0.06	0.0	-11.468267004	0.0	7.89054580184
198.0	19619.0	66.0	1887.0	19619.0	4000000.0	1.0	8.0	1.44	1.58	1.44	0.0600000000004	8.47	0.38	0.760000000001	0.22	6.76	0.21	2.13	1.54	0.54	AAA326.CD3.X26.Y4.tile.tissue.png	212	1	2000	212	4f1a9e48d54296a214805fa4ea13f71d	0	0	0	0	0	0	0	0	0	0	0	0	0	/home/dhl_ec/bnelissen/Slides/CD3_manuscript/CD3_slides/AAA326.CD3/AAA326.CD3.run1	255	0.7	0.06	0.7	0.06	-8.13037167058	-11.707652305	0.830278561928	0.0606485305176
128.0	343703.0	48.0	7489.0	343703.0	4000000.0	1.0	10.0	1.92	3.3	1.4	0.04	6.69	0.38	0.75	0.22	6.96	0.219999999999	2.19	1.54	0.379999999999	AAA326.CD3.X26.Y5.tile.tissue.png	213	1	2000	213	83d30465c00377ba728eaf9fe48797f7	0	0	0	0	0	0	0	0	0	0	0	0	0	/home/dhl_ec/bnelissen/Slides/CD3_manuscript/CD3_slides/AAA326.CD3/AAA326.CD3.run1	255	0.7	0.06	0.7	0.06	-6.54181277114	-10.6029519605	0.0517881417811	0.0495557885742
7375.0	1533494.0	2911.0	21518.0	1533494.0	4000000.0	57.0	11.0	3.37	2.42	1.2	0.0799999999999	8.05	0.38	0.750000000001	0.16	7.79	0.400000000001	3.42	2.38	0.589999999999	AAA326.CD3.X26.Y6.tile.tissue.png	214	1	2000	214	e6e6f3d5b257c405d9e2fd7bd32f52ef	0	0	0	0	0	0	0	0	0	0	0	0	0	/home/dhl_ec/bnelissen/Slides/CD3_manuscript/CD3_slides/AAA326.CD3/AAA326.CD3.run1	255	0.7	0.06	0.7	0.06	-7.7925338068	-11.5467440376	1.00753252293	0.386593324219
88689.0	2882330.0	32676.0	19370.0	2882330.0	4000000.0	630.0	13.0	3.84	3.54	1.12	0.04	7.11	0.57	1.2	0.15	12.82	0.509999999999	3.33	2.28	0.619999999999	AAA326.CD3.X26.Y7.tile.tissue.png	215	1	2000	215	0357d530067d15afc8dd935662a7937b	0	0	0	0	0	0	0	0	0	0	0	0	0	/home/dhl_ec/bnelissen/Slides/CD3_manuscript/CD3_slides/AAA326.CD3/AAA326.CD3.run1	255	0.7	0.06	0.7	0.06	-8.59173848359	-11.7871143478	1.45855606246	1.01532742505
143634.0	3501961.0	57225.0	10708.0	3501961.0	4000000.0	1145.0	5.0	3.34	2.05	1.75	0.0699999999997	7.57	0.379999999999	0.78	0.0800000000008	10.77	0.39	2.15	1.49	0.629999999999	AAA326.CD3.X26.Y8.tile.tissue.png	216	1	2000	216	2abee8c0dbc1da99128b61c87088bab0	0	0	0	0	0	0	0	0	0	0	0	0	0	/home/dhl_ec/bnelissen/Slides/CD3_manuscript/CD3_slides/AAA326.CD3/AAA326.CD3.run1	255	0.7	0.0855660363865	0.7	0.0855660363865	-8.0115172368	-11.6498478959	0.444703670778	0.128270558105
192814.0	3988631.0	74207.0	8299.0	3988631.0	4000000.0	1462.0	1.0	3.59	2.99	1.14	0.0500000000002	7.37	0.37	0.78	0.0600000000004	11.52	0.41	2.21	1.52	0.440000000001	AAA326.CD3.X26.Y9.tile.tissue.png	217	1	2000	217	a1eeffd3fc4ec5ce4ffdab00321c8736	0	0	0	0	0	0	0	0	0	0	0	0	0	/home/dhl_ec/bnelissen/Slides/CD3_manuscript/CD3_slides/AAA326.CD3/AAA326.CD3.run1	255	0.7	0.0815634792915	0.7	0.0815634792915	-8.4295208769	-11.7546870731	0.529797625467	0.190712509308
106853.0	3716793.0	40390.0	12518.0	3716793.0	4000000.0	814.0	2.0	3.81	3.0	1.12	0.04	6.86	0.38	0.77	0.0700000000006	10.58	0.38	2.21	1.53	0.610000000001	AAA326.CD3.X27.Y10.tile.tissue.png	218	1	2000	218	3429feaac8b404b1220df70acc0d099b	0	0	0	0	0	0	0	0	0	0	0	0	0	/home/dhl_ec/bnelissen/Slides/CD3_manuscript/CD3_slides/AAA326.CD3/AAA326.CD3.run1	255	0.7	0.0729126808546	0.7	0.0729126808546	-8.36051326566	-11.6528516855	0.715704307026	0.33287085376
55834.0	2981549.0	19673.0	19722.0	2981549.0	4000000.0	368.0	10.0	2.82	1.82	1.1	0.0499999999993	7.04	0.57	1.27	0.160000000001	13.39	0.55	3.42	2.06	0.679999999999	AAA326.CD3.X27.Y11.tile.tissue.png	219	1	2000	219	fe4d83dc0b5d5da10d5bb17d889b56e3	0	0	0	0	0	0	0	0	0	0	0	0	0	/home/dhl_ec/bnelissen/Slides/CD3_manuscript/CD3_slides/AAA326.CD3/AAA326.CD3.run1	255	0.7	0.06	0.7	0.06	-8.53503516826	-11.5501408879	1.4928968638	1.02168507275
146201.0	2688405.0	50220.0	8404.0	2688405.0	4000000.0	913.0	1.0	3.31	2.84	1.78	0.0699999999997	9.56	0.37	1.21	0.160000000001	14.01	0.509999999999	3.19	2.29	0.62	AAA326.CD3.X27.Y12.tile.tissue.png	220	1	2000	220	a46aae43590d3355e22f7545c8abba26	0	0	0	0	0	0	0	0	0	0	0	0	0	/home/dhl_ec/bnelissen/Slides/CD3_manuscript/CD3_slides/AAA326.CD3/AAA326.CD3.run1	255	0.7	0.0659597626878	0.7	0.0659597626878	-8.33171010232	-11.5972073139	0.629719949647	0.172128147949
151258.0	2991441.0	53108.0	21683.0	2991441.0	4000000.0	970.0	9.0	3.76	2.18	1.76	0.0699999999997	10.57	0.570000000001	1.2	0.139999999999	15.09	0.53	3.4	1.83	0.629999999999	AAA326.CD3.X27.Y13.tile.tissue.png	221	1	2000	221	9c79fdc6b2965cf44f76bf08aa116580	0	0	0	0	0	0	0	0	0	0	0	0	0	/home/dhl_ec/bnelissen/Slides/CD3_manuscript/CD3_slides/AAA326.CD3/AAA326.CD3.run1	255	0.7	0.06	0.7	0.06	-9.00061451792	-12.2838887869	1.50267380521	0.721195066895
89626.0	2491548.0	32829.0	20392.0	2491548.0	4000000.0	622.0	11.0	2.84	2.47	1.75	0.0699999999997	10.81	0.58	1.27	0.179999999999	13.59	0.56	3.2	2.21	0.609999999999	AAA326.CD3.X27.Y14.tile.tissue.png	222	1	2000	222	4a7a46d91d95c30fbdac46b1cc567472	0	0	0	0	0	0	0	0	0	0	0	0	0	/home/dhl_ec/bnelissen/Slides/CD3_manuscript/CD3_slides/AAA326.CD3/AAA326.CD3.run1	255	0.7	0.06	0.7	0.06	-8.82655369835	-12.2042073358	1.44865422519	0.773563583008
103664.0	2437225.0	39457.0	17915.0	2437225.0	4000000.0	742.0	10.0	2.48	1.99	1.64	0.0699999999997	7.36	0.559999999999	0.98	0.12	11.02	0.48	3.39	2.37	0.51	AAA326.CD3.X27.Y15.tile.tissue.png	223	1	2000	223	9a34f898149d5578fa0d39f70e7af43a	0	0	0	0	0	0	0	0	0	0	0	0	0	/home/dhl_ec/bnelissen/Slides/CD3_manuscript/CD3_slides/AAA326.CD3/AAA326.CD3.run1	255	0.7	0.06	0.7	0.06	-8.69760140303	-12.3793090262	1.35340793897	0.875302071289
3647.0	116282.0	1126.0	5509.0	116282.0	3672000.0	21.0	10.0	2.66	1.65	1.46	0.0699999999997	6.4	0.349999999999	0.699999999999	0.2	6.24	0.29	1.95	1.4	0.53	AAA326.CD3.X27.Y16.tile.tissue.png	224	1	2000	224	e8ad6aa8c6a542be3487f9c5384b1bac	0	0	0	0	0	0	0	0	0	0	0	0	0	/home/dhl_ec/bnelissen/Slides/CD3_manuscript/CD3_slides/AAA326.CD3/AAA326.CD3.run1	255	0.7	0.06	0.7	0.06	-7.91428997305	-10.2793975758	0.672694949268	0.275765116507
0.0	20698.0	0.0	658.0	20698.0	4000000.0	0.0	1.0	2.83	2.12	1.74	0.0799999999999	9.93	0.55	1.47	0.34	6.02	0.13	2.0	1.47	1.02	AAA326.CD3.X27.Y3.tile.tissue.png	225	1	2000	225	cdd860522d39a124cd85e34ecda126f7	0	0	0	0	0	0	0	0	0	0	0	0	0	/home/dhl_ec/bnelissen/Slides/CD3_manuscript/CD3_slides/AAA326.CD3/AAA326.CD3.run1	255	0.7	0.06	0.7	0.06	0.0	-10.9359183025	0.03397945515	6.86465643747
0.0	12096.0	0.0	1342.0	12096.0	4000000.0	0.0	5.0	2.04	4.35	1.61	0.0500000000002	6.28	0.36	0.73	0.21	5.51	0.139999999999	2.02	1.52	1.67	AAA326.CD3.X27.Y4.tile.tissue.png	226	1	2000	226	db9f3081492910ddd70cb0fc11d44efc	0	0	0	0	0	0	0	0	0	0	0	0	0	/home/dhl_ec/bnelissen/Slides/CD3_manuscript/CD3_slides/AAA326.CD3/AAA326.CD3.run1	255	0.7	0.06	0.7	0.06	0.0	-12.0148707196	0.891986584537	0.0622117424316
0.0	20400.0	0.0	1841.0	20400.0	4000000.0	0.0	5.0	1.88	2.01	1.13	0.0500000000002	6.3	0.36	0.73	0.22	5.53	0.13	2.11	1.52	1.54	AAA326.CD3.X27.Y5.tile.tissue.png	227	1	2000	227	45b15248e3862db9e4f996892b87d64d	0	0	0	0	0	0	0	0	0	0	0	0	0	/home/dhl_ec/bnelissen/Slides/CD3_manuscript/CD3_slides/AAA326.CD3/AAA326.CD3.run1	255	0.7	0.06	0.7	0.06	0.0	-11.8924200688	0.397628149893	0.0619231210937
0.0	65650.0	0.0	3628.0	65650.0	4000000.0	0.0	8.0	1.91	2.78	1.12	0.0500000000002	6.35	0.59	1.25	0.31	8.32	0.25	3.27	2.39	1.47	AAA326.CD3.X27.Y6.tile.tissue.png	228	1	2000	228	3327d72e220a8b7e07e20778fc6fade6	0	0	0	0	0	0	0	0	0	0	0	0	0	/home/dhl_ec/bnelissen/Slides/CD3_manuscript/CD3_slides/AAA326.CD3/AAA326.CD3.run1	255	0.7	0.06	0.7	0.06	0.0	-11.9329486985	0.271632324591	0.0485298654785
157.0	222618.0	83.0	5088.0	222618.0	4000000.0	2.0	6.0	2.33	3.43	1.15	0.0499999999993	6.64	0.57	1.2	0.309999999999	9.34	0.35	3.57	2.39	1.11	AAA326.CD3.X27.Y7.tile.tissue.png	229	1	2000	229	84a5c0618c5282552fad41d79352cb62	0	0	0	0	0	0	0	0	0	0	0	0	0	/home/dhl_ec/bnelissen/Slides/CD3_manuscript/CD3_slides/AAA326.CD3/AAA326.CD3.run1	255	0.7	0.06	0.7	0.06	-6.40079823103	-10.9621616872	0.050762022375	0.043146817627
11871.0	972781.0	3756.0	12916.0	972781.0	4000000.0	71.0	8.0	2.63	1.47	1.07	0.0499999999993	6.55	0.490000000001	0.740000000001	0.18	7.07	0.37	2.81	1.48	0.86	AAA326.CD3.X27.Y8.tile.tissue.png	230	1	2000	230	bbee8697ddc7d746f0632c68cefa487d	0	0	0	0	0	0	0	0	0	0	0	0	0	/home/dhl_ec/bnelissen/Slides/CD3_manuscript/CD3_slides/AAA326.CD3/AAA326.CD3.run1	255	0.7	0.06	0.7	0.06	-8.01192406309	-11.5618676828	0.775504751144	0.231888878906
113567.0	3099129.0	39002.0	13696.0	3099129.0	4000000.0	721.0	3.0	2.7	2.93	1.47	0.04	6.42	0.38	0.73	0.0999999999995	9.87	0.530000000001	3.26	2.31	0.62	AAA326.CD3.X27.Y9.tile.tissue.png	231	1	2000	231	af1df0abf0b9d7ea3732a094d867440f	0	0	0	0	0	0	0	0	0	0	0	0	0	/home/dhl_ec/bnelissen/Slides/CD3_manuscript/CD3_slides/AAA326.CD3/AAA326.CD3.run1	255	0.7	0.06	0.7	0.06	-8.94021170129	-12.0931037819	1.29485779694	0.892916115234
31171.0	2606688.0	10763.0	13679.0	2606688.0	4000000.0	203.0	4.0	3.72	2.11	1.09	0.04	8.28	0.57	1.23	0.16	12.39	0.48	2.54	1.54	0.68	AAA326.CD3.X28.Y10.tile.tissue.png	232	1	2000	232	ab3346c853658f85d55941728740139a	0	0	0	0	0	0	0	0	0	0	0	0	0	/home/dhl_ec/bnelissen/Slides/CD3_manuscript/CD3_slides/AAA326.CD3/AAA326.CD3.run1	255	0.7	0.06	0.7	0.06	-8.09311132924	-11.4918886029	0.630743097282	0.278028983887
4644.0	3927734.0	1881.0	8094.0	3927734.0	4000000.0	37.0	1.0	1.17	1.59	1.74	0.0699999999997	6.91	0.36	0.759999999999	0.0599999999995	9.21	0.36	2.18	1.52	0.400000000001	AAA326.CD3.X28.Y11.tile.tissue.png	233	1	2000	233	46681629c0426fc231f66d46e2a48867	0	0	0	0	0	0	0	0	0	0	0	0	0	/home/dhl_ec/bnelissen/Slides/CD3_manuscript/CD3_slides/AAA326.CD3/AAA326.CD3.run1	255	0.7	0.0765563436271	0.7	0.0765563436271	-7.00356865528	-10.6904311442	0.120830096603	0.0333983033447
15953.0	3771164.0	6396.0	12753.0	3771164.0	4000000.0	115.0	4.0	1.82	2.89	1.14	0.04	6.63	0.37	0.76	0.0699999999997	9.42	0.36	2.21	1.53	0.4	AAA326.CD3.X28.Y12.tile.tissue.png	234	1	2000	234	14e7d1c907cb3382a72b664f4a1b5151	0	0	0	0	0	0	0	0	0	0	0	0	0	/home/dhl_ec/bnelissen/Slides/CD3_manuscript/CD3_slides/AAA326.CD3/AAA326.CD3.run1	255	0.7	0.06	0.7	0.06	-8.20117941523	-11.307666356	1.41971759158	1.05054214523
1694.0	1762549.0	774.0	19290.0	1762549.0	4000000.0	16.0	7.0	3.31	2.21	1.14	0.0500000000002	6.68	0.389999999999	0.76	0.15	7.91	0.42	3.35	2.33	0.58	AAA326.CD3.X28.Y13.tile.tissue.png	235	1	2000	235	b3a2c313f527f05c23509b69bbfa5518	0	0	0	0	0	0	0	0	0	0	0	0	0	/home/dhl_ec/bnelissen/Slides/CD3_manuscript/CD3_slides/AAA326.CD3/AAA326.CD3.run1	255	0.7	0.06	0.7	0.06	-7.19853827227	-11.1230523905	0.295387466436	0.126504121094
0.0	536963.0	0.0	11385.0	536963.0	4000000.0	0.0	8.0	4.16	2.56	1.76	0.0699999999997	9.57	0.559999999999	1.21	0.29	8.91	0.25	3.24	2.3	0.580000000001	AAA326.CD3.X28.Y14.tile.tissue.png	236	1	2000	236	4e18038a9b878f9d3bfe1b976f5ec93a	0	0	0	0	0	0	0	0	0	0	0	0	0	/home/dhl_ec/bnelissen/Slides/CD3_manuscript/CD3_slides/AAA326.CD3/AAA326.CD3.run1	255	0.7	0.06	0.7	0.06	-6.11909950896	-11.5964830729	0.0350947494931	0.0251310354004
52.0	152016.0	32.0	4011.0	152016.0	4000000.0	1.0	6.0	3.19	3.85	1.75	0.0700000000006	9.58	0.559999999999	1.21	0.309999999999	9.25	0.31	3.21	2.33	0.570000000001	AAA326.CD3.X28.Y15.tile.tissue.png	237	1	2000	237	20ba91b10fab9dedc5d74fe2d14a60a7	0	0	0	0	0	0	0	0	0	0	0	0	0	/home/dhl_ec/bnelissen/Slides/CD3_manuscript/CD3_slides/AAA326.CD3/AAA326.CD3.run1	255	0.7	0.06	0.7	0.06	-7.41287058143	-11.5677499923	0.111826196413	0.0470860307617
560.0	54112.0	158.0	2223.0	54112.0	3672000.0	3.0	5.0	4.13	2.59	1.03	0.0799999999999	8.48	0.54	1.2	0.29	8.33	0.29	2.9	2.12	0.530000000001	AAA326.CD3.X28.Y16.tile.tissue.png	238	1	2000	238	175bfe615f06ae9d5c2d7aac1b3d703e	0	0	0	0	0	0	0	0	0	0	0	0	0	/home/dhl_ec/bnelissen/Slides/CD3_manuscript/CD3_slides/AAA326.CD3/AAA326.CD3.run1	255	0.7	0.06	0.7	0.06	-7.68775292288	-9.80461739402	0.446684003951	0.365308483913
0.0	6801.0	0.0	578.0	6801.0	4000000.0	0.0	2.0	2.85	3.31	1.13	0.0600000000004	6.63	0.37	0.869999999999	0.219999999999	6.04	0.21	2.58	1.52	0.360000000001	AAA326.CD3.X28.Y3.tile.tissue.png	239	1	2000	239	922c1bb482ebb615eac04a095d856be5	0	0	0	0	0	0	0	0	0	0	0	0	0	/home/dhl_ec/bnelissen/Slides/CD3_manuscript/CD3_slides/AAA326.CD3/AAA326.CD3.run1	255	0.7	0.06	0.7	0.06	0.0	-11.8589051997	2.07395526049	8.0917411254
0.0	13033.0	0.0	1036.0	13033.0	4000000.0	0.0	4.0	3.27	2.46	1.19	0.0500000000002	6.6	0.38	0.77	0.21	5.78	0.14	2.09	1.53	0.58	AAA326.CD3.X28.Y4.tile.tissue.png	240	1	2000	240	c1ebae8d7bb4841ccef18cdd6a032cf3	0	0	0	0	0	0	0	0	0	0	0	0	0	/home/dhl_ec/bnelissen/Slides/CD3_manuscript/CD3_slides/AAA326.CD3/AAA326.CD3.run1	255	0.7	0.06	0.7	0.06	0.0	-12.4302900842	0.840073560265	0.0666613063965
60.0	72345.0	30.0	2294.0	72345.0	4000000.0	1.0	5.0	3.89	1.72	1.14	0.04	6.59	0.38	0.759999999999	0.219999999999	6.58	0.21	2.13	1.52	0.370000000001	AAA326.CD3.X28.Y5.tile.tissue.png	241	1	2000	241	81666dee84d0d6efbbca27f8dd232c6e	0	0	0	0	0	0	0	0	0	0	0	0	0	/home/dhl_ec/bnelissen/Slides/CD3_manuscript/CD3_slides/AAA326.CD3/AAA326.CD3.run1	255	0.7	0.06	0.7	0.06	-8.22741241335	-12.7684465442	0.530752663022	0.0723359926758
0.0	42180.0	0.0	1949.0	42180.0	4000000.0	0.0	5.0	3.19	2.98	1.75	0.0699999999997	9.6	0.559999999999	0.749999999999	0.219999999999	7.14	0.14	2.23	1.54	0.39	AAA326.CD3.X28.Y6.tile.tissue.png	242	1	2000	242	9b4b9dbd92bf9d5b5a54cb3a883dbbf1	0	0	0	0	0	0	0	0	0	0	0	0	0	/home/dhl_ec/bnelissen/Slides/CD3_manuscript/CD3_slides/AAA326.CD3/AAA326.CD3.run1	255	0.7	0.06	0.7	0.06	0.0	-11.7122481116	0.113118095995	0.0517203748779
0.0	9238.0	0.0	981.0	9238.0	4000000.0	0.0	5.0	3.05	1.42	1.7	0.0699999999997	9.04	0.55	1.2	0.42	6.6	0.21	3.17	2.34	0.580000000001	AAA326.CD3.X28.Y7.tile.tissue.png	243	1	2000	243	bb91f4a8e3c2385b9324672f26d4e4fb	0	0	0	0	0	0	0	0	0	0	0	0	0	/home/dhl_ec/bnelissen/Slides/CD3_manuscript/CD3_slides/AAA326.CD3/AAA326.CD3.run1	255	0.7	0.06	0.7	0.06	0.0	-12.2151466284	1.24911212942	0.0594923415527
325.0	71543.0	129.0	3040.0	71543.0	4000000.0	3.0	5.0	1.27	2.71	1.75	0.0699999999997	9.53	0.56	1.21	0.31	9.03	0.309999999999	3.18	2.32	0.58	AAA326.CD3.X28.Y8.tile.tissue.png	244	1	2000	244	9473cc8e132621f0ba5ca4fa60eb8e85	0	0	0	0	0	0	0	0	0	0	0	0	0	/home/dhl_ec/bnelissen/Slides/CD3_manuscript/CD3_slides/AAA326.CD3/AAA326.CD3.run1	255	0.7	0.06	0.7	0.06	-6.08397066386	-11.0241559979	0.131531174079	0.0661569560547
223.0	397175.0	79.0	7847.0	397175.0	4000000.0	2.0	9.0	2.77	3.67	1.77	0.0699999999997	9.59	0.559999999999	1.21	0.290000000001	9.36	0.25	3.26	2.31	0.559999999999	AAA326.CD3.X28.Y9.tile.tissue.png	245	1	2000	245	c822ccd6a9ed2b5c521b15d1cfe34d58	0	0	0	0	0	0	0	0	0	0	0	0	0	/home/dhl_ec/bnelissen/Slides/CD3_manuscript/CD3_slides/AAA326.CD3/AAA326.CD3.run1	255	0.7	0.06	0.7	0.06	-7.31831514919	-11.1960781073	0.146326354512	0.0367353710937
4628.0	456624.0	1653.0	6196.0	456624.0	2362000.0	29.0	5.0	3.34	1.9	1.02	0.0399999999991	5.84	0.33	0.710000000001	0.160000000002	5.7	0.209999999999	1.94	1.38	0.35	AAA326.CD3.X29.Y10.tile.tissue.png	246	1	1181	246	f19b4c64a85ea53e5ddd24c5d8c28530	0	0	0	0	0	0	0	0	0	0	0	0	0	/home/dhl_ec/bnelissen/Slides/CD3_manuscript/CD3_slides/AAA326.CD3/AAA326.CD3.run1	255	0.7	0.06	0.7	0.06	-8.29011842094	-9.66715576061	0.978634674391	0.497950836156
8132.0	1528631.0	3116.0	10253.0	1528631.0	2362000.0	59.0	6.0	2.07	2.21	1.02	0.0499999999993	5.92	0.33	0.73	0.0999999999985	6.61	0.280000000001	2.05	1.52	0.419999999998	AAA326.CD3.X29.Y11.tile.tissue.png	247	1	1181	247	341299abedd60ba96788ecbb08e7e86f	0	0	0	0	0	0	0	0	0	0	0	0	0	/home/dhl_ec/bnelissen/Slides/CD3_manuscript/CD3_slides/AAA326.CD3/AAA326.CD3.run1	255	0.7	0.06	0.7	0.06	-7.96423635565	-9.75479411823	1.035302413	0.892701656435
0.0	1313032.0	0.0	16183.0	1313032.0	2362000.0	0.0	8.0	2.73	2.42	0.65	0.0399999999991	5.67	0.34	0.570000000002	0.0699999999997	4.19	0.130000000001	1.36	0.900000000001	0.34	AAA326.CD3.X29.Y12.tile.tissue.png	248	1	1181	248	69f55027157d80f62aac6861b4e3f8e0	0	0	0	0	0	0	0	0	0	0	0	0	0	/home/dhl_ec/bnelissen/Slides/CD3_manuscript/CD3_slides/AAA326.CD3/AAA326.CD3.run1	255	0.7	0.06	0.7	0.06	0.0	-8.71994975636	0.0450176308298	0.611821029418
0.0	230978.0	0.0	3644.0	230978.0	2362000.0	0.0	6.0	2.26	0.98	0.790000000001	0.0300000000007	4.01	0.219999999999	0.439999999999	0.120000000001	3.54	0.15	1.3	0.91	0.360000000001	AAA326.CD3.X29.Y13.tile.tissue.png	249	1	1181	249	8e2eaeea3406aa58a5168552faf9443a	0	0	0	0	0	0	0	0	0	0	0	0	0	/home/dhl_ec/bnelissen/Slides/CD3_manuscript/CD3_slides/AAA326.CD3/AAA326.CD3.run1	255	0.7	0.06	0.7	0.06	0.0	-8.8193307193	0.0648807690492	0.549401136277
337.0	5426.0	94.0	486.0	5426.0	2362000.0	1.0	2.0	3.15	1.78	0.66	0.0300000000007	4.0	0.210000000001	0.429999999998	0.130000000001	3.86	0.119999999999	1.24	1.36	0.35	AAA326.CD3.X29.Y14.tile.tissue.png	250	1	1181	250	5d9bc5632e2ab2c62b71a07392932e4e	0	0	0	0	0	0	0	0	0	0	0	0	0	/home/dhl_ec/bnelissen/Slides/CD3_manuscript/CD3_slides/AAA326.CD3/AAA326.CD3.run1	255	0.7	0.06	0.7	0.06	-8.45908142432	-10.0272177912	0.924767412869	0.395979220346
0.0	9578.0	0.0	856.0	9578.0	2362000.0	0.0	3.0	2.79	0.93	1.02	0.0400000000009	5.66	0.33	0.699999999999	0.190000000001	4.83	0.130000000001	1.83	1.36	0.35	AAA326.CD3.X29.Y15.tile.tissue.png	251	1	1181	251	7b074af2c8d8309498b20f9c0db5806b	0	0	0	0	0	0	0	0	0	0	0	0	0	/home/dhl_ec/bnelissen/Slides/CD3_manuscript/CD3_slides/AAA326.CD3/AAA326.CD3.run1	255	0.7	0.06	0.7	0.06	-5.87169095082	-9.29683781081	0.547684905819	0.476956254899
0.0	0.0	0.0	0.0	0.0	2168316.0	0.0	0.0	2.53	1.17	0.950000000001	0.0500000000011	5.03	0.280000000001	0.68	0.17	3.45	0.109999999999	1.66	1.24	0.309999999999	AAA326.CD3.X29.Y16.tile.tissue.png	252	1	1181	252	20cf0b3fb21ec6ceb0782647a5600192	0	0	0	0	0	0	0	0	0	0	0	0	0	/home/dhl_ec/bnelissen/Slides/CD3_manuscript/CD3_slides/AAA326.CD3/AAA326.CD3.run1	255	1.0	0.06	1.0	0.06	0.0	-10.651573055	0.0	8.11583082511
0.0	4623.0	0.0	388.0	4623.0	2362000.0	0.0	1.0	3.38	1.71	1.01	0.0399999999991	4.23	0.219999999999	0.469999999999	0.119999999999	3.45	0.0799999999999	1.24	0.91	0.33	AAA326.CD3.X29.Y3.tile.tissue.png	253	1	1181	253	68b51bbd4327fbfc66fe6cbc3a05a6c4	0	0	0	0	0	0	0	0	0	0	0	0	0	/home/dhl_ec/bnelissen/Slides/CD3_manuscript/CD3_slides/AAA326.CD3/AAA326.CD3.run1	255	0.7	0.06	0.7	0.06	0.0	-10.2766456305	0.0173909795663	8.07399198707
0.0	22052.0	0.0	1272.0	22052.0	2362000.0	0.0	3.0	3.27	2.32	0.700000000001	0.0299999999988	4.06	0.219999999999	0.440000000001	0.120000000001	3.49	0.0899999999983	1.27	0.91	0.34	AAA326.CD3.X29.Y4.tile.tissue.png	254	1	1181	254	fbbf1b957ac079d07219d8cce43b164e	0	0	0	0	0	0	0	0	0	0	0	0	0	/home/dhl_ec/bnelissen/Slides/CD3_manuscript/CD3_slides/AAA326.CD3/AAA326.CD3.run1	255	0.7	0.06	0.7	0.06	0.0	-9.06298389007	0.026841818043	0.639835090657
0.0	0.0	0.0	0.0	0.0	2362000.0	0.0	0.0	2.25	1.93	0.77	0.0199999999986	3.79	0.18	0.439999999999	0.130000000001	2.63	0.0700000000015	1.16	1.37	0.349999999999	AAA326.CD3.X29.Y5.tile.tissue.png	255	1	1181	255	b2c4776c9bc4a2cd7b5df5b6a724999a	0	0	0	0	0	0	0	0	0	0	0	0	0	/home/dhl_ec/bnelissen/Slides/CD3_manuscript/CD3_slides/AAA326.CD3/AAA326.CD3.run1	255	1.0	0.06	1.0	0.06	0.0	-9.75401860085	0.0	0.642865550204
0.0	1890.0	0.0	204.0	1890.0	2362000.0	0.0	1.0	3.37	1.28	1.03	0.0299999999988	4.78	0.34	0.700000000001	0.190000000001	4.47	0.129999999999	1.82	1.35	0.349999999999	AAA326.CD3.X29.Y6.tile.tissue.png	256	1	1181	256	12f56b0ab769f1a8d319b17184df8ea6	0	0	0	0	0	0	0	0	0	0	0	0	0	/home/dhl_ec/bnelissen/Slides/CD3_manuscript/CD3_slides/AAA326.CD3/AAA326.CD3.run1	255	0.7	0.06	0.7	0.06	0.0	-10.1176481915	0.836558314732	0.611718858465
257.0	13082.0	82.0	1096.0	13082.0	2362000.0	1.0	4.0	2.42	1.04	1.03	0.0399999999991	5.67	0.33	0.709999999999	0.190000000001	5.09	0.18	1.85	1.38	0.35	AAA326.CD3.X29.Y7.tile.tissue.png	257	1	1181	257	5d2abf7ab62b99b0ff1a888309742352	0	0	0	0	0	0	0	0	0	0	0	0	0	/home/dhl_ec/bnelissen/Slides/CD3_manuscript/CD3_slides/AAA326.CD3/AAA326.CD3.run1	255	0.7	0.06	0.7	0.06	-8.38391096054	-10.1262452937	1.38023482219	0.436288765645
0.0	0.0	0.0	0.0	0.0	2362000.0	0.0	0.0	3.11	3.77	1.03	0.0399999999991	5.07	0.27	0.76	0.209999999999	3.76	0.129999999999	1.88	1.36	0.34	AAA326.CD3.X29.Y8.tile.tissue.png	258	1	1181	258	b72c78c3c23f3ce3537f46590725e4f3	0	0	0	0	0	0	0	0	0	0	0	0	0	/home/dhl_ec/bnelissen/Slides/CD3_manuscript/CD3_slides/AAA326.CD3/AAA326.CD3.run1	255	1.0	0.06	1.0	0.06	0.0	-8.93013715705	0.0	0.693365527627
0.0	3970.0	0.0	438.0	3970.0	2362000.0	0.0	2.0	2.98	2.55	0.809999999999	0.0300000000007	4.01	0.219999999999	0.440000000001	0.130000000001	3.64	0.0799999999999	1.23	0.910000000002	0.34	AAA326.CD3.X29.Y9.tile.tissue.png	259	1	1181	259	dff199b38b028c81e9f1baa54e481f3e	0	0	0	0	0	0	0	0	0	0	0	0	0	/home/dhl_ec/bnelissen/Slides/CD3_manuscript/CD3_slides/AAA326.CD3/AAA326.CD3.run1	255	0.7	0.06	0.7	0.06	-6.73734772931	-9.83297123871	0.759372352288	0.558673510494
0.0	64159.0	0.0	6582.0	64159.0	4000000.0	0.0	21.0	3.44	1.57	1.1	0.0699999999997	6.85	0.359999999999	0.75	0.220000000001	6.13	0.219999999999	3.24	2.33	1.16	AAA326.CD3.X3.Y0.tile.tissue.png	260	1	2000	260	0ee37eb5c0a52b2d1da960205f9c5775	0	0	0	0	0	0	0	0	0	0	0	0	0	/home/dhl_ec/bnelissen/Slides/CD3_manuscript/CD3_slides/AAA326.CD3/AAA326.CD3.run1	255	0.7	0.06	0.7	0.06	-7.91145622748	-9.0962811817	0.367823310589	0.336554755615
80069.0	2752850.0	29854.0	23231.0	2752850.0	4000000.0	573.0	11.0	2.83	2.83	1.75	0.0699999999997	9.63	0.57	1.23	0.16	13.64	0.49	3.36	2.33	2.09	AAA326.CD3.X3.Y1.tile.tissue.png	261	1	2000	261	d2d0c57d4f3e38bcb37247df51febef8	0	0	0	0	0	0	0	0	0	0	0	0	0	/home/dhl_ec/bnelissen/Slides/CD3_manuscript/CD3_slides/AAA326.CD3/AAA326.CD3.run1	255	0.7	0.06	0.7	0.06	-9.35955687147	-12.4241958274	2.32563875182	0.327122914062
27178.0	892474.0	9782.0	10420.0	892474.0	4000000.0	161.0	10.0	1.96	2.25	1.72	0.0700000000015	9.73	0.559999999999	1.21	0.26	10.69	0.389999999999	3.3	2.51	0.630000000001	AAA326.CD3.X3.Y10.tile.tissue.png	262	1	2000	262	ef6bcb5ec2825819f747376831635072	0	0	0	0	0	0	0	0	0	0	0	0	0	/home/dhl_ec/bnelissen/Slides/CD3_manuscript/CD3_slides/AAA326.CD3/AAA326.CD3.run1	255	0.7	0.06	0.7	0.06	-8.36446575444	-11.923450507	1.57757356269	0.167421351562
0.0	10119.0	0.0	666.0	10119.0	4000000.0	0.0	2.0	2.68	2.16	1.15	0.0799999999999	6.83	0.359999999999	0.869999999999	0.23	5.74	0.129999999999	3.31	1.88	0.529999999999	AAA326.CD3.X3.Y11.tile.tissue.png	263	1	2000	263	48b269ed35dc21e742c5619ec6e24464	0	0	0	0	0	0	0	0	0	0	0	0	0	/home/dhl_ec/bnelissen/Slides/CD3_manuscript/CD3_slides/AAA326.CD3/AAA326.CD3.run1	255	0.7	0.06	0.7	0.06	0.0	-11.3189520901	0.17330968506	6.33891413901
166517.0	3536892.0	62821.0	15832.0	3536892.0	4000000.0	1201.0	5.0	3.37	3.31	1.2	0.0499999999993	7.18	0.369999999999	0.77	0.0799999999999	11.43	0.57	3.48	2.36	0.700000000001	AAA326.CD3.X3.Y2.tile.tissue.png	264	1	2000	264	4dd10d65f7681108957e66cc0ca51ddb	0	0	0	0	0	0	0	0	0	0	0	0	0	/home/dhl_ec/bnelissen/Slides/CD3_manuscript/CD3_slides/AAA326.CD3/AAA326.CD3.run1	255	0.7	0.06	0.7	0.06	-9.36093400945	-12.3369098922	2.04496997542	0.416260250977
18855.0	437879.0	5776.0	17516.0	437879.0	4000000.0	115.0	21.0	1.4	2.15	1.19	0.0600000000013	7.55	0.51	0.770000000002	0.200000000001	7.19	0.230000000001	2.21	1.53	0.4	AAA326.CD3.X3.Y3.tile.tissue.png	265	1	2000	265	943a0156b6a4a54e4a6e7b460e595954	0	0	0	0	0	0	0	0	0	0	0	0	0	/home/dhl_ec/bnelissen/Slides/CD3_manuscript/CD3_slides/AAA326.CD3/AAA326.CD3.run1	255	0.7	0.06	0.7	0.06	-8.81853242552	-12.4510823825	1.15821542322	0.164404675781
46194.0	1026318.0	18325.0	14603.0	1026318.0	4000000.0	352.0	11.0	1.87	4.94	1.13	0.0499999999993	7.36	0.5	1.15	0.26	10.93	0.389999999999	2.72	1.52	0.4	AAA326.CD3.X3.Y4.tile.tissue.png	266	1	2000	266	db63ae44b0a9e39bd9b9238481e7ae90	0	0	0	0	0	0	0	0	0	0	0	0	0	/home/dhl_ec/bnelissen/Slides/CD3_manuscript/CD3_slides/AAA326.CD3/AAA326.CD3.run1	255	0.7	0.06	0.7	0.06	-9.21633469912	-12.7380807198	2.38341089666	0.242866828125
117492.0	3526763.0	49179.0	15038.0	3526763.0	4000000.0	1004.0	2.0	3.61	4.6	1.13	0.0699999999997	14.6	0.57	0.780000000001	0.0799999999999	10.69	0.57	2.48	1.53	0.799999999999	AAA326.CD3.X3.Y5.tile.tissue.png	267	1	2000	267	39f9181907c99b4c051e5981d2f3a91e	0	0	0	0	0	0	0	0	0	0	0	0	0	/home/dhl_ec/bnelissen/Slides/CD3_manuscript/CD3_slides/AAA326.CD3/AAA326.CD3.run1	255	0.7	0.06	0.7	0.06	-8.93450626452	-12.5226299402	2.01790841761	0.33451722168
90730.0	3206324.0	37335.0	22705.0	3206324.0	4000000.0	741.0	9.0	1.65	2.26	1.24	0.0499999999993	7.69	0.389999999999	0.76	0.0900000000001	10.21	0.370000000001	2.28	1.54	0.43	AAA326.CD3.X3.Y6.tile.tissue.png	268	1	2000	268	4ed14a07ff7517192bcd9309b6ec11fb	0	0	0	0	0	0	0	0	0	0	0	0	0	/home/dhl_ec/bnelissen/Slides/CD3_manuscript/CD3_slides/AAA326.CD3/AAA326.CD3.run1	255	0.7	0.06	0.7	0.06	-9.31733750361	-12.6079072356	2.49625029255	0.458330720703
138075.0	2297919.0	51363.0	26082.0	2297919.0	4000000.0	1036.0	15.0	0.970000000001	2.18	1.74	0.0699999999997	9.5	0.559999999999	1.17	0.199999999999	11.18	0.34	2.24	1.5	0.410000000002	AAA326.CD3.X3.Y7.tile.tissue.png	269	1	2000	269	9a9e8870a2001557e8ca02e824863a4e	0	0	0	0	0	0	0	0	0	0	0	0	0	/home/dhl_ec/bnelissen/Slides/CD3_manuscript/CD3_slides/AAA326.CD3/AAA326.CD3.run1	255	0.7	0.06	0.7	0.06	-9.64600868044	-12.8577326077	1.93421220189	0.469299910156
157888.0	3538539.0	57924.0	16611.0	3538539.0	4000000.0	1133.0	6.0	3.42	3.13	1.17	0.0500000000011	7.09	0.380000000001	0.99	0.0999999999985	15.43	0.41	2.26	1.54	0.429999999998	AAA326.CD3.X3.Y8.tile.tissue.png	270	1	2000	270	016ea57fe5c6a220a822c7b2b3fe532a	0	0	0	0	0	0	0	0	0	0	0	0	0	/home/dhl_ec/bnelissen/Slides/CD3_manuscript/CD3_slides/AAA326.CD3/AAA326.CD3.run1	255	0.7	0.066536125908	0.7	0.066536125908	-9.18721133293	-12.4629006765	1.48119830535	0.291841678711
45124.0	1240279.0	17501.0	10510.0	1240279.0	4000000.0	332.0	6.0	1.33	3.14	1.17	0.0499999999993	7.17	0.380000000001	0.76	0.17	8.13	0.279999999999	2.18	1.52	0.389999999999	AAA326.CD3.X3.Y9.tile.tissue.png	271	1	2000	271	12fec75451ab4881f2a3e09413896be1	0	0	0	0	0	0	0	0	0	0	0	0	0	/home/dhl_ec/bnelissen/Slides/CD3_manuscript/CD3_slides/AAA326.CD3/AAA326.CD3.run1	255	0.7	0.06	0.7	0.06	-8.6469843029	-11.9069691786	1.22244800454	0.182497910156
0.0	212417.0	0.0	11623.0	212417.0	4000000.0	0.0	26.0	1.16	1.98	1.13	0.0500000000011	6.81	0.379999999999	0.77	0.209999999999	6.54	0.139999999999	2.2	1.53	0.58	AAA326.CD3.X4.Y0.tile.tissue.png	272	1	2000	272	7c10929484f99e340a78a5f306e58f75	0	0	0	0	0	0	0	0	0	0	0	0	0	/home/dhl_ec/bnelissen/Slides/CD3_manuscript/CD3_slides/AAA326.CD3/AAA326.CD3.run1	255	0.7	0.06	0.7	0.06	-7.40660819949	-9.12890536107	0.183044434475	0.350036347046
48143.0	1317007.0	19005.0	16328.0	1317007.0	4000000.0	353.0	10.0	1.3	2.57	1.61	0.0699999999997	11.18	0.57	1.21	0.24	11.63	0.440000000001	3.61	2.45	0.57	AAA326.CD3.X4.Y1.tile.tissue.png	273	1	2000	273	9d43ec50614fed67eeaca6b5d78c60be	0	0	0	0	0	0	0	0	0	0	0	0	0	/home/dhl_ec/bnelissen/Slides/CD3_manuscript/CD3_slides/AAA326.CD3/AAA326.CD3.run1	255	0.7	0.06	0.7	0.06	-9.35061348893	-12.2563336307	2.14357283167	0.238606859375
62952.0	2017600.0	23019.0	11511.0	2017600.0	4000000.0	408.0	9.0	0.889999999999	1.15	1.12	0.0499999999993	7.43	0.369999999999	0.76	0.130000000001	8.86	0.310000000001	2.21	1.55	0.42	AAA326.CD3.X4.Y10.tile.tissue.png	274	1	2000	274	a1afe7c6f19420cd9f712a48cae58ac4	0	0	0	0	0	0	0	0	0	0	0	0	0	/home/dhl_ec/bnelissen/Slides/CD3_manuscript/CD3_slides/AAA326.CD3/AAA326.CD3.run1	255	0.7	0.06	0.7	0.06	-8.43938345769	-11.929822513	1.20957315691	0.217374871094
160.0	53991.0	56.0	2104.0	53991.0	4000000.0	1.0	4.0	2.07	2.44	1.19	0.0599999999995	6.76	0.360000000001	0.77	0.210000000001	6.51	0.209999999999	2.11	1.53	0.379999999999	AAA326.CD3.X4.Y11.tile.tissue.png	275	1	2000	275	07034f33dfdcaa07a62b136dd9858de7	0	0	0	0	0	0	0	0	0	0	0	0	0	/home/dhl_ec/bnelissen/Slides/CD3_manuscript/CD3_slides/AAA326.CD3/AAA326.CD3.run1	255	0.7	0.06	0.7	0.06	-5.98591002134	-8.95468304698	0.0590345856326	1.6382736272
0.0	4025.0	0.0	432.0	4025.0	4000000.0	0.0	2.0	2.64	1.67	1.15	0.0599999999995	6.75	0.370000000001	0.92	0.210000000001	5.72	0.129999999999	2.12	1.57	0.349999999999	AAA326.CD3.X4.Y12.tile.tissue.png	276	1	2000	276	e8290ef781a2f41733f6beb5796c5576	0	0	0	0	0	0	0	0	0	0	0	0	0	/home/dhl_ec/bnelissen/Slides/CD3_manuscript/CD3_slides/AAA326.CD3/AAA326.CD3.run1	255	0.7	0.06	0.7	0.06	0.0	-11.9932414216	1.63225652659	3.92766535565
119372.0	2871623.0	47496.0	23961.0	2871623.0	4000000.0	961.0	13.0	3.38	2.72	1.17	0.0500000000011	6.96	0.389999999999	0.77	0.110000000001	10.41	0.35	2.27	1.54	0.649999999998	AAA326.CD3.X4.Y2.tile.tissue.png	277	1	2000	277	f1c7dbf357fa98c88354d0c640b7bd96	0	0	0	0	0	0	0	0	0	0	0	0	0	/home/dhl_ec/bnelissen/Slides/CD3_manuscript/CD3_slides/AAA326.CD3/AAA326.CD3.run1	255	0.7	0.06	0.7	0.06	-9.12144611881	-12.3598391128	1.30328930884	0.496015287109
66551.0	975039.0	24126.0	18007.0	975039.0	4000000.0	452.0	16.0	2.96	3.44	1.18	0.0499999999993	7.14	0.379999999999	0.76	0.17	8.28	0.379999999999	3.32	2.22	2.02	AAA326.CD3.X4.Y3.tile.tissue.png	278	1	2000	278	3a7e30d6ba186915e265fdc866cb3e7e	0	0	0	0	0	0	0	0	0	0	0	0	0	/home/dhl_ec/bnelissen/Slides/CD3_manuscript/CD3_slides/AAA326.CD3/AAA326.CD3.run1	255	0.7	0.06	0.7	0.06	-9.31139721954	-12.7783802531	1.801973591	0.359558640625
4494.0	66900.0	1493.0	3890.0	66900.0	4000000.0	27.0	6.0	3.32	3.12	1.38	0.0500000000011	7.26	0.379999999999	0.76	0.219999999999	6.8	0.210000000001	2.11	1.53	1.3	AAA326.CD3.X4.Y4.tile.tissue.png	279	1	2000	279	f9036dd1012b3741e1bed7a5bd3e4aa9	0	0	0	0	0	0	0	0	0	0	0	0	0	/home/dhl_ec/bnelissen/Slides/CD3_manuscript/CD3_slides/AAA326.CD3/AAA326.CD3.run1	255	0.7	0.06	0.7	0.06	-9.54166406143	-12.6970141386	2.72513880936	0.109349693359
105353.0	2642739.0	43899.0	28130.0	2642739.0	4000000.0	856.0	5.0	3.15	2.71	1.71	0.0499999999993	7.46	0.57	1.25	0.17	13.28	0.5	3.38	2.31	0.960000000001	AAA326.CD3.X4.Y5.tile.tissue.png	280	1	2000	280	7583c755cb329279fbad3efd72f23a77	0	0	0	0	0	0	0	0	0	0	0	0	0	/home/dhl_ec/bnelissen/Slides/CD3_manuscript/CD3_slides/AAA326.CD3/AAA326.CD3.run1	255	0.7	0.06	0.7	0.06	-9.50986078048	-12.9046188236	2.89839129517	0.47938496875
52486.0	3434303.0	22106.0	24823.0	3434303.0	4000000.0	455.0	6.0	2.69	2.77	1.16	0.0500000000011	7.64	0.58	1.2	0.120000000001	11.05	0.370000000001	2.59	1.74	1.99	AAA326.CD3.X4.Y6.tile.tissue.png	281	1	2000	281	5c203a202c2dbff319c465072c26615c	0	0	0	0	0	0	0	0	0	0	0	0	0	/home/dhl_ec/bnelissen/Slides/CD3_manuscript/CD3_slides/AAA326.CD3/AAA326.CD3.run1	255	0.7	0.06	0.7	0.06	-9.24731576394	-13.0812940125	2.15927581303	0.446652167969
134961.0	2824836.0	53698.0	18811.0	2824836.0	4000000.0	1030.0	4.0	4.94	2.43	1.15	0.0499999999993	7.52	0.389999999999	0.76	0.1	10.33	0.530000000001	3.4	1.55	0.42	AAA326.CD3.X4.Y7.tile.tissue.png	282	1	2000	282	059df669206c21e387584d14e3f403a8	0	0	0	0	0	0	0	0	0	0	0	0	0	/home/dhl_ec/bnelissen/Slides/CD3_manuscript/CD3_slides/AAA326.CD3/AAA326.CD3.run1	255	0.7	0.06	0.7	0.06	-9.35132491102	-12.5274537848	2.46448225077	0.417634960938
176780.0	3029863.0	63379.0	22588.0	3029863.0	4000000.0	1276.0	6.0	3.76	3.09	1.19	0.0499999999993	7.65	0.389999999999	0.76	0.0900000000001	11.43	0.540000000001	3.39	2.29	0.629999999999	AAA326.CD3.X4.Y8.tile.tissue.png	283	1	2000	283	54104339fea48c44b69df8d908294ba8	0	0	0	0	0	0	0	0	0	0	0	0	0	/home/dhl_ec/bnelissen/Slides/CD3_manuscript/CD3_slides/AAA326.CD3/AAA326.CD3.run1	255	0.7	0.0808488392408	0.7	0.0808488392408	-9.36859721138	-12.9649923619	1.54395226994	0.336649074219
134327.0	2202196.0	47581.0	29666.0	2202196.0	4000000.0	874.0	12.0	3.25	1.52	1.76	0.0699999999997	10.76	0.57	1.21	0.190000000001	15.41	0.469999999999	2.88	2.36	0.619999999999	AAA326.CD3.X4.Y9.tile.tissue.png	284	1	2000	284	8bcbf9abfa3da15c52570dd65abdcfd2	0	0	0	0	0	0	0	0	0	0	0	0	0	/home/dhl_ec/bnelissen/Slides/CD3_manuscript/CD3_slides/AAA326.CD3/AAA326.CD3.run1	255	0.7	0.06	0.7	0.06	-9.14077992492	-12.7130914066	1.72592890482	0.464062644531
0.0	55205.0	0.0	4367.0	55205.0	4000000.0	0.0	8.0	2.9	1.37	1.74	0.0799999999999	9.68	0.57	1.42	0.32	8.0	0.140000000001	2.16	2.4	0.540000000001	AAA326.CD3.X5.Y0.tile.tissue.png	285	1	2000	285	9a83b2aef476c1c0bafaa668b820a463	0	0	0	0	0	0	0	0	0	0	0	0	0	/home/dhl_ec/bnelissen/Slides/CD3_manuscript/CD3_slides/AAA326.CD3/AAA326.CD3.run1	255	0.7	0.06	0.7	0.06	-6.86386135235	-10.5424505519	0.191600769126	5.64861351889
0.0	22619.0	0.0	922.0	22619.0	4000000.0	0.0	2.0	2.85	2.22	1.15	0.0799999999999	8.55	0.379999999999	0.92	0.309999999999	7.96	0.210000000001	3.08	2.3	0.540000000001	AAA326.CD3.X5.Y1.tile.tissue.png	286	1	2000	286	1b56b96c26aed19f91e88ec3cffb0b80	0	0	0	0	0	0	0	0	0	0	0	0	0	/home/dhl_ec/bnelissen/Slides/CD3_manuscript/CD3_slides/AAA326.CD3/AAA326.CD3.run1	255	0.7	0.06	0.7	0.06	0.0	-11.2426866935	0.0618452003587	1.44525575436
21588.0	1264668.0	7623.0	29840.0	1264668.0	4000000.0	128.0	28.0	2.74	1.67	1.47	0.0699999999997	7.2	0.389999999999	0.75	0.16	7.9	0.42	3.47	2.39	0.58	AAA326.CD3.X5.Y10.tile.tissue.png	287	1	2000	287	50f008351d23bbe96d41f829b17691d6	0	0	0	0	0	0	0	0	0	0	0	0	0	/home/dhl_ec/bnelissen/Slides/CD3_manuscript/CD3_slides/AAA326.CD3/AAA326.CD3.run1	255	0.7	0.06	0.7	0.06	-8.05810211082	-11.2553743578	0.868913527524	0.328351408203
0.0	88766.0	0.0	3767.0	88766.0	4000000.0	0.0	8.0	3.64	3.77	1.15	0.0599999999995	7.04	0.560000000001	1.28	0.32	8.42	0.220000000001	3.21	2.37	0.57	AAA326.CD3.X5.Y11.tile.tissue.png	288	1	2000	288	ec7115c5cc2a42a6442cba9c37661222	0	0	0	0	0	0	0	0	0	0	0	0	0	/home/dhl_ec/bnelissen/Slides/CD3_manuscript/CD3_slides/AAA326.CD3/AAA326.CD3.run1	255	0.7	0.06	0.7	0.06	-5.34248733856	-10.0040231809	0.0836247565057	7.42050945337
0.0	0.0	0.0	0.0	0.0	4000000.0	0.0	0.0	4.53	2.47	1.18	0.0799999999999	8.99	0.470000000001	1.44	0.33	6.59	0.190000000001	3.04	2.3	0.560000000001	AAA326.CD3.X5.Y12.tile.tissue.png	289	1	2000	289	738ce28f45d3fac6c33379cecf553254	0	0	0	0	0	0	0	0	0	0	0	0	0	/home/dhl_ec/bnelissen/Slides/CD3_manuscript/CD3_slides/AAA326.CD3/AAA326.CD3.run1	255	1.0	0.06	1.0	0.06	0.0	-11.0710130987	0.0	3.54132265388
0.0	100099.0	0.0	4746.0	100099.0	4000000.0	0.0	6.0	4.05	3.09	1.75	0.0799999999999	9.45	0.560000000001	1.42	0.309999999999	6.25	0.220000000001	3.25	2.1	0.360000000001	AAA326.CD3.X5.Y2.tile.tissue.png	290	1	2000	290	044a133a47a660928683764c67a6b655	0	0	0	0	0	0	0	0	0	0	0	0	0	/home/dhl_ec/bnelissen/Slides/CD3_manuscript/CD3_slides/AAA326.CD3/AAA326.CD3.run1	255	0.7	0.06	0.7	0.06	0.0	-10.8859475402	0.0566228349949	4.29356373056
107.0	465651.0	48.0	11361.0	465651.0	4000000.0	1.0	12.0	3.52	2.24	1.17	0.0599999999995	7.19	0.379999999999	0.849999999999	0.200000000001	7.1	0.230000000001	2.25	1.54	0.379999999999	AAA326.CD3.X5.Y3.tile.tissue.png	291	1	2000	291	b27b385ed821250c0e96104fb8159515	0	0	0	0	0	0	0	0	0	0	0	0	0	/home/dhl_ec/bnelissen/Slides/CD3_manuscript/CD3_slides/AAA326.CD3/AAA326.CD3.run1	255	0.7	0.06	0.7	0.06	-7.19076486324	-10.4537876884	0.103461700603	5.30160571533
59.0	17763.0	34.0	1158.0	17763.0	4000000.0	1.0	4.0	3.74	3.64	1.13	0.0799999999999	9.42	0.59	1.24	0.360000000001	8.82	0.210000000001	2.09	2.31	0.620000000001	AAA326.CD3.X5.Y4.tile.tissue.png	292	1	2000	292	c679a6650a73f6454b11a78931589ebd	0	0	0	0	0	0	0	0	0	0	0	0	0	/home/dhl_ec/bnelissen/Slides/CD3_manuscript/CD3_slides/AAA326.CD3/AAA326.CD3.run1	255	0.7	0.06	0.7	0.06	-8.41756711116	-9.77400540391	0.966974004535	0.726328955322
18629.0	357203.0	7803.0	6319.0	357203.0	4000000.0	147.0	3.0	4.22	2.73	1.75	0.0699999999997	9.65	0.6	1.21	0.300000000001	9.81	0.35	3.33	2.31	0.569999999998	AAA326.CD3.X5.Y5.tile.tissue.png	293	1	2000	293	21435910e69fd689f98f34dbd89f4c88	0	0	0	0	0	0	0	0	0	0	0	0	0	/home/dhl_ec/bnelissen/Slides/CD3_manuscript/CD3_slides/AAA326.CD3/AAA326.CD3.run1	255	0.7	0.06	0.7	0.06	-9.34329075608	-12.6496576355	2.81353076103	0.130357285156
35643.0	891713.0	13478.0	21134.0	891713.0	4000000.0	253.0	11.0	2.59	1.55	1.74	0.0700000000015	10.0	0.58	1.2	0.27	8.45	0.370000000001	2.88	1.68	0.59	AAA326.CD3.X5.Y6.tile.tissue.png	294	1	2000	294	ab542c685d52a6735b350b42295a9d14	0	0	0	0	0	0	0	0	0	0	0	0	0	/home/dhl_ec/bnelissen/Slides/CD3_manuscript/CD3_slides/AAA326.CD3/AAA326.CD3.run1	255	0.7	0.06	0.7	0.06	-9.57901280599	-12.6997547836	2.40066713836	0.240304125
147152.0	3523544.0	56418.0	13767.0	3523544.0	4000000.0	1127.0	3.0	1.49	2.25	1.76	0.0700000000015	10.35	0.570000000002	1.22	0.109999999999	15.47	0.560000000001	3.32	2.29	0.679999999998	AAA326.CD3.X5.Y7.tile.tissue.png	295	1	2000	295	a7a7cb9b3374457c0aa845b3d29542b9	0	0	0	0	0	0	0	0	0	0	0	0	0	/home/dhl_ec/bnelissen/Slides/CD3_manuscript/CD3_slides/AAA326.CD3/AAA326.CD3.run1	255	0.7	0.0715047872036	0.7	0.0715047872036	-9.0579656042	-12.496106957	1.216373511	0.241402337891
156918.0	3083354.0	54743.0	15786.0	3083354.0	4000000.0	1037.0	5.0	4.0	3.02	1.75	0.0699999999997	10.98	0.57	1.22	0.140000000001	15.6	0.540000000001	3.34	2.32	0.620000000001	AAA326.CD3.X5.Y8.tile.tissue.png	296	1	2000	296	fcf87337498426053a76d0f2b425c21f	0	0	0	0	0	0	0	0	0	0	0	0	0	/home/dhl_ec/bnelissen/Slides/CD3_manuscript/CD3_slides/AAA326.CD3/AAA326.CD3.run1	255	0.7	0.0788687646019	0.7	0.0788687646019	-8.90488087483	-12.4638549203	1.22082545526	0.264071910156
114477.0	2961510.0	42203.0	25726.0	2961510.0	4000000.0	771.0	9.0	3.28	2.47	1.76	0.0700000000015	9.72	0.58	1.26	0.150000000001	14.75	0.530000000001	3.38	1.82	0.42	AAA326.CD3.X5.Y9.tile.tissue.png	297	1	2000	297	635d38343f5e382b835653ede2add07a	0	0	0	0	0	0	0	0	0	0	0	0	0	/home/dhl_ec/bnelissen/Slides/CD3_manuscript/CD3_slides/AAA326.CD3/AAA326.CD3.run1	255	0.7	0.06	0.7	0.06	-9.08907198663	-12.4486895848	1.6378813955	0.717338980469
0.0	379676.0	0.0	7929.0	379676.0	4000000.0	0.0	7.0	4.35	3.07	1.12	0.0799999999999	9.26	0.380000000001	0.859999999999	0.300000000001	8.35	0.23	3.29	2.45	0.550000000001	AAA326.CD3.X6.Y10.tile.tissue.png	298	1	2000	298	847424a6cb2891a030ed8d0246daf18a	0	0	0	0	0	0	0	0	0	0	0	0	0	/home/dhl_ec/bnelissen/Slides/CD3_manuscript/CD3_slides/AAA326.CD3/AAA326.CD3.run1	255	0.7	0.06	0.7	0.06	0.0	-10.7838249237	0.0449956683873	9.57815136414
0.0	0.0	0.0	0.0	0.0	4000000.0	0.0	0.0	1.04	2.63	1.82	0.0900000000001	8.88	0.48	1.46	0.320000000002	6.82	0.210000000001	3.05	2.34	0.549999999999	AAA326.CD3.X6.Y4.tile.tissue.png	299	1	2000	299	56659b8b6e50bc2c7702ac34b37cb365	0	0	0	0	0	0	0	0	0	0	0	0	0	/home/dhl_ec/bnelissen/Slides/CD3_manuscript/CD3_slides/AAA326.CD3/AAA326.CD3.run1	255	1.0	0.06	1.0	0.06	0.0	-11.1732160299	0.0	9.76308346967
398.0	8234.0	103.0	806.0	8234.0	4000000.0	1.0	3.0	3.49	1.71	1.19	0.0599999999995	6.91	0.380000000001	0.76	0.220000000001	6.63	0.309999999999	2.68	1.53	1.09	AAA326.CD3.X6.Y5.tile.tissue.png	300	1	2000	300	b7a289c83ba75ae6310478aa9f848331	0	0	0	0	0	0	0	0	0	0	0	0	0	/home/dhl_ec/bnelissen/Slides/CD3_manuscript/CD3_slides/AAA326.CD3/AAA326.CD3.run1	255	0.7	0.06	0.7	0.06	-7.55664999643	-9.91003397167	0.584063550758	0.187942987305
39461.0	361753.0	13388.0	6989.0	361753.0	4000000.0	238.0	10.0	3.35	3.14	1.32	0.0699999999997	7.27	0.559999999999	1.21	0.300000000001	9.97	0.339999999998	2.55	2.32	0.99	AAA326.CD3.X6.Y6.tile.tissue.png	301	1	2000	301	53909af418f513a07f3e3237280feb93	0	0	0	0	0	0	0	0	0	0	0	0	0	/home/dhl_ec/bnelissen/Slides/CD3_manuscript/CD3_slides/AAA326.CD3/AAA326.CD3.run1	255	0.7	0.06	0.7	0.06	-9.25745503689	-12.1999936523	2.44083617928	0.152230257812
68377.0	2563582.0	26632.0	16342.0	2563582.0	4000000.0	510.0	6.0	3.28	2.68	1.15	0.0699999999997	9.42	0.559999999999	1.22	0.17	12.66	0.34	2.27	1.54	1.08	AAA326.CD3.X6.Y7.tile.tissue.png	302	1	2000	302	0dae1f01c449eaa69bb20c08c68bd143	0	0	0	0	0	0	0	0	0	0	0	0	0	/home/dhl_ec/bnelissen/Slides/CD3_manuscript/CD3_slides/AAA326.CD3/AAA326.CD3.run1	255	0.7	0.06	0.7	0.06	-8.88918388826	-11.8973079472	1.26098198116	0.330287695313
48003.0	2450330.0	19458.0	18319.0	2450330.0	4000000.0	362.0	5.0	2.66	3.77	1.76	0.0700000000015	10.38	0.519999999999	0.769999999999	0.119999999999	9.34	0.33	2.25	1.54	1.87	AAA326.CD3.X6.Y8.tile.tissue.png	303	1	2000	303	8f240d74c1811e2c3429ab805340a37b	0	0	0	0	0	0	0	0	0	0	0	0	0	/home/dhl_ec/bnelissen/Slides/CD3_manuscript/CD3_slides/AAA326.CD3/AAA326.CD3.run1	255	0.7	0.06	0.7	0.06	-8.67796786435	-12.0619214701	1.37986949802	0.604667390625
6807.0	1077924.0	2388.0	25364.0	1077924.0	4000000.0	42.0	26.0	3.25	2.75	1.75	0.0799999999999	10.55	0.58	1.22	0.26	10.36	0.370000000001	3.36	2.31	0.799999999999	AAA326.CD3.X6.Y9.tile.tissue.png	304	1	2000	304	ecdddb70d44ed6fb5a5053e296725e1a	0	0	0	0	0	0	0	0	0	0	0	0	0	/home/dhl_ec/bnelissen/Slides/CD3_manuscript/CD3_slides/AAA326.CD3/AAA326.CD3.run1	255	0.7	0.06	0.7	0.06	-7.94930409835	-8.86732981549	0.661426532829	0.203535908203
0.0	1810.0	0.0	194.0	1810.0	4000000.0	0.0	1.0	1.88	1.92	1.13	0.0799999999999	9.35	0.559999999999	1.28	0.320000000002	6.46	0.219999999999	3.15	2.34	0.67	AAA326.CD3.X7.Y5.tile.tissue.png	305	1	2000	305	d0e0be91c437acc6e3e961e87ef10770	0	0	0	0	0	0	0	0	0	0	0	0	0	/home/dhl_ec/bnelissen/Slides/CD3_manuscript/CD3_slides/AAA326.CD3/AAA326.CD3.run1	255	0.7	0.06	0.7	0.06	0.0	-10.4574286677	0.19593870047	9.10867183898
0.0	3442.0	0.0	266.0	3442.0	4000000.0	0.0	1.0	2.9	3.46	1.17	0.0499999999993	6.87	0.610000000001	1.23	0.360000000001	7.36	0.130000000001	2.1	2.34	0.67	AAA326.CD3.X7.Y6.tile.tissue.png	306	1	2000	306	8f6720ff95d1b76341d2c519bad25d87	0	0	0	0	0	0	0	0	0	0	0	0	0	/home/dhl_ec/bnelissen/Slides/CD3_manuscript/CD3_slides/AAA326.CD3/AAA326.CD3.run1	255	0.7	0.06	0.7	0.06	0.0	-12.5423661676	0.999370000863	0.0444483339844
0.0	38103.0	0.0	1736.0	38103.0	4000000.0	0.0	4.0	1.24	2.26	1.42	0.0800000000017	6.95	0.379999999999	0.769999999999	0.209999999999	6.39	0.139999999999	2.11	1.54	0.980000000001	AAA326.CD3.X7.Y7.tile.tissue.png	307	1	2000	307	673dfdc09758a0e82251f7e65d8da7b5	0	0	0	0	0	0	0	0	0	0	0	0	0	/home/dhl_ec/bnelissen/Slides/CD3_manuscript/CD3_slides/AAA326.CD3/AAA326.CD3.run1	255	0.7	0.06	0.7	0.06	-6.50114114664	-11.6222555978	0.366437351266	0.0687693137207
0.0	307932.0	0.0	12988.0	307932.0	4000000.0	0.0	7.0	2.84	1.73	1.79	0.0699999999997	7.46	0.57	1.21	0.309999999999	8.19	0.23	3.34	2.33	2.1	AAA326.CD3.X7.Y8.tile.tissue.png	308	1	2000	308	fc60e0746592aa79f3b4d50303c3fd81	0	0	0	0	0	0	0	0	0	0	0	0	0	/home/dhl_ec/bnelissen/Slides/CD3_manuscript/CD3_slides/AAA326.CD3/AAA326.CD3.run1	255	0.7	0.06	0.7	0.06	0.0	-12.0621076158	0.804477885946	0.0661474150391
0.0	124478.0	0.0	3604.0	124478.0	4000000.0	0.0	5.0	2.86	2.76	1.77	0.0900000000001	8.39	0.59	1.27	0.33	8.63	0.220000000001	2.31	1.53	1.27	AAA326.CD3.X7.Y9.tile.tissue.png	309	1	2000	309	714099f37f4993ef861ea362474ea1a3	0	0	0	0	0	0	0	0	0	0	0	0	0	/home/dhl_ec/bnelissen/Slides/CD3_manuscript/CD3_slides/AAA326.CD3/AAA326.CD3.run1	255	0.7	0.06	0.7	0.06	-6.29249590389	-10.1726577357	0.135318408336	6.48429237402
0.0	6896.0	0.0	622.0	6896.0	4000000.0	0.0	2.0	2.56	2.38	1.49	0.0599999999995	6.87	0.380000000001	0.860000000001	0.209999999999	6.4	0.219999999999	3.29	2.51	2.53	AAA326.CD3.X8.Y5.tile.tissue.png	310	1	2000	310	09a1a3af38a7cf585273777ef38af312	0	0	0	0	0	0	0	0	0	0	0	0	0	/home/dhl_ec/bnelissen/Slides/CD3_manuscript/CD3_slides/AAA326.CD3/AAA326.CD3.run1	255	0.7	0.06	0.7	0.06	-7.79197272264	-11.5271684224	0.809889796776	8.65153166815
172.0	3951.0	58.0	400.0	3951.0	4000000.0	1.0	2.0	2.44	4.11	1.13	0.0499999999993	6.9	0.560000000001	1.24	0.360000000001	7.56	0.32	3.49	2.36	2.19	AAA326.CD3.X8.Y6.tile.tissue.png	311	1	2000	311	e1dcff27831da0592f5ecf179610c091	0	0	0	0	0	0	0	0	0	0	0	0	0	/home/dhl_ec/bnelissen/Slides/CD3_manuscript/CD3_slides/AAA326.CD3/AAA326.CD3.run1	255	0.7	0.06	0.7	0.06	-8.23805310072	-12.1238312758	0.890841255698	0.0455448635864
0.0	15080.0	0.0	1594.0	15080.0	4000000.0	0.0	1.0	3.46	3.11	1.77	0.0699999999997	6.96	0.380000000001	0.76	0.23	5.9	0.139999999999	2.11	1.53	0.379999999999	AAA326.CD3.X8.Y7.tile.tissue.png	312	1	2000	312	e5ff2280e521fbf0cf8aab62cd5c6dec	0	0	0	0	0	0	0	0	0	0	0	0	0	/home/dhl_ec/bnelissen/Slides/CD3_manuscript/CD3_slides/AAA326.CD3/AAA326.CD3.run1	255	0.7	0.06	0.7	0.06	0.0	-12.7997773467	3.82886558148	0.0548268278809
0.0	56710.0	0.0	4651.0	56710.0	4000000.0	0.0	3.0	2.62	2.83	1.19	0.0499999999993	6.89	0.6	1.21	0.320000000002	8.7	0.220000000001	3.18	2.3	0.58	AAA326.CD3.X8.Y8.tile.tissue.png	313	1	2000	313	7cd4ca2ad4e183a134eb0ea396e5f523	0	0	0	0	0	0	0	0	0	0	0	0	0	/home/dhl_ec/bnelissen/Slides/CD3_manuscript/CD3_slides/AAA326.CD3/AAA326.CD3.run1	255	0.7	0.06	0.7	0.06	-8.58036249035	-12.5571607431	2.83529568671	0.0645219807129
0.0	23438.0	0.0	1180.0	23438.0	4000000.0	0.0	2.0	4.09	3.02	1.16	0.0599999999995	6.87	0.369999999999	0.870000000001	0.209999999999	5.87	0.139999999999	2.16	1.54	0.369999999999	AAA326.CD3.X8.Y9.tile.tissue.png	314	1	2000	314	5578df380b137989e89634738e084172	0	0	0	0	0	0	0	0	0	0	0	0	0	/home/dhl_ec/bnelissen/Slides/CD3_manuscript/CD3_slides/AAA326.CD3/AAA326.CD3.run1	255	0.7	0.06	0.7	0.06	0.0	-10.4985862931	0.0184679640897	10.8663651466
103.0	14646.0	45.0	1224.0	14646.0	4000000.0	1.0	4.0	2.74	1.72	1.76	0.0799999999999	9.59	0.559999999999	1.49	0.34	9.53	0.210000000001	2.12	1.54	0.370000000001	AAA326.CD3.X9.Y5.tile.tissue.png	315	1	2000	315	5c6b1d0d22f97b3dd92ff86dae75ffc4	0	0	0	0	0	0	0	0	0	0	0	0	0	/home/dhl_ec/bnelissen/Slides/CD3_manuscript/CD3_slides/AAA326.CD3/AAA326.CD3.run1	255	0.7	0.06	0.7	0.06	-9.01253316819	-11.93569726	1.16222861106	7.38407730115
149.0	22113.0	62.0	1408.0	22113.0	4000000.0	1.0	3.0	4.53	3.03	1.13	0.0499999999993	6.93	0.379999999999	0.769999999999	0.219999999999	6.7	0.209999999999	2.13	1.53	0.559999999999	AAA326.CD3.X9.Y6.tile.tissue.png	316	1	2000	316	c7366b7ef2922ca7c7342d915163d239	0	0	0	0	0	0	0	0	0	0	0	0	0	/home/dhl_ec/bnelissen/Slides/CD3_manuscript/CD3_slides/AAA326.CD3/AAA326.CD3.run1	255	0.7	0.06	0.7	0.06	-7.0917610757	-11.3572785245	0.197951872011	0.044154817627
0.0	19072.0	0.0	1577.0	19072.0	4000000.0	0.0	5.0	3.13	3.1	1.19	0.0699999999997	9.36	0.559999999999	1.2	0.32	8.66	0.219999999999	3.14	2.31	0.6	AAA326.CD3.X9.Y7.tile.tissue.png	317	1	2000	317	8e0ab3e9662c919f9f0da145dd0ef1c2	0	0	0	0	0	0	0	0	0	0	0	0	0	/home/dhl_ec/bnelissen/Slides/CD3_manuscript/CD3_slides/AAA326.CD3/AAA326.CD3.run1	255	0.7	0.06	0.7	0.06	-6.14090165056	-12.759582171	1.01371335536	0.0533242695313
0.0	2120.0	0.0	286.0	2120.0	4000000.0	0.0	1.0	3.92	3.26	1.39	0.0499999999993	6.86	0.379999999999	0.76	0.209999999999	5.88	0.219999999999	3.12	2.3	0.620000000001	AAA326.CD3.X9.Y8.tile.tissue.png	318	1	2000	318	d5b1e35da754b82f6fb705a37e59c3dd	0	0	0	0	0	0	0	0	0	0	0	0	0	/home/dhl_ec/bnelissen/Slides/CD3_manuscript/CD3_slides/AAA326.CD3/AAA326.CD3.run1	255	0.7	0.06	0.7	0.06	0.0	-12.4535792115	1.70912187684	0.059249332077
0.0	0.0	0.0	0.0	0.0	4000000.0	0.0	0.0	3.6	1.97	1.75	0.0799999999999	8.75	0.459999999999	1.38	0.32	6.56	0.200000000001	3.01	2.32	0.539999999999	AAA326.CD3.X9.Y9.tile.tissue.png	319	1	2000	319	098a1f2c8fa8dd25705ecd0c9bb52e6c	0	0	0	0	0	0	0	0	0	0	0	0	0	/home/dhl_ec/bnelissen/Slides/CD3_manuscript/CD3_slides/AAA326.CD3/AAA326.CD3.run1	255	1.0	0.06	1.0	0.06	0.0	-11.7314240387	0.0	7.92084065546
[truncated: 2 more columns]
