# Supplementary material for: SlideToolkit: An Assistive Toolset for the Histological Quantification of Whole Slide Images
Source: PLoS One. 2014 Nov 5;9(11):e110289. doi: 10.1371/journal.pone.0110289 (PMC4220929; doi:10.1371/journal.pone.0110289)
Supplement: RawData S1 — ICC and BlandAltman plot - measurements and r-script.zip. Measurements of Run1 and Run2, including the code for the calculation of the intraclass correlation coefficient (ICC) and the code for the Bland and Altman plot. (ZIP) [file pone.0110289.s003.zip › cellprofiler.measurements/run1.6607d1149248f82a23925b4ce16f41fd.DefaultOUT_Image.csv]

AreaOccupied_AreaOccupied_DAB_Nuclei	AreaOccupied_AreaOccupied_Tissue	AreaOccupied_Perimeter_DAB_Nuclei	AreaOccupied_Perimeter_Tissue	AreaOccupied_TotalArea_DAB_Nuclei	AreaOccupied_TotalArea_Tissue	Count_DAB_Nuclei	Count_Tissue	ExecutionTime_01LoadImages	ExecutionTime_02ColorToGray	ExecutionTime_03Smooth	ExecutionTime_04ImageMath	ExecutionTime_05IdentifyPrimaryObjects	ExecutionTime_06MeasureImageAreaOccupied	ExecutionTime_07UnmixColors	ExecutionTime_08MaskImage	ExecutionTime_09IdentifyPrimaryObjects	ExecutionTime_10MeasureImageAreaOccupied	ExecutionTime_11OverlayOutlines	ExecutionTime_12OverlayOutlines	ExecutionTime_13SaveImages	FileName_Original	Group_Index	Group_Number	Height_Original	ImageNumber	MD5Digest_Original	ModuleError_01LoadImages	ModuleError_02ColorToGray	ModuleError_03Smooth	ModuleError_04ImageMath	ModuleError_05IdentifyPrimaryObjects	ModuleError_06MeasureImageAreaOccupied	ModuleError_07UnmixColors	ModuleError_08MaskImage	ModuleError_09IdentifyPrimaryObjects	ModuleError_10MeasureImageAreaOccupied	ModuleError_11OverlayOutlines	ModuleError_12OverlayOutlines	ModuleError_13SaveImages	PathName_Original	Scaling_Original	Threshold_FinalThreshold_DAB_Nuclei	Threshold_FinalThreshold_Tissue	Threshold_OrigThreshold_DAB_Nuclei	Threshold_OrigThreshold_Tissue	Threshold_SumOfEntropies_DAB_Nuclei	Threshold_SumOfEntropies_Tissue	Threshold_WeightedVariance_DAB_Nuclei	Threshold_WeightedVariance_Tissue
3449.0	520905.0	1333.0	8820.0	520905.0	4000000.0	24.0	2.0	3.8	2.89	1.17	0.06	6.91	0.38	0.78	0.19	7.15	0.23	2.25	1.52	1.32	AAA692.CD3.X0.Y10.tile.tissue.png	1	1	2000	1	0efcea011121671f6f2f58bed4d6ae37	0	0	0	0	0	0	0	0	0	0	0	0	0	/home/dhl_ec/bnelissen/Slides/CD3_manuscript/CD3_slides/AAA692.CD3/AAA692.CD3.run1	255	0.7	0.06	0.7	0.06	-9.15652976486	-12.0341665158	2.76385563219	1.94618789063
0.0	1818.0	0.0	190.0	1818.0	4000000.0	0.0	1.0	1.12	1.32	1.17	0.05	6.68	0.37	0.8	0.23	7.04	0.22	3.15	2.34	1.06	AAA692.CD3.X0.Y11.tile.tissue.png	2	1	2000	2	b6dba13a1c6fc8b8b36865af43fdef1d	0	0	0	0	0	0	0	0	0	0	0	0	0	/home/dhl_ec/bnelissen/Slides/CD3_manuscript/CD3_slides/AAA692.CD3/AAA692.CD3.run1	255	0.7	0.06	0.7	0.06	-7.76522981259	-12.0624662823	2.71845231372	4.74647127792
0.0	0.0	0.0	0.0	0.0	4000000.0	0.0	0.0	3.07	1.81	1.78	0.09	6.75	0.29	0.8	0.22	4.71	0.12	2.02	1.52	0.69	AAA692.CD3.X0.Y12.tile.tissue.png	3	1	2000	3	751b8c6ab9935f9d6ed7530e646da4aa	0	0	0	0	0	0	0	0	0	0	0	0	0	/home/dhl_ec/bnelissen/Slides/CD3_manuscript/CD3_slides/AAA692.CD3/AAA692.CD3.run1	255	1.0	0.06	1.0	0.06	0.0	-11.5540118842	0.0	6.2762860618
0.0	0.0	0.0	0.0	0.0	4000000.0	0.0	0.0	4.13	2.25	1.17	0.05	5.59	0.3	0.79	0.21	4.73	0.13	2.03	1.53	0.39	AAA692.CD3.X0.Y13.tile.tissue.png	4	1	2000	4	8fbaef0a0965f6c081fbaae88f8a1f51	0	0	0	0	0	0	0	0	0	0	0	0	0	/home/dhl_ec/bnelissen/Slides/CD3_manuscript/CD3_slides/AAA692.CD3/AAA692.CD3.run1	255	1.0	0.06	1.0	0.06	0.0	0.0	0.0	10.378958
0.0	1357.0	0.0	166.0	1357.0	4000000.0	0.0	1.0	3.1	2.84	1.23	0.05	6.72	0.36	0.81	0.21	5.8	0.14	2.05	1.53	0.51	AAA692.CD3.X0.Y14.tile.tissue.png	5	1	2000	5	b261429779947ef211df810595696ce9	0	0	0	0	0	0	0	0	0	0	0	0	0	/home/dhl_ec/bnelissen/Slides/CD3_manuscript/CD3_slides/AAA692.CD3/AAA692.CD3.run1	255	0.7	0.06	0.7	0.06	0.0	-12.0294542967	2.57805033651	5.62401748475
0.0	1271.0	0.0	160.0	1271.0	4000000.0	0.0	1.0	2.52	2.62	1.15	0.06	6.65	0.37	0.84	0.22	6.3	0.13	2.08	1.53	0.42	AAA692.CD3.X0.Y15.tile.tissue.png	6	1	2000	6	ffa6e83219b56a8d24a03157d29216c4	0	0	0	0	0	0	0	0	0	0	0	0	0	/home/dhl_ec/bnelissen/Slides/CD3_manuscript/CD3_slides/AAA692.CD3/AAA692.CD3.run1	255	0.7	0.06	0.7	0.06	0.0	-12.2425373152	3.2407814344	5.16490248653
0.0	2911.0	0.0	246.0	2911.0	4000000.0	0.0	1.0	3.06	2.56	1.09	0.06	6.68	0.37	0.88	0.21	6.54	0.21	2.42	1.53	0.43	AAA692.CD3.X0.Y16.tile.tissue.png	7	1	2000	7	27458fdc4647a32ec0c2477233fbfa82	0	0	0	0	0	0	0	0	0	0	0	0	0	/home/dhl_ec/bnelissen/Slides/CD3_manuscript/CD3_slides/AAA692.CD3/AAA692.CD3.run1	255	0.7	0.06	0.7	0.06	-8.37461068085	-12.600356234	5.0952469311	3.08801311017
0.0	0.0	0.0	0.0	0.0	4000000.0	0.0	0.0	3.16	2.91	1.4	0.06	6.24	0.3	0.84	0.22	4.72	0.13	2.07	1.52	0.46	AAA692.CD3.X0.Y17.tile.tissue.png	8	1	2000	8	94b05df9d75cfa28bd0e8e0635995ce3	0	0	0	0	0	0	0	0	0	0	0	0	0	/home/dhl_ec/bnelissen/Slides/CD3_manuscript/CD3_slides/AAA692.CD3/AAA692.CD3.run1	255	1.0	0.06	1.0	0.06	0.0	-11.579654476	0.0	7.09925279954
0.0	0.0	0.0	0.0	0.0	738000.0	0.0	0.0	1.48	1.55	0.3	0.00999999999999	1.21	0.06	0.15	0.04	0.83	0.02	0.38	0.28	0.1	AAA692.CD3.X0.Y23.tile.tissue.png	9	1	2000	9	28e67c055cb1da8bb760198ab57dd022	0	0	0	0	0	0	0	0	0	0	0	0	0	/home/dhl_ec/bnelissen/Slides/CD3_manuscript/CD3_slides/AAA692.CD3/AAA692.CD3.run1	255	1.0	0.06	1.0	0.06	0.0	0.0	0.0	6.99923170732
185.0	3850.0	95.0	394.0	3850.0	4000000.0	2.0	2.0	1.88	2.66	1.13	0.05	7.26	0.37	0.84	0.22	6.7	0.31	3.22	2.34	0.66	AAA692.CD3.X0.Y4.tile.tissue.png	10	1	2000	10	10b16314678ce468fa93dd7b3e2c45c8	0	0	0	0	0	0	0	0	0	0	0	0	0	/home/dhl_ec/bnelissen/Slides/CD3_manuscript/CD3_slides/AAA692.CD3/AAA692.CD3.run1	255	0.7	0.06	0.7	0.06	-8.74141296159	-12.6396842856	4.65672197374	3.21314207544
0.0	2989.0	0.0	260.0	2989.0	4000000.0	0.0	1.0	1.67	3.0	1.15	0.05	6.59	0.36	0.81	0.21	6.33	0.14	2.09	1.52	0.38	AAA692.CD3.X0.Y5.tile.tissue.png	11	1	2000	11	9448c587f4fd6e2317840ad5ee523488	0	0	0	0	0	0	0	0	0	0	0	0	0	/home/dhl_ec/bnelissen/Slides/CD3_manuscript/CD3_slides/AAA692.CD3/AAA692.CD3.run1	255	0.7	0.06	0.7	0.06	-7.72350428903	-12.3069214475	4.72512174664	3.68804441504
0.0	6103.0	0.0	528.0	6103.0	4000000.0	0.0	2.0	0.99	1.04	1.13	0.06	6.63	0.57	1.31	0.32	7.96	0.21	3.13	2.3	0.58	AAA692.CD3.X0.Y6.tile.tissue.png	12	1	2000	12	c8dfd1da6f51eb011c4fe131a3cb6f8c	0	0	0	0	0	0	0	0	0	0	0	0	0	/home/dhl_ec/bnelissen/Slides/CD3_manuscript/CD3_slides/AAA692.CD3/AAA692.CD3.run1	255	0.7	0.06	0.7	0.06	0.0	-11.3367886264	0.449424207357	6.43522205308
2859.0	714425.0	1140.0	6387.0	714425.0	4000000.0	21.0	2.0	3.56	2.22	1.77	0.08	9.88	0.56	1.25	0.29	7.96	0.35	3.36	2.32	0.61	AAA692.CD3.X0.Y7.tile.tissue.png	13	1	2000	13	00ac90a8f166e5a6ab2e1aba16e37a51	0	0	0	0	0	0	0	0	0	0	0	0	0	/home/dhl_ec/bnelissen/Slides/CD3_manuscript/CD3_slides/AAA692.CD3/AAA692.CD3.run1	255	0.7	0.06	0.7	0.06	-9.00741260557	-11.6666197315	2.01789800924	1.80038412109
601.0	1480255.0	272.0	6589.0	1480255.0	4000000.0	6.0	2.0	3.83	3.29	1.15	0.06	6.75	0.56	1.23	0.27	10.92	0.4	3.38	2.52	0.63	AAA692.CD3.X0.Y8.tile.tissue.png	14	1	2000	14	47065df8d7f26be528abb3ec42041e2d	0	0	0	0	0	0	0	0	0	0	0	0	0	/home/dhl_ec/bnelissen/Slides/CD3_manuscript/CD3_slides/AAA692.CD3/AAA692.CD3.run1	255	0.7	0.06	0.7	0.06	-9.0422951448	-10.8472874245	1.52917425802	1.20025845703
251.0	625977.0	141.0	5415.0	625977.0	4000000.0	4.0	2.0	3.39	4.53	1.26	0.06	6.71	0.37	0.78	0.19	7.13	0.34	3.46	2.43	0.61	AAA692.CD3.X0.Y9.tile.tissue.png	15	1	2000	15	51bb446e2c4184b0a5ab956b3f1adcb3	0	0	0	0	0	0	0	0	0	0	0	0	0	/home/dhl_ec/bnelissen/Slides/CD3_manuscript/CD3_slides/AAA692.CD3/AAA692.CD3.run1	255	0.7	0.06	0.7	0.06	-8.79831086737	-11.1317404152	1.59267391269	1.96260922461
5799.0	3236296.0	2386.0	19955.0	3236296.0	4000000.0	51.0	5.0	3.71	2.73	1.14	0.08	12.61	0.38	0.73	0.09	9.22	0.34	2.22	1.52	0.66	AAA692.CD3.X1.Y10.tile.tissue.png	16	1	2000	16	99b23e59bf9498c3dea064d501c0d957	0	0	0	0	0	0	0	0	0	0	0	0	0	/home/dhl_ec/bnelissen/Slides/CD3_manuscript/CD3_slides/AAA692.CD3/AAA692.CD3.run1	255	0.7	0.06	0.7	0.06	-9.17975764077	-11.8837038084	1.68957896533	0.209609796875
9269.0	2146233.0	3657.0	13556.0	2146233.0	4000000.0	72.0	4.0	3.51	2.23	1.75	0.07	10.05	0.57	1.21	0.2	11.39	0.44	3.36	2.25	0.47	AAA692.CD3.X1.Y11.tile.tissue.png	17	1	2000	17	4b9e7a274f5ed6a351c62528523f18a5	0	0	0	0	0	0	0	0	0	0	0	0	0	/home/dhl_ec/bnelissen/Slides/CD3_manuscript/CD3_slides/AAA692.CD3/AAA692.CD3.run1	255	0.7	0.06	0.7	0.06	-8.97771279005	-11.7183840054	1.55320373502	0.173054328125
2134.0	1053085.0	695.0	6832.0	1053085.0	4000000.0	11.0	3.0	2.81	2.3	1.12	0.05	8.04	0.37	0.74	0.26	7.51	0.25	2.22	1.52	0.4	AAA692.CD3.X1.Y12.tile.tissue.png	18	1	2000	18	65e650cc18f073a9f03d82bd5b998193	0	0	0	0	0	0	0	0	0	0	0	0	0	/home/dhl_ec/bnelissen/Slides/CD3_manuscript/CD3_slides/AAA692.CD3/AAA692.CD3.run1	255	0.7	0.06	0.7	0.06	-9.33503720256	-11.2682063853	1.67663463801	0.104865521484
0.0	23874.0	0.0	1127.0	23874.0	4000000.0	0.0	1.0	3.34	3.69	1.12	0.04	6.55	0.57	1.21	0.32	8.41	0.14	2.12	1.52	1.63	AAA692.CD3.X1.Y13.tile.tissue.png	19	1	2000	19	d93089062410ad23a052334309f14f9b	0	0	0	0	0	0	0	0	0	0	0	0	0	/home/dhl_ec/bnelissen/Slides/CD3_manuscript/CD3_slides/AAA692.CD3/AAA692.CD3.run1	255	0.7	0.06	0.7	0.06	-7.60367664599	-11.9409930265	3.22983399607	0.116707469727
0.0	0.0	0.0	0.0	0.0	4000000.0	0.0	0.0	2.89	1.97	1.15	0.05	6.28	0.3	0.74	0.22	4.83	0.2	3.05	1.97	0.62	AAA692.CD3.X1.Y14.tile.tissue.png	20	1	2000	20	2be7ba6373acc3f5a671e746d23cd4cf	0	0	0	0	0	0	0	0	0	0	0	0	0	/home/dhl_ec/bnelissen/Slides/CD3_manuscript/CD3_slides/AAA692.CD3/AAA692.CD3.run1	255	1.0	0.06	1.0	0.06	0.0	-11.8370233559	0.0	0.109727715473
0.0	0.0	0.0	0.0	0.0	4000000.0	0.0	0.0	3.69	2.55	1.77	0.0700000000001	7.05	0.35	0.74	0.22	4.74	0.13	2.06	1.53	1.54	AAA692.CD3.X1.Y15.tile.tissue.png	21	1	2000	21	2889c902d5f18c9a3f2fee0d21003ba2	0	0	0	0	0	0	0	0	0	0	0	0	0	/home/dhl_ec/bnelissen/Slides/CD3_manuscript/CD3_slides/AAA692.CD3/AAA692.CD3.run1	255	1.0	0.06	1.0	0.06	0.0	-11.3291138425	0.0	0.121599730467
0.0	4478.0	0.0	318.0	4478.0	4000000.0	0.0	1.0	1.55	1.66	1.19	0.0699999999999	6.91	0.56	1.2	0.32	7.91	0.21	3.12	2.3	0.82	AAA692.CD3.X1.Y16.tile.tissue.png	22	1	2000	22	df817273740edf7adf1fdd07bf75005a	0	0	0	0	0	0	0	0	0	0	0	0	0	/home/dhl_ec/bnelissen/Slides/CD3_manuscript/CD3_slides/AAA692.CD3/AAA692.CD3.run1	255	0.7	0.06	0.7	0.06	0.0	-10.6469647298	0.24771035021	0.30051548632
0.0	6222.0	0.0	638.0	6222.0	4000000.0	0.0	3.0	1.77	2.54	1.76	0.0700000000001	9.54	0.56	1.2	0.32	8.56	0.22	3.15	2.32	0.81	AAA692.CD3.X1.Y17.tile.tissue.png	23	1	2000	23	e368fd1591220a51f616436c383f8812	0	0	0	0	0	0	0	0	0	0	0	0	0	/home/dhl_ec/bnelissen/Slides/CD3_manuscript/CD3_slides/AAA692.CD3/AAA692.CD3.run1	255	0.7	0.06	0.7	0.06	-8.94328000859	-11.0667501294	2.25485943818	0.124621171661
0.0	25694.0	0.0	1876.0	25694.0	4000000.0	0.0	2.0	3.32	2.78	1.77	0.0799999999999	9.52	0.56	1.32	0.32	8.6	0.22	3.2	2.31	0.79	AAA692.CD3.X1.Y18.tile.tissue.png	24	1	2000	24	3bd5a5249c7009bdbe1316d63ca6e825	0	0	0	0	0	0	0	0	0	0	0	0	0	/home/dhl_ec/bnelissen/Slides/CD3_manuscript/CD3_slides/AAA692.CD3/AAA692.CD3.run1	255	0.7	0.06	0.7	0.06	-9.34645894693	-12.4047528721	3.60174085766	3.05903757153
83.0	17205.0	51.0	1076.0	17205.0	4000000.0	1.0	2.0	1.6	2.32	1.77	0.0899999999999	9.52	0.55	1.44	0.32	9.05	0.31	3.13	2.32	1.02	AAA692.CD3.X1.Y19.tile.tissue.png	25	1	2000	25	a39d649a912a2d09e0d3b991609429c2	0	0	0	0	0	0	0	0	0	0	0	0	0	/home/dhl_ec/bnelissen/Slides/CD3_manuscript/CD3_slides/AAA692.CD3/AAA692.CD3.run1	255	0.7	0.06	0.7	0.06	-8.37886854961	-12.526338445	5.91072080463	0.765079979248
720.0	4689.0	249.0	448.0	4689.0	738000.0	3.0	2.0	1.87	1.48	0.34	0.00999999999999	1.98	0.1	0.23	0.0599999999999	1.63	0.0600000000001	0.58	0.42	0.14	AAA692.CD3.X1.Y23.tile.tissue.png	26	1	2000	26	b4c7dc2a31a71458e119391f5a5d1c70	0	0	0	0	0	0	0	0	0	0	0	0	0	/home/dhl_ec/bnelissen/Slides/CD3_manuscript/CD3_slides/AAA692.CD3/AAA692.CD3.run1	255	0.7	0.06	0.7	0.06	-10.0330594487	-12.5492372557	6.65461007088	1.19524445126
0.0	0.0	0.0	0.0	0.0	4000000.0	0.0	0.0	1.02	1.79	1.76	0.09	8.05	0.47	1.39	0.32	6.58	0.21	3.06	2.32	1.24	AAA692.CD3.X1.Y3.tile.tissue.png	27	1	2000	27	4648f256cc8f98234da8109fc530f325	0	0	0	0	0	0	0	0	0	0	0	0	0	/home/dhl_ec/bnelissen/Slides/CD3_manuscript/CD3_slides/AAA692.CD3/AAA692.CD3.run1	255	1.0	0.06	1.0	0.06	0.0	0.0	0.0	7.9595975
225.0	4707.0	103.0	540.0	4707.0	4000000.0	2.0	3.0	2.1	2.84	1.77	0.08	9.56	0.37	1.12	0.32	8.99	0.31	3.11	2.3	1.0	AAA692.CD3.X1.Y4.tile.tissue.png	28	1	2000	28	5dbac93bba48e5ed73e369012ff3b07c	0	0	0	0	0	0	0	0	0	0	0	0	0	/home/dhl_ec/bnelissen/Slides/CD3_manuscript/CD3_slides/AAA692.CD3/AAA692.CD3.run1	255	0.7	0.06	0.7	0.06	-8.69942791419	-11.2025076043	2.51935672751	0.170346343628
2144.0	11101.0	528.0	720.0	11101.0	4000000.0	9.0	2.0	3.06	2.66	1.79	0.0699999999999	9.46	0.56	1.2	0.32	9.07	0.3	3.11	2.3	0.58	AAA692.CD3.X1.Y5.tile.tissue.png	29	1	2000	29	96c8f6705bd8c3dd0c560d07707175c2	0	0	0	0	0	0	0	0	0	0	0	0	0	/home/dhl_ec/bnelissen/Slides/CD3_manuscript/CD3_slides/AAA692.CD3/AAA692.CD3.run1	255	0.7	0.06	0.7	0.06	-9.14427243668	-12.2259013044	3.51186112857	0.104765106445
39010.0	1003205.0	13502.0	13218.0	1003205.0	4000000.0	236.0	5.0	2.27	2.13	1.77	0.0700000000001	10.23	0.58	1.2	0.27	10.8	0.38	3.3	2.3	0.61	AAA692.CD3.X1.Y6.tile.tissue.png	30	1	2000	30	33cdd4fa5509692573caa57d81e527e6	0	0	0	0	0	0	0	0	0	0	0	0	0	/home/dhl_ec/bnelissen/Slides/CD3_manuscript/CD3_slides/AAA692.CD3/AAA692.CD3.run1	255	0.7	0.06	0.7	0.06	-9.09048002255	-12.3765344575	2.08372374414	0.2959523125
20229.0	2607524.0	7538.0	11462.0	2607524.0	4000000.0	152.0	3.0	2.07	3.2	1.77	0.08	10.1	0.57	1.2	0.17	12.2	0.47	3.35	2.31	0.63	AAA692.CD3.X1.Y7.tile.tissue.png	31	1	2000	31	1e53771dd7f3afe81a9a9c18c9b6ca6c	0	0	0	0	0	0	0	0	0	0	0	0	0	/home/dhl_ec/bnelissen/Slides/CD3_manuscript/CD3_slides/AAA692.CD3/AAA692.CD3.run1	255	0.7	0.06	0.7	0.06	-9.39113835674	-12.0216282982	2.00530163728	0.34940509375
302.0	1520043.0	178.0	6682.0	1520043.0	4000000.0	4.0	1.0	4.14	2.91	1.12	0.0699999999999	10.0	0.57	1.19	0.23	10.94	0.4	3.39	2.37	0.66	AAA692.CD3.X1.Y8.tile.tissue.png	32	1	2000	32	697f91dfa6852c0a6820e1060cb0419b	0	0	0	0	0	0	0	0	0	0	0	0	0	/home/dhl_ec/bnelissen/Slides/CD3_manuscript/CD3_slides/AAA692.CD3/AAA692.CD3.run1	255	0.7	0.06	0.7	0.06	-9.26369125384	-11.7959024108	2.12157517431	0.123702164062
6638.0	3191629.0	3343.0	10670.0	3191629.0	4000000.0	71.0	1.0	3.17	1.55	1.76	0.0699999999999	9.73	0.63	1.33	0.13	13.19	0.57	3.67	2.34	0.72	AAA692.CD3.X1.Y9.tile.tissue.png	33	1	2000	33	7836672cefefaab25a0959d0fed24aec	0	0	0	0	0	0	0	0	0	0	0	0	0	/home/dhl_ec/bnelissen/Slides/CD3_manuscript/CD3_slides/AAA692.CD3/AAA692.CD3.run1	255	0.7	0.06	0.7	0.06	-9.21944047172	-12.0374638347	1.78487165488	0.1663203125
0.0	20519.0	0.0	690.0	20519.0	4000000.0	0.0	1.0	4.54	1.21	1.12	0.0599999999999	6.62	0.37	0.9	0.21	5.85	0.22	3.14	2.31	0.56	AAA692.CD3.X10.Y0.tile.tissue.png	34	1	2000	34	d6dc5b5f3966683f1cfac21e7d018f82	0	0	0	0	0	0	0	0	0	0	0	0	0	/home/dhl_ec/bnelissen/Slides/CD3_manuscript/CD3_slides/AAA692.CD3/AAA692.CD3.run1	255	0.7	0.06	0.7	0.06	0.0	-11.2240784665	0.0530777650535	2.92834268341
0.0	35891.0	0.0	1536.0	35891.0	4000000.0	0.0	4.0	1.19	1.79	1.78	0.0799999999999	9.57	0.56	1.32	0.33	7.99	0.22	2.16	1.52	0.56	AAA692.CD3.X10.Y1.tile.tissue.png	35	1	2000	35	d79bc506b28f82d3f730bdbe3190da2d	0	0	0	0	0	0	0	0	0	0	0	0	0	/home/dhl_ec/bnelissen/Slides/CD3_manuscript/CD3_slides/AAA692.CD3/AAA692.CD3.run1	255	0.7	0.06	0.7	0.06	0.0	-12.2982318864	0.64681153745	5.74272221753
0.0	0.0	0.0	0.0	0.0	4000000.0	0.0	0.0	3.29	2.65	1.86	0.0799999999999	9.5	0.46	1.23	0.33	6.65	0.21	3.12	2.4	0.6	AAA692.CD3.X10.Y10.tile.tissue.png	36	1	2000	36	7e7d77bd4d834fe23aff2514b7bc0a3e	0	0	0	0	0	0	0	0	0	0	0	0	0	/home/dhl_ec/bnelissen/Slides/CD3_manuscript/CD3_slides/AAA692.CD3/AAA692.CD3.run1	255	1.0	0.06	1.0	0.06	0.0	-11.4407865508	0.0	0.122350554356
0.0	56088.0	0.0	2074.0	56088.0	4000000.0	0.0	1.0	3.46	3.17	1.73	0.0699999999999	9.92	0.61	1.24	0.33	8.89	0.22	3.22	2.42	0.59	AAA692.CD3.X10.Y11.tile.tissue.png	37	1	2000	37	d79e169aef157c3a7a2cda3d26ca7cf7	0	0	0	0	0	0	0	0	0	0	0	0	0	/home/dhl_ec/bnelissen/Slides/CD3_manuscript/CD3_slides/AAA692.CD3/AAA692.CD3.run1	255	0.7	0.06	0.7	0.06	-8.12327186989	-11.8840825852	1.9457273349	0.12718716748
22747.0	860428.0	7823.0	25481.0	860428.0	4000000.0	139.0	16.0	3.02	3.46	1.79	0.0699999999999	9.96	0.58	1.19	0.27	10.36	0.37	3.35	2.29	0.62	AAA692.CD3.X10.Y12.tile.tissue.png	38	1	2000	38	96b4efdab3c31f66b6e0c558d9f046fa	0	0	0	0	0	0	0	0	0	0	0	0	0	/home/dhl_ec/bnelissen/Slides/CD3_manuscript/CD3_slides/AAA692.CD3/AAA692.CD3.run1	255	0.7	0.06	0.7	0.06	-9.66727378083	-12.6214526125	2.58558872338	0.274129125
12764.0	2540978.0	4850.0	17977.0	2540978.0	4000000.0	92.0	8.0	3.67	2.75	1.77	0.0800000000002	10.38	0.57	1.2	0.18	12.67	0.52	3.45	2.35	0.62	AAA692.CD3.X10.Y13.tile.tissue.png	39	1	2000	39	1060bee8498b1a426e2f8e411b4c2b33	0	0	0	0	0	0	0	0	0	0	0	0	0	/home/dhl_ec/bnelissen/Slides/CD3_manuscript/CD3_slides/AAA692.CD3/AAA692.CD3.run1	255	0.7	0.06	0.7	0.06	-9.45610320041	-12.4432382579	1.85906747684	0.29970334375
27074.0	2420414.0	9424.0	13689.0	2420414.0	4000000.0	174.0	16.0	3.11	2.51	1.12	0.05	6.85	0.37	0.75	0.12	8.92	0.32	3.44	2.56	0.69	AAA692.CD3.X10.Y14.tile.tissue.png	40	1	2000	40	d575b9ae9e0922f1bdc11b3a2e4b2dfe	0	0	0	0	0	0	0	0	0	0	0	0	0	/home/dhl_ec/bnelissen/Slides/CD3_manuscript/CD3_slides/AAA692.CD3/AAA692.CD3.run1	255	0.7	0.06	0.7	0.06	-9.56665010431	-12.5617992798	2.0969902012	0.390181976562
1796.0	2180153.0	591.0	13954.0	2180153.0	4000000.0	10.0	6.0	3.73	3.11	1.09	0.05	6.66	0.46	0.96	0.13	8.5	0.3	2.24	1.54	0.42	AAA692.CD3.X10.Y15.tile.tissue.png	41	1	2000	41	b9c4456f8e69a68a987a93950aa88a22	0	0	0	0	0	0	0	0	0	0	0	0	0	/home/dhl_ec/bnelissen/Slides/CD3_manuscript/CD3_slides/AAA692.CD3/AAA692.CD3.run1	255	0.7	0.06	0.7	0.06	-8.90599860261	-12.3058531103	1.87631247594	0.213469203125
0.0	0.0	0.0	0.0	0.0	4000000.0	0.0	0.0	3.27	2.03	1.76	0.0800000000002	9.01	0.47	1.29	0.32	4.73	0.2	3.06	2.32	0.58	AAA692.CD3.X10.Y16.tile.tissue.png	42	1	2000	42	c8a5fa490c2660a0ebd26a49e4bdbdf0	0	0	0	0	0	0	0	0	0	0	0	0	0	/home/dhl_ec/bnelissen/Slides/CD3_manuscript/CD3_slides/AAA692.CD3/AAA692.CD3.run1	255	1.0	0.06	1.0	0.06	0.0	-11.5148237661	0.0	5.92398116275
0.0	1503.0	0.0	182.0	1503.0	4000000.0	0.0	1.0	3.13	2.61	1.76	0.0899999999999	6.86	0.37	0.77	0.32	6.15	0.22	3.13	2.31	0.58	AAA692.CD3.X10.Y17.tile.tissue.png	43	1	2000	43	abed0d16749179887428f690f913944e	0	0	0	0	0	0	0	0	0	0	0	0	0	/home/dhl_ec/bnelissen/Slides/CD3_manuscript/CD3_slides/AAA692.CD3/AAA692.CD3.run1	255	0.7	0.06	0.7	0.06	0.0	-10.644846208	0.443403801122	4.19624642672
0.0	0.0	0.0	0.0	0.0	4000000.0	0.0	0.0	1.11	1.71	1.77	0.0700000000002	9.55	0.47	1.19	0.33	5.55	0.12	2.04	1.52	0.38	AAA692.CD3.X10.Y18.tile.tissue.png	44	1	2000	44	a6db794ecd0c148763504ddff8567b92	0	0	0	0	0	0	0	0	0	0	0	0	0	/home/dhl_ec/bnelissen/Slides/CD3_manuscript/CD3_slides/AAA692.CD3/AAA692.CD3.run1	255	1.0	0.06	1.0	0.06	0.0	-11.411544317	0.0	0.143803003487
0.0	2064.0	0.0	218.0	2064.0	4000000.0	0.0	1.0	1.88	2.75	1.14	0.04	6.51	0.37	0.74	0.22	5.81	0.14	2.09	2.38	1.16	AAA692.CD3.X10.Y19.tile.tissue.png	45	1	2000	45	cfb6e53e5cdb8789c4cd1d39708a6e1c	0	0	0	0	0	0	0	0	0	0	0	0	0	/home/dhl_ec/bnelissen/Slides/CD3_manuscript/CD3_slides/AAA692.CD3/AAA692.CD3.run1	255	0.7	0.06	0.7	0.06	0.0	-11.3495221844	0.464686194132	0.120732319635
590.0	159698.0	179.0	4979.0	159698.0	4000000.0	3.0	5.0	2.32	3.13	1.11	0.05	6.77	0.37	0.74	0.21	6.81	0.22	2.11	1.52	1.22	AAA692.CD3.X10.Y2.tile.tissue.png	46	1	2000	46	5d6932518824a8ef199fd06d6749fd54	0	0	0	0	0	0	0	0	0	0	0	0	0	/home/dhl_ec/bnelissen/Slides/CD3_manuscript/CD3_slides/AAA692.CD3/AAA692.CD3.run1	255	0.7	0.06	0.7	0.06	-9.04919647818	-11.3966665324	1.90447278535	0.664441902344
0.0	0.0	0.0	0.0	0.0	4000000.0	0.0	0.0	2.67	1.88	1.13	0.0599999999999	5.51	0.29	0.85	0.32	6.59	0.21	2.92	1.52	2.08	AAA692.CD3.X10.Y20.tile.tissue.png	47	1	2000	47	bb51bbc0839167b4486f3328ccc157e7	0	0	0	0	0	0	0	0	0	0	0	0	0	/home/dhl_ec/bnelissen/Slides/CD3_manuscript/CD3_slides/AAA692.CD3/AAA692.CD3.run1	255	1.0	0.06	1.0	0.06	0.0	0.0	0.0	9.138984
0.0	44474.0	0.0	3400.0	44474.0	738000.0	0.0	3.0	1.99	0.58	0.34	0.00999999999999	2.01	0.11	0.25	0.0599999999999	1.46	0.05	0.54	0.28	0.13	AAA692.CD3.X10.Y23.tile.tissue.png	48	1	2000	48	8dedbef42a85c3f5ed327b7327966d90	0	0	0	0	0	0	0	0	0	0	0	0	0	/home/dhl_ec/bnelissen/Slides/CD3_manuscript/CD3_slides/AAA692.CD3/AAA692.CD3.run1	255	0.7	0.06	0.7	0.06	0.0	-11.5948246616	0.371644809327	6.02117034333
62.0	113486.0	40.0	2583.0	113486.0	4000000.0	1.0	3.0	1.86	2.64	1.15	0.05	6.74	0.57	1.2	0.31	9.19	0.33	3.17	1.6	0.82	AAA692.CD3.X10.Y3.tile.tissue.png	49	1	2000	49	570a1e53feed3f7d8e76001665759ca7	0	0	0	0	0	0	0	0	0	0	0	0	0	/home/dhl_ec/bnelissen/Slides/CD3_manuscript/CD3_slides/AAA692.CD3/AAA692.CD3.run1	255	0.7	0.06	0.7	0.06	-7.88220941684	-11.5843021651	1.30611415205	0.152985585937
10480.0	1405015.0	3941.0	24552.0	1405015.0	4000000.0	78.0	9.0	2.46	1.8	1.09	0.0500000000002	7.21	0.58	1.22	0.24	9.96	0.27	2.26	1.55	1.66	AAA692.CD3.X10.Y4.tile.tissue.png	50	1	2000	50	78f72e51a127adb12b5aa9284a2a266c	0	0	0	0	0	0	0	0	0	0	0	0	0	/home/dhl_ec/bnelissen/Slides/CD3_manuscript/CD3_slides/AAA692.CD3/AAA692.CD3.run1	255	0.7	0.06	0.7	0.06	-9.04089325681	-12.1041725214	2.38484227756	0.248801992187
2934.0	2439647.0	1108.0	10200.0	2439647.0	4000000.0	23.0	3.0	2.88	2.73	1.15	0.05	6.77	0.38	0.76	0.13	8.57	0.3	2.16	1.51	0.47	AAA692.CD3.X10.Y5.tile.tissue.png	51	1	2000	51	e87ba3a27223fd48ab33dd45d0e7b635	0	0	0	0	0	0	0	0	0	0	0	0	0	/home/dhl_ec/bnelissen/Slides/CD3_manuscript/CD3_slides/AAA692.CD3/AAA692.CD3.run1	255	0.7	0.06	0.7	0.06	-8.94827701594	-11.7101466766	1.53853219884	0.17234215625
75.0	225015.0	43.0	3067.0	225015.0	4000000.0	1.0	1.0	3.26	2.67	1.17	0.0500000000002	6.91	0.49	1.22	0.27	8.6	0.32	3.19	2.34	0.52	AAA692.CD3.X10.Y6.tile.tissue.png	52	1	2000	52	500690cb370acc1b91cd19c4a5b39321	0	0	0	0	0	0	0	0	0	0	0	0	0	/home/dhl_ec/bnelissen/Slides/CD3_manuscript/CD3_slides/AAA692.CD3/AAA692.CD3.run1	255	0.7	0.06	0.7	0.06	-8.81668064184	-11.7621132548	1.98710761656	0.13761853418
0.0	1681.0	0.0	190.0	1681.0	4000000.0	0.0	1.0	4.77	1.87	1.77	0.0700000000002	9.82	0.56	1.19	0.33	8.82	0.22	3.2	2.36	0.57	AAA692.CD3.X10.Y7.tile.tissue.png	53	1	2000	53	d3363b94244ca3ea25e5550e8641f7f2	0	0	0	0	0	0	0	0	0	0	0	0	0	/home/dhl_ec/bnelissen/Slides/CD3_manuscript/CD3_slides/AAA692.CD3/AAA692.CD3.run1	255	0.7	0.06	0.7	0.06	-7.98691919918	-11.8186223202	1.76870872435	0.123007115974
0.0	0.0	0.0	0.0	0.0	4000000.0	0.0	0.0	1.28	1.42	1.75	0.0800000000002	9.37	0.47	1.2	0.33	6.77	0.2	3.08	2.36	0.58	AAA692.CD3.X10.Y8.tile.tissue.png	54	1	2000	54	a17ac75c607c86fcdb5babec6b1799d8	0	0	0	0	0	0	0	0	0	0	0	0	0	/home/dhl_ec/bnelissen/Slides/CD3_manuscript/CD3_slides/AAA692.CD3/AAA692.CD3.run1	255	1.0	0.06	1.0	0.06	0.0	-12.2142691952	0.0	0.0683196021996
0.0	3329.0	0.0	378.0	3329.0	4000000.0	0.0	2.0	1.27	2.01	1.76	0.0699999999999	9.8	0.57	1.21	0.34	8.15	0.21	3.21	2.36	0.57	AAA692.CD3.X10.Y9.tile.tissue.png	55	1	2000	55	346922b65bfef6fd8ec05f4e2fd2aa14	0	0	0	0	0	0	0	0	0	0	0	0	0	/home/dhl_ec/bnelissen/Slides/CD3_manuscript/CD3_slides/AAA692.CD3/AAA692.CD3.run1	255	0.7	0.06	0.7	0.06	0.0	-12.1001291719	3.61785047124	0.0876440451355
0.0	0.0	0.0	0.0	0.0	4000000.0	0.0	0.0	1.2	1.75	1.74	0.0699999999999	9.16	0.47	1.19	0.32	6.71	0.21	3.06	2.31	0.59	AAA692.CD3.X11.Y10.tile.tissue.png	56	1	2000	56	b0ca7d20a38a2a6eaf9fd5530c401860	0	0	0	0	0	0	0	0	0	0	0	0	0	/home/dhl_ec/bnelissen/Slides/CD3_manuscript/CD3_slides/AAA692.CD3/AAA692.CD3.run1	255	1.0	0.06	1.0	0.06	0.0	-11.5092726258	0.0	0.111982394445
1217.0	54324.0	512.0	3001.0	54324.0	4000000.0	10.0	6.0	1.19	1.65	1.77	0.0699999999999	9.67	0.57	1.2	0.33	9.15	0.31	3.15	2.28	0.58	AAA692.CD3.X11.Y11.tile.tissue.png	57	1	2000	57	6d42b15bd11666ee03e098fe9ab14fde	0	0	0	0	0	0	0	0	0	0	0	0	0	/home/dhl_ec/bnelissen/Slides/CD3_manuscript/CD3_slides/AAA692.CD3/AAA692.CD3.run1	255	0.7	0.06	0.7	0.06	-8.93714039718	-12.3729199666	3.30057315435	0.131471996094
10977.0	1004885.0	4604.0	13048.0	1004885.0	4000000.0	97.0	7.0	2.1	3.64	1.77	0.0699999999999	10.69	0.57	1.19	0.27	10.57	0.37	3.23	2.29	0.71	AAA692.CD3.X11.Y12.tile.tissue.png	58	1	2000	58	ef839456f36c6f9edf51a2ac09b2f4ad	0	0	0	0	0	0	0	0	0	0	0	0	0	/home/dhl_ec/bnelissen/Slides/CD3_manuscript/CD3_slides/AAA692.CD3/AAA692.CD3.run1	255	0.7	0.06	0.7	0.06	-9.35794669984	-12.3503282672	2.4288260459	0.249320617188
14880.0	3666413.0	5919.0	13460.0	3666413.0	4000000.0	110.0	1.0	3.53	2.56	1.78	0.0699999999999	10.33	0.63	1.2	0.1	14.02	0.64	3.5	2.51	0.67	AAA692.CD3.X11.Y13.tile.tissue.png	59	1	2000	59	2e507e8150d85db71d2392e1396cf747	0	0	0	0	0	0	0	0	0	0	0	0	0	/home/dhl_ec/bnelissen/Slides/CD3_manuscript/CD3_slides/AAA692.CD3/AAA692.CD3.run1	255	0.7	0.06	0.7	0.06	-9.49993773599	-12.668783167	2.27235736389	0.400630648438
48380.0	2303051.0	16185.0	11972.0	2303051.0	4000000.0	300.0	6.0	3.57	2.83	1.12	0.05	6.93	0.37	0.75	0.12	9.04	0.31	2.22	1.52	0.61	AAA692.CD3.X11.Y14.tile.tissue.png	60	1	2000	60	d0d2add946e2e4d03847782607a66ade	0	0	0	0	0	0	0	0	0	0	0	0	0	/home/dhl_ec/bnelissen/Slides/CD3_manuscript/CD3_slides/AAA692.CD3/AAA692.CD3.run1	255	0.7	0.06	0.7	0.06	-9.3087238313	-12.7040198757	2.09598495043	0.378074375
13133.0	3076080.0	5055.0	9953.0	3076080.0	4000000.0	91.0	3.0	3.55	1.94	1.13	0.05	7.15	0.37	1.28	0.13	9.97	0.33	2.21	1.52	0.41	AAA692.CD3.X11.Y15.tile.tissue.png	61	1	2000	61	864157882129e2aea19b76f1f048f52c	0	0	0	0	0	0	0	0	0	0	0	0	0	/home/dhl_ec/bnelissen/Slides/CD3_manuscript/CD3_slides/AAA692.CD3/AAA692.CD3.run1	255	0.7	0.06	0.7	0.06	-9.10711317794	-12.6492412857	1.80358342329	0.31473303125
285.0	66430.0	83.0	2419.0	66430.0	4000000.0	1.0	2.0	3.66	2.59	1.14	0.05	6.57	0.36	0.75	0.21	6.69	0.31	3.27	2.57	0.64	AAA692.CD3.X11.Y16.tile.tissue.png	62	1	2000	62	ba8fda6a722d6d459840c588b055d732	0	0	0	0	0	0	0	0	0	0	0	0	0	/home/dhl_ec/bnelissen/Slides/CD3_manuscript/CD3_slides/AAA692.CD3/AAA692.CD3.run1	255	0.7	0.06	0.7	0.06	-8.59781974501	-11.7085318514	1.3954504301	0.112431967285
0.0	0.0	0.0	0.0	0.0	4000000.0	0.0	0.0	3.15	2.66	1.15	0.05	5.46	0.29	0.74	0.21	4.71	0.13	2.03	1.53	0.39	AAA692.CD3.X11.Y17.tile.tissue.png	63	1	2000	63	e5f71a9e2cef5042dcf9ce0c94632373	0	0	0	0	0	0	0	0	0	0	0	0	0	/home/dhl_ec/bnelissen/Slides/CD3_manuscript/CD3_slides/AAA692.CD3/AAA692.CD3.run1	255	1.0	0.06	1.0	0.06	0.0	0.0	0.0	0.123800703125
0.0	3652.0	0.0	274.0	3652.0	4000000.0	0.0	1.0	3.63	3.17	1.13	0.05	6.56	0.37	0.75	0.21	6.32	0.14	2.1	1.53	0.57	AAA692.CD3.X11.Y18.tile.tissue.png	64	1	2000	64	e134fb12f6d38cbb6fb2d16dca6478c0	0	0	0	0	0	0	0	0	0	0	0	0	0	/home/dhl_ec/bnelissen/Slides/CD3_manuscript/CD3_slides/AAA692.CD3/AAA692.CD3.run1	255	0.7	0.06	0.7	0.06	-7.75978610064	-12.2023627375	1.24473856319	0.135457581665
0.0	0.0	0.0	0.0	0.0	4000000.0	0.0	0.0	2.78	2.13	1.89	0.0800000000002	8.49	0.56	1.59	0.48	7.35	0.27	3.2	2.3	0.58	AAA692.CD3.X11.Y19.tile.tissue.png	65	1	2000	65	a56a22643dd8b31be8e7649194f063f5	0	0	0	0	0	0	0	0	0	0	0	0	0	/home/dhl_ec/bnelissen/Slides/CD3_manuscript/CD3_slides/AAA692.CD3/AAA692.CD3.run1	255	1.0	0.06	1.0	0.06	0.0	0.0	0.0	0.6636088125
321.0	5885.0	104.0	610.0	5885.0	4000000.0	2.0	3.0	4.88	2.1	1.81	0.0899999999999	9.79	0.56	1.5	0.36	9.33	0.31	3.08	2.28	0.55	AAA692.CD3.X11.Y2.tile.tissue.png	66	1	2000	66	e8424d5cc755d76f7c7ed5c4bb962823	0	0	0	0	0	0	0	0	0	0	0	0	0	/home/dhl_ec/bnelissen/Slides/CD3_manuscript/CD3_slides/AAA692.CD3/AAA692.CD3.run1	255	0.7	0.06	0.7	0.06	-9.82482334425	-12.5976526248	3.18447630266	2.23343263629
0.0	0.0	0.0	0.0	0.0	4000000.0	0.0	0.0	2.9	3.31	1.11	0.05	5.49	0.29	0.89	0.22	4.7	0.14	2.03	1.52	1.58	AAA692.CD3.X11.Y20.tile.tissue.png	67	1	2000	67	b4e529f51e4d1fa443190f59f317d4b7	0	0	0	0	0	0	0	0	0	0	0	0	0	/home/dhl_ec/bnelissen/Slides/CD3_manuscript/CD3_slides/AAA692.CD3/AAA692.CD3.run1	255	1.0	0.06	1.0	0.06	0.0	0.0	0.0	5.693212
0.0	25780.0	0.0	2030.0	25780.0	738000.0	0.0	1.0	2.33	1.8	0.34	0.00999999999999	1.38	0.0699999999999	0.16	0.04	1.02	0.03	0.4	0.28	0.0900000000001	AAA692.CD3.X11.Y23.tile.tissue.png	68	1	2000	68	a52a341e4d761d25003072d6e28bbb11	0	0	0	0	0	0	0	0	0	0	0	0	0	/home/dhl_ec/bnelissen/Slides/CD3_manuscript/CD3_slides/AAA692.CD3/AAA692.CD3.run1	255	0.7	0.06	0.7	0.06	0.0	-11.1653358657	0.0475263999542	6.94550216336
0.0	0.0	0.0	0.0	0.0	4000000.0	0.0	0.0	3.4	3.2	1.14	0.05	6.14	0.29	0.75	0.21	4.71	0.12	2.04	1.54	0.66	AAA692.CD3.X11.Y3.tile.tissue.png	69	1	2000	69	55214869c776485530a7e20fc8a5923e	0	0	0	0	0	0	0	0	0	0	0	0	0	/home/dhl_ec/bnelissen/Slides/CD3_manuscript/CD3_slides/AAA692.CD3/AAA692.CD3.run1	255	1.0	0.06	1.0	0.06	0.0	-10.3481276309	0.0	1.26237518107
165.0	642244.0	77.0	13441.0	642244.0	4000000.0	2.0	6.0	2.9	2.82	1.14	0.04	7.03	0.38	0.75	0.19	7.15	0.24	2.17	1.59	0.65	AAA692.CD3.X11.Y4.tile.tissue.png	70	1	2000	70	b2b8aae7cbab480eaf904ba8bad4d1fc	0	0	0	0	0	0	0	0	0	0	0	0	0	/home/dhl_ec/bnelissen/Slides/CD3_manuscript/CD3_slides/AAA692.CD3/AAA692.CD3.run1	255	0.7	0.06	0.7	0.06	-8.37770766087	-11.4554629064	1.83003535599	0.191480902344
4170.0	974793.0	1693.0	7764.0	974793.0	4000000.0	32.0	5.0	1.75	2.59	1.13	0.0500000000002	7.9	0.559999999999	0.99	0.18	7.47	0.36	2.9	1.53	1.12	AAA692.CD3.X11.Y5.tile.tissue.png	71	1	2000	71	5ccf3fcec72fbf8e0c5926cf2b34231e	0	0	0	0	0	0	0	0	0	0	0	0	0	/home/dhl_ec/bnelissen/Slides/CD3_manuscript/CD3_slides/AAA692.CD3/AAA692.CD3.run1	255	0.7	0.06	0.7	0.06	-9.11440337586	-11.6597285418	1.82841821394	0.121548472656
3093.0	2466203.0	1403.0	10729.0	2466203.0	4000000.0	32.0	4.0	3.01	3.09	1.37	0.0499999999997	6.59	0.56	1.24	0.2	12.63	0.46	3.31	2.3	0.62	AAA692.CD3.X11.Y6.tile.tissue.png	72	1	2000	72	f5fca8bcdbb697898660615233a61649	0	0	0	0	0	0	0	0	0	0	0	0	0	/home/dhl_ec/bnelissen/Slides/CD3_manuscript/CD3_slides/AAA692.CD3/AAA692.CD3.run1	255	0.7	0.06	0.7	0.06	-9.06353365404	-11.7958444488	1.67683349375	0.151384914062
0.0	0.0	0.0	0.0	0.0	4000000.0	0.0	0.0	2.57	2.21	1.77	0.0699999999997	8.2	0.47	1.25	0.33	6.59	0.21	3.03	2.36	0.58	AAA692.CD3.X11.Y7.tile.tissue.png	73	1	2000	73	22ea93011b889c7e7c3d9cb3e2709d4e	0	0	0	0	0	0	0	0	0	0	0	0	0	/home/dhl_ec/bnelissen/Slides/CD3_manuscript/CD3_slides/AAA692.CD3/AAA692.CD3.run1	255	1.0	0.06	1.0	0.06	0.0	0.0	0.0	0.0857482109375
0.0	0.0	0.0	0.0	0.0	4000000.0	0.0	0.0	3.09	2.56	1.39	0.0500000000002	6.25	0.29	0.73	0.22	4.73	0.13	2.03	1.53	0.37	AAA692.CD3.X11.Y8.tile.tissue.png	74	1	2000	74	fe25c791066ea9efa722afac4c5c04af	0	0	0	0	0	0	0	0	0	0	0	0	0	/home/dhl_ec/bnelissen/Slides/CD3_manuscript/CD3_slides/AAA692.CD3/AAA692.CD3.run1	255	1.0	0.06	1.0	0.06	0.0	-10.9527326971	0.0	0.0841565566459
0.0	1798.0	0.0	202.0	1798.0	4000000.0	0.0	1.0	2.37	3.48	1.15	0.0500000000002	6.45	0.38	0.74	0.23	5.82	0.14	2.08	1.52	0.37	AAA692.CD3.X11.Y9.tile.tissue.png	75	1	2000	75	96234aab09764a0bb4643107dac76f07	0	0	0	0	0	0	0	0	0	0	0	0	0	/home/dhl_ec/bnelissen/Slides/CD3_manuscript/CD3_slides/AAA692.CD3/AAA692.CD3.run1	255	0.7	0.06	0.7	0.06	0.0	-12.0752373454	2.05972483532	0.084257516777
0.0	0.0	0.0	0.0	0.0	4000000.0	0.0	0.0	2.35	2.52	1.11	0.0599999999999	5.51	0.3	0.9	0.21	4.71	0.22	3.24	1.6	0.59	AAA692.CD3.X12.Y1.tile.tissue.png	76	1	2000	76	b27537592cb196db228e81d4c4ba8dc7	0	0	0	0	0	0	0	0	0	0	0	0	0	/home/dhl_ec/bnelissen/Slides/CD3_manuscript/CD3_slides/AAA692.CD3/AAA692.CD3.run1	255	1.0	0.06	1.0	0.06	0.0	0.0	0.0	3.90883875
0.0	0.0	0.0	0.0	0.0	4000000.0	0.0	0.0	2.8	2.15	1.84	0.0799999999999	8.14	0.46	1.27	0.36	7.28	0.22	2.63	1.52	0.6	AAA692.CD3.X12.Y10.tile.tissue.png	77	1	2000	77	c16ed5a0ca77cf8b49f62e654ad2a212	0	0	0	0	0	0	0	0	0	0	0	0	0	/home/dhl_ec/bnelissen/Slides/CD3_manuscript/CD3_slides/AAA692.CD3/AAA692.CD3.run1	255	1.0	0.06	1.0	0.06	0.0	0.0	0.0	0.0879638515625
0.0	0.0	0.0	0.0	0.0	4000000.0	0.0	0.0	2.46	2.19	1.16	0.0499999999997	6.19	0.29	0.82	0.21	4.69	0.12	2.06	1.54	0.55	AAA692.CD3.X12.Y11.tile.tissue.png	78	1	2000	78	b5ae6971d07f609f0343a4e1bd0aaa00	0	0	0	0	0	0	0	0	0	0	0	0	0	/home/dhl_ec/bnelissen/Slides/CD3_manuscript/CD3_slides/AAA692.CD3/AAA692.CD3.run1	255	1.0	0.06	1.0	0.06	0.0	-11.5648940894	0.0	0.116718922089
2027.0	340718.0	829.0	5671.0	340718.0	4000000.0	14.0	5.0	3.52	2.9	1.14	0.0500000000002	6.63	0.37	0.74	0.2	6.97	0.23	2.12	1.52	0.56	AAA692.CD3.X12.Y12.tile.tissue.png	79	1	2000	79	ac07c5c9a1ab9475b7c91f18ac2510b8	0	0	0	0	0	0	0	0	0	0	0	0	0	/home/dhl_ec/bnelissen/Slides/CD3_manuscript/CD3_slides/AAA692.CD3/AAA692.CD3.run1	255	0.7	0.06	0.7	0.06	-9.30436444857	-11.8706497018	2.68572863395	0.178085523437
2455.0	857306.0	1058.0	15263.0	857306.0	4000000.0	21.0	8.0	4.95	3.41	1.73	0.0700000000002	7.06	0.57	1.19	0.27	10.05	0.36	3.38	2.3	0.6	AAA692.CD3.X12.Y13.tile.tissue.png	80	1	2000	80	56d050d85f0dfc0cce2da608c05000dd	0	0	0	0	0	0	0	0	0	0	0	0	0	/home/dhl_ec/bnelissen/Slides/CD3_manuscript/CD3_slides/AAA692.CD3/AAA692.CD3.run1	255	0.7	0.06	0.7	0.06	-9.27337296602	-12.1187373287	2.37148637247	0.23039590625
1492.0	69171.0	463.0	4701.0	69171.0	4000000.0	8.0	8.0	4.72	3.81	1.3	0.0500000000002	6.6	0.67	1.34	0.36	9.52	0.35	3.53	2.55	0.63	AAA692.CD3.X12.Y14.tile.tissue.png	81	1	2000	81	b5669482eec8ac3ef83204526943955c	0	0	0	0	0	0	0	0	0	0	0	0	0	/home/dhl_ec/bnelissen/Slides/CD3_manuscript/CD3_slides/AAA692.CD3/AAA692.CD3.run1	255	0.7	0.06	0.7	0.06	-9.71063595962	-12.7381389291	2.93169314201	0.160341458984
537.0	90295.0	232.0	2026.0	90295.0	4000000.0	4.0	2.0	3.81	3.41	1.11	0.0799999999999	10.7	0.56	1.21	0.34	9.9	0.35	3.3	2.59	0.58	AAA692.CD3.X12.Y15.tile.tissue.png	82	1	2000	82	15f56a5b096bf97b7f0b3063d57f5bd8	0	0	0	0	0	0	0	0	0	0	0	0	0	/home/dhl_ec/bnelissen/Slides/CD3_manuscript/CD3_slides/AAA692.CD3/AAA692.CD3.run1	255	0.7	0.06	0.7	0.06	-8.77865173595	-11.5066679322	1.32351976661	0.498492143555
0.0	19164.0	0.0	1240.0	19164.0	4000000.0	0.0	2.0	3.94	2.44	1.17	0.0499999999997	6.57	0.37	0.74	0.21	5.81	0.13	2.14	1.52	0.37	AAA692.CD3.X12.Y16.tile.tissue.png	83	1	2000	83	09de5f3839a43026c596bd06cb92c9cc	0	0	0	0	0	0	0	0	0	0	0	0	0	/home/dhl_ec/bnelissen/Slides/CD3_manuscript/CD3_slides/AAA692.CD3/AAA692.CD3.run1	255	0.7	0.06	0.7	0.06	0.0	-11.1586583655	1.71242180977	0.312339837524
0.0	5777.0	0.0	493.0	5777.0	4000000.0	0.0	1.0	1.88	3.75	1.18	0.0599999999999	6.5	0.37	0.78	0.22	6.41	0.21	3.11	2.3	0.58	AAA692.CD3.X12.Y17.tile.tissue.png	84	1	2000	84	8240357ae6cc596c5eda0d8f3fac1f4a	0	0	0	0	0	0	0	0	0	0	0	0	0	/home/dhl_ec/bnelissen/Slides/CD3_manuscript/CD3_slides/AAA692.CD3/AAA692.CD3.run1	255	0.7	0.06	0.7	0.06	-8.74373270413	-12.1656359528	3.64457236077	2.97440314111
0.0	2538.0	0.0	254.0	2538.0	4000000.0	0.0	1.0	3.55	3.1	1.14	0.0799999999999	6.67	0.52	0.8	0.21	5.81	0.21	3.21	2.43	0.57	AAA692.CD3.X12.Y18.tile.tissue.png	85	1	2000	85	4c32d036afe3666f534aa81f96e5502c	0	0	0	0	0	0	0	0	0	0	0	0	0	/home/dhl_ec/bnelissen/Slides/CD3_manuscript/CD3_slides/AAA692.CD3/AAA692.CD3.run1	255	0.7	0.06	0.7	0.06	0.0	-12.1466540575	4.32107666593	3.76893637759
0.0	2306.0	0.0	212.0	2306.0	4000000.0	0.0	1.0	4.65	3.09	1.12	0.0599999999999	6.54	0.37	1.22	0.33	8.25	0.22	3.19	1.66	0.570000000001	AAA692.CD3.X12.Y19.tile.tissue.png	86	1	2000	86	e8a3ab9658d9053f80dae2b49f32e6e8	0	0	0	0	0	0	0	0	0	0	0	0	0	/home/dhl_ec/bnelissen/Slides/CD3_manuscript/CD3_slides/AAA692.CD3/AAA692.CD3.run1	255	0.7	0.06	0.7	0.06	0.0	-10.917644335	0.785430881735	2.41773539638
0.0	0.0	0.0	0.0	0.0	4000000.0	0.0	0.0	2.88	3.14	1.16	0.0599999999999	6.22	0.29	0.87	0.21	4.7	0.12	2.03	1.53	0.36	AAA692.CD3.X12.Y2.tile.tissue.png	87	1	2000	87	97029ed18a59428e779f1451331e2597	0	0	0	0	0	0	0	0	0	0	0	0	0	/home/dhl_ec/bnelissen/Slides/CD3_manuscript/CD3_slides/AAA692.CD3/AAA692.CD3.run1	255	1.0	0.06	1.0	0.06	0.0	-10.997217935	0.0	6.5492533975
0.0	16128.0	0.0	1066.0	16128.0	738000.0	0.0	2.0	2.02	1.78	0.25	0.02	2.6	0.0699999999997	0.16	0.04	1.02	0.0300000000002	0.39	0.28	0.16	AAA692.CD3.X12.Y23.tile.tissue.png	88	1	2000	88	11e099878e59c5396533d5c482e696cc	0	0	0	0	0	0	0	0	0	0	0	0	0	/home/dhl_ec/bnelissen/Slides/CD3_manuscript/CD3_slides/AAA692.CD3/AAA692.CD3.run1	255	0.7	0.06	0.7	0.06	0.0	-11.2975079697	0.544224451459	2.93387784583
0.0	2004.0	0.0	202.0	2004.0	4000000.0	0.0	1.0	3.29	3.12	1.19	0.0599999999999	6.6	0.56	0.93	0.21	5.82	0.13	2.09	1.54	1.13	AAA692.CD3.X12.Y3.tile.tissue.png	89	1	2000	89	6837aead84158bf572436eab6d364f3d	0	0	0	0	0	0	0	0	0	0	0	0	0	/home/dhl_ec/bnelissen/Slides/CD3_manuscript/CD3_slides/AAA692.CD3/AAA692.CD3.run1	255	0.7	0.06	0.7	0.06	0.0	-11.2612092501	2.16554829794	1.42130449306
0.0	0.0	0.0	0.0	0.0	4000000.0	0.0	0.0	2.58	3.25	1.15	0.0499999999997	5.46	0.29	0.74	0.21	4.71	0.12	2.04	1.53	1.04	AAA692.CD3.X12.Y4.tile.tissue.png	90	1	2000	90	99f93e9bfe1fbb0a7fc8d8435a28d7e5	0	0	0	0	0	0	0	0	0	0	0	0	0	/home/dhl_ec/bnelissen/Slides/CD3_manuscript/CD3_slides/AAA692.CD3/AAA692.CD3.run1	255	1.0	0.06	1.0	0.06	0.0	0.0	0.0	0.1346386875
0.0	41062.0	0.0	1811.0	41062.0	4000000.0	0.0	3.0	2.41	3.11	1.1	0.04	6.54	0.37	0.73	0.21	6.37	0.22	3.19	2.55	2.31	AAA692.CD3.X12.Y5.tile.tissue.png	91	1	2000	91	f3fcb744350f54c11ac2d0fb5c2607ff	0	0	0	0	0	0	0	0	0	0	0	0	0	/home/dhl_ec/bnelissen/Slides/CD3_manuscript/CD3_slides/AAA692.CD3/AAA692.CD3.run1	255	0.7	0.06	0.7	0.06	-8.07888980568	-12.3717779767	3.28130299772	0.0799037211914
10563.0	2453120.0	4147.0	16190.0	2453120.0	4000000.0	75.0	4.0	2.5	1.6	1.69	0.0700000000002	9.82	0.57	1.21	0.18	10.71	0.31	2.24	1.52	0.42	AAA692.CD3.X12.Y6.tile.tissue.png	92	1	2000	92	751ee303978fad1763efae469681e94b	0	0	0	0	0	0	0	0	0	0	0	0	0	/home/dhl_ec/bnelissen/Slides/CD3_manuscript/CD3_slides/AAA692.CD3/AAA692.CD3.run1	255	0.7	0.06	0.7	0.06	-8.98720408636	-11.7857430206	1.40942764571	0.162603246094
1366.0	944533.0	576.0	7247.0	944533.0	4000000.0	14.0	3.0	0.9	1.02	1.12	0.0799999999999	7.89	0.44	0.74	0.19	8.5	0.38	2.65	2.24	0.42	AAA692.CD3.X12.Y7.tile.tissue.png	93	1	2000	93	2932887112c462340796e94dc1ce6d2f	0	0	0	0	0	0	0	0	0	0	0	0	0	/home/dhl_ec/bnelissen/Slides/CD3_manuscript/CD3_slides/AAA692.CD3/AAA692.CD3.run1	255	0.7	0.06	0.7	0.06	-8.87453851714	-11.6251795164	1.61874221795	0.113708875
416.0	6136.0	156.0	553.0	6136.0	4000000.0	2.0	2.0	2.76	1.57	1.74	0.0799999999999	8.32	0.57	0.93	0.35	8.7	0.21	2.37	2.3	0.51	AAA692.CD3.X12.Y8.tile.tissue.png	94	1	2000	94	5035032520eed943376a23b4ce3de91f	0	0	0	0	0	0	0	0	0	0	0	0	0	/home/dhl_ec/bnelissen/Slides/CD3_manuscript/CD3_slides/AAA692.CD3/AAA692.CD3.run1	255	0.7	0.06	0.7	0.06	-9.47252105332	-12.3270699906	3.14328065379	0.0917324511719
62.0	2623.0	38.0	230.0	2623.0	4000000.0	1.0	1.0	1.32	3.35	1.8	0.0699999999997	9.3	0.37	0.74	0.22	6.74	0.31	3.21	2.37	0.56	AAA692.CD3.X12.Y9.tile.tissue.png	95	1	2000	95	f44dd072a35ef7c57d1a6ac7ce0fc060	0	0	0	0	0	0	0	0	0	0	0	0	0	/home/dhl_ec/bnelissen/Slides/CD3_manuscript/CD3_slides/AAA692.CD3/AAA692.CD3.run1	255	0.7	0.06	0.7	0.06	-8.98484649127	-12.3743235538	3.81785454719	0.0862159979248
0.0	0.0	0.0	0.0	0.0	4000000.0	0.0	0.0	2.67	3.61	1.14	0.0900000000001	8.26	0.47	1.34	0.32	6.64	0.21	3.05	2.28	0.57	AAA692.CD3.X13.Y1.tile.tissue.png	96	1	2000	96	db5aec3a3ec5f4c867de021237d9a75e	0	0	0	0	0	0	0	0	0	0	0	0	0	/home/dhl_ec/bnelissen/Slides/CD3_manuscript/CD3_slides/AAA692.CD3/AAA692.CD3.run1	255	1.0	0.06	1.0	0.06	0.0	0.0	0.0	9.707188
0.0	0.0	0.0	0.0	0.0	4000000.0	0.0	0.0	3.6	2.38	1.82	0.0700000000002	9.05	0.47	1.21	0.32	6.64	0.21	3.06	2.32	0.59	AAA692.CD3.X13.Y10.tile.tissue.png	97	1	2000	97	d9c1d9a6561e2e4a419d6a3429f8591e	0	0	0	0	0	0	0	0	0	0	0	0	0	/home/dhl_ec/bnelissen/Slides/CD3_manuscript/CD3_slides/AAA692.CD3/AAA692.CD3.run1	255	1.0	0.06	1.0	0.06	0.0	-11.713297719	0.0	0.0978435878992
0.0	0.0	0.0	0.0	0.0	4000000.0	0.0	0.0	2.35	1.64	1.77	0.0700000000002	9.0	0.48	1.21	0.33	6.63	0.2	3.03	2.29	0.59	AAA692.CD3.X13.Y11.tile.tissue.png	98	1	2000	98	22f4ee2798b7120806efa6aa794a72d5	0	0	0	0	0	0	0	0	0	0	0	0	0	/home/dhl_ec/bnelissen/Slides/CD3_manuscript/CD3_slides/AAA692.CD3/AAA692.CD3.run1	255	1.0	0.06	1.0	0.06	0.0	-11.1079171481	0.0	0.103480041584
0.0	3687.0	0.0	280.0	3687.0	4000000.0	0.0	1.0	3.36	3.08	1.71	0.0699999999997	9.43	0.56	1.23	0.33	7.92	0.21	3.11	2.29	0.59	AAA692.CD3.X13.Y12.tile.tissue.png	99	1	2000	99	babbdc0b11d1e9c4d507d492475e09e5	0	0	0	0	0	0	0	0	0	0	0	0	0	/home/dhl_ec/bnelissen/Slides/CD3_manuscript/CD3_slides/AAA692.CD3/AAA692.CD3.run1	255	0.7	0.06	0.7	0.06	0.0	-11.4906228425	0.70105228781	2.34402561182
690.0	17887.0	243.0	1342.0	17887.0	4000000.0	5.0	4.0	1.5	1.53	1.35	0.0699999999997	9.85	0.56	1.38	0.34	9.23	0.37	3.13	2.72	0.62	AAA692.CD3.X13.Y13.tile.tissue.png	100	1	2000	100	e97528d81fe54fa9f41ff448df3f5721	0	0	0	0	0	0	0	0	0	0	0	0	0	/home/dhl_ec/bnelissen/Slides/CD3_manuscript/CD3_slides/AAA692.CD3/AAA692.CD3.run1	255	0.7	0.06	0.7	0.06	-9.77804560205	-12.2497321549	4.13821335223	2.16331459058
0.0	0.0	0.0	0.0	0.0	4000000.0	0.0	0.0	2.72	3.88	1.8	0.1	8.08	0.46	1.41	0.32	7.02	0.21	3.33	2.35	0.559999999999	AAA692.CD3.X13.Y14.tile.tissue.png	101	1	2000	101	4c13c2a4770e38bc4d7a9214afa31364	0	0	0	0	0	0	0	0	0	0	0	0	0	/home/dhl_ec/bnelissen/Slides/CD3_manuscript/CD3_slides/AAA692.CD3/AAA692.CD3.run1	255	1.0	0.06	1.0	0.06	0.0	0.0	0.0	10.544117
0.0	0.0	0.0	0.0	0.0	4000000.0	0.0	0.0	4.09	2.96	1.83	0.0900000000001	8.62	0.46	1.47	0.33	6.92	0.23	3.37	2.57	0.62	AAA692.CD3.X13.Y15.tile.tissue.png	102	1	2000	102	8b4741018737d4e2bec0a03b43b85af0	0	0	0	0	0	0	0	0	0	0	0	0	0	/home/dhl_ec/bnelissen/Slides/CD3_manuscript/CD3_slides/AAA692.CD3/AAA692.CD3.run1	255	1.0	0.06	1.0	0.06	0.0	0.0	0.0	4.8358465
0.0	0.0	0.0	0.0	0.0	4000000.0	0.0	0.0	2.7	1.36	1.81	0.0899999999997	9.11	0.47	1.41	0.33	6.35	0.2	3.01	2.29	0.56	AAA692.CD3.X13.Y16.tile.tissue.png	103	1	2000	103	571c2ef8f6db354986a95c1686513459	0	0	0	0	0	0	0	0	0	0	0	0	0	/home/dhl_ec/bnelissen/Slides/CD3_manuscript/CD3_slides/AAA692.CD3/AAA692.CD3.run1	255	1.0	0.06	1.0	0.06	0.0	-11.9719851356	0.0	4.48890622393
0.0	0.0	0.0	0.0	0.0	4000000.0	0.0	0.0	2.35	3.75	1.17	0.0599999999999	5.51	0.29	0.889999999999	0.21	4.7	0.12	2.05	1.53	0.36	AAA692.CD3.X13.Y19.tile.tissue.png	104	1	2000	104	b3ec3c4353c46344dc8afab6d82066c1	0	0	0	0	0	0	0	0	0	0	0	0	0	/home/dhl_ec/bnelissen/Slides/CD3_manuscript/CD3_slides/AAA692.CD3/AAA692.CD3.run1	255	1.0	0.06	1.0	0.06	0.0	0.0	0.0	6.12224
0.0	2185.0	0.0	218.0	2185.0	4000000.0	0.0	1.0	4.73	2.95	1.13	0.0499999999997	6.54	0.56	1.2	0.33	8.05	0.22	3.11	2.38	0.57	AAA692.CD3.X13.Y2.tile.tissue.png	105	1	2000	105	287bdddaea69beb860a53fb7c0addbd7	0	0	0	0	0	0	0	0	0	0	0	0	0	/home/dhl_ec/bnelissen/Slides/CD3_manuscript/CD3_slides/AAA692.CD3/AAA692.CD3.run1	255	0.7	0.06	0.7	0.06	0.0	-11.4962155512	3.76885190217	0.537244539001
0.0	22846.0	0.0	1312.0	22846.0	738000.0	0.0	2.0	3.31	1.39	0.34	0.0100000000002	3.15	0.11	0.25	0.0599999999999	1.44	0.0499999999997	0.59	0.42	0.13	AAA692.CD3.X13.Y23.tile.tissue.png	106	1	2000	106	0a3cf64379d2bf43bf0dfd6145a60571	0	0	0	0	0	0	0	0	0	0	0	0	0	/home/dhl_ec/bnelissen/Slides/CD3_manuscript/CD3_slides/AAA692.CD3/AAA692.CD3.run1	255	0.7	0.06	0.7	0.06	0.0	-11.9824469501	0.724531321812	3.66622754866
53.0	8468.0	31.0	921.0	8468.0	4000000.0	1.0	4.0	2.3	2.83	1.82	0.0700000000002	9.51	0.56	1.2	0.33	9.2	0.3	3.09	2.29	0.57	AAA692.CD3.X13.Y3.tile.tissue.png	107	1	2000	107	0356b2c6d5772eee0df048298b6af652	0	0	0	0	0	0	0	0	0	0	0	0	0	/home/dhl_ec/bnelissen/Slides/CD3_manuscript/CD3_slides/AAA692.CD3/AAA692.CD3.run1	255	0.7	0.06	0.7	0.06	-8.92874711064	-12.0166518223	4.4215672988	0.153890005859
60.0	1368.0	32.0	174.0	1368.0	4000000.0	1.0	1.0	4.82	3.79	1.55	0.0500000000002	6.53	0.37	0.739999999999	0.21	6.56	0.31	2.49	2.26	0.56	AAA692.CD3.X13.Y4.tile.tissue.png	108	1	2000	108	396edc650755e83a2fd05e8ea0479dbd	0	0	0	0	0	0	0	0	0	0	0	0	0	/home/dhl_ec/bnelissen/Slides/CD3_manuscript/CD3_slides/AAA692.CD3/AAA692.CD3.run1	255	0.7	0.06	0.7	0.06	-8.81855088284	-12.1657320394	2.59491291181	0.0953376343842
0.0	0.0	0.0	0.0	0.0	4000000.0	0.0	0.0	3.27	2.86	1.83	0.0700000000002	9.01	0.48	1.2	0.33	6.91	0.2	3.01	2.29	0.69	AAA692.CD3.X13.Y5.tile.tissue.png	109	1	2000	109	5da51c6b4364d202bc513244c498c7c5	0	0	0	0	0	0	0	0	0	0	0	0	0	/home/dhl_ec/bnelissen/Slides/CD3_manuscript/CD3_slides/AAA692.CD3/AAA692.CD3.run1	255	1.0	0.06	1.0	0.06	0.0	-12.0597649651	0.0	0.0926600249748
846.0	504145.0	333.0	9364.0	504145.0	4000000.0	7.0	4.0	1.29	2.4	1.78	0.0700000000002	10.14	0.57	1.25	0.33	9.97	0.36	3.21	2.29	0.86	AAA692.CD3.X13.Y6.tile.tissue.png	110	1	2000	110	6b30e4f4eca200785d17e71f3837b764	0	0	0	0	0	0	0	0	0	0	0	0	0	/home/dhl_ec/bnelissen/Slides/CD3_manuscript/CD3_slides/AAA692.CD3/AAA692.CD3.run1	255	0.7	0.06	0.7	0.06	-8.78677866152	-11.7062017257	1.93051865155	0.11017621875
11293.0	2805377.0	4399.0	14059.0	2805377.0	4000000.0	85.0	4.0	2.92	3.9	1.8	0.0699999999997	10.04	0.65	1.52	0.21	12.67	0.49	3.34	2.28	2.04	AAA692.CD3.X13.Y7.tile.tissue.png	111	1	2000	111	a76ec7dd73ee64ac2fc35569879fd0a8	0	0	0	0	0	0	0	0	0	0	0	0	0	/home/dhl_ec/bnelissen/Slides/CD3_manuscript/CD3_slides/AAA692.CD3/AAA692.CD3.run1	255	0.7	0.06	0.7	0.06	-8.84666133741	-11.846002194	1.65406362586	0.220890929687
1226.0	152320.0	543.0	2168.0	152320.0	4000000.0	12.0	1.0	1.62	2.34	1.78	0.0699999999997	9.96	0.57	1.19	0.32	9.66	0.31	3.19	2.3	0.93	AAA692.CD3.X13.Y8.tile.tissue.png	112	1	2000	112	d86e29ccc4ca1c8967a3007c50c61206	0	0	0	0	0	0	0	0	0	0	0	0	0	/home/dhl_ec/bnelissen/Slides/CD3_manuscript/CD3_slides/AAA692.CD3/AAA692.CD3.run1	255	0.7	0.06	0.7	0.06	-9.08636075856	-11.8753456606	2.27524936815	0.0915324814453
0.0	6023.0	0.0	336.0	6023.0	4000000.0	0.0	1.0	2.18	1.54	1.78	0.0799999999999	9.66	0.6	1.21	0.32	8.19	0.22	3.11	2.29	0.81	AAA692.CD3.X13.Y9.tile.tissue.png	113	1	2000	113	82a7a068c3b893eb8bf7d8479659c0b6	0	0	0	0	0	0	0	0	0	0	0	0	0	/home/dhl_ec/bnelissen/Slides/CD3_manuscript/CD3_slides/AAA692.CD3/AAA692.CD3.run1	255	0.7	0.06	0.7	0.06	0.0	-11.8534057516	0.32716071952	0.0920972400818
0.0	0.0	0.0	0.0	0.0	4000000.0	0.0	0.0	1.63	2.83	1.78	0.0900000000001	8.15	0.48	1.33	0.32	6.8	0.2	2.23	1.53	1.07	AAA692.CD3.X14.Y1.tile.tissue.png	114	1	2000	114	cd6c3bcd1a8eeeef0d88c2f3bd4f6a8a	0	0	0	0	0	0	0	0	0	0	0	0	0	/home/dhl_ec/bnelissen/Slides/CD3_manuscript/CD3_slides/AAA692.CD3/AAA692.CD3.run1	255	1.0	0.06	1.0	0.06	0.0	0.0	0.0	11.51216
3469.0	261056.0	1637.0	4368.0	261056.0	4000000.0	38.0	4.0	1.21	1.58	1.78	0.0700000000002	9.88	0.57	1.2	0.31	9.7	0.33	3.24	2.29	0.64	AAA692.CD3.X14.Y10.tile.tissue.png	115	1	2000	115	5489d38f70b15bdd1fb64880eb37f35d	0	0	0	0	0	0	0	0	0	0	0	0	0	/home/dhl_ec/bnelissen/Slides/CD3_manuscript/CD3_slides/AAA692.CD3/AAA692.CD3.run1	255	0.7	0.06	0.7	0.06	-9.06696688811	-11.7969257852	2.17388512521	0.106156716797
0.0	3068.0	0.0	246.0	3068.0	4000000.0	0.0	1.0	1.26	1.73	1.8	0.0700000000002	9.81	0.56	1.19	0.32	8.63	0.22	3.23	2.31	0.64	AAA692.CD3.X14.Y11.tile.tissue.png	116	1	2000	116	236af081edbe2f13a0944a5ce2412968	0	0	0	0	0	0	0	0	0	0	0	0	0	/home/dhl_ec/bnelissen/Slides/CD3_manuscript/CD3_slides/AAA692.CD3/AAA692.CD3.run1	255	0.7	0.06	0.7	0.06	-7.16251083835	-12.3476020939	4.87486253239	0.0958053964539
0.0	0.0	0.0	0.0	0.0	4000000.0	0.0	0.0	1.58	2.82	1.79	0.0700000000002	9.24	0.46	1.2	0.32	6.78	0.2	3.07	2.3	0.66	AAA692.CD3.X14.Y12.tile.tissue.png	117	1	2000	117	a8cffd70f656f6f03cc815b381f70011	0	0	0	0	0	0	0	0	0	0	0	0	0	/home/dhl_ec/bnelissen/Slides/CD3_manuscript/CD3_slides/AAA692.CD3/AAA692.CD3.run1	255	1.0	0.06	1.0	0.06	0.0	-11.5541644262	0.0	0.145433474859
61.0	6167.0	36.0	568.0	6167.0	4000000.0	1.0	2.0	1.55	2.09	1.79	0.0699999999997	9.71	0.57	1.21	0.33	9.21	0.31	3.16	2.31	0.73	AAA692.CD3.X14.Y13.tile.tissue.png	118	1	2000	118	b5a759cbec0bc845f9ec9e27bf00ef69	0	0	0	0	0	0	0	0	0	0	0	0	0	/home/dhl_ec/bnelissen/Slides/CD3_manuscript/CD3_slides/AAA692.CD3/AAA692.CD3.run1	255	0.7	0.06	0.7	0.06	-8.72739027289	-11.3545092789	2.22975886329	1.02997700836
0.0	0.0	0.0	0.0	0.0	4000000.0	0.0	0.0	1.72	2.66	1.82	0.0900000000001	9.51	0.47	1.25	0.32	6.18	0.21	2.42	1.53	0.54	AAA692.CD3.X14.Y14.tile.tissue.png	119	1	2000	119	cb5b477abbe8a4d0457088d1c0f69915	0	0	0	0	0	0	0	0	0	0	0	0	0	/home/dhl_ec/bnelissen/Slides/CD3_manuscript/CD3_slides/AAA692.CD3/AAA692.CD3.run1	255	1.0	0.06	1.0	0.06	0.0	-10.6481900013	0.0	0.862058793358
0.0	0.0	0.0	0.0	0.0	4000000.0	0.0	0.0	1.24	1.84	1.77	0.0800000000004	6.26	0.29	0.8	0.21	4.74	0.13	2.03	1.57	0.61	AAA692.CD3.X14.Y15.tile.tissue.png	120	1	2000	120	95d0a39271eedf8db4633b218c4bd590	0	0	0	0	0	0	0	0	0	0	0	0	0	/home/dhl_ec/bnelissen/Slides/CD3_manuscript/CD3_slides/AAA692.CD3/AAA692.CD3.run1	255	1.0	0.06	1.0	0.06	0.0	-10.5268055212	0.0	7.58856098623
420.0	11533.0	158.0	1100.0	11533.0	4000000.0	3.0	5.0	2.02	3.51	1.8	0.0700000000002	9.68	0.57	1.21	0.32	9.25	0.31	3.14	2.29	0.75	AAA692.CD3.X14.Y2.tile.tissue.png	121	1	2000	121	ed61e0e2fd3557aa8d2a49a2065014bd	0	0	0	0	0	0	0	0	0	0	0	0	0	/home/dhl_ec/bnelissen/Slides/CD3_manuscript/CD3_slides/AAA692.CD3/AAA692.CD3.run1	255	0.7	0.06	0.7	0.06	-7.97067508508	-12.3684870378	3.6762680052	0.157075392578
0.0	1627.0	0.0	258.0	1627.0	738000.0	0.0	1.0	0.41	1.19	0.35	0.0100000000002	2.0	0.11	0.25	0.0599999999999	1.51	0.0599999999999	0.64	0.42	0.12	AAA692.CD3.X14.Y23.tile.tissue.png	122	1	2000	122	d4483d578e17695c5dd5ff875a97e03d	0	0	0	0	0	0	0	0	0	0	0	0	0	/home/dhl_ec/bnelissen/Slides/CD3_manuscript/CD3_slides/AAA692.CD3/AAA692.CD3.run1	255	0.7	0.06	0.7	0.06	0.0	-10.4955787997	0.0230199207758	6.09869443987
0.0	0.0	0.0	0.0	0.0	4000000.0	0.0	0.0	1.48	2.62	1.78	0.0700000000002	9.28	0.47	1.19	0.32	6.73	0.2	3.02	2.3	1.02	AAA692.CD3.X14.Y3.tile.tissue.png	123	1	2000	123	2f2857dc876d06f0f938bb57f71848cc	0	0	0	0	0	0	0	0	0	0	0	0	0	/home/dhl_ec/bnelissen/Slides/CD3_manuscript/CD3_slides/AAA692.CD3/AAA692.CD3.run1	255	1.0	0.06	1.0	0.06	0.0	-11.8211998384	0.0	0.108930781654
0.0	3515.0	0.0	294.0	3515.0	4000000.0	0.0	1.0	1.82	2.41	1.79	0.0700000000002	9.6	0.56	1.2	0.32	8.73	0.22	3.12	2.3	1.59	AAA692.CD3.X14.Y4.tile.tissue.png	124	1	2000	124	92698752da8ed4aee6d69d7ad262112e	0	0	0	0	0	0	0	0	0	0	0	0	0	/home/dhl_ec/bnelissen/Slides/CD3_manuscript/CD3_slides/AAA692.CD3/AAA692.CD3.run1	255	0.7	0.06	0.7	0.06	-7.26903421762	-11.7636675022	0.608853604021	0.0859117820053
0.0	5060.0	0.0	550.0	5060.0	4000000.0	0.0	3.0	1.38	1.45	1.78	0.0700000000002	9.68	0.56	1.2	0.33	8.72	0.22	3.12	2.3	0.78	AAA692.CD3.X14.Y5.tile.tissue.png	125	1	2000	125	691dc79b32bbdc94b60d85ca65f93e27	0	0	0	0	0	0	0	0	0	0	0	0	0	/home/dhl_ec/bnelissen/Slides/CD3_manuscript/CD3_slides/AAA692.CD3/AAA692.CD3.run1	255	0.7	0.06	0.7	0.06	-7.84012011343	-12.3910176425	1.94462762334	0.154662400146
0.0	0.0	0.0	0.0	0.0	4000000.0	0.0	0.0	1.2	1.49	1.78	0.0699999999997	9.15	0.47	1.19	0.32	6.69	0.21	3.05	2.31	1.19	AAA692.CD3.X14.Y6.tile.tissue.png	126	1	2000	126	935a6b075b1b2b89edf14b524fc21276	0	0	0	0	0	0	0	0	0	0	0	0	0	/home/dhl_ec/bnelissen/Slides/CD3_manuscript/CD3_slides/AAA692.CD3/AAA692.CD3.run1	255	1.0	0.06	1.0	0.06	0.0	-12.1947657043	0.0	0.107626060127
5101.0	1234242.0	1695.0	10328.0	1234242.0	4000000.0	31.0	5.0	3.05	1.84	1.79	0.0700000000002	10.48	0.57	1.21	0.25	10.61	0.39	3.25	2.33	1.28	AAA692.CD3.X14.Y7.tile.tissue.png	127	1	2000	127	15cc6a2258cb694fe199d830b1b1c457	0	0	0	0	0	0	0	0	0	0	0	0	0	/home/dhl_ec/bnelissen/Slides/CD3_manuscript/CD3_slides/AAA692.CD3/AAA692.CD3.run1	255	0.7	0.06	0.7	0.06	-8.57986591971	-11.9390946807	1.44324393831	0.152353453125
50792.0	2451618.0	20356.0	17615.0	2451618.0	4000000.0	399.0	2.0	3.01	2.88	1.81	0.0799999999999	11.57	0.58	1.21	0.17	12.49	0.48	3.37	2.29	1.24	AAA692.CD3.X14.Y8.tile.tissue.png	128	1	2000	128	8c9aa4ecaea26a1e47fdf51ed711c1b8	0	0	0	0	0	0	0	0	0	0	0	0	0	/home/dhl_ec/bnelissen/Slides/CD3_manuscript/CD3_slides/AAA692.CD3/AAA692.CD3.run1	255	0.7	0.06	0.7	0.06	-9.24583669493	-12.5760436315	2.08394693007	0.316899984375
27362.0	1230509.0	11310.0	7523.0	1230509.0	4000000.0	233.0	2.0	3.12	2.38	1.79	0.0699999999997	10.58	0.56	1.2	0.25	10.69	0.39	3.31	2.29	1.66	AAA692.CD3.X14.Y9.tile.tissue.png	129	1	2000	129	f8cd2e84d409697853fb54b015da7adc	0	0	0	0	0	0	0	0	0	0	0	0	0	/home/dhl_ec/bnelissen/Slides/CD3_manuscript/CD3_slides/AAA692.CD3/AAA692.CD3.run1	255	0.7	0.06	0.7	0.06	-9.36751201896	-12.0543026063	2.37991862046	0.170823296875
0.0	0.0	0.0	0.0	0.0	4000000.0	0.0	0.0	2.58	2.2	1.8	0.0900000000001	8.23	0.48	1.34	0.33	6.71	0.2	3.04	2.3	0.699999999999	AAA692.CD3.X15.Y1.tile.tissue.png	130	1	2000	130	4828de6fcb0992e32b7e3bbf61d155f2	0	0	0	0	0	0	0	0	0	0	0	0	0	/home/dhl_ec/bnelissen/Slides/CD3_manuscript/CD3_slides/AAA692.CD3/AAA692.CD3.run1	255	1.0	0.06	1.0	0.06	0.0	0.0	0.0	10.306529
6014.0	1146847.0	2371.0	15268.0	1146847.0	4000000.0	42.0	6.0	4.23	4.86	1.8	0.0700000000002	14.83	0.59	1.21	0.25	10.54	0.38	3.31	2.33	0.79	AAA692.CD3.X15.Y10.tile.tissue.png	131	1	2000	131	950f7d0d4f542ea6852a4948b620a13f	0	0	0	0	0	0	0	0	0	0	0	0	0	/home/dhl_ec/bnelissen/Slides/CD3_manuscript/CD3_slides/AAA692.CD3/AAA692.CD3.run1	255	0.7	0.06	0.7	0.06	-9.26859810836	-11.5233690326	1.6061492327	0.166836945313
0.0	0.0	0.0	0.0	0.0	4000000.0	0.0	0.0	1.41	1.52	1.79	0.0700000000002	9.13	0.47	1.19	0.33	6.72	0.21	3.05	2.32	1.17	AAA692.CD3.X15.Y11.tile.tissue.png	132	1	2000	132	9e678f347315ddfbfb582c0491c70f9c	0	0	0	0	0	0	0	0	0	0	0	0	0	/home/dhl_ec/bnelissen/Slides/CD3_manuscript/CD3_slides/AAA692.CD3/AAA692.CD3.run1	255	1.0	0.06	1.0	0.06	0.0	-11.8556170848	0.0	0.0784055701036
0.0	4287.0	0.0	316.0	4287.0	4000000.0	0.0	1.0	3.25	1.77	1.79	0.0700000000002	9.49	0.57	1.2	0.33	8.1	0.22	3.19	2.35	0.84	AAA692.CD3.X15.Y12.tile.tissue.png	133	1	2000	133	1aadd606004ed4b71a9c16b3a2bff76c	0	0	0	0	0	0	0	0	0	0	0	0	0	/home/dhl_ec/bnelissen/Slides/CD3_manuscript/CD3_slides/AAA692.CD3/AAA692.CD3.run1	255	0.7	0.06	0.7	0.06	0.0	-10.6902375829	0.0185730304367	0.10687192437
0.0	495209.0	0.0	4863.0	495209.0	4000000.0	0.0	4.0	1.17	1.72	1.78	0.0700000000002	9.53	0.57	1.22	0.29	9.3	0.25	3.28	2.35	1.6	AAA692.CD3.X15.Y13.tile.tissue.png	134	1	2000	134	f3c18a3d36e185674e3eca52d22ddc33	0	0	0	0	0	0	0	0	0	0	0	0	0	/home/dhl_ec/bnelissen/Slides/CD3_manuscript/CD3_slides/AAA692.CD3/AAA692.CD3.run1	255	0.7	0.06	0.7	0.06	-6.35512320329	-10.2165155556	0.0482142449317	0.414191582275
0.0	4363.0	0.0	296.0	4363.0	4000000.0	0.0	1.0	2.99	2.61	1.16	0.04	6.57	0.37	0.74	0.22	6.35	0.14	2.1	1.53	1.11	AAA692.CD3.X15.Y14.tile.tissue.png	135	1	2000	135	2207ae173941d6b979f9b4de625b1ece	0	0	0	0	0	0	0	0	0	0	0	0	0	/home/dhl_ec/bnelissen/Slides/CD3_manuscript/CD3_slides/AAA692.CD3/AAA692.CD3.run1	255	0.7	0.06	0.7	0.06	-7.60126636564	-12.3794197764	4.6227192117	0.135992321716
0.0	14899.0	0.0	721.0	14899.0	4000000.0	0.0	2.0	4.68	4.42	1.14	0.0499999999997	6.66	0.37	0.77	0.21	5.88	0.14	2.09	1.53	0.670000000001	AAA692.CD3.X15.Y15.tile.tissue.png	136	1	2000	136	ce4129dadf4697e607e7ba6c2e6ea9d6	0	0	0	0	0	0	0	0	0	0	0	0	0	/home/dhl_ec/bnelissen/Slides/CD3_manuscript/CD3_slides/AAA692.CD3/AAA692.CD3.run1	255	0.7	0.06	0.7	0.06	0.0	-10.7358183422	0.336584499694	2.52548959644
0.0	0.0	0.0	0.0	0.0	4000000.0	0.0	0.0	2.95	3.17	1.18	0.0499999999997	6.17	0.3	0.74	0.21	4.78	0.13	2.04	1.52	1.54	AAA692.CD3.X15.Y2.tile.tissue.png	137	1	2000	137	04b6e3df04e90ca4a3b6d51790585304	0	0	0	0	0	0	0	0	0	0	0	0	0	/home/dhl_ec/bnelissen/Slides/CD3_manuscript/CD3_slides/AAA692.CD3/AAA692.CD3.run1	255	1.0	0.06	1.0	0.06	0.0	-11.1473114852	0.0	0.105228361122
0.0	12708.0	0.0	1054.0	12708.0	738000.0	0.0	3.0	1.94	2.77	0.25	0.00999999999931	1.41	0.0699999999997	0.160000000001	0.04	1.06	0.0299999999997	0.4	0.28	0.0799999999999	AAA692.CD3.X15.Y23.tile.tissue.png	138	1	2000	138	aece4b73f086a217fb87fcda3dfb87e6	0	0	0	0	0	0	0	0	0	0	0	0	0	/home/dhl_ec/bnelissen/Slides/CD3_manuscript/CD3_slides/AAA692.CD3/AAA692.CD3.run1	255	0.7	0.06	0.7	0.06	0.0	-11.1328143964	0.0331564528934	7.69680213488
0.0	32526.0	0.0	1449.0	32526.0	4000000.0	0.0	4.0	5.5	4.03	1.09	0.04	6.58	0.360000000001	0.73	0.21	5.86	0.14	2.13	1.55	0.950000000001	AAA692.CD3.X15.Y3.tile.tissue.png	139	1	2000	139	756051e32b6b38d9759cd28b26eb7a19	0	0	0	0	0	0	0	0	0	0	0	0	0	/home/dhl_ec/bnelissen/Slides/CD3_manuscript/CD3_slides/AAA692.CD3/AAA692.CD3.run1	255	0.7	0.06	0.7	0.06	0.0	-11.2790549853	0.209392567076	0.105287681152
0.0	5824.0	0.0	598.0	5824.0	4000000.0	0.0	3.0	3.21	3.71	1.8	0.0699999999997	9.72	0.570000000001	1.19	0.33	8.8	0.220000000001	3.16	2.31	0.89	AAA692.CD3.X15.Y4.tile.tissue.png	140	1	2000	140	c68925207fe027dccf07aea21281f395	0	0	0	0	0	0	0	0	0	0	0	0	0	/home/dhl_ec/bnelissen/Slides/CD3_manuscript/CD3_slides/AAA692.CD3/AAA692.CD3.run1	255	0.7	0.06	0.7	0.06	-9.18784215119	-12.1229758736	2.49977329653	0.0844617009277
52.0	3980.0	40.0	394.0	3980.0	4000000.0	1.0	2.0	3.43	3.02	1.79	0.0799999999999	9.62	0.570000000001	1.19	0.33	9.24	0.309999999999	3.1	2.3	1.54	AAA692.CD3.X15.Y5.tile.tissue.png	141	1	2000	141	236266ef72dc3f108b16fc0da70e65c8	0	0	0	0	0	0	0	0	0	0	0	0	0	/home/dhl_ec/bnelissen/Slides/CD3_manuscript/CD3_slides/AAA692.CD3/AAA692.CD3.run1	255	0.7	0.06	0.7	0.06	-8.70935810407	-12.4901482015	4.0001814595	0.10491029364
0.0	0.0	0.0	0.0	0.0	4000000.0	0.0	0.0	3.76	4.17	1.81	0.0699999999997	9.2	0.48	1.2	0.339999999999	6.83	0.21	3.05	2.31	1.06	AAA692.CD3.X15.Y6.tile.tissue.png	142	1	2000	142	988b204cc2088732e4e5baedc675f64f	0	0	0	0	0	0	0	0	0	0	0	0	0	/home/dhl_ec/bnelissen/Slides/CD3_manuscript/CD3_slides/AAA692.CD3/AAA692.CD3.run1	255	1.0	0.06	1.0	0.06	0.0	-11.8646489437	0.0	0.116655712638
0.0	45450.0	0.0	1619.0	45450.0	4000000.0	0.0	3.0	3.53	3.85	1.78	0.0700000000006	9.64	0.56	1.21	0.32	8.94	0.23	3.16	2.42	0.639999999999	AAA692.CD3.X15.Y7.tile.tissue.png	143	1	2000	143	5103a12b5d2dc39cde606ce7b18fc0c9	0	0	0	0	0	0	0	0	0	0	0	0	0	/home/dhl_ec/bnelissen/Slides/CD3_manuscript/CD3_slides/AAA692.CD3/AAA692.CD3.run1	255	0.7	0.06	0.7	0.06	-6.62880719686	-11.8961227777	1.56152213584	0.0796909875488
33778.0	1360079.0	12051.0	13802.0	1360079.0	4000000.0	219.0	3.0	3.3	4.84	1.11	0.0499999999993	6.83	0.37	0.749999999999	0.16	8.19	0.28	2.25	1.53	0.77	AAA692.CD3.X15.Y8.tile.tissue.png	144	1	2000	144	c3bc5008805eb48933ad273f6095681d	0	0	0	0	0	0	0	0	0	0	0	0	0	/home/dhl_ec/bnelissen/Slides/CD3_manuscript/CD3_slides/AAA692.CD3/AAA692.CD3.run1	255	0.7	0.06	0.7	0.06	-8.89771321532	-10.9526266934	0.96888894663	0.279308703125
10152.0	933945.0	3813.0	14584.0	933945.0	4000000.0	72.0	12.0	2.57	3.54	1.11	0.0500000000002	7.01	0.38	0.740000000001	0.18	7.51	0.24	2.22	1.52	0.66	AAA692.CD3.X15.Y9.tile.tissue.png	145	1	2000	145	c6ca9cfbf3ce08026e71592eb988f8b1	0	0	0	0	0	0	0	0	0	0	0	0	0	/home/dhl_ec/bnelissen/Slides/CD3_manuscript/CD3_slides/AAA692.CD3/AAA692.CD3.run1	255	0.7	0.06	0.7	0.06	-9.29888877058	-12.170438516	1.56055180791	0.170020671875
0.0	0.0	0.0	0.0	0.0	4000000.0	0.0	0.0	3.03	2.94	1.17	0.0599999999995	5.57	0.29	0.86	0.21	4.69	0.13	2.03	1.51	1.65	AAA692.CD3.X16.Y1.tile.tissue.png	146	1	2000	146	2744f3e60d0afa2396f0adff93193800	0	0	0	0	0	0	0	0	0	0	0	0	0	/home/dhl_ec/bnelissen/Slides/CD3_manuscript/CD3_slides/AAA692.CD3/AAA692.CD3.run1	255	1.0	0.06	1.0	0.06	0.0	0.0	0.0	9.805083
336.0	7349.0	168.0	681.0	7349.0	4000000.0	4.0	3.0	3.26	3.74	1.8	0.0699999999997	9.87	0.6	1.38	0.320000000001	9.59	0.32	3.45	2.47	1.43	AAA692.CD3.X16.Y10.tile.tissue.png	147	1	2000	147	b6e00b5486ddafeccaf1b118611e8140	0	0	0	0	0	0	0	0	0	0	0	0	0	/home/dhl_ec/bnelissen/Slides/CD3_manuscript/CD3_slides/AAA692.CD3/AAA692.CD3.run1	255	0.7	0.06	0.7	0.06	-9.0620219185	-12.4722579386	3.85658640335	0.0936789456177
138.0	5267.0	58.0	485.0	5267.0	4000000.0	1.0	2.0	3.34	3.81	1.78	0.0700000000006	10.13	0.559999999999	1.2	0.33	7.09	0.21	2.07	1.53	1.2	AAA692.CD3.X16.Y11.tile.tissue.png	148	1	2000	148	e97e7620adf2fe3c29bfb1c07dc13435	0	0	0	0	0	0	0	0	0	0	0	0	0	/home/dhl_ec/bnelissen/Slides/CD3_manuscript/CD3_slides/AAA692.CD3/AAA692.CD3.run1	255	0.7	0.06	0.7	0.06	-9.28966899846	-12.4264770731	2.71913245755	0.0683199258423
0.0	2964.0	0.0	350.0	2964.0	4000000.0	0.0	2.0	2.99	2.02	1.14	0.0500000000002	6.55	0.37	0.73	0.21	5.83	0.14	2.13	1.52	1.34	AAA692.CD3.X16.Y12.tile.tissue.png	149	1	2000	149	89a4f2dee8e87c50e789fa8dd4d56fbe	0	0	0	0	0	0	0	0	0	0	0	0	0	/home/dhl_ec/bnelissen/Slides/CD3_manuscript/CD3_slides/AAA692.CD3/AAA692.CD3.run1	255	0.7	0.06	0.7	0.06	0.0	-12.618154822	2.61729770923	0.147224487976
0.0	0.0	0.0	0.0	0.0	4000000.0	0.0	0.0	2.99	2.66	1.14	0.0500000000002	5.65	0.29	0.740000000001	0.22	4.71	0.13	2.04	1.52	0.48	AAA692.CD3.X16.Y13.tile.tissue.png	150	1	2000	150	3e14e1c5209acbf912c5b6a2f6102aca	0	0	0	0	0	0	0	0	0	0	0	0	0	/home/dhl_ec/bnelissen/Slides/CD3_manuscript/CD3_slides/AAA692.CD3/AAA692.CD3.run1	255	1.0	0.06	1.0	0.06	0.0	0.0	0.0	0.08850209375
0.0	0.0	0.0	0.0	0.0	4000000.0	0.0	0.0	1.49	2.19	1.1	0.0499999999993	6.17	0.3	0.73	0.219999999999	4.72	0.13	2.04	1.52	0.54	AAA692.CD3.X16.Y14.tile.tissue.png	151	1	2000	151	436531252fc6d66486b0d7c2b5adb85b	0	0	0	0	0	0	0	0	0	0	0	0	0	/home/dhl_ec/bnelissen/Slides/CD3_manuscript/CD3_slides/AAA692.CD3/AAA692.CD3.run1	255	1.0	0.06	1.0	0.06	0.0	-11.3148042638	0.0	0.0918623839949
0.0	6242.0	0.0	510.0	6242.0	4000000.0	0.0	2.0	2.08	3.41	1.12	0.0599999999995	6.6	0.36	0.750000000001	0.21	5.83	0.14	2.09	1.53	0.72	AAA692.CD3.X16.Y15.tile.tissue.png	152	1	2000	152	bfff284b88b9f0698c39f4747fdb7023	0	0	0	0	0	0	0	0	0	0	0	0	0	/home/dhl_ec/bnelissen/Slides/CD3_manuscript/CD3_slides/AAA692.CD3/AAA692.CD3.run1	255	0.7	0.06	0.7	0.06	0.0	-10.4187683405	0.478327923805	0.147489349335
0.0	21565.0	0.0	656.0	21565.0	4000000.0	0.0	1.0	2.77	2.25	1.15	0.0500000000002	6.59	0.37	0.84	0.21	5.83	0.14	2.11	1.57	0.96	AAA692.CD3.X16.Y16.tile.tissue.png	153	1	2000	153	428948bc2b0f9a17f5adfd4d0ce7ca58	0	0	0	0	0	0	0	0	0	0	0	0	0	/home/dhl_ec/bnelissen/Slides/CD3_manuscript/CD3_slides/AAA692.CD3/AAA692.CD3.run1	255	0.7	0.06	0.7	0.06	0.0	-11.7876999297	0.10441606408	6.33772802542
0.0	0.0	0.0	0.0	0.0	4000000.0	0.0	0.0	3.12	2.86	1.12	0.0500000000002	6.16	0.29	0.74	0.21	4.71	0.13	2.03	1.53	0.76	AAA692.CD3.X16.Y2.tile.tissue.png	154	1	2000	154	379f6dd8810a23dbea4811e12558dda1	0	0	0	0	0	0	0	0	0	0	0	0	0	/home/dhl_ec/bnelissen/Slides/CD3_manuscript/CD3_slides/AAA692.CD3/AAA692.CD3.run1	255	1.0	0.06	1.0	0.06	0.0	-11.7139043602	0.0	0.0970378558388
0.0	3313.0	0.0	302.0	3313.0	738000.0	0.0	1.0	1.43	2.49	0.25	0.0100000000002	1.41	0.0699999999997	0.150000000001	0.04	1.02	0.0299999999997	0.39	0.28	0.0900000000001	AAA692.CD3.X16.Y23.tile.tissue.png	155	1	2000	155	0cb259f53c6f9ea0ceab041c3fa89dd1	0	0	0	0	0	0	0	0	0	0	0	0	0	/home/dhl_ec/bnelissen/Slides/CD3_manuscript/CD3_slides/AAA692.CD3/AAA692.CD3.run1	255	0.7	0.06	0.7	0.06	0.0	-10.9523303268	0.0185517248631	8.09606983262
0.0	27219.0	0.0	1430.0	27219.0	4000000.0	0.0	4.0	3.17	4.4	1.13	0.0500000000002	6.63	0.37	0.739999999999	0.21	5.82	0.13	2.12	1.53	1.61	AAA692.CD3.X16.Y3.tile.tissue.png	156	1	2000	156	e4b7fae4568c5cf7fdb2fb2d6e50be5c	0	0	0	0	0	0	0	0	0	0	0	0	0	/home/dhl_ec/bnelissen/Slides/CD3_manuscript/CD3_slides/AAA692.CD3/AAA692.CD3.run1	255	0.7	0.06	0.7	0.06	0.0	-11.466038694	0.421946146017	0.081550668457
0.0	0.0	0.0	0.0	0.0	4000000.0	0.0	0.0	1.56	1.48	1.14	0.0499999999993	6.17	0.309999999999	0.74	0.21	4.75	0.13	2.03	1.53	0.81	AAA692.CD3.X16.Y4.tile.tissue.png	157	1	2000	157	491351a481a2f556c62aaf7820f7e0b3	0	0	0	0	0	0	0	0	0	0	0	0	0	/home/dhl_ec/bnelissen/Slides/CD3_manuscript/CD3_slides/AAA692.CD3/AAA692.CD3.run1	255	1.0	0.06	1.0	0.06	0.0	-11.6895546697	0.0	0.0803901559601
0.0	0.0	0.0	0.0	0.0	4000000.0	0.0	0.0	2.92	3.93	1.16	0.04	6.19	0.299999999999	0.740000000001	0.21	4.71	0.120000000001	2.03	1.57	0.970000000001	AAA692.CD3.X16.Y5.tile.tissue.png	158	1	2000	158	22c2cd165acda24f5ad6775f4831d94d	0	0	0	0	0	0	0	0	0	0	0	0	0	/home/dhl_ec/bnelissen/Slides/CD3_manuscript/CD3_slides/AAA692.CD3/AAA692.CD3.run1	255	1.0	0.06	1.0	0.06	0.0	-11.9045909685	0.0	0.0887444020157
0.0	1351.0	0.0	162.0	1351.0	4000000.0	0.0	1.0	3.85	3.12	1.15	0.0500000000002	6.61	0.36	0.750000000001	0.21	5.81	0.14	2.08	1.53	1.48	AAA692.CD3.X16.Y6.tile.tissue.png	159	1	2000	159	00ff8f77b65c8a56a49f993ae6dbf471	0	0	0	0	0	0	0	0	0	0	0	0	0	/home/dhl_ec/bnelissen/Slides/CD3_manuscript/CD3_slides/AAA692.CD3/AAA692.CD3.run1	255	0.7	0.06	0.7	0.06	0.0	-12.1447187171	2.12937140024	0.0924550591736
0.0	0.0	0.0	0.0	0.0	4000000.0	0.0	0.0	2.06	2.89	1.15	0.0500000000002	6.13	0.47	1.19	0.330000000001	6.76	0.200000000001	3.03	2.29	0.98	AAA692.CD3.X16.Y7.tile.tissue.png	160	1	2000	160	8894691eef9f242d2efe1e495d8af5ee	0	0	0	0	0	0	0	0	0	0	0	0	0	/home/dhl_ec/bnelissen/Slides/CD3_manuscript/CD3_slides/AAA692.CD3/AAA692.CD3.run1	255	1.0	0.06	1.0	0.06	0.0	-11.4141047074	0.0	0.090666929966
0.0	2969.0	0.0	246.0	2969.0	4000000.0	0.0	1.0	2.19	3.73	1.78	0.0799999999999	9.64	0.57	1.21	0.33	8.8	0.219999999999	3.26	2.3	0.910000000001	AAA692.CD3.X16.Y8.tile.tissue.png	161	1	2000	161	f31533040111666196d0f09fa36a8da4	0	0	0	0	0	0	0	0	0	0	0	0	0	/home/dhl_ec/bnelissen/Slides/CD3_manuscript/CD3_slides/AAA692.CD3/AAA692.CD3.run1	255	0.7	0.06	0.7	0.06	-7.42855930554	-12.41883929	3.07313085302	0.0881161274414
2025.0	9932.0	551.0	622.0	9932.0	4000000.0	9.0	2.0	2.4	2.68	1.8	0.0799999999999	9.72	0.57	1.19	0.33	9.45	0.37	3.36	2.31	1.21	AAA692.CD3.X16.Y9.tile.tissue.png	162	1	2000	162	6ab2d0a6e2cd6de301a57c8086b11ebd	0	0	0	0	0	0	0	0	0	0	0	0	0	/home/dhl_ec/bnelissen/Slides/CD3_manuscript/CD3_slides/AAA692.CD3/AAA692.CD3.run1	255	0.7	0.06	0.7	0.06	-9.32273879835	-12.3932438206	3.34314105504	0.103845419434
0.0	0.0	0.0	0.0	0.0	4000000.0	0.0	0.0	2.7	1.4	1.78	0.0799999999999	6.7	0.29	0.9	0.21	4.75	0.13	2.12	1.52	0.97	AAA692.CD3.X17.Y1.tile.tissue.png	163	1	2000	163	6aeff1744d5501ebea36d73e9f959de1	0	0	0	0	0	0	0	0	0	0	0	0	0	/home/dhl_ec/bnelissen/Slides/CD3_manuscript/CD3_slides/AAA692.CD3/AAA692.CD3.run1	255	1.0	0.06	1.0	0.06	0.0	0.0	0.0	3.462474
363.0	40576.0	135.0	2105.0	40576.0	4000000.0	2.0	6.0	2.22	2.52	1.8	0.0799999999999	9.73	0.57	1.2	0.36	9.54	0.31	3.13	2.31	0.64	AAA692.CD3.X17.Y10.tile.tissue.png	164	1	2000	164	16e2229a132435c407240415e1bc40b0	0	0	0	0	0	0	0	0	0	0	0	0	0	/home/dhl_ec/bnelissen/Slides/CD3_manuscript/CD3_slides/AAA692.CD3/AAA692.CD3.run1	255	0.7	0.06	0.7	0.06	-9.13135343642	-12.386224605	2.11033828051	0.13415367334
290.0	56314.0	190.0	3182.0	56314.0	4000000.0	4.0	7.0	4.06	2.06	1.78	0.0799999999999	9.71	0.57	1.2	0.33	9.26	0.309999999999	3.16	2.29	0.87	AAA692.CD3.X17.Y11.tile.tissue.png	165	1	2000	165	4261dae2684c2ee0a6afda70e0e03b4c	0	0	0	0	0	0	0	0	0	0	0	0	0	/home/dhl_ec/bnelissen/Slides/CD3_manuscript/CD3_slides/AAA692.CD3/AAA692.CD3.run1	255	0.7	0.06	0.7	0.06	-9.11791391763	-12.4345561178	2.89335376861	0.0788767783203
0.0	0.0	0.0	0.0	0.0	4000000.0	0.0	0.0	3.17	1.85	1.8	0.0799999999999	9.23	0.47	1.2	0.33	6.78	0.21	3.04	2.29	0.710000000001	AAA692.CD3.X17.Y12.tile.tissue.png	166	1	2000	166	42c2d32484aeb07d59022539093572dc	0	0	0	0	0	0	0	0	0	0	0	0	0	/home/dhl_ec/bnelissen/Slides/CD3_manuscript/CD3_slides/AAA692.CD3/AAA692.CD3.run1	255	1.0	0.06	1.0	0.06	0.0	-12.1375837561	0.0	0.0891039190979
0.0	0.0	0.0	0.0	0.0	4000000.0	0.0	0.0	3.7	1.58	1.79	0.0799999999999	8.12	0.47	1.19	0.32	6.74	0.21	3.04	2.29	1.52	AAA692.CD3.X17.Y13.tile.tissue.png	167	1	2000	167	58c9964e1375e45a862731e1ae0282d9	0	0	0	0	0	0	0	0	0	0	0	0	0	/home/dhl_ec/bnelissen/Slides/CD3_manuscript/CD3_slides/AAA692.CD3/AAA692.CD3.run1	255	1.0	0.06	1.0	0.06	0.0	0.0	0.0	0.08107625
0.0	0.0	0.0	0.0	0.0	4000000.0	0.0	0.0	3.62	2.51	1.78	0.0699999999997	8.2	0.47	1.19	0.33	6.76	0.21	3.04	2.31	0.81	AAA692.CD3.X17.Y14.tile.tissue.png	168	1	2000	168	b7bebd459386d4c2c72f83d6076cfa2f	0	0	0	0	0	0	0	0	0	0	0	0	0	/home/dhl_ec/bnelissen/Slides/CD3_manuscript/CD3_slides/AAA692.CD3/AAA692.CD3.run1	255	1.0	0.06	1.0	0.06	0.0	0.0	0.0	0.0977739453125
278.0	1697.0	79.0	182.0	1697.0	4000000.0	1.0	1.0	1.71	3.13	1.78	0.0699999999997	9.75	0.570000000001	1.2	0.33	9.26	0.31	3.11	2.32	0.67	AAA692.CD3.X17.Y15.tile.tissue.png	169	1	2000	169	85d935d30b4bc4c54cc48a5bf05c59e3	0	0	0	0	0	0	0	0	0	0	0	0	0	/home/dhl_ec/bnelissen/Slides/CD3_manuscript/CD3_slides/AAA692.CD3/AAA692.CD3.run1	255	0.7	0.06	0.7	0.06	-7.41732334638	-12.2511699714	1.14829408578	0.109473509796
0.0	0.0	0.0	0.0	0.0	4000000.0	0.0	0.0	1.31	3.36	1.79	0.0900000000001	9.25	0.469999999999	1.19	0.320000000001	6.8	0.21	3.03	2.29	0.689999999999	AAA692.CD3.X17.Y16.tile.tissue.png	170	1	2000	170	6bf35e47d6a8c5047ffa7b21d495ba9e	0	0	0	0	0	0	0	0	0	0	0	0	0	/home/dhl_ec/bnelissen/Slides/CD3_manuscript/CD3_slides/AAA692.CD3/AAA692.CD3.run1	255	1.0	0.06	1.0	0.06	0.0	-10.5067093192	0.0	0.338150629841
0.0	0.0	0.0	0.0	0.0	4000000.0	0.0	0.0	2.21	2.7	1.78	0.0900000000001	8.14	0.48	1.37	0.33	6.62	0.2	2.42	1.52	1.08	AAA692.CD3.X17.Y17.tile.tissue.png	171	1	2000	171	e773dc0176db9f9232762068e8183552	0	0	0	0	0	0	0	0	0	0	0	0	0	/home/dhl_ec/bnelissen/Slides/CD3_manuscript/CD3_slides/AAA692.CD3/AAA692.CD3.run1	255	1.0	0.06	1.0	0.06	0.0	0.0	0.0	10.506302
0.0	0.0	0.0	0.0	0.0	4000000.0	0.0	0.0	3.0	3.22	1.77	0.0799999999999	9.07	0.47	1.19	0.330000000001	6.62	0.209999999999	3.04	2.3	1.13	AAA692.CD3.X17.Y2.tile.tissue.png	172	1	2000	172	ac13297a2c45c4a552ed44e4a818793e	0	0	0	0	0	0	0	0	0	0	0	0	0	/home/dhl_ec/bnelissen/Slides/CD3_manuscript/CD3_slides/AAA692.CD3/AAA692.CD3.run1	255	1.0	0.06	1.0	0.06	0.0	-8.87357777286	0.0	0.444380925631
0.0	6525.0	0.0	991.0	6525.0	738000.0	0.0	1.0	1.39	0.7	0.360000000001	0.0100000000002	2.08	0.1	0.24	0.0599999999995	1.45	0.04	0.6	0.42	0.150000000001	AAA692.CD3.X17.Y23.tile.tissue.png	173	1	2000	173	f1e150c094fabb90f5d6dffb02cef56e	0	0	0	0	0	0	0	0	0	0	0	0	0	/home/dhl_ec/bnelissen/Slides/CD3_manuscript/CD3_slides/AAA692.CD3/AAA692.CD3.run1	255	0.7	0.06	0.7	0.06	0.0	-11.1053474388	0.0168359655621	5.98111971637
0.0	0.0	0.0	0.0	0.0	4000000.0	0.0	0.0	2.42	3.03	1.79	0.0699999999997	8.13	0.469999999999	1.2	0.32	6.68	0.21	3.01	2.29	0.73	AAA692.CD3.X17.Y3.tile.tissue.png	174	1	2000	174	46c1ad545eafbe3e43fc1fe882c6c27b	0	0	0	0	0	0	0	0	0	0	0	0	0	/home/dhl_ec/bnelissen/Slides/CD3_manuscript/CD3_slides/AAA692.CD3/AAA692.CD3.run1	255	1.0	0.06	1.0	0.06	0.0	0.0	0.0	0.101135367187
0.0	2852.0	0.0	274.0	2852.0	4000000.0	0.0	1.0	2.55	1.55	1.77	0.0799999999999	9.61	0.559999999999	1.2	0.32	8.04	0.22	3.13	2.3	0.669999999999	AAA692.CD3.X17.Y4.tile.tissue.png	175	1	2000	175	b59cfec487cbaff7fc24a173449a0c81	0	0	0	0	0	0	0	0	0	0	0	0	0	/home/dhl_ec/bnelissen/Slides/CD3_manuscript/CD3_slides/AAA692.CD3/AAA692.CD3.run1	255	0.7	0.06	0.7	0.06	0.0	-12.0253816448	0.899860826147	0.0896244749146
0.0	0.0	0.0	0.0	0.0	4000000.0	0.0	0.0	1.37	2.81	1.77	0.0699999999997	9.17	0.48	1.2	0.32	6.63	0.200000000001	3.02	2.29	0.69	AAA692.CD3.X17.Y5.tile.tissue.png	176	1	2000	176	a62186012291048480c0373d8b18fe9b	0	0	0	0	0	0	0	0	0	0	0	0	0	/home/dhl_ec/bnelissen/Slides/CD3_manuscript/CD3_slides/AAA692.CD3/AAA692.CD3.run1	255	1.0	0.06	1.0	0.06	0.0	-11.984143725	0.0	0.104853669849
103.0	2025.0	52.0	204.0	2025.0	4000000.0	1.0	1.0	3.13	3.41	1.79	0.0699999999997	9.66	0.559999999999	1.21	0.33	9.15	0.309999999999	3.1	2.29	1.03	AAA692.CD3.X17.Y6.tile.tissue.png	177	1	2000	177	1c55af291cccaf2f4453a88f8b390df0	0	0	0	0	0	0	0	0	0	0	0	0	0	/home/dhl_ec/bnelissen/Slides/CD3_manuscript/CD3_slides/AAA692.CD3/AAA692.CD3.run1	255	0.7	0.06	0.7	0.06	-9.07793809837	-12.3450301891	3.93614156864	0.0838336551514
0.0	6926.0	0.0	390.0	6926.0	4000000.0	0.0	1.0	3.06	2.4	1.78	0.0699999999997	9.65	0.570000000001	1.2	0.32	6.57	0.21	2.35	1.66	0.66	AAA692.CD3.X17.Y7.tile.tissue.png	178	1	2000	178	10e8e52a303c3bf0130add13e1c6966b	0	0	0	0	0	0	0	0	0	0	0	0	0	/home/dhl_ec/bnelissen/Slides/CD3_manuscript/CD3_slides/AAA692.CD3/AAA692.CD3.run1	255	0.7	0.06	0.7	0.06	0.0	-11.3695803792	0.0257540842442	0.0850875049744
0.0	2064.0	0.0	216.0	2064.0	4000000.0	0.0	1.0	2.47	2.9	1.77	0.0799999999999	7.16	0.559999999999	1.17	0.21	5.9	0.21	2.32	1.57	0.910000000001	AAA692.CD3.X17.Y8.tile.tissue.png	179	1	2000	179	453005640eeb8dab43bab672017737fd	0	0	0	0	0	0	0	0	0	0	0	0	0	/home/dhl_ec/bnelissen/Slides/CD3_manuscript/CD3_slides/AAA692.CD3/AAA692.CD3.run1	255	0.7	0.06	0.7	0.06	0.0	-12.1164234784	0.898484400076	0.0977082632675
0.0	147303.0	0.0	2946.0	147303.0	4000000.0	0.0	2.0	1.96	3.38	1.13	0.0500000000002	7.69	0.39	0.75	0.21	6.02	0.14	2.14	1.53	1.16	AAA692.CD3.X17.Y9.tile.tissue.png	180	1	2000	180	c9dee2ea01e345857df34c3ebb5dd66f	0	0	0	0	0	0	0	0	0	0	0	0	0	/home/dhl_ec/bnelissen/Slides/CD3_manuscript/CD3_slides/AAA692.CD3/AAA692.CD3.run1	255	0.7	0.06	0.7	0.06	0.0	-11.2888474928	0.411570241271	0.165273173828
64.0	2497.0	40.0	246.0	2497.0	4000000.0	1.0	1.0	4.65	3.4	1.79	0.0900000000001	6.96	0.56	1.25	0.33	8.96	0.31	3.08	2.29	0.69	AAA692.CD3.X18.Y10.tile.tissue.png	181	1	2000	181	7badc2dd59dfc9fd9af3367617863cae	0	0	0	0	0	0	0	0	0	0	0	0	0	/home/dhl_ec/bnelissen/Slides/CD3_manuscript/CD3_slides/AAA692.CD3/AAA692.CD3.run1	255	0.7	0.06	0.7	0.06	-9.05990910688	-11.7165173938	4.06278923058	2.48084398074
0.0	0.0	0.0	0.0	0.0	4000000.0	0.0	0.0	3.71	3.05	1.78	0.0799999999999	9.09	0.47	1.22	0.33	6.67	0.21	3.03	2.28	0.73	AAA692.CD3.X18.Y11.tile.tissue.png	182	1	2000	182	1fcb0064626ae47e51d4e15e326a9aa7	0	0	0	0	0	0	0	0	0	0	0	0	0	/home/dhl_ec/bnelissen/Slides/CD3_manuscript/CD3_slides/AAA692.CD3/AAA692.CD3.run1	255	1.0	0.06	1.0	0.06	0.0	-10.9849861943	0.0	3.07329948512
0.0	0.0	0.0	0.0	0.0	4000000.0	0.0	0.0	2.47	2.67	1.77	0.0900000000001	9.12	0.47	1.24	0.32	6.76	0.2	3.03	2.3	0.860000000001	AAA692.CD3.X18.Y12.tile.tissue.png	183	1	2000	183	ec5b176b99dc6f77372345b00677dee1	0	0	0	0	0	0	0	0	0	0	0	0	0	/home/dhl_ec/bnelissen/Slides/CD3_manuscript/CD3_slides/AAA692.CD3/AAA692.CD3.run1	255	1.0	0.06	1.0	0.06	0.0	-11.0556581122	0.0	3.77511543523
0.0	0.0	0.0	0.0	0.0	4000000.0	0.0	0.0	3.88	1.42	1.78	0.0900000000001	9.2	0.47	1.24	0.32	6.67	0.2	3.02	2.29	0.700000000001	AAA692.CD3.X18.Y13.tile.tissue.png	184	1	2000	184	8956b7c682a8205095cc627b8245c7ac	0	0	0	0	0	0	0	0	0	0	0	0	0	/home/dhl_ec/bnelissen/Slides/CD3_manuscript/CD3_slides/AAA692.CD3/AAA692.CD3.run1	255	1.0	0.06	1.0	0.06	0.0	-9.54799852739	0.0	6.94756301883
0.0	0.0	0.0	0.0	0.0	4000000.0	0.0	0.0	2.19	2.53	1.79	0.0799999999999	8.22	0.469999999999	1.26	0.33	6.76	0.21	3.04	2.32	1.35	AAA692.CD3.X18.Y14.tile.tissue.png	185	1	2000	185	75e821905360980d2d0535e31ddaadd0	0	0	0	0	0	0	0	0	0	0	0	0	0	/home/dhl_ec/bnelissen/Slides/CD3_manuscript/CD3_slides/AAA692.CD3/AAA692.CD3.run1	255	1.0	0.06	1.0	0.06	0.0	0.0	0.0	9.153333
0.0	0.0	0.0	0.0	0.0	4000000.0	0.0	0.0	2.6	3.04	1.78	0.0799999999999	8.16	0.48	1.27	0.33	6.74	0.2	3.03	2.3	0.759999999999	AAA692.CD3.X18.Y15.tile.tissue.png	186	1	2000	186	29439e07145797f7e2a6460011ebcb63	0	0	0	0	0	0	0	0	0	0	0	0	0	/home/dhl_ec/bnelissen/Slides/CD3_manuscript/CD3_slides/AAA692.CD3/AAA692.CD3.run1	255	1.0	0.06	1.0	0.06	0.0	0.0	0.0	9.280634
0.0	0.0	0.0	0.0	0.0	4000000.0	0.0	0.0	3.58	2.37	1.77	0.0799999999999	8.2	0.47	1.28	0.33	6.79	0.2	3.03	2.28	0.96	AAA692.CD3.X18.Y16.tile.tissue.png	187	1	2000	187	4e9a4310465a1ce0267de9a254298bff	0	0	0	0	0	0	0	0	0	0	0	0	0	/home/dhl_ec/bnelissen/Slides/CD3_manuscript/CD3_slides/AAA692.CD3/AAA692.CD3.run1	255	1.0	0.06	1.0	0.06	0.0	0.0	0.0	10.138401
0.0	0.0	0.0	0.0	0.0	4000000.0	0.0	0.0	2.74	2.01	1.12	0.0600000000004	6.27	0.47	1.29	0.320000000001	6.82	0.21	3.06	2.38	0.93	AAA692.CD3.X18.Y17.tile.tissue.png	188	1	2000	188	2fce727234b59984ec7bdf3e5db64b80	0	0	0	0	0	0	0	0	0	0	0	0	0	/home/dhl_ec/bnelissen/Slides/CD3_manuscript/CD3_slides/AAA692.CD3/AAA692.CD3.run1	255	1.0	0.06	1.0	0.06	0.0	-10.4049135795	0.0	8.47122244441
213.0	1610.0	72.0	178.0	1610.0	4000000.0	1.0	1.0	1.88	2.37	1.78	0.0900000000001	9.82	0.59	1.66	0.33	9.38	0.36	3.17	2.42	1.14	AAA692.CD3.X18.Y18.tile.tissue.png	189	1	2000	189	04f67e54d0cda6b303173e4170e08a93	0	0	0	0	0	0	0	0	0	0	0	0	0	/home/dhl_ec/bnelissen/Slides/CD3_manuscript/CD3_slides/AAA692.CD3/AAA692.CD3.run1	255	0.7	0.06	0.7	0.06	-7.95718773128	-12.552589844	2.04280593454	1.9131826705
0.0	22273.0	0.0	1164.0	22273.0	4000000.0	0.0	4.0	2.71	1.98	1.89	0.0899999999992	9.89	0.57	1.26	0.33	8.98	0.219999999999	3.15	2.32	0.75	AAA692.CD3.X18.Y2.tile.tissue.png	190	1	2000	190	44829d9705673022803f465511a4b8c5	0	0	0	0	0	0	0	0	0	0	0	0	0	/home/dhl_ec/bnelissen/Slides/CD3_manuscript/CD3_slides/AAA692.CD3/AAA692.CD3.run1	255	0.7	0.06	0.7	0.06	-7.98104488377	-11.1877731113	0.914585388237	3.23163957947
0.0	32158.0	0.0	2291.0	32158.0	738000.0	0.0	3.0	2.0	2.27	0.35	0.00999999999931	2.05	0.120000000001	0.24	0.0600000000004	1.46	0.04	0.61	0.42	0.13	AAA692.CD3.X18.Y23.tile.tissue.png	191	1	2000	191	3836f46c0f0df23b24bad9e66a92c7a3	0	0	0	0	0	0	0	0	0	0	0	0	0	/home/dhl_ec/bnelissen/Slides/CD3_manuscript/CD3_slides/AAA692.CD3/AAA692.CD3.run1	255	0.7	0.06	0.7	0.06	0.0	-11.5238745713	0.043102773774	7.48367618311
0.0	0.0	0.0	0.0	0.0	4000000.0	0.0	0.0	3.09	3.78	1.12	0.0500000000002	6.22	0.29	1.24	0.33	5.03	0.12	2.52	1.97	1.69	AAA692.CD3.X18.Y3.tile.tissue.png	192	1	2000	192	a8cb8433d981ccb5c5f68ed732010960	0	0	0	0	0	0	0	0	0	0	0	0	0	/home/dhl_ec/bnelissen/Slides/CD3_manuscript/CD3_slides/AAA692.CD3/AAA692.CD3.run1	255	1.0	0.06	1.0	0.06	0.0	-11.3413902688	0.0	4.31328982547
0.0	0.0	0.0	0.0	0.0	4000000.0	0.0	0.0	2.43	1.62	1.78	0.0799999999999	6.22	0.3	0.79	0.21	4.8	0.13	2.03	1.54	0.87	AAA692.CD3.X18.Y4.tile.tissue.png	193	1	2000	193	d25932668019e2089f4c93c235477513	0	0	0	0	0	0	0	0	0	0	0	0	0	/home/dhl_ec/bnelissen/Slides/CD3_manuscript/CD3_slides/AAA692.CD3/AAA692.CD3.run1	255	1.0	0.06	1.0	0.06	0.0	-10.7841849178	0.0	5.74270360081
0.0	0.0	0.0	0.0	0.0	4000000.0	0.0	0.0	2.73	1.78	1.78	0.0899999999992	6.33	0.299999999999	0.79	0.23	4.85	0.13	2.18	1.53	0.509999999999	AAA692.CD3.X18.Y5.tile.tissue.png	194	1	2000	194	81a54405f58aa8ce68972d14678531d0	0	0	0	0	0	0	0	0	0	0	0	0	0	/home/dhl_ec/bnelissen/Slides/CD3_manuscript/CD3_slides/AAA692.CD3/AAA692.CD3.run1	255	1.0	0.06	1.0	0.06	0.0	-10.0255175126	0.0	6.53263641291
0.0	0.0	0.0	0.0	0.0	4000000.0	0.0	0.0	2.86	1.04	1.19	0.0599999999995	5.71	0.31	0.780000000001	0.23	4.77	0.13	2.03	1.52	1.1	AAA692.CD3.X18.Y6.tile.tissue.png	195	1	2000	195	92f4fcb80eb124fa133cce5dbadc343d	0	0	0	0	0	0	0	0	0	0	0	0	0	/home/dhl_ec/bnelissen/Slides/CD3_manuscript/CD3_slides/AAA692.CD3/AAA692.CD3.run1	255	1.0	0.06	1.0	0.06	0.0	0.0	0.0	7.8958915
0.0	0.0	0.0	0.0	0.0	4000000.0	0.0	0.0	1.48	2.71	1.12	0.0600000000004	6.42	0.3	0.77	0.219999999999	4.75	0.13	2.04	1.51	0.919999999999	AAA692.CD3.X18.Y7.tile.tissue.png	196	1	2000	196	dea581bb2bb2fa8b8fa164c77f2fd455	0	0	0	0	0	0	0	0	0	0	0	0	0	/home/dhl_ec/bnelissen/Slides/CD3_manuscript/CD3_slides/AAA692.CD3/AAA692.CD3.run1	255	1.0	0.06	1.0	0.06	0.0	-10.9542956294	0.0	3.31762679738
0.0	0.0	0.0	0.0	0.0	4000000.0	0.0	0.0	2.59	2.29	1.36	0.0699999999997	6.48	0.31	0.760000000001	0.22	4.81	0.21	2.22	1.52	0.549999999999	AAA692.CD3.X18.Y8.tile.tissue.png	197	1	2000	197	49cdc89823890cfa5509664c2fed2e96	0	0	0	0	0	0	0	0	0	0	0	0	0	/home/dhl_ec/bnelissen/Slides/CD3_manuscript/CD3_slides/AAA692.CD3/AAA692.CD3.run1	255	1.0	0.06	1.0	0.06	0.0	-9.85258613834	0.0	2.5052407037
0.0	15447.0	0.0	766.0	15447.0	4000000.0	0.0	2.0	2.07	1.14	1.16	0.0599999999995	6.9	0.45	0.780000000001	0.22	6.37	0.22	2.12	1.54	0.47	AAA692.CD3.X18.Y9.tile.tissue.png	198	1	2000	198	f4b84ae7e8e2ca97856b25a32d87755c	0	0	0	0	0	0	0	0	0	0	0	0	0	/home/dhl_ec/bnelissen/Slides/CD3_manuscript/CD3_slides/AAA692.CD3/AAA692.CD3.run1	255	0.7	0.06	0.7	0.06	-8.07532188214	-11.5306161373	1.04974307393	2.10266890356
0.0	38034.0	0.0	1288.0	38034.0	4000000.0	0.0	1.0	2.64	1.67	1.17	0.0599999999995	7.06	0.43	0.880000000001	0.22	5.94	0.14	2.11	1.68	0.679999999999	AAA692.CD3.X2.Y1.tile.tissue.png	199	1	2000	199	412b1aa8d1575a68c0f5659ed6b4de8b	0	0	0	0	0	0	0	0	0	0	0	0	0	/home/dhl_ec/bnelissen/Slides/CD3_manuscript/CD3_slides/AAA692.CD3/AAA692.CD3.run1	255	0.7	0.06	0.7	0.06	0.0	-11.535530857	2.03413824637	2.97873542767
886.0	451103.0	426.0	6050.0	451103.0	4000000.0	9.0	2.0	2.48	3.7	1.6	0.0500000000002	6.87	0.38	0.75	0.190000000001	7.24	0.24	2.29	1.53	0.690000000001	AAA692.CD3.X2.Y10.tile.tissue.png	200	1	2000	200	7ef115b86567f28b97b9124e2c30259f	0	0	0	0	0	0	0	0	0	0	0	0	0	/home/dhl_ec/bnelissen/Slides/CD3_manuscript/CD3_slides/AAA692.CD3/AAA692.CD3.run1	255	0.7	0.06	0.7	0.06	-9.75685864724	-11.1951896804	2.84574526275	0.417360177734
2114.0	841884.0	1120.0	7519.0	841884.0	4000000.0	26.0	2.0	1.74	2.4	1.16	0.0500000000002	7.16	0.469999999999	0.76	0.190000000001	7.47	0.25	2.34	1.52	0.550000000001	AAA692.CD3.X2.Y11.tile.tissue.png	201	1	2000	201	8b90996ee2987107f616996d566c99b7	0	0	0	0	0	0	0	0	0	0	0	0	0	/home/dhl_ec/bnelissen/Slides/CD3_manuscript/CD3_slides/AAA692.CD3/AAA692.CD3.run1	255	0.7	0.06	0.7	0.06	-9.3942669243	-12.0013250084	2.52705893077	0.169178652344
11928.0	2071467.0	4402.0	13181.0	2071467.0	4000000.0	92.0	6.0	2.76	1.66	1.21	0.0500000000002	7.78	0.39	0.75	0.14	8.57	0.3	2.23	1.53	0.74	AAA692.CD3.X2.Y12.tile.tissue.png	202	1	2000	202	4a2aa494c179dca853e37f8d8f31dae8	0	0	0	0	0	0	0	0	0	0	0	0	0	/home/dhl_ec/bnelissen/Slides/CD3_manuscript/CD3_slides/AAA692.CD3/AAA692.CD3.run1	255	0.7	0.06	0.7	0.06	-9.35032711359	-11.8502732345	1.8367398787	0.21402296875
7244.0	2538560.0	3160.0	14399.0	2538560.0	4000000.0	63.0	4.0	1.13	1.68	1.18	0.0799999999999	7.65	0.38	0.749999999999	0.12	8.85	0.31	2.24	1.55	0.51	AAA692.CD3.X2.Y13.tile.tissue.png	203	1	2000	203	7ed4279966349e36e1e4e7fddf1df4ce	0	0	0	0	0	0	0	0	0	0	0	0	0	/home/dhl_ec/bnelissen/Slides/CD3_manuscript/CD3_slides/AAA692.CD3/AAA692.CD3.run1	255	0.7	0.06	0.7	0.06	-9.00856330771	-11.8078346578	1.58626084971	0.20540590625
12000.0	202746.0	4497.0	4078.0	202746.0	4000000.0	85.0	4.0	1.11	2.16	1.14	0.0500000000002	7.05	0.37	0.740000000001	0.21	7.11	0.23	2.12	1.52	0.93	AAA692.CD3.X2.Y14.tile.tissue.png	204	1	2000	204	18c50c8d54e7fc03d559036bb9503ebb	0	0	0	0	0	0	0	0	0	0	0	0	0	/home/dhl_ec/bnelissen/Slides/CD3_manuscript/CD3_slides/AAA692.CD3/AAA692.CD3.run1	255	0.7	0.06	0.7	0.06	-8.67307654827	-11.9783397149	1.93910863097	0.151094769531
0.0	0.0	0.0	0.0	0.0	4000000.0	0.0	0.0	2.97	2.65	1.14	0.0599999999995	6.4	0.31	0.749999999999	0.219999999999	4.74	0.13	2.05	1.51	1.17	AAA692.CD3.X2.Y15.tile.tissue.png	205	1	2000	205	f9ce0b67196b70b6bda9493c3aa76ae8	0	0	0	0	0	0	0	0	0	0	0	0	0	/home/dhl_ec/bnelissen/Slides/CD3_manuscript/CD3_slides/AAA692.CD3/AAA692.CD3.run1	255	1.0	0.06	1.0	0.06	0.0	-12.0083067488	0.0	0.114125903244
0.0	0.0	0.0	0.0	0.0	4000000.0	0.0	0.0	2.65	1.11	1.17	0.0499999999993	5.79	0.320000000001	0.79	0.23	4.97	0.129999999999	2.22	1.52	1.0	AAA692.CD3.X2.Y16.tile.tissue.png	206	1	2000	206	4593dae013402f20806f4790a4f4fa7d	0	0	0	0	0	0	0	0	0	0	0	0	0	/home/dhl_ec/bnelissen/Slides/CD3_manuscript/CD3_slides/AAA692.CD3/AAA692.CD3.run1	255	1.0	0.06	1.0	0.06	0.0	0.0	0.0	6.3111415
0.0	1316.0	0.0	164.0	1316.0	4000000.0	0.0	1.0	3.09	1.59	1.12	0.0600000000004	6.74	0.379999999999	0.759999999999	0.240000000001	5.92	0.13	2.27	1.53	0.95	AAA692.CD3.X2.Y17.tile.tissue.png	207	1	2000	207	517478d6ed41541ad8cff9fddc0645b0	0	0	0	0	0	0	0	0	0	0	0	0	0	/home/dhl_ec/bnelissen/Slides/CD3_manuscript/CD3_slides/AAA692.CD3/AAA692.CD3.run1	255	0.7	0.06	0.7	0.06	0.0	-10.7798312611	2.20891443502	0.542656810997
0.0	0.0	0.0	0.0	0.0	4000000.0	0.0	0.0	2.68	2.01	1.18	0.0600000000004	5.89	0.3	0.879999999999	0.23	4.96	0.2	2.03	1.53	1.23	AAA692.CD3.X2.Y18.tile.tissue.png	208	1	2000	208	34285f2ac50eb0689429ba9992cc3068	0	0	0	0	0	0	0	0	0	0	0	0	0	/home/dhl_ec/bnelissen/Slides/CD3_manuscript/CD3_slides/AAA692.CD3/AAA692.CD3.run1	255	1.0	0.06	1.0	0.06	0.0	0.0	0.0	7.109321
0.0	0.0	0.0	0.0	0.0	4000000.0	0.0	0.0	2.96	2.17	1.15	0.0599999999995	5.61	0.490000000001	0.99	0.23	4.81	0.190000000001	2.9	1.54	0.97	AAA692.CD3.X2.Y19.tile.tissue.png	209	1	2000	209	02af04ad832f207af400263a541fef6f	0	0	0	0	0	0	0	0	0	0	0	0	0	/home/dhl_ec/bnelissen/Slides/CD3_manuscript/CD3_slides/AAA692.CD3/AAA692.CD3.run1	255	1.0	0.06	1.0	0.06	0.0	0.0	0.0	3.58875125
0.0	8767.0	0.0	490.0	8767.0	4000000.0	0.0	1.0	3.01	1.49	1.16	0.0600000000004	6.67	0.58	1.12	0.23	5.94	0.139999999999	2.09	1.53	1.14	AAA692.CD3.X2.Y2.tile.tissue.png	210	1	2000	210	9a1e52bacc520bafefa8262f71a6b00c	0	0	0	0	0	0	0	0	0	0	0	0	0	/home/dhl_ec/bnelissen/Slides/CD3_manuscript/CD3_slides/AAA692.CD3/AAA692.CD3.run1	255	0.7	0.06	0.7	0.06	0.0	-11.5861837338	2.38197016333	3.32960320027
0.0	0.0	0.0	0.0	0.0	738000.0	0.0	0.0	1.19	0.650000000001	0.349999999999	0.0200000000004	1.44	0.0600000000004	0.15	0.04	0.839999999999	0.0299999999997	0.38	0.28	0.1	AAA692.CD3.X2.Y23.tile.tissue.png	211	1	2000	211	0df705f4466fcbd4e8391081582eae9f	0	0	0	0	0	0	0	0	0	0	0	0	0	/home/dhl_ec/bnelissen/Slides/CD3_manuscript/CD3_slides/AAA692.CD3/AAA692.CD3.run1	255	1.0	0.06	1.0	0.06	0.0	0.0	0.0	9.53697425474
0.0	0.0	0.0	0.0	0.0	4000000.0	0.0	0.0	1.79	0.95	1.2	0.0599999999995	5.85	0.320000000001	1.02	0.22	4.75	0.129999999999	2.19	1.52	1.1	AAA692.CD3.X2.Y3.tile.tissue.png	212	1	2000	212	e00408036cf0f9f1d51adc3bf5cc4a5e	0	0	0	0	0	0	0	0	0	0	0	0	0	/home/dhl_ec/bnelissen/Slides/CD3_manuscript/CD3_slides/AAA692.CD3/AAA692.CD3.run1	255	1.0	0.06	1.0	0.06	0.0	0.0	0.0	4.268208
2083.0	33248.0	835.0	2074.0	33248.0	4000000.0	15.0	6.0	1.56	2.23	1.16	0.0700000000006	6.95	0.39	0.76	0.219999999999	6.87	0.26	2.82	1.85	1.08	AAA692.CD3.X2.Y4.tile.tissue.png	213	1	2000	213	551e519f23078eb99825f086f02ee9ff	0	0	0	0	0	0	0	0	0	0	0	0	0	/home/dhl_ec/bnelissen/Slides/CD3_manuscript/CD3_slides/AAA692.CD3/AAA692.CD3.run1	255	0.7	0.06	0.7	0.06	-8.8090811535	-11.4707378578	3.84234245588	0.555960330078
2001.0	19369.0	764.0	1108.0	19369.0	4000000.0	13.0	2.0	3.39	2.96	1.78	0.0699999999997	7.83	0.57	0.75	0.23	6.99	0.22	2.08	1.54	0.68	AAA692.CD3.X2.Y5.tile.tissue.png	214	1	2000	214	2efccf20f5658be21575d10dc6aabf71	0	0	0	0	0	0	0	0	0	0	0	0	0	/home/dhl_ec/bnelissen/Slides/CD3_manuscript/CD3_slides/AAA692.CD3/AAA692.CD3.run1	255	0.7	0.06	0.7	0.06	-8.64354889879	-12.2659216644	4.47148249189	0.123562418945
2838.0	1668016.0	1360.0	17949.0	1668016.0	4000000.0	28.0	8.0	2.98	2.44	1.15	0.0500000000002	7.26	0.400000000001	0.75	0.150000000001	8.13	0.280000000001	2.26	1.52	0.76	AAA692.CD3.X2.Y6.tile.tissue.png	215	1	2000	215	e1f28203f3f399e9f085853daaae1768	0	0	0	0	0	0	0	0	0	0	0	0	0	/home/dhl_ec/bnelissen/Slides/CD3_manuscript/CD3_slides/AAA692.CD3/AAA692.CD3.run1	255	0.7	0.06	0.7	0.06	-9.15188326276	-11.7304735404	1.85585353481	0.219917554687
2662.0	154806.0	1110.0	6333.0	154806.0	4000000.0	19.0	5.0	2.33	1.71	1.24	0.0500000000002	7.31	0.389999999999	0.759999999999	0.219999999999	6.99	0.22	2.12	1.53	0.51	AAA692.CD3.X2.Y7.tile.tissue.png	216	1	2000	216	66998a02e835cdd263cc02bdb1dce6e7	0	0	0	0	0	0	0	0	0	0	0	0	0	/home/dhl_ec/bnelissen/Slides/CD3_manuscript/CD3_slides/AAA692.CD3/AAA692.CD3.run1	255	0.7	0.06	0.7	0.06	-9.53034634585	-12.364427814	3.26521074937	0.225762363281
0.0	0.0	0.0	0.0	0.0	4000000.0	0.0	0.0	2.94	2.3	1.16	0.0599999999995	6.68	0.3	0.780000000001	0.22	4.98	0.13	2.04	1.53	1.12	AAA692.CD3.X2.Y8.tile.tissue.png	217	1	2000	217	1db684d47af453f28bc732fe456e3146	0	0	0	0	0	0	0	0	0	0	0	0	0	/home/dhl_ec/bnelissen/Slides/CD3_manuscript/CD3_slides/AAA692.CD3/AAA692.CD3.run1	255	1.0	0.06	1.0	0.06	0.0	-10.9563882946	0.0	3.90289389307
258.0	17209.0	159.0	1251.0	17209.0	4000000.0	3.0	3.0	1.97	1.18	1.14	0.0599999999995	6.94	0.38	0.889999999999	0.219999999999	6.84	0.22	2.09	1.53	1.01	AAA692.CD3.X2.Y9.tile.tissue.png	218	1	2000	218	967415a9ddb2006461b8e104c2759791	0	0	0	0	0	0	0	0	0	0	0	0	0	/home/dhl_ec/bnelissen/Slides/CD3_manuscript/CD3_slides/AAA692.CD3/AAA692.CD3.run1	255	0.7	0.06	0.7	0.06	-9.37704701943	-12.3269232585	4.39562606727	2.77901991699
0.0	489048.0	0.0	18103.0	489048.0	4000000.0	0.0	9.0	3.44	2.38	1.13	0.0599999999995	8.18	0.389999999999	0.85	0.21	6.29	0.15	2.21	1.53	1.01	AAA692.CD3.X3.Y0.tile.tissue.png	219	1	2000	219	b31d24332f4d2a001aed910ea1d68288	0	0	0	0	0	0	0	0	0	0	0	0	0	/home/dhl_ec/bnelissen/Slides/CD3_manuscript/CD3_slides/AAA692.CD3/AAA692.CD3.run1	255	0.7	0.06	0.7	0.06	0.0	-11.725826641	1.55383597316	3.72059085156
52.0	1752944.0	28.0	31221.0	1752944.0	4000000.0	1.0	10.0	1.64	3.45	1.15	0.0599999999995	6.95	0.39	0.750000000001	0.15	8.03	0.28	2.29	1.54	0.5	AAA692.CD3.X3.Y1.tile.tissue.png	220	1	2000	220	e7d511734c123c13972f6f28c44fc23b	0	0	0	0	0	0	0	0	0	0	0	0	0	/home/dhl_ec/bnelissen/Slides/CD3_manuscript/CD3_slides/AAA692.CD3/AAA692.CD3.run1	255	0.7	0.06	0.7	0.06	-8.8619667387	-11.4250536706	1.14522307142	0.838680242188
0.0	0.0	0.0	0.0	0.0	4000000.0	0.0	0.0	2.53	2.17	1.15	0.0600000000004	6.53	0.31	0.82	0.23	4.87	0.12	2.04	1.54	0.570000000001	AAA692.CD3.X3.Y10.tile.tissue.png	221	1	2000	221	df5e57290597e109ae246533b725e13b	0	0	0	0	0	0	0	0	0	0	0	0	0	/home/dhl_ec/bnelissen/Slides/CD3_manuscript/CD3_slides/AAA692.CD3/AAA692.CD3.run1	255	1.0	0.06	1.0	0.06	0.0	-12.1257376347	0.0	4.10138198936
0.0	1530.0	0.0	172.0	1530.0	4000000.0	0.0	1.0	1.85	1.98	1.14	0.0600000000004	7.0	0.38	0.849999999999	0.219999999999	5.9	0.14	2.14	1.57	1.16	AAA692.CD3.X3.Y11.tile.tissue.png	222	1	2000	222	db23ac38c642d1ed75216c4dd124363e	0	0	0	0	0	0	0	0	0	0	0	0	0	/home/dhl_ec/bnelissen/Slides/CD3_manuscript/CD3_slides/AAA692.CD3/AAA692.CD3.run1	255	0.7	0.06	0.7	0.06	0.0	-12.4108549997	3.62416800705	4.23890093462
0.0	0.0	0.0	0.0	0.0	4000000.0	0.0	0.0	1.72	1.14	1.14	0.0599999999995	6.55	0.309999999999	0.789999999999	0.219999999999	4.84	0.13	2.04	1.53	0.599999999999	AAA692.CD3.X3.Y12.tile.tissue.png	223	1	2000	223	27868a79625de7e0be2732f914f61e35	0	0	0	0	0	0	0	0	0	0	0	0	0	/home/dhl_ec/bnelissen/Slides/CD3_manuscript/CD3_slides/AAA692.CD3/AAA692.CD3.run1	255	1.0	0.06	1.0	0.06	0.0	-11.5882032173	0.0	3.38415212411
2255.0	1110261.0	894.0	7828.0	1110261.0	4000000.0	15.0	4.0	3.24	2.23	1.12	0.0500000000002	7.39	0.38	0.750000000001	0.169999999999	7.64	0.26	2.17	1.57	1.55	AAA692.CD3.X3.Y13.tile.tissue.png	224	1	2000	224	c0a95150674535c0fe536fdda4ceb289	0	0	0	0	0	0	0	0	0	0	0	0	0	/home/dhl_ec/bnelissen/Slides/CD3_manuscript/CD3_slides/AAA692.CD3/AAA692.CD3.run1	255	0.7	0.06	0.7	0.06	-9.40586901309	-11.885666131	2.30591834125	0.158871988281
21371.0	2166416.0	7971.0	11144.0	2166416.0	4000000.0	153.0	5.0	2.98	2.04	1.13	0.0500000000002	6.82	0.37	0.75	0.13	8.74	0.31	2.23	1.54	1.08	AAA692.CD3.X3.Y14.tile.tissue.png	225	1	2000	225	a2c9b0617f5332999b90dc02853a21e1	0	0	0	0	0	0	0	0	0	0	0	0	0	/home/dhl_ec/bnelissen/Slides/CD3_manuscript/CD3_slides/AAA692.CD3/AAA692.CD3.run1	255	0.7	0.06	0.7	0.06	-9.4977930877	-12.1285653992	1.96467524739	0.300881460938
0.0	3966.0	0.0	296.0	3966.0	4000000.0	0.0	1.0	2.78	2.24	1.32	0.04	6.59	0.379999999999	0.76	0.23	6.45	0.14	2.09	1.53	0.5	AAA692.CD3.X3.Y15.tile.tissue.png	226	1	2000	226	3d33598f457cf7d4669151da5cf0439e	0	0	0	0	0	0	0	0	0	0	0	0	0	/home/dhl_ec/bnelissen/Slides/CD3_manuscript/CD3_slides/AAA692.CD3/AAA692.CD3.run1	255	0.7	0.06	0.7	0.06	-8.23353351999	-12.1847684521	3.28302710704	0.126994365295
0.0	2461.0	0.0	224.0	2461.0	4000000.0	0.0	1.0	2.58	2.01	1.15	0.0599999999995	6.89	0.38	0.760000000001	0.22	6.45	0.13	2.11	1.53	0.52	AAA692.CD3.X3.Y16.tile.tissue.png	227	1	2000	227	339446798e519c4c5c030d96bc027a83	0	0	0	0	0	0	0	0	0	0	0	0	0	/home/dhl_ec/bnelissen/Slides/CD3_manuscript/CD3_slides/AAA692.CD3/AAA692.CD3.run1	255	0.7	0.06	0.7	0.06	-7.84154677959	-11.5642202349	3.94078381237	0.89882841333
0.0	0.0	0.0	0.0	0.0	4000000.0	0.0	0.0	1.96	1.69	1.13	0.0599999999995	6.27	0.3	0.77	0.23	4.82	0.13	2.02	1.53	0.490000000001	AAA692.CD3.X3.Y17.tile.tissue.png	228	1	2000	228	9d99b7025a41b552d218a1d3721d1db1	0	0	0	0	0	0	0	0	0	0	0	0	0	/home/dhl_ec/bnelissen/Slides/CD3_manuscript/CD3_slides/AAA692.CD3/AAA692.CD3.run1	255	1.0	0.06	1.0	0.06	0.0	0.0	0.0	2.561134
141.0	2071584.0	54.0	13291.0	2071584.0	4000000.0	1.0	1.0	2.32	1.92	1.13	0.0600000000004	6.57	0.38	0.77	0.139999999999	8.35	0.3	2.21	1.54	0.530000000001	AAA692.CD3.X3.Y2.tile.tissue.png	229	1	2000	229	e487456c852e9878598d7be70b49f728	0	0	0	0	0	0	0	0	0	0	0	0	0	/home/dhl_ec/bnelissen/Slides/CD3_manuscript/CD3_slides/AAA692.CD3/AAA692.CD3.run1	255	0.7	0.06	0.7	0.06	-8.06216798727	-10.9177636695	1.54682890398	0.301207566406
0.0	0.0	0.0	0.0	0.0	738000.0	0.0	0.0	1.41	1.84	0.24	0.0100000000002	1.41	0.0600000000004	0.15	0.04	0.85	0.0200000000004	0.38	0.28	0.0900000000001	AAA692.CD3.X3.Y23.tile.tissue.png	230	1	2000	230	dfa1727d183e9e9fa179a1b7a9879d96	0	0	0	0	0	0	0	0	0	0	0	0	0	/home/dhl_ec/bnelissen/Slides/CD3_manuscript/CD3_slides/AAA692.CD3/AAA692.CD3.run1	255	1.0	0.06	1.0	0.06	0.0	-12.3239670813	0.0	4.53378780818
0.0	0.0	0.0	0.0	0.0	4000000.0	0.0	0.0	1.81	1.41	1.14	0.0600000000004	5.89	0.3	0.89	0.23	4.79	0.13	2.03	1.52	0.46	AAA692.CD3.X3.Y3.tile.tissue.png	231	1	2000	231	299d8b343b04b0e189735c04d3a70510	0	0	0	0	0	0	0	0	0	0	0	0	0	/home/dhl_ec/bnelissen/Slides/CD3_manuscript/CD3_slides/AAA692.CD3/AAA692.CD3.run1	255	1.0	0.06	1.0	0.06	0.0	0.0	0.0	6.0251065
1326.0	31660.0	478.0	2501.0	31660.0	4000000.0	9.0	9.0	1.48	2.06	1.15	0.0500000000002	6.92	0.37	0.79	0.21	6.83	0.21	2.1	1.54	0.5	AAA692.CD3.X3.Y4.tile.tissue.png	232	1	2000	232	e27a275963c8fff34ef557e6d1f78306	0	0	0	0	0	0	0	0	0	0	0	0	0	/home/dhl_ec/bnelissen/Slides/CD3_manuscript/CD3_slides/AAA692.CD3/AAA692.CD3.run1	255	0.7	0.06	0.7	0.06	-9.44102893781	-12.1812255301	4.27457307308	1.79016831738
39719.0	1479169.0	13600.0	12529.0	1479169.0	4000000.0	264.0	10.0	1.73	2.48	1.15	0.0699999999997	7.71	0.39	0.76	0.17	8.58	0.28	2.23	1.53	1.07	AAA692.CD3.X3.Y5.tile.tissue.png	233	1	2000	233	b8be8a54ffbc335f1051929e3b3899ae	0	0	0	0	0	0	0	0	0	0	0	0	0	/home/dhl_ec/bnelissen/Slides/CD3_manuscript/CD3_slides/AAA692.CD3/AAA692.CD3.run1	255	0.7	0.06	0.7	0.06	-9.36125703834	-12.1814609033	1.78284570687	0.339936226562
85.0	399344.0	50.0	5108.0	399344.0	4000000.0	1.0	3.0	1.23	1.58	1.13	0.0499999999993	7.05	0.39	0.74	0.200000000001	7.13	0.23	2.14	1.53	0.610000000001	AAA692.CD3.X3.Y6.tile.tissue.png	234	1	2000	234	08871e0ea1239879e9fe1d819220834c	0	0	0	0	0	0	0	0	0	0	0	0	0	/home/dhl_ec/bnelissen/Slides/CD3_manuscript/CD3_slides/AAA692.CD3/AAA692.CD3.run1	255	0.7	0.06	0.7	0.06	-8.83019769141	-11.5936533309	2.33947552373	0.186498230469
0.0	0.0	0.0	0.0	0.0	4000000.0	0.0	0.0	2.74	2.49	1.12	0.0600000000004	6.5	0.48	1.24	0.23	4.78	0.13	2.03	1.53	1.45	AAA692.CD3.X3.Y7.tile.tissue.png	235	1	2000	235	e6c572773a64a68f03710fd9e596483b	0	0	0	0	0	0	0	0	0	0	0	0	0	/home/dhl_ec/bnelissen/Slides/CD3_manuscript/CD3_slides/AAA692.CD3/AAA692.CD3.run1	255	1.0	0.06	1.0	0.06	0.0	-10.461362039	0.0	2.48255355444
0.0	0.0	0.0	0.0	0.0	4000000.0	0.0	0.0	2.3	2.72	1.15	0.0699999999997	6.67	0.3	0.900000000001	0.22	4.84	0.13	2.05	1.53	0.66	AAA692.CD3.X3.Y8.tile.tissue.png	236	1	2000	236	75752f97b69130ab56f6249deeec86f6	0	0	0	0	0	0	0	0	0	0	0	0	0	/home/dhl_ec/bnelissen/Slides/CD3_manuscript/CD3_slides/AAA692.CD3/AAA692.CD3.run1	255	1.0	0.06	1.0	0.06	0.0	-11.6582390356	0.0	3.16227754279
0.0	0.0	0.0	0.0	0.0	4000000.0	0.0	0.0	1.61	2.16	1.13	0.0700000000006	6.61	0.31	0.92	0.219999999999	4.93	0.13	2.05	1.56	0.98	AAA692.CD3.X3.Y9.tile.tissue.png	237	1	2000	237	6f6666721657cd7a9b90761f3a7e50bc	0	0	0	0	0	0	0	0	0	0	0	0	0	/home/dhl_ec/bnelissen/Slides/CD3_manuscript/CD3_slides/AAA692.CD3/AAA692.CD3.run1	255	1.0	0.06	1.0	0.06	0.0	-6.83836590024	0.0	1.720252125
0.0	589908.0	0.0	19843.0	589908.0	4000000.0	0.0	12.0	1.96	1.92	1.14	0.0900000000001	8.63	0.59	1.0	0.2	6.91	0.16	2.22	1.68	0.7	AAA692.CD3.X4.Y0.tile.tissue.png	238	1	2000	238	2e1361b15eeb3f84608f20712f73acce	0	0	0	0	0	0	0	0	0	0	0	0	0	/home/dhl_ec/bnelissen/Slides/CD3_manuscript/CD3_slides/AAA692.CD3/AAA692.CD3.run1	255	0.7	0.06	0.7	0.06	-7.74255384402	-11.7331808309	1.49720731517	3.82689300977
85.0	3300956.0	52.0	33969.0	3300956.0	4000000.0	1.0	17.0	2.83	2.91	1.2	0.0500000000002	7.01	0.42	0.749999999999	0.0900000000001	9.33	0.339999999999	2.28	1.54	0.74	AAA692.CD3.X4.Y1.tile.tissue.png	239	1	2000	239	3c356a8e39967c4f016799197f838b2e	0	0	0	0	0	0	0	0	0	0	0	0	0	/home/dhl_ec/bnelissen/Slides/CD3_manuscript/CD3_slides/AAA692.CD3/AAA692.CD3.run1	255	0.7	0.06	0.7	0.06	-8.25581221331	-10.3357148018	1.04155038074	0.246657808594
0.0	0.0	0.0	0.0	0.0	4000000.0	0.0	0.0	2.4	2.32	1.59	0.0600000000004	6.54	0.490000000001	0.91	0.240000000001	4.82	0.21	2.06	1.53	0.579999999999	AAA692.CD3.X4.Y10.tile.tissue.png	240	1	2000	240	74e0f5b234d83b51edfc4766fae35e74	0	0	0	0	0	0	0	0	0	0	0	0	0	/home/dhl_ec/bnelissen/Slides/CD3_manuscript/CD3_slides/AAA692.CD3/AAA692.CD3.run1	255	1.0	0.06	1.0	0.06	0.0	-9.26051977762	0.0	6.46262350058
0.0	0.0	0.0	0.0	0.0	4000000.0	0.0	0.0	2.6	1.15	1.16	0.0600000000004	6.02	0.309999999999	0.839999999999	0.3	4.92	0.14	2.17	1.54	1.18	AAA692.CD3.X4.Y12.tile.tissue.png	241	1	2000	241	166180c7a3a3d9151c844f710d951e96	0	0	0	0	0	0	0	0	0	0	0	0	0	/home/dhl_ec/bnelissen/Slides/CD3_manuscript/CD3_slides/AAA692.CD3/AAA692.CD3.run1	255	1.0	0.06	1.0	0.06	0.0	0.0	0.0	10.485117
0.0	1677.0	0.0	182.0	1677.0	4000000.0	0.0	1.0	2.62	1.36	1.26	0.0500000000002	7.18	0.41	0.76	0.22	6.2	0.19	2.19	1.7	0.55	AAA692.CD3.X4.Y13.tile.tissue.png	242	1	2000	242	36101e4620174202c9265ee0cd52780d	0	0	0	0	0	0	0	0	0	0	0	0	0	/home/dhl_ec/bnelissen/Slides/CD3_manuscript/CD3_slides/AAA692.CD3/AAA692.CD3.run1	255	0.7	0.06	0.7	0.06	0.0	-11.9119992727	4.42298870053	0.107572097046
9451.0	2777490.0	4129.0	32305.0	2777490.0	4000000.0	90.0	36.0	3.08	1.69	1.16	0.0500000000002	12.42	0.4	0.75	0.110000000001	9.39	0.44	2.26	1.54	0.529999999999	AAA692.CD3.X4.Y14.tile.tissue.png	243	1	2000	243	ee15c0eae5557ac8812a2678dc11fe9a	0	0	0	0	0	0	0	0	0	0	0	0	0	/home/dhl_ec/bnelissen/Slides/CD3_manuscript/CD3_slides/AAA692.CD3/AAA692.CD3.run1	255	0.7	0.06	0.7	0.06	-9.71916773848	-12.3114857233	2.58625340644	0.262570757812
1424.0	769804.0	602.0	6798.0	769804.0	4000000.0	11.0	3.0	3.14	2.05	1.13	0.0500000000002	7.18	0.540000000001	0.75	0.2	7.52	0.25	2.14	1.55	0.68	AAA692.CD3.X4.Y15.tile.tissue.png	244	1	2000	244	aff4c4f1dcb39d01defe04445f78efa4	0	0	0	0	0	0	0	0	0	0	0	0	0	/home/dhl_ec/bnelissen/Slides/CD3_manuscript/CD3_slides/AAA692.CD3/AAA692.CD3.run1	255	0.7	0.06	0.7	0.06	-8.77720255179	-11.8824635864	1.59790905957	0.120138242187
0.0	0.0	0.0	0.0	0.0	4000000.0	0.0	0.0	2.32	1.82	1.27	0.0799999999999	6.7	0.31	0.749999999999	0.219999999999	4.9	0.13	2.03	1.53	0.660000000001	AAA692.CD3.X4.Y16.tile.tissue.png	245	1	2000	245	d7bb3c70e5f3782b0b434c612558d321	0	0	0	0	0	0	0	0	0	0	0	0	0	/home/dhl_ec/bnelissen/Slides/CD3_manuscript/CD3_slides/AAA692.CD3/AAA692.CD3.run1	255	1.0	0.06	1.0	0.06	0.0	-9.07948484818	0.0	0.121709125034
0.0	0.0	0.0	0.0	0.0	4000000.0	0.0	0.0	2.04	2.68	1.18	0.0599999999995	6.65	0.3	0.76	0.33	5.15	0.17	2.18	1.59	0.48	AAA692.CD3.X4.Y17.tile.tissue.png	246	1	2000	246	5aad165f381a8e6e535ba321ae43fdaf	0	0	0	0	0	0	0	0	0	0	0	0	0	/home/dhl_ec/bnelissen/Slides/CD3_manuscript/CD3_slides/AAA692.CD3/AAA692.CD3.run1	255	1.0	0.06	1.0	0.06	0.0	-10.2103399031	0.0	1.69444593103
0.0	2202179.0	0.0	13418.0	2202179.0	4000000.0	0.0	5.0	2.64	3.0	1.12	0.0500000000002	7.02	0.570000000001	0.91	0.13	8.02	0.360000000001	2.31	1.54	0.679999999999	AAA692.CD3.X4.Y2.tile.tissue.png	247	1	2000	247	27a8aeb186d7de6b149ef8195e88495f	0	0	0	0	0	0	0	0	0	0	0	0	0	/home/dhl_ec/bnelissen/Slides/CD3_manuscript/CD3_slides/AAA692.CD3/AAA692.CD3.run1	255	0.7	0.06	0.7	0.06	-7.08715915136	-11.2780041823	1.26209552128	0.179494777344
0.0	0.0	0.0	0.0	0.0	738000.0	0.0	0.0	1.2	0.610000000001	0.349999999999	0.0100000000002	1.61	0.0600000000004	0.15	0.04	0.860000000001	0.0299999999997	0.38	0.28	0.0999999999995	AAA692.CD3.X4.Y23.tile.tissue.png	248	1	2000	248	3a0e5a77742e05c9c24b2cb662228ac1	0	0	0	0	0	0	0	0	0	0	0	0	0	/home/dhl_ec/bnelissen/Slides/CD3_manuscript/CD3_slides/AAA692.CD3/AAA692.CD3.run1	255	1.0	0.06	1.0	0.06	0.0	-10.2400381348	0.0	8.34515749549
0.0	76625.0	0.0	1904.0	76625.0	4000000.0	0.0	1.0	1.23	1.22	1.29	0.0600000000004	7.03	0.379999999999	0.85	0.22	5.97	0.22	2.22	1.55	0.71	AAA692.CD3.X4.Y3.tile.tissue.png	249	1	2000	249	543c4616d33025b4314d438c283a48b9	0	0	0	0	0	0	0	0	0	0	0	0	0	/home/dhl_ec/bnelissen/Slides/CD3_manuscript/CD3_slides/AAA692.CD3/AAA692.CD3.run1	255	0.7	0.06	0.7	0.06	0.0	-11.6573862364	2.08179261827	4.07170958325
11839.0	318143.0	3977.0	9709.0	318143.0	4000000.0	68.0	14.0	2.54	1.13	1.16	0.0600000000004	7.12	0.4	0.780000000001	0.21	7.28	0.23	2.16	1.53	1.03	AAA692.CD3.X4.Y4.tile.tissue.png	250	1	2000	250	6821596ff6ff18193c437874c09b336b	0	0	0	0	0	0	0	0	0	0	0	0	0	/home/dhl_ec/bnelissen/Slides/CD3_manuscript/CD3_slides/AAA692.CD3/AAA692.CD3.run1	255	0.7	0.06	0.7	0.06	-8.97432144421	-11.8562458722	2.64748614261	0.843416296875
21980.0	1784409.0	7226.0	10365.0	1784409.0	4000000.0	138.0	3.0	2.23	1.31	1.13	0.0499999999993	7.39	0.39	0.76	0.150000000001	9.09	0.3	2.24	1.57	0.690000000001	AAA692.CD3.X4.Y5.tile.tissue.png	251	1	2000	251	1dac06f413718dd4ada4bc78fd29137a	0	0	0	0	0	0	0	0	0	0	0	0	0	/home/dhl_ec/bnelissen/Slides/CD3_manuscript/CD3_slides/AAA692.CD3/AAA692.CD3.run1	255	0.7	0.06	0.7	0.06	-9.81491755354	-12.1974345808	2.28115647049	0.418005703125
0.0	0.0	0.0	0.0	0.0	4000000.0	0.0	0.0	1.98	2.77	1.19	0.0500000000002	6.59	0.3	0.76	0.22	4.85	0.150000000001	2.04	1.53	0.63	AAA692.CD3.X4.Y6.tile.tissue.png	252	1	2000	252	ca986c3440525dfa2c69961d41dcba80	0	0	0	0	0	0	0	0	0	0	0	0	0	/home/dhl_ec/bnelissen/Slides/CD3_manuscript/CD3_slides/AAA692.CD3/AAA692.CD3.run1	255	1.0	0.06	1.0	0.06	0.0	-12.2645188225	0.0	0.175565711739
0.0	1704.0	0.0	182.0	1704.0	4000000.0	0.0	1.0	1.52	2.49	1.14	0.0599999999995	6.87	0.39	0.78	0.22	6.08	0.14	2.11	1.53	0.89	AAA692.CD3.X4.Y7.tile.tissue.png	253	1	2000	253	5507b343a258a58de5fcfde412496f1a	0	0	0	0	0	0	0	0	0	0	0	0	0	/home/dhl_ec/bnelissen/Slides/CD3_manuscript/CD3_slides/AAA692.CD3/AAA692.CD3.run1	255	0.7	0.06	0.7	0.06	0.0	-11.535654348	4.41356046435	2.00540437727
0.0	1586.0	0.0	188.0	1586.0	4000000.0	0.0	1.0	2.49	2.11	1.12	0.0699999999997	6.94	0.38	0.83	0.22	5.93	0.14	2.09	1.52	0.5	AAA692.CD3.X4.Y8.tile.tissue.png	254	1	2000	254	b203b62c5c46a78dd675ec8ded98e8a1	0	0	0	0	0	0	0	0	0	0	0	0	0	/home/dhl_ec/bnelissen/Slides/CD3_manuscript/CD3_slides/AAA692.CD3/AAA692.CD3.run1	255	0.7	0.06	0.7	0.06	0.0	-11.8377451651	2.89111358912	5.3297138187
0.0	0.0	0.0	0.0	0.0	4000000.0	0.0	0.0	2.52	2.14	1.13	0.0600000000004	6.59	0.3	0.76	0.23	4.83	0.13	2.06	1.53	0.98	AAA692.CD3.X4.Y9.tile.tissue.png	255	1	2000	255	7b3d3d28d6cf9d125742861bcfea1f95	0	0	0	0	0	0	0	0	0	0	0	0	0	/home/dhl_ec/bnelissen/Slides/CD3_manuscript/CD3_slides/AAA692.CD3/AAA692.CD3.run1	255	1.0	0.06	1.0	0.06	0.0	-11.0756987468	0.0	2.61854226079
0.0	1041948.0	0.0	39298.0	1041948.0	4000000.0	0.0	27.0	1.47	1.21	1.13	0.0499999999993	6.55	0.389999999999	0.8	0.16	6.85	0.169999999999	2.23	1.49	1.01	AAA692.CD3.X5.Y0.tile.tissue.png	256	1	2000	256	7de0c95393ea35b510533e4bf6417f3d	0	0	0	0	0	0	0	0	0	0	0	0	0	/home/dhl_ec/bnelissen/Slides/CD3_manuscript/CD3_slides/AAA692.CD3/AAA692.CD3.run1	255	0.7	0.06	0.7	0.06	-6.73579506042	-11.4077593524	0.824230974804	5.97992106543
172.0	1805896.0	78.0	35251.0	1805896.0	4000000.0	2.0	13.0	2.68	1.63	1.1	0.0500000000002	6.42	0.38	0.72	0.129999999999	7.75	0.27	2.19	1.47	0.559999999999	AAA692.CD3.X5.Y1.tile.tissue.png	257	1	2000	257	a89f975ae58fa646b1d3482f3dfb87b8	0	0	0	0	0	0	0	0	0	0	0	0	0	/home/dhl_ec/bnelissen/Slides/CD3_manuscript/CD3_slides/AAA692.CD3/AAA692.CD3.run1	255	0.7	0.06	0.7	0.06	-9.13013443431	-11.4496470241	1.21042178746	0.361204199219
0.0	1349.0	0.0	164.0	1349.0	4000000.0	0.0	1.0	0.93	1.73	1.17	0.0500000000002	6.91	0.37	0.76	0.22	5.95	0.14	2.1	1.55	0.46	AAA692.CD3.X5.Y10.tile.tissue.png	258	1	2000	258	0844c4859e974f5e74fe5dcb847d4612	0	0	0	0	0	0	0	0	0	0	0	0	0	/home/dhl_ec/bnelissen/Slides/CD3_manuscript/CD3_slides/AAA692.CD3/AAA692.CD3.run1	255	0.7	0.06	0.7	0.06	0.0	-10.75044589	1.5876428648	1.14144576574
0.0	2208.0	0.0	242.0	2208.0	4000000.0	0.0	1.0	1.3	1.05	1.13	0.0600000000004	6.92	0.379999999999	0.9	0.23	5.96	0.14	2.1	1.52	0.790000000001	AAA692.CD3.X5.Y11.tile.tissue.png	259	1	2000	259	b691a375f5757d14df2e25b839b5a141	0	0	0	0	0	0	0	0	0	0	0	0	0	/home/dhl_ec/bnelissen/Slides/CD3_manuscript/CD3_slides/AAA692.CD3/AAA692.CD3.run1	255	0.7	0.06	0.7	0.06	0.0	-11.750860035	0.678294914356	3.92220424892
0.0	0.0	0.0	0.0	0.0	4000000.0	0.0	0.0	2.2	2.24	1.15	0.0600000000004	6.56	0.309999999999	0.8	0.219999999999	4.8	0.12	2.03	1.53	1.46	AAA692.CD3.X5.Y12.tile.tissue.png	260	1	2000	260	cec5b5541cf5f609cff5c8f90f20fe9a	0	0	0	0	0	0	0	0	0	0	0	0	0	/home/dhl_ec/bnelissen/Slides/CD3_manuscript/CD3_slides/AAA692.CD3/AAA692.CD3.run1	255	1.0	0.06	1.0	0.06	0.0	-11.8497315503	0.0	5.02300447215
3858.0	1258251.0	1565.0	10387.0	1258251.0	4000000.0	30.0	2.0	1.29	1.89	1.17	0.0500000000002	7.38	0.38	0.74	0.18	7.79	0.26	2.17	1.52	0.54	AAA692.CD3.X5.Y13.tile.tissue.png	261	1	2000	261	8514792275371866bfd97da81993be71	0	0	0	0	0	0	0	0	0	0	0	0	0	/home/dhl_ec/bnelissen/Slides/CD3_manuscript/CD3_slides/AAA692.CD3/AAA692.CD3.run1	255	0.7	0.06	0.7	0.06	-9.34613292267	-11.846503919	2.01887005409	0.190836390625
24048.0	2940693.0	9064.0	35236.0	2940693.0	4000000.0	175.0	10.0	2.21	2.3	1.15	0.0500000000002	7.32	0.4	0.749999999999	0.11	9.24	0.34	2.28	1.55	0.99	AAA692.CD3.X5.Y14.tile.tissue.png	262	1	2000	262	c0112a0bad0bf3073c215f1d9ecbf0cf	0	0	0	0	0	0	0	0	0	0	0	0	0	/home/dhl_ec/bnelissen/Slides/CD3_manuscript/CD3_slides/AAA692.CD3/AAA692.CD3.run1	255	0.7	0.06	0.7	0.06	-9.74022113834	-12.7609980278	3.26563472933	0.40921928125
734.0	1809097.0	325.0	8072.0	1809097.0	4000000.0	8.0	1.0	1.91	2.35	1.19	0.0500000000002	6.96	0.38	0.75	0.150000000001	8.14	0.280000000001	2.15	1.52	1.07	AAA692.CD3.X5.Y15.tile.tissue.png	263	1	2000	263	6e2fdcdc5ef9361d79d8e3dc15c9a730	0	0	0	0	0	0	0	0	0	0	0	0	0	/home/dhl_ec/bnelissen/Slides/CD3_manuscript/CD3_slides/AAA692.CD3/AAA692.CD3.run1	255	0.7	0.06	0.7	0.06	-9.04858117082	-11.9843748498	1.61804787901	0.156740070313
0.0	1840.0	0.0	196.0	1840.0	4000000.0	0.0	1.0	1.37	1.63	1.2	0.0500000000002	6.84	0.38	0.76	0.23	5.99	0.13	2.1	1.53	0.52	AAA692.CD3.X5.Y16.tile.tissue.png	264	1	2000	264	27608b5df8454821830c4e1cec16cdbd	0	0	0	0	0	0	0	0	0	0	0	0	0	/home/dhl_ec/bnelissen/Slides/CD3_manuscript/CD3_slides/AAA692.CD3/AAA692.CD3.run1	255	0.7	0.06	0.7	0.06	0.0	-11.6377753231	1.15224450153	0.0990502592163
642.0	11170.0	177.0	510.0	11170.0	4000000.0	2.0	1.0	1.71	1.61	1.13	0.0599999999995	6.95	0.379999999999	0.77	0.22	6.87	0.219999999999	2.08	1.79	0.91	AAA692.CD3.X5.Y17.tile.tissue.png	265	1	2000	265	716b76ae70748f35b9781480c3b9c2aa	0	0	0	0	0	0	0	0	0	0	0	0	0	/home/dhl_ec/bnelissen/Slides/CD3_manuscript/CD3_slides/AAA692.CD3/AAA692.CD3.run1	255	0.7	0.06	0.7	0.06	-9.53480099254	-11.6133749678	2.89329007165	0.925605474854
506.0	1467130.0	215.0	12108.0	1467130.0	4000000.0	4.0	4.0	2.11	3.14	1.19	0.0500000000002	9.24	0.38	0.759999999999	0.16	7.88	0.27	2.17	1.53	1.12	AAA692.CD3.X5.Y2.tile.tissue.png	266	1	2000	266	463904f3ca5b3e736b18139a47230546	0	0	0	0	0	0	0	0	0	0	0	0	0	/home/dhl_ec/bnelissen/Slides/CD3_manuscript/CD3_slides/AAA692.CD3/AAA692.CD3.run1	255	0.7	0.06	0.7	0.06	-8.8712298088	-11.1596812956	1.22817591288	0.158982537109
0.0	11703.0	0.0	718.0	11703.0	738000.0	0.0	2.0	1.27	0.91	0.24	0.0100000000002	1.47	0.0799999999999	0.150000000001	0.04	1.06	0.0299999999997	0.41	0.29	0.0900000000001	AAA692.CD3.X5.Y23.tile.tissue.png	267	1	2000	267	a134f03d227831cabb563daa5d73423a	0	0	0	0	0	0	0	0	0	0	0	0	0	/home/dhl_ec/bnelissen/Slides/CD3_manuscript/CD3_slides/AAA692.CD3/AAA692.CD3.run1	255	0.7	0.06	0.7	0.06	0.0	-11.4065433031	0.0560530384086	7.67777924448
0.0	0.0	0.0	0.0	0.0	4000000.0	0.0	0.0	1.49	1.53	1.14	0.0600000000004	5.82	0.28	0.84	0.21	4.59	0.13	1.99	1.52	1.05	AAA692.CD3.X5.Y3.tile.tissue.png	268	1	2000	268	57c7f166a142c8b1b2a0570655423ae9	0	0	0	0	0	0	0	0	0	0	0	0	0	/home/dhl_ec/bnelissen/Slides/CD3_manuscript/CD3_slides/AAA692.CD3/AAA692.CD3.run1	255	1.0	0.06	1.0	0.06	0.0	0.0	0.0	8.293888
5462.0	1580598.0	2414.0	13259.0	1580598.0	4000000.0	50.0	4.0	1.43	1.91	1.08	0.0500000000002	6.57	0.36	0.71	0.150000000001	7.68	0.27	2.09	1.49	0.67	AAA692.CD3.X5.Y4.tile.tissue.png	269	1	2000	269	380247396aeef4a956f69fd69ae0c51a	0	0	0	0	0	0	0	0	0	0	0	0	0	/home/dhl_ec/bnelissen/Slides/CD3_manuscript/CD3_slides/AAA692.CD3/AAA692.CD3.run1	255	0.7	0.06	0.7	0.06	-8.86564837016	-11.4304710746	1.48106819508	0.262774773437
2047.0	781356.0	984.0	7934.0	781356.0	4000000.0	22.0	2.0	1.4	2.2	1.15	0.0500000000002	6.78	0.54	0.74	0.19	7.49	0.24	2.05	1.48	0.73	AAA692.CD3.X5.Y5.tile.tissue.png	270	1	2000	270	d4c23e8fb1ff95385186c74b65590a14	0	0	0	0	0	0	0	0	0	0	0	0	0	/home/dhl_ec/bnelissen/Slides/CD3_manuscript/CD3_slides/AAA692.CD3/AAA692.CD3.run1	255	0.7	0.06	0.7	0.06	-9.57342049858	-11.6520190708	2.50123841229	0.234756890625
0.0	0.0	0.0	0.0	0.0	4000000.0	0.0	0.0	1.98	2.31	1.15	0.0499999999993	5.28	0.28	0.73	0.21	4.57	0.12	1.98	1.6	0.950000000001	AAA692.CD3.X5.Y6.tile.tissue.png	271	1	2000	271	e64c4dd6c7bbce214c562303a4abc318	0	0	0	0	0	0	0	0	0	0	0	0	0	/home/dhl_ec/bnelissen/Slides/CD3_manuscript/CD3_slides/AAA692.CD3/AAA692.CD3.run1	255	1.0	0.06	1.0	0.06	0.0	0.0	0.0	0.104869460937
128.0	1590.0	57.0	176.0	1590.0	4000000.0	1.0	1.0	1.85	2.26	1.14	0.0499999999993	6.91	0.38	0.73	0.21	6.48	0.25	2.07	1.53	0.88	AAA692.CD3.X5.Y7.tile.tissue.png	272	1	2000	272	28d797f8fe586af86a34a0ad17245000	0	0	0	0	0	0	0	0	0	0	0	0	0	/home/dhl_ec/bnelissen/Slides/CD3_manuscript/CD3_slides/AAA692.CD3/AAA692.CD3.run1	255	0.7	0.06	0.7	0.06	-8.8075965155	-12.1825516759	3.91221393838	0.142112256012
0.0	0.0	0.0	0.0	0.0	4000000.0	0.0	0.0	1.88	1.32	1.16	0.0500000000002	6.42	0.39	0.75	0.23	4.75	0.13	2.04	1.54	0.98	AAA692.CD3.X5.Y8.tile.tissue.png	273	1	2000	273	77f646f261433a27503023004cab9b68	0	0	0	0	0	0	0	0	0	0	0	0	0	/home/dhl_ec/bnelissen/Slides/CD3_manuscript/CD3_slides/AAA692.CD3/AAA692.CD3.run1	255	1.0	0.06	1.0	0.06	0.0	-11.6791607342	0.0	0.146089466269
0.0	0.0	0.0	0.0	0.0	4000000.0	0.0	0.0	2.04	2.09	1.12	0.0500000000002	5.72	0.3	0.74	0.22	4.63	0.13	2.04	1.53	0.559999999999	AAA692.CD3.X5.Y9.tile.tissue.png	274	1	2000	274	8745b4d122aa5c7e6c2c36bdffbe9541	0	0	0	0	0	0	0	0	0	0	0	0	0	/home/dhl_ec/bnelissen/Slides/CD3_manuscript/CD3_slides/AAA692.CD3/AAA692.CD3.run1	255	1.0	0.06	1.0	0.06	0.0	0.0	0.0	0.158773859375
0.0	950427.0	0.0	19586.0	950427.0	4000000.0	0.0	10.0	1.51	1.83	1.15	0.0599999999995	6.89	0.39	0.81	0.190000000001	6.94	0.17	2.25	1.53	0.66	AAA692.CD3.X6.Y0.tile.tissue.png	275	1	2000	275	6a5806a8e12066318c4236ff4fc67976	0	0	0	0	0	0	0	0	0	0	0	0	0	/home/dhl_ec/bnelissen/Slides/CD3_manuscript/CD3_slides/AAA692.CD3/AAA692.CD3.run1	255	0.7	0.06	0.7	0.06	-8.13472713924	-11.3161807024	0.713241758286	4.11491404785
99.0	3635643.0	51.0	11919.0	3635643.0	4000000.0	1.0	2.0	2.42	1.13	1.17	0.0499999999993	6.78	0.38	0.75	0.0700000000006	9.46	0.52	2.32	1.54	1.05	AAA692.CD3.X6.Y1.tile.tissue.png	276	1	2000	276	8c79795c3df02e0aa9222b1276456e2c	0	0	0	0	0	0	0	0	0	0	0	0	0	/home/dhl_ec/bnelissen/Slides/CD3_manuscript/CD3_slides/AAA692.CD3/AAA692.CD3.run1	255	0.7	0.06	0.7	0.06	-8.67492149679	-11.2935960983	0.786260132501	0.194366195312
0.0	1974.0	0.0	226.0	1974.0	4000000.0	0.0	1.0	2.67	2.28	1.16	0.0500000000002	6.85	0.38	0.75	0.22	5.76	0.13	2.1	1.52	0.54	AAA692.CD3.X6.Y10.tile.tissue.png	277	1	2000	277	967aeb60918c44820504ab761ee2272a	0	0	0	0	0	0	0	0	0	0	0	0	0	/home/dhl_ec/bnelissen/Slides/CD3_manuscript/CD3_slides/AAA692.CD3/AAA692.CD3.run1	255	0.7	0.06	0.7	0.06	0.0	-11.8798504154	2.81984474932	0.139595088181
0.0	8962.0	0.0	446.0	8962.0	4000000.0	0.0	1.0	0.93	2.53	1.14	0.0599999999995	6.78	0.38	0.780000000001	0.219999999999	5.82	0.13	2.08	1.53	0.719999999999	AAA692.CD3.X6.Y11.tile.tissue.png	278	1	2000	278	be4ab29e4741a09a0bb289bdb707c785	0	0	0	0	0	0	0	0	0	0	0	0	0	/home/dhl_ec/bnelissen/Slides/CD3_manuscript/CD3_slides/AAA692.CD3/AAA692.CD3.run1	255	0.7	0.06	0.7	0.06	0.0	-10.1167545914	0.0316208624675	4.88532502875
0.0	0.0	0.0	0.0	0.0	4000000.0	0.0	0.0	2.48	2.2	1.26	0.0500000000002	6.5	0.309999999999	0.759999999999	0.219999999999	4.76	0.19	2.05	1.57	1.84	AAA692.CD3.X6.Y12.tile.tissue.png	279	1	2000	279	e4ba82b35e43be0548bb168c6d485fe1	0	0	0	0	0	0	0	0	0	0	0	0	0	/home/dhl_ec/bnelissen/Slides/CD3_manuscript/CD3_slides/AAA692.CD3/AAA692.CD3.run1	255	1.0	0.06	1.0	0.06	0.0	-10.0380715341	0.0	1.11779643251
21890.0	1475755.0	7474.0	10002.0	1475755.0	4000000.0	141.0	5.0	2.04	2.52	1.26	0.0599999999995	8.59	0.4	0.740000000001	0.16	8.1	0.280000000001	2.17	1.52	1.05	AAA692.CD3.X6.Y13.tile.tissue.png	280	1	2000	280	e7523df1df5785a97ca7296d4c3a6763	0	0	0	0	0	0	0	0	0	0	0	0	0	/home/dhl_ec/bnelissen/Slides/CD3_manuscript/CD3_slides/AAA692.CD3/AAA692.CD3.run1	255	0.7	0.06	0.7	0.06	-9.2941328628	-11.9423732103	1.64354379788	0.2869713125
18184.0	1955592.0	7007.0	38692.0	1955592.0	4000000.0	134.0	25.0	1.65	3.2	1.11	0.0500000000002	7.23	0.4	0.74	0.14	8.42	0.3	2.29	1.53	0.56	AAA692.CD3.X6.Y14.tile.tissue.png	281	1	2000	281	7888d898f2960720d0d61a23a8dd1816	0	0	0	0	0	0	0	0	0	0	0	0	0	/home/dhl_ec/bnelissen/Slides/CD3_manuscript/CD3_slides/AAA692.CD3/AAA692.CD3.run1	255	0.7	0.06	0.7	0.06	-9.52124024295	-12.9485291639	2.65762796141	0.3873381875
2899.0	2528370.0	1033.0	14992.0	2528370.0	4000000.0	19.0	2.0	2.27	1.2	1.14	0.0499999999993	10.54	0.38	0.75	0.110000000001	8.76	0.309999999999	2.22	1.52	0.58	AAA692.CD3.X6.Y15.tile.tissue.png	282	1	2000	282	cfe753ec428f4b1897865c5cc446253e	0	0	0	0	0	0	0	0	0	0	0	0	0	/home/dhl_ec/bnelissen/Slides/CD3_manuscript/CD3_slides/AAA692.CD3/AAA692.CD3.run1	255	0.7	0.06	0.7	0.06	-9.26295522042	-12.2717479664	1.4911729504	0.198609375
1507.0	18558.0	263.0	1600.0	18558.0	4000000.0	5.0	6.0	2.16	1.56	1.1	0.0500000000002	6.68	0.38	0.77	0.22	6.77	0.22	2.08	1.53	1.07	AAA692.CD3.X6.Y16.tile.tissue.png	283	1	2000	283	8e707090ce5906b0242cb50f6c3d876d	0	0	0	0	0	0	0	0	0	0	0	0	0	/home/dhl_ec/bnelissen/Slides/CD3_manuscript/CD3_slides/AAA692.CD3/AAA692.CD3.run1	255	0.7	0.06	0.7	0.06	-9.00208630827	-12.210435758	2.75925045587	0.107446797363
0.0	0.0	0.0	0.0	0.0	4000000.0	0.0	0.0	2.6	1.81	1.15	0.0600000000004	6.48	0.3	0.82	0.22	4.7	0.13	2.04	1.52	0.51	AAA692.CD3.X6.Y17.tile.tissue.png	284	1	2000	284	9b0b8a5a2f16c95b7bb3ec87210d6b95	0	0	0	0	0	0	0	0	0	0	0	0	0	/home/dhl_ec/bnelissen/Slides/CD3_manuscript/CD3_slides/AAA692.CD3/AAA692.CD3.run1	255	1.0	0.06	1.0	0.06	0.0	-11.1770665671	0.0	7.60779350931
162.0	1744497.0	76.0	13988.0	1744497.0	4000000.0	1.0	12.0	2.16	1.64	1.12	0.0599999999995	6.8	0.38	0.75	0.16	8.08	0.280000000001	2.18	1.53	0.64	AAA692.CD3.X6.Y2.tile.tissue.png	285	1	2000	285	0e0a47320c6238a8bdc99c6f633ccf35	0	0	0	0	0	0	0	0	0	0	0	0	0	/home/dhl_ec/bnelissen/Slides/CD3_manuscript/CD3_slides/AAA692.CD3/AAA692.CD3.run1	255	0.7	0.06	0.7	0.06	-8.24324367976	-11.2544876533	1.05211700874	0.178169765625
0.0	41668.0	0.0	1672.0	41668.0	738000.0	0.0	2.0	1.18	1.59	0.23	0.0100000000002	3.47	0.0699999999997	0.15	0.04	1.05	0.0299999999997	0.41	0.280000000001	0.0900000000001	AAA692.CD3.X6.Y23.tile.tissue.png	286	1	2000	286	0e4653124afd7d24d86c5dfdb5923863	0	0	0	0	0	0	0	0	0	0	0	0	0	/home/dhl_ec/bnelissen/Slides/CD3_manuscript/CD3_slides/AAA692.CD3/AAA692.CD3.run1	255	0.7	0.06	0.7	0.06	0.0	-12.2396816026	0.428103175698	5.22808189628
0.0	2016.0	0.0	196.0	2016.0	4000000.0	0.0	1.0	1.95	2.68	1.13	0.0500000000002	6.81	0.37	0.78	0.22	5.93	0.139999999999	2.11	1.55	0.58	AAA692.CD3.X6.Y3.tile.tissue.png	287	1	2000	287	5905fe548545305271a99bac105c50d0	0	0	0	0	0	0	0	0	0	0	0	0	0	/home/dhl_ec/bnelissen/Slides/CD3_manuscript/CD3_slides/AAA692.CD3/AAA692.CD3.run1	255	0.7	0.06	0.7	0.06	0.0	-11.8047995871	4.67390223912	2.77630383737
25235.0	1764802.0	9055.0	12230.0	1764802.0	4000000.0	179.0	8.0	2.76	3.11	1.13	0.0500000000002	7.12	0.38	0.759999999999	0.15	8.36	0.29	2.21	1.54	0.75	AAA692.CD3.X6.Y4.tile.tissue.png	288	1	2000	288	c22e347318de56cbefe97a1678e73284	0	0	0	0	0	0	0	0	0	0	0	0	0	/home/dhl_ec/bnelissen/Slides/CD3_manuscript/CD3_slides/AAA692.CD3/AAA692.CD3.run1	255	0.7	0.06	0.7	0.06	-9.31843850686	-12.2834690575	2.1439003886	0.3582925
0.0	2363.0	0.0	218.0	2363.0	4000000.0	0.0	1.0	2.13	1.67	1.12	0.0499999999993	6.86	0.37	0.74	0.22	6.38	0.14	2.11	1.52	0.48	AAA692.CD3.X6.Y5.tile.tissue.png	289	1	2000	289	8feca0a72293ea574b35f9e6183c3f9e	0	0	0	0	0	0	0	0	0	0	0	0	0	/home/dhl_ec/bnelissen/Slides/CD3_manuscript/CD3_slides/AAA692.CD3/AAA692.CD3.run1	255	0.7	0.06	0.7	0.06	-6.17878347673	-12.5001192427	3.64706130385	0.184486908661
0.0	0.0	0.0	0.0	0.0	4000000.0	0.0	0.0	2.18	2.72	1.15	0.0600000000004	6.56	0.33	0.74	0.24	4.64	0.13	2.01	1.53	0.539999999999	AAA692.CD3.X6.Y6.tile.tissue.png	290	1	2000	290	42716ed543c6aef437dad384a0ce477e	0	0	0	0	0	0	0	0	0	0	0	0	0	/home/dhl_ec/bnelissen/Slides/CD3_manuscript/CD3_slides/AAA692.CD3/AAA692.CD3.run1	255	1.0	0.06	1.0	0.06	0.0	-11.1434674232	0.0	0.12170234698
0.0	2362.0	0.0	220.0	2362.0	4000000.0	0.0	1.0	1.64	1.9	1.16	0.0500000000002	6.82	0.38	0.79	0.23	5.96	0.21	2.14	1.54	0.49	AAA692.CD3.X6.Y7.tile.tissue.png	291	1	2000	291	c3bc283a8cfaaf14520f632e23347afa	0	0	0	0	0	0	0	0	0	0	0	0	0	/home/dhl_ec/bnelissen/Slides/CD3_manuscript/CD3_slides/AAA692.CD3/AAA692.CD3.run1	255	0.7	0.06	0.7	0.06	0.0	-12.0022303315	2.03573259552	0.173591539734
0.0	1332.0	0.0	160.0	1332.0	4000000.0	0.0	1.0	2.45	2.43	1.13	0.0599999999995	6.77	0.37	0.740000000001	0.23	5.88	0.14	2.11	1.52	0.459999999999	AAA692.CD3.X6.Y8.tile.tissue.png	292	1	2000	292	7eb577409a4ebbfb53a823324aa32200	0	0	0	0	0	0	0	0	0	0	0	0	0	/home/dhl_ec/bnelissen/Slides/CD3_manuscript/CD3_slides/AAA692.CD3/AAA692.CD3.run1	255	0.7	0.06	0.7	0.06	0.0	-11.9758583771	2.70678985871	0.13149038279
0.0	0.0	0.0	0.0	0.0	4000000.0	0.0	0.0	2.0	2.24	1.18	0.0500000000002	5.75	0.3	0.750000000001	0.22	4.79	0.13	2.03	1.54	1.12	AAA692.CD3.X6.Y9.tile.tissue.png	293	1	2000	293	344ab0c1cdadcbcc5e3021befc3c9847	0	0	0	0	0	0	0	0	0	0	0	0	0	/home/dhl_ec/bnelissen/Slides/CD3_manuscript/CD3_slides/AAA692.CD3/AAA692.CD3.run1	255	1.0	0.06	1.0	0.06	0.0	0.0	0.0	0.128254296875
237.0	1705503.0	76.0	32949.0	1705503.0	4000000.0	1.0	10.0	2.3	2.34	1.19	0.0600000000004	6.91	0.4	0.8	0.150000000001	8.02	0.28	2.27	1.52	0.77	AAA692.CD3.X7.Y0.tile.tissue.png	294	1	2000	294	0d26a351c42e38556c2f8ec88cb82ec5	0	0	0	0	0	0	0	0	0	0	0	0	0	/home/dhl_ec/bnelissen/Slides/CD3_manuscript/CD3_slides/AAA692.CD3/AAA692.CD3.run1	255	0.7	0.06	0.7	0.06	-7.7314223868	-11.1069959852	0.539802039772	2.54007735156
935.0	3931331.0	382.0	12466.0	3931331.0	4000000.0	7.0	1.0	2.94	1.95	1.15	0.0500000000002	6.7	0.38	0.750000000001	0.0700000000006	10.02	0.360000000001	2.16	1.47	1.03	AAA692.CD3.X7.Y1.tile.tissue.png	295	1	2000	295	23e0367adabd78ba715ef287c2a67365	0	0	0	0	0	0	0	0	0	0	0	0	0	/home/dhl_ec/bnelissen/Slides/CD3_manuscript/CD3_slides/AAA692.CD3/AAA692.CD3.run1	255	0.7	0.06	0.7	0.06	-9.0865146132	-11.642468497	0.878584897773	0.0973256640625
0.0	0.0	0.0	0.0	0.0	4000000.0	0.0	0.0	2.01	2.11	1.13	0.0500000000011	5.73	0.339999999998	0.75	0.219999999999	4.79	0.130000000001	2.02	1.54	0.91	AAA692.CD3.X7.Y10.tile.tissue.png	296	1	2000	296	b7bb0b61fa0fd862849c80aa14c491ce	0	0	0	0	0	0	0	0	0	0	0	0	0	/home/dhl_ec/bnelissen/Slides/CD3_manuscript/CD3_slides/AAA692.CD3/AAA692.CD3.run1	255	1.0	0.06	1.0	0.06	0.0	0.0	0.0	0.122244734375
0.0	0.0	0.0	0.0	0.0	4000000.0	0.0	0.0	1.5	2.66	1.15	0.0500000000011	6.42	0.299999999999	0.74	0.23	4.73	0.119999999999	2.01	1.53	1.79	AAA692.CD3.X7.Y11.tile.tissue.png	297	1	2000	297	9669810ef2bd97439308ecc25f1f9486	0	0	0	0	0	0	0	0	0	0	0	0	0	/home/dhl_ec/bnelissen/Slides/CD3_manuscript/CD3_slides/AAA692.CD3/AAA692.CD3.run1	255	1.0	0.06	1.0	0.06	0.0	-11.5007751792	0.0	0.139416750255
0.0	0.0	0.0	0.0	0.0	4000000.0	0.0	0.0	2.02	1.1	1.16	0.0500000000011	6.54	0.309999999999	0.75	0.220000000001	4.66	0.129999999999	2.01	1.53	1.06	AAA692.CD3.X7.Y12.tile.tissue.png	298	1	2000	298	c8a36877271ccf883c8835c077bdb0a8	0	0	0	0	0	0	0	0	0	0	0	0	0	/home/dhl_ec/bnelissen/Slides/CD3_manuscript/CD3_slides/AAA692.CD3/AAA692.CD3.run1	255	1.0	0.06	1.0	0.06	0.0	-11.1357541795	0.0	0.106020082913
7880.0	2231005.0	3326.0	13910.0	2231005.0	4000000.0	70.0	4.0	3.68	1.55	1.15	0.0499999999993	7.8	0.410000000002	0.740000000002	0.140000000001	8.63	0.290000000001	2.15	1.49	0.540000000001	AAA692.CD3.X7.Y13.tile.tissue.png	299	1	2000	299	23265b5fa56ed4f29e91d9efebfb8c68	0	0	0	0	0	0	0	0	0	0	0	0	0	/home/dhl_ec/bnelissen/Slides/CD3_manuscript/CD3_slides/AAA692.CD3/AAA692.CD3.run1	255	0.7	0.06	0.7	0.06	-9.6434980757	-12.4002741895	2.13239655098	0.349215546875
7580.0	2836667.0	3508.0	43461.0	2836667.0	4000000.0	78.0	15.0	1.79	2.42	1.14	0.0500000000011	6.84	0.450000000001	0.720000000001	0.109999999999	8.86	0.33	2.32	1.53	1.7	AAA692.CD3.X7.Y14.tile.tissue.png	300	1	2000	300	dc58c1e122328f2241a8cbe16738dadf	0	0	0	0	0	0	0	0	0	0	0	0	0	/home/dhl_ec/bnelissen/Slides/CD3_manuscript/CD3_slides/AAA692.CD3/AAA692.CD3.run1	255	0.7	0.06	0.7	0.06	-9.3481199892	-12.8246688037	2.82345778851	0.333607765625
7164.0	3091903.0	2576.0	10233.0	3091903.0	4000000.0	43.0	1.0	2.85	2.81	1.21	0.0499999999993	6.97	0.389999999999	0.75	0.110000000001	8.98	0.34	2.21	1.54	0.610000000001	AAA692.CD3.X7.Y15.tile.tissue.png	301	1	2000	301	2596e95866fcb8c93cc2478816de880c	0	0	0	0	0	0	0	0	0	0	0	0	0	/home/dhl_ec/bnelissen/Slides/CD3_manuscript/CD3_slides/AAA692.CD3/AAA692.CD3.run1	255	0.7	0.06	0.7	0.06	-9.21115883717	-12.7466630282	2.28949387581	0.265577601562
1055.0	17142.0	334.0	921.0	17142.0	4000000.0	5.0	2.0	2.69	1.99	1.28	0.0499999999993	6.86	0.370000000001	0.75	0.219999999999	6.76	0.209999999999	2.11	1.52	1.17	AAA692.CD3.X7.Y16.tile.tissue.png	302	1	2000	302	29644bc30012cc8aa67fce9e85efa784	0	0	0	0	0	0	0	0	0	0	0	0	0	/home/dhl_ec/bnelissen/Slides/CD3_manuscript/CD3_slides/AAA692.CD3/AAA692.CD3.run1	255	0.7	0.06	0.7	0.06	-9.08884143815	-12.5464520145	2.31716408895	0.104709213379
0.0	0.0	0.0	0.0	0.0	4000000.0	0.0	0.0	2.55	1.22	1.13	0.0599999999995	5.79	0.440000000001	0.83	0.240000000002	4.77	0.129999999999	2.01	1.54	1.07	AAA692.CD3.X7.Y17.tile.tissue.png	303	1	2000	303	ca1a65a300ce09fbca530dda02017d81	0	0	0	0	0	0	0	0	0	0	0	0	0	/home/dhl_ec/bnelissen/Slides/CD3_manuscript/CD3_slides/AAA692.CD3/AAA692.CD3.run1	255	1.0	0.06	1.0	0.06	0.0	0.0	0.0	12.959965
819.0	2063049.0	338.0	18840.0	2063049.0	4000000.0	6.0	7.0	3.21	2.07	1.1	0.0499999999993	6.39	0.529999999999	0.940000000001	0.139999999999	8.43	0.290000000001	2.27	1.54	0.84	AAA692.CD3.X7.Y2.tile.tissue.png	304	1	2000	304	619a2886639c79150dacc9a6537b3d8e	0	0	0	0	0	0	0	0	0	0	0	0	0	/home/dhl_ec/bnelissen/Slides/CD3_manuscript/CD3_slides/AAA692.CD3/AAA692.CD3.run1	255	0.7	0.06	0.7	0.06	-8.84946788459	-11.4471510217	1.08140923745	0.132009378906
0.0	17020.0	0.0	1140.0	17020.0	738000.0	0.0	1.0	0.66	1.28	0.219999999999	0.0100000000002	1.38	0.0699999999997	0.15	0.0400000000009	1.05	0.0299999999988	0.4	0.27	0.0900000000001	AAA692.CD3.X7.Y23.tile.tissue.png	305	1	2000	305	0f696909549fda1608d6e0aca8c2f2ce	0	0	0	0	0	0	0	0	0	0	0	0	0	/home/dhl_ec/bnelissen/Slides/CD3_manuscript/CD3_slides/AAA692.CD3/AAA692.CD3.run1	255	0.7	0.06	0.7	0.06	0.0	-11.4394938477	0.0501143207841	7.49366665567
385.0	2216.0	125.0	214.0	2216.0	4000000.0	2.0	1.0	2.39	2.17	1.14	0.0499999999993	6.77	0.379999999999	0.76	0.219999999999	6.79	0.209999999999	2.11	1.54	0.76	AAA692.CD3.X7.Y3.tile.tissue.png	306	1	2000	306	7d463f713c3df06a877baaa380fe753c	0	0	0	0	0	0	0	0	0	0	0	0	0	/home/dhl_ec/bnelissen/Slides/CD3_manuscript/CD3_slides/AAA692.CD3/AAA692.CD3.run1	255	0.7	0.06	0.7	0.06	-8.85056903928	-12.0211545248	1.97854893205	0.107268253784
16865.0	1438611.0	5502.0	8917.0	1438611.0	4000000.0	120.0	6.0	2.27	2.19	1.14	0.0499999999993	7.47	0.389999999999	0.74	0.17	8.04	0.269999999999	2.18	1.53	0.9	AAA692.CD3.X7.Y4.tile.tissue.png	307	1	2000	307	4e46f5e241a4d75f52b14f0e5729b9f3	0	0	0	0	0	0	0	0	0	0	0	0	0	/home/dhl_ec/bnelissen/Slides/CD3_manuscript/CD3_slides/AAA692.CD3/AAA692.CD3.run1	255	0.7	0.06	0.7	0.06	-9.49178358317	-12.0438197951	2.30754145048	0.317157078125
0.0	0.0	0.0	0.0	0.0	4000000.0	0.0	0.0	2.56	2.27	1.15	0.0500000000011	5.57	0.300000000001	0.740000000002	0.230000000001	4.73	0.130000000001	2.04	1.53	0.480000000001	AAA692.CD3.X7.Y5.tile.tissue.png	308	1	2000	308	83cf7e24169bb60aaaab22b4219698da	0	0	0	0	0	0	0	0	0	0	0	0	0	/home/dhl_ec/bnelissen/Slides/CD3_manuscript/CD3_slides/AAA692.CD3/AAA692.CD3.run1	255	1.0	0.06	1.0	0.06	0.0	0.0	0.0	0.177937515625
0.0	4686.0	0.0	490.0	4686.0	4000000.0	0.0	2.0	1.56	1.29	1.14	0.0499999999993	6.63	0.370000000001	0.74	0.219999999999	5.88	0.140000000001	2.1	1.55	0.950000000001	AAA692.CD3.X7.Y6.tile.tissue.png	309	1	2000	309	b9000515786ba0e01649af36f7a3586c	0	0	0	0	0	0	0	0	0	0	0	0	0	/home/dhl_ec/bnelissen/Slides/CD3_manuscript/CD3_slides/AAA692.CD3/AAA692.CD3.run1	255	0.7	0.06	0.7	0.06	0.0	-12.0195569446	3.36140273221	0.142023564026
0.0	0.0	0.0	0.0	0.0	4000000.0	0.0	0.0	1.43	2.84	1.14	0.0500000000011	6.37	0.309999999999	0.74	0.219999999999	4.82	0.130000000001	2.05	1.53	1.29	AAA692.CD3.X7.Y7.tile.tissue.png	310	1	2000	310	a54bae4066b682e2545a7bec9d455ef0	0	0	0	0	0	0	0	0	0	0	0	0	0	/home/dhl_ec/bnelissen/Slides/CD3_manuscript/CD3_slides/AAA692.CD3/AAA692.CD3.run1	255	1.0	0.06	1.0	0.06	0.0	-11.3767662171	0.0	0.111262157706
0.0	2008.0	0.0	198.0	2008.0	4000000.0	0.0	1.0	2.35	1.29	1.17	0.0599999999995	6.78	0.380000000001	0.740000000002	0.230000000001	5.91	0.139999999999	2.1	1.53	0.91	AAA692.CD3.X7.Y8.tile.tissue.png	311	1	2000	311	359f7a3b95c1dcd99d8e6aca01e50be6	0	0	0	0	0	0	0	0	0	0	0	0	0	/home/dhl_ec/bnelissen/Slides/CD3_manuscript/CD3_slides/AAA692.CD3/AAA692.CD3.run1	255	0.7	0.06	0.7	0.06	0.0	-12.2945415238	3.9328129377	0.120147656738
0.0	0.0	0.0	0.0	0.0	4000000.0	0.0	0.0	3.31	1.11	1.15	0.0499999999993	6.38	0.309999999999	0.73	0.219999999999	4.74	0.130000000001	2.03	1.53	1.05	AAA692.CD3.X7.Y9.tile.tissue.png	312	1	2000	312	f264359ff0a393dca7056142566fe189	0	0	0	0	0	0	0	0	0	0	0	0	0	/home/dhl_ec/bnelissen/Slides/CD3_manuscript/CD3_slides/AAA692.CD3/AAA692.CD3.run1	255	1.0	0.06	1.0	0.06	0.0	-11.2743264347	0.0	0.124244542229
0.0	2129894.0	0.0	43624.0	2129894.0	4000000.0	0.0	8.0	3.27	1.21	1.17	0.0600000000013	6.82	0.42	0.780000000001	0.130000000001	7.98	0.230000000001	2.32	1.54	1.24	AAA692.CD3.X8.Y0.tile.tissue.png	313	1	2000	313	b678fb6b44a0c66ba921d83394f54c48	0	0	0	0	0	0	0	0	0	0	0	0	0	/home/dhl_ec/bnelissen/Slides/CD3_manuscript/CD3_slides/AAA692.CD3/AAA692.CD3.run1	255	0.7	0.06	0.7	0.06	-8.08809328608	-11.7015757369	0.780075409311	3.33876549609
259.0	3939825.0	119.0	12191.0	3939825.0	4000000.0	3.0	1.0	3.68	2.36	1.14	0.0499999999993	6.56	0.380000000001	0.750000000002	0.0699999999997	10.61	0.369999999999	2.25	1.53	1.08	AAA692.CD3.X8.Y1.tile.tissue.png	314	1	2000	314	643f8c0673ce11154565f99dd757737f	0	0	0	0	0	0	0	0	0	0	0	0	0	/home/dhl_ec/bnelissen/Slides/CD3_manuscript/CD3_slides/AAA692.CD3/AAA692.CD3.run1	255	0.7	0.06	0.7	0.06	-8.6389494771	-12.2107931985	1.25641584136	0.140616800781
0.0	0.0	0.0	0.0	0.0	4000000.0	0.0	0.0	2.35	2.75	1.12	0.0499999999993	6.41	0.309999999999	0.749999999998	0.219999999999	4.79	0.130000000001	2.06	1.63	0.5	AAA692.CD3.X8.Y10.tile.tissue.png	315	1	2000	315	34b71625a31b71a0f3ad91929362f155	0	0	0	0	0	0	0	0	0	0	0	0	0	/home/dhl_ec/bnelissen/Slides/CD3_manuscript/CD3_slides/AAA692.CD3/AAA692.CD3.run1	255	1.0	0.06	1.0	0.06	0.0	-11.4126217942	0.0	0.122816153599
0.0	0.0	0.0	0.0	0.0	4000000.0	0.0	0.0	2.49	2.51	1.15	0.0500000000011	6.42	0.379999999999	0.809999999999	0.209999999999	4.78	0.129999999999	2.06	1.54	1.15	AAA692.CD3.X8.Y11.tile.tissue.png	316	1	2000	316	6df613eaa38e99f1f221c242d6328f21	0	0	0	0	0	0	0	0	0	0	0	0	0	/home/dhl_ec/bnelissen/Slides/CD3_manuscript/CD3_slides/AAA692.CD3/AAA692.CD3.run1	255	1.0	0.06	1.0	0.06	0.0	-11.2772800047	0.0	0.144644834834
0.0	0.0	0.0	0.0	0.0	4000000.0	0.0	0.0	3.4	2.03	1.15	0.0499999999993	6.32	0.41	0.729999999998	0.219999999999	4.72	0.130000000001	2.01	1.53	1.05	AAA692.CD3.X8.Y12.tile.tissue.png	317	1	2000	317	b9316cc8033416c2d840c4b28961be64	0	0	0	0	0	0	0	0	0	0	0	0	0	/home/dhl_ec/bnelissen/Slides/CD3_manuscript/CD3_slides/AAA692.CD3/AAA692.CD3.run1	255	1.0	0.06	1.0	0.06	0.0	-12.0401027839	0.0	0.095359465004
12094.0	2285590.0	4563.0	19616.0	2285590.0	4000000.0	92.0	9.0	2.91	1.84	1.17	0.0499999999993	7.11	0.380000000001	0.76	0.129999999999	8.61	0.300000000001	2.26	1.52	0.939999999999	AAA692.CD3.X8.Y13.tile.tissue.png	318	1	2000	318	53ae8d227c3da2ecc9f31f8b496fec50	0	0	0	0	0	0	0	0	0	0	0	0	0	/home/dhl_ec/bnelissen/Slides/CD3_manuscript/CD3_slides/AAA692.CD3/AAA692.CD3.run1	255	0.7	0.06	0.7	0.06	-9.62301332013	-12.5506074987	2.67328995886	0.37677734375
15976.0	3630587.0	6978.0	20902.0	3630587.0	4000000.0	154.0	5.0	1.96	2.03	1.1	0.0499999999993	7.35	0.380000000001	0.740000000002	0.0799999999999	9.54	0.370000000001	2.23	1.53	0.540000000001	AAA692.CD3.X8.Y14.tile.tissue.png	319	1	2000	319	77e52b5c2a0947b2c31e002e97893bda	0	0	0	0	0	0	0	0	0	0	0	0	0	/home/dhl_ec/bnelissen/Slides/CD3_manuscript/CD3_slides/AAA692.CD3/AAA692.CD3.run1	255	0.7	0.06	0.7	0.06	-9.51046970689	-12.5656195725	2.29663046731	0.311028113281
7814.0	2340303.0	3137.0	9787.0	2340303.0	4000000.0	62.0	1.0	1.73	2.0	1.11	0.0500000000011	6.75	0.389999999999	0.749999999998	0.129999999999	8.41	0.309999999999	2.18	1.53	1.06	AAA692.CD3.X8.Y15.tile.tissue.png	320	1	2000	320	fa28e8e4cd25261909beec625dcbbf4f	0	0	0	0	0	0	0	0	0	0	0	0	0	/home/dhl_ec/bnelissen/Slides/CD3_manuscript/CD3_slides/AAA692.CD3/AAA692.CD3.run1	255	0.7	0.06	0.7	0.06	-9.17884119377	-12.5373714923	2.08173426805	0.26286125
775.0	6967.0	257.0	484.0	6967.0	4000000.0	4.0	1.0	2.2	2.04	1.13	0.0499999999993	6.97	0.370000000001	0.74	0.220000000001	6.69	0.209999999999	2.1	1.53	1.61	AAA692.CD3.X8.Y16.tile.tissue.png	321	1	2000	321	698861e8386d73e8c3a85e056cc06016	0	0	0	0	0	0	0	0	0	0	0	0	0	/home/dhl_ec/bnelissen/Slides/CD3_manuscript/CD3_slides/AAA692.CD3/AAA692.CD3.run1	255	0.7	0.06	0.7	0.06	-8.87093586435	-12.6578631591	2.20362601035	0.103364313232
0.0	0.0	0.0	0.0	0.0	4000000.0	0.0	0.0	1.13	1.0	1.16	0.0699999999997	5.57	0.289999999999	0.860000000001	0.23	4.67	0.129999999999	2.04	1.53	1.02	AAA692.CD3.X8.Y17.tile.tissue.png	322	1	2000	322	10296c078e30b7c50f2bbb954ad76e31	0	0	0	0	0	0	0	0	0	0	0	0	0	/home/dhl_ec/bnelissen/Slides/CD3_manuscript/CD3_slides/AAA692.CD3/AAA692.CD3.run1	255	1.0	0.06	1.0	0.06	0.0	0.0	0.0	7.7500115
0.0	0.0	0.0	0.0	0.0	4000000.0	0.0	0.0	2.02	1.96	1.12	0.0499999999993	5.56	0.299999999999	0.860000000001	0.24	4.88	0.129999999999	2.03	1.54	0.490000000002	AAA692.CD3.X8.Y18.tile.tissue.png	323	1	2000	323	ff36ae881744184b0b14441d7ad8c7d1	0	0	0	0	0	0	0	0	0	0	0	0	0	/home/dhl_ec/bnelissen/Slides/CD3_manuscript/CD3_slides/AAA692.CD3/AAA692.CD3.run1	255	1.0	0.06	1.0	0.06	0.0	0.0	0.0	9.994207
0.0	0.0	0.0	0.0	0.0	4000000.0	0.0	0.0	2.75	1.38	1.11	0.0600000000013	6.33	0.300000000001	0.820000000002	0.219999999999	4.73	0.129999999999	2.02	1.53	0.519999999999	AAA692.CD3.X8.Y19.tile.tissue.png	324	1	2000	324	8382afeee7e170a23114ed84c11299d9	0	0	0	0	0	0	0	0	0	0	0	0	0	/home/dhl_ec/bnelissen/Slides/CD3_manuscript/CD3_slides/AAA692.CD3/AAA692.CD3.run1	255	1.0	0.06	1.0	0.06	0.0	-10.1835165409	0.0	8.69897408451
2065.0	2371420.0	964.0	12111.0	2371420.0	4000000.0	19.0	4.0	2.23	2.95	1.12	0.0599999999995	6.85	0.389999999999	0.74	0.130000000001	8.58	0.309999999999	2.24	1.52	1.09	AAA692.CD3.X8.Y2.tile.tissue.png	325	1	2000	325	ceda4a8fd49f77ca54408c90bc6a6900	0	0	0	0	0	0	0	0	0	0	0	0	0	/home/dhl_ec/bnelissen/Slides/CD3_manuscript/CD3_slides/AAA692.CD3/AAA692.CD3.run1	255	0.7	0.06	0.7	0.06	-8.61864219501	-11.9841021937	1.26451339773	0.176646164062
0.0	0.0	0.0	0.0	0.0	4000000.0	0.0	0.0	2.02	1.85	1.16	0.0599999999995	5.66	0.290000000001	0.85	0.219999999999	4.71	0.129999999999	2.03	1.49	1.05	AAA692.CD3.X8.Y20.tile.tissue.png	326	1	2000	326	981972c9c38231c0481b72766a0b04f0	0	0	0	0	0	0	0	0	0	0	0	0	0	/home/dhl_ec/bnelissen/Slides/CD3_manuscript/CD3_slides/AAA692.CD3/AAA692.CD3.run1	255	1.0	0.06	1.0	0.06	0.0	0.0	0.0	11.546277
0.0	180010.0	0.0	4148.0	180010.0	738000.0	0.0	1.0	1.08	0.419999999998	0.210000000001	0.0200000000004	1.75	0.0799999999999	0.150000000001	0.0300000000007	1.13	0.0299999999988	0.41	0.279999999999	0.0900000000001	AAA692.CD3.X8.Y23.tile.tissue.png	327	1	2000	327	d4b6a7aaa1a5e4763d0224b495934c9d	0	0	0	0	0	0	0	0	0	0	0	0	0	/home/dhl_ec/bnelissen/Slides/CD3_manuscript/CD3_slides/AAA692.CD3/AAA692.CD3.run1	255	0.7	0.06	0.7	0.06	0.0	-12.7394147383	0.618231452419	2.9704194508
0.0	2818.0	0.0	244.0	2818.0	4000000.0	0.0	1.0	3.11	2.19	1.18	0.0499999999993	6.78	0.379999999999	0.739999999998	0.23	6.25	0.139999999999	2.09	1.53	0.619999999999	AAA692.CD3.X8.Y3.tile.tissue.png	328	1	2000	328	8dc2a5166b38c3685594ad5623a7c42d	0	0	0	0	0	0	0	0	0	0	0	0	0	/home/dhl_ec/bnelissen/Slides/CD3_manuscript/CD3_slides/AAA692.CD3/AAA692.CD3.run1	255	0.7	0.06	0.7	0.06	-8.99431184841	-12.1932478393	4.97636184275	0.110301707764
6803.0	1253846.0	2615.0	10278.0	1253846.0	4000000.0	49.0	6.0	1.3	2.23	1.12	0.0500000000011	7.0	0.380000000001	0.75	0.17	7.81	0.26	2.18	1.53	0.950000000001	AAA692.CD3.X8.Y4.tile.tissue.png	329	1	2000	329	57dfe1c974bf8017a52c65ff3918811a	0	0	0	0	0	0	0	0	0	0	0	0	0	/home/dhl_ec/bnelissen/Slides/CD3_manuscript/CD3_slides/AAA692.CD3/AAA692.CD3.run1	255	0.7	0.06	0.7	0.06	-8.99159588295	-11.7659755905	2.3339304142	0.2249939375
76.0	319938.0	41.0	4617.0	319938.0	4000000.0	1.0	2.0	2.36	1.35	1.13	0.0500000000011	6.86	0.379999999999	0.74	0.209999999999	6.93	0.23	2.13	1.52	0.469999999999	AAA692.CD3.X8.Y5.tile.tissue.png	330	1	2000	330	0a85e42a70a9fe0b5ac99271f81667f7	0	0	0	0	0	0	0	0	0	0	0	0	0	/home/dhl_ec/bnelissen/Slides/CD3_manuscript/CD3_slides/AAA692.CD3/AAA692.CD3.run1	255	0.7	0.06	0.7	0.06	-8.8763378955	-11.4896214831	2.26349035677	0.212764607422
0.0	0.0	0.0	0.0	0.0	4000000.0	0.0	0.0	2.41	2.22	1.13	0.0499999999993	5.78	0.35	0.820000000002	0.210000000001	4.74	0.129999999999	2.03	1.53	0.75	AAA692.CD3.X8.Y6.tile.tissue.png	331	1	2000	331	946c19c31701d963dc21596e31365029	0	0	0	0	0	0	0	0	0	0	0	0	0	/home/dhl_ec/bnelissen/Slides/CD3_manuscript/CD3_slides/AAA692.CD3/AAA692.CD3.run1	255	1.0	0.06	1.0	0.06	0.0	0.0	0.0	0.220828265625
0.0	3337.0	0.0	258.0	3337.0	4000000.0	0.0	1.0	2.39	1.36	1.12	0.0499999999993	6.99	0.370000000001	0.74	0.220000000001	5.86	0.130000000001	2.09	1.53	0.99	AAA692.CD3.X8.Y7.tile.tissue.png	332	1	2000	332	3ca41c89bb689f4794ce87ab16f16a08	0	0	0	0	0	0	0	0	0	0	0	0	0	/home/dhl_ec/bnelissen/Slides/CD3_manuscript/CD3_slides/AAA692.CD3/AAA692.CD3.run1	255	0.7	0.06	0.7	0.06	0.0	-11.2472627608	1.26331191939	0.087321504097
0.0	2300.0	0.0	228.0	2300.0	4000000.0	0.0	1.0	1.9	1.64	1.15	0.0499999999993	6.85	0.369999999999	0.749999999998	0.219999999999	5.8	0.139999999999	2.09	1.56	0.530000000001	AAA692.CD3.X8.Y8.tile.tissue.png	333	1	2000	333	85598d71682a52c3938db95ad231ae23	0	0	0	0	0	0	0	0	0	0	0	0	0	/home/dhl_ec/bnelissen/Slides/CD3_manuscript/CD3_slides/AAA692.CD3/AAA692.CD3.run1	255	0.7	0.06	0.7	0.06	0.0	-12.367236531	4.48102326766	0.0871421202087
0.0	0.0	0.0	0.0	0.0	4000000.0	0.0	0.0	2.27	2.12	1.15	0.0499999999993	6.4	0.299999999999	0.74	0.23	4.79	0.130000000001	2.03	1.53	0.600000000002	AAA692.CD3.X8.Y9.tile.tissue.png	334	1	2000	334	03c75fd2deec9b57e5527feb51286013	0	0	0	0	0	0	0	0	0	0	0	0	0	/home/dhl_ec/bnelissen/Slides/CD3_manuscript/CD3_slides/AAA692.CD3/AAA692.CD3.run1	255	1.0	0.06	1.0	0.06	0.0	-12.0934078886	0.0	0.136594415009
0.0	692473.0	0.0	15039.0	692473.0	4000000.0	0.0	7.0	1.76	1.67	1.14	0.0599999999995	7.06	0.389999999999	0.800000000001	0.189999999999	6.29	0.17	2.23	1.51	1.01	AAA692.CD3.X9.Y0.tile.tissue.png	335	1	2000	335	8e1b7b85ee31cb26d027e8313f48b2b9	0	0	0	0	0	0	0	0	0	0	0	0	0	/home/dhl_ec/bnelissen/Slides/CD3_manuscript/CD3_slides/AAA692.CD3/AAA692.CD3.run1	255	0.7	0.06	0.7	0.06	0.0	-12.3367773141	0.622815528548	3.38994916016
0.0	2651609.0	0.0	23294.0	2651609.0	4000000.0	0.0	5.0	2.19	2.53	1.15	0.0500000000011	6.97	0.4	0.750000000002	0.109999999999	8.43	0.25	2.29	1.51	0.660000000002	AAA692.CD3.X9.Y1.tile.tissue.png	336	1	2000	336	f7e8559bf55326363d4e5e3d5d4bf40c	0	0	0	0	0	0	0	0	0	0	0	0	0	/home/dhl_ec/bnelissen/Slides/CD3_manuscript/CD3_slides/AAA692.CD3/AAA692.CD3.run1	255	0.7	0.06	0.7	0.06	-8.75297883395	-11.462978334	0.942656348727	0.40547821875
0.0	0.0	0.0	0.0	0.0	4000000.0	0.0	0.0	2.61	1.92	1.16	0.0399999999991	6.43	0.309999999999	0.74	0.219999999999	4.82	0.119999999999	2.02	1.53	0.5	AAA692.CD3.X9.Y10.tile.tissue.png	337	1	2000	337	766de015d60bb7582ce58df07e8c788c	0	0	0	0	0	0	0	0	0	0	0	0	0	/home/dhl_ec/bnelissen/Slides/CD3_manuscript/CD3_slides/AAA692.CD3/AAA692.CD3.run1	255	1.0	0.06	1.0	0.06	0.0	-9.32728299591	0.0	0.1143097813
0.0	0.0	0.0	0.0	0.0	4000000.0	0.0	0.0	1.1	2.01	1.2	0.0500000000011	6.53	0.299999999999	0.730000000001	0.23	4.8	0.130000000001	2.01	1.54	0.51	AAA692.CD3.X9.Y11.tile.tissue.png	338	1	2000	338	dc8dcd64dc982aa0439703875c815886	0	0	0	0	0	0	0	0	0	0	0	0	0	/home/dhl_ec/bnelissen/Slides/CD3_manuscript/CD3_slides/AAA692.CD3/AAA692.CD3.run1	255	1.0	0.06	1.0	0.06	0.0	-10.7218929758	0.0	0.102541438192
242.0	88457.0	132.0	3352.0	88457.0	4000000.0	3.0	4.0	1.06	2.01	1.15	0.0500000000011	6.88	0.379999999999	0.75	0.23	6.89	0.210000000001	2.18	1.53	0.5	AAA692.CD3.X9.Y12.tile.tissue.png	339	1	2000	339	ea165bfe663945b1250409965345cae9	0	0	0	0	0	0	0	0	0	0	0	0	0	/home/dhl_ec/bnelissen/Slides/CD3_manuscript/CD3_slides/AAA692.CD3/AAA692.CD3.run1	255	0.7	0.06	0.7	0.06	-8.98715045767	-11.8093068775	1.78293908818	0.110933079102
22091.0	2340626.0	7983.0	22448.0	2340626.0	4000000.0	153.0	8.0	2.21	2.24	1.14	0.0500000000011	7.03	0.379999999999	0.75	0.129999999999	8.84	0.309999999999	2.23	1.53	0.540000000001	AAA692.CD3.X9.Y13.tile.tissue.png	340	1	2000	340	544111fe534fd2b062e1ca60376fd034	0	0	0	0	0	0	0	0	0	0	0	0	0	/home/dhl_ec/bnelissen/Slides/CD3_manuscript/CD3_slides/AAA692.CD3/AAA692.CD3.run1	255	0.7	0.06	0.7	0.06	-9.37331560959	-12.6552251778	2.03266884552	0.419225835938
12185.0	2832297.0	4618.0	15075.0	2832297.0	4000000.0	87.0	8.0	2.65	1.87	1.15	0.0400000000009	7.12	0.369999999999	0.739999999998	0.1	8.99	0.32	2.28	1.57	1.06	AAA692.CD3.X9.Y14.tile.tissue.png	341	1	2000	341	cc488220b594a3a1cdad07e794f4356f	0	0	0	0	0	0	0	0	0	0	0	0	0	/home/dhl_ec/bnelissen/Slides/CD3_manuscript/CD3_slides/AAA692.CD3/AAA692.CD3.run1	255	0.7	0.06	0.7	0.06	-9.31983320606	-12.8193053631	2.08987546243	0.349974640625
1166.0	333727.0	520.0	6522.0	333727.0	4000000.0	10.0	7.0	2.81	2.18	1.11	0.0400000000009	6.73	0.369999999999	0.759999999998	0.200000000001	7.05	0.219999999999	2.16	1.52	0.950000000001	AAA692.CD3.X9.Y15.tile.tissue.png	342	1	2000	342	4a50d479eb8e89fc305613699451908a	0	0	0	0	0	0	0	0	0	0	0	0	0	/home/dhl_ec/bnelissen/Slides/CD3_manuscript/CD3_slides/AAA692.CD3/AAA692.CD3.run1	255	0.7	0.06	0.7	0.06	-9.12619790276	-12.3937649663	1.89239619683	0.165420208984
0.0	0.0	0.0	0.0	0.0	4000000.0	0.0	0.0	1.98	1.01	1.15	0.0600000000013	5.52	0.290000000001	0.76	0.209999999999	4.76	0.129999999999	2.01	1.54	1.01	AAA692.CD3.X9.Y16.tile.tissue.png	343	1	2000	343	893c8d15ef5cf742aa1e3125bc6deb3f	0	0	0	0	0	0	0	0	0	0	0	0	0	/home/dhl_ec/bnelissen/Slides/CD3_manuscript/CD3_slides/AAA692.CD3/AAA692.CD3.run1	255	1.0	0.06	1.0	0.06	0.0	0.0	0.0	7.353742
296.0	1686.0	82.0	180.0	1686.0	4000000.0	1.0	1.0	1.88	1.17	1.19	0.0600000000013	6.63	0.369999999999	0.779999999999	0.209999999999	6.65	0.230000000001	2.23	1.53	0.509999999998	AAA692.CD3.X9.Y17.tile.tissue.png	344	1	2000	344	d655ee2dcf6cae0cb2630a6b4603db4c	0	0	0	0	0	0	0	0	0	0	0	0	0	/home/dhl_ec/bnelissen/Slides/CD3_manuscript/CD3_slides/AAA692.CD3/AAA692.CD3.run1	255	0.7	0.06	0.7	0.06	-8.56449094027	-12.0803805581	2.39454370348	2.12483564728
0.0	7676.0	0.0	434.0	7676.0	4000000.0	0.0	1.0	2.38	2.48	1.1	0.0600000000013	6.5	0.370000000001	0.750000000002	0.210000000001	5.88	0.129999999999	2.08	1.57	1.29	AAA692.CD3.X9.Y18.tile.tissue.png	345	1	2000	345	4424e12da62ecdf94d9c233cc6f3f865	0	0	0	0	0	0	0	0	0	0	0	0	0	/home/dhl_ec/bnelissen/Slides/CD3_manuscript/CD3_slides/AAA692.CD3/AAA692.CD3.run1	255	0.7	0.06	0.7	0.06	0.0	-10.0093812408	0.0300289927329	0.310813918158
0.0	0.0	0.0	0.0	0.0	4000000.0	0.0	0.0	2.45	1.08	1.15	0.0499999999993	6.17	0.299999999999	0.74	0.209999999999	4.73	0.129999999999	2.0	1.53	0.969999999999	AAA692.CD3.X9.Y19.tile.tissue.png	346	1	2000	346	29c9d881d7b70f2aabd31d3fab223240	0	0	0	0	0	0	0	0	0	0	0	0	0	/home/dhl_ec/bnelissen/Slides/CD3_manuscript/CD3_slides/AAA692.CD3/AAA692.CD3.run1	255	1.0	0.06	1.0	0.06	0.0	-11.6344486199	0.0	0.119170057703
1153.0	2123514.0	464.0	15549.0	2123514.0	4000000.0	9.0	4.0	2.09	1.91	1.29	0.0500000000011	8.7	0.379999999999	0.740000000002	0.130000000001	8.34	0.299999999999	2.26	1.53	0.52	AAA692.CD3.X9.Y2.tile.tissue.png	347	1	2000	347	904c3b3b6a443d6d71fc36d396e50bb5	0	0	0	0	0	0	0	0	0	0	0	0	0	/home/dhl_ec/bnelissen/Slides/CD3_manuscript/CD3_slides/AAA692.CD3/AAA692.CD3.run1	255	0.7	0.06	0.7	0.06	-8.30693142384	-11.8604562927	1.1630013426	0.19038153125
391.0	4299.0	94.0	312.0	4299.0	4000000.0	1.0	1.0	2.71	1.61	1.12	0.0599999999995	6.72	0.370000000001	0.810000000001	0.209999999999	6.75	0.210000000001	2.08	1.52	0.999999999998	AAA692.CD3.X9.Y20.tile.tissue.png	348	1	2000	348	b2295cf7f73b00ffade6ebb13c92c599	0	0	0	0	0	0	0	0	0	0	0	0	0	/home/dhl_ec/bnelissen/Slides/CD3_manuscript/CD3_slides/AAA692.CD3/AAA692.CD3.run1	255	0.7	0.06	0.7	0.06	-9.29625666223	-12.5849326767	2.86540518453	1.74341669824
0.0	35559.0	0.0	1171.0	35559.0	738000.0	0.0	1.0	1.12	0.85	0.219999999999	0.0100000000002	3.04	0.0699999999997	0.17	0.0300000000007	1.12	0.0300000000007	0.51	0.309999999999	0.0900000000001	AAA692.CD3.X9.Y23.tile.tissue.png	349	1	2000	349	f327709e387702c0373c30613a4a5c88	0	0	0	0	0	0	0	0	0	0	0	0	0	/home/dhl_ec/bnelissen/Slides/CD3_manuscript/CD3_slides/AAA692.CD3/AAA692.CD3.run1	255	0.7	0.06	0.7	0.06	0.0	-11.8694205429	0.134014850868	4.2702393994
1412.0	366764.0	553.0	6995.0	366764.0	4000000.0	10.0	4.0	2.29	2.14	1.16	0.0599999999995	6.86	0.379999999999	0.75	0.199999999999	7.08	0.23	2.18	1.68	0.559999999999	AAA692.CD3.X9.Y3.tile.tissue.png	350	1	2000	350	aaba272a8965604ddc202b76edf90c48	0	0	0	0	0	0	0	0	0	0	0	0	0	/home/dhl_ec/bnelissen/Slides/CD3_manuscript/CD3_slides/AAA692.CD3/AAA692.CD3.run1	255	0.7	0.06	0.7	0.06	-8.30558033185	-11.5142505808	1.66650398608	0.135205509766
0.0	214445.0	0.0	5640.0	214445.0	4000000.0	0.0	5.0	1.06	2.12	1.16	0.0500000000011	6.7	0.369999999999	0.740000000002	0.200000000001	6.48	0.15	2.16	1.52	0.83	AAA692.CD3.X9.Y4.tile.tissue.png	351	1	2000	351	45e90e019073c3745591eee9746e5f88	0	0	0	0	0	0	0	0	0	0	0	0	0	/home/dhl_ec/bnelissen/Slides/CD3_manuscript/CD3_slides/AAA692.CD3/AAA692.CD3.run1	255	0.7	0.06	0.7	0.06	-8.50186864623	-12.0141450915	3.14914722374	0.13829705957
1350.0	1831792.0	688.0	7685.0	1831792.0	4000000.0	14.0	2.0	1.64	2.24	1.12	0.0499999999993	6.62	0.380000000001	0.74	0.139999999999	8.14	0.290000000001	2.22	1.53	0.960000000001	AAA692.CD3.X9.Y5.tile.tissue.png	352	1	2000	352	d62482c6897e206edd30af13c8e22a32	0	0	0	0	0	0	0	0	0	0	0	0	0	/home/dhl_ec/bnelissen/Slides/CD3_manuscript/CD3_slides/AAA692.CD3/AAA692.CD3.run1	255	0.7	0.06	0.7	0.06	-9.0826760046	-12.115036813	2.2068325892	0.212571148437
0.0	0.0	0.0	0.0	0.0	4000000.0	0.0	0.0	2.03	2.06	1.18	0.0600000000013	6.27	0.289999999999	0.740000000002	0.210000000001	4.75	0.129999999999	2.0	1.53	0.650000000001	AAA692.CD3.X9.Y6.tile.tissue.png	353	1	2000	353	b36fec9544997dad0c4a84ccd5581c38	0	0	0	0	0	0	0	0	0	0	0	0	0	/home/dhl_ec/bnelissen/Slides/CD3_manuscript/CD3_slides/AAA692.CD3/AAA692.CD3.run1	255	1.0	0.06	1.0	0.06	0.0	-11.9722412416	0.0	0.143064767681
0.0	0.0	0.0	0.0	0.0	4000000.0	0.0	0.0	2.26	2.26	1.15	0.0499999999993	6.23	0.289999999999	0.74	0.219999999999	4.74	0.130000000001	2.01	1.52	0.6	AAA692.CD3.X9.Y7.tile.tissue.png	354	1	2000	354	8aae7268f03cb8cf575c483fbde79835	0	0	0	0	0	0	0	0	0	0	0	0	0	/home/dhl_ec/bnelissen/Slides/CD3_manuscript/CD3_slides/AAA692.CD3/AAA692.CD3.run1	255	1.0	0.06	1.0	0.06	0.0	-11.2853633647	0.0	0.100353094069
0.0	0.0	0.0	0.0	0.0	4000000.0	0.0	0.0	2.76	1.06	1.13	0.0499999999993	6.19	0.299999999999	0.82	0.27	4.77	0.130000000001	2.01	1.53	1.98	AAA692.CD3.X9.Y8.tile.tissue.png	355	1	2000	355	d5d384ac0242d592a096093cd63b5ae2	0	0	0	0	0	0	0	0	0	0	0	0	0	/home/dhl_ec/bnelissen/Slides/CD3_manuscript/CD3_slides/AAA692.CD3/AAA692.CD3.run1	255	1.0	0.06	1.0	0.06	0.0	-11.9372262225	0.0	0.0647117884178
0.0	2234.0	0.0	226.0	2234.0	4000000.0	0.0	1.0	1.36	1.12	1.15	0.0500000000011	6.6	0.370000000001	0.749999999998	0.219999999999	6.45	0.139999999999	2.1	1.53	0.5	AAA692.CD3.X9.Y9.tile.tissue.png	356	1	2000	356	690273ccc517ed9d8882950752f9e8a6	0	0	0	0	0	0	0	0	0	0	0	0	0	/home/dhl_ec/bnelissen/Slides/CD3_manuscript/CD3_slides/AAA692.CD3/AAA692.CD3.run1	255	0.7	0.06	0.7	0.06	-8.10066677575	-12.3422642459	3.30852522584	0.100296886597
[truncated: 2 more columns]
