# Supplementary material for: SlideToolkit: An Assistive Toolset for the Histological Quantification of Whole Slide Images
Source: PLoS One. 2014 Nov 5;9(11):e110289. doi: 10.1371/journal.pone.0110289 (PMC4220929; doi:10.1371/journal.pone.0110289)
Supplement: RawData S1 — ICC and BlandAltman plot - measurements and r-script.zip. Measurements of Run1 and Run2, including the code for the calculation of the intraclass correlation coefficient (ICC) and the code for the Bland and Altman plot. (ZIP) [file pone.0110289.s003.zip › cellprofiler.measurements/run1.67858306405f09c8f571790cbb3d1614.DefaultOUT_Image.csv]

AreaOccupied_AreaOccupied_DAB_Nuclei	AreaOccupied_AreaOccupied_Tissue	AreaOccupied_Perimeter_DAB_Nuclei	AreaOccupied_Perimeter_Tissue	AreaOccupied_TotalArea_DAB_Nuclei	AreaOccupied_TotalArea_Tissue	Count_DAB_Nuclei	Count_Tissue	ExecutionTime_01LoadImages	ExecutionTime_02ColorToGray	ExecutionTime_03Smooth	ExecutionTime_04ImageMath	ExecutionTime_05IdentifyPrimaryObjects	ExecutionTime_06MeasureImageAreaOccupied	ExecutionTime_07UnmixColors	ExecutionTime_08MaskImage	ExecutionTime_09IdentifyPrimaryObjects	ExecutionTime_10MeasureImageAreaOccupied	ExecutionTime_11OverlayOutlines	ExecutionTime_12OverlayOutlines	ExecutionTime_13SaveImages	FileName_Original	Group_Index	Group_Number	Height_Original	ImageNumber	MD5Digest_Original	ModuleError_01LoadImages	ModuleError_02ColorToGray	ModuleError_03Smooth	ModuleError_04ImageMath	ModuleError_05IdentifyPrimaryObjects	ModuleError_06MeasureImageAreaOccupied	ModuleError_07UnmixColors	ModuleError_08MaskImage	ModuleError_09IdentifyPrimaryObjects	ModuleError_10MeasureImageAreaOccupied	ModuleError_11OverlayOutlines	ModuleError_12OverlayOutlines	ModuleError_13SaveImages	PathName_Original	Scaling_Original	Threshold_FinalThreshold_DAB_Nuclei	Threshold_FinalThreshold_Tissue	Threshold_OrigThreshold_DAB_Nuclei	Threshold_OrigThreshold_Tissue	Threshold_SumOfEntropies_DAB_Nuclei	Threshold_SumOfEntropies_Tissue	Threshold_WeightedVariance_DAB_Nuclei	Threshold_WeightedVariance_Tissue
0.0	2274.0	0.0	208.0	2274.0	602000.0	0.0	1.0	2.49	1.94	0.29	0.01	1.7	0.09	0.21	0.04	1.3	0.04	0.48	0.34	0.95	AAA587.CD3.c.X0.Y11.tile.tissue.png	1	1	2000	1	b3f453fca64dd0751f29d57e5c4a77d1	0	0	0	0	0	0	0	0	0	0	0	0	0	/home/dhl_ec/bnelissen/Slides/CD3_manuscript/CD3_slides/AAA587.CD3.c/AAA587.CD3.c.run1	255	0.7	0.06	0.7	0.06	0.0	-11.3140865707	0.229497206662	5.07013270981
0.0	1402.0	0.0	200.0	1402.0	4000000.0	0.0	1.0	2.65	1.49	1.82	0.09	8.97	0.55	1.4	0.32	8.18	0.22	3.23	2.35	0.87	AAA587.CD3.c.X0.Y3.tile.tissue.png	2	1	2000	2	c033b2765e559be19143073574c3a5eb	0	0	0	0	0	0	0	0	0	0	0	0	0	/home/dhl_ec/bnelissen/Slides/CD3_manuscript/CD3_slides/AAA587.CD3.c/AAA587.CD3.c.run1	255	0.7	0.06	0.7	0.06	0.0	-11.2346443521	2.03236064829	7.09910579983
0.0	348219.0	0.0	4235.0	348219.0	4000000.0	0.0	1.0	2.89	1.53	1.8	0.08	9.96	0.56	1.28	0.32	9.11	0.24	3.29	2.36	0.69	AAA587.CD3.c.X0.Y4.tile.tissue.png	3	1	2000	3	a9b1b9e5ed562e4bb05658782eff4f7b	0	0	0	0	0	0	0	0	0	0	0	0	0	/home/dhl_ec/bnelissen/Slides/CD3_manuscript/CD3_slides/AAA587.CD3.c/AAA587.CD3.c.run1	255	0.7	0.06	0.7	0.06	-7.44202123439	-11.1373496545	1.23903918388	2.96428122021
277.0	1127458.0	107.0	9557.0	1127458.0	4000000.0	2.0	6.0	1.31	2.58	1.85	0.08	10.91	0.57	1.28	0.26	10.71	0.38	3.33	2.31	0.64	AAA587.CD3.c.X0.Y5.tile.tissue.png	4	1	2000	4	c32379bfc5568a3cd5df59a6dde32f9d	0	0	0	0	0	0	0	0	0	0	0	0	0	/home/dhl_ec/bnelissen/Slides/CD3_manuscript/CD3_slides/AAA587.CD3.c/AAA587.CD3.c.run1	255	0.7	0.06	0.7	0.06	-8.6684373136	-10.8512521013	0.936182445868	1.70870219531
0.0	643481.0	0.0	4488.0	643481.0	4000000.0	0.0	2.0	3.34	1.66	1.46	0.06	7.18	0.39	0.82	0.19	6.39	0.17	2.33	1.53	0.64	AAA587.CD3.c.X0.Y6.tile.tissue.png	5	1	2000	5	2eea9cb270679ffd94f27b58b809d439	0	0	0	0	0	0	0	0	0	0	0	0	0	/home/dhl_ec/bnelissen/Slides/CD3_manuscript/CD3_slides/AAA587.CD3.c/AAA587.CD3.c.run1	255	0.7	0.06	0.7	0.06	0.0	-11.0467853582	0.792372026136	3.32546188086
0.0	0.0	0.0	0.0	0.0	4000000.0	0.0	0.0	2.55	2.41	1.79	0.08	7.95	0.48	1.45	0.31	5.18	0.2	3.03	2.32	0.61	AAA587.CD3.c.X0.Y7.tile.tissue.png	6	1	2000	6	45684ea71001f95f14b0cb755e656f67	0	0	0	0	0	0	0	0	0	0	0	0	0	/home/dhl_ec/bnelissen/Slides/CD3_manuscript/CD3_slides/AAA587.CD3.c/AAA587.CD3.c.run1	255	1.0	0.06	1.0	0.06	0.0	0.0	0.0	2.97969375
0.0	0.0	0.0	0.0	0.0	602000.0	0.0	0.0	1.35	1.14	0.27	0.00999999999999	1.64	0.08	0.2	0.04	0.93	0.03	0.31	0.24	0.17	AAA587.CD3.c.X1.Y11.tile.tissue.png	7	1	2000	7	ff9c782ef254d75566162a7da1ab6681	0	0	0	0	0	0	0	0	0	0	0	0	0	/home/dhl_ec/bnelissen/Slides/CD3_manuscript/CD3_slides/AAA587.CD3.c/AAA587.CD3.c.run1	255	1.0	0.06	1.0	0.06	0.0	-11.8969702939	0.0	4.240112567
168.0	451095.0	58.0	5232.0	451095.0	4000000.0	1.0	3.0	3.23	1.47	1.81	0.08	9.55	0.57	1.23	0.3	9.87	0.34	3.17	2.35	0.65	AAA587.CD3.c.X1.Y3.tile.tissue.png	8	1	2000	8	74207e1d826170393617561d0b9da832	0	0	0	0	0	0	0	0	0	0	0	0	0	/home/dhl_ec/bnelissen/Slides/CD3_manuscript/CD3_slides/AAA587.CD3.c/AAA587.CD3.c.run1	255	0.7	0.06	0.7	0.06	-8.39715642915	-10.6339758967	0.852304360238	1.38122431348
187.0	3791851.0	96.0	8318.0	3791851.0	4000000.0	2.0	2.0	3.18	1.53	1.79	0.06	9.73	0.58	1.2	0.09	13.38	0.54	3.63	2.44	0.66	AAA587.CD3.c.X1.Y4.tile.tissue.png	9	1	2000	9	3de34b2e71a8e30e243179b64cfe5946	0	0	0	0	0	0	0	0	0	0	0	0	0	/home/dhl_ec/bnelissen/Slides/CD3_manuscript/CD3_slides/AAA587.CD3.c/AAA587.CD3.c.run1	255	0.7	0.06	0.7	0.06	-8.45589227684	-11.4866795441	0.708112750575	0.0680914355469
123.0	3860727.0	69.0	15460.0	3860727.0	4000000.0	2.0	7.0	2.74	1.65	1.85	0.07	11.96	0.58	1.27	0.08	9.69	0.55	3.4	2.32	0.71	AAA587.CD3.c.X1.Y5.tile.tissue.png	10	1	2000	10	d706bcae159efc957df174a67392d21b	0	0	0	0	0	0	0	0	0	0	0	0	0	/home/dhl_ec/bnelissen/Slides/CD3_manuscript/CD3_slides/AAA587.CD3.c/AAA587.CD3.c.run1	255	0.7	0.06	0.7	0.06	-8.19745863389	-11.6508411529	0.919877938644	0.0553470800781
0.0	3575322.0	0.0	8466.0	3575322.0	4000000.0	0.0	1.0	1.71	2.86	1.8	0.07	11.25	0.57	1.2	0.11	12.53	0.45	3.33	2.32	0.66	AAA587.CD3.c.X1.Y6.tile.tissue.png	11	1	2000	11	6896f0f78c2f9b99ee204b65775b7d67	0	0	0	0	0	0	0	0	0	0	0	0	0	/home/dhl_ec/bnelissen/Slides/CD3_manuscript/CD3_slides/AAA587.CD3.c/AAA587.CD3.c.run1	255	0.7	0.06	0.7	0.06	-8.62874515027	-11.6633287	0.830144778454	0.093264046875
0.0	0.0	0.0	0.0	0.0	4000000.0	0.0	0.0	2.22	2.17	1.79	0.08	8.91	0.47	1.34	0.33	6.73	0.21	3.01	2.31	0.63	AAA587.CD3.c.X1.Y7.tile.tissue.png	12	1	2000	12	6978609340d9a58076fa6a1737c9be77	0	0	0	0	0	0	0	0	0	0	0	0	0	/home/dhl_ec/bnelissen/Slides/CD3_manuscript/CD3_slides/AAA587.CD3.c/AAA587.CD3.c.run1	255	1.0	0.06	1.0	0.06	0.0	-10.7897230618	0.0	7.35357074928
1282.0	56122.0	425.0	4710.0	56122.0	4000000.0	8.0	11.0	1.25	2.01	1.86	0.08	9.54	0.58	1.21	0.32	9.53	0.31	3.16	1.95	0.56	AAA587.CD3.c.X10.Y0.tile.tissue.png	13	1	2000	13	caddf5a93d0f362bcc23243029fd67da	0	0	0	0	0	0	0	0	0	0	0	0	0	/home/dhl_ec/bnelissen/Slides/CD3_manuscript/CD3_slides/AAA587.CD3.c/AAA587.CD3.c.run1	255	0.7	0.06	0.7	0.06	-9.66862978778	-10.6471957257	2.78433135105	0.315549400391
9295.0	1918449.0	4298.0	27279.0	1918449.0	4000000.0	96.0	7.0	2.82	2.63	1.18	0.04	7.24	0.44	0.92	0.14	8.47	0.3	2.26	1.52	0.46	AAA587.CD3.c.X10.Y1.tile.tissue.png	14	1	2000	14	a452b42d7205f65e0ce2d2f919459cb1	0	0	0	0	0	0	0	0	0	0	0	0	0	/home/dhl_ec/bnelissen/Slides/CD3_manuscript/CD3_slides/AAA587.CD3.c/AAA587.CD3.c.run1	255	0.7	0.06	0.7	0.06	-9.43193109672	-12.5853883495	2.95872305014	0.222818015625
0.0	0.0	0.0	0.0	0.0	4000000.0	0.0	0.0	0.89	1.36	1.79	0.07	6.13	0.31	0.9	0.22	4.8	0.13	2.04	1.55	0.55	AAA587.CD3.c.X10.Y10.tile.tissue.png	15	1	2000	15	30ab4a04a2ac2d1b58c58d3fbea20b8d	0	0	0	0	0	0	0	0	0	0	0	0	0	/home/dhl_ec/bnelissen/Slides/CD3_manuscript/CD3_slides/AAA587.CD3.c/AAA587.CD3.c.run1	255	1.0	0.06	1.0	0.06	0.0	0.0	0.0	10.205636
0.0	1338.0	0.0	176.0	1338.0	602000.0	0.0	1.0	0.32	0.68	0.27	0.00999999999999	1.67	0.09	0.2	0.05	1.14	0.04	0.47	0.34	0.12	AAA587.CD3.c.X10.Y11.tile.tissue.png	16	1	2000	16	9f3c61091729675b8d8661224bcc4886	0	0	0	0	0	0	0	0	0	0	0	0	0	/home/dhl_ec/bnelissen/Slides/CD3_manuscript/CD3_slides/AAA587.CD3.c/AAA587.CD3.c.run1	255	0.7	0.06	0.7	0.06	0.0	-11.7870698125	2.86675706074	5.81261087411
6538.0	2925165.0	2753.0	36024.0	2925165.0	4000000.0	63.0	4.0	2.56	2.73	1.81	0.06	10.24	0.59	1.22	0.14	12.57	0.49	3.42	2.31	0.64	AAA587.CD3.c.X10.Y2.tile.tissue.png	17	1	2000	17	b0caf2d801a0b4cb11776fb2abc1d40c	0	0	0	0	0	0	0	0	0	0	0	0	0	/home/dhl_ec/bnelissen/Slides/CD3_manuscript/CD3_slides/AAA587.CD3.c/AAA587.CD3.c.run1	255	0.7	0.06	0.7	0.06	-8.95621403812	-12.9607803436	3.37195000118	0.408909875
2341.0	2785727.0	1209.0	44832.0	2785727.0	4000000.0	30.0	11.0	1.21	2.5	1.82	0.07	10.32	0.6	1.21	0.15	12.28	0.48	3.43	2.31	0.67	AAA587.CD3.c.X10.Y3.tile.tissue.png	18	1	2000	18	1152a16d6c678693e03fb6d406515c3d	0	0	0	0	0	0	0	0	0	0	0	0	0	/home/dhl_ec/bnelissen/Slides/CD3_manuscript/CD3_slides/AAA587.CD3.c/AAA587.CD3.c.run1	255	0.7	0.06	0.7	0.06	-8.81028477169	-13.0087565498	3.16763921565	0.327381109375
2050.0	2115726.0	977.0	63507.0	2115726.0	4000000.0	22.0	25.0	3.28	3.75	1.79	0.0599999999999	10.18	0.61	1.21	0.19	10.72	0.3	2.44	1.53	0.45	AAA587.CD3.c.X10.Y4.tile.tissue.png	19	1	2000	19	fc1622fc40f502b293921892bf7055f7	0	0	0	0	0	0	0	0	0	0	0	0	0	/home/dhl_ec/bnelissen/Slides/CD3_manuscript/CD3_slides/AAA587.CD3.c/AAA587.CD3.c.run1	255	0.7	0.06	0.7	0.06	-9.28126419861	-12.7800894767	3.52806590636	0.369545125
3933.0	696667.0	1678.0	59320.0	696667.0	4000000.0	38.0	37.0	2.14	2.82	1.15	0.04	6.86	0.4	0.73	0.19	7.14	0.23	2.24	1.49	0.48	AAA587.CD3.c.X10.Y5.tile.tissue.png	20	1	2000	20	8e8efc24d891bea841ee308512c556d6	0	0	0	0	0	0	0	0	0	0	0	0	0	/home/dhl_ec/bnelissen/Slides/CD3_manuscript/CD3_slides/AAA587.CD3.c/AAA587.CD3.c.run1	255	0.7	0.06	0.7	0.06	-9.49466570685	-12.7163675435	3.4419760735	0.209774476563
0.0	1009609.0	0.0	15570.0	1009609.0	4000000.0	0.0	10.0	1.76	2.08	1.14	0.0400000000001	6.77	0.38	0.72	0.17	7.1	0.28	3.37	2.33	0.6	AAA587.CD3.c.X10.Y6.tile.tissue.png	21	1	2000	21	8447908cb41621ca5576e81680271065	0	0	0	0	0	0	0	0	0	0	0	0	0	/home/dhl_ec/bnelissen/Slides/CD3_manuscript/CD3_slides/AAA587.CD3.c/AAA587.CD3.c.run1	255	0.7	0.06	0.7	0.06	-8.7586562463	-12.3638420391	3.79116596427	0.178132804688
1615.0	3070325.0	743.0	27280.0	3070325.0	4000000.0	20.0	18.0	3.21	1.91	1.83	0.0699999999999	16.06	0.59	1.2	0.15	12.63	0.5	3.36	2.3	0.64	AAA587.CD3.c.X10.Y7.tile.tissue.png	22	1	2000	22	26ba8597c262239480039bf41b664a26	0	0	0	0	0	0	0	0	0	0	0	0	0	/home/dhl_ec/bnelissen/Slides/CD3_manuscript/CD3_slides/AAA587.CD3.c/AAA587.CD3.c.run1	255	0.7	0.06	0.7	0.06	-8.63230876137	-12.2095046417	3.08433120872	0.22754634375
141606.0	3990149.0	47807.0	8466.0	3990149.0	4000000.0	914.0	1.0	2.98	1.5	1.79	0.0700000000001	9.45	0.57	1.22	0.08	15.25	0.59	3.28	2.31	0.67	AAA587.CD3.c.X10.Y8.tile.tissue.png	23	1	2000	23	59bbb94c88b4a1b1ad8b071f596d686d	0	0	0	0	0	0	0	0	0	0	0	0	0	/home/dhl_ec/bnelissen/Slides/CD3_manuscript/CD3_slides/AAA587.CD3.c/AAA587.CD3.c.run1	255	0.7	0.06	0.7	0.06	-9.30832230119	-12.7748520087	1.03529962024	0.411520870117
2523.0	3081491.0	1080.0	11314.0	3081491.0	4000000.0	22.0	3.0	2.58	2.16	1.79	0.0700000000001	10.06	0.56	1.21	0.13	12.53	0.5	3.3	2.31	1.07	AAA587.CD3.c.X10.Y9.tile.tissue.png	24	1	2000	24	d64dd15009db61783cf8ef073cafb79c	0	0	0	0	0	0	0	0	0	0	0	0	0	/home/dhl_ec/bnelissen/Slides/CD3_manuscript/CD3_slides/AAA587.CD3.c/AAA587.CD3.c.run1	255	0.7	0.06	0.7	0.06	-9.38332965627	-11.6590463257	1.26152074096	0.122167910156
3198.0	128756.0	1169.0	8689.0	128756.0	4000000.0	25.0	17.0	2.36	1.35	1.83	0.09	9.62	0.57	1.23	0.33	9.37	0.31	3.18	2.3	0.86	AAA587.CD3.c.X11.Y0.tile.tissue.png	25	1	2000	25	855525bc15c8e8e57f58eb80104e4a57	0	0	0	0	0	0	0	0	0	0	0	0	0	/home/dhl_ec/bnelissen/Slides/CD3_manuscript/CD3_slides/AAA587.CD3.c/AAA587.CD3.c.run1	255	0.7	0.06	0.7	0.06	-9.95098613699	-11.3566554746	3.50212124982	0.636886103516
13259.0	2287242.0	6143.0	36094.0	2287242.0	4000000.0	147.0	11.0	1.93	1.9	1.8	0.0700000000001	10.1	0.59	1.2	0.18	11.75	0.45	3.39	2.3	1.04	AAA587.CD3.c.X11.Y1.tile.tissue.png	26	1	2000	26	0aa56d188168cd7cd3b00b3e0a12b5e4	0	0	0	0	0	0	0	0	0	0	0	0	0	/home/dhl_ec/bnelissen/Slides/CD3_manuscript/CD3_slides/AAA587.CD3.c/AAA587.CD3.c.run1	255	0.7	0.06	0.7	0.06	-9.46184151674	-12.6488626057	3.4291023901	0.321875304687
0.0	1798.0	0.0	196.0	1798.0	4000000.0	0.0	1.0	2.25	2.2	1.79	0.0799999999999	9.51	0.57	1.33	0.32	8.1	0.21	2.44	1.49	1.01	AAA587.CD3.c.X11.Y10.tile.tissue.png	27	1	2000	27	5b981d8ec18f43b3cfafc190df2fc438	0	0	0	0	0	0	0	0	0	0	0	0	0	/home/dhl_ec/bnelissen/Slides/CD3_manuscript/CD3_slides/AAA587.CD3.c/AAA587.CD3.c.run1	255	0.7	0.06	0.7	0.06	0.0	-10.5982678544	0.198191336185	8.94285905795
0.0	0.0	0.0	0.0	0.0	602000.0	0.0	0.0	1.6	0.55	0.26	0.00999999999999	1.02	0.0600000000001	0.12	0.03	0.65	0.02	0.3	0.23	0.0699999999999	AAA587.CD3.c.X11.Y11.tile.tissue.png	28	1	2000	28	d3d65a0dd38943706c150ce1340ddbf1	0	0	0	0	0	0	0	0	0	0	0	0	0	/home/dhl_ec/bnelissen/Slides/CD3_manuscript/CD3_slides/AAA587.CD3.c/AAA587.CD3.c.run1	255	1.0	0.06	1.0	0.06	0.0	0.0	0.0	10.4863239203
829.0	2951557.0	417.0	36633.0	2951557.0	4000000.0	12.0	8.0	2.21	2.79	1.11	0.0400000000001	6.98	0.4	0.77	0.09	8.75	0.32	2.22	1.47	0.83	AAA587.CD3.c.X11.Y2.tile.tissue.png	29	1	2000	29	f91b99774dc9afa1cf44fd3a77c9b91e	0	0	0	0	0	0	0	0	0	0	0	0	0	/home/dhl_ec/bnelissen/Slides/CD3_manuscript/CD3_slides/AAA587.CD3.c/AAA587.CD3.c.run1	255	0.7	0.06	0.7	0.06	-8.73557976957	-12.8365941259	3.38435767317	0.33371
1246.0	2442091.0	656.0	53374.0	2442091.0	4000000.0	17.0	24.0	2.33	2.58	1.14	0.05	6.92	0.4	0.72	0.12	8.37	0.32	2.36	1.53	0.43	AAA587.CD3.c.X11.Y3.tile.tissue.png	30	1	2000	30	618d81576f001e49b69b70c3e3202811	0	0	0	0	0	0	0	0	0	0	0	0	0	/home/dhl_ec/bnelissen/Slides/CD3_manuscript/CD3_slides/AAA587.CD3.c/AAA587.CD3.c.run1	255	0.7	0.06	0.7	0.06	-8.93399083881	-12.7417429672	3.4832923767	0.36199078125
4250.0	1567879.0	1895.0	36923.0	1567879.0	4000000.0	42.0	27.0	1.54	1.9	1.17	0.0500000000001	7.15	0.41	0.75	0.16	8.0	0.41	3.47	2.17	0.39	AAA587.CD3.c.X11.Y4.tile.tissue.png	31	1	2000	31	87bb9356fe28de442317b6278ccd3069	0	0	0	0	0	0	0	0	0	0	0	0	0	/home/dhl_ec/bnelissen/Slides/CD3_manuscript/CD3_slides/AAA587.CD3.c/AAA587.CD3.c.run1	255	0.7	0.06	0.7	0.06	-9.19357052877	-12.6722751624	3.53009250576	0.291232140625
2809.0	794861.0	1221.0	24169.0	794861.0	4000000.0	24.0	12.0	2.86	1.76	1.78	0.0699999999999	10.15	0.58	1.26	0.24	7.22	0.32	2.24	1.51	0.55	AAA587.CD3.c.X11.Y5.tile.tissue.png	32	1	2000	32	43843ac703b6d952380ce41dfb0802c7	0	0	0	0	0	0	0	0	0	0	0	0	0	/home/dhl_ec/bnelissen/Slides/CD3_manuscript/CD3_slides/AAA587.CD3.c/AAA587.CD3.c.run1	255	0.7	0.06	0.7	0.06	-9.2303777343	-12.5705680615	3.57441705269	0.193244984375
2583.0	2760514.0	999.0	39125.0	2760514.0	4000000.0	19.0	13.0	2.57	2.02	1.78	0.0599999999999	7.85	0.59	1.21	0.15	12.29	0.48	3.43	2.29	0.63	AAA587.CD3.c.X11.Y6.tile.tissue.png	33	1	2000	33	e6456b78e15776738f01af47937e2841	0	0	0	0	0	0	0	0	0	0	0	0	0	/home/dhl_ec/bnelissen/Slides/CD3_manuscript/CD3_slides/AAA587.CD3.c/AAA587.CD3.c.run1	255	0.7	0.06	0.7	0.06	-9.15021181702	-12.4755960217	3.43491501303	0.287022460938
17279.0	3013309.0	6984.0	31862.0	3013309.0	4000000.0	149.0	14.0	3.42	2.67	1.8	0.0700000000001	9.55	0.59	1.21	0.13	12.79	0.5	3.46	2.29	0.47	AAA587.CD3.c.X11.Y7.tile.tissue.png	34	1	2000	34	34e4dfc5313a1bfda6279726c18a9d5c	0	0	0	0	0	0	0	0	0	0	0	0	0	/home/dhl_ec/bnelissen/Slides/CD3_manuscript/CD3_slides/AAA587.CD3.c/AAA587.CD3.c.run1	255	0.7	0.06	0.7	0.06	-8.59547153563	-12.3879852566	1.57928784744	0.2593734375
20431.0	3990540.0	8386.0	8372.0	3990540.0	4000000.0	183.0	1.0	0.91	1.46	1.17	0.05	6.99	0.37	0.77	0.05	9.89	0.38	2.21	1.54	0.46	AAA587.CD3.c.X11.Y8.tile.tissue.png	35	1	2000	35	2a071f9466760eb3486d77a66850f560	0	0	0	0	0	0	0	0	0	0	0	0	0	/home/dhl_ec/bnelissen/Slides/CD3_manuscript/CD3_slides/AAA587.CD3.c/AAA587.CD3.c.run1	255	0.7	0.06	0.7	0.06	-8.91138682925	-12.7830477158	0.71136810728	0.211191597168
72.0	951397.0	35.0	10021.0	951397.0	4000000.0	1.0	5.0	0.9	1.79	1.16	0.05	6.91	0.39	0.74	0.18	7.4	0.25	2.12	1.51	0.48	AAA587.CD3.c.X11.Y9.tile.tissue.png	36	1	2000	36	c1328f7f38ef27ae0ef011af26e913e4	0	0	0	0	0	0	0	0	0	0	0	0	0	/home/dhl_ec/bnelissen/Slides/CD3_manuscript/CD3_slides/AAA587.CD3.c/AAA587.CD3.c.run1	255	0.7	0.06	0.7	0.06	-8.8670299719	-12.0476568575	2.35771722604	0.190820017578
952.0	33175.0	460.0	2757.0	33175.0	4000000.0	9.0	10.0	0.75	1.13	1.13	0.0599999999999	6.76	0.38	0.78	0.22	6.79	0.21	2.1	1.53	0.38	AAA587.CD3.c.X12.Y0.tile.tissue.png	37	1	2000	37	01a84ec268c806d90282e4bd5a51250c	0	0	0	0	0	0	0	0	0	0	0	0	0	/home/dhl_ec/bnelissen/Slides/CD3_manuscript/CD3_slides/AAA587.CD3.c/AAA587.CD3.c.run1	255	0.7	0.06	0.7	0.06	-9.21226705125	-11.787987809	3.32301726851	2.06274952783
1169.0	1365517.0	598.0	30755.0	1365517.0	4000000.0	14.0	19.0	1.15	1.69	1.29	0.0500000000002	7.26	0.41	0.73	0.17	7.65	0.26	2.24	1.48	0.41	AAA587.CD3.c.X12.Y1.tile.tissue.png	38	1	2000	38	7a223546d93325771b8fc8207bc98428	0	0	0	0	0	0	0	0	0	0	0	0	0	/home/dhl_ec/bnelissen/Slides/CD3_manuscript/CD3_slides/AAA587.CD3.c/AAA587.CD3.c.run1	255	0.7	0.06	0.7	0.06	-9.22269655921	-12.747644637	3.52298249813	0.25616678125
0.0	0.0	0.0	0.0	0.0	4000000.0	0.0	0.0	2.28	2.01	1.18	0.0600000000002	5.61	0.31	0.85	0.21	4.67	0.13	1.98	1.49	0.39	AAA587.CD3.c.X12.Y10.tile.tissue.png	39	1	2000	39	c485a539a90d3e5ba0e1222c07af9cea	0	0	0	0	0	0	0	0	0	0	0	0	0	/home/dhl_ec/bnelissen/Slides/CD3_manuscript/CD3_slides/AAA587.CD3.c/AAA587.CD3.c.run1	255	1.0	0.06	1.0	0.06	0.0	0.0	0.0	12.505203
0.0	0.0	0.0	0.0	0.0	602000.0	0.0	0.0	1.8	0.62	0.18	0.00999999999999	1.12	0.04	0.12	0.03	0.65	0.02	0.3	0.23	0.0800000000002	AAA587.CD3.c.X12.Y11.tile.tissue.png	40	1	2000	40	0002a83e111ce4c85a0032b2bfc60e6f	0	0	0	0	0	0	0	0	0	0	0	0	0	/home/dhl_ec/bnelissen/Slides/CD3_manuscript/CD3_slides/AAA587.CD3.c/AAA587.CD3.c.run1	255	1.0	0.06	1.0	0.06	0.0	-11.2066645045	0.0	7.80809167351
1227.0	2502089.0	597.0	47414.0	2502089.0	4000000.0	17.0	18.0	2.57	2.12	1.14	0.05	7.1	0.4	0.75	0.11	8.7	0.32	2.3	1.52	0.46	AAA587.CD3.c.X12.Y2.tile.tissue.png	41	1	2000	41	d2775dafa4cb9acfbd97a2f27befd0ae	0	0	0	0	0	0	0	0	0	0	0	0	0	/home/dhl_ec/bnelissen/Slides/CD3_manuscript/CD3_slides/AAA587.CD3.c/AAA587.CD3.c.run1	255	0.7	0.06	0.7	0.06	-9.11501925624	-12.8215463526	3.46233800547	0.33924378125
3496.0	1956261.0	1709.0	58948.0	1956261.0	4000000.0	43.0	32.0	2.64	1.61	1.17	0.05	7.37	0.42	0.75	0.14	8.39	0.33	2.75	1.53	0.42	AAA587.CD3.c.X12.Y3.tile.tissue.png	42	1	2000	42	14f895b8329ed4df50fd86df0f15c0a2	0	0	0	0	0	0	0	0	0	0	0	0	0	/home/dhl_ec/bnelissen/Slides/CD3_manuscript/CD3_slides/AAA587.CD3.c/AAA587.CD3.c.run1	255	0.7	0.06	0.7	0.06	-9.17885849873	-12.8598701761	3.50950723829	0.32309446875
4249.0	527986.0	1657.0	28392.0	527986.0	4000000.0	32.0	22.0	2.73	1.01	1.22	0.05	9.51	0.39	0.76	0.19	7.2	0.33	2.26	1.53	0.58	AAA587.CD3.c.X12.Y4.tile.tissue.png	43	1	2000	43	855556be699dd531a376bb7d83a3cace	0	0	0	0	0	0	0	0	0	0	0	0	0	/home/dhl_ec/bnelissen/Slides/CD3_manuscript/CD3_slides/AAA587.CD3.c/AAA587.CD3.c.run1	255	0.7	0.06	0.7	0.06	-9.5124986003	-12.6039593878	3.57547213578	0.168788257813
329.0	1605849.0	169.0	74739.0	1605849.0	4000000.0	4.0	31.0	2.81	1.21	1.23	0.04	7.06	0.41	0.76	0.14	7.97	0.27	2.38	1.54	0.48	AAA587.CD3.c.X12.Y5.tile.tissue.png	44	1	2000	44	9d26dfc07b926821e4adfad0f777573e	0	0	0	0	0	0	0	0	0	0	0	0	0	/home/dhl_ec/bnelissen/Slides/CD3_manuscript/CD3_slides/AAA587.CD3.c/AAA587.CD3.c.run1	255	0.7	0.06	0.7	0.06	-9.09757068635	-12.9007652342	3.37025392356	0.274798585938
531.0	3228259.0	289.0	31457.0	3228259.0	4000000.0	8.0	12.0	2.43	1.68	1.16	0.05	7.32	0.4	0.75	0.0899999999999	9.4	0.34	2.29	1.52	0.43	AAA587.CD3.c.X12.Y6.tile.tissue.png	45	1	2000	45	a73dc3f3cb8b4dd2fca97639973146cc	0	0	0	0	0	0	0	0	0	0	0	0	0	/home/dhl_ec/bnelissen/Slides/CD3_manuscript/CD3_slides/AAA587.CD3.c/AAA587.CD3.c.run1	255	0.7	0.06	0.7	0.06	-8.81671023091	-12.70945698	3.34257600296	0.310981648437
13103.0	3862968.0	6344.0	13312.0	3862968.0	4000000.0	149.0	1.0	2.29	1.72	1.22	0.04	7.17	0.52	1.02	0.0700000000002	10.04	0.46	2.2	1.54	0.43	AAA587.CD3.c.X12.Y7.tile.tissue.png	46	1	2000	46	360c9e8ba52174519695c2371e4c6245	0	0	0	0	0	0	0	0	0	0	0	0	0	/home/dhl_ec/bnelissen/Slides/CD3_manuscript/CD3_slides/AAA587.CD3.c/AAA587.CD3.c.run1	255	0.7	0.06	0.7	0.06	-8.53215759463	-12.5678496378	0.845964351579	0.190968391602
1076.0	3999520.0	425.0	8040.0	3999520.0	4000000.0	11.0	1.0	1.97	1.13	1.21	0.05	6.73	0.37	0.76	0.0599999999999	9.92	0.37	2.18	1.54	0.45	AAA587.CD3.c.X12.Y8.tile.tissue.png	47	1	2000	47	9e1c9a5c8889a2f551038daa91b3ef3e	0	0	0	0	0	0	0	0	0	0	0	0	0	/home/dhl_ec/bnelissen/Slides/CD3_manuscript/CD3_slides/AAA587.CD3.c/AAA587.CD3.c.run1	255	0.7	0.06	0.7	0.06	-8.76485506437	-11.8428904805	0.80417028677	0.109365445282
1431.0	976176.0	675.0	10775.0	976176.0	4000000.0	15.0	5.0	0.99	1.12	1.15	0.05	8.15	0.39	0.76	0.18	7.54	0.32	2.2	1.53	0.39	AAA587.CD3.c.X12.Y9.tile.tissue.png	48	1	2000	48	5d0a981cc3c0e0e66c229d49e7a10593	0	0	0	0	0	0	0	0	0	0	0	0	0	/home/dhl_ec/bnelissen/Slides/CD3_manuscript/CD3_slides/AAA587.CD3.c/AAA587.CD3.c.run1	255	0.7	0.06	0.7	0.06	-8.49857381784	-11.3192022309	1.4197851007	0.172656605469
2700.0	98723.0	905.0	5599.0	98723.0	4000000.0	18.0	8.0	0.87	1.01	1.16	0.0500000000002	7.3	0.39	0.79	0.22	6.97	0.21	2.12	1.53	1.03	AAA587.CD3.c.X13.Y0.tile.tissue.png	49	1	2000	49	dea50f3b7b668d274c802b33f0724f47	0	0	0	0	0	0	0	0	0	0	0	0	0	/home/dhl_ec/bnelissen/Slides/CD3_manuscript/CD3_slides/AAA587.CD3.c/AAA587.CD3.c.run1	255	0.7	0.06	0.7	0.06	-9.81913638195	-11.8267926204	4.0301847958	1.84062737402
4332.0	635825.0	1909.0	38956.0	635825.0	4000000.0	44.0	35.0	1.86	1.05	1.18	0.0500000000002	7.1	0.4	0.75	0.2	7.45	0.24	2.27	1.58	1.35	AAA587.CD3.c.X13.Y1.tile.tissue.png	50	1	2000	50	65f5eedfd22b1b67c6a2bd86aab44cd1	0	0	0	0	0	0	0	0	0	0	0	0	0	/home/dhl_ec/bnelissen/Slides/CD3_manuscript/CD3_slides/AAA587.CD3.c/AAA587.CD3.c.run1	255	0.7	0.06	0.7	0.06	-9.66159210959	-12.4155845615	3.58594209468	0.238312578125
0.0	0.0	0.0	0.0	0.0	4000000.0	0.0	0.0	1.42	0.91	1.21	0.0599999999999	5.61	0.29	0.86	0.22	4.63	0.13	2.01	1.55	1.32	AAA587.CD3.c.X13.Y10.tile.tissue.png	51	1	2000	51	a3bb27fa44819f49c1774ea2429fb993	0	0	0	0	0	0	0	0	0	0	0	0	0	/home/dhl_ec/bnelissen/Slides/CD3_manuscript/CD3_slides/AAA587.CD3.c/AAA587.CD3.c.run1	255	1.0	0.06	1.0	0.06	0.0	0.0	0.0	6.982339
0.0	0.0	0.0	0.0	0.0	602000.0	0.0	0.0	0.65	0.25	0.18	0.00999999999999	1.02	0.0699999999999	0.13	0.04	0.68	0.02	0.3	0.23	0.12	AAA587.CD3.c.X13.Y11.tile.tissue.png	52	1	2000	52	b72707797ac504b09dff5cb1238a1933	0	0	0	0	0	0	0	0	0	0	0	0	0	/home/dhl_ec/bnelissen/Slides/CD3_manuscript/CD3_slides/AAA587.CD3.c/AAA587.CD3.c.run1	255	1.0	0.06	1.0	0.06	0.0	0.0	0.0	12.2053272425
5844.0	2658511.0	2465.0	48233.0	2658511.0	4000000.0	55.0	28.0	0.98	1.04	1.18	0.05	7.46	0.41	1.0	0.11	8.76	0.32	2.33	1.53	0.82	AAA587.CD3.c.X13.Y2.tile.tissue.png	53	1	2000	53	2de38c409ddedf0fe662858ef5ed7b90	0	0	0	0	0	0	0	0	0	0	0	0	0	/home/dhl_ec/bnelissen/Slides/CD3_manuscript/CD3_slides/AAA587.CD3.c/AAA587.CD3.c.run1	255	0.7	0.06	0.7	0.06	-9.41737504699	-12.7940133764	3.60602423596	0.382012515625
5238.0	2452819.0	2055.0	51266.0	2452819.0	4000000.0	45.0	19.0	2.02	1.14	1.8	0.05	7.25	0.41	0.75	0.12	8.69	0.31	2.31	1.53	0.6	AAA587.CD3.c.X13.Y3.tile.tissue.png	54	1	2000	54	dab0a7ba370e521a3117a2bdadbe7bce	0	0	0	0	0	0	0	0	0	0	0	0	0	/home/dhl_ec/bnelissen/Slides/CD3_manuscript/CD3_slides/AAA587.CD3.c/AAA587.CD3.c.run1	255	0.7	0.06	0.7	0.06	-9.15229856641	-12.8228079041	3.56294949714	0.360254132813
3544.0	2527059.0	1690.0	50549.0	2527059.0	4000000.0	47.0	38.0	2.62	2.76	1.2	0.05	10.45	0.4	0.76	0.11	8.56	0.31	2.3	1.52	0.87	AAA587.CD3.c.X13.Y4.tile.tissue.png	55	1	2000	55	a5b1376ed35d515652acc75df0254fe8	0	0	0	0	0	0	0	0	0	0	0	0	0	/home/dhl_ec/bnelissen/Slides/CD3_manuscript/CD3_slides/AAA587.CD3.c/AAA587.CD3.c.run1	255	0.7	0.06	0.7	0.06	-9.28134264707	-12.6346213665	3.30723533536	0.29672434375
263.0	2878076.0	142.0	47565.0	2878076.0	4000000.0	4.0	17.0	2.17	2.22	1.17	0.05	7.51	0.4	0.76	0.1	8.85	0.32	2.31	1.55	0.75	AAA587.CD3.c.X13.Y5.tile.tissue.png	56	1	2000	56	723cfe4ca02d029a160c496ed38dbd42	0	0	0	0	0	0	0	0	0	0	0	0	0	/home/dhl_ec/bnelissen/Slides/CD3_manuscript/CD3_slides/AAA587.CD3.c/AAA587.CD3.c.run1	255	0.7	0.06	0.7	0.06	-8.54156041237	-12.5822427946	2.96609498472	0.268826734375
6203.0	3921008.0	3033.0	11230.0	3921008.0	4000000.0	76.0	1.0	2.05	1.12	1.16	0.05	6.57	0.38	0.75	0.0599999999999	9.31	0.39	2.19	1.43	0.93	AAA587.CD3.c.X13.Y6.tile.tissue.png	57	1	2000	57	f8d64eeeec14ffe000ed576bb0c54835	0	0	0	0	0	0	0	0	0	0	0	0	0	/home/dhl_ec/bnelissen/Slides/CD3_manuscript/CD3_slides/AAA587.CD3.c/AAA587.CD3.c.run1	255	0.7	0.06	0.7	0.06	-8.57507115544	-12.1804711525	1.07431260875	0.139999105469
7363.0	3999858.0	3124.0	8020.0	3999858.0	4000000.0	68.0	1.0	2.14	2.88	1.11	0.05	6.14	0.36	0.71	0.0599999999999	9.24	0.35	2.1	1.47	0.88	AAA587.CD3.c.X13.Y7.tile.tissue.png	58	1	2000	58	3e56ec0c7657a59cdeb9bd61981a3f0c	0	0	0	0	0	0	0	0	0	0	0	0	0	/home/dhl_ec/bnelissen/Slides/CD3_manuscript/CD3_slides/AAA587.CD3.c/AAA587.CD3.c.run1	255	0.7	0.06	0.7	0.06	-8.76718691361	-11.9000968032	0.534287102253	0.106532520107
0.0	3999913.0	0.0	8030.0	3999913.0	4000000.0	0.0	1.0	2.41	2.49	1.08	0.05	5.83	0.37	0.7	0.05	8.83	0.38	2.22	1.54	1.33	AAA587.CD3.c.X13.Y8.tile.tissue.png	59	1	2000	59	f6f7ee954f9627c9a52e4f0e6c1cf7a4	0	0	0	0	0	0	0	0	0	0	0	0	0	/home/dhl_ec/bnelissen/Slides/CD3_manuscript/CD3_slides/AAA587.CD3.c/AAA587.CD3.c.run1	255	0.7	0.06	0.7	0.06	-7.97173003346	-11.6086968676	0.363540724018	0.0398160893022
0.0	2586195.0	0.0	8044.0	2586195.0	4000000.0	0.0	1.0	1.31	1.36	1.31	0.05	6.81	0.43	0.75	0.11	8.68	0.24	2.16	1.54	0.57	AAA587.CD3.c.X13.Y9.tile.tissue.png	60	1	2000	60	853d82aa94a3145ec19b792cff50bfd5	0	0	0	0	0	0	0	0	0	0	0	0	0	/home/dhl_ec/bnelissen/Slides/CD3_manuscript/CD3_slides/AAA587.CD3.c/AAA587.CD3.c.run1	255	0.7	0.06	0.7	0.06	-6.94264559038	-11.3326127679	0.727365016588	0.100733591797
0.0	4573.0	0.0	430.0	4573.0	4000000.0	0.0	2.0	2.5	2.68	1.18	0.0600000000002	6.83	0.4	0.79	0.22	5.99	0.13	2.09	1.52	1.3	AAA587.CD3.c.X14.Y0.tile.tissue.png	61	1	2000	61	2a45f78911299f7112492cc6f411de43	0	0	0	0	0	0	0	0	0	0	0	0	0	/home/dhl_ec/bnelissen/Slides/CD3_manuscript/CD3_slides/AAA587.CD3.c/AAA587.CD3.c.run1	255	0.7	0.06	0.7	0.06	0.0	-10.5202376089	0.0529624526881	7.56985586239
4141.0	377541.0	1411.0	19189.0	377541.0	4000000.0	28.0	10.0	1.7	1.47	1.46	0.05	7.0	0.4	0.75	0.2	7.21	0.23	2.24	1.54	0.82	AAA587.CD3.c.X14.Y1.tile.tissue.png	62	1	2000	62	580e1af3c83efb2cc3667c7de5de2d7b	0	0	0	0	0	0	0	0	0	0	0	0	0	/home/dhl_ec/bnelissen/Slides/CD3_manuscript/CD3_slides/AAA587.CD3.c/AAA587.CD3.c.run1	255	0.7	0.06	0.7	0.06	-9.74898327113	-12.2991059585	3.95952088346	0.197814222656
0.0	0.0	0.0	0.0	0.0	4000000.0	0.0	0.0	3.11	1.87	1.37	0.0599999999999	6.37	0.32	0.9	0.22	4.66	0.2	2.44	1.54	0.88	AAA587.CD3.c.X14.Y10.tile.tissue.png	63	1	2000	63	d660103148d15f782823ecd1fa82290d	0	0	0	0	0	0	0	0	0	0	0	0	0	/home/dhl_ec/bnelissen/Slides/CD3_manuscript/CD3_slides/AAA587.CD3.c/AAA587.CD3.c.run1	255	1.0	0.06	1.0	0.06	0.0	-11.9766401468	0.0	2.53635541113
0.0	0.0	0.0	0.0	0.0	602000.0	0.0	0.0	1.64	0.99	0.17	0.00999999999999	1.02	0.05	0.12	0.03	0.66	0.02	0.3	0.22	0.0799999999999	AAA587.CD3.c.X14.Y11.tile.tissue.png	64	1	2000	64	1dd33241c5f9c30d04d9e533a5cb1bb4	0	0	0	0	0	0	0	0	0	0	0	0	0	/home/dhl_ec/bnelissen/Slides/CD3_manuscript/CD3_slides/AAA587.CD3.c/AAA587.CD3.c.run1	255	1.0	0.06	1.0	0.06	0.0	0.0	0.0	10.6609601329
3078.0	1694903.0	1570.0	23092.0	1694903.0	4000000.0	41.0	10.0	2.15	1.5	1.51	0.04	7.92	0.59	1.05	0.14	8.12	0.42	2.19	1.43	1.12	AAA587.CD3.c.X14.Y2.tile.tissue.png	65	1	2000	65	8a59f7182e05715716b849b0cb06e1b7	0	0	0	0	0	0	0	0	0	0	0	0	0	/home/dhl_ec/bnelissen/Slides/CD3_manuscript/CD3_slides/AAA587.CD3.c/AAA587.CD3.c.run1	255	0.7	0.06	0.7	0.06	-9.67087236636	-12.6306246416	3.3554638287	0.25920928125
3201.0	2813237.0	1516.0	34300.0	2813237.0	4000000.0	37.0	11.0	3.72	1.49	1.46	0.05	7.24	0.41	0.75	0.1	8.41	0.31	2.14	1.45	1.71	AAA587.CD3.c.X14.Y3.tile.tissue.png	66	1	2000	66	86c4d2d84d83b29d3a9f055d28956553	0	0	0	0	0	0	0	0	0	0	0	0	0	/home/dhl_ec/bnelissen/Slides/CD3_manuscript/CD3_slides/AAA587.CD3.c/AAA587.CD3.c.run1	255	0.7	0.06	0.7	0.06	-9.26521353981	-12.6640023157	3.01497886306	0.301228117187
4323.0	3365770.0	2147.0	21106.0	3365770.0	4000000.0	59.0	7.0	1.39	2.55	1.11	0.0699999999999	7.44	0.43	0.75	0.0899999999999	8.96	0.33	2.09	1.43	1.43	AAA587.CD3.c.X14.Y4.tile.tissue.png	67	1	2000	67	f544218f596bd4ad5ae63684ad6c62a6	0	0	0	0	0	0	0	0	0	0	0	0	0	/home/dhl_ec/bnelissen/Slides/CD3_manuscript/CD3_slides/AAA587.CD3.c/AAA587.CD3.c.run1	255	0.7	0.06	0.7	0.06	-8.99655057642	-12.4228422937	1.72517203072	0.185392773438
4929.0	3983587.0	2411.0	8934.0	3983587.0	4000000.0	55.0	1.0	1.11	1.3	1.12	0.04	6.11	0.47	0.76	0.0599999999999	9.96	0.37	2.22	1.58	0.85	AAA587.CD3.c.X14.Y5.tile.tissue.png	68	1	2000	68	0eddb64c0a594073d2f108b64f5434ee	0	0	0	0	0	0	0	0	0	0	0	0	0	/home/dhl_ec/bnelissen/Slides/CD3_manuscript/CD3_slides/AAA587.CD3.c/AAA587.CD3.c.run1	255	0.7	0.06	0.7	0.06	-8.39872957637	-12.5363100549	0.721272147571	0.141678579651
1135.0	3997567.0	502.0	8381.0	3997567.0	4000000.0	12.0	1.0	2.75	1.31	1.22	0.04	7.75	0.39	0.76	0.0599999999999	9.85	0.37	2.19	1.54	0.5	AAA587.CD3.c.X14.Y6.tile.tissue.png	69	1	2000	69	0a669e554f1ee34b81765b0656227685	0	0	0	0	0	0	0	0	0	0	0	0	0	/home/dhl_ec/bnelissen/Slides/CD3_manuscript/CD3_slides/AAA587.CD3.c/AAA587.CD3.c.run1	255	0.7	0.06	0.7	0.06	-8.46484925297	-12.304758291	0.565601380317	0.0854539281616
0.0	3991424.0	0.0	8514.0	3991424.0	4000000.0	0.0	2.0	2.91	1.33	1.22	0.0500000000002	8.49	0.38	0.73	0.0599999999999	9.05	0.31	2.21	1.53	0.93	AAA587.CD3.c.X14.Y7.tile.tissue.png	70	1	2000	70	4f0e4d8040dae3d5b1aead4b773ece4f	0	0	0	0	0	0	0	0	0	0	0	0	0	/home/dhl_ec/bnelissen/Slides/CD3_manuscript/CD3_slides/AAA587.CD3.c/AAA587.CD3.c.run1	255	0.7	0.06	0.7	0.06	-7.68507383589	-11.5403619216	0.390617328953	0.0401446031036
70.0	3995237.0	36.0	8042.0	3995237.0	4000000.0	1.0	1.0	2.59	1.17	1.21	0.05	9.03	0.38	0.76	0.05	9.49	0.36	2.11	1.47	0.92	AAA587.CD3.c.X14.Y8.tile.tissue.png	71	1	2000	71	3f2830d4912ae73cf2ce9014895305d0	0	0	0	0	0	0	0	0	0	0	0	0	0	/home/dhl_ec/bnelissen/Slides/CD3_manuscript/CD3_slides/AAA587.CD3.c/AAA587.CD3.c.run1	255	0.7	0.06	0.7	0.06	-7.62931650012	-11.8471722896	0.44220563844	0.0614256888428
0.0	991817.0	0.0	11052.0	991817.0	4000000.0	0.0	6.0	2.33	1.34	1.16	0.05	9.03	0.39	0.74	0.17	7.07	0.18	2.19	1.52	0.81	AAA587.CD3.c.X14.Y9.tile.tissue.png	72	1	2000	72	4cd883f70ee462605cdf0869cd3dfde6	0	0	0	0	0	0	0	0	0	0	0	0	0	/home/dhl_ec/bnelissen/Slides/CD3_manuscript/CD3_slides/AAA587.CD3.c/AAA587.CD3.c.run1	255	0.7	0.06	0.7	0.06	-7.99689670466	-10.5853426798	1.11997620043	0.367077337891
494.0	17830.0	145.0	1052.0	17830.0	4000000.0	2.0	3.0	1.87	1.71	1.2	0.0599999999999	6.74	0.54	0.95	0.22	6.86	0.21	2.11	1.54	0.52	AAA587.CD3.c.X15.Y0.tile.tissue.png	73	1	2000	73	b33bddf5085d6591edcea21d07ae3c01	0	0	0	0	0	0	0	0	0	0	0	0	0	/home/dhl_ec/bnelissen/Slides/CD3_manuscript/CD3_slides/AAA587.CD3.c/AAA587.CD3.c.run1	255	0.7	0.06	0.7	0.06	-7.5361254972	-11.2940537181	1.57085053219	2.69591922729
0.0	0.0	0.0	0.0	0.0	4000000.0	0.0	0.0	2.56	2.25	1.16	0.04	6.47	0.31	0.75	0.22	4.75	0.13	2.02	1.54	0.5	AAA587.CD3.c.X15.Y1.tile.tissue.png	74	1	2000	74	38f819641b3f99ebdebc2dfa4f2d6949	0	0	0	0	0	0	0	0	0	0	0	0	0	/home/dhl_ec/bnelissen/Slides/CD3_manuscript/CD3_slides/AAA587.CD3.c/AAA587.CD3.c.run1	255	1.0	0.06	1.0	0.06	0.0	-11.5260413766	0.0	0.0850018674755
0.0	2561.0	0.0	224.0	2561.0	4000000.0	0.0	1.0	2.7	0.95	1.19	0.0499999999997	6.73	0.39	0.85	0.21	5.71	0.14	2.09	1.53	0.62	AAA587.CD3.c.X15.Y10.tile.tissue.png	75	1	2000	75	86c7a8dbd328198b8d64a1a1de1bcf9d	0	0	0	0	0	0	0	0	0	0	0	0	0	/home/dhl_ec/bnelissen/Slides/CD3_manuscript/CD3_slides/AAA587.CD3.c/AAA587.CD3.c.run1	255	0.7	0.06	0.7	0.06	0.0	-12.3964888767	6.59119972667	4.02598001971
0.0	0.0	0.0	0.0	0.0	602000.0	0.0	0.0	1.74	0.57	0.18	0.0	1.01	0.04	0.12	0.04	0.64	0.02	0.3	0.23	0.0700000000002	AAA587.CD3.c.X15.Y11.tile.tissue.png	76	1	2000	76	025e1907e3a278fafd9262c59115d824	0	0	0	0	0	0	0	0	0	0	0	0	0	/home/dhl_ec/bnelissen/Slides/CD3_manuscript/CD3_slides/AAA587.CD3.c/AAA587.CD3.c.run1	255	1.0	0.06	1.0	0.06	0.0	0.0	0.0	12.617948505
14986.0	756753.0	5673.0	16173.0	756753.0	4000000.0	122.0	11.0	1.13	1.2	1.17	0.0499999999997	6.8	0.39	0.75	0.19	7.19	0.34	2.14	1.47	2.19	AAA587.CD3.c.X15.Y2.tile.tissue.png	77	1	2000	77	1f425c63f922378719a22888bb4f221d	0	0	0	0	0	0	0	0	0	0	0	0	0	/home/dhl_ec/bnelissen/Slides/CD3_manuscript/CD3_slides/AAA587.CD3.c/AAA587.CD3.c.run1	255	0.7	0.06	0.7	0.06	-9.68663955506	-12.3977529961	3.00894983727	0.206389375
17949.0	3184383.0	8114.0	23619.0	3184383.0	4000000.0	187.0	7.0	1.85	2.61	1.17	0.0500000000002	6.82	0.53	0.77	0.0999999999999	9.43	0.34	2.21	1.49	1.44	AAA587.CD3.c.X15.Y3.tile.tissue.png	78	1	2000	78	de9fa6b6842b49b2cfd1b86570a0d3c9	0	0	0	0	0	0	0	0	0	0	0	0	0	/home/dhl_ec/bnelissen/Slides/CD3_manuscript/CD3_slides/AAA587.CD3.c/AAA587.CD3.c.run1	255	0.7	0.06	0.7	0.06	-9.37514541883	-12.4484723672	1.95277035508	0.245042453125
12138.0	3999201.0	6049.0	8104.0	3999201.0	4000000.0	148.0	1.0	2.66	2.44	1.11	0.04	6.5	0.36	0.73	0.0599999999999	9.58	0.39	2.15	1.49	0.96	AAA587.CD3.c.X15.Y4.tile.tissue.png	79	1	2000	79	180af0dcb8153acf292166b632ef64af	0	0	0	0	0	0	0	0	0	0	0	0	0	/home/dhl_ec/bnelissen/Slides/CD3_manuscript/CD3_slides/AAA587.CD3.c/AAA587.CD3.c.run1	255	0.7	0.06	0.7	0.06	-8.91654898599	-12.4828984441	0.87638601419	0.152113739899
381.0	3998657.0	187.0	8222.0	3998657.0	4000000.0	5.0	1.0	2.55	1.38	1.16	0.0500000000002	7.4	0.56	1.2	0.0900000000001	9.81	0.36	2.18	1.53	1.69	AAA587.CD3.c.X15.Y5.tile.tissue.png	80	1	2000	80	ff7c78a2334d936eda195017cffbd72d	0	0	0	0	0	0	0	0	0	0	0	0	0	/home/dhl_ec/bnelissen/Slides/CD3_manuscript/CD3_slides/AAA587.CD3.c/AAA587.CD3.c.run1	255	0.7	0.06	0.7	0.06	-8.38308846203	-11.479673366	0.657750575848	0.0979992635956
834.0	3597489.0	322.0	14184.0	3597489.0	4000000.0	7.0	4.0	1.95	2.43	1.15	0.0499999999997	7.74	0.38	0.72	0.0799999999999	9.11	0.37	2.21	1.54	0.92	AAA587.CD3.c.X15.Y6.tile.tissue.png	81	1	2000	81	5355e213d6c75aeeccf451b65eb205ba	0	0	0	0	0	0	0	0	0	0	0	0	0	/home/dhl_ec/bnelissen/Slides/CD3_manuscript/CD3_slides/AAA587.CD3.c/AAA587.CD3.c.run1	255	0.7	0.06	0.7	0.06	-8.7209767788	-11.7507342044	0.710013237179	0.106986535156
0.0	3968538.0	0.0	8846.0	3968538.0	4000000.0	0.0	1.0	3.8	1.23	1.13	0.0500000000002	6.34	0.38	0.74	0.0500000000002	9.34	0.3	2.2	1.48	0.9	AAA587.CD3.c.X15.Y7.tile.tissue.png	82	1	2000	82	d4b94219e2705a6eb6ec76a11fa1a62a	0	0	0	0	0	0	0	0	0	0	0	0	0	/home/dhl_ec/bnelissen/Slides/CD3_manuscript/CD3_slides/AAA587.CD3.c/AAA587.CD3.c.run1	255	0.7	0.06	0.7	0.06	-7.28984607289	-12.0276779091	0.364190813658	0.0489940615234
1122.0	2107113.0	523.0	13820.0	2107113.0	4000000.0	11.0	2.0	3.06	2.45	1.21	0.04	6.64	0.38	0.740000000001	0.13	8.33	0.29	2.22	1.53	1.19	AAA587.CD3.c.X15.Y8.tile.tissue.png	83	1	2000	83	e3d66eca60dcfae68774f1c389ec3030	0	0	0	0	0	0	0	0	0	0	0	0	0	/home/dhl_ec/bnelissen/Slides/CD3_manuscript/CD3_slides/AAA587.CD3.c/AAA587.CD3.c.run1	255	0.7	0.06	0.7	0.06	-8.4208464465	-11.0936490935	0.901736969184	0.126856257813
0.0	2895.0	0.0	249.0	2895.0	4000000.0	0.0	1.0	2.72	2.36	1.19	0.0499999999997	6.66	0.440000000001	0.75	0.22	5.82	0.14	2.1	1.55	0.65	AAA587.CD3.c.X15.Y9.tile.tissue.png	84	1	2000	84	e47007f12932397ce4881369df536643	0	0	0	0	0	0	0	0	0	0	0	0	0	/home/dhl_ec/bnelissen/Slides/CD3_manuscript/CD3_slides/AAA587.CD3.c/AAA587.CD3.c.run1	255	0.7	0.06	0.7	0.06	0.0	-11.8755256601	0.56401206957	0.128446654236
0.0	0.0	0.0	0.0	0.0	4000000.0	0.0	0.0	2.5	0.97	1.2	0.0599999999999	6.27	0.36	0.809999999999	0.22	4.62	0.13	1.95	1.49	0.849999999999	AAA587.CD3.c.X16.Y0.tile.tissue.png	85	1	2000	85	38060aaef93de5beb964e3c685839ab8	0	0	0	0	0	0	0	0	0	0	0	0	0	/home/dhl_ec/bnelissen/Slides/CD3_manuscript/CD3_slides/AAA587.CD3.c/AAA587.CD3.c.run1	255	1.0	0.06	1.0	0.06	0.0	-11.2996541437	0.0	5.79657927835
4790.0	2010104.0	2334.0	8400.0	2010104.0	4000000.0	53.0	3.0	2.66	1.09	1.19	0.0499999999997	7.64	0.38	0.73	0.14	8.14	0.42	2.22	1.55	1.23	AAA587.CD3.c.X16.Y1.tile.tissue.png	86	1	2000	86	07a2c618026f71eb5c6c07ae19cc9d48	0	0	0	0	0	0	0	0	0	0	0	0	0	/home/dhl_ec/bnelissen/Slides/CD3_manuscript/CD3_slides/AAA587.CD3.c/AAA587.CD3.c.run1	255	0.7	0.06	0.7	0.06	-9.31922786372	-11.5818257127	2.03972674508	0.156614289062
0.0	0.0	0.0	0.0	0.0	4000000.0	0.0	0.0	1.92	0.94	1.19	0.0599999999999	6.39	0.29	0.88	0.22	4.58	0.12	1.99	1.52	0.67	AAA587.CD3.c.X16.Y10.tile.tissue.png	87	1	2000	87	a97bef47ab69c6d0e166a2d7f6657313	0	0	0	0	0	0	0	0	0	0	0	0	0	/home/dhl_ec/bnelissen/Slides/CD3_manuscript/CD3_slides/AAA587.CD3.c/AAA587.CD3.c.run1	255	1.0	0.06	1.0	0.06	0.0	-11.3391646054	0.0	2.96814290651
0.0	0.0	0.0	0.0	0.0	602000.0	0.0	0.0	1.4	0.83	0.19	0.00999999999976	1.02	0.0500000000002	0.13	0.04	0.67	0.02	0.3	0.23	0.0999999999999	AAA587.CD3.c.X16.Y11.tile.tissue.png	88	1	2000	88	34b41bdde82ac53cfd5deaf2c0d2cd8d	0	0	0	0	0	0	0	0	0	0	0	0	0	/home/dhl_ec/bnelissen/Slides/CD3_manuscript/CD3_slides/AAA587.CD3.c/AAA587.CD3.c.run1	255	1.0	0.06	1.0	0.06	0.0	0.0	0.0	12.7871345515
71482.0	3949206.0	23990.0	10276.0	3949206.0	4000000.0	468.0	2.0	2.17	1.66	1.7	0.0499999999997	6.78	0.4	0.76	0.0599999999999	10.4	0.38	2.23	1.53	1.25	AAA587.CD3.c.X16.Y2.tile.tissue.png	89	1	2000	89	e25ac02417b82d16a313d0a6f8ea0c94	0	0	0	0	0	0	0	0	0	0	0	0	0	/home/dhl_ec/bnelissen/Slides/CD3_manuscript/CD3_slides/AAA587.CD3.c/AAA587.CD3.c.run1	255	0.7	0.06	0.7	0.06	-9.65221547828	-12.7824719014	1.83604201462	0.368623133789
4672.0	3999317.0	2278.0	8166.0	3999317.0	4000000.0	56.0	1.0	2.25	1.19	1.18	0.0500000000002	6.72	0.38	0.74	0.0600000000004	9.71	0.38	2.15	1.47	0.67	AAA587.CD3.c.X16.Y3.tile.tissue.png	90	1	2000	90	35aeababb39ba0f4f998e1137e0a027f	0	0	0	0	0	0	0	0	0	0	0	0	0	/home/dhl_ec/bnelissen/Slides/CD3_manuscript/CD3_slides/AAA587.CD3.c/AAA587.CD3.c.run1	255	0.7	0.06	0.7	0.06	-9.21472944718	-12.1774805124	1.15664809149	0.118554848877
11681.0	3978598.0	5304.0	8913.0	3978598.0	4000000.0	123.0	1.0	2.46	2.29	1.19	0.0500000000002	7.34	0.39	0.76	0.0599999999999	9.85	0.36	2.14	1.49	0.68	AAA587.CD3.c.X16.Y4.tile.tissue.png	91	1	2000	91	07d2dbe7828ee2ee2558e784ccde7fcc	0	0	0	0	0	0	0	0	0	0	0	0	0	/home/dhl_ec/bnelissen/Slides/CD3_manuscript/CD3_slides/AAA587.CD3.c/AAA587.CD3.c.run1	255	0.7	0.06	0.7	0.06	-9.25007805948	-12.7690443458	1.61922620064	0.356783566406
188.0	3986534.0	77.0	8888.0	3986534.0	4000000.0	2.0	1.0	3.32	2.03	1.2	0.0499999999997	6.51	0.38	0.75	0.0500000000002	9.82	0.37	2.2	1.48	0.869999999999	AAA587.CD3.c.X16.Y5.tile.tissue.png	92	1	2000	92	8e76958434f7405bfc5d0504aa8278ac	0	0	0	0	0	0	0	0	0	0	0	0	0	/home/dhl_ec/bnelissen/Slides/CD3_manuscript/CD3_slides/AAA587.CD3.c/AAA587.CD3.c.run1	255	0.7	0.06	0.7	0.06	-9.12516616081	-11.8924469294	0.820922662264	0.09730365625
65.0	1069608.0	35.0	11781.0	1069608.0	4000000.0	1.0	7.0	3.35	1.37	1.17	0.0500000000002	8.28	0.38	0.72	0.16	7.35	0.24	2.11	1.47	1.4	AAA587.CD3.c.X16.Y6.tile.tissue.png	93	1	2000	93	310307909ce36964733e48405effcc1d	0	0	0	0	0	0	0	0	0	0	0	0	0	/home/dhl_ec/bnelissen/Slides/CD3_manuscript/CD3_slides/AAA587.CD3.c/AAA587.CD3.c.run1	255	0.7	0.06	0.7	0.06	-8.74474862041	-11.3992429018	1.25711674813	0.178173734375
0.0	901720.0	0.0	7154.0	901720.0	4000000.0	0.0	6.0	1.36	1.51	1.17	0.0500000000002	9.71	0.4	0.75	0.19	7.12	0.17	2.22	1.53	1.28	AAA587.CD3.c.X16.Y7.tile.tissue.png	94	1	2000	94	8d235acae6bfe45eae456bfe28683b1a	0	0	0	0	0	0	0	0	0	0	0	0	0	/home/dhl_ec/bnelissen/Slides/CD3_manuscript/CD3_slides/AAA587.CD3.c/AAA587.CD3.c.run1	255	0.7	0.06	0.7	0.06	-7.40274435187	-11.2139246943	0.778493726493	0.138705301758
0.0	20469.0	0.0	1117.0	20469.0	4000000.0	0.0	2.0	2.79	1.09	1.18	0.0599999999999	6.61	0.38	1.11	0.23	6.24	0.13	2.01	1.48	0.86	AAA587.CD3.c.X16.Y8.tile.tissue.png	95	1	2000	95	bf8924dc8e6b969820888bf07f365dcb	0	0	0	0	0	0	0	0	0	0	0	0	0	/home/dhl_ec/bnelissen/Slides/CD3_manuscript/CD3_slides/AAA587.CD3.c/AAA587.CD3.c.run1	255	0.7	0.06	0.7	0.06	-8.67489869006	-11.5559842736	3.39379227286	1.71935716284
0.0	0.0	0.0	0.0	0.0	4000000.0	0.0	0.0	2.99	1.69	1.18	0.0600000000004	5.61	0.3	0.86	0.21	4.74	0.13	2.09	1.55	0.45	AAA587.CD3.c.X16.Y9.tile.tissue.png	96	1	2000	96	9d4e96ad0f0f4fd93401e5df0bbb1fe2	0	0	0	0	0	0	0	0	0	0	0	0	0	/home/dhl_ec/bnelissen/Slides/CD3_manuscript/CD3_slides/AAA587.CD3.c/AAA587.CD3.c.run1	255	1.0	0.06	1.0	0.06	0.0	0.0	0.0	9.302588
370.0	18352.0	143.0	1559.0	18352.0	4000000.0	3.0	6.0	2.47	3.98	1.59	0.0499999999997	6.66	0.39	0.79	0.22	6.82	0.21	2.09	1.54	1.27	AAA587.CD3.c.X17.Y0.tile.tissue.png	97	1	2000	97	7011d6fc63b150727e0bda3f159f4872	0	0	0	0	0	0	0	0	0	0	0	0	0	/home/dhl_ec/bnelissen/Slides/CD3_manuscript/CD3_slides/AAA587.CD3.c/AAA587.CD3.c.run1	255	0.7	0.06	0.7	0.06	-9.4087371385	-11.66338705	3.45733590121	2.59042136304
452.0	1049300.0	226.0	10931.0	1049300.0	4000000.0	6.0	5.0	2.26	1.3	1.23	0.0500000000002	8.27	0.39	0.74	0.18	7.56	0.25	2.16	1.54	1.3	AAA587.CD3.c.X17.Y1.tile.tissue.png	98	1	2000	98	7bf551e76ee0a8350ae91a5f6da90b61	0	0	0	0	0	0	0	0	0	0	0	0	0	/home/dhl_ec/bnelissen/Slides/CD3_manuscript/CD3_slides/AAA587.CD3.c/AAA587.CD3.c.run1	255	0.7	0.06	0.7	0.06	-9.20232368465	-11.288020791	2.1293608963	0.129421984375
0.0	0.0	0.0	0.0	0.0	602000.0	0.0	0.0	1.0	1.24	0.19	0.00999999999976	1.01	0.0500000000002	0.13	0.0299999999997	0.64	0.02	0.34	0.23	0.0899999999997	AAA587.CD3.c.X17.Y11.tile.tissue.png	99	1	2000	99	58f225b7cf8878787a55587e8b9f72a9	0	0	0	0	0	0	0	0	0	0	0	0	0	/home/dhl_ec/bnelissen/Slides/CD3_manuscript/CD3_slides/AAA587.CD3.c/AAA587.CD3.c.run1	255	1.0	0.06	1.0	0.06	0.0	0.0	0.0	11.7854642857
2864.0	3812940.0	1230.0	9075.0	3812940.0	4000000.0	27.0	1.0	2.47	2.22	1.19	0.0499999999997	6.74	0.38	0.75	0.0599999999999	9.75	0.37	2.23	2.04	1.24	AAA587.CD3.c.X17.Y2.tile.tissue.png	100	1	2000	100	4b26afc4f70fed153cde771200f6f7ba	0	0	0	0	0	0	0	0	0	0	0	0	0	/home/dhl_ec/bnelissen/Slides/CD3_manuscript/CD3_slides/AAA587.CD3.c/AAA587.CD3.c.run1	255	0.7	0.06	0.7	0.06	-8.90440874144	-12.1753516445	1.30577537479	0.113541435547
1578.0	2298357.0	607.0	12744.0	2298357.0	4000000.0	11.0	6.0	2.46	1.33	1.15	0.04	6.63	0.39	0.75	0.13	8.57	0.31	2.23	1.54	0.8	AAA587.CD3.c.X17.Y3.tile.tissue.png	101	1	2000	101	a683cf699b9f4755137e799686ef4e67	0	0	0	0	0	0	0	0	0	0	0	0	0	/home/dhl_ec/bnelissen/Slides/CD3_manuscript/CD3_slides/AAA587.CD3.c/AAA587.CD3.c.run1	255	0.7	0.06	0.7	0.06	-9.06172787697	-11.8046078622	1.494144782	0.15395028125
522.0	3361393.0	248.0	18391.0	3361393.0	4000000.0	6.0	6.0	3.41	1.46	1.15	0.0499999999997	6.63	0.39	0.74	0.0799999999999	9.05	0.35	2.18	1.49	0.68	AAA587.CD3.c.X17.Y4.tile.tissue.png	102	1	2000	102	63114ad5eb053a4c83802125e1c470c8	0	0	0	0	0	0	0	0	0	0	0	0	0	/home/dhl_ec/bnelissen/Slides/CD3_manuscript/CD3_slides/AAA587.CD3.c/AAA587.CD3.c.run1	255	0.7	0.06	0.7	0.06	-8.8032119115	-12.1923596197	1.34382572765	0.166637984375
0.0	3993392.0	0.0	8584.0	3993392.0	4000000.0	0.0	1.0	2.21	1.67	1.21	0.0499999999997	6.42	0.38	0.75	0.0599999999999	9.27	0.47	2.23	1.53	0.87	AAA587.CD3.c.X17.Y5.tile.tissue.png	103	1	2000	103	03de2c44d9e02a41e050ce84111e56c8	0	0	0	0	0	0	0	0	0	0	0	0	0	/home/dhl_ec/bnelissen/Slides/CD3_manuscript/CD3_slides/AAA587.CD3.c/AAA587.CD3.c.run1	255	0.7	0.06	0.7	0.06	-7.47138246741	-10.5867558319	0.361191952621	0.0408272597656
118.0	1618347.0	66.0	6890.0	1618347.0	4000000.0	2.0	2.0	2.8	1.71	1.19	0.04	6.72	0.38	0.76	0.15	7.87	0.28	2.13	1.55	0.5	AAA587.CD3.c.X17.Y6.tile.tissue.png	104	1	2000	104	d148683ee8401b604d6d74de1d0ded0f	0	0	0	0	0	0	0	0	0	0	0	0	0	/home/dhl_ec/bnelissen/Slides/CD3_manuscript/CD3_slides/AAA587.CD3.c/AAA587.CD3.c.run1	255	0.7	0.06	0.7	0.06	-8.20170169481	-10.4779889396	0.725886209259	0.133213919922
0.0	0.0	0.0	0.0	0.0	4000000.0	0.0	0.0	2.11	1.68	1.17	0.0499999999997	5.61	0.3	0.75	0.22	4.72	0.13	2.01	1.53	1.51	AAA587.CD3.c.X17.Y7.tile.tissue.png	105	1	2000	105	cd45a3935bcc103febd45b7bf3c30219	0	0	0	0	0	0	0	0	0	0	0	0	0	/home/dhl_ec/bnelissen/Slides/CD3_manuscript/CD3_slides/AAA587.CD3.c/AAA587.CD3.c.run1	255	1.0	0.06	1.0	0.06	0.0	0.0	0.0	0.135748640625
0.0	0.0	0.0	0.0	0.0	4000000.0	0.0	0.0	1.4	0.93	1.2	0.0500000000002	6.3	0.3	0.88	0.21	4.74	0.12	2.0	1.48	1.52	AAA587.CD3.c.X17.Y8.tile.tissue.png	106	1	2000	106	5b9d475d15a81b746a3bc8bd448d10f0	0	0	0	0	0	0	0	0	0	0	0	0	0	/home/dhl_ec/bnelissen/Slides/CD3_manuscript/CD3_slides/AAA587.CD3.c/AAA587.CD3.c.run1	255	1.0	0.06	1.0	0.06	0.0	-12.3502847769	0.0	3.75268255342
0.0	11038.0	0.0	854.0	11038.0	4000000.0	0.0	3.0	2.3	1.08	1.53	0.0599999999999	6.71	0.37	0.76	0.21	5.7	0.13	2.12	1.55	0.67	AAA587.CD3.c.X18.Y0.tile.tissue.png	107	1	2000	107	5abe228a6d8463ea2f7396f3a512cee7	0	0	0	0	0	0	0	0	0	0	0	0	0	/home/dhl_ec/bnelissen/Slides/CD3_manuscript/CD3_slides/AAA587.CD3.c/AAA587.CD3.c.run1	255	0.7	0.06	0.7	0.06	0.0	-10.8126772014	0.180488432981	5.00763255215
0.0	10857.0	0.0	1040.0	10857.0	4000000.0	0.0	5.0	2.92	2.59	1.18	0.0499999999997	6.69	0.38	0.76	0.22	6.18	0.21	2.13	1.59	0.87	AAA587.CD3.c.X18.Y1.tile.tissue.png	108	1	2000	108	cdaf47cce2c1dc010dd110b87e338c52	0	0	0	0	0	0	0	0	0	0	0	0	0	/home/dhl_ec/bnelissen/Slides/CD3_manuscript/CD3_slides/AAA587.CD3.c/AAA587.CD3.c.run1	255	0.7	0.06	0.7	0.06	-8.17748929733	-11.8956530024	1.1012073897	0.084559572937
0.0	0.0	0.0	0.0	0.0	602000.0	0.0	0.0	1.2	0.2	0.19	0.00999999999976	1.11	0.04	0.12	0.0300000000002	0.64	0.02	0.3	0.22	0.0700000000002	AAA587.CD3.c.X18.Y11.tile.tissue.png	109	1	2000	109	6337e578e76c06b35ae7d648adf9d3b3	0	0	0	0	0	0	0	0	0	0	0	0	0	/home/dhl_ec/bnelissen/Slides/CD3_manuscript/CD3_slides/AAA587.CD3.c/AAA587.CD3.c.run1	255	1.0	0.06	1.0	0.06	0.0	-10.6756781129	0.0	9.3735687058
0.0	23466.0	0.0	1329.0	23466.0	4000000.0	0.0	2.0	2.87	2.04	1.11	0.0500000000002	6.5	0.37	0.72	0.2	5.75	0.13	2.06	1.48	0.78	AAA587.CD3.c.X18.Y2.tile.tissue.png	110	1	2000	110	ff27cb1f77cda33ae5633084d228e82a	0	0	0	0	0	0	0	0	0	0	0	0	0	/home/dhl_ec/bnelissen/Slides/CD3_manuscript/CD3_slides/AAA587.CD3.c/AAA587.CD3.c.run1	255	0.7	0.06	0.7	0.06	0.0	-11.9031920264	1.93776234765	0.135100065063
0.0	2391.0	0.0	242.0	2391.0	4000000.0	0.0	1.0	2.24	2.76	1.13	0.04	6.43	0.36	0.72	0.21	5.67	0.14	2.06	1.49	0.5	AAA587.CD3.c.X18.Y3.tile.tissue.png	111	1	2000	111	bc7f71f26139eaa4efdf95a952f03b85	0	0	0	0	0	0	0	0	0	0	0	0	0	/home/dhl_ec/bnelissen/Slides/CD3_manuscript/CD3_slides/AAA587.CD3.c/AAA587.CD3.c.run1	255	0.7	0.06	0.7	0.06	0.0	-11.7203726302	0.0909376411645	0.107753811523
0.0	462469.0	0.0	6573.0	462469.0	4000000.0	0.0	3.0	2.71	3.13	1.24	0.0500000000002	7.77	0.38	0.75	0.21	6.77	0.17	2.24	1.55	0.66	AAA587.CD3.c.X18.Y4.tile.tissue.png	112	1	2000	112	db54b3e651ec7cc422ffa7d626ee8488	0	0	0	0	0	0	0	0	0	0	0	0	0	/home/dhl_ec/bnelissen/Slides/CD3_manuscript/CD3_slides/AAA587.CD3.c/AAA587.CD3.c.run1	255	0.7	0.06	0.7	0.06	-8.59076882268	-11.8018254519	1.27120527772	0.120331076172
0.0	1611465.0	0.0	6969.0	1611465.0	4000000.0	0.0	2.0	2.32	1.51	1.21	0.04	8.81	0.369999999999	0.75	0.15	7.43	0.3	2.18	1.49	0.87	AAA587.CD3.c.X18.Y5.tile.tissue.png	113	1	2000	113	3f80aadcb93539a621646285c95bc158	0	0	0	0	0	0	0	0	0	0	0	0	0	/home/dhl_ec/bnelissen/Slides/CD3_manuscript/CD3_slides/AAA587.CD3.c/AAA587.CD3.c.run1	255	0.7	0.06	0.7	0.06	-7.79531598487	-11.3501203796	0.643587762865	0.114439419922
0.0	138176.0	0.0	2358.0	138176.0	4000000.0	0.0	1.0	2.33	2.78	1.23	0.04	7.06	0.39	0.74	0.22	6.54	0.14	2.12	1.53	0.84	AAA587.CD3.c.X18.Y6.tile.tissue.png	114	1	2000	114	d47ab29bb37a519693996e7be9baf748	0	0	0	0	0	0	0	0	0	0	0	0	0	/home/dhl_ec/bnelissen/Slides/CD3_manuscript/CD3_slides/AAA587.CD3.c/AAA587.CD3.c.run1	255	0.7	0.06	0.7	0.06	-8.00238001027	-11.1529292434	1.56885659268	0.148264058105
0.0	0.0	0.0	0.0	0.0	4000000.0	0.0	0.0	3.03	1.64	1.2	0.0500000000002	6.25	0.32	0.74	0.22	4.68	0.14	2.01	1.53	0.83	AAA587.CD3.c.X18.Y7.tile.tissue.png	115	1	2000	115	3ae676966b7f365acc0f2ce8cbb56e20	0	0	0	0	0	0	0	0	0	0	0	0	0	/home/dhl_ec/bnelissen/Slides/CD3_manuscript/CD3_slides/AAA587.CD3.c/AAA587.CD3.c.run1	255	1.0	0.06	1.0	0.06	0.0	-11.660338111	0.0	0.09589039851
0.0	0.0	0.0	0.0	0.0	2488000.0	0.0	0.0	2.51	1.1	0.74	0.04	3.93	0.18	0.51	0.14	2.73	0.0799999999999	1.22	0.91	0.74	AAA587.CD3.c.X19.Y0.tile.tissue.png	116	1	1244	116	73d8255f26541c3f8e0bbd6021e1096f	0	0	0	0	0	0	0	0	0	0	0	0	0	/home/dhl_ec/bnelissen/Slides/CD3_manuscript/CD3_slides/AAA587.CD3.c/AAA587.CD3.c.run1	255	1.0	0.06	1.0	0.06	0.0	-10.3610392642	0.0	10.1146641781
0.0	11264.0	0.0	1219.0	11264.0	2488000.0	0.0	4.0	1.86	0.74	0.739999999999	0.0300000000002	4.25	0.23	0.49	0.13	3.83	0.0799999999999	1.3	0.95	0.94	AAA587.CD3.c.X19.Y1.tile.tissue.png	117	1	1244	117	8ec4eab44292941f58d959d66fade457	0	0	0	0	0	0	0	0	0	0	0	0	0	/home/dhl_ec/bnelissen/Slides/CD3_manuscript/CD3_slides/AAA587.CD3.c/AAA587.CD3.c.run1	255	0.7	0.06	0.7	0.06	-7.80053166163	-10.6127836138	0.697717861476	5.06966983542
0.0	0.0	0.0	0.0	0.0	374444.0	0.0	0.0	1.14	0.18	0.12	0.0100000000002	0.69	0.0299999999997	0.0699999999997	0.02	0.4	0.02	0.2	0.15	0.0499999999997	AAA587.CD3.c.X19.Y11.tile.tissue.png	118	1	1244	118	1613b4516df1c01ec7fa36b67d399d22	0	0	0	0	0	0	0	0	0	0	0	0	0	/home/dhl_ec/bnelissen/Slides/CD3_manuscript/CD3_slides/AAA587.CD3.c/AAA587.CD3.c.run1	255	1.0	0.06	1.0	0.06	0.0	0.0	0.0	12.827656472
0.0	0.0	0.0	0.0	0.0	2488000.0	0.0	0.0	3.15	1.95	0.73	0.0300000000002	4.22	0.18	0.51	0.13	2.74	0.0799999999999	1.27	0.95	1.1	AAA587.CD3.c.X19.Y2.tile.tissue.png	119	1	1244	119	35270b2fa1b5ded11d530b021b9dccff	0	0	0	0	0	0	0	0	0	0	0	0	0	/home/dhl_ec/bnelissen/Slides/CD3_manuscript/CD3_slides/AAA587.CD3.c/AAA587.CD3.c.run1	255	1.0	0.06	1.0	0.06	0.0	-10.7166061215	0.0	9.76502959925
0.0	1428.0	0.0	166.0	1428.0	2488000.0	0.0	1.0	0.9	0.68	0.74	0.0300000000002	4.25	0.24	0.52	0.14	3.52	0.13	1.4	0.95	1.47	AAA587.CD3.c.X19.Y3.tile.tissue.png	120	1	1244	120	b46cca471b26c350e86cfcf1a094a5fe	0	0	0	0	0	0	0	0	0	0	0	0	0	/home/dhl_ec/bnelissen/Slides/CD3_manuscript/CD3_slides/AAA587.CD3.c/AAA587.CD3.c.run1	255	0.7	0.06	0.7	0.06	0.0	-12.2536748087	4.84014260001	4.48585449714
0.0	0.0	0.0	0.0	0.0	2488000.0	0.0	0.0	2.21	1.61	0.68	0.0299999999997	4.0	0.19	0.53	0.13	2.87	0.0799999999999	1.25	0.96	0.41	AAA587.CD3.c.X19.Y4.tile.tissue.png	121	1	1244	121	97214ca31047a57b3e8c91442ccc39e4	0	0	0	0	0	0	0	0	0	0	0	0	0	/home/dhl_ec/bnelissen/Slides/CD3_manuscript/CD3_slides/AAA587.CD3.c/AAA587.CD3.c.run1	255	1.0	0.06	1.0	0.06	0.0	-10.8070198002	0.0	8.44116861404
0.0	0.0	0.0	0.0	0.0	2488000.0	0.0	0.0	1.58	1.0	0.68	0.04	4.21	0.19	0.53	0.13	2.74	0.0799999999999	1.24	0.96	0.69	AAA587.CD3.c.X19.Y5.tile.tissue.png	122	1	1244	122	e5d0f46265619c00ef2cc3c871ea4178	0	0	0	0	0	0	0	0	0	0	0	0	0	/home/dhl_ec/bnelissen/Slides/CD3_manuscript/CD3_slides/AAA587.CD3.c/AAA587.CD3.c.run1	255	1.0	0.06	1.0	0.06	0.0	-11.6082596347	0.0	7.30206157521
0.0	0.0	0.0	0.0	0.0	2488000.0	0.0	0.0	1.14	0.63	0.71	0.0299999999997	3.51	0.18	0.53	0.14	2.76	0.0799999999999	1.25	0.95	1.26	AAA587.CD3.c.X19.Y6.tile.tissue.png	123	1	1244	123	b4f3fba3a481786810be5c45e7ee6a5b	0	0	0	0	0	0	0	0	0	0	0	0	0	/home/dhl_ec/bnelissen/Slides/CD3_manuscript/CD3_slides/AAA587.CD3.c/AAA587.CD3.c.run1	255	1.0	0.06	1.0	0.06	0.0	0.0	0.0	9.54846382637
0.0	0.0	0.0	0.0	0.0	2488000.0	0.0	0.0	1.25	1.3	0.73	0.04	3.57	0.18	0.51	0.14	2.78	0.0699999999997	1.22	0.91	0.28	AAA587.CD3.c.X19.Y7.tile.tissue.png	124	1	1244	124	2f5953638afb887a54e17d8c50ebaa86	0	0	0	0	0	0	0	0	0	0	0	0	0	/home/dhl_ec/bnelissen/Slides/CD3_manuscript/CD3_slides/AAA587.CD3.c/AAA587.CD3.c.run1	255	1.0	0.06	1.0	0.06	0.0	0.0	0.0	10.9697620579
0.0	0.0	0.0	0.0	0.0	602000.0	0.0	0.0	1.42	0.93	0.18	0.0	1.1	0.0500000000002	0.12	0.0300000000002	0.66	0.02	0.31	0.23	0.0700000000002	AAA587.CD3.c.X2.Y11.tile.tissue.png	125	1	2000	125	8b67dd2ae43d9664399bc29f7b1de414	0	0	0	0	0	0	0	0	0	0	0	0	0	/home/dhl_ec/bnelissen/Slides/CD3_manuscript/CD3_slides/AAA587.CD3.c/AAA587.CD3.c.run1	255	1.0	0.06	1.0	0.06	0.0	0.0	0.0	10.2235431894
463.0	963678.0	212.0	7110.0	963678.0	4000000.0	5.0	5.0	2.09	3.16	1.16	0.0499999999997	9.14	0.38	0.760000000001	0.18	7.5	0.25	2.13	1.53	1.19	AAA587.CD3.c.X2.Y3.tile.tissue.png	126	1	2000	126	5bfadda25e0fb72161a09bf872104624	0	0	0	0	0	0	0	0	0	0	0	0	0	/home/dhl_ec/bnelissen/Slides/CD3_manuscript/CD3_slides/AAA587.CD3.c/AAA587.CD3.c.run1	255	0.7	0.06	0.7	0.06	-8.21766765648	-10.4622087094	1.06548830682	0.421523681641
2535.0	3930511.0	1047.0	9026.0	3930511.0	4000000.0	21.0	1.0	3.1	1.15	1.17	0.0500000000002	6.68	0.38	0.75	0.0599999999999	9.75	0.37	2.18	1.53	0.87	AAA587.CD3.c.X2.Y4.tile.tissue.png	127	1	2000	127	34bd3d925122d4f0632a485d67df2fbb	0	0	0	0	0	0	0	0	0	0	0	0	0	/home/dhl_ec/bnelissen/Slides/CD3_manuscript/CD3_slides/AAA587.CD3.c/AAA587.CD3.c.run1	255	0.7	0.06	0.7	0.06	-8.74626368296	-12.0931268128	1.12572583582	0.162526753906
494.0	3998845.0	240.0	8295.0	3998845.0	4000000.0	5.0	1.0	2.87	2.77	1.16	0.04	6.87	0.38	0.74	0.0500000000002	9.8	0.37	2.19	1.53	0.6	AAA587.CD3.c.X2.Y5.tile.tissue.png	128	1	2000	128	4ce5163225916ddf817a8ba2f82e6bba	0	0	0	0	0	0	0	0	0	0	0	0	0	/home/dhl_ec/bnelissen/Slides/CD3_manuscript/CD3_slides/AAA587.CD3.c/AAA587.CD3.c.run1	255	0.7	0.06	0.7	0.06	-8.15961877184	-11.3447283453	0.825237801854	0.1169183965
1431.0	3108062.0	610.0	10958.0	3108062.0	4000000.0	14.0	1.0	3.12	1.37	1.17	0.0499999999997	6.91	0.38	0.77	0.1	9.14	0.33	2.2	1.53	0.7	AAA587.CD3.c.X2.Y6.tile.tissue.png	129	1	2000	129	dd83fcf85dd4729ef77eb5f69b442d00	0	0	0	0	0	0	0	0	0	0	0	0	0	/home/dhl_ec/bnelissen/Slides/CD3_manuscript/CD3_slides/AAA587.CD3.c/AAA587.CD3.c.run1	255	0.7	0.06	0.7	0.06	-8.60727619332	-11.6025515845	0.89577349308	0.225921347656
1084.0	836219.0	523.0	5178.0	836219.0	4000000.0	11.0	1.0	1.91	1.59	1.18	0.0599999999999	7.2	0.38	0.74	0.19	7.26	0.24	2.09	1.46	1.25	AAA587.CD3.c.X2.Y7.tile.tissue.png	130	1	2000	130	50020e5e28deb0774d9b2db721b269c1	0	0	0	0	0	0	0	0	0	0	0	0	0	/home/dhl_ec/bnelissen/Slides/CD3_manuscript/CD3_slides/AAA587.CD3.c/AAA587.CD3.c.run1	255	0.7	0.06	0.7	0.06	-8.06181320169	-11.0304760213	1.18422022508	0.3807816875
0.0	0.0	0.0	0.0	0.0	4000000.0	0.0	0.0	2.45	2.46	1.11	0.0599999999999	5.48	0.31	0.87	0.2	4.61	0.12	1.96	1.48	1.06	AAA587.CD3.c.X2.Y8.tile.tissue.png	131	1	2000	131	86231d76b3833edd02a4c8282fd16252	0	0	0	0	0	0	0	0	0	0	0	0	0	/home/dhl_ec/bnelissen/Slides/CD3_manuscript/CD3_slides/AAA587.CD3.c/AAA587.CD3.c.run1	255	1.0	0.06	1.0	0.06	0.0	0.0	0.0	4.747147
0.0	0.0	0.0	0.0	0.0	602000.0	0.0	0.0	1.13	1.39	0.19	0.0	1.12	0.0500000000002	0.13	0.0299999999997	0.65	0.02	0.3	0.23	0.0799999999999	AAA587.CD3.c.X3.Y11.tile.tissue.png	132	1	2000	132	503b6c19a4e65f9ddf196b5a948aef8c	0	0	0	0	0	0	0	0	0	0	0	0	0	/home/dhl_ec/bnelissen/Slides/CD3_manuscript/CD3_slides/AAA587.CD3.c/AAA587.CD3.c.run1	255	1.0	0.06	1.0	0.06	0.0	-11.0242219869	0.0	6.00312428145
0.0	1675.0	0.0	190.0	1675.0	4000000.0	0.0	1.0	0.91	1.27	1.12	0.0600000000004	6.6	0.38	0.9	0.21	5.97	0.13	2.1	1.54	1.22	AAA587.CD3.c.X3.Y2.tile.tissue.png	133	1	2000	133	1744d4effb7b3ca47b30d0b299dce83f	0	0	0	0	0	0	0	0	0	0	0	0	0	/home/dhl_ec/bnelissen/Slides/CD3_manuscript/CD3_slides/AAA587.CD3.c/AAA587.CD3.c.run1	255	0.7	0.06	0.7	0.06	0.0	-11.9467071775	1.52684686917	1.74120025671
153.0	2327922.0	87.0	7792.0	2327922.0	4000000.0	2.0	3.0	1.92	1.21	1.17	0.0500000000002	6.53	0.55	0.75	0.12	8.65	0.31	2.17	1.52	1.59	AAA587.CD3.c.X3.Y3.tile.tissue.png	134	1	2000	134	016b1605cd4fcabd90ecd0e9f45fddcc	0	0	0	0	0	0	0	0	0	0	0	0	0	/home/dhl_ec/bnelissen/Slides/CD3_manuscript/CD3_slides/AAA587.CD3.c/AAA587.CD3.c.run1	255	0.7	0.06	0.7	0.06	-8.48780017521	-10.9676110444	1.01403508559	0.127697835938
0.0	4000000.0	0.0	7996.0	4000000.0	4000000.0	0.0	1.0	1.76	1.54	1.12	0.0500000000002	6.38	0.3	0.76	0.0599999999999	9.22	0.29	2.19	1.47	1.28	AAA587.CD3.c.X3.Y4.tile.tissue.png	135	1	2000	135	5b05acfb9948ad6b9dd0d8ea8224efb9	0	0	0	0	0	0	0	0	0	0	0	0	0	/home/dhl_ec/bnelissen/Slides/CD3_manuscript/CD3_slides/AAA587.CD3.c/AAA587.CD3.c.run1	255	0.7	0.06	0.7	0.06	-8.2890523556	-11.935037827	0.935934021026	0.0620905546875
715.0	3997986.0	258.0	8106.0	3997986.0	4000000.0	4.0	1.0	2.29	1.28	1.17	0.0499999999997	6.69	0.61	0.76	0.0599999999999	10.04	0.49	2.18	1.53	0.86	AAA587.CD3.c.X3.Y5.tile.tissue.png	136	1	2000	136	de3aea13aba932f8e3bef4eb6d5ae4fa	0	0	0	0	0	0	0	0	0	0	0	0	0	/home/dhl_ec/bnelissen/Slides/CD3_manuscript/CD3_slides/AAA587.CD3.c/AAA587.CD3.c.run1	255	0.7	0.06	0.7	0.06	-9.25172380833	-11.5823035562	0.920418911607	0.140163104736
568.0	3981721.0	244.0	9154.0	3981721.0	4000000.0	6.0	1.0	2.78	2.48	1.19	0.0499999999997	6.67	0.38	0.74	0.0599999999999	9.6	0.37	2.11	1.47	0.88	AAA587.CD3.c.X3.Y6.tile.tissue.png	137	1	2000	137	b665314d8fd3411f9622ee4d4a1f2660	0	0	0	0	0	0	0	0	0	0	0	0	0	/home/dhl_ec/bnelissen/Slides/CD3_manuscript/CD3_slides/AAA587.CD3.c/AAA587.CD3.c.run1	255	0.7	0.06	0.7	0.06	-8.65676077384	-12.6600623998	1.26801019794	0.379877187988
1346.0	3223656.0	546.0	13305.0	3223656.0	4000000.0	12.0	1.0	2.24	1.58	1.12	0.0500000000002	6.67	0.39	0.74	0.0899999999997	9.07	0.33	2.14	1.64	0.92	AAA587.CD3.c.X3.Y7.tile.tissue.png	138	1	2000	138	1ce979753d432aaf0ed83417f1dc0a8b	0	0	0	0	0	0	0	0	0	0	0	0	0	/home/dhl_ec/bnelissen/Slides/CD3_manuscript/CD3_slides/AAA587.CD3.c/AAA587.CD3.c.run1	255	0.7	0.06	0.7	0.06	-8.45761601358	-12.009537485	1.17408234934	0.208839140625
183.0	529188.0	108.0	6528.0	529188.0	4000000.0	3.0	2.0	2.65	1.04	1.15	0.0799999999999	6.9	0.39	0.79	0.2	7.1	0.24	2.12	1.54	0.51	AAA587.CD3.c.X3.Y8.tile.tissue.png	139	1	2000	139	76f0ea9898c8dba7c7bf8884467565da	0	0	0	0	0	0	0	0	0	0	0	0	0	/home/dhl_ec/bnelissen/Slides/CD3_manuscript/CD3_slides/AAA587.CD3.c/AAA587.CD3.c.run1	255	0.7	0.06	0.7	0.06	-8.42756920462	-11.1609120291	1.8358664511	1.88044172754
0.0	0.0	0.0	0.0	0.0	602000.0	0.0	0.0	1.04	0.75	0.18	0.0100000000002	0.99	0.0500000000002	0.12	0.0299999999997	0.65	0.0299999999997	0.31	0.22	0.0700000000002	AAA587.CD3.c.X4.Y11.tile.tissue.png	140	1	2000	140	0d1079b5e191d3451e356e4b541c809b	0	0	0	0	0	0	0	0	0	0	0	0	0	/home/dhl_ec/bnelissen/Slides/CD3_manuscript/CD3_slides/AAA587.CD3.c/AAA587.CD3.c.run1	255	1.0	0.06	1.0	0.06	0.0	0.0	0.0	7.83435049834
0.0	0.0	0.0	0.0	0.0	4000000.0	0.0	0.0	1.13	1.16	1.12	0.0599999999999	6.28	0.3	0.89	0.21	4.67	0.13	2.02	1.53	0.55	AAA587.CD3.c.X4.Y2.tile.tissue.png	141	1	2000	141	65630ac39faca74d088a922192e3a404	0	0	0	0	0	0	0	0	0	0	0	0	0	/home/dhl_ec/bnelissen/Slides/CD3_manuscript/CD3_slides/AAA587.CD3.c/AAA587.CD3.c.run1	255	1.0	0.06	1.0	0.06	0.0	-10.1594376759	0.0	7.03579801876
4240.0	2528461.0	1775.0	10434.0	2528461.0	4000000.0	39.0	2.0	1.78	1.37	1.12	0.0500000000002	9.59	0.38	0.75	0.12	8.78	0.31	2.19	1.49	1.27	AAA587.CD3.c.X4.Y3.tile.tissue.png	142	1	2000	142	370ee8d528a3bfabe8a6815bd8d233e6	0	0	0	0	0	0	0	0	0	0	0	0	0	/home/dhl_ec/bnelissen/Slides/CD3_manuscript/CD3_slides/AAA587.CD3.c/AAA587.CD3.c.run1	255	0.7	0.06	0.7	0.06	-9.35795669154	-11.9174481103	1.7028957861	0.191296382812
5047.0	3999619.0	2172.0	8062.0	3999619.0	4000000.0	46.0	1.0	2.37	1.18	1.31	0.04	6.59	0.37	0.76	0.0500000000002	9.73	0.37	2.21	1.53	1.36	AAA587.CD3.c.X4.Y4.tile.tissue.png	143	1	2000	143	e897c3175997360928ac35d80ffd2299	0	0	0	0	0	0	0	0	0	0	0	0	0	/home/dhl_ec/bnelissen/Slides/CD3_manuscript/CD3_slides/AAA587.CD3.c/AAA587.CD3.c.run1	255	0.7	0.06	0.7	0.06	-9.30263142288	-12.2836341538	1.10327874223	0.251575701565
1840.0	3999465.0	865.0	8090.0	3999465.0	4000000.0	20.0	1.0	1.48	1.24	1.18	0.0500000000002	7.48	0.38	0.75	0.0599999999999	9.76	0.37	2.22	1.52	1.2	AAA587.CD3.c.X4.Y5.tile.tissue.png	144	1	2000	144	f3057524f28a4744d15082e06720bd55	0	0	0	0	0	0	0	0	0	0	0	0	0	/home/dhl_ec/bnelissen/Slides/CD3_manuscript/CD3_slides/AAA587.CD3.c/AAA587.CD3.c.run1	255	0.7	0.06	0.7	0.06	-8.86457996923	-11.8282817461	0.967884690709	0.0859598368225
418.0	3470373.0	223.0	13486.0	3470373.0	4000000.0	6.0	2.0	1.94	1.08	1.12	0.0499999999997	6.57	0.38	0.74	0.0800000000004	9.31	0.35	2.24	1.53	0.54	AAA587.CD3.c.X4.Y6.tile.tissue.png	145	1	2000	145	b2a928e29045d0172e3aff9ec93eb6e1	0	0	0	0	0	0	0	0	0	0	0	0	0	/home/dhl_ec/bnelissen/Slides/CD3_manuscript/CD3_slides/AAA587.CD3.c/AAA587.CD3.c.run1	255	0.7	0.06	0.7	0.06	-8.83668353084	-11.8346355087	1.21557841082	0.0957933984375
52.0	1962536.0	29.0	14202.0	1962536.0	4000000.0	1.0	4.0	3.04	1.45	1.19	0.0499999999997	7.22	0.38	0.74	0.14	8.2	0.29	2.3	1.5	0.8	AAA587.CD3.c.X4.Y7.tile.tissue.png	146	1	2000	146	a0790c9a59ddd1a0412b223b39cf8c90	0	0	0	0	0	0	0	0	0	0	0	0	0	/home/dhl_ec/bnelissen/Slides/CD3_manuscript/CD3_slides/AAA587.CD3.c/AAA587.CD3.c.run1	255	0.7	0.06	0.7	0.06	-8.55229031745	-12.128788778	1.8022572775	0.154786003906
131.0	362164.0	72.0	8334.0	362164.0	4000000.0	2.0	5.0	2.03	1.39	1.12	0.0599999999999	8.22	0.39	0.78	0.19	6.84	0.29	2.18	1.54	0.88	AAA587.CD3.c.X4.Y8.tile.tissue.png	147	1	2000	147	7537919cbb78e56958991b08103bbd98	0	0	0	0	0	0	0	0	0	0	0	0	0	/home/dhl_ec/bnelissen/Slides/CD3_manuscript/CD3_slides/AAA587.CD3.c/AAA587.CD3.c.run1	255	0.7	0.06	0.7	0.06	-9.38145462227	-11.1795109863	2.29560326762	1.11379702637
0.0	0.0	0.0	0.0	0.0	4000000.0	0.0	0.0	2.01	1.14	1.11	0.0599999999999	5.49	0.29	0.89	0.22	4.77	0.13	2.15	1.53	0.57	AAA587.CD3.c.X4.Y9.tile.tissue.png	148	1	2000	148	4cce1ce2c6cddb3e48b4fecd5ce0f0f9	0	0	0	0	0	0	0	0	0	0	0	0	0	/home/dhl_ec/bnelissen/Slides/CD3_manuscript/CD3_slides/AAA587.CD3.c/AAA587.CD3.c.run1	255	1.0	0.06	1.0	0.06	0.0	0.0	0.0	2.650198
0.0	0.0	0.0	0.0	0.0	602000.0	0.0	0.0	2.24	1.37	0.18	0.0100000000002	1.0	0.0500000000002	0.12	0.04	0.63	0.02	0.3	0.22	0.0700000000002	AAA587.CD3.c.X5.Y11.tile.tissue.png	149	1	2000	149	2d6a629dda921fe27dc7420db8dc2083	0	0	0	0	0	0	0	0	0	0	0	0	0	/home/dhl_ec/bnelissen/Slides/CD3_manuscript/CD3_slides/AAA587.CD3.c/AAA587.CD3.c.run1	255	1.0	0.06	1.0	0.06	0.0	0.0	0.0	9.0804410299
0.0	2800.0	0.0	278.0	2800.0	4000000.0	0.0	1.0	1.37	0.96	1.15	0.0599999999999	6.63	0.37	0.85	0.24	5.82	0.14	2.1	1.54	0.87	AAA587.CD3.c.X5.Y2.tile.tissue.png	150	1	2000	150	82f1544643206b09716df9373bea2ebf	0	0	0	0	0	0	0	0	0	0	0	0	0	/home/dhl_ec/bnelissen/Slides/CD3_manuscript/CD3_slides/AAA587.CD3.c/AAA587.CD3.c.run1	255	0.7	0.06	0.7	0.06	0.0	-12.3465887478	1.84525878906	5.47568073711
53559.0	2078921.0	18083.0	10013.0	2078921.0	4000000.0	338.0	4.0	2.09	1.27	1.13	0.0499999999997	7.09	0.4	0.75	0.13	8.64	0.32	2.21	1.47	0.91	AAA587.CD3.c.X5.Y3.tile.tissue.png	151	1	2000	151	02cb43800bc0655835ac32a425c6cf47	0	0	0	0	0	0	0	0	0	0	0	0	0	/home/dhl_ec/bnelissen/Slides/CD3_manuscript/CD3_slides/AAA587.CD3.c/AAA587.CD3.c.run1	255	0.7	0.06	0.7	0.06	-9.6455352896	-12.1604885911	1.62872374739	0.299273523438
64789.0	3969034.0	25596.0	9134.0	3969034.0	4000000.0	556.0	1.0	1.97	1.22	1.08	0.0499999999997	6.6	0.37	0.74	0.0599999999999	10.11	0.38	2.23	1.53	0.58	AAA587.CD3.c.X5.Y4.tile.tissue.png	152	1	2000	152	9ec233f5e58ffa0e4b22f6da5918b215	0	0	0	0	0	0	0	0	0	0	0	0	0	/home/dhl_ec/bnelissen/Slides/CD3_manuscript/CD3_slides/AAA587.CD3.c/AAA587.CD3.c.run1	255	0.7	0.06	0.7	0.06	-9.31889916794	-12.7191651137	1.35972870304	0.339922542969
122386.0	3792184.0	46687.0	13977.0	3792184.0	4000000.0	940.0	3.0	2.63	1.32	1.12	0.0499999999997	7.37	0.38	0.75	0.0699999999997	10.77	0.38	2.18	1.5	0.49	AAA587.CD3.c.X5.Y5.tile.tissue.png	153	1	2000	153	d8c3b714e6bc21b581a775ea380eb55a	0	0	0	0	0	0	0	0	0	0	0	0	0	/home/dhl_ec/bnelissen/Slides/CD3_manuscript/CD3_slides/AAA587.CD3.c/AAA587.CD3.c.run1	255	0.7	0.06	0.7	0.06	-9.43252573575	-13.0499334026	2.16615254255	0.542812714844
91609.0	3955337.0	37233.0	9792.0	3955337.0	4000000.0	756.0	1.0	3.41	1.29	1.09	0.04	6.41	0.38	0.72	0.0599999999999	10.43	0.39	2.15	1.48	0.62	AAA587.CD3.c.X5.Y6.tile.tissue.png	154	1	2000	154	39cdf87efe825638d28d259e7fff748a	0	0	0	0	0	0	0	0	0	0	0	0	0	/home/dhl_ec/bnelissen/Slides/CD3_manuscript/CD3_slides/AAA587.CD3.c/AAA587.CD3.c.run1	255	0.7	0.06	0.7	0.06	-9.31935134907	-13.0173631779	1.50349487864	0.71845590625
5281.0	3994654.0	2523.0	8292.0	3994654.0	4000000.0	58.0	1.0	2.65	1.54	1.1	0.0500000000002	6.87	0.37	0.72	0.0599999999999	9.63	0.37	2.15	1.47	0.92	AAA587.CD3.c.X5.Y7.tile.tissue.png	155	1	2000	155	f0d4e122295503e92c14c289fb501283	0	0	0	0	0	0	0	0	0	0	0	0	0	/home/dhl_ec/bnelissen/Slides/CD3_manuscript/CD3_slides/AAA587.CD3.c/AAA587.CD3.c.run1	255	0.7	0.06	0.7	0.06	-9.10307378002	-12.3549927308	1.1932194847	0.144845384766
1393.0	3137907.0	690.0	8424.0	3137907.0	4000000.0	17.0	1.0	2.33	3.31	1.2	0.0499999999997	10.74	0.37	0.74	0.0999999999999	8.92	0.33	2.15	1.48	0.89	AAA587.CD3.c.X5.Y8.tile.tissue.png	156	1	2000	156	da422268bc3fc3cd18389ece5df3499a	0	0	0	0	0	0	0	0	0	0	0	0	0	/home/dhl_ec/bnelissen/Slides/CD3_manuscript/CD3_slides/AAA587.CD3.c/AAA587.CD3.c.run1	255	0.7	0.06	0.7	0.06	-8.81592817893	-11.7761615528	1.30765301388	0.151781429687
75.0	18196.0	42.0	1456.0	18196.0	4000000.0	1.0	3.0	2.35	2.16	1.09	0.0599999999999	6.76	0.37	0.84	0.22	6.5	0.21	2.1	1.53	0.64	AAA587.CD3.c.X5.Y9.tile.tissue.png	157	1	2000	157	f5538e0944249bd253d38c16dc86e2e6	0	0	0	0	0	0	0	0	0	0	0	0	0	/home/dhl_ec/bnelissen/Slides/CD3_manuscript/CD3_slides/AAA587.CD3.c/AAA587.CD3.c.run1	255	0.7	0.06	0.7	0.06	-8.68909963275	-12.036425288	3.36170061676	3.93375976544
0.0	0.0	0.0	0.0	0.0	4000000.0	0.0	0.0	2.45	0.92	1.17	0.0500000000002	5.55	0.3	0.880000000001	0.22	4.58	0.13	1.99	1.54	1.0	AAA587.CD3.c.X6.Y10.tile.tissue.png	158	1	2000	158	bf937eb59c3e3cf95738313524754b07	0	0	0	0	0	0	0	0	0	0	0	0	0	/home/dhl_ec/bnelissen/Slides/CD3_manuscript/CD3_slides/AAA587.CD3.c/AAA587.CD3.c.run1	255	1.0	0.06	1.0	0.06	0.0	0.0	0.0	5.868531
0.0	0.0	0.0	0.0	0.0	602000.0	0.0	0.0	1.24	0.56	0.18	0.0100000000002	0.99	0.0500000000002	0.12	0.0300000000002	0.64	0.0299999999997	0.3	0.23	0.0799999999999	AAA587.CD3.c.X6.Y11.tile.tissue.png	159	1	2000	159	5603c4556f4de72c7f0e56430e5aee29	0	0	0	0	0	0	0	0	0	0	0	0	0	/home/dhl_ec/bnelissen/Slides/CD3_manuscript/CD3_slides/AAA587.CD3.c/AAA587.CD3.c.run1	255	1.0	0.06	1.0	0.06	0.0	0.0	0.0	8.18537956811
62.0	20765.0	36.0	1194.0	20765.0	4000000.0	1.0	3.0	1.07	0.98	1.12	0.0499999999997	6.58	0.39	0.88	0.21	6.68	0.219999999999	2.05	1.53	1.16	AAA587.CD3.c.X6.Y2.tile.tissue.png	160	1	2000	160	fe1cd6d75a02531515ef0d336f0fd7ce	0	0	0	0	0	0	0	0	0	0	0	0	0	/home/dhl_ec/bnelissen/Slides/CD3_manuscript/CD3_slides/AAA587.CD3.c/AAA587.CD3.c.run1	255	0.7	0.06	0.7	0.06	-9.05759898345	-12.0850724905	2.2728625083	4.77653615771
116413.0	1777667.0	41614.0	10574.0	1777667.0	4000000.0	826.0	5.0	1.82	1.21	1.09	0.04	6.58	0.37	0.76	0.15	8.88	0.3	2.17	1.53	0.86	AAA587.CD3.c.X6.Y3.tile.tissue.png	161	1	2000	161	c012aca2aa3001dd0032895fa0ab9a4f	0	0	0	0	0	0	0	0	0	0	0	0	0	/home/dhl_ec/bnelissen/Slides/CD3_manuscript/CD3_slides/AAA587.CD3.c/AAA587.CD3.c.run1	255	0.7	0.06	0.7	0.06	-9.20794939199	-12.1357073568	1.60683641534	0.268587308594
120925.0	3779695.0	43126.0	9741.0	3779695.0	4000000.0	881.0	4.0	3.69	1.49	1.12	0.0499999999997	10.12	0.38	0.75	0.0700000000002	10.66	0.38	2.21	1.55	1.11	AAA587.CD3.c.X6.Y4.tile.tissue.png	162	1	2000	162	e9c370360faab93a82388c40946c49a4	0	0	0	0	0	0	0	0	0	0	0	0	0	/home/dhl_ec/bnelissen/Slides/CD3_manuscript/CD3_slides/AAA587.CD3.c/AAA587.CD3.c.run1	255	0.7	0.0667570755244	0.7	0.0667570755244	-9.12591158042	-12.5510949174	1.5189266503	0.323140140625
1174.0	2273929.0	500.0	35614.0	2273929.0	4000000.0	11.0	18.0	2.31	1.14	1.14	0.04	7.09	0.38	0.75	0.13	8.4	0.299999999999	2.32	1.53	0.88	AAA587.CD3.c.X6.Y5.tile.tissue.png	163	1	2000	163	9e16d4ab8c6a85127d956fa94b84f062	0	0	0	0	0	0	0	0	0	0	0	0	0	/home/dhl_ec/bnelissen/Slides/CD3_manuscript/CD3_slides/AAA587.CD3.c/AAA587.CD3.c.run1	255	0.7	0.06	0.7	0.06	-9.08509659516	-12.4676103471	2.27559036992	0.23173821875
15533.0	2308909.0	6230.0	23976.0	2308909.0	4000000.0	127.0	4.0	2.03	1.37	1.15	0.0500000000002	7.31	0.38	0.74	0.13	8.38	0.299999999999	2.2	1.49	0.49	AAA587.CD3.c.X6.Y6.tile.tissue.png	164	1	2000	164	6f3d750fc9e6c3f3ab302cf086e0e278	0	0	0	0	0	0	0	0	0	0	0	0	0	/home/dhl_ec/bnelissen/Slides/CD3_manuscript/CD3_slides/AAA587.CD3.c/AAA587.CD3.c.run1	255	0.7	0.06	0.7	0.06	-9.28185642972	-12.4064242942	2.61028267583	0.249927257812
141310.0	3993061.0	54285.0	8321.0	3993061.0	4000000.0	1120.0	1.0	1.99	1.11	1.1	0.0500000000002	6.77	0.37	0.73	0.0500000000002	10.58	0.38	2.1	1.49	0.540000000001	AAA587.CD3.c.X6.Y7.tile.tissue.png	165	1	2000	165	d20683c2e83bb344c0c5a1633e0c971e	0	0	0	0	0	0	0	0	0	0	0	0	0	/home/dhl_ec/bnelissen/Slides/CD3_manuscript/CD3_slides/AAA587.CD3.c/AAA587.CD3.c.run1	255	0.7	0.06	0.7	0.06	-9.38234158163	-13.1028020017	1.42139129349	0.51401039502
42173.0	3983478.0	15607.0	8397.0	3983478.0	4000000.0	315.0	1.0	2.4	1.19	1.13	0.0500000000002	6.4	0.360000000001	0.719999999999	0.0599999999995	9.68	0.37	2.13	1.44	0.5	AAA587.CD3.c.X6.Y8.tile.tissue.png	166	1	2000	166	b2b4e02354cb5d68f742d6543f47044e	0	0	0	0	0	0	0	0	0	0	0	0	0	/home/dhl_ec/bnelissen/Slides/CD3_manuscript/CD3_slides/AAA587.CD3.c/AAA587.CD3.c.run1	255	0.7	0.06	0.7	0.06	-9.38623369709	-12.47795317	1.46778077972	0.298878773682
761.0	1901263.0	394.0	7296.0	1901263.0	4000000.0	10.0	2.0	0.99	1.65	1.08	0.0499999999993	6.17	0.349999999999	0.72	0.139999999999	7.84	0.27	2.07	1.45	0.559999999999	AAA587.CD3.c.X6.Y9.tile.tissue.png	167	1	2000	167	dd06d01d695a0e51417d772da1ad4680	0	0	0	0	0	0	0	0	0	0	0	0	0	/home/dhl_ec/bnelissen/Slides/CD3_manuscript/CD3_slides/AAA587.CD3.c/AAA587.CD3.c.run1	255	0.7	0.06	0.7	0.06	-9.00469260512	-10.6641421068	1.58288117991	0.304900386719
0.0	167855.0	0.0	3743.0	167855.0	4000000.0	0.0	2.0	0.829999999999	0.92	1.11	0.0500000000002	6.33	0.42	0.780000000001	0.22	5.69	0.14	1.98	1.44	0.56	AAA587.CD3.c.X7.Y10.tile.tissue.png	168	1	2000	168	6082aed64bdfd2b6c0a4968e50d9a777	0	0	0	0	0	0	0	0	0	0	0	0	0	/home/dhl_ec/bnelissen/Slides/CD3_manuscript/CD3_slides/AAA587.CD3.c/AAA587.CD3.c.run1	255	0.7	0.06	0.7	0.06	0.0	-11.7360504525	3.91367810015	4.38947239307
0.0	0.0	0.0	0.0	0.0	602000.0	0.0	0.0	0.629999999999	0.27	0.17	0.0100000000002	0.98	0.0500000000002	0.11	0.0299999999997	0.65	0.0199999999995	0.299999999999	0.22	0.0700000000006	AAA587.CD3.c.X7.Y11.tile.tissue.png	169	1	2000	169	84a5134d490a3f5634996278dae685e4	0	0	0	0	0	0	0	0	0	0	0	0	0	/home/dhl_ec/bnelissen/Slides/CD3_manuscript/CD3_slides/AAA587.CD3.c/AAA587.CD3.c.run1	255	1.0	0.06	1.0	0.06	0.0	0.0	0.0	10.1824061462
6197.0	1256030.0	3088.0	13439.0	1256030.0	4000000.0	68.0	5.0	0.9	1.81	1.08	0.0599999999995	9.59	0.36	0.740000000001	0.17	7.36	0.26	2.12	1.44	0.8	AAA587.CD3.c.X7.Y2.tile.tissue.png	170	1	2000	170	9607b56a376dd92adb4b53a36174c006	0	0	0	0	0	0	0	0	0	0	0	0	0	/home/dhl_ec/bnelissen/Slides/CD3_manuscript/CD3_slides/AAA587.CD3.c/AAA587.CD3.c.run1	255	0.7	0.06	0.7	0.06	-9.30092068095	-11.7354447623	1.99983142686	1.96549444531
161798.0	2962250.0	54161.0	24140.0	2962250.0	4000000.0	1024.0	6.0	1.76	1.38	1.06	0.04	6.53	0.36	0.690000000001	0.0900000000001	10.02	0.33	2.13	1.43	0.589999999999	AAA587.CD3.c.X7.Y3.tile.tissue.png	171	1	2000	171	95cae1b660f69d360ac38750cdc5cd00	0	0	0	0	0	0	0	0	0	0	0	0	0	/home/dhl_ec/bnelissen/Slides/CD3_manuscript/CD3_slides/AAA587.CD3.c/AAA587.CD3.c.run1	255	0.7	0.06	0.7	0.06	-9.49091784354	-12.5783679305	2.76794283026	0.564007980469
88915.0	3695066.0	31386.0	14311.0	3695066.0	4000000.0	636.0	3.0	1.75	1.17	1.09	0.0500000000002	7.05	0.349999999999	0.7	0.0599999999995	9.73	0.37	2.09	1.45	0.65	AAA587.CD3.c.X7.Y4.tile.tissue.png	172	1	2000	172	4d8a0788d3d34fb60fba1e4897d79830	0	0	0	0	0	0	0	0	0	0	0	0	0	/home/dhl_ec/bnelissen/Slides/CD3_manuscript/CD3_slides/AAA587.CD3.c/AAA587.CD3.c.run1	255	0.7	0.06	0.7	0.06	-9.3343407425	-12.6998225214	2.53383402996	0.38156515625
751.0	2357177.0	358.0	32364.0	2357177.0	4000000.0	9.0	19.0	1.59	1.16	1.04	0.04	6.77	0.370000000001	0.690000000001	0.110000000001	7.91	0.29	2.19	1.46	0.57	AAA587.CD3.c.X7.Y5.tile.tissue.png	173	1	2000	173	c798695d25a1f226b55ae38d44bfdcdc	0	0	0	0	0	0	0	0	0	0	0	0	0	/home/dhl_ec/bnelissen/Slides/CD3_manuscript/CD3_slides/AAA587.CD3.c/AAA587.CD3.c.run1	255	0.7	0.06	0.7	0.06	-9.01149002063	-12.639193632	3.22890358831	0.2594024375
1487.0	810205.0	679.0	41860.0	810205.0	4000000.0	18.0	43.0	0.849999999999	1.19	1.05	0.0500000000002	6.57	0.38	0.709999999999	0.17	6.89	0.23	2.2	1.46	0.55	AAA587.CD3.c.X7.Y6.tile.tissue.png	174	1	2000	174	4b861d7f39f07c350b3daa9e7f2d38ea	0	0	0	0	0	0	0	0	0	0	0	0	0	/home/dhl_ec/bnelissen/Slides/CD3_manuscript/CD3_slides/AAA587.CD3.c/AAA587.CD3.c.run1	255	0.7	0.06	0.7	0.06	-9.24632288064	-12.5529345809	3.68867711325	0.294031953125
1178.0	3571587.0	610.0	13494.0	3571587.0	4000000.0	17.0	1.0	1.09	1.14	1.05	0.04	6.43	0.36	0.719999999999	0.0699999999997	8.75	0.33	2.14	1.45	0.6	AAA587.CD3.c.X7.Y7.tile.tissue.png	175	1	2000	175	408be839727778c60860cb71a65cf9c8	0	0	0	0	0	0	0	0	0	0	0	0	0	/home/dhl_ec/bnelissen/Slides/CD3_manuscript/CD3_slides/AAA587.CD3.c/AAA587.CD3.c.run1	255	0.7	0.06	0.7	0.06	-8.60241475651	-11.9940363126	1.76555650868	0.14293384375
134151.0	3850072.0	46326.0	10550.0	3850072.0	4000000.0	909.0	2.0	1.56	1.35	1.08	0.0500000000002	7.0	0.349999999999	0.690000000001	0.0600000000004	10.34	0.360000000001	2.06	1.44	0.57	AAA587.CD3.c.X7.Y8.tile.tissue.png	176	1	2000	176	9d668560dd781816e4651666e2f3fca5	0	0	0	0	0	0	0	0	0	0	0	0	0	/home/dhl_ec/bnelissen/Slides/CD3_manuscript/CD3_slides/AAA587.CD3.c/AAA587.CD3.c.run1	255	0.7	0.06	0.7	0.06	-9.52001487117	-12.7879890786	1.6739244361	0.477335113281
2951.0	3766559.0	1454.0	8216.0	3766559.0	4000000.0	36.0	1.0	1.51	1.14	1.06	0.04	8.63	0.36	0.72	0.0699999999997	9.22	0.34	2.14	1.47	0.599999999999	AAA587.CD3.c.X7.Y9.tile.tissue.png	177	1	2000	177	60b925cc6b6a55f812ea84dcd2d99ac3	0	0	0	0	0	0	0	0	0	0	0	0	0	/home/dhl_ec/bnelissen/Slides/CD3_manuscript/CD3_slides/AAA587.CD3.c/AAA587.CD3.c.run1	255	0.7	0.06	0.7	0.06	-8.96775669418	-11.6271248647	1.35650317736	0.0873835917969
0.0	7125.0	0.0	394.0	7125.0	4000000.0	0.0	1.0	0.739999999999	0.87	1.12	0.0600000000004	6.22	0.34	0.820000000001	0.2	5.96	0.13	1.97	1.46	0.47	AAA587.CD3.c.X8.Y0.tile.tissue.png	178	1	2000	178	c46c8467d6325c3eaa38aa8d3fa9a34e	0	0	0	0	0	0	0	0	0	0	0	0	0	/home/dhl_ec/bnelissen/Slides/CD3_manuscript/CD3_slides/AAA587.CD3.c/AAA587.CD3.c.run1	255	0.7	0.06	0.7	0.06	-7.84303783328	-12.0593932148	1.20983030723	4.18531455765
9781.0	1028076.0	4594.0	17455.0	1028076.0	4000000.0	103.0	1.0	0.88	2.22	1.06	0.0500000000002	6.71	0.37	0.780000000001	0.16	7.17	0.25	2.12	1.46	0.55	AAA587.CD3.c.X8.Y1.tile.tissue.png	179	1	2000	179	a3fc55864474792bcb32916158d69cb6	0	0	0	0	0	0	0	0	0	0	0	0	0	/home/dhl_ec/bnelissen/Slides/CD3_manuscript/CD3_slides/AAA587.CD3.c/AAA587.CD3.c.run1	255	0.7	0.06	0.7	0.06	-9.42224150093	-12.5078106747	3.28936777335	2.81135394531
80.0	763103.0	36.0	8537.0	763103.0	4000000.0	1.0	1.0	1.57	1.21	1.06	0.0499999999993	6.48	0.34	0.740000000001	0.169999999999	6.87	0.23	2.08	1.48	0.51	AAA587.CD3.c.X8.Y10.tile.tissue.png	180	1	2000	180	a75b68109195127b25ecc17106def4a2	0	0	0	0	0	0	0	0	0	0	0	0	0	/home/dhl_ec/bnelissen/Slides/CD3_manuscript/CD3_slides/AAA587.CD3.c/AAA587.CD3.c.run1	255	0.7	0.06	0.7	0.06	-8.71294131267	-11.6201375934	2.22015919576	2.93941483594
0.0	0.0	0.0	0.0	0.0	602000.0	0.0	0.0	0.17	0.190000000001	0.18	0.0100000000002	0.96	0.0500000000002	0.110000000001	0.0299999999997	0.6	0.0200000000004	0.28	0.21	0.0799999999999	AAA587.CD3.c.X8.Y11.tile.tissue.png	181	1	2000	181	8b31d0568576108914655fd98055c395	0	0	0	0	0	0	0	0	0	0	0	0	0	/home/dhl_ec/bnelissen/Slides/CD3_manuscript/CD3_slides/AAA587.CD3.c/AAA587.CD3.c.run1	255	1.0	0.06	1.0	0.06	0.0	0.0	0.0	11.1527333887
7600.0	2812562.0	3802.0	34028.0	2812562.0	4000000.0	90.0	7.0	0.969999999999	1.13	1.14	0.0500000000002	6.98	0.37	0.709999999999	0.11	8.63	0.309999999999	2.19	1.45	0.549999999999	AAA587.CD3.c.X8.Y2.tile.tissue.png	182	1	2000	182	23ac7d4600724b98a4709443f089d401	0	0	0	0	0	0	0	0	0	0	0	0	0	/home/dhl_ec/bnelissen/Slides/CD3_manuscript/CD3_slides/AAA587.CD3.c/AAA587.CD3.c.run1	255	0.7	0.06	0.7	0.06	-9.27582229996	-12.8282223365	3.66073536948	0.355325421875
2258.0	2235685.0	929.0	48226.0	2235685.0	4000000.0	19.0	26.0	1.14	1.2	1.24	0.0499999999993	7.22	0.39	0.700000000001	0.13	8.0	0.29	2.24	1.44	0.540000000001	AAA587.CD3.c.X8.Y3.tile.tissue.png	183	1	2000	183	450749394f42c0b5f220e957db06d4a8	0	0	0	0	0	0	0	0	0	0	0	0	0	/home/dhl_ec/bnelissen/Slides/CD3_manuscript/CD3_slides/AAA587.CD3.c/AAA587.CD3.c.run1	255	0.7	0.06	0.7	0.06	-9.32329969717	-12.6178355156	3.50397695471	0.305159828125
637.0	2411181.0	330.0	46671.0	2411181.0	4000000.0	9.0	21.0	1.02	1.13	1.1	0.0500000000002	7.32	0.379999999999	0.72	0.12	8.13	0.3	2.25	1.43	0.55	AAA587.CD3.c.X8.Y4.tile.tissue.png	184	1	2000	184	a2c91de70c9077bd0dc17075ec371348	0	0	0	0	0	0	0	0	0	0	0	0	0	/home/dhl_ec/bnelissen/Slides/CD3_manuscript/CD3_slides/AAA587.CD3.c/AAA587.CD3.c.run1	255	0.7	0.06	0.7	0.06	-8.98137759395	-12.9416244104	3.08551559968	0.277945726562
427.0	3435932.0	230.0	17289.0	3435932.0	4000000.0	6.0	8.0	1.24	1.13	1.35	0.0500000000002	6.72	0.36	0.71	0.0799999999999	8.82	0.339999999999	2.16	1.44	0.53	AAA587.CD3.c.X8.Y5.tile.tissue.png	185	1	2000	185	36926b641075537e964993bf1230614a	0	0	0	0	0	0	0	0	0	0	0	0	0	/home/dhl_ec/bnelissen/Slides/CD3_manuscript/CD3_slides/AAA587.CD3.c/AAA587.CD3.c.run1	255	0.7	0.06	0.7	0.06	-9.07292431503	-12.3358298273	2.79852157542	0.18853984375
573.0	2868169.0	280.0	19413.0	2868169.0	4000000.0	7.0	11.0	1.15	1.38	1.05	0.0499999999993	7.03	0.42	0.69	0.0999999999995	8.4	0.469999999999	2.18	1.46	0.55	AAA587.CD3.c.X8.Y6.tile.tissue.png	186	1	2000	186	cbf8bff7df5f398e53b3d3dd8d47f70f	0	0	0	0	0	0	0	0	0	0	0	0	0	/home/dhl_ec/bnelissen/Slides/CD3_manuscript/CD3_slides/AAA587.CD3.c/AAA587.CD3.c.run1	255	0.7	0.06	0.7	0.06	-8.5770258384	-12.010358878	2.38534808887	0.170531640625
7179.0	3343901.0	3010.0	16298.0	3343901.0	4000000.0	66.0	3.0	1.09	1.22	1.06	0.0500000000002	6.89	0.360000000001	0.700000000001	0.0900000000001	8.89	0.34	2.13	1.5	0.610000000001	AAA587.CD3.c.X8.Y7.tile.tissue.png	187	1	2000	187	3350d2391dcf47c46d448f0d0372e16a	0	0	0	0	0	0	0	0	0	0	0	0	0	/home/dhl_ec/bnelissen/Slides/CD3_manuscript/CD3_slides/AAA587.CD3.c/AAA587.CD3.c.run1	255	0.7	0.06	0.7	0.06	-8.80476777776	-11.8590730149	2.22782394487	0.175157117187
24048.0	3712814.0	10826.0	15386.0	3712814.0	4000000.0	259.0	3.0	1.02	1.14	1.04	0.04	12.46	0.5	0.81	0.0600000000004	8.9	0.33	2.07	1.43	0.63	AAA587.CD3.c.X8.Y8.tile.tissue.png	188	1	2000	188	269101c10768cf294646456676600091	0	0	0	0	0	0	0	0	0	0	0	0	0	/home/dhl_ec/bnelissen/Slides/CD3_manuscript/CD3_slides/AAA587.CD3.c/AAA587.CD3.c.run1	255	0.7	0.06	0.7	0.06	-9.06851050374	-12.4490682004	1.82965214922	0.208259613281
26570.0	3998051.0	10194.0	8054.0	3998051.0	4000000.0	205.0	1.0	1.49	1.53	1.08	0.0500000000002	5.98	0.35	0.69	0.0500000000002	8.97	0.34	2.03	1.44	0.589999999999	AAA587.CD3.c.X8.Y9.tile.tissue.png	189	1	2000	189	fe296e985a5cdf4b85701d74cd5d4c20	0	0	0	0	0	0	0	0	0	0	0	0	0	/home/dhl_ec/bnelissen/Slides/CD3_manuscript/CD3_slides/AAA587.CD3.c/AAA587.CD3.c.run1	255	0.7	0.06	0.7	0.06	-9.32589577556	-12.2098068933	1.37652695529	0.212098123901
0.0	3177.0	0.0	388.0	3177.0	4000000.0	0.0	2.0	1.18	1.3	1.06	0.0599999999995	6.27	0.34	0.69	0.21	5.55	0.13	2.0	1.46	0.52	AAA587.CD3.c.X9.Y0.tile.tissue.png	190	1	2000	190	96ef30fdc578b3b886b3db782bca155f	0	0	0	0	0	0	0	0	0	0	0	0	0	/home/dhl_ec/bnelissen/Slides/CD3_manuscript/CD3_slides/AAA587.CD3.c/AAA587.CD3.c.run1	255	0.7	0.06	0.7	0.06	0.0	-9.97215482915	0.490764575895	0.376057581238
9919.0	1610631.0	4767.0	14068.0	1610631.0	4000000.0	107.0	2.0	0.919999999999	1.18	1.06	0.0500000000002	6.35	0.34	0.69	0.139999999999	7.22	0.25	2.06	1.43	0.52	AAA587.CD3.c.X9.Y1.tile.tissue.png	191	1	2000	191	6e14d042460978d66c7c7d0e18d8b888	0	0	0	0	0	0	0	0	0	0	0	0	0	/home/dhl_ec/bnelissen/Slides/CD3_manuscript/CD3_slides/AAA587.CD3.c/AAA587.CD3.c.run1	255	0.7	0.06	0.7	0.06	-9.21633968849	-12.2007125459	3.23950829413	0.193722285156
0.0	422834.0	0.0	6508.0	422834.0	4000000.0	0.0	3.0	1.13	1.57	1.09	0.0500000000002	6.73	0.36	0.78	0.2	6.3	0.25	2.05	1.44	0.579999999999	AAA587.CD3.c.X9.Y10.tile.tissue.png	192	1	2000	192	5fc0ea3a9da940abd56624cb94bccf6e	0	0	0	0	0	0	0	0	0	0	0	0	0	/home/dhl_ec/bnelissen/Slides/CD3_manuscript/CD3_slides/AAA587.CD3.c/AAA587.CD3.c.run1	255	0.7	0.06	0.7	0.06	-7.44629014079	-11.5952942353	2.67133261886	3.72560658691
0.0	0.0	0.0	0.0	0.0	602000.0	0.0	0.0	0.17	0.18	0.18	0.00999999999931	0.98	0.0500000000002	0.12	0.0299999999997	0.65	0.0199999999995	0.299999999999	0.22	0.0800000000008	AAA587.CD3.c.X9.Y11.tile.tissue.png	193	1	2000	193	823ec5ee8f4a62f742d99eab3f1bb695	0	0	0	0	0	0	0	0	0	0	0	0	0	/home/dhl_ec/bnelissen/Slides/CD3_manuscript/CD3_slides/AAA587.CD3.c/AAA587.CD3.c.run1	255	1.0	0.06	1.0	0.06	0.0	0.0	0.0	11.3651312292
4349.0	3045601.0	2156.0	31769.0	3045601.0	4000000.0	49.0	10.0	0.93	1.21	1.06	0.0499999999993	6.82	0.36	0.69	0.0900000000001	8.21	0.490000000001	2.23	1.43	0.59	AAA587.CD3.c.X9.Y2.tile.tissue.png	194	1	2000	194	e84f0005fded2603ec6e0f60eba4a4cc	0	0	0	0	0	0	0	0	0	0	0	0	0	/home/dhl_ec/bnelissen/Slides/CD3_manuscript/CD3_slides/AAA587.CD3.c/AAA587.CD3.c.run1	255	0.7	0.06	0.7	0.06	-8.77100524585	-12.9757877217	3.166966956	0.363461625
2151.0	1164123.0	1177.0	63639.0	1164123.0	4000000.0	28.0	38.0	1.42	1.9	1.41	0.0500000000002	6.34	0.37	0.71	0.17	7.33	0.24	2.26	1.45	0.570000000001	AAA587.CD3.c.X9.Y3.tile.tissue.png	195	1	2000	195	26bb439ae86507715f9f2c92db19f03b	0	0	0	0	0	0	0	0	0	0	0	0	0	/home/dhl_ec/bnelissen/Slides/CD3_manuscript/CD3_slides/AAA587.CD3.c/AAA587.CD3.c.run1	255	0.7	0.06	0.7	0.06	-9.17793739528	-12.8296881482	3.59115440187	0.263871226563
9848.0	2840083.0	4254.0	31642.0	2840083.0	4000000.0	86.0	20.0	1.1	1.09	1.1	0.0500000000002	8.15	0.47	0.690000000001	0.0900000000001	8.51	0.31	2.16	1.44	0.599999999999	AAA587.CD3.c.X9.Y4.tile.tissue.png	196	1	2000	196	94a93f9752b13b4bb19dc7de76d95a71	0	0	0	0	0	0	0	0	0	0	0	0	0	/home/dhl_ec/bnelissen/Slides/CD3_manuscript/CD3_slides/AAA587.CD3.c/AAA587.CD3.c.run1	255	0.7	0.06	0.7	0.06	-8.8470193159	-12.2567842863	1.56943635578	0.214751554688
1800.0	1442046.0	928.0	80254.0	1442046.0	4000000.0	24.0	59.0	0.89	1.14	1.09	0.0499999999993	7.13	0.61	0.7	0.15	7.53	0.26	2.27	1.44	0.57	AAA587.CD3.c.X9.Y5.tile.tissue.png	197	1	2000	197	8adb7bd53a5d565e964c12faa7fd945b	0	0	0	0	0	0	0	0	0	0	0	0	0	/home/dhl_ec/bnelissen/Slides/CD3_manuscript/CD3_slides/AAA587.CD3.c/AAA587.CD3.c.run1	255	0.7	0.06	0.7	0.06	-9.43263208231	-12.9509180846	3.89805148442	0.343648828125
667.0	553966.0	330.0	16647.0	553966.0	4000000.0	7.0	14.0	0.99	1.14	1.08	0.0500000000002	6.88	0.38	0.720000000001	0.2	6.86	0.23	2.1	1.46	0.52	AAA587.CD3.c.X9.Y6.tile.tissue.png	198	1	2000	198	bc3369b6bce5d73b05734035128f8b04	0	0	0	0	0	0	0	0	0	0	0	0	0	/home/dhl_ec/bnelissen/Slides/CD3_manuscript/CD3_slides/AAA587.CD3.c/AAA587.CD3.c.run1	255	0.7	0.06	0.7	0.06	-9.05414954896	-12.4316893004	3.3787442773	0.180382398438
997.0	1869396.0	468.0	49262.0	1869396.0	4000000.0	9.0	35.0	0.92	1.19	1.07	0.0499999999993	7.03	0.389999999999	0.700000000001	0.14	7.91	0.27	2.25	1.49	0.519999999999	AAA587.CD3.c.X9.Y7.tile.tissue.png	199	1	2000	199	48a448482635fa56bc3aa60ed62a020e	0	0	0	0	0	0	0	0	0	0	0	0	0	/home/dhl_ec/bnelissen/Slides/CD3_manuscript/CD3_slides/AAA587.CD3.c/AAA587.CD3.c.run1	255	0.7	0.06	0.7	0.06	-8.92308076276	-12.4936837914	3.17955357777	0.264779304687
18595.0	3870229.0	8351.0	11031.0	3870229.0	4000000.0	201.0	2.0	1.42	1.21	1.07	0.0499999999993	7.56	0.360000000001	0.69	0.0700000000006	9.16	0.36	2.11	1.49	0.49	AAA587.CD3.c.X9.Y8.tile.tissue.png	200	1	2000	200	7e2f8c91681cee60e423445bb08bc464	0	0	0	0	0	0	0	0	0	0	0	0	0	/home/dhl_ec/bnelissen/Slides/CD3_manuscript/CD3_slides/AAA587.CD3.c/AAA587.CD3.c.run1	255	0.7	0.06	0.7	0.06	-8.93235400179	-12.3842101788	1.29072750206	0.151752439453
43533.0	3943145.0	15024.0	10466.0	3943145.0	4000000.0	303.0	2.0	1.49	1.4	1.14	0.04	6.33	0.36	0.72	0.0699999999997	9.6	0.35	2.08	1.47	0.94	AAA587.CD3.c.X9.Y9.tile.tissue.png	201	1	2000	201	ae167f7e15946359bc826a52e61f6001	0	0	0	0	0	0	0	0	0	0	0	0	0	/home/dhl_ec/bnelissen/Slides/CD3_manuscript/CD3_slides/AAA587.CD3.c/AAA587.CD3.c.run1	255	0.7	0.06	0.7	0.06	-9.33823891567	-12.0919500727	1.19921467765	0.2142594375
[truncated: 2 more columns]
