# Supplementary material for: SlideToolkit: An Assistive Toolset for the Histological Quantification of Whole Slide Images
Source: PLoS One. 2014 Nov 5;9(11):e110289. doi: 10.1371/journal.pone.0110289 (PMC4220929; doi:10.1371/journal.pone.0110289)
Supplement: RawData S1 — ICC and BlandAltman plot - measurements and r-script.zip. Measurements of Run1 and Run2, including the code for the calculation of the intraclass correlation coefficient (ICC) and the code for the Bland and Altman plot. (ZIP) [file pone.0110289.s003.zip › cellprofiler.measurements/run1.685f1a7a8d5ad20e60aff0d4dca0077a.DefaultOUT_Image.csv]

AreaOccupied_AreaOccupied_DAB_Nuclei	AreaOccupied_AreaOccupied_Tissue	AreaOccupied_Perimeter_DAB_Nuclei	AreaOccupied_Perimeter_Tissue	AreaOccupied_TotalArea_DAB_Nuclei	AreaOccupied_TotalArea_Tissue	Count_DAB_Nuclei	Count_Tissue	ExecutionTime_01LoadImages	ExecutionTime_02ColorToGray	ExecutionTime_03Smooth	ExecutionTime_04ImageMath	ExecutionTime_05IdentifyPrimaryObjects	ExecutionTime_06MeasureImageAreaOccupied	ExecutionTime_07UnmixColors	ExecutionTime_08MaskImage	ExecutionTime_09IdentifyPrimaryObjects	ExecutionTime_10MeasureImageAreaOccupied	ExecutionTime_11OverlayOutlines	ExecutionTime_12OverlayOutlines	ExecutionTime_13SaveImages	FileName_Original	Group_Index	Group_Number	Height_Original	ImageNumber	MD5Digest_Original	ModuleError_01LoadImages	ModuleError_02ColorToGray	ModuleError_03Smooth	ModuleError_04ImageMath	ModuleError_05IdentifyPrimaryObjects	ModuleError_06MeasureImageAreaOccupied	ModuleError_07UnmixColors	ModuleError_08MaskImage	ModuleError_09IdentifyPrimaryObjects	ModuleError_10MeasureImageAreaOccupied	ModuleError_11OverlayOutlines	ModuleError_12OverlayOutlines	ModuleError_13SaveImages	PathName_Original	Scaling_Original	Threshold_FinalThreshold_DAB_Nuclei	Threshold_FinalThreshold_Tissue	Threshold_OrigThreshold_DAB_Nuclei	Threshold_OrigThreshold_Tissue	Threshold_SumOfEntropies_DAB_Nuclei	Threshold_SumOfEntropies_Tissue	Threshold_WeightedVariance_DAB_Nuclei	Threshold_WeightedVariance_Tissue
746.0	25012.0	166.0	1746.0	25012.0	4000000.0	2.0	6.0	2.43	2.86	1.15	0.05	6.17	0.34	0.7	0.19	6.24	0.2	2.02	1.43	1.19	AAA364.CD3.X0.Y1.tile.tissue.png	1	1	2000	1	e9324d149e0076f274bbf167d47ae028	0	0	0	0	0	0	0	0	0	0	0	0	0	/home/dhl_ec/bnelissen/Slides/CD3_manuscript/CD3_slides/AAA364.CD3/AAA364.CD3.run1	255	0.7	0.06	0.7	0.06	-9.37024292795	-12.0243285375	2.76581069653	3.52476573633
118.0	57396.0	47.0	3058.0	57396.0	4000000.0	1.0	9.0	2.49	1.99	1.08	0.04	6.1	0.54	1.23	0.3	9.14	0.19	2.01	1.43	0.68	AAA364.CD3.X0.Y2.tile.tissue.png	2	1	2000	2	3efa99239739ff55d7647d515c8c5711	0	0	0	0	0	0	0	0	0	0	0	0	0	/home/dhl_ec/bnelissen/Slides/CD3_manuscript/CD3_slides/AAA364.CD3/AAA364.CD3.run1	255	0.7	0.06	0.7	0.06	-7.78201547458	-10.3152379608	0.64215096377	0.331691338623
0.0	215906.0	0.0	13034.0	215906.0	4000000.0	0.0	21.0	2.95	2.06	1.1	0.04	6.12	0.35	0.66	0.19	5.31	0.13	2.0	1.43	0.47	AAA364.CD3.X0.Y3.tile.tissue.png	3	1	2000	3	9e1e2ffd63b2adcbece1b8ecf530dff6	0	0	0	0	0	0	0	0	0	0	0	0	0	/home/dhl_ec/bnelissen/Slides/CD3_manuscript/CD3_slides/AAA364.CD3/AAA364.CD3.run1	255	0.7	0.06	0.7	0.06	0.0	-8.68701398121	0.117630898617	0.321636831055
0.0	275333.0	0.0	12714.0	275333.0	4000000.0	0.0	17.0	3.08	2.31	1.08	0.04	6.08	0.34	0.66	0.18	5.52	0.14	2.02	1.43	0.58	AAA364.CD3.X0.Y4.tile.tissue.png	4	1	2000	4	8f15146aaa2aec3a14d79f8141c63308	0	0	0	0	0	0	0	0	0	0	0	0	0	/home/dhl_ec/bnelissen/Slides/CD3_manuscript/CD3_slides/AAA364.CD3/AAA364.CD3.run1	255	0.7	0.06	0.7	0.06	0.0	-8.902793841	0.146999000415	0.293446850098
0.0	1310640.0	0.0	36170.0	1310640.0	4000000.0	0.0	11.0	2.27	2.83	1.15	0.04	6.21	0.35	0.66	0.15	6.05	0.18	2.12	1.44	0.63	AAA364.CD3.X0.Y5.tile.tissue.png	5	1	2000	5	15dbdd7cf376de511bbb267df8b4aaf1	0	0	0	0	0	0	0	0	0	0	0	0	0	/home/dhl_ec/bnelissen/Slides/CD3_manuscript/CD3_slides/AAA364.CD3/AAA364.CD3.run1	255	0.7	0.06	0.7	0.06	0.0	-8.24992097149	0.0232096220048	0.312576489014
4771.0	2188650.0	1581.0	28039.0	2188650.0	4000000.0	30.0	8.0	3.03	1.74	1.07	0.04	6.43	0.35	0.66	0.11	7.48	0.28	2.11	1.42	0.4	AAA364.CD3.X0.Y6.tile.tissue.png	6	1	2000	6	e2dc166a1400c635c6aae6b1e49213f6	0	0	0	0	0	0	0	0	0	0	0	0	0	/home/dhl_ec/bnelissen/Slides/CD3_manuscript/CD3_slides/AAA364.CD3/AAA364.CD3.run1	255	0.7	0.06	0.7	0.06	-6.71158662046	-9.03964255126	0.746731600847	0.556083
2915.0	2540462.0	818.0	25612.0	2540462.0	4000000.0	16.0	4.0	2.67	2.21	1.08	0.04	6.37	0.35	0.67	0.1	7.77	0.29	2.1	1.43	0.57	AAA364.CD3.X0.Y7.tile.tissue.png	7	1	2000	7	32fd684e12a49b41f65367e90fb62189	0	0	0	0	0	0	0	0	0	0	0	0	0	/home/dhl_ec/bnelissen/Slides/CD3_manuscript/CD3_slides/AAA364.CD3/AAA364.CD3.run1	255	0.7	0.06	0.7	0.06	-6.76938070717	-9.54009737317	0.944505353666	0.667257625
0.0	2767545.0	0.0	16651.0	2767545.0	4000000.0	0.0	3.0	3.12	1.57	1.73	0.07	8.96	0.55	1.14	0.14	6.97	0.23	2.1	1.44	0.6	AAA364.CD3.X0.Y8.tile.tissue.png	8	1	2000	8	26b1617d3176bddf014ce0cc30ccdbb3	0	0	0	0	0	0	0	0	0	0	0	0	0	/home/dhl_ec/bnelissen/Slides/CD3_manuscript/CD3_slides/AAA364.CD3/AAA364.CD3.run1	255	0.7	0.06	0.7	0.06	0.0	-9.01189272046	0.0752429556249	0.956364671875
0.0	414428.0	0.0	5593.0	414428.0	4000000.0	0.0	2.0	2.6	1.21	1.08	0.05	6.12	0.36	0.8	0.18	5.57	0.15	2.0	1.42	0.51	AAA364.CD3.X0.Y9.tile.tissue.png	9	1	2000	9	02c712b3b795825adfaccb7837215879	0	0	0	0	0	0	0	0	0	0	0	0	0	/home/dhl_ec/bnelissen/Slides/CD3_manuscript/CD3_slides/AAA364.CD3/AAA364.CD3.run1	255	0.7	0.06	0.7	0.06	0.0	-10.9248485271	0.0191141900798	4.64995215149
0.0	4411.0	0.0	547.0	4411.0	4000000.0	0.0	2.0	1.42	2.65	1.07	0.05	5.96	0.35	0.83	0.2	5.36	0.13	1.94	1.43	0.36	AAA364.CD3.X1.Y0.tile.tissue.png	10	1	2000	10	7a7831305dd16a162ee2afe901132f37	0	0	0	0	0	0	0	0	0	0	0	0	0	/home/dhl_ec/bnelissen/Slides/CD3_manuscript/CD3_slides/AAA364.CD3/AAA364.CD3.run1	255	0.7	0.06	0.7	0.06	0.0	-11.773048895	1.57086011445	0.816231186432
777.0	71773.0	198.0	3198.0	71773.0	4000000.0	4.0	5.0	1.75	1.44	1.08	0.05	6.01	0.34	0.67	0.2	6.28	0.19	1.98	1.43	0.37	AAA364.CD3.X1.Y1.tile.tissue.png	11	1	2000	11	0682d68ac7bdc830ddbf666e7e723b11	0	0	0	0	0	0	0	0	0	0	0	0	0	/home/dhl_ec/bnelissen/Slides/CD3_manuscript/CD3_slides/AAA364.CD3/AAA364.CD3.run1	255	0.7	0.06	0.7	0.06	-9.17109099886	-11.0971287153	2.31375464507	0.564190390625
0.0	67848.0	0.0	4535.0	67848.0	4000000.0	0.0	13.0	1.8	2.04	1.08	0.04	5.98	0.35	0.68	0.2	5.8	0.13	1.99	1.43	0.35	AAA364.CD3.X1.Y2.tile.tissue.png	12	1	2000	12	4e0e6319291630927cd22228fbe113ce	0	0	0	0	0	0	0	0	0	0	0	0	0	/home/dhl_ec/bnelissen/Slides/CD3_manuscript/CD3_slides/AAA364.CD3/AAA364.CD3.run1	255	0.7	0.06	0.7	0.06	-5.61875803777	-11.8930770684	0.534508564899	0.0930432021484
0.0	367680.0	0.0	15537.0	367680.0	4000000.0	0.0	25.0	3.25	2.38	1.1	0.04	6.02	0.35	0.67	0.18	6.1	0.14	2.07	1.43	0.37	AAA364.CD3.X1.Y3.tile.tissue.png	13	1	2000	13	9031efafa45d8c4c036d736960c2833d	0	0	0	0	0	0	0	0	0	0	0	0	0	/home/dhl_ec/bnelissen/Slides/CD3_manuscript/CD3_slides/AAA364.CD3/AAA364.CD3.run1	255	0.7	0.06	0.7	0.06	-6.75926195589	-10.8918749653	0.331004790162	0.0713268359375
0.0	1091373.0	0.0	16960.0	1091373.0	4000000.0	0.0	16.0	2.86	2.47	1.08	0.04	6.32	0.36	0.68	0.16	6.52	0.17	2.09	1.43	0.58	AAA364.CD3.X1.Y4.tile.tissue.png	14	1	2000	14	1d2408f629aa1dbe87db89257584f19f	0	0	0	0	0	0	0	0	0	0	0	0	0	/home/dhl_ec/bnelissen/Slides/CD3_manuscript/CD3_slides/AAA364.CD3/AAA364.CD3.run1	255	0.7	0.06	0.7	0.06	-6.16907950466	-11.1394160809	1.0032379162	0.271669828125
934.0	2753623.0	282.0	19825.0	2753623.0	4000000.0	4.0	5.0	2.99	3.01	1.07	0.04	6.48	0.36	0.68	0.1	7.99	0.3	2.11	1.44	0.35	AAA364.CD3.X1.Y5.tile.tissue.png	15	1	2000	15	34d65ae512d4e7a5a59401bb74163105	0	0	0	0	0	0	0	0	0	0	0	0	0	/home/dhl_ec/bnelissen/Slides/CD3_manuscript/CD3_slides/AAA364.CD3/AAA364.CD3.run1	255	0.7	0.06	0.7	0.06	-6.94950297928	-11.9746119617	0.788127683809	0.440314414062
4469.0	3102553.0	1333.0	22543.0	3102553.0	4000000.0	21.0	9.0	3.31	2.67	1.18	0.04	6.7	0.35	0.69	0.08	8.21	0.3	2.11	1.42	0.43	AAA364.CD3.X1.Y6.tile.tissue.png	16	1	2000	16	1b62c7204ad994077f3288a123304602	0	0	0	0	0	0	0	0	0	0	0	0	0	/home/dhl_ec/bnelissen/Slides/CD3_manuscript/CD3_slides/AAA364.CD3/AAA364.CD3.run1	255	0.7	0.06	0.7	0.06	-7.90158180056	-12.1855510894	0.76813565331	0.355211271484
4251.0	3542935.0	1312.0	14396.0	3542935.0	4000000.0	23.0	5.0	3.04	2.28	1.13	0.04	6.47	0.36	0.68	0.07	8.61	0.33	2.09	1.45	1.13	AAA364.CD3.X1.Y7.tile.tissue.png	17	1	2000	17	9c09e14f9ae2b3f4bab2fb8325dc26e1	0	0	0	0	0	0	0	0	0	0	0	0	0	/home/dhl_ec/bnelissen/Slides/CD3_manuscript/CD3_slides/AAA364.CD3/AAA364.CD3.run1	255	0.7	0.0610403969983	0.7	0.0610403969983	-7.38334307612	-12.3322781925	1.06156242186	0.629788732422
427.0	1219252.0	120.0	12156.0	1219252.0	4000000.0	2.0	2.0	1.4	2.3	1.73	0.07	9.17	0.59	1.34	0.25	10.56	0.4	2.07	1.43	1.88	AAA364.CD3.X1.Y8.tile.tissue.png	18	1	2000	18	49c005b71355c60f01582ec0e64334f9	0	0	0	0	0	0	0	0	0	0	0	0	0	/home/dhl_ec/bnelissen/Slides/CD3_manuscript/CD3_slides/AAA364.CD3/AAA364.CD3.run1	255	0.7	0.06	0.7	0.06	-5.23712652295	-10.7772142183	0.172519216185	2.96133941016
5978.0	1703898.0	2617.0	6160.0	1703898.0	4000000.0	58.0	1.0	1.11	2.52	1.87	0.08	9.7	0.53	1.3	0.21	10.38	0.42	3.08	2.22	0.62	AAA364.CD3.X10.Y0.tile.tissue.png	19	1	2000	19	f589c288e7a39fc7fc4e140e3baf0d6f	0	0	0	0	0	0	0	0	0	0	0	0	0	/home/dhl_ec/bnelissen/Slides/CD3_manuscript/CD3_slides/AAA364.CD3/AAA364.CD3.run1	255	0.7	0.06	0.7	0.06	-7.86210369563	-10.9855453983	0.820437770068	0.180831316406
19320.0	484783.0	7877.0	7078.0	484783.0	4000000.0	162.0	2.0	1.6	2.9	1.1	0.05	6.27	0.36	0.82	0.18	6.89	0.22	1.94	1.45	0.66	AAA364.CD3.X10.Y1.tile.tissue.png	20	1	2000	20	ae639ec2cacdfd2be7a26b308d159f9a	0	0	0	0	0	0	0	0	0	0	0	0	0	/home/dhl_ec/bnelissen/Slides/CD3_manuscript/CD3_slides/AAA364.CD3/AAA364.CD3.run1	255	0.7	0.06	0.7	0.06	-8.90352355971	-12.049460723	1.90986956199	0.905237671875
0.0	3402580.0	0.0	12495.0	3402580.0	4000000.0	0.0	1.0	1.8	2.52	1.08	0.04	5.98	0.35	0.67	0.0700000000001	7.52	0.25	2.08	1.44	0.43	AAA364.CD3.X10.Y10.tile.tissue.png	21	1	2000	21	8b714dbfb00378d9351817d34452894c	0	0	0	0	0	0	0	0	0	0	0	0	0	/home/dhl_ec/bnelissen/Slides/CD3_manuscript/CD3_slides/AAA364.CD3/AAA364.CD3.run1	255	0.7	0.06	0.7	0.06	0.0	-12.3290721259	0.101945573286	0.0547641611328
0.0	3758775.0	0.0	9937.0	3758775.0	4000000.0	0.0	1.0	1.2	1.97	1.07	0.04	5.92	0.35	0.71	0.0600000000001	7.38	0.43	2.33	1.43	1.01	AAA364.CD3.X10.Y11.tile.tissue.png	22	1	2000	22	4e1c1eb32ccc7b42c20dbc2bf9c9cd7e	0	0	0	0	0	0	0	0	0	0	0	0	0	/home/dhl_ec/bnelissen/Slides/CD3_manuscript/CD3_slides/AAA364.CD3/AAA364.CD3.run1	255	0.7	0.06	0.7	0.06	0.0	-12.4769465646	0.197565796037	0.0718881464844
0.0	3798845.0	0.0	9603.0	3798845.0	4000000.0	0.0	1.0	1.49	2.59	1.72	0.0599999999999	9.0	0.53	1.11	0.08	10.61	0.43	3.18	1.5	0.8	AAA364.CD3.X10.Y12.tile.tissue.png	23	1	2000	23	2cfe447f0344796a2abee51b6ef926f7	0	0	0	0	0	0	0	0	0	0	0	0	0	/home/dhl_ec/bnelissen/Slides/CD3_manuscript/CD3_slides/AAA364.CD3/AAA364.CD3.run1	255	0.7	0.06	0.7	0.06	0.0	-12.510826415	0.183965340123	0.0598488554687
0.0	3805570.0	0.0	9887.0	3805570.0	4000000.0	0.0	1.0	2.55	2.21	1.05	0.0700000000001	9.8	0.55	1.12	0.1	9.05	0.27	2.05	1.42	0.77	AAA364.CD3.X10.Y13.tile.tissue.png	24	1	2000	24	8fec65111a5b4d5c4f6bcd9346294087	0	0	0	0	0	0	0	0	0	0	0	0	0	/home/dhl_ec/bnelissen/Slides/CD3_manuscript/CD3_slides/AAA364.CD3/AAA364.CD3.run1	255	0.7	0.06	0.7	0.06	0.0	-12.7657051268	0.150162639894	0.0440889951172
0.0	3707584.0	0.0	12622.0	3707584.0	4000000.0	0.0	2.0	1.97	1.54	1.05	0.0400000000001	5.82	0.35	0.66	0.0600000000001	7.33	0.27	2.06	1.43	1.63	AAA364.CD3.X10.Y14.tile.tissue.png	25	1	2000	25	283c51428437cdbdf8ac4c4e449c9e96	0	0	0	0	0	0	0	0	0	0	0	0	0	/home/dhl_ec/bnelissen/Slides/CD3_manuscript/CD3_slides/AAA364.CD3/AAA364.CD3.run1	255	0.7	0.06	0.7	0.06	0.0	-11.8354346592	0.201432725462	0.0684948261719
0.0	1045407.0	0.0	6285.0	1045407.0	1260000.0	0.0	1.0	1.86	2.68	0.56	0.02	3.02	0.17	0.35	0.04	2.37	0.08	0.64	0.44	0.19	AAA364.CD3.X10.Y15.tile.tissue.png	26	1	2000	26	cb41d7690834425e0811d8a726300ce4	0	0	0	0	0	0	0	0	0	0	0	0	0	/home/dhl_ec/bnelissen/Slides/CD3_manuscript/CD3_slides/AAA364.CD3/AAA364.CD3.run1	255	0.7	0.06	0.7	0.06	0.0	-10.1377624306	0.172980146728	0.954156324405
0.0	142143.0	0.0	4714.0	142143.0	4000000.0	0.0	4.0	2.58	1.52	1.75	0.0700000000001	9.04	0.55	1.46	0.36	7.93	0.23	3.16	2.36	0.92	AAA364.CD3.X10.Y5.tile.tissue.png	27	1	2000	27	129d7bfa3f5272a8a26e518d6bf013df	0	0	0	0	0	0	0	0	0	0	0	0	0	/home/dhl_ec/bnelissen/Slides/CD3_manuscript/CD3_slides/AAA364.CD3/AAA364.CD3.run1	255	0.7	0.06	0.7	0.06	0.0	-10.9173274592	0.0401855712645	5.06995846094
11046.0	897527.0	3477.0	12777.0	897527.0	4000000.0	69.0	5.0	3.12	1.84	1.05	0.05	6.4	0.35	0.74	0.17	6.79	0.23	2.1	1.43	0.51	AAA364.CD3.X10.Y6.tile.tissue.png	28	1	2000	28	f82979a6cb149d0526a2b9cb6c73745c	0	0	0	0	0	0	0	0	0	0	0	0	0	/home/dhl_ec/bnelissen/Slides/CD3_manuscript/CD3_slides/AAA364.CD3/AAA364.CD3.run1	255	0.7	0.06	0.7	0.06	-8.84644213639	-12.7729927853	1.62395268579	3.32563998438
5140.0	3372142.0	1731.0	13829.0	3372142.0	4000000.0	32.0	3.0	2.11	2.66	1.73	0.0799999999999	9.08	0.56	1.21	0.12	10.14	0.32	2.09	1.43	0.55	AAA364.CD3.X10.Y7.tile.tissue.png	29	1	2000	29	3c86312a1bc05de07052af4a3fd4be52	0	0	0	0	0	0	0	0	0	0	0	0	0	/home/dhl_ec/bnelissen/Slides/CD3_manuscript/CD3_slides/AAA364.CD3/AAA364.CD3.run1	255	0.7	0.06	0.7	0.06	-8.75029275449	-12.4763341683	1.31885538487	1.6674561875
2172.0	3927717.0	729.0	12751.0	3927717.0	4000000.0	13.0	1.0	3.77	3.42	1.82	0.0600000000001	9.96	0.54	1.12	0.08	9.93	0.35	2.08	1.44	0.36	AAA364.CD3.X10.Y8.tile.tissue.png	30	1	2000	30	eeba57ff94c09ba239ce18817940f4ae	0	0	0	0	0	0	0	0	0	0	0	0	0	/home/dhl_ec/bnelissen/Slides/CD3_manuscript/CD3_slides/AAA364.CD3/AAA364.CD3.run1	255	0.7	0.06	0.7	0.06	-8.33705835066	-12.7382585192	0.99177545517	0.568033977051
2678.0	3796207.0	916.0	9949.0	3796207.0	4000000.0	11.0	1.0	1.37	1.78	1.06	0.04	6.1	0.34	0.66	0.0599999999999	9.25	0.34	2.07	1.43	0.36	AAA364.CD3.X10.Y9.tile.tissue.png	31	1	2000	31	ff63bb9ffe4f190162ed6c35bab825ff	0	0	0	0	0	0	0	0	0	0	0	0	0	/home/dhl_ec/bnelissen/Slides/CD3_manuscript/CD3_slides/AAA364.CD3/AAA364.CD3.run1	255	0.7	0.06	0.7	0.06	-8.23520135456	-12.2764794679	0.724959998616	0.671726593994
894.0	488015.0	388.0	5625.0	488015.0	4000000.0	9.0	1.0	1.33	2.06	1.09	0.05	6.19	0.34	1.27	0.18	6.43	0.21	1.97	1.44	0.52	AAA364.CD3.X11.Y0.tile.tissue.png	32	1	2000	32	7ddc77813dc165ab6257b3cc90024e08	0	0	0	0	0	0	0	0	0	0	0	0	0	/home/dhl_ec/bnelissen/Slides/CD3_manuscript/CD3_slides/AAA364.CD3/AAA364.CD3.run1	255	0.7	0.06	0.7	0.06	-8.28099194687	-11.7360942536	1.03009960891	0.7039886875
0.0	273481.0	0.0	4848.0	273481.0	4000000.0	0.0	2.0	3.12	2.28	1.1	0.0500000000001	6.04	0.53	1.44	0.31	8.91	0.23	3.35	2.43	0.54	AAA364.CD3.X11.Y1.tile.tissue.png	33	1	2000	33	fb60dee8a70ac508b6d0346ce3b25137	0	0	0	0	0	0	0	0	0	0	0	0	0	/home/dhl_ec/bnelissen/Slides/CD3_manuscript/CD3_slides/AAA364.CD3/AAA364.CD3.run1	255	0.7	0.06	0.7	0.06	-7.16374185162	-11.0248118377	0.194846279021	1.11475518921
1062.0	3759469.0	372.0	10898.0	3759469.0	4000000.0	7.0	2.0	3.29	1.32	1.06	0.04	6.11	0.34	0.66	0.0599999999999	9.0	0.34	2.09	1.76	0.51	AAA364.CD3.X11.Y10.tile.tissue.png	34	1	2000	34	ee2deaafdc0873ed1f9095c52701f8a8	0	0	0	0	0	0	0	0	0	0	0	0	0	/home/dhl_ec/bnelissen/Slides/CD3_manuscript/CD3_slides/AAA364.CD3/AAA364.CD3.run1	255	0.7	0.06	0.7	0.06	-8.46934000724	-12.0896550296	1.44200332081	1.16672336035
0.0	3796021.0	0.0	10321.0	3796021.0	4000000.0	0.0	1.0	1.14	1.3	1.72	0.0599999999999	10.0	0.39	1.11	0.1	9.02	0.28	2.06	1.43	0.52	AAA364.CD3.X11.Y11.tile.tissue.png	35	1	2000	35	60f0bfa66835e126ac01c2f90189072d	0	0	0	0	0	0	0	0	0	0	0	0	0	/home/dhl_ec/bnelissen/Slides/CD3_manuscript/CD3_slides/AAA364.CD3/AAA364.CD3.run1	255	0.7	0.06	0.7	0.06	0.0	-12.1044854843	0.375530390901	0.235775083984
0.0	3823265.0	0.0	10220.0	3823265.0	4000000.0	0.0	1.0	1.06	1.42	1.08	0.0400000000001	6.21	0.34	0.64	0.0500000000001	7.53	0.27	2.06	1.42	0.35	AAA364.CD3.X11.Y12.tile.tissue.png	36	1	2000	36	9a823f828aea82afebee6a2f4cbeb673	0	0	0	0	0	0	0	0	0	0	0	0	0	/home/dhl_ec/bnelissen/Slides/CD3_manuscript/CD3_slides/AAA364.CD3/AAA364.CD3.run1	255	0.7	0.06	0.7	0.06	0.0	-11.8251291917	0.238490204053	0.106890117187
172.0	3544516.0	93.0	11708.0	3544516.0	4000000.0	1.0	1.0	0.84	1.23	1.05	0.0400000000001	6.3	0.35	0.67	0.0699999999999	8.74	0.33	2.06	1.43	0.53	AAA364.CD3.X11.Y13.tile.tissue.png	37	1	2000	37	b38ba9ea9133ce5ad4d1801ab9c9bb27	0	0	0	0	0	0	0	0	0	0	0	0	0	/home/dhl_ec/bnelissen/Slides/CD3_manuscript/CD3_slides/AAA364.CD3/AAA364.CD3.run1	255	0.7	0.06	0.7	0.06	-8.43864714436	-11.7196419784	1.50777010284	0.972494742187
2039.0	3618879.0	498.0	12599.0	3618879.0	4000000.0	10.0	1.0	1.0	1.35	1.53	0.0699999999999	9.55	0.54	1.12	0.1	12.26	0.45	2.08	1.44	0.51	AAA364.CD3.X11.Y14.tile.tissue.png	38	1	2000	38	76907b96a06cd3bddfbee5936704b22f	0	0	0	0	0	0	0	0	0	0	0	0	0	/home/dhl_ec/bnelissen/Slides/CD3_manuscript/CD3_slides/AAA364.CD3/AAA364.CD3.run1	255	0.7	0.06	0.7	0.06	-6.62081192952	-12.484346014	1.35193869054	0.895886369141
0.0	1073972.0	0.0	6372.0	1073972.0	1260000.0	0.0	1.0	1.32	1.77	0.36	0.02	2.9	0.11	0.21	0.02	2.13	0.08	0.64	0.45	0.19	AAA364.CD3.X11.Y15.tile.tissue.png	39	1	2000	39	315a92eff58177c1b4d7a81a7e49beec	0	0	0	0	0	0	0	0	0	0	0	0	0	/home/dhl_ec/bnelissen/Slides/CD3_manuscript/CD3_slides/AAA364.CD3/AAA364.CD3.run1	255	0.7	0.06	0.7	0.06	0.0	-10.0528547763	0.159278302879	0.938082121156
937.0	138417.0	290.0	4531.0	138417.0	4000000.0	5.0	3.0	2.85	1.87	1.13	0.05	6.07	0.35	0.79	0.2	6.34	0.2	1.99	1.43	0.57	AAA364.CD3.X11.Y4.tile.tissue.png	40	1	2000	40	cd05435061599fb57503a0ff5d3ed454	0	0	0	0	0	0	0	0	0	0	0	0	0	/home/dhl_ec/bnelissen/Slides/CD3_manuscript/CD3_slides/AAA364.CD3/AAA364.CD3.run1	255	0.7	0.06	0.7	0.06	-7.41731538252	-10.6585601908	0.240181636453	1.12523918848
33452.0	1555841.0	11678.0	27130.0	1555841.0	4000000.0	224.0	17.0	3.01	1.27	1.06	0.05	6.84	0.35	0.68	0.14	7.46	0.26	2.18	1.55	0.38	AAA364.CD3.X11.Y5.tile.tissue.png	41	1	2000	41	5ef42cc6ba0078c991d094e87ef99e6e	0	0	0	0	0	0	0	0	0	0	0	0	0	/home/dhl_ec/bnelissen/Slides/CD3_manuscript/CD3_slides/AAA364.CD3/AAA364.CD3.run1	255	0.7	0.06	0.7	0.06	-9.10764287139	-11.7144138382	1.59162103665	2.17942409375
45107.0	3218033.0	16180.0	12504.0	3218033.0	4000000.0	314.0	2.0	3.11	2.92	1.09	0.04	6.39	0.34	0.67	0.0799999999999	8.66	0.35	2.29	1.44	0.36	AAA364.CD3.X11.Y6.tile.tissue.png	42	1	2000	42	3e0e004f1d7b7064207cdeea525d4b50	0	0	0	0	0	0	0	0	0	0	0	0	0	/home/dhl_ec/bnelissen/Slides/CD3_manuscript/CD3_slides/AAA364.CD3/AAA364.CD3.run1	255	0.7	0.06	0.7	0.06	-9.11027302125	-12.7441393743	1.96396122101	0.51344434375
12829.0	3904316.0	4402.0	13951.0	3904316.0	4000000.0	78.0	1.0	0.82	1.18	1.06	0.04	6.3	0.35	0.66	0.05	8.93	0.33	2.06	1.47	0.44	AAA364.CD3.X11.Y7.tile.tissue.png	43	1	2000	43	970184a1040a66437de6320037de58ee	0	0	0	0	0	0	0	0	0	0	0	0	0	/home/dhl_ec/bnelissen/Slides/CD3_manuscript/CD3_slides/AAA364.CD3/AAA364.CD3.run1	255	0.7	0.06	0.7	0.06	-8.98907639375	-12.4188742792	1.37389575158	0.532143691406
2840.0	3909354.0	1040.0	12135.0	3909354.0	4000000.0	20.0	1.0	0.84	1.28	1.06	0.04	6.15	0.34	0.65	0.0599999999999	8.78	0.34	2.07	1.43	0.36	AAA364.CD3.X11.Y8.tile.tissue.png	44	1	2000	44	f6279b352231d092c4dfe3450bf128bb	0	0	0	0	0	0	0	0	0	0	0	0	0	/home/dhl_ec/bnelissen/Slides/CD3_manuscript/CD3_slides/AAA364.CD3/AAA364.CD3.run1	255	0.7	0.06	0.7	0.06	-8.70732124927	-12.5036412253	0.96658537402	0.62558973291
4650.0	3610832.0	1498.0	13002.0	3610832.0	4000000.0	24.0	4.0	1.64	1.16	1.09	0.04	6.23	0.35	0.67	0.0599999999999	9.02	0.33	2.07	1.44	0.37	AAA364.CD3.X11.Y9.tile.tissue.png	45	1	2000	45	ca5265e1515651cc3d976dad24fd8708	0	0	0	0	0	0	0	0	0	0	0	0	0	/home/dhl_ec/bnelissen/Slides/CD3_manuscript/CD3_slides/AAA364.CD3/AAA364.CD3.run1	255	0.7	0.0820108019643	0.7	0.0820108019643	-7.30934647391	-12.1286968115	0.432962220036	0.328299147949
4479.0	3938814.0	1178.0	8330.0	3938814.0	4000000.0	17.0	1.0	0.86	1.24	1.04	0.04	6.33	0.34	0.67	0.0599999999999	8.77	0.34	2.04	1.44	0.53	AAA364.CD3.X12.Y10.tile.tissue.png	46	1	2000	46	9014554dc6a739d09af7773f76b0b32a	0	0	0	0	0	0	0	0	0	0	0	0	0	/home/dhl_ec/bnelissen/Slides/CD3_manuscript/CD3_slides/AAA364.CD3/AAA364.CD3.run1	255	0.7	0.0864678823611	0.7	0.0864678823611	-5.53322082875	-11.5884092827	0.0766702418833	0.0743989239197
0.0	3988666.0	0.0	8483.0	3988666.0	4000000.0	0.0	1.0	2.76	2.32	1.62	0.0400000000002	6.9	0.34	0.67	0.05	7.63	0.45	2.57	1.43	0.6	AAA364.CD3.X12.Y11.tile.tissue.png	47	1	2000	47	3633999cf1dce818574de1e1a15f7b98	0	0	0	0	0	0	0	0	0	0	0	0	0	/home/dhl_ec/bnelissen/Slides/CD3_manuscript/CD3_slides/AAA364.CD3/AAA364.CD3.run1	255	0.7	0.06	0.7	0.06	0.0	-11.7807975294	0.618297696523	0.380368543396
0.0	3847571.0	0.0	11722.0	3847571.0	4000000.0	0.0	1.0	1.14	1.64	1.04	0.04	6.96	0.34	0.67	0.0600000000002	7.5	0.28	2.06	1.45	0.54	AAA364.CD3.X12.Y12.tile.tissue.png	48	1	2000	48	ced143dd85a2429aa2bc247835d727f6	0	0	0	0	0	0	0	0	0	0	0	0	0	/home/dhl_ec/bnelissen/Slides/CD3_manuscript/CD3_slides/AAA364.CD3/AAA364.CD3.run1	255	0.7	0.0630804763608	0.7	0.0630804763608	0.0	-12.5166074697	0.538766633546	0.435832810059
871.0	3883492.0	305.0	9778.0	3883492.0	4000000.0	6.0	1.0	1.47	2.37	1.36	0.04	6.08	0.33	0.66	0.0599999999999	8.71	0.33	2.05	1.44	0.6	AAA364.CD3.X12.Y13.tile.tissue.png	49	1	2000	49	fee6b07a253f5f634030cce06102fc83	0	0	0	0	0	0	0	0	0	0	0	0	0	/home/dhl_ec/bnelissen/Slides/CD3_manuscript/CD3_slides/AAA364.CD3/AAA364.CD3.run1	255	0.7	0.06	0.7	0.06	-6.76402398776	-12.0762589994	1.20792949025	0.766362857422
0.0	3859415.0	0.0	9288.0	3859415.0	4000000.0	0.0	1.0	1.23	2.65	1.05	0.04	5.9	0.34	0.66	0.0600000000002	7.4	0.32	2.2	1.43	0.52	AAA364.CD3.X12.Y14.tile.tissue.png	50	1	2000	50	2f3ac9c8aee787c2fe5316f95cc249d0	0	0	0	0	0	0	0	0	0	0	0	0	0	/home/dhl_ec/bnelissen/Slides/CD3_manuscript/CD3_slides/AAA364.CD3/AAA364.CD3.run1	255	0.7	0.06	0.7	0.06	0.0	-12.5612553545	0.142307496732	0.0440742265625
0.0	1073367.0	0.0	6232.0	1073367.0	1260000.0	0.0	1.0	1.17	1.12	0.55	0.0200000000002	8.7	0.11	0.21	0.03	2.31	0.0800000000002	0.67	0.46	0.15	AAA364.CD3.X12.Y15.tile.tissue.png	51	1	2000	51	b286d0c46714247ad91b5dd8e47c2039	0	0	0	0	0	0	0	0	0	0	0	0	0	/home/dhl_ec/bnelissen/Slides/CD3_manuscript/CD3_slides/AAA364.CD3/AAA364.CD3.run1	255	0.7	0.06	0.7	0.06	0.0	-10.0870988837	0.0682622780116	0.915509609065
0.0	0.0	0.0	0.0	0.0	4000000.0	0.0	0.0	2.28	1.55	1.4	0.0800000000002	7.39	0.44	1.22	0.31	6.3	0.19	2.87	2.22	0.94	AAA364.CD3.X12.Y3.tile.tissue.png	52	1	2000	52	635d7c827fc1b2c0d9d64b385112be43	0	0	0	0	0	0	0	0	0	0	0	0	0	/home/dhl_ec/bnelissen/Slides/CD3_manuscript/CD3_slides/AAA364.CD3/AAA364.CD3.run1	255	1.0	0.06	1.0	0.06	0.0	-10.3412817029	0.0	11.3184980144
21183.0	697394.0	6930.0	17862.0	697394.0	4000000.0	123.0	16.0	2.8	2.7	1.77	0.0599999999999	7.7	0.55	1.15	0.28	9.64	0.34	3.2	2.26	1.17	AAA364.CD3.X12.Y4.tile.tissue.png	53	1	2000	53	769993f538fd1fcef0c0d337fb9b97fe	0	0	0	0	0	0	0	0	0	0	0	0	0	/home/dhl_ec/bnelissen/Slides/CD3_manuscript/CD3_slides/AAA364.CD3/AAA364.CD3.run1	255	0.7	0.06	0.7	0.06	-9.12253174674	-11.6467337047	1.47143404803	2.46489517187
66038.0	2853976.0	23119.0	21670.0	2853976.0	4000000.0	443.0	8.0	2.62	2.16	1.73	0.0699999999999	9.64	0.55	1.13	0.15	12.4	0.48	3.23	2.23	1.24	AAA364.CD3.X12.Y5.tile.tissue.png	54	1	2000	54	c139947720ba2b9c219a8f4de9a0d623	0	0	0	0	0	0	0	0	0	0	0	0	0	/home/dhl_ec/bnelissen/Slides/CD3_manuscript/CD3_slides/AAA364.CD3/AAA364.CD3.run1	255	0.7	0.06	0.7	0.06	-9.42552913543	-12.5203850985	2.02677312447	0.460185738281
45712.0	3940802.0	16203.0	11096.0	3940802.0	4000000.0	298.0	1.0	2.23	1.79	1.73	0.0599999999999	9.62	0.53	1.13	0.0899999999999	13.06	0.54	3.36	2.32	0.63	AAA364.CD3.X12.Y6.tile.tissue.png	55	1	2000	55	ad24cec6fadaca3b4545d89087bdfb5c	0	0	0	0	0	0	0	0	0	0	0	0	0	/home/dhl_ec/bnelissen/Slides/CD3_manuscript/CD3_slides/AAA364.CD3/AAA364.CD3.run1	255	0.7	0.06	0.7	0.06	-9.35361306432	-12.6905828885	1.82760359402	0.567413693359
16752.0	3943993.0	5783.0	11659.0	3943993.0	4000000.0	110.0	1.0	3.14	2.86	1.74	0.0699999999999	6.88	0.35	0.66	0.05	8.81	0.34	2.05	1.43	0.36	AAA364.CD3.X12.Y7.tile.tissue.png	56	1	2000	56	81c476bd4913326f4b84fd52e2688989	0	0	0	0	0	0	0	0	0	0	0	0	0	/home/dhl_ec/bnelissen/Slides/CD3_manuscript/CD3_slides/AAA364.CD3/AAA364.CD3.run1	255	0.7	0.06	0.7	0.06	-8.67758376679	-12.7661486141	1.15252468081	0.472774354492
1258.0	3990829.0	274.0	8804.0	3990829.0	4000000.0	4.0	1.0	2.81	1.76	1.05	0.04	6.25	0.34	0.66	0.05	8.87	0.35	2.06	1.44	0.37	AAA364.CD3.X12.Y8.tile.tissue.png	57	1	2000	57	fab8fa00762a2b59bce129a3b71c4ba8	0	0	0	0	0	0	0	0	0	0	0	0	0	/home/dhl_ec/bnelissen/Slides/CD3_manuscript/CD3_slides/AAA364.CD3/AAA364.CD3.run1	255	0.7	0.06	0.7	0.06	-8.51196703216	-12.7624139327	0.968066869906	0.43241795166
7370.0	3999901.0	2327.0	8018.0	3999901.0	4000000.0	32.0	1.0	2.42	1.99	1.04	0.04	6.5	0.34	0.67	0.05	10.58	0.34	2.07	1.44	0.35	AAA364.CD3.X12.Y9.tile.tissue.png	58	1	2000	58	7f3b176ae97ff053e0c34ac69399a6fb	0	0	0	0	0	0	0	0	0	0	0	0	0	/home/dhl_ec/bnelissen/Slides/CD3_manuscript/CD3_slides/AAA364.CD3/AAA364.CD3.run1	255	0.7	0.110223924383	0.7	0.110223924383	-7.28055317889	-12.4857124291	0.0886587173745	0.128547169617
83.0	3974295.0	46.0	9074.0	3974295.0	4000000.0	1.0	1.0	3.11	1.46	1.07	0.04	5.96	0.33	0.66	0.0500000000002	8.81	0.34	2.06	1.43	0.55	AAA364.CD3.X13.Y10.tile.tissue.png	59	1	2000	59	8f064633730612d81623fa602eb852bf	0	0	0	0	0	0	0	0	0	0	0	0	0	/home/dhl_ec/bnelissen/Slides/CD3_manuscript/CD3_slides/AAA364.CD3/AAA364.CD3.run1	255	0.7	0.0946106083648	0.7	0.0946106083648	-5.23570607454	-11.7789694289	0.0716244368628	0.0658957609711
0.0	3999864.0	0.0	8028.0	3999864.0	4000000.0	0.0	1.0	1.48	2.48	1.13	0.04	6.09	0.34	0.67	0.05	7.62	0.28	2.04	1.44	0.35	AAA364.CD3.X13.Y11.tile.tissue.png	60	1	2000	60	dd53546f8f0ef35d2f70f32d63b35ad0	0	0	0	0	0	0	0	0	0	0	0	0	0	/home/dhl_ec/bnelissen/Slides/CD3_manuscript/CD3_slides/AAA364.CD3/AAA364.CD3.run1	255	0.7	0.0683642478027	0.7	0.0683642478027	0.0	-11.2657080785	0.232251615305	0.180835125547
0.0	4000000.0	0.0	7996.0	4000000.0	4000000.0	0.0	1.0	2.04	2.06	1.21	0.04	5.8	0.27	0.65	0.04	7.66	0.28	2.15	1.58	0.35	AAA364.CD3.X13.Y12.tile.tissue.png	61	1	2000	61	ec99cdb6061edfe9de0c2fcb34fa6777	0	0	0	0	0	0	0	0	0	0	0	0	0	/home/dhl_ec/bnelissen/Slides/CD3_manuscript/CD3_slides/AAA364.CD3/AAA364.CD3.run1	255	0.7	0.06	0.7	0.06	0.0	-11.6476556835	0.356887125	0.269621044983
0.0	3891981.0	0.0	9666.0	3891981.0	4000000.0	0.0	1.0	1.45	1.61	1.05	0.04	5.95	0.34	0.66	0.05	7.59	0.27	2.1	1.65	0.34	AAA364.CD3.X13.Y13.tile.tissue.png	62	1	2000	62	7c5782e6226bacc0222566dd555f7f31	0	0	0	0	0	0	0	0	0	0	0	0	0	/home/dhl_ec/bnelissen/Slides/CD3_manuscript/CD3_slides/AAA364.CD3/AAA364.CD3.run1	255	0.7	0.06	0.7	0.06	0.0	-12.6574242911	0.0837283924305	0.0308985964355
0.0	3787652.0	0.0	9282.0	3787652.0	4000000.0	0.0	1.0	0.73	0.96	1.06	0.04	5.8	0.54	1.14	0.0899999999999	10.79	0.45	3.2	2.25	0.57	AAA364.CD3.X13.Y14.tile.tissue.png	63	1	2000	63	3497bacdba88a3e154159befd4626d3a	0	0	0	0	0	0	0	0	0	0	0	0	0	/home/dhl_ec/bnelissen/Slides/CD3_manuscript/CD3_slides/AAA364.CD3/AAA364.CD3.run1	255	0.7	0.06	0.7	0.06	0.0	-9.62796292668	0.133310648325	0.209362521484
0.0	972332.0	0.0	5864.0	972332.0	1260000.0	0.0	1.0	1.78	1.02	0.55	0.03	2.76	0.18	0.37	0.05	2.68	0.0799999999999	0.67	0.46	0.12	AAA364.CD3.X13.Y15.tile.tissue.png	64	1	2000	64	39e201f3c4552ba6ca28bf85920e5fd4	0	0	0	0	0	0	0	0	0	0	0	0	0	/home/dhl_ec/bnelissen/Slides/CD3_manuscript/CD3_slides/AAA364.CD3/AAA364.CD3.run1	255	0.7	0.06	0.7	0.06	0.0	-11.0937654566	0.203537040975	4.44061521887
0.0	60371.0	0.0	1742.0	60371.0	4000000.0	0.0	3.0	2.11	2.19	1.08	0.0599999999999	6.47	0.36	0.69	0.2	7.41	0.22	2.74	2.26	0.57	AAA364.CD3.X13.Y3.tile.tissue.png	65	1	2000	65	33f734f14c636455faa0097b9b946456	0	0	0	0	0	0	0	0	0	0	0	0	0	/home/dhl_ec/bnelissen/Slides/CD3_manuscript/CD3_slides/AAA364.CD3/AAA364.CD3.run1	255	0.7	0.06	0.7	0.06	0.0	-11.1638028502	0.216616674138	4.9453238623
22256.0	410751.0	7358.0	10680.0	410751.0	4000000.0	142.0	14.0	2.76	1.55	1.61	0.0700000000002	7.12	0.35	0.67	0.19	9.34	0.33	3.17	2.26	0.58	AAA364.CD3.X13.Y4.tile.tissue.png	66	1	2000	66	db9cdcd9b16f7ce84f3684d357011c00	0	0	0	0	0	0	0	0	0	0	0	0	0	/home/dhl_ec/bnelissen/Slides/CD3_manuscript/CD3_slides/AAA364.CD3/AAA364.CD3.run1	255	0.7	0.06	0.7	0.06	-9.59053939824	-12.849025101	2.16228163578	0.214590109375
83128.0	3883946.0	30792.0	14261.0	3883946.0	4000000.0	610.0	2.0	1.18	2.69	1.67	0.0699999999999	10.37	0.57	1.15	0.0900000000001	14.64	0.54	3.17	2.22	0.58	AAA364.CD3.X13.Y5.tile.tissue.png	67	1	2000	67	19f6e07f66939c3bb96539023b0335fa	0	0	0	0	0	0	0	0	0	0	0	0	0	/home/dhl_ec/bnelissen/Slides/CD3_manuscript/CD3_slides/AAA364.CD3/AAA364.CD3.run1	255	0.7	0.06	0.7	0.06	-9.5185958319	-12.7908909857	2.14818835628	0.651177986328
31060.0	3836928.0	12052.0	11001.0	3836928.0	4000000.0	255.0	2.0	1.1	1.42	1.76	0.0599999999999	9.68	0.54	1.15	0.0799999999999	10.03	0.35	2.05	1.42	0.37	AAA364.CD3.X13.Y6.tile.tissue.png	68	1	2000	68	d2c71e29c5a822e55d89d9c9c9a248d5	0	0	0	0	0	0	0	0	0	0	0	0	0	/home/dhl_ec/bnelissen/Slides/CD3_manuscript/CD3_slides/AAA364.CD3/AAA364.CD3.run1	255	0.7	0.0758135635237	0.7	0.0758135635237	-8.51332669342	-12.1474733386	1.34660560325	0.325162419922
15599.0	3502118.0	4936.0	13807.0	3502118.0	4000000.0	92.0	1.0	0.88	1.78	1.05	0.04	7.23	0.34	0.67	0.0699999999999	8.61	0.32	2.05	1.43	0.36	AAA364.CD3.X13.Y7.tile.tissue.png	69	1	2000	69	f70644cdd9906f812ff4c7d233534287	0	0	0	0	0	0	0	0	0	0	0	0	0	/home/dhl_ec/bnelissen/Slides/CD3_manuscript/CD3_slides/AAA364.CD3/AAA364.CD3.run1	255	0.7	0.06	0.7	0.06	-8.7308074205	-12.7909749467	1.24345024622	0.53247375
3622.0	3977233.0	1135.0	9379.0	3977233.0	4000000.0	17.0	2.0	0.87	1.32	1.06	0.04	6.69	0.34	0.67	0.05	8.95	0.34	2.06	1.43	0.35	AAA364.CD3.X13.Y8.tile.tissue.png	70	1	2000	70	5fc2aa3fdbcfa7a3198059435f7ed373	0	0	0	0	0	0	0	0	0	0	0	0	0	/home/dhl_ec/bnelissen/Slides/CD3_manuscript/CD3_slides/AAA364.CD3/AAA364.CD3.run1	255	0.7	0.06	0.7	0.06	-8.72094668541	-12.5932948244	0.899879447025	0.504456221069
874.0	4000000.0	229.0	7996.0	4000000.0	4000000.0	3.0	1.0	0.94	1.27	1.05	0.0599999999999	5.73	0.27	0.67	0.04	8.84	0.34	2.04	1.44	0.35	AAA364.CD3.X13.Y9.tile.tissue.png	71	1	2000	71	c15244974f3f3e82fae02d145e6dd87e	0	0	0	0	0	0	0	0	0	0	0	0	0	/home/dhl_ec/bnelissen/Slides/CD3_manuscript/CD3_slides/AAA364.CD3/AAA364.CD3.run1	255	0.7	0.0974461083196	0.7	0.0974461083196	-8.95060977726	-11.5572915699	0.0570498442192	0.0465356094208
3140.0	3999715.0	902.0	8052.0	3999715.0	4000000.0	13.0	1.0	0.86	1.12	1.11	0.04	5.74	0.33	0.67	0.05	8.82	0.34	2.03	1.43	0.42	AAA364.CD3.X14.Y10.tile.tissue.png	72	1	2000	72	cc58205b6dc681be71763207c4fb252e	0	0	0	0	0	0	0	0	0	0	0	0	0	/home/dhl_ec/bnelissen/Slides/CD3_manuscript/CD3_slides/AAA364.CD3/AAA364.CD3.run1	255	0.7	0.100892492919	0.7	0.100892492919	-5.93545846988	-12.3143626287	0.122294135052	0.0946417681122
2055.0	3968259.0	477.0	8478.0	3968259.0	4000000.0	11.0	1.0	0.87	1.37	1.04	0.04	5.91	0.34	0.66	0.05	8.66	0.33	2.05	1.43	0.73	AAA364.CD3.X14.Y11.tile.tissue.png	73	1	2000	73	6849ef5545fc1b25a2ebb4dbb9f8e115	0	0	0	0	0	0	0	0	0	0	0	0	0	/home/dhl_ec/bnelissen/Slides/CD3_manuscript/CD3_slides/AAA364.CD3/AAA364.CD3.run1	255	0.7	0.073482536082	0.7	0.073482536082	-6.17854096534	-11.6475007691	0.955363008822	0.550594574951
0.0	3995385.0	0.0	8202.0	3995385.0	4000000.0	0.0	1.0	2.34	1.14	1.04	0.04	5.73	0.34	0.66	0.05	7.57	0.28	2.05	1.43	1.18	AAA364.CD3.X14.Y12.tile.tissue.png	74	1	2000	74	2fc6c46536ddf9d4abd79b601e25430c	0	0	0	0	0	0	0	0	0	0	0	0	0	/home/dhl_ec/bnelissen/Slides/CD3_manuscript/CD3_slides/AAA364.CD3/AAA364.CD3.run1	255	0.7	0.06	0.7	0.06	0.0	-12.9950502898	0.0595031947797	0.0301905939331
0.0	3075734.0	0.0	10098.0	3075734.0	4000000.0	0.0	1.0	1.51	2.61	1.06	0.04	7.3	0.34	0.69	0.0800000000002	6.98	0.23	2.08	1.43	0.42	AAA364.CD3.X14.Y13.tile.tissue.png	75	1	2000	75	42a247f6645768d96bb3901eb83ce374	0	0	0	0	0	0	0	0	0	0	0	0	0	/home/dhl_ec/bnelissen/Slides/CD3_manuscript/CD3_slides/AAA364.CD3/AAA364.CD3.run1	255	0.7	0.06	0.7	0.06	0.0	-10.8392533394	0.158861846067	4.75488467285
0.0	369746.0	0.0	5082.0	369746.0	4000000.0	0.0	1.0	1.37	1.85	1.04	0.04	5.96	0.34	0.8	0.17	5.52	0.14	2.04	1.43	0.95	AAA364.CD3.X14.Y14.tile.tissue.png	76	1	2000	76	9d5b387c038868861bab453bc403251e	0	0	0	0	0	0	0	0	0	0	0	0	0	/home/dhl_ec/bnelissen/Slides/CD3_manuscript/CD3_slides/AAA364.CD3/AAA364.CD3.run1	255	0.7	0.06	0.7	0.06	0.0	-11.2347635277	0.0536992529584	1.68752844458
0.0	0.0	0.0	0.0	0.0	4000000.0	0.0	0.0	1.63	2.28	1.91	0.0799999999999	9.37	0.45	1.39	0.33	6.49	0.2	3.04	2.36	0.61	AAA364.CD3.X14.Y2.tile.tissue.png	77	1	2000	77	481e9b8509bf3eddd3f4bf565ddbab30	0	0	0	0	0	0	0	0	0	0	0	0	0	/home/dhl_ec/bnelissen/Slides/CD3_manuscript/CD3_slides/AAA364.CD3/AAA364.CD3.run1	255	1.0	0.06	1.0	0.06	0.0	-11.2938663912	0.0	3.5991351507
42195.0	737674.0	16123.0	8322.0	737674.0	4000000.0	303.0	8.0	1.25	1.64	1.11	0.0500000000002	6.41	0.34	0.67	0.18	7.01	0.23	1.99	1.42	0.44	AAA364.CD3.X14.Y3.tile.tissue.png	78	1	2000	78	a57929f87472030f8b3ee11d159527fe	0	0	0	0	0	0	0	0	0	0	0	0	0	/home/dhl_ec/bnelissen/Slides/CD3_manuscript/CD3_slides/AAA364.CD3/AAA364.CD3.run1	255	0.7	0.06	0.7	0.06	-9.38573875888	-11.1178947528	3.04101643101	0.423009304687
108660.0	3616148.0	40446.0	13285.0	3616148.0	4000000.0	795.0	2.0	2.28	1.97	1.06	0.04	7.53	0.35	0.68	0.0700000000002	9.7	0.56	3.38	2.36	0.67	AAA364.CD3.X14.Y4.tile.tissue.png	79	1	2000	79	e7fd8a9eab771afbe3b01a90a4110407	0	0	0	0	0	0	0	0	0	0	0	0	0	/home/dhl_ec/bnelissen/Slides/CD3_manuscript/CD3_slides/AAA364.CD3/AAA364.CD3.run1	255	0.7	0.06	0.7	0.06	-9.49698910011	-12.416318497	2.2249179281	0.574699990234
57667.0	3584232.0	21036.0	19550.0	3584232.0	4000000.0	409.0	3.0	1.3	2.52	1.09	0.04	6.96	0.35	0.67	0.0700000000002	8.96	0.34	2.07	1.43	0.38	AAA364.CD3.X14.Y5.tile.tissue.png	80	1	2000	80	0fa39c8821b90e6fe4d80a1180b0634e	0	0	0	0	0	0	0	0	0	0	0	0	0	/home/dhl_ec/bnelissen/Slides/CD3_manuscript/CD3_slides/AAA364.CD3/AAA364.CD3.run1	255	0.7	0.06	0.7	0.06	-9.19938487929	-12.5265523453	1.84562921664	0.557897431641
28185.0	3825017.0	10262.0	16497.0	3825017.0	4000000.0	187.0	6.0	0.880000000001	1.39	1.06	0.04	6.63	0.34	1.15	0.0900000000001	11.38	0.33	2.07	1.43	0.37	AAA364.CD3.X14.Y6.tile.tissue.png	81	1	2000	81	df0131145ba03f7f341de47b6d690fa9	0	0	0	0	0	0	0	0	0	0	0	0	0	/home/dhl_ec/bnelissen/Slides/CD3_manuscript/CD3_slides/AAA364.CD3/AAA364.CD3.run1	255	0.7	0.0604300827714	0.7	0.0604300827714	-8.92001412412	-12.8628979109	1.58569308607	0.582532817383
5159.0	3887422.0	1788.0	13524.0	3887422.0	4000000.0	33.0	1.0	1.07	1.73	1.77	0.0700000000002	9.79	0.57	1.15	0.0899999999997	12.19	0.53	3.32	1.94	0.57	AAA364.CD3.X14.Y7.tile.tissue.png	82	1	2000	82	2529dbd107eebdf0de8aa24d9469ef66	0	0	0	0	0	0	0	0	0	0	0	0	0	/home/dhl_ec/bnelissen/Slides/CD3_manuscript/CD3_slides/AAA364.CD3/AAA364.CD3.run1	255	0.7	0.06	0.7	0.06	-8.50101597995	-12.7441319432	1.01358562524	0.414098071289
1089.0	3854444.0	348.0	16568.0	3854444.0	4000000.0	6.0	4.0	1.11	1.68	1.77	0.0599999999999	9.35	0.55	1.14	0.0799999999999	12.49	0.54	3.29	2.24	0.57	AAA364.CD3.X14.Y8.tile.tissue.png	83	1	2000	83	5b1f815929a097e5398bb54d76860827	0	0	0	0	0	0	0	0	0	0	0	0	0	/home/dhl_ec/bnelissen/Slides/CD3_manuscript/CD3_slides/AAA364.CD3/AAA364.CD3.run1	255	0.7	0.0767058438313	0.7	0.0767058438313	-7.07246561992	-12.5378289828	0.567594575882	0.298864628418
5318.0	3991584.0	1794.0	8377.0	3991584.0	4000000.0	30.0	1.0	1.13	2.52	1.7	0.0599999999999	11.1	0.53	1.12	0.0799999999999	9.57	0.34	2.06	2.17	0.39	AAA364.CD3.X14.Y9.tile.tissue.png	84	1	2000	84	ce56db2576d6ff6f7208516ddd8f6212	0	0	0	0	0	0	0	0	0	0	0	0	0	/home/dhl_ec/bnelissen/Slides/CD3_manuscript/CD3_slides/AAA364.CD3/AAA364.CD3.run1	255	0.7	0.103241257182	0.7	0.103241257182	-6.00969611423	-12.2884086614	0.0856080137321	0.0644363614197
0.0	3961997.0	0.0	9361.0	3961997.0	4000000.0	0.0	1.0	0.88	1.39	1.08	0.0500000000002	6.09	0.4	1.06	0.0799999999999	10.82	0.42	3.19	2.15	0.59	AAA364.CD3.X15.Y10.tile.tissue.png	85	1	2000	85	b3dc25e4b9c2776ea1f1f00284c28572	0	0	0	0	0	0	0	0	0	0	0	0	0	/home/dhl_ec/bnelissen/Slides/CD3_manuscript/CD3_slides/AAA364.CD3/AAA364.CD3.run1	255	0.7	0.0907904597433	0.7	0.0907904597433	0.0	-11.7043815203	0.0725526088864	0.062329474884
0.0	4000000.0	0.0	7996.0	4000000.0	4000000.0	0.0	1.0	1.02	1.66	1.74	0.0599999999999	9.63	0.46	1.13	0.0699999999997	11.12	0.44	3.23	2.32	0.55	AAA364.CD3.X15.Y11.tile.tissue.png	86	1	2000	86	5ee6b8575edf9df041d60abf6796aea9	0	0	0	0	0	0	0	0	0	0	0	0	0	/home/dhl_ec/bnelissen/Slides/CD3_manuscript/CD3_slides/AAA364.CD3/AAA364.CD3.run1	255	0.7	0.06	0.7	0.06	0.0	-11.97263092	1.0095871875	0.852686764751
0.0	3868178.0	0.0	9670.0	3868178.0	4000000.0	0.0	1.0	1.05	1.97	1.8	0.0599999999999	8.82	0.53	1.09	0.0799999999999	9.85	0.44	3.28	2.31	0.55	AAA364.CD3.X15.Y12.tile.tissue.png	87	1	2000	87	3ee647ca0bc7589fdc23f807b42e359f	0	0	0	0	0	0	0	0	0	0	0	0	0	/home/dhl_ec/bnelissen/Slides/CD3_manuscript/CD3_slides/AAA364.CD3/AAA364.CD3.run1	255	0.7	0.06	0.7	0.06	0.0	-12.1360248375	0.0794579434426	0.0283625532227
0.0	1016719.0	0.0	8574.0	1016719.0	4000000.0	0.0	1.0	1.09	1.75	1.75	0.0799999999999	9.27	0.55	1.33	0.26	8.58	0.27	3.19	2.23	1.8	AAA364.CD3.X15.Y13.tile.tissue.png	88	1	2000	88	ef977e67c27231764b35adde53b3934b	0	0	0	0	0	0	0	0	0	0	0	0	0	/home/dhl_ec/bnelissen/Slides/CD3_manuscript/CD3_slides/AAA364.CD3/AAA364.CD3.run1	255	0.7	0.06	0.7	0.06	0.0	-11.2944299755	0.144798811791	5.51103400684
0.0	25638.0	0.0	722.0	25638.0	4000000.0	0.0	1.0	2.11	2.83	1.72	0.0799999999999	9.1	0.53	1.3	0.32	5.89	0.12	1.93	1.47	2.18	AAA364.CD3.X15.Y2.tile.tissue.png	89	1	2000	89	bcc3abcb41a3c28f80f57e64a0218920	0	0	0	0	0	0	0	0	0	0	0	0	0	/home/dhl_ec/bnelissen/Slides/CD3_manuscript/CD3_slides/AAA364.CD3/AAA364.CD3.run1	255	0.7	0.06	0.7	0.06	0.0	-11.4627858023	0.0617355155037	10.5691663341
61821.0	1435728.0	22888.0	12820.0	1435728.0	4000000.0	463.0	3.0	2.8	2.17	1.12	0.04	6.11	0.36	0.67	0.15	7.6	0.39	3.3	2.33	1.07	AAA364.CD3.X15.Y3.tile.tissue.png	90	1	2000	90	ebc62e3b80126838986dbd72a62ba35f	0	0	0	0	0	0	0	0	0	0	0	0	0	/home/dhl_ec/bnelissen/Slides/CD3_manuscript/CD3_slides/AAA364.CD3/AAA364.CD3.run1	255	0.7	0.06	0.7	0.06	-8.97046986955	-11.7696686726	2.42500833162	0.38180471875
83281.0	3230047.0	32759.0	18718.0	3230047.0	4000000.0	661.0	9.0	3.48	1.69	1.77	0.0599999999999	9.91	0.54	1.16	0.13	13.18	0.51	3.31	2.34	0.6	AAA364.CD3.X15.Y4.tile.tissue.png	91	1	2000	91	9c3cfba190f966ca80993c1fdbe170cb	0	0	0	0	0	0	0	0	0	0	0	0	0	/home/dhl_ec/bnelissen/Slides/CD3_manuscript/CD3_slides/AAA364.CD3/AAA364.CD3.run1	255	0.7	0.0666003534798	0.7	0.0666003534798	-8.81094301923	-12.4395543056	1.72030695718	0.433694287109
103426.0	3529040.0	36573.0	15574.0	3529040.0	4000000.0	702.0	6.0	1.41	2.7	1.26	0.0400000000004	7.31	0.55	1.15	0.11	10.15	0.54	3.33	1.62	0.54	AAA364.CD3.X15.Y5.tile.tissue.png	92	1	2000	92	19496b4518f72b37d5020d2aed588095	0	0	0	0	0	0	0	0	0	0	0	0	0	/home/dhl_ec/bnelissen/Slides/CD3_manuscript/CD3_slides/AAA364.CD3/AAA364.CD3.run1	255	0.7	0.06	0.7	0.06	-8.8480476988	-12.5768807007	1.45932726212	0.492103251953
63260.0	3971026.0	20876.0	9740.0	3971026.0	4000000.0	374.0	1.0	1.26	2.03	1.78	0.0599999999999	10.05	0.54	1.18	0.0800000000004	10.94	0.34	2.03	1.44	0.52	AAA364.CD3.X15.Y6.tile.tissue.png	93	1	2000	93	0ec8dbef452b7fa9b1ce37e391dbfb03	0	0	0	0	0	0	0	0	0	0	0	0	0	/home/dhl_ec/bnelissen/Slides/CD3_manuscript/CD3_slides/AAA364.CD3/AAA364.CD3.run1	255	0.7	0.0820038171584	0.7	0.0820038171584	-9.18799013296	-12.8989013831	1.19386876656	0.465644010254
33666.0	3992111.0	9733.0	8688.0	3992111.0	4000000.0	168.0	1.0	1.27	2.76	1.75	0.0699999999997	10.41	0.54	1.13	0.0699999999997	13.58	0.54	3.27	2.34	0.56	AAA364.CD3.X15.Y7.tile.tissue.png	94	1	2000	94	e7e341cb4801f7241bb4927dc96c7e50	0	0	0	0	0	0	0	0	0	0	0	0	0	/home/dhl_ec/bnelissen/Slides/CD3_manuscript/CD3_slides/AAA364.CD3/AAA364.CD3.run1	255	0.7	0.06	0.7	0.06	-8.7201950145	-12.3153122602	0.778889679422	0.438343074463
35940.0	3999943.0	9790.0	8004.0	3999943.0	4000000.0	148.0	1.0	2.57	2.14	1.75	0.0599999999999	9.44	0.53	1.13	0.0799999999999	13.99	0.55	3.18	2.28	0.55	AAA364.CD3.X15.Y8.tile.tissue.png	95	1	2000	95	8a9f8cfda373db9281743a6da55e3886	0	0	0	0	0	0	0	0	0	0	0	0	0	/home/dhl_ec/bnelissen/Slides/CD3_manuscript/CD3_slides/AAA364.CD3/AAA364.CD3.run1	255	0.7	0.1098243457	0.7	0.1098243457	-7.56026661043	-12.1521280634	0.105944267671	0.100304401146
3497.0	3999946.0	1043.0	8002.0	3999946.0	4000000.0	16.0	1.0	1.24	1.74	1.51	0.0599999999999	9.09	0.55	1.11	0.0799999999999	12.34	0.54	3.01	2.29	0.55	AAA364.CD3.X15.Y9.tile.tissue.png	96	1	2000	96	5efa4e922727606dfa6675cfbb3ef679	0	0	0	0	0	0	0	0	0	0	0	0	0	/home/dhl_ec/bnelissen/Slides/CD3_manuscript/CD3_slides/AAA364.CD3/AAA364.CD3.run1	255	0.7	0.079990983527	0.7	0.079990983527	-7.03089087923	-11.4883285352	0.185090404661	0.0966393667297
5898.0	4000000.0	1763.0	7996.0	4000000.0	4000000.0	28.0	1.0	1.1	1.96	1.77	0.0599999999999	11.99	0.47	1.11	0.0600000000004	12.87	0.53	3.24	2.33	0.56	AAA364.CD3.X16.Y10.tile.tissue.png	97	1	2000	97	28d2ffbb21cf6acadb498973c289c823	0	0	0	0	0	0	0	0	0	0	0	0	0	/home/dhl_ec/bnelissen/Slides/CD3_manuscript/CD3_slides/AAA364.CD3/AAA364.CD3.run1	255	0.7	0.06	0.7	0.06	-10.1325229967	-12.0131078603	1.14891766103	1.02715761089
0.0	3995602.0	0.0	8084.0	3995602.0	4000000.0	0.0	1.0	1.15	2.27	1.76	0.0600000000004	10.73	0.54	1.12	0.0699999999997	11.01	0.46	3.25	2.32	0.55	AAA364.CD3.X16.Y11.tile.tissue.png	98	1	2000	98	e9fdffe4422cb684608637b7a5b75f92	0	0	0	0	0	0	0	0	0	0	0	0	0	/home/dhl_ec/bnelissen/Slides/CD3_manuscript/CD3_slides/AAA364.CD3/AAA364.CD3.run1	255	0.7	0.06	0.7	0.06	0.0	-11.3221636426	0.132818424483	0.0862459733734
0.0	3781825.0	0.0	9878.0	3781825.0	4000000.0	0.0	1.0	1.04	1.41	1.76	0.0599999999999	8.99	0.54	1.12	0.0900000000001	10.87	0.43	3.24	2.28	0.55	AAA364.CD3.X16.Y12.tile.tissue.png	99	1	2000	99	830d08e940a502eb00f943181107080e	0	0	0	0	0	0	0	0	0	0	0	0	0	/home/dhl_ec/bnelissen/Slides/CD3_manuscript/CD3_slides/AAA364.CD3/AAA364.CD3.run1	255	0.7	0.06	0.7	0.06	0.0	-12.5184532048	0.139627626873	0.0486828828125
0.0	471652.0	0.0	6564.0	471652.0	4000000.0	0.0	1.0	1.71	3.25	1.76	0.0700000000002	9.22	0.54	1.35	0.29	8.16	0.23	3.1	2.3	0.54	AAA364.CD3.X16.Y13.tile.tissue.png	100	1	2000	100	94369ca0ec3668d84baf5e7631b699db	0	0	0	0	0	0	0	0	0	0	0	0	0	/home/dhl_ec/bnelissen/Slides/CD3_manuscript/CD3_slides/AAA364.CD3/AAA364.CD3.run1	255	0.7	0.06	0.7	0.06	0.0	-11.0339445478	0.0336048794318	2.37881284399
0.0	23206.0	0.0	1936.0	23206.0	4000000.0	0.0	6.0	3.18	2.63	1.77	0.0700000000002	9.11	0.53	1.17	0.32	7.73	0.21	3.01	2.24	0.55	AAA364.CD3.X16.Y2.tile.tissue.png	101	1	2000	101	52f03572ab845dca457e0d0872cc682f	0	0	0	0	0	0	0	0	0	0	0	0	0	/home/dhl_ec/bnelissen/Slides/CD3_manuscript/CD3_slides/AAA364.CD3/AAA364.CD3.run1	255	0.7	0.06	0.7	0.06	0.0	-10.9156885118	0.307906945368	5.54383056104
28398.0	956542.0	10753.0	8925.0	956542.0	4000000.0	223.0	4.0	1.61	1.56	1.08	0.04	6.2	0.35	0.67	0.17	7.09	0.23	2.0	1.43	0.35	AAA364.CD3.X16.Y3.tile.tissue.png	102	1	2000	102	995790129126b416d414b1df64824b50	0	0	0	0	0	0	0	0	0	0	0	0	0	/home/dhl_ec/bnelissen/Slides/CD3_manuscript/CD3_slides/AAA364.CD3/AAA364.CD3.run1	255	0.7	0.06	0.7	0.06	-9.17671793289	-12.0198170296	2.55158218196	0.315244148437
132847.0	3835028.0	48672.0	11048.0	3835028.0	4000000.0	927.0	3.0	2.76	1.43	1.04	0.04	6.7	0.56	1.16	0.0900000000001	14.61	0.56	3.16	2.23	0.59	AAA364.CD3.X16.Y4.tile.tissue.png	103	1	2000	103	f635841ee70725d93446f58879ee9664	0	0	0	0	0	0	0	0	0	0	0	0	0	/home/dhl_ec/bnelissen/Slides/CD3_manuscript/CD3_slides/AAA364.CD3/AAA364.CD3.run1	255	0.7	0.06	0.7	0.06	-8.855003625	-12.3128164021	1.5295927002	0.35236484668
175162.0	3997580.0	56769.0	8425.0	3997580.0	4000000.0	1084.0	1.0	2.56	2.6	1.05	0.04	6.43	0.34	0.68	0.0499999999997	10.51	0.36	2.02	1.43	0.38	AAA364.CD3.X16.Y5.tile.tissue.png	104	1	2000	104	72ae92ca88129dd838dd9c083833aa8d	0	0	0	0	0	0	0	0	0	0	0	0	0	/home/dhl_ec/bnelissen/Slides/CD3_manuscript/CD3_slides/AAA364.CD3/AAA364.CD3.run1	255	0.7	0.0865782749799	0.7	0.0865782749799	-8.32997927413	-12.3387899683	0.666226091688	0.184632519409
52613.0	3999748.0	16917.0	8042.0	3999748.0	4000000.0	312.0	1.0	2.26	3.09	1.06	0.04	6.14	0.34	0.68	0.0499999999997	9.16	0.55	3.3	2.36	0.55	AAA364.CD3.X16.Y6.tile.tissue.png	105	1	2000	105	684ca5df0a58c60470aaab29350e9ed1	0	0	0	0	0	0	0	0	0	0	0	0	0	/home/dhl_ec/bnelissen/Slides/CD3_manuscript/CD3_slides/AAA364.CD3/AAA364.CD3.run1	255	0.7	0.0901326647401	0.7	0.0901326647401	-7.80837324743	-12.2527874771	0.297029905358	0.12011400589
13059.0	4000000.0	4278.0	7996.0	4000000.0	4000000.0	76.0	1.0	1.95	2.4	1.05	0.04	5.59	0.27	0.67	0.04	8.89	0.54	3.39	2.57	0.59	AAA364.CD3.X16.Y7.tile.tissue.png	106	1	2000	106	ce1e9fc3e05022b157cf7fa233526ec3	0	0	0	0	0	0	0	0	0	0	0	0	0	/home/dhl_ec/bnelissen/Slides/CD3_manuscript/CD3_slides/AAA364.CD3/AAA364.CD3.run1	255	0.7	0.107965929074	0.7	0.107965929074	-6.70648665981	-11.7193281621	0.0771089938788	0.0433307416344
7462.0	4000000.0	2245.0	7996.0	4000000.0	4000000.0	36.0	1.0	1.6	1.48	1.05	0.04	5.6	0.27	0.66	0.0499999999997	8.9	0.34	2.03	1.43	1.84	AAA364.CD3.X16.Y8.tile.tissue.png	107	1	2000	107	81f9e4a6a3a5b54b863e9b0695278340	0	0	0	0	0	0	0	0	0	0	0	0	0	/home/dhl_ec/bnelissen/Slides/CD3_manuscript/CD3_slides/AAA364.CD3/AAA364.CD3.run1	255	0.7	0.109431388146	0.7	0.109431388146	-8.57105927648	-11.6121946119	0.0812633366108	0.047425424408
548.0	3968256.0	148.0	7996.0	3968256.0	4000000.0	2.0	1.0	0.96	1.6	1.05	0.04	5.68	0.33	0.66	0.0500000000002	8.85	0.34	2.03	1.43	0.88	AAA364.CD3.X16.Y9.tile.tissue.png	108	1	2000	108	3edaee4dfd17143a3b1fa08eba646883	0	0	0	0	0	0	0	0	0	0	0	0	0	/home/dhl_ec/bnelissen/Slides/CD3_manuscript/CD3_slides/AAA364.CD3/AAA364.CD3.run1	255	0.7	0.0942998282838	0.7	0.0942998282838	-5.8388211994	-11.2584121564	0.073138194336	0.0616923188934
0.0	3972955.0	0.0	8310.0	3972955.0	4000000.0	0.0	1.0	2.08	1.91	1.05	0.04	5.79	0.34	0.65	0.0500000000002	7.54	0.27	2.03	1.42	0.96	AAA364.CD3.X17.Y10.tile.tissue.png	109	1	2000	109	49cd59978dcc127b2dd8577675018322	0	0	0	0	0	0	0	0	0	0	0	0	0	/home/dhl_ec/bnelissen/Slides/CD3_manuscript/CD3_slides/AAA364.CD3/AAA364.CD3.run1	255	0.7	0.06	0.7	0.06	0.0	-11.6511818063	0.0592866369302	0.039734037674
0.0	3888761.0	0.0	9453.0	3888761.0	4000000.0	0.0	1.0	2.31	0.95	1.15	0.04	6.23	0.35	0.71	0.0699999999997	10.8	0.43	3.17	2.16	0.809999999999	AAA364.CD3.X17.Y11.tile.tissue.png	110	1	2000	110	557923f8054456a0699972588fe452da	0	0	0	0	0	0	0	0	0	0	0	0	0	/home/dhl_ec/bnelissen/Slides/CD3_manuscript/CD3_slides/AAA364.CD3/AAA364.CD3.run1	255	0.7	0.06	0.7	0.06	0.0	-12.7311656746	0.130456453547	0.0400132089844
0.0	2811535.0	0.0	11380.0	2811535.0	4000000.0	0.0	1.0	2.33	1.4	1.08	0.0599999999999	9.13	0.54	1.17	0.14	10.17	0.38	3.32	2.35	0.6	AAA364.CD3.X17.Y12.tile.tissue.png	111	1	2000	111	80cb811b442b5a022190e259cb509c95	0	0	0	0	0	0	0	0	0	0	0	0	0	/home/dhl_ec/bnelissen/Slides/CD3_manuscript/CD3_slides/AAA364.CD3/AAA364.CD3.run1	255	0.7	0.06	0.7	0.06	0.0	-10.7526081574	0.128691355434	5.03205130957
69.0	72670.0	37.0	1632.0	72670.0	4000000.0	1.0	2.0	1.09	1.22	1.05	0.0500000000002	5.95	0.34	0.68	0.19	6.11	0.3	3.01	2.27	0.84	AAA364.CD3.X17.Y2.tile.tissue.png	112	1	2000	112	377b59aa9ff183d87a4055b4f281f10f	0	0	0	0	0	0	0	0	0	0	0	0	0	/home/dhl_ec/bnelissen/Slides/CD3_manuscript/CD3_slides/AAA364.CD3/AAA364.CD3.run1	255	0.7	0.06	0.7	0.06	-7.72066898089	-11.4647879665	0.44018761415	1.99648909912
18915.0	416143.0	6527.0	6198.0	416143.0	4000000.0	113.0	5.0	2.03	2.29	1.8	0.0599999999999	9.22	0.53	1.12	0.31	9.75	0.32	3.11	2.36	1.39	AAA364.CD3.X17.Y3.tile.tissue.png	113	1	2000	113	0c243b6cec81c5c8c68df44d7110a453	0	0	0	0	0	0	0	0	0	0	0	0	0	/home/dhl_ec/bnelissen/Slides/CD3_manuscript/CD3_slides/AAA364.CD3/AAA364.CD3.run1	255	0.7	0.06	0.7	0.06	-8.71499023451	-11.6236436805	2.40685861335	0.448930066406
77029.0	3885650.0	29427.0	9656.0	3885650.0	4000000.0	601.0	1.0	3.5	2.58	1.08	0.04	7.85	0.34	0.68	0.0599999999999	9.8	0.35	2.05	1.44	0.38	AAA364.CD3.X17.Y4.tile.tissue.png	114	1	2000	114	8002fbba7c0ff23fb0e624896b3165a8	0	0	0	0	0	0	0	0	0	0	0	0	0	/home/dhl_ec/bnelissen/Slides/CD3_manuscript/CD3_slides/AAA364.CD3/AAA364.CD3.run1	255	0.7	0.0817868674791	0.7	0.0817868674791	-7.91099857916	-12.1215513416	0.567883683833	0.127941236328
58539.0	3954146.0	19774.0	8606.0	3954146.0	4000000.0	380.0	1.0	2.16	1.5	1.75	0.0699999999997	9.76	0.53	1.15	0.0800000000004	13.8	0.56	3.19	2.29	0.59	AAA364.CD3.X17.Y5.tile.tissue.png	115	1	2000	115	63c003574bb79bcd3a7658d81cf4f9e4	0	0	0	0	0	0	0	0	0	0	0	0	0	/home/dhl_ec/bnelissen/Slides/CD3_manuscript/CD3_slides/AAA364.CD3/AAA364.CD3.run1	255	0.7	0.0955899386524	0.7	0.0955899386524	-7.35808455084	-12.083851677	0.293226184985	0.076019342041
21560.0	4000000.0	7049.0	7996.0	4000000.0	4000000.0	133.0	1.0	1.19	2.24	1.76	0.0699999999997	8.67	0.46	1.14	0.0699999999997	13.41	0.55	3.17	2.28	0.56	AAA364.CD3.X17.Y6.tile.tissue.png	116	1	2000	116	7c75de355a6379e9aa8293c0849b6c4c	0	0	0	0	0	0	0	0	0	0	0	0	0	/home/dhl_ec/bnelissen/Slides/CD3_manuscript/CD3_slides/AAA364.CD3/AAA364.CD3.run1	255	0.7	0.103247814014	0.7	0.103247814014	-7.0532021787	-11.9750414594	0.178754842272	0.0691631126709
6798.0	4000000.0	2148.0	7996.0	4000000.0	4000000.0	37.0	1.0	1.45	1.97	1.06	0.04	5.67	0.46	0.66	0.04	8.8	0.34	2.03	1.43	0.53	AAA364.CD3.X17.Y7.tile.tissue.png	117	1	2000	117	505951b8b169074a100a1a0447e086e1	0	0	0	0	0	0	0	0	0	0	0	0	0	/home/dhl_ec/bnelissen/Slides/CD3_manuscript/CD3_slides/AAA364.CD3/AAA364.CD3.run1	255	0.7	0.103379551597	0.7	0.103379551597	-8.65363447458	-11.8426460273	0.103626721803	0.0469352934875
678.0	4000000.0	207.0	7996.0	4000000.0	4000000.0	4.0	1.0	2.85	1.75	1.83	0.0599999999999	8.75	0.45	1.14	0.0599999999999	12.85	0.54	3.14	2.22	0.56	AAA364.CD3.X17.Y8.tile.tissue.png	118	1	2000	118	eccc52092cebe1861cf7d25b0f771b8c	0	0	0	0	0	0	0	0	0	0	0	0	0	/home/dhl_ec/bnelissen/Slides/CD3_manuscript/CD3_slides/AAA364.CD3/AAA364.CD3.run1	255	0.7	0.0973219495069	0.7	0.0973219495069	-7.1496637223	-11.2145810176	0.0637430297137	0.0482611408917
1195.0	4000000.0	339.0	7996.0	4000000.0	4000000.0	8.0	1.0	2.13	1.79	1.05	0.04	8.6	0.45	1.16	0.0700000000002	12.12	0.59	3.17	2.47	0.6	AAA364.CD3.X17.Y9.tile.tissue.png	119	1	2000	119	2b62721142070bf5a1afb79dfdd1d1ab	0	0	0	0	0	0	0	0	0	0	0	0	0	/home/dhl_ec/bnelissen/Slides/CD3_manuscript/CD3_slides/AAA364.CD3/AAA364.CD3.run1	255	0.7	0.06	0.7	0.06	-9.53828678809	-11.5569805544	0.985517094181	0.875623890668
0.0	3829837.0	0.0	9344.0	3829837.0	4000000.0	0.0	1.0	1.12	1.88	1.71	0.0599999999999	6.09	0.33	0.66	0.0499999999997	7.37	0.44	3.19	2.35	0.559999999999	AAA364.CD3.X18.Y10.tile.tissue.png	120	1	2000	120	3163224a5f3d50e800c834299a7e4756	0	0	0	0	0	0	0	0	0	0	0	0	0	/home/dhl_ec/bnelissen/Slides/CD3_manuscript/CD3_slides/AAA364.CD3/AAA364.CD3.run1	255	0.7	0.06	0.7	0.06	0.0	-12.6368133436	0.109465869566	0.034219515625
0.0	3686614.0	0.0	9484.0	3686614.0	4000000.0	0.0	1.0	2.93	2.17	1.74	0.0800000000004	7.89	0.55	1.13	0.0899999999997	11.28	0.44	3.37	2.32	0.54	AAA364.CD3.X18.Y11.tile.tissue.png	121	1	2000	121	6eff3ed2ca76177bd02ffa2e41a49aac	0	0	0	0	0	0	0	0	0	0	0	0	0	/home/dhl_ec/bnelissen/Slides/CD3_manuscript/CD3_slides/AAA364.CD3/AAA364.CD3.run1	255	0.7	0.06	0.7	0.06	0.0	-9.8516446046	0.151929945066	1.18189944238
0.0	466809.0	0.0	5994.0	466809.0	4000000.0	0.0	1.0	1.21	1.77	1.74	0.0799999999999	9.69	0.57	1.31	0.3	8.08	0.25	3.04	2.21	0.55	AAA364.CD3.X18.Y12.tile.tissue.png	122	1	2000	122	6401a19abb71358bb3deaea3f6333477	0	0	0	0	0	0	0	0	0	0	0	0	0	/home/dhl_ec/bnelissen/Slides/CD3_manuscript/CD3_slides/AAA364.CD3/AAA364.CD3.run1	255	0.7	0.06	0.7	0.06	0.0	-10.98890101	0.0282467432812	2.20295343799
75.0	9780.0	42.0	916.0	9780.0	4000000.0	1.0	4.0	2.64	2.9	1.75	0.0800000000004	9.14	0.54	1.15	0.31	9.16	0.29	2.21	1.59	0.34	AAA364.CD3.X18.Y2.tile.tissue.png	123	1	2000	123	413453d6d61ac087d4b9544c12e1ddda	0	0	0	0	0	0	0	0	0	0	0	0	0	/home/dhl_ec/bnelissen/Slides/CD3_manuscript/CD3_slides/AAA364.CD3/AAA364.CD3.run1	255	0.7	0.06	0.7	0.06	-7.58529620926	-10.7717180944	1.02347594053	1.54259221667
5226.0	107098.0	1721.0	3574.0	107098.0	4000000.0	27.0	3.0	2.28	1.46	1.74	0.0699999999997	9.43	0.54	1.12	0.31	9.25	0.3	3.03	2.28	0.56	AAA364.CD3.X18.Y3.tile.tissue.png	124	1	2000	124	5a20c267a401dbe9f5b80e2f2a31591d	0	0	0	0	0	0	0	0	0	0	0	0	0	/home/dhl_ec/bnelissen/Slides/CD3_manuscript/CD3_slides/AAA364.CD3/AAA364.CD3.run1	255	0.7	0.06	0.7	0.06	-9.54565247547	-12.0428591564	2.05756548873	0.393627496094
25856.0	3280053.0	11741.0	12811.0	3280053.0	4000000.0	260.0	5.0	3.08	1.55	1.76	0.0599999999999	9.47	0.55	1.13	0.12	13.48	0.51	3.22	2.26	0.579999999999	AAA364.CD3.X18.Y4.tile.tissue.png	125	1	2000	125	7618c223fd269e204efa4cacfddf2ca3	0	0	0	0	0	0	0	0	0	0	0	0	0	/home/dhl_ec/bnelissen/Slides/CD3_manuscript/CD3_slides/AAA364.CD3/AAA364.CD3.run1	255	0.7	0.0787258909417	0.7	0.0787258909417	-7.93756598554	-11.6236094862	1.02056174374	0.208785804687
24182.0	3960796.0	9866.0	8562.0	3960796.0	4000000.0	213.0	1.0	1.33	1.49	1.76	0.0599999999999	8.89	0.54	1.14	0.0799999999999	12.97	0.54	3.18	2.26	0.55	AAA364.CD3.X18.Y5.tile.tissue.png	126	1	2000	126	399dd476bce28aa5d5a0673a2d30e776	0	0	0	0	0	0	0	0	0	0	0	0	0	/home/dhl_ec/bnelissen/Slides/CD3_manuscript/CD3_slides/AAA364.CD3/AAA364.CD3.run1	255	0.7	0.102213551823	0.7	0.102213551823	-7.23348908146	-11.8240812928	0.117313078612	0.0409457182617
8253.0	3976087.0	2692.0	8704.0	3976087.0	4000000.0	50.0	1.0	1.72	2.44	1.74	0.0600000000004	9.77	0.53	1.15	0.0799999999999	13.01	0.52	3.19	2.21	0.58	AAA364.CD3.X18.Y6.tile.tissue.png	127	1	2000	127	5390362e3c6d6da66314b5806b038a10	0	0	0	0	0	0	0	0	0	0	0	0	0	/home/dhl_ec/bnelissen/Slides/CD3_manuscript/CD3_slides/AAA364.CD3/AAA364.CD3.run1	255	0.7	0.0649252097896	0.7	0.0649252097896	-7.86354183325	-11.3671727816	0.348015205154	0.134978630249
1652.0	4000000.0	636.0	7996.0	4000000.0	4000000.0	12.0	1.0	1.54	2.08	1.75	0.0599999999999	8.48	0.46	1.12	0.0700000000002	12.75	0.53	3.19	2.25	0.55	AAA364.CD3.X18.Y7.tile.tissue.png	128	1	2000	128	708936dd05ed83ad2d8adeaf7eae6f80	0	0	0	0	0	0	0	0	0	0	0	0	0	/home/dhl_ec/bnelissen/Slides/CD3_manuscript/CD3_slides/AAA364.CD3/AAA364.CD3.run1	255	0.7	0.0878674666076	0.7	0.0878674666076	-8.8179751558	0.0	0.0312620994939	0.0257622324219
0.0	3907963.0	0.0	10136.0	3907963.0	4000000.0	0.0	2.0	1.1	1.55	1.74	0.0599999999999	11.52	0.55	1.12	0.0800000000004	10.99	0.45	3.21	2.25	0.55	AAA364.CD3.X18.Y8.tile.tissue.png	129	1	2000	129	8e03e4692c0d7b440698e8ed423b7a5f	0	0	0	0	0	0	0	0	0	0	0	0	0	/home/dhl_ec/bnelissen/Slides/CD3_manuscript/CD3_slides/AAA364.CD3/AAA364.CD3.run1	255	0.7	0.0665802460409	0.7	0.0665802460409	0.0	-11.2071545755	0.855654723445	0.625149597778
0.0	3980082.0	0.0	8536.0	3980082.0	4000000.0	0.0	1.0	1.19	2.14	1.75	0.0599999999999	9.39	0.55	1.11	0.0799999999999	10.99	0.44	3.18	2.23	0.54	AAA364.CD3.X18.Y9.tile.tissue.png	130	1	2000	130	da3a4ccfd4ab22023437ab45740650c3	0	0	0	0	0	0	0	0	0	0	0	0	0	/home/dhl_ec/bnelissen/Slides/CD3_manuscript/CD3_slides/AAA364.CD3/AAA364.CD3.run1	255	0.7	0.06	0.7	0.06	0.0	-11.2191819687	0.190596261585	0.159666157415
0.0	3820525.0	0.0	9512.0	3820525.0	4000000.0	0.0	1.0	1.24	3.22	1.76	0.0699999999997	9.09	0.54	1.11	0.0899999999997	10.88	0.43	3.19	2.26	0.55	AAA364.CD3.X19.Y10.tile.tissue.png	131	1	2000	131	92b7711c4fd27b52c10c0bf7dbfb3996	0	0	0	0	0	0	0	0	0	0	0	0	0	/home/dhl_ec/bnelissen/Slides/CD3_manuscript/CD3_slides/AAA364.CD3/AAA364.CD3.run1	255	0.7	0.06	0.7	0.06	0.0	-11.9980024442	0.128732651272	0.0395496572266
0.0	1391353.0	0.0	8198.0	1391353.0	4000000.0	0.0	1.0	1.0	1.38	1.05	0.04	5.98	0.34	0.76	0.15	6.04	0.18	2.01	1.43	0.9	AAA364.CD3.X19.Y11.tile.tissue.png	132	1	2000	132	e1ed6eeb0e758c868770ea20783da343	0	0	0	0	0	0	0	0	0	0	0	0	0	/home/dhl_ec/bnelissen/Slides/CD3_manuscript/CD3_slides/AAA364.CD3/AAA364.CD3.run1	255	0.7	0.06	0.7	0.06	0.0	-11.1751931427	0.109810828021	4.88561810449
0.0	1475.0	0.0	170.0	1475.0	4000000.0	0.0	1.0	2.4	2.05	1.2	0.0500000000002	5.9	0.53	1.16	0.3	7.76	0.2	2.99	2.26	0.7	AAA364.CD3.X19.Y2.tile.tissue.png	133	1	2000	133	c4e4c7d8d3b965262853c4c49bedb1ef	0	0	0	0	0	0	0	0	0	0	0	0	0	/home/dhl_ec/bnelissen/Slides/CD3_manuscript/CD3_slides/AAA364.CD3/AAA364.CD3.run1	255	0.7	0.06	0.7	0.06	0.0	-11.3898106367	2.21220206568	2.57794372655
26633.0	1572356.0	8579.0	16691.0	1572356.0	4000000.0	140.0	10.0	1.87	3.03	1.12	0.0699999999997	9.65	0.56	1.12	0.21	8.46	0.25	2.03	1.43	0.66	AAA364.CD3.X19.Y3.tile.tissue.png	134	1	2000	134	89871de48af62cb30cdebbcb694e5483	0	0	0	0	0	0	0	0	0	0	0	0	0	/home/dhl_ec/bnelissen/Slides/CD3_manuscript/CD3_slides/AAA364.CD3/AAA364.CD3.run1	255	0.7	0.06	0.7	0.06	-8.89098467532	-11.7918318241	1.5854607642	0.64927746875
17145.0	3987869.0	6800.0	8082.0	3987869.0	4000000.0	132.0	1.0	1.24	1.9	1.06	0.04	7.22	0.34	0.68	0.0500000000002	9.55	0.34	2.02	1.44	0.55	AAA364.CD3.X19.Y4.tile.tissue.png	135	1	2000	135	897b610af87040c5f5d3b7c8896ccfd6	0	0	0	0	0	0	0	0	0	0	0	0	0	/home/dhl_ec/bnelissen/Slides/CD3_manuscript/CD3_slides/AAA364.CD3/AAA364.CD3.run1	255	0.7	0.0988427252953	0.7	0.0988427252953	-7.53900274231	-11.7361496011	0.239454990983	0.0880404383545
28256.0	3450758.0	9054.0	15963.0	3450758.0	4000000.0	158.0	5.0	1.34	2.45	1.08	0.04	6.42	0.34	1.2	0.11	12.87	0.53	3.18	2.36	0.93	AAA364.CD3.X19.Y5.tile.tissue.png	136	1	2000	136	bc9d9efd78aef0932576504802dc62d3	0	0	0	0	0	0	0	0	0	0	0	0	0	/home/dhl_ec/bnelissen/Slides/CD3_manuscript/CD3_slides/AAA364.CD3/AAA364.CD3.run1	255	0.7	0.0764743908445	0.7	0.0764743908445	-7.58775116018	-11.5054989847	0.429180388022	0.125140988281
6277.0	3524052.0	1963.0	9902.0	3524052.0	4000000.0	34.0	2.0	2.27	1.78	1.06	0.04	6.27	0.34	0.8	0.0700000000002	8.65	0.5	3.26	2.22	0.68	AAA364.CD3.X19.Y6.tile.tissue.png	137	1	2000	137	c87afe5a94c72c286d8a6a6b0ea21ca4	0	0	0	0	0	0	0	0	0	0	0	0	0	/home/dhl_ec/bnelissen/Slides/CD3_manuscript/CD3_slides/AAA364.CD3/AAA364.CD3.run1	255	0.7	0.0727910105613	0.7	0.0727910105613	-7.12646758025	-11.2862396234	0.254327018791	0.12888668042
0.0	3652881.0	0.0	12582.0	3652881.0	4000000.0	0.0	3.0	1.06	1.97	1.75	0.0700000000002	9.82	0.53	0.93	0.0599999999999	7.45	0.43	3.28	2.29	0.77	AAA364.CD3.X19.Y7.tile.tissue.png	138	1	2000	138	50f5f14f604e3eb1bf192b500a2e35e5	0	0	0	0	0	0	0	0	0	0	0	0	0	/home/dhl_ec/bnelissen/Slides/CD3_manuscript/CD3_slides/AAA364.CD3/AAA364.CD3.run1	255	0.7	0.06	0.7	0.06	0.0	-11.878258984	1.09090270118	0.79788730127
0.0	3591082.0	0.0	13119.0	3591082.0	4000000.0	0.0	2.0	1.33	2.41	1.05	0.04	5.85	0.34	0.659999999999	0.0700000000002	7.29	0.26	2.06	1.43	1.0	AAA364.CD3.X19.Y8.tile.tissue.png	139	1	2000	139	7a4bb2130524eec3952529996c8dee24	0	0	0	0	0	0	0	0	0	0	0	0	0	/home/dhl_ec/bnelissen/Slides/CD3_manuscript/CD3_slides/AAA364.CD3/AAA364.CD3.run1	255	0.7	0.06	0.7	0.06	0.0	-10.8065191394	0.0489782179507	0.030234479248
0.0	3366351.0	0.0	16904.0	3366351.0	4000000.0	0.0	2.0	1.86	2.18	1.75	0.0699999999997	9.61	0.61	1.23	0.13	11.55	0.46	3.57	2.49	1.18	AAA364.CD3.X19.Y9.tile.tissue.png	140	1	2000	140	0a99f544e67d800aadce710645c4f70a	0	0	0	0	0	0	0	0	0	0	0	0	0	/home/dhl_ec/bnelissen/Slides/CD3_manuscript/CD3_slides/AAA364.CD3/AAA364.CD3.run1	255	0.7	0.06	0.7	0.06	0.0	-11.291327751	0.463533808566	0.307878344727
3845.0	244482.0	1396.0	3408.0	244482.0	4000000.0	26.0	1.0	2.38	2.68	1.06	0.0500000000002	5.95	0.34	0.77	0.2	6.34	0.2	1.98	1.43	0.48	AAA364.CD3.X2.Y0.tile.tissue.png	141	1	2000	141	2779f7ed0ace68c37564be34d644871b	0	0	0	0	0	0	0	0	0	0	0	0	0	/home/dhl_ec/bnelissen/Slides/CD3_manuscript/CD3_slides/AAA364.CD3/AAA364.CD3.run1	255	0.7	0.06	0.7	0.06	-8.37297516768	-11.5011522889	1.42485311908	2.54460318359
14753.0	600774.0	5208.0	23145.0	600774.0	4000000.0	84.0	31.0	1.87	2.07	1.38	0.0400000000004	6.19	0.35	0.66	0.19	6.74	0.22	2.07	1.43	0.7	AAA364.CD3.X2.Y1.tile.tissue.png	142	1	2000	142	8f01eb62bd07fbddfb55a7366b1728e2	0	0	0	0	0	0	0	0	0	0	0	0	0	/home/dhl_ec/bnelissen/Slides/CD3_manuscript/CD3_slides/AAA364.CD3/AAA364.CD3.run1	255	0.7	0.06	0.7	0.06	-8.60366984091	-11.9572775766	1.02441777704	0.213183203125
0.0	166585.0	0.0	10748.0	166585.0	4000000.0	0.0	23.0	2.83	2.48	1.8	0.0599999999999	9.38	0.55	1.12	0.32	8.67	0.219999999999	3.4	2.34	0.6	AAA364.CD3.X2.Y2.tile.tissue.png	143	1	2000	143	c0db879583b8eb49a263c287338e0830	0	0	0	0	0	0	0	0	0	0	0	0	0	/home/dhl_ec/bnelissen/Slides/CD3_manuscript/CD3_slides/AAA364.CD3/AAA364.CD3.run1	255	0.7	0.06	0.7	0.06	-5.58512685987	-11.4102365869	0.262412591342	0.0498349541016
1815.0	1315980.0	659.0	12917.0	1315980.0	4000000.0	11.0	14.0	1.1	1.37	1.05	0.04	6.6	0.35	0.67	0.150000000001	7.2	0.37	3.34	2.31	0.559999999999	AAA364.CD3.X2.Y3.tile.tissue.png	144	1	2000	144	1430d965abc68ad1065b95c8ff3ef040	0	0	0	0	0	0	0	0	0	0	0	0	0	/home/dhl_ec/bnelissen/Slides/CD3_manuscript/CD3_slides/AAA364.CD3/AAA364.CD3.run1	255	0.7	0.06	0.7	0.06	-6.82315880135	-11.3093247286	0.728230713368	0.198637132813
831.0	3798803.0	328.0	12279.0	3798803.0	4000000.0	7.0	5.0	1.32	1.7	1.04	0.04	6.36	0.34	0.67	0.0599999999995	8.72	0.33	2.06	1.42	0.37	AAA364.CD3.X2.Y4.tile.tissue.png	145	1	2000	145	6557d2a0ea8fc924d4ad217111a3b96d	0	0	0	0	0	0	0	0	0	0	0	0	0	/home/dhl_ec/bnelissen/Slides/CD3_manuscript/CD3_slides/AAA364.CD3/AAA364.CD3.run1	255	0.7	0.0629449498132	0.7	0.0629449498132	-7.28993122521	-10.9736522352	0.33228316154	0.126834441406
1990.0	2690777.0	654.0	23351.0	2690777.0	4000000.0	11.0	9.0	3.87	1.34	1.05	0.04	6.54	0.34	0.66	0.0999999999995	7.97	0.29	2.09	1.43	0.61	AAA364.CD3.X2.Y5.tile.tissue.png	146	1	2000	146	5e09f84fea0b856796268d600025e1d5	0	0	0	0	0	0	0	0	0	0	0	0	0	/home/dhl_ec/bnelissen/Slides/CD3_manuscript/CD3_slides/AAA364.CD3/AAA364.CD3.run1	255	0.7	0.06	0.7	0.06	-7.7402297433	-11.8919317362	1.10757763208	0.642697949219
1789.0	3502065.0	402.0	17794.0	3502065.0	4000000.0	6.0	2.0	1.78	2.7	1.06	0.04	6.15	0.35	0.66	0.0699999999997	8.61	0.51	3.35	2.45	0.62	AAA364.CD3.X2.Y6.tile.tissue.png	147	1	2000	147	9b7342df1425c5c2bf35e9c66a805a1a	0	0	0	0	0	0	0	0	0	0	0	0	0	/home/dhl_ec/bnelissen/Slides/CD3_manuscript/CD3_slides/AAA364.CD3/AAA364.CD3.run1	255	0.7	0.06	0.7	0.06	-6.62518565074	-11.346353001	0.457962235528	0.331329006348
1535.0	3832797.0	352.0	10574.0	3832797.0	4000000.0	3.0	3.0	1.11	1.5	1.05	0.0500000000002	5.89	0.34	0.67	0.0600000000004	8.73	0.58	3.4	2.47	0.539999999999	AAA364.CD3.X2.Y7.tile.tissue.png	148	1	2000	148	eb087eaf5d4273c50072c12c6f41547f	0	0	0	0	0	0	0	0	0	0	0	0	0	/home/dhl_ec/bnelissen/Slides/CD3_manuscript/CD3_slides/AAA364.CD3/AAA364.CD3.run1	255	0.7	0.06	0.7	0.06	-6.0578958415	-8.27488865972	0.107788208995	0.15235146875
0.0	415335.0	0.0	4425.0	415335.0	4000000.0	0.0	1.0	1.0	1.88	1.05	0.04	6.07	0.54	1.35	0.28	5.56	0.14	1.96	1.44	0.43	AAA364.CD3.X2.Y8.tile.tissue.png	149	1	2000	149	351c539f5aef1620a91451f4d1f354ed	0	0	0	0	0	0	0	0	0	0	0	0	0	/home/dhl_ec/bnelissen/Slides/CD3_manuscript/CD3_slides/AAA364.CD3/AAA364.CD3.run1	255	0.7	0.06	0.7	0.06	0.0	-11.3563644557	0.070652224823	1.082166896
0.0	3054347.0	0.0	9545.0	3054347.0	4000000.0	0.0	1.0	2.41	1.81	1.05	0.0500000000002	7.78	0.34	0.89	0.0799999999999	6.97	0.23	2.05	1.43	0.57	AAA364.CD3.X20.Y10.tile.tissue.png	150	1	2000	150	afa8c1795232f4e9ca9a10ea5eba0c4b	0	0	0	0	0	0	0	0	0	0	0	0	0	/home/dhl_ec/bnelissen/Slides/CD3_manuscript/CD3_slides/AAA364.CD3/AAA364.CD3.run1	255	0.7	0.06	0.7	0.06	0.0	-10.9441140981	0.100812188743	2.40670838672
0.0	0.0	0.0	0.0	0.0	4000000.0	0.0	0.0	2.6	2.85	1.09	0.0500000000002	5.57	0.27	0.709999999999	0.19	4.25	0.200000000001	2.96	2.36	0.53	AAA364.CD3.X20.Y2.tile.tissue.png	151	1	2000	151	27d42c2b598ce602e2e5461d48801366	0	0	0	0	0	0	0	0	0	0	0	0	0	/home/dhl_ec/bnelissen/Slides/CD3_manuscript/CD3_slides/AAA364.CD3/AAA364.CD3.run1	255	1.0	0.06	1.0	0.06	0.0	-11.6070684747	0.0	5.54369740751
15954.0	953656.0	4977.0	14927.0	953656.0	4000000.0	88.0	6.0	1.59	1.53	1.06	0.04	6.63	0.360000000001	0.679999999998	0.15	7.12	0.35	3.54	2.25	0.62	AAA364.CD3.X20.Y3.tile.tissue.png	152	1	2000	152	89a9c3957b2c0e9e21e39a06001f5b8e	0	0	0	0	0	0	0	0	0	0	0	0	0	/home/dhl_ec/bnelissen/Slides/CD3_manuscript/CD3_slides/AAA364.CD3/AAA364.CD3.run1	255	0.7	0.06	0.7	0.06	-8.59713665362	-12.0200543484	1.99440895342	0.723695859375
14824.0	3344962.0	6372.0	16784.0	3344962.0	4000000.0	133.0	3.0	2.86	1.7	1.19	0.04	6.39	0.34	0.680000000001	0.0699999999997	8.69	0.54	3.49	2.24	0.6	AAA364.CD3.X20.Y4.tile.tissue.png	153	1	2000	153	8a4070c886866b009a42512a0d3c87b2	0	0	0	0	0	0	0	0	0	0	0	0	0	/home/dhl_ec/bnelissen/Slides/CD3_manuscript/CD3_slides/AAA364.CD3/AAA364.CD3.run1	255	0.7	0.0625290050664	0.7	0.0625290050664	-8.01849190532	-10.5444923589	0.830292102981	0.20882171875
1408.0	2642769.0	604.0	14165.0	2642769.0	4000000.0	12.0	7.0	1.16	1.76	1.04	0.04	6.43	0.34	0.67	0.1	8.01	0.46	3.3	2.25	0.56	AAA364.CD3.X20.Y5.tile.tissue.png	154	1	2000	154	63fb02d0fc18f8a39f3c710521f7b5d0	0	0	0	0	0	0	0	0	0	0	0	0	0	/home/dhl_ec/bnelissen/Slides/CD3_manuscript/CD3_slides/AAA364.CD3/AAA364.CD3.run1	255	0.7	0.06	0.7	0.06	-7.56036133073	-11.4373481785	0.789734613955	0.400160629883
0.0	1649135.0	0.0	33474.0	1649135.0	4000000.0	0.0	26.0	1.82	1.88	1.07	0.04	6.3	0.36	1.17	0.22	9.47	0.34	3.47	2.36	0.6	AAA364.CD3.X20.Y6.tile.tissue.png	155	1	2000	155	8c7bd793d8c609a57d996a6d712b3aa0	0	0	0	0	0	0	0	0	0	0	0	0	0	/home/dhl_ec/bnelissen/Slides/CD3_manuscript/CD3_slides/AAA364.CD3/AAA364.CD3.run1	255	0.7	0.06	0.7	0.06	0.0	-11.1986706918	0.449602026214	0.178493262695
0.0	2310002.0	0.0	27739.0	2310002.0	4000000.0	0.0	10.0	2.06	2.92	1.1	0.04	6.34	0.349999999999	0.650000000001	0.11	6.57	0.21	2.11	1.44	0.37	AAA364.CD3.X20.Y7.tile.tissue.png	156	1	2000	156	c5274f139692cfd8acb600d139dd7ddd	0	0	0	0	0	0	0	0	0	0	0	0	0	/home/dhl_ec/bnelissen/Slides/CD3_manuscript/CD3_slides/AAA364.CD3/AAA364.CD3.run1	255	0.7	0.06	0.7	0.06	0.0	-11.9740778553	0.031845034658	0.0224976865234
567.0	1943106.0	186.0	26967.0	1943106.0	4000000.0	3.0	12.0	3.06	1.28	1.05	0.04	6.14	0.349999999999	0.67	0.12	7.25	0.27	2.11	1.43	0.37	AAA364.CD3.X20.Y8.tile.tissue.png	157	1	2000	157	68a235f88e360969250903c0dc98d731	0	0	0	0	0	0	0	0	0	0	0	0	0	/home/dhl_ec/bnelissen/Slides/CD3_manuscript/CD3_slides/AAA364.CD3/AAA364.CD3.run1	255	0.7	0.06	0.7	0.06	-6.35298804529	-11.2255900694	1.18906890731	0.59342875
0.0	3298285.0	0.0	15731.0	3298285.0	4000000.0	0.0	1.0	2.1	1.88	1.05	0.04	5.97	0.339999999999	0.67	0.0799999999999	7.12	0.24	2.07	1.43	0.570000000001	AAA364.CD3.X20.Y9.tile.tissue.png	158	1	2000	158	9fed0f327d0405cffd497ac8d06b8011	0	0	0	0	0	0	0	0	0	0	0	0	0	/home/dhl_ec/bnelissen/Slides/CD3_manuscript/CD3_slides/AAA364.CD3/AAA364.CD3.run1	255	0.7	0.06	0.7	0.06	0.0	-11.4604139754	1.22883309053	0.821043365234
0.0	2879721.0	0.0	7404.0	2879721.0	4000000.0	0.0	1.0	1.66	2.63	1.04	0.0500000000002	6.01	0.33	0.71	0.0900000000001	6.82	0.23	2.01	1.44	0.52	AAA364.CD3.X21.Y10.tile.tissue.png	159	1	2000	159	e92687b8b5dba5aeb8abf500c25738f1	0	0	0	0	0	0	0	0	0	0	0	0	0	/home/dhl_ec/bnelissen/Slides/CD3_manuscript/CD3_slides/AAA364.CD3/AAA364.CD3.run1	255	0.7	0.06	0.7	0.06	0.0	-11.198123599	0.0431863885425	0.932572419922
0.0	0.0	0.0	0.0	0.0	4000000.0	0.0	0.0	1.98	1.61	1.75	0.0799999999999	8.8	0.44	1.31	0.33	6.59	0.190000000001	2.9	2.22	0.529999999999	AAA364.CD3.X21.Y2.tile.tissue.png	160	1	2000	160	101367e52efc14f2fe46af4fe5eee214	0	0	0	0	0	0	0	0	0	0	0	0	0	/home/dhl_ec/bnelissen/Slides/CD3_manuscript/CD3_slides/AAA364.CD3/AAA364.CD3.run1	255	1.0	0.06	1.0	0.06	0.0	-12.0782175249	0.0	5.02425315988
0.0	0.0	0.0	0.0	0.0	4000000.0	0.0	0.0	2.84	2.49	1.79	0.0799999999999	8.58	0.45	1.11	0.32	6.51	0.2	2.93	2.26	0.89	AAA364.CD3.X21.Y3.tile.tissue.png	161	1	2000	161	dede180575b5625a1bba2bd2aad5f6e9	0	0	0	0	0	0	0	0	0	0	0	0	0	/home/dhl_ec/bnelissen/Slides/CD3_manuscript/CD3_slides/AAA364.CD3/AAA364.CD3.run1	255	1.0	0.06	1.0	0.06	0.0	-11.5058533522	0.0	0.84245366552
0.0	21474.0	0.0	1380.0	21474.0	4000000.0	0.0	5.0	2.01	1.62	1.06	0.04	5.89	0.34	0.67	0.190000000001	5.34	0.13	1.93	1.43	0.639999999999	AAA364.CD3.X21.Y4.tile.tissue.png	162	1	2000	162	f7553a105ba93f0dfe6557de9e612194	0	0	0	0	0	0	0	0	0	0	0	0	0	/home/dhl_ec/bnelissen/Slides/CD3_manuscript/CD3_slides/AAA364.CD3/AAA364.CD3.run1	255	0.7	0.06	0.7	0.06	0.0	-10.7260748257	0.490609328796	0.391819789429
0.0	464757.0	0.0	13086.0	464757.0	4000000.0	0.0	17.0	2.16	1.33	1.05	0.04	6.11	0.35	0.65	0.179999999999	5.65	0.150000000001	2.03	1.45	0.98	AAA364.CD3.X21.Y5.tile.tissue.png	163	1	2000	163	d03661e746d8fdea62d5fce483338b07	0	0	0	0	0	0	0	0	0	0	0	0	0	/home/dhl_ec/bnelissen/Slides/CD3_manuscript/CD3_slides/AAA364.CD3/AAA364.CD3.run1	255	0.7	0.06	0.7	0.06	0.0	-10.6015046308	0.063827659535	0.0858045544434
0.0	613966.0	0.0	21485.0	613966.0	4000000.0	0.0	28.0	1.56	1.52	1.07	0.04	6.11	0.349999999999	0.65	0.18	5.77	0.150000000001	2.07	1.43	0.94	AAA364.CD3.X21.Y6.tile.tissue.png	164	1	2000	164	ea088088eb7e95a9b8b1ae678f26ff03	0	0	0	0	0	0	0	0	0	0	0	0	0	/home/dhl_ec/bnelissen/Slides/CD3_manuscript/CD3_slides/AAA364.CD3/AAA364.CD3.run1	255	0.7	0.06	0.7	0.06	0.0	-10.8449199385	0.0249317249576	0.0804636219482
0.0	747281.0	0.0	20868.0	747281.0	4000000.0	0.0	17.0	2.13	1.27	1.06	0.04	6.08	0.36	0.69	0.17	5.8	0.320000000001	3.67	2.53	1.47	AAA364.CD3.X21.Y7.tile.tissue.png	165	1	2000	165	d33998d09e1ddcc4f51a75900902d33b	0	0	0	0	0	0	0	0	0	0	0	0	0	/home/dhl_ec/bnelissen/Slides/CD3_manuscript/CD3_slides/AAA364.CD3/AAA364.CD3.run1	255	0.7	0.06	0.7	0.06	0.0	-10.9045018098	0.158198543286	0.143126617187
0.0	2966067.0	0.0	8839.0	2966067.0	4000000.0	0.0	1.0	1.99	2.99	1.87	0.0699999999997	9.65	0.599999999999	1.16	0.14	10.23	0.389999999999	3.43	2.32	1.37	AAA364.CD3.X21.Y8.tile.tissue.png	166	1	2000	166	1f9c3fcdf303a1799cc30c7f3ba74946	0	0	0	0	0	0	0	0	0	0	0	0	0	/home/dhl_ec/bnelissen/Slides/CD3_manuscript/CD3_slides/AAA364.CD3/AAA364.CD3.run1	255	0.7	0.0646922600074	0.7	0.0646922600074	0.0	-11.1182321994	0.183145222276	0.16274209375
0.0	3873857.0	0.0	9210.0	3873857.0	4000000.0	0.0	1.0	1.42	2.78	1.08	0.04	5.94	0.339999999999	0.66	0.0500000000002	7.51	0.26	2.04	1.43	1.27	AAA364.CD3.X21.Y9.tile.tissue.png	167	1	2000	167	bb04033a4c45481bcedf75f73060f136	0	0	0	0	0	0	0	0	0	0	0	0	0	/home/dhl_ec/bnelissen/Slides/CD3_manuscript/CD3_slides/AAA364.CD3/AAA364.CD3.run1	255	0.7	0.06	0.7	0.06	0.0	-12.3885471464	1.21960284027	0.913216031494
0.0	3054739.0	0.0	9513.0	3054739.0	4000000.0	0.0	1.0	2.69	2.89	1.06	0.0500000000002	6.05	0.34	0.69	0.0900000000001	6.94	0.24	2.04	1.44	0.76	AAA364.CD3.X22.Y10.tile.tissue.png	168	1	2000	168	f74f97b7916d08ffbecc3230a109b340	0	0	0	0	0	0	0	0	0	0	0	0	0	/home/dhl_ec/bnelissen/Slides/CD3_manuscript/CD3_slides/AAA364.CD3/AAA364.CD3.run1	255	0.7	0.06	0.7	0.06	0.0	-11.1500957252	0.0481298739843	2.94063839258
0.0	0.0	0.0	0.0	0.0	4000000.0	0.0	0.0	1.86	1.39	1.06	0.0499999999993	5.59	0.27	0.78	0.2	4.25	0.12	1.85	1.43	1.0	AAA364.CD3.X22.Y3.tile.tissue.png	169	1	2000	169	3f3a97cc3a486c1a8978bdb89ffa7591	0	0	0	0	0	0	0	0	0	0	0	0	0	/home/dhl_ec/bnelissen/Slides/CD3_manuscript/CD3_slides/AAA364.CD3/AAA364.CD3.run1	255	1.0	0.06	1.0	0.06	0.0	-11.1472599758	0.0	5.61676584553
0.0	0.0	0.0	0.0	0.0	4000000.0	0.0	0.0	2.26	2.16	1.08	0.0699999999997	6.67	0.27	0.739999999999	0.2	4.25	0.12	1.87	1.44	0.96	AAA364.CD3.X22.Y4.tile.tissue.png	170	1	2000	170	1fc99949ade8f8c1850bea49c5c726d4	0	0	0	0	0	0	0	0	0	0	0	0	0	/home/dhl_ec/bnelissen/Slides/CD3_manuscript/CD3_slides/AAA364.CD3/AAA364.CD3.run1	255	1.0	0.06	1.0	0.06	0.0	-10.8163918669	0.0	10.4352367863
0.0	2947.0	0.0	336.0	2947.0	4000000.0	0.0	2.0	2.1	1.71	1.93	0.0799999999999	9.79	0.56	1.02	0.199999999999	5.3	0.13	1.93	2.45	1.67	AAA364.CD3.X22.Y5.tile.tissue.png	171	1	2000	171	35dacb7ac78b5cecf7efa6d10b7a6b3f	0	0	0	0	0	0	0	0	0	0	0	0	0	/home/dhl_ec/bnelissen/Slides/CD3_manuscript/CD3_slides/AAA364.CD3/AAA364.CD3.run1	255	0.7	0.06	0.7	0.06	0.0	-11.051871564	0.665245757736	6.72618930225
0.0	109996.0	0.0	6080.0	109996.0	4000000.0	0.0	11.0	2.04	2.65	1.76	0.0700000000006	9.95	0.549999999999	1.2	0.309999999999	7.99	0.23	3.39	2.35	0.720000000001	AAA364.CD3.X22.Y6.tile.tissue.png	172	1	2000	172	6a89f9722ffb1d384b7af10c6bce175d	0	0	0	0	0	0	0	0	0	0	0	0	0	/home/dhl_ec/bnelissen/Slides/CD3_manuscript/CD3_slides/AAA364.CD3/AAA364.CD3.run1	255	0.7	0.06	0.7	0.06	0.0	-10.3933956576	0.0276202892641	0.206417446259
9365.0	2026879.0	2869.0	11380.0	2026879.0	4000000.0	46.0	4.0	1.46	1.8	1.75	0.0600000000004	9.4	0.54	1.13	0.2	10.97	0.42	2.08	1.43	0.52	AAA364.CD3.X22.Y7.tile.tissue.png	173	1	2000	173	24bc797f02e467d20126120f7cbf5624	0	0	0	0	0	0	0	0	0	0	0	0	0	/home/dhl_ec/bnelissen/Slides/CD3_manuscript/CD3_slides/AAA364.CD3/AAA364.CD3.run1	255	0.7	0.06	0.7	0.06	-7.44846592299	-11.4100755254	0.611396965256	0.3944090625
105.0	3630555.0	48.0	11514.0	3630555.0	4000000.0	1.0	1.0	2.64	2.47	1.13	0.04	6.1	0.34	0.679999999999	0.0600000000004	8.49	0.320000000001	2.05	1.44	0.940000000001	AAA364.CD3.X22.Y8.tile.tissue.png	174	1	2000	174	c02c88ff36fdbebe17c82c366f012f8c	0	0	0	0	0	0	0	0	0	0	0	0	0	/home/dhl_ec/bnelissen/Slides/CD3_manuscript/CD3_slides/AAA364.CD3/AAA364.CD3.run1	255	0.7	0.072483227739	0.7	0.072483227739	-5.49534386685	-11.2424711425	0.276694063285	0.205601105469
0.0	3943546.0	0.0	8616.0	3943546.0	4000000.0	0.0	1.0	2.28	1.66	1.77	0.0600000000004	9.02	0.53	1.19	0.0900000000001	11.59	0.5	3.51	2.21	0.62	AAA364.CD3.X22.Y9.tile.tissue.png	175	1	2000	175	5ba953d9454ce7789b90bc1a6a65f905	0	0	0	0	0	0	0	0	0	0	0	0	0	/home/dhl_ec/bnelissen/Slides/CD3_manuscript/CD3_slides/AAA364.CD3/AAA364.CD3.run1	255	0.7	0.06	0.7	0.06	0.0	-11.2105880759	0.374525775787	0.298776444031
0.0	934591.0	0.0	6254.0	934591.0	4000000.0	0.0	2.0	1.01	1.32	1.05	0.0499999999993	6.05	0.36	0.81	0.16	6.03	0.160000000001	2.03	1.44	0.379999999999	AAA364.CD3.X23.Y10.tile.tissue.png	176	1	2000	176	fddfbcbc556ae843882169bf9f000f21	0	0	0	0	0	0	0	0	0	0	0	0	0	/home/dhl_ec/bnelissen/Slides/CD3_manuscript/CD3_slides/AAA364.CD3/AAA364.CD3.run1	255	0.7	0.06	0.7	0.06	0.0	-11.1960310729	0.1053243812	3.52752972705
0.0	35632.0	0.0	1269.0	35632.0	4000000.0	0.0	3.0	0.98	2.03	1.06	0.0500000000002	6.04	0.34	0.72	0.199999999999	5.48	0.12	1.94	1.43	0.45	AAA364.CD3.X23.Y6.tile.tissue.png	177	1	2000	177	e7a9b6b51a7c1c28f031940da6001fa1	0	0	0	0	0	0	0	0	0	0	0	0	0	/home/dhl_ec/bnelissen/Slides/CD3_manuscript/CD3_slides/AAA364.CD3/AAA364.CD3.run1	255	0.7	0.06	0.7	0.06	0.0	-10.6615384985	0.0603197677605	8.75448711221
0.0	314065.0	0.0	8011.0	314065.0	4000000.0	0.0	10.0	0.8	1.27	1.05	0.04	6.04	0.34	0.669999999999	0.179999999999	5.59	0.139999999999	2.13	1.53	0.540000000001	AAA364.CD3.X23.Y7.tile.tissue.png	178	1	2000	178	d413a287d6db12b858965c464fdaf827	0	0	0	0	0	0	0	0	0	0	0	0	0	/home/dhl_ec/bnelissen/Slides/CD3_manuscript/CD3_slides/AAA364.CD3/AAA364.CD3.run1	255	0.7	0.06	0.7	0.06	0.0	-11.3259573549	0.0276636666076	0.238342517456
3674.0	2430955.0	1013.0	19065.0	2430955.0	4000000.0	17.0	4.0	1.02	1.29	1.06	0.04	6.21	0.34	0.659999999999	0.11	7.83	0.280000000001	2.1	1.64	0.45	AAA364.CD3.X23.Y8.tile.tissue.png	179	1	2000	179	29fbc94e8c9494b8acd174a06135c28e	0	0	0	0	0	0	0	0	0	0	0	0	0	/home/dhl_ec/bnelissen/Slides/CD3_manuscript/CD3_slides/AAA364.CD3/AAA364.CD3.run1	255	0.7	0.06	0.7	0.06	-6.95903426161	-11.2500949262	0.993219200222	0.559276890625
0.0	3421975.0	0.0	9640.0	3421975.0	4000000.0	0.0	1.0	1.07	2.25	1.13	0.0499999999993	7.5	0.34	0.69	0.0700000000006	7.24	0.25	2.06	1.47	1.21	AAA364.CD3.X23.Y9.tile.tissue.png	180	1	2000	180	92d6c1aecbc0a57651e18ba1b8ae9fb5	0	0	0	0	0	0	0	0	0	0	0	0	0	/home/dhl_ec/bnelissen/Slides/CD3_manuscript/CD3_slides/AAA364.CD3/AAA364.CD3.run1	255	0.7	0.06	0.7	0.06	0.0	-10.1869127848	0.0599595582595	2.98387587695
0.0	0.0	0.0	0.0	0.0	1624000.0	0.0	0.0	1.55	2.12	0.73	0.0300000000007	2.88	0.11	0.3	0.0799999999999	1.57	0.0800000000008	1.17	0.91	0.22	AAA364.CD3.X24.Y6.tile.tissue.png	181	1	812	181	40515ef3cee125a1a53ffa38ce092444	0	0	0	0	0	0	0	0	0	0	0	0	0	/home/dhl_ec/bnelissen/Slides/CD3_manuscript/CD3_slides/AAA364.CD3/AAA364.CD3.run1	255	1.0	0.06	1.0	0.06	0.0	-9.3772867635	0.0	9.42955172417
0.0	64957.0	0.0	2885.0	64957.0	1624000.0	0.0	5.0	2.22	3.63	0.73	0.0299999999997	3.92	0.22	0.45	0.129999999999	3.09	0.1	1.24	0.93	0.23	AAA364.CD3.X24.Y7.tile.tissue.png	182	1	812	182	47090888aeee1e49989de62ec8d88e6b	0	0	0	0	0	0	0	0	0	0	0	0	0	/home/dhl_ec/bnelissen/Slides/CD3_manuscript/CD3_slides/AAA364.CD3/AAA364.CD3.run1	255	0.7	0.06	0.7	0.06	0.0	-9.28081184974	0.0102435130689	1.06433993672
0.0	417968.0	0.0	8775.0	417968.0	1624000.0	0.0	6.0	2.32	1.24	0.7	0.0200000000004	3.81	0.22	0.46	0.110000000001	3.38	0.110000000001	1.3	0.92	0.24	AAA364.CD3.X24.Y8.tile.tissue.png	183	1	812	183	f6493241e61ff69a5cdfa8475d538ab5	0	0	0	0	0	0	0	0	0	0	0	0	0	/home/dhl_ec/bnelissen/Slides/CD3_manuscript/CD3_slides/AAA364.CD3/AAA364.CD3.run1	255	0.7	0.06	0.7	0.06	0.0	-9.45058778843	0.0179935743436	0.945970854961
0.0	456826.0	0.0	5559.0	456826.0	1624000.0	0.0	2.0	1.94	2.5	0.7	0.0299999999997	3.76	0.22	0.5	0.11	3.39	0.11	1.28	0.92	0.23	AAA364.CD3.X24.Y9.tile.tissue.png	184	1	812	184	e117448e805d0d14812f032ea807c6a7	0	0	0	0	0	0	0	0	0	0	0	0	0	/home/dhl_ec/bnelissen/Slides/CD3_manuscript/CD3_slides/AAA364.CD3/AAA364.CD3.run1	255	0.7	0.06	0.7	0.06	0.0	-10.9868339159	0.0456358281107	5.7292530277
1355.0	1317009.0	599.0	6926.0	1317009.0	4000000.0	13.0	1.0	3.23	1.98	1.74	0.0799999999999	10.48	0.53	1.24	0.24	10.03	0.37	3.19	2.24	0.75	AAA364.CD3.X3.Y0.tile.tissue.png	185	1	2000	185	8f2ce257d776fa872edf2229c6cd10e8	0	0	0	0	0	0	0	0	0	0	0	0	0	/home/dhl_ec/bnelissen/Slides/CD3_manuscript/CD3_slides/AAA364.CD3/AAA364.CD3.run1	255	0.7	0.06	0.7	0.06	-7.77992568818	-11.3956715454	0.760428609584	3.12057721094
25421.0	1078115.0	8968.0	25511.0	1078115.0	4000000.0	183.0	33.0	1.47	2.61	1.73	0.0699999999997	9.7	0.56	1.12	0.27	10.27	0.36	3.26	2.25	0.65	AAA364.CD3.X3.Y1.tile.tissue.png	186	1	2000	186	97266d7737dadefd7bd9df359c683154	0	0	0	0	0	0	0	0	0	0	0	0	0	/home/dhl_ec/bnelissen/Slides/CD3_manuscript/CD3_slides/AAA364.CD3/AAA364.CD3.run1	255	0.7	0.06	0.7	0.06	-8.95877280505	-12.4429913683	2.67823865164	0.292167171875
3626.0	1621767.0	1396.0	19263.0	1621767.0	4000000.0	28.0	21.0	2.34	1.8	1.76	0.0600000000004	9.83	0.59	1.15	0.209999999999	10.5	0.400000000001	3.3	2.24	0.74	AAA364.CD3.X3.Y2.tile.tissue.png	187	1	2000	187	e2851148c807a0da2548ff9281dc447f	0	0	0	0	0	0	0	0	0	0	0	0	0	/home/dhl_ec/bnelissen/Slides/CD3_manuscript/CD3_slides/AAA364.CD3/AAA364.CD3.run1	255	0.7	0.06	0.7	0.06	-8.28575138175	-11.2921553802	1.05749458932	0.202731558594
23439.0	3753355.0	7184.0	8667.0	3753355.0	4000000.0	124.0	1.0	2.35	2.54	1.15	0.04	6.04	0.53	1.16	0.0899999999992	12.95	0.530000000001	3.21	2.24	0.750000000001	AAA364.CD3.X3.Y3.tile.tissue.png	188	1	2000	188	d1c997876d030dae98f708c25a06e18c	0	0	0	0	0	0	0	0	0	0	0	0	0	/home/dhl_ec/bnelissen/Slides/CD3_manuscript/CD3_slides/AAA364.CD3/AAA364.CD3.run1	255	0.7	0.0752933038061	0.7	0.0752933038061	-7.67457618735	-11.4749879787	0.278286070414	0.105143916016
5713.0	3843745.0	1993.0	13023.0	3843745.0	4000000.0	40.0	4.0	2.39	1.73	1.74	0.0600000000004	9.72	0.53	1.14	0.0900000000001	12.55	0.52	3.24	2.24	0.549999999999	AAA364.CD3.X3.Y4.tile.tissue.png	189	1	2000	189	90e5edde0dc4294a49535891a2e01e71	0	0	0	0	0	0	0	0	0	0	0	0	0	/home/dhl_ec/bnelissen/Slides/CD3_manuscript/CD3_slides/AAA364.CD3/AAA364.CD3.run1	255	0.7	0.0657353655621	0.7	0.0657353655621	-7.63196292149	-11.5265503517	0.484833527057	0.163127861816
5979.0	3855772.0	2092.0	11727.0	3855772.0	4000000.0	36.0	3.0	1.58	2.25	1.77	0.0700000000006	9.25	0.55	1.12	0.0900000000001	12.62	0.52	3.24	2.24	0.55	AAA364.CD3.X3.Y5.tile.tissue.png	190	1	2000	190	91a2bc42fbe5a968faae29c96eb4f358	0	0	0	0	0	0	0	0	0	0	0	0	0	/home/dhl_ec/bnelissen/Slides/CD3_manuscript/CD3_slides/AAA364.CD3/AAA364.CD3.run1	255	0.7	0.06	0.7	0.06	-7.93558422126	-11.9752479137	1.34425214682	0.94191019397
2032.0	2919460.0	636.0	16229.0	2919460.0	4000000.0	10.0	2.0	1.08	1.77	1.72	0.0699999999997	7.89	0.339999999999	0.74	0.1	8.18	0.3	2.11	1.44	0.35	AAA364.CD3.X3.Y6.tile.tissue.png	191	1	2000	191	3b10acb66c0bf1fe98fbc64800fa3ad3	0	0	0	0	0	0	0	0	0	0	0	0	0	/home/dhl_ec/bnelissen/Slides/CD3_manuscript/CD3_slides/AAA364.CD3/AAA364.CD3.run1	255	0.7	0.06	0.7	0.06	-6.54236190694	-9.68012384657	0.332367094157	1.72108346875
0.0	937941.0	0.0	12165.0	937941.0	4000000.0	0.0	4.0	1.03	2.13	1.05	0.0500000000002	5.96	0.339999999999	0.76	0.16	5.83	0.26	3.25	2.24	0.530000000001	AAA364.CD3.X3.Y7.tile.tissue.png	192	1	2000	192	19fbd9e98e116f32bd082884cae70152	0	0	0	0	0	0	0	0	0	0	0	0	0	/home/dhl_ec/bnelissen/Slides/CD3_manuscript/CD3_slides/AAA364.CD3/AAA364.CD3.run1	255	0.7	0.06	0.7	0.06	0.0	-10.8262979623	0.0220115062041	4.89656228394
308.0	259810.0	110.0	6548.0	259810.0	4000000.0	2.0	9.0	1.44	2.21	1.74	0.0799999999999	9.29	0.58	1.22	0.3	9.48	0.33	3.16	2.14	0.53	AAA364.CD3.X4.Y0.tile.tissue.png	193	1	2000	193	9ba7a172c9ce978b0cfee7124459cef2	0	0	0	0	0	0	0	0	0	0	0	0	0	/home/dhl_ec/bnelissen/Slides/CD3_manuscript/CD3_slides/AAA364.CD3/AAA364.CD3.run1	255	0.7	0.06	0.7	0.06	-7.58904758877	-11.9913905352	1.56886768335	4.15126192578
11115.0	1484412.0	4566.0	19578.0	1484412.0	4000000.0	89.0	22.0	2.95	2.48	1.53	0.0599999999995	9.87	0.559999999999	1.13	0.240000000001	10.67	0.41	3.27	2.23	0.559999999999	AAA364.CD3.X4.Y1.tile.tissue.png	194	1	2000	194	9a403beaf3a65149b613f11502b1e4ff	0	0	0	0	0	0	0	0	0	0	0	0	0	/home/dhl_ec/bnelissen/Slides/CD3_manuscript/CD3_slides/AAA364.CD3/AAA364.CD3.run1	255	0.7	0.06	0.7	0.06	-8.33015070452	-11.4841306286	1.33466883285	0.270097359375
4606.0	3939898.0	1770.0	10747.0	3939898.0	4000000.0	29.0	2.0	1.14	1.88	1.75	0.0700000000006	8.88	0.53	1.15	0.0799999999999	13.0	0.53	3.21	2.25	0.59	AAA364.CD3.X4.Y2.tile.tissue.png	195	1	2000	195	d02e317832103bdff7c153386bada42f	0	0	0	0	0	0	0	0	0	0	0	0	0	/home/dhl_ec/bnelissen/Slides/CD3_manuscript/CD3_slides/AAA364.CD3/AAA364.CD3.run1	255	0.7	0.0836223124744	0.7	0.0836223124744	-7.66710261363	-11.1627331514	0.262301988641	0.0610536481934
36267.0	2126145.0	12397.0	21093.0	2126145.0	4000000.0	187.0	17.0	1.26	1.45	1.72	0.0700000000006	10.03	0.56	1.14	0.19	13.82	0.43	3.22	2.24	0.580000000001	AAA364.CD3.X4.Y3.tile.tissue.png	196	1	2000	196	e86f51e7387fa9111fa5c2615ab00316	0	0	0	0	0	0	0	0	0	0	0	0	0	/home/dhl_ec/bnelissen/Slides/CD3_manuscript/CD3_slides/AAA364.CD3/AAA364.CD3.run1	255	0.7	0.06	0.7	0.06	-8.4803400746	-12.1851233989	0.751107004852	0.430975257813
26355.0	3949948.0	8630.0	8008.0	3949948.0	4000000.0	160.0	1.0	1.09	1.53	1.75	0.0600000000004	9.15	0.54	1.14	0.0799999999999	13.37	0.53	3.15	2.11	0.509999999999	AAA364.CD3.X4.Y4.tile.tissue.png	197	1	2000	197	262e8f69e4f582f080c81335dd2c6f78	0	0	0	0	0	0	0	0	0	0	0	0	0	/home/dhl_ec/bnelissen/Slides/CD3_manuscript/CD3_slides/AAA364.CD3/AAA364.CD3.run1	255	0.7	0.108202676495	0.7	0.108202676495	-7.51805386808	-11.803729107	0.22336427027	0.07983584375
9785.0	3155379.0	3385.0	16867.0	3155379.0	4000000.0	61.0	13.0	1.07	1.45	1.67	0.0699999999997	8.67	0.349999999999	0.68	0.0900000000001	9.06	0.31	2.13	1.43	0.349999999999	AAA364.CD3.X4.Y5.tile.tissue.png	198	1	2000	198	84ab28dbe9ee46b97dc5e5eb9dda1a39	0	0	0	0	0	0	0	0	0	0	0	0	0	/home/dhl_ec/bnelissen/Slides/CD3_manuscript/CD3_slides/AAA364.CD3/AAA364.CD3.run1	255	0.7	0.0752302245815	0.7	0.0752302245815	-7.48949870516	-11.2631071774	0.529871602019	0.367163170898
236.0	629930.0	107.0	7600.0	629930.0	4000000.0	2.0	1.0	1.48	2.25	1.07	0.0499999999993	6.44	0.360000000001	0.79	0.18	6.73	0.22	2.04	1.43	0.309999999999	AAA364.CD3.X4.Y6.tile.tissue.png	199	1	2000	199	b48da4f9ac9fff54538841751cbbd9c2	0	0	0	0	0	0	0	0	0	0	0	0	0	/home/dhl_ec/bnelissen/Slides/CD3_manuscript/CD3_slides/AAA364.CD3/AAA364.CD3.run1	255	0.7	0.06	0.7	0.06	-5.54624584393	-10.9765659504	0.542010018306	1.1721584375
612.0	694024.0	193.0	10054.0	694024.0	4000000.0	3.0	7.0	1.03	2.53	1.1	0.0599999999995	6.47	0.54	0.79	0.17	6.82	0.219999999999	2.08	1.43	0.54	AAA364.CD3.X5.Y0.tile.tissue.png	200	1	2000	200	3f47b8f99664d291e1ff7928859ac391	0	0	0	0	0	0	0	0	0	0	0	0	0	/home/dhl_ec/bnelissen/Slides/CD3_manuscript/CD3_slides/AAA364.CD3/AAA364.CD3.run1	255	0.7	0.06	0.7	0.06	-7.81906858012	-11.4601942539	1.10313880663	2.23914963281
83699.0	3481171.0	29694.0	15260.0	3481171.0	4000000.0	522.0	6.0	2.28	1.63	1.07	0.0499999999993	6.34	0.360000000001	0.68	0.0799999999999	12.48	0.44	2.07	1.43	0.37	AAA364.CD3.X5.Y1.tile.tissue.png	201	1	2000	201	d55aa65c9a4ab409739f51faa963fecd	0	0	0	0	0	0	0	0	0	0	0	0	0	/home/dhl_ec/bnelissen/Slides/CD3_manuscript/CD3_slides/AAA364.CD3/AAA364.CD3.run1	255	0.7	0.0664920309349	0.7	0.0664920309349	-8.52233894996	-12.5019477998	0.610227848124	0.349994125
116736.0	3932134.0	41292.0	8876.0	3932134.0	4000000.0	778.0	1.0	1.77	2.53	1.07	0.0599999999995	9.0	0.35	0.9	0.0900000000001	13.62	0.54	3.13	2.13	0.59	AAA364.CD3.X5.Y2.tile.tissue.png	202	1	2000	202	d3889c87d1cd2d7f3859d050c63c7b84	0	0	0	0	0	0	0	0	0	0	0	0	0	/home/dhl_ec/bnelissen/Slides/CD3_manuscript/CD3_slides/AAA364.CD3/AAA364.CD3.run1	255	0.7	0.106943037011	0.7	0.106943037011	-7.84772788208	-12.2564046219	0.403911533639	0.130291541504
45778.0	3793763.0	17772.0	9207.0	3793763.0	4000000.0	343.0	4.0	2.38	2.97	1.74	0.0600000000004	8.7	0.54	1.12	0.0900000000001	14.02	0.56	3.31	2.19	0.59	AAA364.CD3.X5.Y3.tile.tissue.png	203	1	2000	203	71b3fe1130d3eb8e568b701f46ae1a02	0	0	0	0	0	0	0	0	0	0	0	0	0	/home/dhl_ec/bnelissen/Slides/CD3_manuscript/CD3_slides/AAA364.CD3/AAA364.CD3.run1	255	0.7	0.0810813434497	0.7	0.0810813434497	-7.8733032089	-11.3488943934	0.26503299726	0.0832365715332
117574.0	3987973.0	38722.0	8728.0	3987973.0	4000000.0	733.0	1.0	1.55	3.08	1.73	0.0599999999995	14.8	0.539999999999	1.13	0.0799999999999	14.64	0.570000000001	3.3	2.3	0.66	AAA364.CD3.X5.Y4.tile.tissue.png	204	1	2000	204	6febff20e983708867c96486ceef315f	0	0	0	0	0	0	0	0	0	0	0	0	0	/home/dhl_ec/bnelissen/Slides/CD3_manuscript/CD3_slides/AAA364.CD3/AAA364.CD3.run1	255	0.7	0.06	0.7	0.06	-8.3455345218	-11.199757872	0.957103462578	0.629471344704
35868.0	3080315.0	10578.0	8785.0	3080315.0	4000000.0	183.0	1.0	1.14	2.34	1.76	0.0699999999997	9.53	0.54	1.2	0.14	12.5	0.49	3.25	2.33	0.67	AAA364.CD3.X5.Y5.tile.tissue.png	205	1	2000	205	860bb584e80670f4351515b017cde146	0	0	0	0	0	0	0	0	0	0	0	0	0	/home/dhl_ec/bnelissen/Slides/CD3_manuscript/CD3_slides/AAA364.CD3/AAA364.CD3.run1	255	0.7	0.06	0.7	0.06	-7.48452059675	-11.2415234124	0.5015411869	0.99025628125
13093.0	2008946.0	4190.0	10187.0	2008946.0	4000000.0	67.0	4.0	2.17	2.06	1.74	0.0699999999997	9.67	0.55	1.19	0.2	12.32	0.41	3.25	2.34	1.08	AAA364.CD3.X6.Y0.tile.tissue.png	206	1	2000	206	3a33996b096a744a7a3f4ad4a6fba9cb	0	0	0	0	0	0	0	0	0	0	0	0	0	/home/dhl_ec/bnelissen/Slides/CD3_manuscript/CD3_slides/AAA364.CD3/AAA364.CD3.run1	255	0.7	0.06	0.7	0.06	-8.14064255382	-12.0843430312	0.550563221944	1.40411040625
30927.0	1518318.0	10883.0	18283.0	1518318.0	4000000.0	198.0	27.0	2.35	2.49	1.76	0.0599999999995	12.19	0.549999999999	1.13	0.23	13.66	0.4	3.2	2.2	0.990000000001	AAA364.CD3.X6.Y1.tile.tissue.png	207	1	2000	207	d858262b4c8cf59f49fd821ec9724f3c	0	0	0	0	0	0	0	0	0	0	0	0	0	/home/dhl_ec/bnelissen/Slides/CD3_manuscript/CD3_slides/AAA364.CD3/AAA364.CD3.run1	255	0.7	0.06	0.7	0.06	-8.46414007461	-12.409962085	0.894444765781	0.482541226562
78733.0	3999934.0	32889.0	8014.0	3999934.0	4000000.0	684.0	1.0	2.38	3.2	1.75	0.0699999999997	9.1	0.54	1.15	0.0799999999999	14.22	0.56	3.24	2.25	0.589999999999	AAA364.CD3.X6.Y2.tile.tissue.png	208	1	2000	208	2cfc96ac9c955465ce9be23c810223f5	0	0	0	0	0	0	0	0	0	0	0	0	0	/home/dhl_ec/bnelissen/Slides/CD3_manuscript/CD3_slides/AAA364.CD3/AAA364.CD3.run1	255	0.7	0.102697965681	0.7	0.102697965681	-8.55547657367	-11.8984734378	0.386566724542	0.0951611413574
151764.0	3145376.0	54402.0	10888.0	3145376.0	4000000.0	1014.0	5.0	2.53	2.62	1.75	0.0599999999995	9.23	0.54	1.16	0.129999999999	14.47	0.530000000001	3.16	2.22	0.57	AAA364.CD3.X6.Y3.tile.tissue.png	209	1	2000	209	97e2060ed645bb490085a777eda90bd5	0	0	0	0	0	0	0	0	0	0	0	0	0	/home/dhl_ec/bnelissen/Slides/CD3_manuscript/CD3_slides/AAA364.CD3/AAA364.CD3.run1	255	0.7	0.0735551707705	0.7	0.0735551707705	-8.14184287222	-11.7884199664	0.780239646888	0.199251392578
27179.0	3006854.0	9347.0	18256.0	3006854.0	4000000.0	170.0	4.0	3.0	1.39	1.75	0.0800000000008	9.42	0.55	1.15	0.14	12.29	0.490000000001	3.26	2.2	0.570000000001	AAA364.CD3.X6.Y4.tile.tissue.png	210	1	2000	210	dff588856ff354d89b6458e227c60ba7	0	0	0	0	0	0	0	0	0	0	0	0	0	/home/dhl_ec/bnelissen/Slides/CD3_manuscript/CD3_slides/AAA364.CD3/AAA364.CD3.run1	255	0.7	0.06	0.7	0.06	-7.67579974752	-10.212542801	0.831215051123	1.6969514375
0.0	873183.0	0.0	6702.0	873183.0	4000000.0	0.0	1.0	2.33	2.19	1.72	0.0800000000008	9.2	0.549999999999	1.31	0.27	9.29	0.26	3.18	2.25	0.52	AAA364.CD3.X6.Y5.tile.tissue.png	211	1	2000	211	3e215b970428c566498accfaa801dd85	0	0	0	0	0	0	0	0	0	0	0	0	0	/home/dhl_ec/bnelissen/Slides/CD3_manuscript/CD3_slides/AAA364.CD3/AAA364.CD3.run1	255	0.7	0.06	0.7	0.06	-6.46886923457	-11.0077794809	0.0840174921062	0.687912322266
34040.0	1526776.0	12054.0	14330.0	1526776.0	4000000.0	214.0	6.0	3.13	1.57	1.75	0.0799999999999	9.64	0.559999999999	1.18	0.22	13.35	0.39	3.27	2.22	0.559999999999	AAA364.CD3.X7.Y0.tile.tissue.png	212	1	2000	212	c6ea4be3591e694c6b9b77e639c1c04f	0	0	0	0	0	0	0	0	0	0	0	0	0	/home/dhl_ec/bnelissen/Slides/CD3_manuscript/CD3_slides/AAA364.CD3/AAA364.CD3.run1	255	0.7	0.06	0.7	0.06	-8.9163988498	-12.1584600352	1.34199288616	1.70464321875
39765.0	2955005.0	14869.0	12623.0	2955005.0	4000000.0	277.0	7.0	2.7	2.55	1.76	0.0699999999997	9.27	0.55	1.13	0.15	15.88	0.48	3.23	2.33	0.58	AAA364.CD3.X7.Y1.tile.tissue.png	213	1	2000	213	2c0d749aacebda88057e22e93ba163d8	0	0	0	0	0	0	0	0	0	0	0	0	0	/home/dhl_ec/bnelissen/Slides/CD3_manuscript/CD3_slides/AAA364.CD3/AAA364.CD3.run1	255	0.7	0.06	0.7	0.06	-8.16107798384	-12.1227331715	0.633249054425	0.472053287109
114005.0	3622137.0	41241.0	19062.0	3622137.0	4000000.0	778.0	6.0	2.82	2.88	1.16	0.0500000000002	6.1	0.349999999999	0.679999999999	0.0599999999995	10.36	0.349999999999	2.06	1.44	0.619999999999	AAA364.CD3.X7.Y2.tile.tissue.png	214	1	2000	214	350518eb8a469f30ef2c048816e1e64d	0	0	0	0	0	0	0	0	0	0	0	0	0	/home/dhl_ec/bnelissen/Slides/CD3_manuscript/CD3_slides/AAA364.CD3/AAA364.CD3.run1	255	0.7	0.06	0.7	0.06	-8.67733099658	-10.440264145	1.04881807504	1.06969171875
9356.0	849613.0	2493.0	18922.0	849613.0	4000000.0	41.0	13.0	2.64	2.16	1.05	0.0699999999997	9.91	0.58	1.27	0.280000000001	9.96	0.35	3.31	2.26	0.540000000001	AAA364.CD3.X7.Y3.tile.tissue.png	215	1	2000	215	0f826b790d48a4d04113536b1301bee0	0	0	0	0	0	0	0	0	0	0	0	0	0	/home/dhl_ec/bnelissen/Slides/CD3_manuscript/CD3_slides/AAA364.CD3/AAA364.CD3.run1	255	0.7	0.06	0.7	0.06	-7.92847321371	-11.0303567672	0.766057505339	3.35230842188
84202.0	1693025.0	28227.0	18131.0	1693025.0	4000000.0	513.0	6.0	2.06	2.4	1.09	0.0500000000002	11.32	0.349999999999	0.719999999999	0.13	9.54	0.27	2.04	1.44	0.349999999999	AAA364.CD3.X8.Y0.tile.tissue.png	216	1	2000	216	a24c46add615e76061a7ca55a8226d0f	0	0	0	0	0	0	0	0	0	0	0	0	0	/home/dhl_ec/bnelissen/Slides/CD3_manuscript/CD3_slides/AAA364.CD3/AAA364.CD3.run1	255	0.7	0.06	0.7	0.06	-8.55031206912	-12.3720943825	1.97708181535	1.90875778125
65270.0	3809988.0	29098.0	9233.0	3809988.0	4000000.0	601.0	1.0	3.94	2.16	1.1	0.04	6.67	0.34	0.68	0.0599999999995	9.72	0.35	2.04	1.45	0.410000000001	AAA364.CD3.X8.Y1.tile.tissue.png	217	1	2000	217	a8b89e9b18d794eb5b83c4212f6de6c1	0	0	0	0	0	0	0	0	0	0	0	0	0	/home/dhl_ec/bnelissen/Slides/CD3_manuscript/CD3_slides/AAA364.CD3/AAA364.CD3.run1	255	0.7	0.0756431830027	0.7	0.0756431830027	-7.68790772057	-11.7878709202	0.595230522369	0.13002030957
39871.0	1856130.0	13749.0	9102.0	1856130.0	4000000.0	258.0	1.0	0.81	1.66	1.05	0.0500000000002	6.31	0.339999999999	0.74	0.13	7.92	0.27	2.03	1.49	0.34	AAA364.CD3.X8.Y2.tile.tissue.png	218	1	2000	218	87494e80bf57105f3b375f7659ebc0ef	0	0	0	0	0	0	0	0	0	0	0	0	0	/home/dhl_ec/bnelissen/Slides/CD3_manuscript/CD3_slides/AAA364.CD3/AAA364.CD3.run1	255	0.7	0.06	0.7	0.06	-8.41482842073	-12.1737395499	1.33576099647	1.0731698125
0.0	639529.0	0.0	6189.0	639529.0	4000000.0	0.0	2.0	0.78	1.36	1.04	0.0500000000002	5.87	0.34	0.78	0.17	5.65	0.15	2.05	1.43	0.33	AAA364.CD3.X8.Y8.tile.tissue.png	219	1	2000	219	d46ac74c5a3d2aa59cb9e06c8604235b	0	0	0	0	0	0	0	0	0	0	0	0	0	/home/dhl_ec/bnelissen/Slides/CD3_manuscript/CD3_slides/AAA364.CD3/AAA364.CD3.run1	255	0.7	0.06	0.7	0.06	0.0	-11.003526307	0.0281749067233	3.97628612427
0.0	613256.0	0.0	6153.0	613256.0	4000000.0	0.0	2.0	2.87	2.37	1.19	0.0499999999993	5.87	0.34	0.78	0.17	5.66	0.17	2.12	1.43	0.6	AAA364.CD3.X8.Y9.tile.tissue.png	220	1	2000	220	d41d4be3e6ce17d564ad885318a4f108	0	0	0	0	0	0	0	0	0	0	0	0	0	/home/dhl_ec/bnelissen/Slides/CD3_manuscript/CD3_slides/AAA364.CD3/AAA364.CD3.run1	255	0.7	0.06	0.7	0.06	0.0	-11.2488932759	0.0539666486651	2.28987657178
1250.0	1637176.0	668.0	7716.0	1637176.0	4000000.0	16.0	5.0	2.72	2.47	1.1	0.0799999999999	15.79	0.55	1.29	0.23	10.64	0.39	3.43	2.35	0.52	AAA364.CD3.X9.Y0.tile.tissue.png	221	1	2000	221	d4060415e67216ad6eef5231e2abbd06	0	0	0	0	0	0	0	0	0	0	0	0	0	/home/dhl_ec/bnelissen/Slides/CD3_manuscript/CD3_slides/AAA364.CD3/AAA364.CD3.run1	255	0.7	0.06	0.7	0.06	-7.20254708524	-10.993002282	0.413434192138	2.31672392187
36602.0	1783283.0	16074.0	11644.0	1783283.0	4000000.0	325.0	2.0	2.63	2.23	1.76	0.0700000000006	10.43	0.69	1.4	0.23	11.33	0.419999999999	3.22	2.46	0.62	AAA364.CD3.X9.Y1.tile.tissue.png	222	1	2000	222	e558011db7fce4b1ea668d712d560ec3	0	0	0	0	0	0	0	0	0	0	0	0	0	/home/dhl_ec/bnelissen/Slides/CD3_manuscript/CD3_slides/AAA364.CD3/AAA364.CD3.run1	255	0.7	0.06	0.7	0.06	-8.1718698047	-11.7080666014	1.14768986013	2.08154015625
0.0	2944819.0	0.0	13328.0	2944819.0	4000000.0	0.0	1.0	2.28	2.86	1.77	0.0700000000006	13.44	0.55	1.15	0.139999999999	10.06	0.43	3.33	2.29	0.55	AAA364.CD3.X9.Y10.tile.tissue.png	223	1	2000	223	d7d544e254435aa5b06c6f16b9d292a7	0	0	0	0	0	0	0	0	0	0	0	0	0	/home/dhl_ec/bnelissen/Slides/CD3_manuscript/CD3_slides/AAA364.CD3/AAA364.CD3.run1	255	0.7	0.06	0.7	0.06	0.0	-10.0468728619	0.0884924241099	2.02255391406
0.0	2796557.0	0.0	10873.0	2796557.0	4000000.0	0.0	1.0	3.37	1.27	1.75	0.0699999999997	9.52	0.54	1.19	0.16	10.1	0.23	2.1	1.43	0.799999999999	AAA364.CD3.X9.Y11.tile.tissue.png	224	1	2000	224	db5266017c14554937d3226a6d873957	0	0	0	0	0	0	0	0	0	0	0	0	0	/home/dhl_ec/bnelissen/Slides/CD3_manuscript/CD3_slides/AAA364.CD3/AAA364.CD3.run1	255	0.7	0.06	0.7	0.06	0.0	-11.0807606583	0.137415724496	4.81543206055
0.0	3000977.0	0.0	8032.0	3000977.0	4000000.0	0.0	1.0	2.48	2.78	1.14	0.04	6.08	0.34	0.690000000001	0.0900000000001	6.99	0.24	2.1	1.44	1.17	AAA364.CD3.X9.Y12.tile.tissue.png	225	1	2000	225	edf02075a27de054a448855ab078a924	0	0	0	0	0	0	0	0	0	0	0	0	0	/home/dhl_ec/bnelissen/Slides/CD3_manuscript/CD3_slides/AAA364.CD3/AAA364.CD3.run1	255	0.7	0.06	0.7	0.06	0.0	-11.0168149224	0.139531736248	4.39734875098
0.0	2436718.0	0.0	8390.0	2436718.0	4000000.0	0.0	1.0	2.22	1.89	1.75	0.0699999999997	9.17	0.53	1.22	0.17	9.71	0.35	3.25	2.24	0.87	AAA364.CD3.X9.Y13.tile.tissue.png	226	1	2000	226	8b292f615a1aa75a48442936652b1e08	0	0	0	0	0	0	0	0	0	0	0	0	0	/home/dhl_ec/bnelissen/Slides/CD3_manuscript/CD3_slides/AAA364.CD3/AAA364.CD3.run1	255	0.7	0.06	0.7	0.06	0.0	-11.1736520366	0.159063607791	6.082465125
0.0	1285977.0	0.0	7569.0	1285977.0	4000000.0	0.0	1.0	2.72	2.18	1.72	0.0799999999999	9.02	0.54	1.27	0.23	8.71	0.29	3.27	2.31	1.28	AAA364.CD3.X9.Y14.tile.tissue.png	227	1	2000	227	2577e8b04ec46b73d4282044ffd590d3	0	0	0	0	0	0	0	0	0	0	0	0	0	/home/dhl_ec/bnelissen/Slides/CD3_manuscript/CD3_slides/AAA364.CD3/AAA364.CD3.run1	255	0.7	0.06	0.7	0.06	0.0	-11.3265273882	0.112148815162	4.5964382207
0.0	269619.0	0.0	5963.0	269619.0	1260000.0	0.0	2.0	0.49	0.48	0.56	0.0200000000004	3.03	0.179999999999	0.38	0.0799999999999	2.65	0.0799999999999	1.03	0.7	0.18	AAA364.CD3.X9.Y15.tile.tissue.png	228	1	2000	228	2164010f869645965774f08ea67a1d3b	0	0	0	0	0	0	0	0	0	0	0	0	0	/home/dhl_ec/bnelissen/Slides/CD3_manuscript/CD3_slides/AAA364.CD3/AAA364.CD3.run1	255	0.7	0.06	0.7	0.06	0.0	-11.3892940086	0.0397040592466	8.0675930916
664.0	298641.0	223.0	4970.0	298641.0	4000000.0	3.0	3.0	0.83	2.62	1.74	0.0799999999999	9.29	0.54	1.35	0.290000000001	9.03	0.31	3.12	2.29	0.65	AAA364.CD3.X9.Y7.tile.tissue.png	229	1	2000	229	eb8cc183660e27acdde82118deb3f021	0	0	0	0	0	0	0	0	0	0	0	0	0	/home/dhl_ec/bnelissen/Slides/CD3_manuscript/CD3_slides/AAA364.CD3/AAA364.CD3.run1	255	0.7	0.06	0.7	0.06	-8.0974663219	-12.3743509028	1.19973990079	0.8233784375
1453.0	3063420.0	600.0	14466.0	3063420.0	4000000.0	12.0	1.0	1.1	2.82	1.67	0.0700000000006	9.11	0.54	1.15	0.13	11.98	0.469999999999	2.54	1.55	0.48	AAA364.CD3.X9.Y8.tile.tissue.png	230	1	2000	230	a5a63ed1ee735f0080ed8f87c5b99980	0	0	0	0	0	0	0	0	0	0	0	0	0	/home/dhl_ec/bnelissen/Slides/CD3_manuscript/CD3_slides/AAA364.CD3/AAA364.CD3.run1	255	0.7	0.06	0.7	0.06	-7.64119495268	-11.6443088202	0.87121926399	1.74052203125
215.0	3576072.0	70.0	11019.0	3576072.0	4000000.0	2.0	1.0	1.1	1.57	1.07	0.0499999999993	6.67	0.35	0.66	0.0699999999997	8.64	0.33	2.1	1.45	0.7	AAA364.CD3.X9.Y9.tile.tissue.png	231	1	2000	231	9ff232c30a7a77c71c5dd95405572e6b	0	0	0	0	0	0	0	0	0	0	0	0	0	/home/dhl_ec/bnelissen/Slides/CD3_manuscript/CD3_slides/AAA364.CD3/AAA364.CD3.run1	255	0.7	0.06	0.7	0.06	-6.49925359176	-11.5848482256	0.215990810003	0.123830439453
[truncated: 2 more columns]
