# Supplementary material for: SlideToolkit: An Assistive Toolset for the Histological Quantification of Whole Slide Images
Source: PLoS One. 2014 Nov 5;9(11):e110289. doi: 10.1371/journal.pone.0110289 (PMC4220929; doi:10.1371/journal.pone.0110289)
Supplement: RawData S1 — ICC and BlandAltman plot - measurements and r-script.zip. Measurements of Run1 and Run2, including the code for the calculation of the intraclass correlation coefficient (ICC) and the code for the Bland and Altman plot. (ZIP) [file pone.0110289.s003.zip › cellprofiler.measurements/run1.699d25a8f71cb98941b59022e20908cb.DefaultOUT_Image.csv]

AreaOccupied_AreaOccupied_DAB_Nuclei	AreaOccupied_AreaOccupied_Tissue	AreaOccupied_Perimeter_DAB_Nuclei	AreaOccupied_Perimeter_Tissue	AreaOccupied_TotalArea_DAB_Nuclei	AreaOccupied_TotalArea_Tissue	Count_DAB_Nuclei	Count_Tissue	ExecutionTime_01LoadImages	ExecutionTime_02ColorToGray	ExecutionTime_03Smooth	ExecutionTime_04ImageMath	ExecutionTime_05IdentifyPrimaryObjects	ExecutionTime_06MeasureImageAreaOccupied	ExecutionTime_07UnmixColors	ExecutionTime_08MaskImage	ExecutionTime_09IdentifyPrimaryObjects	ExecutionTime_10MeasureImageAreaOccupied	ExecutionTime_11OverlayOutlines	ExecutionTime_12OverlayOutlines	ExecutionTime_13SaveImages	FileName_Original	Group_Index	Group_Number	Height_Original	ImageNumber	MD5Digest_Original	ModuleError_01LoadImages	ModuleError_02ColorToGray	ModuleError_03Smooth	ModuleError_04ImageMath	ModuleError_05IdentifyPrimaryObjects	ModuleError_06MeasureImageAreaOccupied	ModuleError_07UnmixColors	ModuleError_08MaskImage	ModuleError_09IdentifyPrimaryObjects	ModuleError_10MeasureImageAreaOccupied	ModuleError_11OverlayOutlines	ModuleError_12OverlayOutlines	ModuleError_13SaveImages	PathName_Original	Scaling_Original	Threshold_FinalThreshold_DAB_Nuclei	Threshold_FinalThreshold_Tissue	Threshold_OrigThreshold_DAB_Nuclei	Threshold_OrigThreshold_Tissue	Threshold_SumOfEntropies_DAB_Nuclei	Threshold_SumOfEntropies_Tissue	Threshold_WeightedVariance_DAB_Nuclei	Threshold_WeightedVariance_Tissue
0.0	102496.0	0.0	4079.0	102496.0	4000000.0	0.0	5.0	2.88	3.46	1.22	0.05	6.73	0.37	0.74	0.21	6.32	0.14	2.16	1.53	1.12	AAA411.CD3+pv.X0.Y10.tile.tissue.png	1	1	2000	1	75a2064b7c42a9290d91aa30bf0a1007	0	0	0	0	0	0	0	0	0	0	0	0	0	/home/dhl_ec/bnelissen/Slides/CD3_manuscript/CD3_slides/AAA411.CD3+pv/AAA411.CD3+pv.run1	255	0.7	0.06	0.7	0.06	-6.66300054617	-9.8462068725	0.865677098946	0.2827250625
0.0	162866.0	0.0	6621.0	162866.0	4000000.0	0.0	12.0	2.78	1.04	1.28	0.05	6.73	0.38	0.73	0.2	5.86	0.15	2.15	1.59	0.79	AAA411.CD3+pv.X0.Y11.tile.tissue.png	2	1	2000	2	4b3014f936e1cd5bb8e6110a6b7c7a22	0	0	0	0	0	0	0	0	0	0	0	0	0	/home/dhl_ec/bnelissen/Slides/CD3_manuscript/CD3_slides/AAA411.CD3+pv/AAA411.CD3+pv.run1	255	0.7	0.06	0.7	0.06	0.0	-10.0791158749	0.450162729637	0.282686484375
0.0	48173.0	0.0	1824.0	48173.0	4000000.0	0.0	5.0	0.97	2.24	1.19	0.06	6.73	0.38	0.74	0.21	5.9	0.17	2.12	1.57	0.49	AAA411.CD3+pv.X0.Y12.tile.tissue.png	3	1	2000	3	a8a6d0ee08db618e8cfa062c106ec651	0	0	0	0	0	0	0	0	0	0	0	0	0	/home/dhl_ec/bnelissen/Slides/CD3_manuscript/CD3_slides/AAA411.CD3+pv/AAA411.CD3+pv.run1	255	0.7	0.06	0.7	0.06	0.0	-9.908539831	0.271403773574	0.507983445312
51.0	3261.0	33.0	360.0	3261.0	2312000.0	1.0	2.0	2.72	1.7	0.66	0.03	4.11	0.22	0.47	0.12	3.88	0.12	1.22	0.88	0.26	AAA411.CD3+pv.X0.Y13.tile.tissue.png	4	1	2000	4	42ff0f8edbc0e688257b3aaf0ec7aa0c	0	0	0	0	0	0	0	0	0	0	0	0	0	/home/dhl_ec/bnelissen/Slides/CD3_manuscript/CD3_slides/AAA411.CD3+pv/AAA411.CD3+pv.run1	255	0.7	0.06	0.7	0.06	-8.64544231012	-11.7840783408	2.9169832442	5.4507292906
0.0	99301.0	0.0	3907.0	99301.0	4000000.0	0.0	7.0	2.68	2.36	1.16	0.06	6.93	0.38	0.76	0.21	5.83	0.15	2.12	1.54	0.45	AAA411.CD3+pv.X0.Y8.tile.tissue.png	5	1	2000	5	996c57e087b82051cbe2b483acb3285a	0	0	0	0	0	0	0	0	0	0	0	0	0	/home/dhl_ec/bnelissen/Slides/CD3_manuscript/CD3_slides/AAA411.CD3+pv/AAA411.CD3+pv.run1	255	0.7	0.06	0.7	0.06	0.0	-10.5471941074	0.117380273266	4.89159598474
0.0	69849.0	0.0	3049.0	69849.0	4000000.0	0.0	7.0	1.1	1.05	1.14	0.05	6.59	0.37	0.72	0.2	5.72	0.14	2.1	1.55	0.51	AAA411.CD3+pv.X0.Y9.tile.tissue.png	6	1	2000	6	7192472a8029cd02ba7ecb298271e11e	0	0	0	0	0	0	0	0	0	0	0	0	0	/home/dhl_ec/bnelissen/Slides/CD3_manuscript/CD3_slides/AAA411.CD3+pv/AAA411.CD3+pv.run1	255	0.7	0.06	0.7	0.06	0.0	-9.11616463814	0.0422730074149	0.359569773285
144.0	3885069.0	50.0	8246.0	3885069.0	4000000.0	1.0	1.0	1.05	1.46	1.35	0.05	6.91	0.43	0.74	0.06	9.54	0.37	2.22	1.53	0.5	AAA411.CD3+pv.X1.Y10.tile.tissue.png	7	1	2000	7	58ee8f6500112e23d185604ee46801a0	0	0	0	0	0	0	0	0	0	0	0	0	0	/home/dhl_ec/bnelissen/Slides/CD3_manuscript/CD3_slides/AAA411.CD3+pv/AAA411.CD3+pv.run1	255	0.7	0.06	0.7	0.06	-8.53133238202	-11.3667522588	0.385633636744	0.0307422370605
369.0	1238309.0	159.0	7610.0	1238309.0	4000000.0	4.0	2.0	2.01	1.77	1.16	0.05	7.25	0.37	0.73	0.17	7.48	0.26	2.16	1.53	0.47	AAA411.CD3+pv.X1.Y11.tile.tissue.png	8	1	2000	8	1aed12df8998088fc803a71c53d09314	0	0	0	0	0	0	0	0	0	0	0	0	0	/home/dhl_ec/bnelissen/Slides/CD3_manuscript/CD3_slides/AAA411.CD3+pv/AAA411.CD3+pv.run1	255	0.7	0.06	0.7	0.06	-8.13374268617	-11.7321576594	0.522145682923	0.06383746875
0.0	22124.0	0.0	1153.0	22124.0	4000000.0	0.0	3.0	1.69	1.97	1.18	0.05	6.65	0.37	0.73	0.21	6.31	0.14	2.08	1.52	0.4	AAA411.CD3+pv.X1.Y12.tile.tissue.png	9	1	2000	9	fa77429fa13e3ecbf2cd65c2a421c1db	0	0	0	0	0	0	0	0	0	0	0	0	0	/home/dhl_ec/bnelissen/Slides/CD3_manuscript/CD3_slides/AAA411.CD3+pv/AAA411.CD3+pv.run1	255	0.7	0.06	0.7	0.06	-6.8329999035	-11.5321406582	0.267599505538	0.043250744812
0.0	2481.0	0.0	292.0	2481.0	2312000.0	0.0	1.0	0.73	0.75	0.66	0.03	3.9	0.23	0.43	0.14	3.32	0.08	1.21	0.9	0.39	AAA411.CD3+pv.X1.Y13.tile.tissue.png	10	1	2000	10	77b92418cb9a5652164f7c8736e698b7	0	0	0	0	0	0	0	0	0	0	0	0	0	/home/dhl_ec/bnelissen/Slides/CD3_manuscript/CD3_slides/AAA411.CD3+pv/AAA411.CD3+pv.run1	255	0.7	0.06	0.7	0.06	0.0	-10.0670503798	0.0907159549293	2.56960885036
0.0	0.0	0.0	0.0	0.0	4000000.0	0.0	0.0	1.48	2.22	1.15	0.06	6.2	0.29	0.88	0.21	4.57	0.13	2.03	1.53	0.36	AAA411.CD3+pv.X1.Y6.tile.tissue.png	11	1	2000	11	203028c9eca7e33559d57b93f359af25	0	0	0	0	0	0	0	0	0	0	0	0	0	/home/dhl_ec/bnelissen/Slides/CD3_manuscript/CD3_slides/AAA411.CD3+pv/AAA411.CD3+pv.run1	255	1.0	0.06	1.0	0.06	0.0	-10.2184528093	0.0	5.37559051933
0.0	5248.0	0.0	492.0	5248.0	4000000.0	0.0	1.0	2.87	1.03	1.14	0.05	6.64	0.37	0.77	0.21	5.77	0.14	2.06	1.54	0.38	AAA411.CD3+pv.X1.Y7.tile.tissue.png	12	1	2000	12	b7365d92fce4f4ce01119fadf698abac	0	0	0	0	0	0	0	0	0	0	0	0	0	/home/dhl_ec/bnelissen/Slides/CD3_manuscript/CD3_slides/AAA411.CD3+pv/AAA411.CD3+pv.run1	255	0.7	0.06	0.7	0.06	0.0	-10.0337636745	0.0202201226862	6.9220492266
0.0	120792.0	0.0	2768.0	120792.0	4000000.0	0.0	4.0	2.24	2.07	1.17	0.05	6.82	0.51	0.74	0.21	5.8	0.14	2.11	1.52	0.54	AAA411.CD3+pv.X1.Y8.tile.tissue.png	13	1	2000	13	d5fdc7f3734e96dab9edf6c0169ac69b	0	0	0	0	0	0	0	0	0	0	0	0	0	/home/dhl_ec/bnelissen/Slides/CD3_manuscript/CD3_slides/AAA411.CD3+pv/AAA411.CD3+pv.run1	255	0.7	0.06	0.7	0.06	0.0	-12.0363781355	0.77966792865	0.0525202050781
94.0	2521669.0	42.0	11102.0	2521669.0	4000000.0	1.0	5.0	2.14	2.68	1.2	0.05	10.41	0.53	0.74	0.11	8.4	0.31	2.22	1.51	0.43	AAA411.CD3+pv.X1.Y9.tile.tissue.png	14	1	2000	14	fa96296f7175867bc5dce8030bafefa7	0	0	0	0	0	0	0	0	0	0	0	0	0	/home/dhl_ec/bnelissen/Slides/CD3_manuscript/CD3_slides/AAA411.CD3+pv/AAA411.CD3+pv.run1	255	0.7	0.06	0.7	0.06	-8.31749867485	-11.8973228785	0.49998223206	0.0809163515625
0.0	23867.0	0.0	686.0	23867.0	4000000.0	0.0	1.0	2.96	2.1	1.18	0.06	6.72	0.45	0.74	0.21	5.76	0.14	2.07	1.52	0.38	AAA411.CD3+pv.X10.Y0.tile.tissue.png	15	1	2000	15	737635192b8c41aa1d4d0d1a6df738c3	0	0	0	0	0	0	0	0	0	0	0	0	0	/home/dhl_ec/bnelissen/Slides/CD3_manuscript/CD3_slides/AAA411.CD3+pv/AAA411.CD3+pv.run1	255	0.7	0.06	0.7	0.06	0.0	-10.3691951534	0.115797677298	1.25111632605
1133.0	2221904.0	448.0	8320.0	2221904.0	4000000.0	10.0	2.0	2.17	1.93	1.16	0.05	6.66	0.57	0.91	0.13	8.43	0.3	2.36	2.08	0.57	AAA411.CD3+pv.X10.Y1.tile.tissue.png	16	1	2000	16	bc475f3314cafaf19bd59e572fb10a38	0	0	0	0	0	0	0	0	0	0	0	0	0	/home/dhl_ec/bnelissen/Slides/CD3_manuscript/CD3_slides/AAA411.CD3+pv/AAA411.CD3+pv.run1	255	0.7	0.06	0.7	0.06	-7.76204142188	-10.9508892883	0.256476406978	0.059544296875
9002.0	3264209.0	3849.0	12739.0	3264209.0	4000000.0	88.0	4.0	1.32	2.0	1.17	0.05	7.03	0.38	0.73	0.08	9.13	0.34	2.21	1.5	0.44	AAA411.CD3+pv.X10.Y10.tile.tissue.png	17	1	2000	17	8a49111ba8945827300df43b999a701d	0	0	0	0	0	0	0	0	0	0	0	0	0	/home/dhl_ec/bnelissen/Slides/CD3_manuscript/CD3_slides/AAA411.CD3+pv/AAA411.CD3+pv.run1	255	0.7	0.06	0.7	0.06	-8.52953495001	-12.226500492	0.91754389716	0.185227216797
0.0	26567.0	0.0	1839.0	26567.0	4000000.0	0.0	3.0	1.98	1.92	1.18	0.06	6.93	0.37	0.81	0.21	5.61	0.13	2.01	1.48	0.41	AAA411.CD3+pv.X10.Y11.tile.tissue.png	18	1	2000	18	fa4d908853205d17d58d08c9ee908f62	0	0	0	0	0	0	0	0	0	0	0	0	0	/home/dhl_ec/bnelissen/Slides/CD3_manuscript/CD3_slides/AAA411.CD3+pv/AAA411.CD3+pv.run1	255	0.7	0.06	0.7	0.06	0.0	-10.4765131338	0.0433748438867	11.111538172
0.0	0.0	0.0	0.0	0.0	2312000.0	0.0	0.0	0.5	1.32	0.67	0.04	3.44	0.16	0.5	0.13	2.62	0.07	1.2	0.89	0.21	AAA411.CD3+pv.X10.Y13.tile.tissue.png	19	1	2000	19	6653ec4ccc6fb94fa94d2b46ca672bc9	0	0	0	0	0	0	0	0	0	0	0	0	0	/home/dhl_ec/bnelissen/Slides/CD3_manuscript/CD3_slides/AAA411.CD3+pv/AAA411.CD3+pv.run1	255	1.0	0.06	1.0	0.06	0.0	0.0	0.0	4.1774450692
374.0	3996158.0	193.0	8160.0	3996158.0	4000000.0	5.0	1.0	1.0	1.22	1.17	0.05	6.4	0.37	0.74	0.06	9.59	0.37	2.18	1.52	0.42	AAA411.CD3+pv.X10.Y2.tile.tissue.png	20	1	2000	20	cfaa204fae249a131a802c8cad8582ee	0	0	0	0	0	0	0	0	0	0	0	0	0	/home/dhl_ec/bnelissen/Slides/CD3_manuscript/CD3_slides/AAA411.CD3+pv/AAA411.CD3+pv.run1	255	0.7	0.06	0.7	0.06	-7.98475653293	-11.4640167942	0.435562642167	0.0438423570633
0.0	2441433.0	0.0	16775.0	2441433.0	4000000.0	0.0	6.0	0.99	1.09	1.18	0.05	6.62	0.38	0.72	0.13	7.96	0.24	2.17	1.49	0.41	AAA411.CD3+pv.X10.Y3.tile.tissue.png	21	1	2000	21	b6946ee904c98f679e43d1fb3ffbf250	0	0	0	0	0	0	0	0	0	0	0	0	0	/home/dhl_ec/bnelissen/Slides/CD3_manuscript/CD3_slides/AAA411.CD3+pv/AAA411.CD3+pv.run1	255	0.7	0.06	0.7	0.06	-6.82374185804	-11.5896178029	0.440327790503	0.0658769550781
100.0	3704677.0	49.0	10992.0	3704677.0	4000000.0	1.0	3.0	1.08	1.23	1.14	0.08	7.72	0.37	0.73	0.07	9.37	0.36	2.23	1.52	0.68	AAA411.CD3+pv.X10.Y4.tile.tissue.png	22	1	2000	22	de610df22e79b3c1efac4194e26f969b	0	0	0	0	0	0	0	0	0	0	0	0	0	/home/dhl_ec/bnelissen/Slides/CD3_manuscript/CD3_slides/AAA411.CD3+pv/AAA411.CD3+pv.run1	255	0.7	0.06	0.7	0.06	-7.71247115561	-11.6455784007	0.578526226649	0.0616649294434
5743.0	3984961.0	2503.0	8861.0	3984961.0	4000000.0	56.0	1.0	1.52	2.07	1.13	0.05	6.27	0.45	0.74	0.0599999999999	9.87	0.37	2.32	1.52	1.48	AAA411.CD3+pv.X10.Y5.tile.tissue.png	23	1	2000	23	e85d156b82e093ae35b5129309c64b18	0	0	0	0	0	0	0	0	0	0	0	0	0	/home/dhl_ec/bnelissen/Slides/CD3_manuscript/CD3_slides/AAA411.CD3+pv/AAA411.CD3+pv.run1	255	0.7	0.06	0.7	0.06	-8.86992439559	-11.6324886503	0.713129968231	0.0924268313293
21882.0	3757021.0	9659.0	16118.0	3757021.0	4000000.0	226.0	2.0	2.14	2.77	1.13	0.05	7.1	0.38	0.75	0.0700000000001	9.66	0.4	2.28	1.54	0.58	AAA411.CD3+pv.X10.Y6.tile.tissue.png	24	1	2000	24	939f5fc449fb140bf4cac45ac9586ced	0	0	0	0	0	0	0	0	0	0	0	0	0	/home/dhl_ec/bnelissen/Slides/CD3_manuscript/CD3_slides/AAA411.CD3+pv/AAA411.CD3+pv.run1	255	0.7	0.06	0.7	0.06	-9.17427699543	-12.7149013878	1.70847163099	0.270806083984
2319.0	1079605.0	1086.0	12554.0	1079605.0	4000000.0	26.0	5.0	1.33	1.1	1.16	0.05	7.32	0.44	0.74	0.18	8.01	0.25	2.18	1.48	0.48	AAA411.CD3+pv.X10.Y7.tile.tissue.png	25	1	2000	25	1db6753fce5a72205a92353f9f6f6040	0	0	0	0	0	0	0	0	0	0	0	0	0	/home/dhl_ec/bnelissen/Slides/CD3_manuscript/CD3_slides/AAA411.CD3+pv/AAA411.CD3+pv.run1	255	0.7	0.06	0.7	0.06	-8.96171482103	-12.380326989	1.52293693278	0.102316683594
5227.0	2396641.0	2352.0	20662.0	2396641.0	4000000.0	56.0	8.0	1.87	2.47	1.17	0.05	9.08	0.38	0.74	0.12	8.46	0.31	2.25	1.53	0.46	AAA411.CD3+pv.X10.Y8.tile.tissue.png	26	1	2000	26	bcbf19397549d28430a631f8b26537b0	0	0	0	0	0	0	0	0	0	0	0	0	0	/home/dhl_ec/bnelissen/Slides/CD3_manuscript/CD3_slides/AAA411.CD3+pv/AAA411.CD3+pv.run1	255	0.7	0.06	0.7	0.06	-8.79181891331	-12.3428177335	1.05557023262	0.122417832031
8624.0	3915144.0	3660.0	8020.0	3915144.0	4000000.0	84.0	1.0	2.66	1.62	1.18	0.05	6.44	0.38	0.76	0.0600000000001	9.84	0.36	2.15	1.54	0.43	AAA411.CD3+pv.X10.Y9.tile.tissue.png	27	1	2000	27	3e3910a24ccf18725bd8e63d3a123780	0	0	0	0	0	0	0	0	0	0	0	0	0	/home/dhl_ec/bnelissen/Slides/CD3_manuscript/CD3_slides/AAA411.CD3+pv/AAA411.CD3+pv.run1	255	0.7	0.06	0.7	0.06	-8.44337906823	-11.7718968297	0.602081694612	0.0875933528442
0.0	46871.0	0.0	2014.0	46871.0	4000000.0	0.0	4.0	2.44	2.02	1.19	0.0600000000001	6.68	0.39	0.76	0.21	5.88	0.14	2.14	1.54	0.37	AAA411.CD3+pv.X11.Y0.tile.tissue.png	28	1	2000	28	b39e48e6368ac24e01e1c4ddfb476262	0	0	0	0	0	0	0	0	0	0	0	0	0	/home/dhl_ec/bnelissen/Slides/CD3_manuscript/CD3_slides/AAA411.CD3+pv/AAA411.CD3+pv.run1	255	0.7	0.06	0.7	0.06	0.0	-10.2610948298	0.0950396517169	1.91160713126
70.0	1195233.0	43.0	8568.0	1195233.0	4000000.0	1.0	4.0	2.81	1.07	1.17	0.0500000000001	7.07	0.38	0.75	0.17	7.58	0.26	2.22	1.52	0.38	AAA411.CD3+pv.X11.Y1.tile.tissue.png	29	1	2000	29	aa0610958e41c5d25ac1cf4b4ac45b4a	0	0	0	0	0	0	0	0	0	0	0	0	0	/home/dhl_ec/bnelissen/Slides/CD3_manuscript/CD3_slides/AAA411.CD3+pv/AAA411.CD3+pv.run1	255	0.7	0.06	0.7	0.06	-7.87343917064	-11.4618856766	0.481820065816	0.105419845703
9399.0	2515733.0	4021.0	13284.0	2515733.0	4000000.0	92.0	10.0	1.47	1.48	1.36	0.0599999999999	9.65	0.37	0.74	0.12	8.44	0.31	2.18	1.53	0.58	AAA411.CD3+pv.X11.Y10.tile.tissue.png	30	1	2000	30	352ec1d4bffedfec969e0993afbb4cd4	0	0	0	0	0	0	0	0	0	0	0	0	0	/home/dhl_ec/bnelissen/Slides/CD3_manuscript/CD3_slides/AAA411.CD3+pv/AAA411.CD3+pv.run1	255	0.7	0.06	0.7	0.06	-8.53031712517	-12.1765077109	0.852236748659	0.160316570312
0.0	89024.0	0.0	2434.0	89024.0	4000000.0	0.0	2.0	1.6	1.63	1.17	0.0500000000001	6.76	0.46	0.94	0.22	5.95	0.14	2.12	1.52	0.37	AAA411.CD3+pv.X11.Y11.tile.tissue.png	31	1	2000	31	3d4654e360e565924228595258d706b2	0	0	0	0	0	0	0	0	0	0	0	0	0	/home/dhl_ec/bnelissen/Slides/CD3_manuscript/CD3_slides/AAA411.CD3+pv/AAA411.CD3+pv.run1	255	0.7	0.06	0.7	0.06	0.0	-11.7120155387	0.0930652193334	6.16523251709
0.0	0.0	0.0	0.0	0.0	2312000.0	0.0	0.0	2.15	1.97	0.73	0.04	3.99	0.17	0.57	0.12	2.68	0.08	1.2	0.89	0.21	AAA411.CD3+pv.X11.Y13.tile.tissue.png	32	1	2000	32	dd775d31efaaf2fcc2d9ceef04b76519	0	0	0	0	0	0	0	0	0	0	0	0	0	/home/dhl_ec/bnelissen/Slides/CD3_manuscript/CD3_slides/AAA411.CD3+pv/AAA411.CD3+pv.run1	255	1.0	0.06	1.0	0.06	0.0	-9.78356171194	0.0	3.88076470723
0.0	2329976.0	0.0	9576.0	2329976.0	4000000.0	0.0	4.0	2.14	2.27	1.16	0.05	6.72	0.38	0.75	0.13	8.39	0.24	2.27	1.53	0.4	AAA411.CD3+pv.X11.Y2.tile.tissue.png	33	1	2000	33	bc42d2b64798b22adc62f522d66911b2	0	0	0	0	0	0	0	0	0	0	0	0	0	/home/dhl_ec/bnelissen/Slides/CD3_manuscript/CD3_slides/AAA411.CD3+pv/AAA411.CD3+pv.run1	255	0.7	0.06	0.7	0.06	-5.88009716237	-11.6234890172	0.457664264131	0.05832228125
308.0	1435935.0	155.0	16082.0	1435935.0	4000000.0	4.0	7.0	0.9	1.72	1.15	0.04	7.23	0.39	0.73	0.16	7.61	0.27	2.34	1.53	0.45	AAA411.CD3+pv.X11.Y3.tile.tissue.png	34	1	2000	34	0115c5670ed86110458b1acaf31eab3e	0	0	0	0	0	0	0	0	0	0	0	0	0	/home/dhl_ec/bnelissen/Slides/CD3_manuscript/CD3_slides/AAA411.CD3+pv/AAA411.CD3+pv.run1	255	0.7	0.06	0.7	0.06	-8.34646263215	-12.1731718985	0.94568359814	0.0939271777344
0.0	3978849.0	0.0	8688.0	3978849.0	4000000.0	0.0	1.0	0.89	1.13	1.17	0.05	7.83	0.37	0.74	0.0599999999999	9.0	0.29	2.17	1.53	0.53	AAA411.CD3+pv.X11.Y4.tile.tissue.png	35	1	2000	35	befcbc77b3bddda538f9be75e3cf74c3	0	0	0	0	0	0	0	0	0	0	0	0	0	/home/dhl_ec/bnelissen/Slides/CD3_manuscript/CD3_slides/AAA411.CD3+pv/AAA411.CD3+pv.run1	255	0.7	0.06	0.7	0.06	-7.85192416796	-12.0111734602	0.745878853883	0.0830636966553
28429.0	3550825.0	11990.0	19364.0	3550825.0	4000000.0	290.0	3.0	0.91	1.62	1.22	0.05	6.65	0.39	0.76	0.08	9.64	0.35	2.22	1.54	0.48	AAA411.CD3+pv.X11.Y5.tile.tissue.png	36	1	2000	36	36d0669d7aa5b9b46591abe95fcecc93	0	0	0	0	0	0	0	0	0	0	0	0	0	/home/dhl_ec/bnelissen/Slides/CD3_manuscript/CD3_slides/AAA411.CD3+pv/AAA411.CD3+pv.run1	255	0.7	0.06	0.7	0.06	-9.08564546978	-12.1239858217	1.14183186255	0.190646600586
2821.0	2607504.0	1293.0	14155.0	2607504.0	4000000.0	32.0	3.0	1.16	2.2	1.17	0.05	7.32	0.4	0.74	0.13	8.63	0.3	2.17	1.55	0.54	AAA411.CD3+pv.X11.Y6.tile.tissue.png	37	1	2000	37	48e1dfbe328abbc9477f54f28b7a6a12	0	0	0	0	0	0	0	0	0	0	0	0	0	/home/dhl_ec/bnelissen/Slides/CD3_manuscript/CD3_slides/AAA411.CD3+pv/AAA411.CD3+pv.run1	255	0.7	0.06	0.7	0.06	-9.00610702579	-12.696788846	1.63348106968	0.165948939453
3345.0	1678027.0	1498.0	8466.0	1678027.0	4000000.0	36.0	4.0	1.38	1.57	1.21	0.0500000000001	6.63	0.37	0.75	0.15	7.98	0.28	2.17	1.52	0.58	AAA411.CD3+pv.X11.Y7.tile.tissue.png	38	1	2000	38	6a5ad390b3ed6bfc9205617177f9469d	0	0	0	0	0	0	0	0	0	0	0	0	0	/home/dhl_ec/bnelissen/Slides/CD3_manuscript/CD3_slides/AAA411.CD3+pv/AAA411.CD3+pv.run1	255	0.7	0.06	0.7	0.06	-8.6847716902	-12.0474841308	0.8432005859	0.08022540625
4811.0	3484791.0	2165.0	13698.0	3484791.0	4000000.0	50.0	3.0	1.01	1.15	1.16	0.05	6.97	0.38	0.73	0.08	8.99	0.35	2.12	1.49	0.61	AAA411.CD3+pv.X11.Y8.tile.tissue.png	39	1	2000	39	4e05f1174dc6a76113d09bd4fd004f98	0	0	0	0	0	0	0	0	0	0	0	0	0	/home/dhl_ec/bnelissen/Slides/CD3_manuscript/CD3_slides/AAA411.CD3+pv/AAA411.CD3+pv.run1	255	0.7	0.06	0.7	0.06	-8.79383662962	-12.2718649746	1.16816080656	0.112862225586
6070.0	3990033.0	2740.0	8780.0	3990033.0	4000000.0	65.0	1.0	1.31	1.2	1.5	0.0500000000001	7.63	0.37	0.73	0.05	9.54	0.37	2.17	1.53	0.63	AAA411.CD3+pv.X11.Y9.tile.tissue.png	40	1	2000	40	7a3ccfbae93833591d26b34aa2664b93	0	0	0	0	0	0	0	0	0	0	0	0	0	/home/dhl_ec/bnelissen/Slides/CD3_manuscript/CD3_slides/AAA411.CD3+pv/AAA411.CD3+pv.run1	255	0.7	0.06	0.7	0.06	-8.50801835805	-11.6120283128	0.824842051213	0.0616723955765
0.0	98380.0	0.0	3640.0	98380.0	4000000.0	0.0	7.0	0.88	1.04	1.19	0.0599999999999	6.67	0.38	0.75	0.22	5.92	0.14	2.17	1.53	0.47	AAA411.CD3+pv.X12.Y0.tile.tissue.png	41	1	2000	41	3054747e292025cf3040cc311decdf3b	0	0	0	0	0	0	0	0	0	0	0	0	0	/home/dhl_ec/bnelissen/Slides/CD3_manuscript/CD3_slides/AAA411.CD3+pv/AAA411.CD3+pv.run1	255	0.7	0.06	0.7	0.06	0.0	-10.8605481119	0.247881460917	0.483283540039
0.0	17598.0	0.0	1076.0	17598.0	4000000.0	0.0	3.0	1.17	1.09	1.14	0.04	6.62	0.37	0.74	0.21	5.86	0.13	2.11	1.55	0.48	AAA411.CD3+pv.X12.Y1.tile.tissue.png	42	1	2000	42	d366a8b8e64d7fc38b7f70435b678f9e	0	0	0	0	0	0	0	0	0	0	0	0	0	/home/dhl_ec/bnelissen/Slides/CD3_manuscript/CD3_slides/AAA411.CD3+pv/AAA411.CD3+pv.run1	255	0.7	0.06	0.7	0.06	0.0	-12.2339312313	0.037711589929	0.100654868156
9286.0	1811034.0	3696.0	13188.0	1811034.0	4000000.0	78.0	12.0	1.14	1.88	1.15	0.05	7.04	0.37	0.73	0.15	7.98	0.29	2.16	1.52	0.41	AAA411.CD3+pv.X12.Y10.tile.tissue.png	43	1	2000	43	db3db3553f432607ba1ae8452830e10f	0	0	0	0	0	0	0	0	0	0	0	0	0	/home/dhl_ec/bnelissen/Slides/CD3_manuscript/CD3_slides/AAA411.CD3+pv/AAA411.CD3+pv.run1	255	0.7	0.06	0.7	0.06	-8.81909702617	-12.1584244477	0.973260697091	0.169077900391
0.0	7524.0	0.0	412.0	7524.0	4000000.0	0.0	1.0	1.2	2.61	1.22	0.0500000000002	6.58	0.37	0.9	0.21	5.84	0.13	2.1	1.52	0.36	AAA411.CD3+pv.X12.Y11.tile.tissue.png	44	1	2000	44	c4845d29a0dc62193f67d20b5ca68780	0	0	0	0	0	0	0	0	0	0	0	0	0	/home/dhl_ec/bnelissen/Slides/CD3_manuscript/CD3_slides/AAA411.CD3+pv/AAA411.CD3+pv.run1	255	0.7	0.06	0.7	0.06	0.0	-10.4816021246	0.0208046450252	3.23182335037
0.0	0.0	0.0	0.0	0.0	2312000.0	0.0	0.0	0.59	0.6	0.68	0.0300000000002	3.31	0.18	0.52	0.13	2.67	0.0799999999999	1.17	0.87	0.21	AAA411.CD3+pv.X12.Y13.tile.tissue.png	45	1	2000	45	0e182b2899914b9e2439c867205eeaeb	0	0	0	0	0	0	0	0	0	0	0	0	0	/home/dhl_ec/bnelissen/Slides/CD3_manuscript/CD3_slides/AAA411.CD3+pv/AAA411.CD3+pv.run1	255	1.0	0.06	1.0	0.06	0.0	0.0	0.0	4.5885683391
0.0	24684.0	0.0	1120.0	24684.0	4000000.0	0.0	3.0	1.07	1.77	1.15	0.04	6.66	0.38	0.75	0.22	6.38	0.13	2.1	1.54	0.37	AAA411.CD3+pv.X12.Y2.tile.tissue.png	46	1	2000	46	836b2c87999759aa53b51fde5fc0013e	0	0	0	0	0	0	0	0	0	0	0	0	0	/home/dhl_ec/bnelissen/Slides/CD3_manuscript/CD3_slides/AAA411.CD3+pv/AAA411.CD3+pv.run1	255	0.7	0.06	0.7	0.06	-7.6851574365	-12.1623634458	0.353885846941	0.0608003228149
330.0	2335016.0	130.0	13475.0	2335016.0	4000000.0	2.0	4.0	1.51	2.27	1.16	0.05	6.65	0.38	0.75	0.13	8.5	0.3	2.21	1.53	0.43	AAA411.CD3+pv.X12.Y3.tile.tissue.png	47	1	2000	47	6d4de77c5c12716a5ae588e025d2ffe2	0	0	0	0	0	0	0	0	0	0	0	0	0	/home/dhl_ec/bnelissen/Slides/CD3_manuscript/CD3_slides/AAA411.CD3+pv/AAA411.CD3+pv.run1	255	0.7	0.06	0.7	0.06	-8.46057224769	-11.9805063763	0.834862616454	0.0992458515625
1108.0	3999008.0	488.0	8204.0	3999008.0	4000000.0	11.0	1.0	0.96	1.41	1.21	0.05	8.54	0.38	0.73	0.0600000000002	9.69	0.36	2.15	1.48	0.43	AAA411.CD3+pv.X12.Y4.tile.tissue.png	48	1	2000	48	1d346140522aa6531090dd6fc4e3dff9	0	0	0	0	0	0	0	0	0	0	0	0	0	/home/dhl_ec/bnelissen/Slides/CD3_manuscript/CD3_slides/AAA411.CD3+pv/AAA411.CD3+pv.run1	255	0.7	0.06	0.7	0.06	-8.95002405508	-11.9483813849	0.757641492377	0.0915397661133
36962.0	3698945.0	15773.0	18281.0	3698945.0	4000000.0	393.0	3.0	2.24	1.44	1.13	0.04	7.59	0.38	0.74	0.0799999999999	9.5	0.35	2.17	1.49	0.42	AAA411.CD3+pv.X12.Y5.tile.tissue.png	49	1	2000	49	ccbb2cb92b9b7250ae45151de2129b2d	0	0	0	0	0	0	0	0	0	0	0	0	0	/home/dhl_ec/bnelissen/Slides/CD3_manuscript/CD3_slides/AAA411.CD3+pv/AAA411.CD3+pv.run1	255	0.7	0.06	0.7	0.06	-9.12244709528	-12.7701617498	1.55584220502	0.307913892578
48650.0	1312867.0	19779.0	10284.0	1312867.0	4000000.0	449.0	4.0	2.25	1.41	1.23	0.04	7.01	0.37	0.73	0.16	7.85	0.27	2.16	1.52	0.39	AAA411.CD3+pv.X12.Y6.tile.tissue.png	50	1	2000	50	ab26805aac10a348aa5ad186316a7639	0	0	0	0	0	0	0	0	0	0	0	0	0	/home/dhl_ec/bnelissen/Slides/CD3_manuscript/CD3_slides/AAA411.CD3+pv/AAA411.CD3+pv.run1	255	0.7	0.06	0.7	0.06	-9.31009720063	-12.8260793419	1.95921773469	0.204896515625
6184.0	2243616.0	2829.0	13478.0	2243616.0	4000000.0	68.0	1.0	2.95	2.42	1.2	0.04	6.72	0.38	0.75	0.12	8.47	0.3	2.18	1.54	0.41	AAA411.CD3+pv.X12.Y7.tile.tissue.png	51	1	2000	51	415930c6821048fd3f1b2339b1f632d9	0	0	0	0	0	0	0	0	0	0	0	0	0	/home/dhl_ec/bnelissen/Slides/CD3_manuscript/CD3_slides/AAA411.CD3+pv/AAA411.CD3+pv.run1	255	0.7	0.06	0.7	0.06	-8.24102363981	-11.774647095	0.699716432468	0.0954315195312
8248.0	3036003.0	3411.0	19313.0	3036003.0	4000000.0	79.0	4.0	0.88	1.11	1.19	0.05	6.94	0.39	0.74	0.0899999999999	9.03	0.34	2.22	1.52	0.59	AAA411.CD3+pv.X12.Y8.tile.tissue.png	52	1	2000	52	1438e899d95ebcf86528d9e20bb01641	0	0	0	0	0	0	0	0	0	0	0	0	0	/home/dhl_ec/bnelissen/Slides/CD3_manuscript/CD3_slides/AAA411.CD3+pv/AAA411.CD3+pv.run1	255	0.7	0.06	0.7	0.06	-8.61932248927	-12.2581611123	0.971996093553	0.133373580078
15597.0	3994342.0	6348.0	8815.0	3994342.0	4000000.0	144.0	1.0	0.96	1.19	1.18	0.04	6.35	0.38	0.76	0.0599999999999	9.77	0.36	2.1	1.48	0.54	AAA411.CD3+pv.X12.Y9.tile.tissue.png	53	1	2000	53	7f12d180a589542e52c38607d775451b	0	0	0	0	0	0	0	0	0	0	0	0	0	/home/dhl_ec/bnelissen/Slides/CD3_manuscript/CD3_slides/AAA411.CD3+pv/AAA411.CD3+pv.run1	255	0.7	0.0613521813574	0.7	0.0613521813574	-8.55583197966	-11.576820387	0.980586965829	0.0878943431854
0.0	78664.0	0.0	5120.0	78664.0	4000000.0	0.0	12.0	0.86	1.04	1.16	0.0500000000002	6.77	0.37	0.73	0.21	5.74	0.13	2.09	1.48	0.52	AAA411.CD3+pv.X13.Y0.tile.tissue.png	54	1	2000	54	32f56834108c9d3f4cfa8a367f5d917a	0	0	0	0	0	0	0	0	0	0	0	0	0	/home/dhl_ec/bnelissen/Slides/CD3_manuscript/CD3_slides/AAA411.CD3+pv/AAA411.CD3+pv.run1	255	0.7	0.06	0.7	0.06	0.0	-10.2208760303	0.482330604692	0.777109487061
0.0	39083.0	0.0	1801.0	39083.0	4000000.0	0.0	4.0	0.82	1.08	1.16	0.04	6.5	0.37	0.72	0.22	5.79	0.14	2.06	1.48	0.5	AAA411.CD3+pv.X13.Y1.tile.tissue.png	55	1	2000	55	7dbb62eb81e2352704e62ef096c803da	0	0	0	0	0	0	0	0	0	0	0	0	0	/home/dhl_ec/bnelissen/Slides/CD3_manuscript/CD3_slides/AAA411.CD3+pv/AAA411.CD3+pv.run1	255	0.7	0.06	0.7	0.06	0.0	-11.4092440498	0.0694648510961	0.0892233580933
4032.0	1000706.0	1653.0	20470.0	1000706.0	4000000.0	31.0	20.0	0.85	1.05	1.16	0.05	6.84	0.37	0.7	0.17	7.24	0.24	2.23	1.49	0.52	AAA411.CD3+pv.X13.Y10.tile.tissue.png	56	1	2000	56	3a82c48791527209e2293b2b6fb2552e	0	0	0	0	0	0	0	0	0	0	0	0	0	/home/dhl_ec/bnelissen/Slides/CD3_manuscript/CD3_slides/AAA411.CD3+pv/AAA411.CD3+pv.run1	255	0.7	0.06	0.7	0.06	-8.7767597544	-10.478724958	1.66369815232	0.483090125
0.0	0.0	0.0	0.0	0.0	4000000.0	0.0	0.0	0.72	0.91	1.1	0.05	5.12	0.29	0.85	0.21	4.3	0.12	1.96	1.44	0.53	AAA411.CD3+pv.X13.Y11.tile.tissue.png	57	1	2000	57	4e057c8ff02687aaeb6756e71e2e8056	0	0	0	0	0	0	0	0	0	0	0	0	0	/home/dhl_ec/bnelissen/Slides/CD3_manuscript/CD3_slides/AAA411.CD3+pv/AAA411.CD3+pv.run1	255	1.0	0.06	1.0	0.06	0.0	0.0	0.0	2.19487575
0.0	0.0	0.0	0.0	0.0	2312000.0	0.0	0.0	0.89	1.26	0.78	0.03	3.38	0.16	0.49	0.11	2.35	0.0700000000002	1.09	0.82	0.19	AAA411.CD3+pv.X13.Y13.tile.tissue.png	58	1	2000	58	678e15e4003f19e20e1dcd862047a241	0	0	0	0	0	0	0	0	0	0	0	0	0	/home/dhl_ec/bnelissen/Slides/CD3_manuscript/CD3_slides/AAA411.CD3+pv/AAA411.CD3+pv.run1	255	1.0	0.06	1.0	0.06	0.0	-10.1105108115	0.0	3.91218861593
0.0	15036.0	0.0	535.0	15036.0	4000000.0	0.0	1.0	1.65	1.43	1.26	0.04	6.33	0.65	0.69	0.22	5.31	0.12	1.97	1.41	0.56	AAA411.CD3+pv.X13.Y2.tile.tissue.png	59	1	2000	59	f548f88293f8b4740ab5ad8fbc47ef4f	0	0	0	0	0	0	0	0	0	0	0	0	0	/home/dhl_ec/bnelissen/Slides/CD3_manuscript/CD3_slides/AAA411.CD3+pv/AAA411.CD3+pv.run1	255	0.7	0.06	0.7	0.06	0.0	-11.8442219384	0.0376961462737	0.0536423695984
115.0	2711636.0	66.0	9099.0	2711636.0	4000000.0	2.0	2.0	2.1	2.36	1.1	0.04	9.47	0.37	0.71	0.0999999999999	8.07	0.3	2.05	1.43	0.58	AAA411.CD3+pv.X13.Y3.tile.tissue.png	60	1	2000	60	5d3d67e79b75e1167e1977ed4decc65b	0	0	0	0	0	0	0	0	0	0	0	0	0	/home/dhl_ec/bnelissen/Slides/CD3_manuscript/CD3_slides/AAA411.CD3+pv/AAA411.CD3+pv.run1	255	0.7	0.06	0.7	0.06	-8.11540694323	-12.4948219063	1.14392677465	0.144716416016
23949.0	3992971.0	10388.0	8727.0	3992971.0	4000000.0	264.0	1.0	1.51	1.66	1.1	0.04	5.87	0.35	0.72	0.0599999999999	9.6	0.37	2.13	1.48	0.42	AAA411.CD3+pv.X13.Y4.tile.tissue.png	61	1	2000	61	d7c6a4c2693b98941e96e0fb39379e34	0	0	0	0	0	0	0	0	0	0	0	0	0	/home/dhl_ec/bnelissen/Slides/CD3_manuscript/CD3_slides/AAA411.CD3+pv/AAA411.CD3+pv.run1	255	0.7	0.06	0.7	0.06	-9.18819874123	-11.9240727674	0.827233157404	0.130957510193
15462.0	3757922.0	7062.0	18600.0	3757922.0	4000000.0	167.0	1.0	0.9	1.13	1.11	0.05	7.09	0.38	0.73	0.0599999999999	9.53	0.36	2.36	1.5	0.4	AAA411.CD3+pv.X13.Y5.tile.tissue.png	62	1	2000	62	335311c69f25097e40e93661e82d3ca8	0	0	0	0	0	0	0	0	0	0	0	0	0	/home/dhl_ec/bnelissen/Slides/CD3_manuscript/CD3_slides/AAA411.CD3+pv/AAA411.CD3+pv.run1	255	0.7	0.06	0.7	0.06	-9.17433706036	-12.8439597311	1.79397423922	0.321694550781
4133.0	880606.0	1744.0	19596.0	880606.0	4000000.0	42.0	10.0	0.98	1.07	1.13	0.04	6.31	0.35	0.71	0.16	6.75	0.23	2.11	1.44	0.36	AAA411.CD3+pv.X13.Y6.tile.tissue.png	63	1	2000	63	5316da46575025914630c7d3c46f2328	0	0	0	0	0	0	0	0	0	0	0	0	0	/home/dhl_ec/bnelissen/Slides/CD3_manuscript/CD3_slides/AAA411.CD3+pv/AAA411.CD3+pv.run1	255	0.7	0.06	0.7	0.06	-9.26155779669	-12.6312390366	2.04321758238	0.148869457031
10735.0	3782932.0	4369.0	8407.0	3782932.0	4000000.0	97.0	1.0	1.56	1.52	1.19	0.04	6.16	0.35	0.82	0.0599999999999	9.54	0.34	2.11	1.44	0.4	AAA411.CD3+pv.X13.Y7.tile.tissue.png	64	1	2000	64	95e7d29f4a036f421c5a4d5231526c0b	0	0	0	0	0	0	0	0	0	0	0	0	0	/home/dhl_ec/bnelissen/Slides/CD3_manuscript/CD3_slides/AAA411.CD3+pv/AAA411.CD3+pv.run1	255	0.7	0.06	0.7	0.06	-8.26715007227	-11.5554322176	0.449258778815	0.0628740141602
18055.0	3911748.0	6958.0	10090.0	3911748.0	4000000.0	145.0	1.0	1.43	1.07	1.11	0.05	7.14	0.38	0.76	0.14	9.37	0.34	2.03	1.43	0.4	AAA411.CD3+pv.X13.Y8.tile.tissue.png	65	1	2000	65	65c342277365d8b55bb08a7632cde6c8	0	0	0	0	0	0	0	0	0	0	0	0	0	/home/dhl_ec/bnelissen/Slides/CD3_manuscript/CD3_slides/AAA411.CD3+pv/AAA411.CD3+pv.run1	255	0.7	0.06	0.7	0.06	-8.53031444666	-11.7107892245	0.678571121251	0.103595066101
15667.0	3999430.0	6620.0	8101.0	3999430.0	4000000.0	153.0	1.0	1.17	1.6	1.07	0.05	7.0	0.35	0.72	0.05	9.16	0.35	2.06	1.43	0.41	AAA411.CD3+pv.X13.Y9.tile.tissue.png	66	1	2000	66	f1cfa54f72c78197eff2ebbd3cefba08	0	0	0	0	0	0	0	0	0	0	0	0	0	/home/dhl_ec/bnelissen/Slides/CD3_manuscript/CD3_slides/AAA411.CD3+pv/AAA411.CD3+pv.run1	255	0.7	0.0649182124941	0.7	0.0649182124941	-8.57715966924	-11.2458769882	0.664930740647	0.0515179061155
0.0	63560.0	0.0	4707.0	63560.0	4000000.0	0.0	13.0	1.29	1.29	1.1	0.0599999999999	6.2	0.66	0.71	0.2	5.81	0.12	2.0	1.43	0.34	AAA411.CD3+pv.X14.Y0.tile.tissue.png	67	1	2000	67	c17d238c2f7291d7945aaf0fec2a5d82	0	0	0	0	0	0	0	0	0	0	0	0	0	/home/dhl_ec/bnelissen/Slides/CD3_manuscript/CD3_slides/AAA411.CD3+pv/AAA411.CD3+pv.run1	255	0.7	0.06	0.7	0.06	-7.37223272966	-10.6942433466	0.645960906608	1.46176437158
323.0	205709.0	97.0	5721.0	205709.0	4000000.0	1.0	7.0	1.1	1.02	1.04	0.04	6.24	0.36	0.77	0.19	6.73	0.21	2.09	1.48	0.36	AAA411.CD3+pv.X14.Y1.tile.tissue.png	68	1	2000	68	3dd6b64c74b7b72ec6f9f793806eac41	0	0	0	0	0	0	0	0	0	0	0	0	0	/home/dhl_ec/bnelissen/Slides/CD3_manuscript/CD3_slides/AAA411.CD3+pv/AAA411.CD3+pv.run1	255	0.7	0.06	0.7	0.06	-6.83599694012	-10.6370475003	0.0579543947372	0.149003498047
0.0	35739.0	0.0	2578.0	35739.0	4000000.0	0.0	6.0	0.81	1.25	1.12	0.05	6.05	0.44	1.15	0.2	6.02	0.12	2.05	1.49	0.46	AAA411.CD3+pv.X14.Y10.tile.tissue.png	69	1	2000	69	cc49fdfa1aed651dfe67463cfd5cd7ad	0	0	0	0	0	0	0	0	0	0	0	0	0	/home/dhl_ec/bnelissen/Slides/CD3_manuscript/CD3_slides/AAA411.CD3+pv/AAA411.CD3+pv.run1	255	0.7	0.06	0.7	0.06	-5.89299232575	-10.1210488154	0.684617638073	4.09556993604
0.0	0.0	0.0	0.0	0.0	2312000.0	0.0	0.0	0.48	0.56	0.63	0.03	3.04	0.16	0.51	0.14	2.36	0.0699999999999	1.08	0.83	0.19	AAA411.CD3+pv.X14.Y13.tile.tissue.png	70	1	2000	70	b89e555aa6eb1206339fcdc39906cd54	0	0	0	0	0	0	0	0	0	0	0	0	0	/home/dhl_ec/bnelissen/Slides/CD3_manuscript/CD3_slides/AAA411.CD3+pv/AAA411.CD3+pv.run1	255	1.0	0.06	1.0	0.06	0.0	0.0	0.0	4.73491479239
0.0	13811.0	0.0	1036.0	13811.0	4000000.0	0.0	2.0	1.46	1.19	1.07	0.04	6.7	0.36	0.72	0.22	5.85	0.13	2.03	1.48	0.36	AAA411.CD3+pv.X14.Y2.tile.tissue.png	71	1	2000	71	64c49b6f7bd6968e2807c82c1f64b879	0	0	0	0	0	0	0	0	0	0	0	0	0	/home/dhl_ec/bnelissen/Slides/CD3_manuscript/CD3_slides/AAA411.CD3+pv/AAA411.CD3+pv.run1	255	0.7	0.06	0.7	0.06	0.0	-11.5671637555	0.0649579830997	0.0781143696289
156.0	2182501.0	83.0	10298.0	2182501.0	4000000.0	2.0	3.0	0.89	1.02	1.11	0.0500000000002	6.52	0.36	0.68	0.13	8.11	0.31	2.13	1.48	0.54	AAA411.CD3+pv.X14.Y3.tile.tissue.png	72	1	2000	72	5eea61feda474fa90f117471b7416de7	0	0	0	0	0	0	0	0	0	0	0	0	0	/home/dhl_ec/bnelissen/Slides/CD3_manuscript/CD3_slides/AAA411.CD3+pv/AAA411.CD3+pv.run1	255	0.7	0.06	0.7	0.06	-8.53107785457	-12.1921886345	1.29685079808	0.117541542969
41614.0	3961565.0	16301.0	9831.0	3961565.0	4000000.0	383.0	1.0	1.1	1.11	1.17	0.04	6.17	0.35	0.69	0.0600000000002	9.09	0.35	2.05	1.43	0.86	AAA411.CD3+pv.X14.Y4.tile.tissue.png	73	1	2000	73	8f2037c425f9a837245d2a0dac5e8854	0	0	0	0	0	0	0	0	0	0	0	0	0	/home/dhl_ec/bnelissen/Slides/CD3_manuscript/CD3_slides/AAA411.CD3+pv/AAA411.CD3+pv.run1	255	0.7	0.0600603430966	0.7	0.0600603430966	-8.97972922612	-11.5084295946	0.67962243471	0.126812163239
12911.0	3754664.0	6012.0	15053.0	3754664.0	4000000.0	152.0	3.0	1.53	1.47	1.34	0.04	6.73	0.38	0.71	0.0699999999999	9.45	0.37	2.15	1.47	0.55	AAA411.CD3+pv.X14.Y5.tile.tissue.png	74	1	2000	74	ce4eae3b1f20554c28bee31089c3229f	0	0	0	0	0	0	0	0	0	0	0	0	0	/home/dhl_ec/bnelissen/Slides/CD3_manuscript/CD3_slides/AAA411.CD3+pv/AAA411.CD3+pv.run1	255	0.7	0.06	0.7	0.06	-9.17768111281	-12.9432849198	1.86596630459	0.297940099609
12522.0	1114517.0	5361.0	17562.0	1114517.0	4000000.0	123.0	5.0	0.83	1.3	1.12	0.05	6.32	0.36	0.68	0.17	6.93	0.24	2.01	1.43	0.56	AAA411.CD3+pv.X14.Y6.tile.tissue.png	75	1	2000	75	e38e414412198ae80aef4345295cfea3	0	0	0	0	0	0	0	0	0	0	0	0	0	/home/dhl_ec/bnelissen/Slides/CD3_manuscript/CD3_slides/AAA411.CD3+pv/AAA411.CD3+pv.run1	255	0.7	0.06	0.7	0.06	-9.14751873508	-12.7952816701	2.04069052006	0.144347160156
10853.0	3166434.0	4260.0	8596.0	3166434.0	4000000.0	91.0	1.0	1.41	1.73	1.13	0.0400000000002	6.64	0.35	0.69	0.0800000000002	8.47	0.31	2.05	1.42	0.46	AAA411.CD3+pv.X14.Y7.tile.tissue.png	76	1	2000	76	360259884abccf9027dc8b586c19e2eb	0	0	0	0	0	0	0	0	0	0	0	0	0	/home/dhl_ec/bnelissen/Slides/CD3_manuscript/CD3_slides/AAA411.CD3+pv/AAA411.CD3+pv.run1	255	0.7	0.06	0.7	0.06	-8.58466262807	-11.6139037529	0.739767113046	0.0834612944336
11129.0	4000000.0	4635.0	7996.0	4000000.0	4000000.0	106.0	1.0	1.13	1.7	1.1	0.0500000000002	6.91	0.3	0.74	0.04	8.94	0.35	2.01	1.42	0.56	AAA411.CD3+pv.X14.Y8.tile.tissue.png	77	1	2000	77	9fa207b117b7dab4e59ae62be74dcfec	0	0	0	0	0	0	0	0	0	0	0	0	0	/home/dhl_ec/bnelissen/Slides/CD3_manuscript/CD3_slides/AAA411.CD3+pv/AAA411.CD3+pv.run1	255	0.7	0.0657549660605	0.7	0.0657549660605	-8.36293757093	-10.9737973277	0.473652975174	0.0356585943394
10341.0	3109951.0	4304.0	9426.0	3109951.0	4000000.0	97.0	3.0	1.57	1.73	1.06	0.05	6.28	0.35	0.7	0.0900000000001	8.36	0.31	2.05	1.44	0.62	AAA411.CD3+pv.X14.Y9.tile.tissue.png	78	1	2000	78	1994ce953c7133e39aa003cd7bd434de	0	0	0	0	0	0	0	0	0	0	0	0	0	/home/dhl_ec/bnelissen/Slides/CD3_manuscript/CD3_slides/AAA411.CD3+pv/AAA411.CD3+pv.run1	255	0.7	0.06	0.7	0.06	-8.55625155855	-11.8873188757	0.890019819691	0.104910083984
0.0	25927.0	0.0	706.0	25927.0	4000000.0	0.0	1.0	1.65	1.25	1.17	0.0800000000002	6.39	0.47	0.9	0.2	5.24	0.13	1.96	1.44	0.78	AAA411.CD3+pv.X15.Y0.tile.tissue.png	79	1	2000	79	9e530afb364b1d40a8cbf77a53808a73	0	0	0	0	0	0	0	0	0	0	0	0	0	/home/dhl_ec/bnelissen/Slides/CD3_manuscript/CD3_slides/AAA411.CD3+pv/AAA411.CD3+pv.run1	255	0.7	0.06	0.7	0.06	0.0	-11.5698528615	0.103786894454	8.63944699557
0.0	59965.0	0.0	2114.0	59965.0	4000000.0	0.0	3.0	1.38	1.56	1.17	0.04	6.34	0.34	0.69	0.21	5.86	0.14	2.08	1.5	0.53	AAA411.CD3+pv.X15.Y1.tile.tissue.png	80	1	2000	80	6a87a4ce7a29bb00dab4c35373786896	0	0	0	0	0	0	0	0	0	0	0	0	0	/home/dhl_ec/bnelissen/Slides/CD3_manuscript/CD3_slides/AAA411.CD3+pv/AAA411.CD3+pv.run1	255	0.7	0.06	0.7	0.06	0.0	-11.8631613096	0.0316801215097	0.165439940872
0.0	0.0	0.0	0.0	0.0	4000000.0	0.0	0.0	0.87	0.99	1.11	0.05	5.86	0.29	0.8	0.22	4.76	0.13	2.03	1.52	0.54	AAA411.CD3+pv.X15.Y10.tile.tissue.png	81	1	2000	81	88257b3aaceee27632228d522440a55b	0	0	0	0	0	0	0	0	0	0	0	0	0	/home/dhl_ec/bnelissen/Slides/CD3_manuscript/CD3_slides/AAA411.CD3+pv/AAA411.CD3+pv.run1	255	1.0	0.06	1.0	0.06	0.0	-11.264581848	0.0	9.46222382255
0.0	8776.0	0.0	434.0	8776.0	2312000.0	0.0	1.0	0.59	0.61	0.69	0.04	4.05	0.21	0.51	0.13	3.23	0.12	1.29	0.86	0.22	AAA411.CD3+pv.X15.Y13.tile.tissue.png	82	1	2000	82	f4ea860ba464d59ca7c5d677b4eeded1	0	0	0	0	0	0	0	0	0	0	0	0	0	/home/dhl_ec/bnelissen/Slides/CD3_manuscript/CD3_slides/AAA411.CD3+pv/AAA411.CD3+pv.run1	255	0.7	0.06	0.7	0.06	0.0	-10.8878827685	0.0312499652261	3.44409574768
0.0	0.0	0.0	0.0	0.0	4000000.0	0.0	0.0	0.82	1.11	1.12	0.05	6.41	0.3	0.72	0.2	4.68	0.13	2.01	1.48	0.51	AAA411.CD3+pv.X15.Y2.tile.tissue.png	83	1	2000	83	8aa0355e2568b8da1c96ea0ecf44b31d	0	0	0	0	0	0	0	0	0	0	0	0	0	/home/dhl_ec/bnelissen/Slides/CD3_manuscript/CD3_slides/AAA411.CD3+pv/AAA411.CD3+pv.run1	255	1.0	0.06	1.0	0.06	0.0	-11.8083343308	0.0	0.0673555049971
87.0	1013138.0	40.0	7807.0	1013138.0	4000000.0	1.0	1.0	0.97	1.33	1.08	0.04	6.32	0.35	0.68	0.17	7.37	0.25	2.17	1.5	0.67	AAA411.CD3+pv.X15.Y3.tile.tissue.png	84	1	2000	84	bd72a253fbb883809ae598b8c66eb7a5	0	0	0	0	0	0	0	0	0	0	0	0	0	/home/dhl_ec/bnelissen/Slides/CD3_manuscript/CD3_slides/AAA411.CD3+pv/AAA411.CD3+pv.run1	255	0.7	0.06	0.7	0.06	-8.33611295879	-12.0797804279	1.04765512314	0.0717533105469
303.0	3992032.0	128.0	8216.0	3992032.0	4000000.0	3.0	1.0	1.16	1.19	1.17	0.05	6.51	0.37	0.71	0.0599999999999	9.39	0.36	2.16	1.48	0.58	AAA411.CD3+pv.X15.Y4.tile.tissue.png	85	1	2000	85	22a24cfb535949ae666f3669542ef72f	0	0	0	0	0	0	0	0	0	0	0	0	0	/home/dhl_ec/bnelissen/Slides/CD3_manuscript/CD3_slides/AAA411.CD3+pv/AAA411.CD3+pv.run1	255	0.7	0.06	0.7	0.06	-8.43153251624	-11.6398342995	0.423502657026	0.0593097191544
40073.0	3620089.0	15237.0	15707.0	3620089.0	4000000.0	338.0	5.0	1.09	1.21	1.18	0.05	6.95	0.35	0.7	0.0599999999999	9.35	0.35	2.12	1.44	0.56	AAA411.CD3+pv.X15.Y5.tile.tissue.png	86	1	2000	86	f3da03b51442281cbd09d77828a7e761	0	0	0	0	0	0	0	0	0	0	0	0	0	/home/dhl_ec/bnelissen/Slides/CD3_manuscript/CD3_slides/AAA411.CD3+pv/AAA411.CD3+pv.run1	255	0.7	0.06	0.7	0.06	-9.4716136982	-12.7289278582	1.63751557256	0.319414281738
2536.0	1093661.0	1141.0	14364.0	1093661.0	4000000.0	26.0	4.0	0.92	1.58	1.08	0.04	6.54	0.37	0.72	0.17	7.08	0.24	2.02	1.43	0.55	AAA411.CD3+pv.X15.Y6.tile.tissue.png	87	1	2000	87	723892da84aba8b4b0a68ae8adcceed3	0	0	0	0	0	0	0	0	0	0	0	0	0	/home/dhl_ec/bnelissen/Slides/CD3_manuscript/CD3_slides/AAA411.CD3+pv/AAA411.CD3+pv.run1	255	0.7	0.06	0.7	0.06	-8.98766079903	-12.7209689868	2.04642003501	0.133089699219
8300.0	2310129.0	3299.0	7924.0	2310129.0	4000000.0	70.0	2.0	1.0	1.18	1.12	0.0500000000002	6.55	0.37	0.71	0.13	8.22	0.29	2.14	1.48	0.6	AAA411.CD3+pv.X15.Y7.tile.tissue.png	88	1	2000	88	c1a5d614b0fdae04bcb58dde142ea494	0	0	0	0	0	0	0	0	0	0	0	0	0	/home/dhl_ec/bnelissen/Slides/CD3_manuscript/CD3_slides/AAA411.CD3+pv/AAA411.CD3+pv.run1	255	0.7	0.06	0.7	0.06	-8.781859141	-12.2050732417	1.155351181	0.113465796875
10502.0	3994015.0	4551.0	8221.0	3994015.0	4000000.0	103.0	1.0	1.09	1.47	1.13	0.0500000000002	7.52	0.37	0.71	0.0599999999999	9.5	0.36	2.11	1.74	1.08	AAA411.CD3+pv.X15.Y8.tile.tissue.png	89	1	2000	89	f1be44ec368fa8c5e593fc31893e426d	0	0	0	0	0	0	0	0	0	0	0	0	0	/home/dhl_ec/bnelissen/Slides/CD3_manuscript/CD3_slides/AAA411.CD3+pv/AAA411.CD3+pv.run1	255	0.7	0.06	0.7	0.06	-8.69814944931	-11.9011414569	0.958282946965	0.0660894294434
3201.0	951016.0	1308.0	8011.0	951016.0	4000000.0	28.0	4.0	0.98	1.25	1.07	0.0500000000002	6.51	0.65	0.69	0.17	6.78	0.23	2.04	1.48	1.13	AAA411.CD3+pv.X15.Y9.tile.tissue.png	90	1	2000	90	e3aae1e19d4e85bf1e17890c63ecbeab	0	0	0	0	0	0	0	0	0	0	0	0	0	/home/dhl_ec/bnelissen/Slides/CD3_manuscript/CD3_slides/AAA411.CD3+pv/AAA411.CD3+pv.run1	255	0.7	0.06	0.7	0.06	-8.90655834059	-12.2771153214	1.07760420035	0.0984602148438
0.0	82872.0	0.0	3838.0	82872.0	4000000.0	0.0	9.0	1.41	1.06	1.07	0.0600000000004	6.03	0.35	0.71	0.2	5.28	0.13	1.98	1.43	0.52	AAA411.CD3+pv.X16.Y1.tile.tissue.png	91	1	2000	91	fc81087c6fdb3e967436bdd401b96a8b	0	0	0	0	0	0	0	0	0	0	0	0	0	/home/dhl_ec/bnelissen/Slides/CD3_manuscript/CD3_slides/AAA411.CD3+pv/AAA411.CD3+pv.run1	255	0.7	0.06	0.7	0.06	0.0	-10.3052637395	0.0540787569516	3.26702756482
0.0	19402.0	0.0	622.0	19402.0	4000000.0	0.0	1.0	1.52	1.25	1.12	0.0500000000002	6.36	0.35	0.76	0.2	5.29	0.12	1.95	1.43	0.79	AAA411.CD3+pv.X16.Y10.tile.tissue.png	92	1	2000	92	4992a400416ff2f830ed092e4d5cb983	0	0	0	0	0	0	0	0	0	0	0	0	0	/home/dhl_ec/bnelissen/Slides/CD3_manuscript/CD3_slides/AAA411.CD3+pv/AAA411.CD3+pv.run1	255	0.7	0.06	0.7	0.06	0.0	-10.5241242071	0.0271523269891	11.3402135247
0.0	9488.0	0.0	486.0	9488.0	2312000.0	0.0	1.0	0.9	1.29	0.64	0.0300000000002	3.49	0.2	0.78	0.12	2.97	0.0699999999997	1.14	0.82	0.2	AAA411.CD3+pv.X16.Y13.tile.tissue.png	93	1	2000	93	bce31752114803ce0c3be7c33aee86cb	0	0	0	0	0	0	0	0	0	0	0	0	0	/home/dhl_ec/bnelissen/Slides/CD3_manuscript/CD3_slides/AAA411.CD3+pv/AAA411.CD3+pv.run1	255	0.7	0.06	0.7	0.06	0.0	-11.9483334578	0.792633468345	2.80794194432
0.0	43856.0	0.0	2136.0	43856.0	4000000.0	0.0	4.0	1.35	1.48	1.24	0.04	5.98	0.36	0.66	0.2	5.24	0.12	1.96	1.43	0.54	AAA411.CD3+pv.X16.Y2.tile.tissue.png	94	1	2000	94	690a17cc5fda2371f1f796b2b2303540	0	0	0	0	0	0	0	0	0	0	0	0	0	/home/dhl_ec/bnelissen/Slides/CD3_manuscript/CD3_slides/AAA411.CD3+pv/AAA411.CD3+pv.run1	255	0.7	0.06	0.7	0.06	0.0	-11.4118013364	0.0229289094187	0.0669605703583
0.0	72080.0	0.0	2676.0	72080.0	4000000.0	0.0	5.0	2.08	1.43	1.13	0.0500000000002	6.03	0.34	0.72	0.2	5.24	0.12	1.99	1.43	0.82	AAA411.CD3+pv.X16.Y3.tile.tissue.png	95	1	2000	95	b853325f8e52f00112be02e9528c1800	0	0	0	0	0	0	0	0	0	0	0	0	0	/home/dhl_ec/bnelissen/Slides/CD3_manuscript/CD3_slides/AAA411.CD3+pv/AAA411.CD3+pv.run1	255	0.7	0.06	0.7	0.06	0.0	-12.3229587185	0.110691564223	0.0578853969727
1526.0	2929859.0	558.0	11910.0	2929859.0	4000000.0	13.0	3.0	1.51	2.26	1.1	0.0500000000002	6.13	0.37	0.72	0.0999999999999	8.66	0.32	2.15	1.49	0.56	AAA411.CD3+pv.X16.Y4.tile.tissue.png	96	1	2000	96	a5d02622404e0e23a6b9ea920a36d238	0	0	0	0	0	0	0	0	0	0	0	0	0	/home/dhl_ec/bnelissen/Slides/CD3_manuscript/CD3_slides/AAA411.CD3+pv/AAA411.CD3+pv.run1	255	0.7	0.06	0.7	0.06	-8.95118096056	-12.0986303938	0.789571527408	0.14469053125
22154.0	3962907.0	10017.0	10108.0	3962907.0	4000000.0	228.0	1.0	2.06	1.2	1.17	0.0499999999997	6.94	0.37	0.71	0.0599999999999	9.62	0.35	2.14	1.48	1.11	AAA411.CD3+pv.X16.Y5.tile.tissue.png	97	1	2000	97	2a606d4f516160ab57cd990e25a396a0	0	0	0	0	0	0	0	0	0	0	0	0	0	/home/dhl_ec/bnelissen/Slides/CD3_manuscript/CD3_slides/AAA411.CD3+pv/AAA411.CD3+pv.run1	255	0.7	0.06	0.7	0.06	-9.1989785281	-12.5348966693	1.27100221685	0.279886888184
4618.0	720025.0	2089.0	8859.0	720025.0	4000000.0	48.0	5.0	1.45	2.63	1.14	0.0499999999997	7.12	0.37	0.7	0.17	7.05	0.24	2.04	1.47	0.69	AAA411.CD3+pv.X16.Y6.tile.tissue.png	98	1	2000	98	ca2df4a6a752ea709bca07f284f12553	0	0	0	0	0	0	0	0	0	0	0	0	0	/home/dhl_ec/bnelissen/Slides/CD3_manuscript/CD3_slides/AAA411.CD3+pv/AAA411.CD3+pv.run1	255	0.7	0.06	0.7	0.06	-9.08329410034	-12.8731946229	1.96712975419	0.107224425781
3956.0	1196608.0	1654.0	7861.0	1196608.0	4000000.0	38.0	1.0	1.13	2.22	1.12	0.0499999999997	7.36	0.36	0.71	0.17	7.49	0.26	2.14	1.51	0.82	AAA411.CD3+pv.X16.Y7.tile.tissue.png	99	1	2000	99	dfd874ed34eddc5bdfb1c6ac13469271	0	0	0	0	0	0	0	0	0	0	0	0	0	/home/dhl_ec/bnelissen/Slides/CD3_manuscript/CD3_slides/AAA411.CD3+pv/AAA411.CD3+pv.run1	255	0.7	0.06	0.7	0.06	-8.90638673041	-11.8522545058	1.32905016446	0.0839812246094
10478.0	3020710.0	4442.0	8776.0	3020710.0	4000000.0	97.0	2.0	1.35	1.2	1.11	0.0500000000002	7.21	0.37	0.72	0.0999999999999	8.76	0.33	2.11	1.48	0.55	AAA411.CD3+pv.X16.Y8.tile.tissue.png	100	1	2000	100	012feaef076648fa2a8216f8c4539344	0	0	0	0	0	0	0	0	0	0	0	0	0	/home/dhl_ec/bnelissen/Slides/CD3_manuscript/CD3_slides/AAA411.CD3+pv/AAA411.CD3+pv.run1	255	0.7	0.06	0.7	0.06	-8.82456508944	-12.042685948	1.14506066514	0.117662416016
0.0	22284.0	0.0	1895.0	22284.0	4000000.0	0.0	5.0	1.55	1.08	1.14	0.0500000000002	6.82	0.37	0.71	0.21	5.67	0.13	2.03	1.48	0.57	AAA411.CD3+pv.X16.Y9.tile.tissue.png	101	1	2000	101	73bf5fcca2ef60ffd396be18493f87ea	0	0	0	0	0	0	0	0	0	0	0	0	0	/home/dhl_ec/bnelissen/Slides/CD3_manuscript/CD3_slides/AAA411.CD3+pv/AAA411.CD3+pv.run1	255	0.7	0.06	0.7	0.06	0.0	-12.2497108363	0.202253153713	0.0538171022034
0.0	45223.0	0.0	2452.0	45223.0	4000000.0	0.0	5.0	0.97	1.1	1.13	0.0599999999999	6.82	0.36	0.78	0.2	5.36	0.12	1.98	1.42	0.52	AAA411.CD3+pv.X17.Y1.tile.tissue.png	102	1	2000	102	4dff65251a4b38e766a0b334425acf43	0	0	0	0	0	0	0	0	0	0	0	0	0	/home/dhl_ec/bnelissen/Slides/CD3_manuscript/CD3_slides/AAA411.CD3+pv/AAA411.CD3+pv.run1	255	0.7	0.06	0.7	0.06	0.0	-10.7652124021	0.0301520231167	11.193752156
0.0	2931.0	0.0	290.0	2931.0	4000000.0	0.0	1.0	2.16	1.3	1.13	0.0599999999999	6.07	0.56	0.81	0.19	5.21	0.13	1.93	1.48	1.08	AAA411.CD3+pv.X17.Y10.tile.tissue.png	103	1	2000	103	e47a9d03b0c9da94b7db09a07f7d1911	0	0	0	0	0	0	0	0	0	0	0	0	0	/home/dhl_ec/bnelissen/Slides/CD3_manuscript/CD3_slides/AAA411.CD3+pv/AAA411.CD3+pv.run1	255	0.7	0.06	0.7	0.06	0.0	-10.2130455057	0.046974471062	11.7463876659
0.0	0.0	0.0	0.0	0.0	2312000.0	0.0	0.0	1.45	1.1	0.81	0.0300000000002	2.92	0.16	0.48	0.11	2.33	0.0599999999999	1.09	0.86	0.2	AAA411.CD3+pv.X17.Y13.tile.tissue.png	104	1	2000	104	3e7fae4e25312cfc73af98cc1728a040	0	0	0	0	0	0	0	0	0	0	0	0	0	/home/dhl_ec/bnelissen/Slides/CD3_manuscript/CD3_slides/AAA411.CD3+pv/AAA411.CD3+pv.run1	255	1.0	0.06	1.0	0.06	0.0	0.0	0.0	4.74861461938
0.0	20294.0	0.0	642.0	20294.0	4000000.0	0.0	1.0	0.81	1.09	1.08	0.04	6.0	0.34	0.69	0.2	5.24	0.13	1.93	1.44	0.52	AAA411.CD3+pv.X17.Y2.tile.tissue.png	105	1	2000	105	8ef297aeef570d00a3b7a3d58f438a7b	0	0	0	0	0	0	0	0	0	0	0	0	0	/home/dhl_ec/bnelissen/Slides/CD3_manuscript/CD3_slides/AAA411.CD3+pv/AAA411.CD3+pv.run1	255	0.7	0.06	0.7	0.06	0.0	-11.7175764927	0.0254361562521	0.0582960810928
0.0	5094.0	0.0	470.0	5094.0	4000000.0	0.0	2.0	1.2	1.36	1.09	0.0500000000002	6.28	0.34	0.71	0.21	5.7	0.14	2.04	1.48	0.53	AAA411.CD3+pv.X17.Y3.tile.tissue.png	106	1	2000	106	16e4062eb7f4c3fe0138e2988e16eebf	0	0	0	0	0	0	0	0	0	0	0	0	0	/home/dhl_ec/bnelissen/Slides/CD3_manuscript/CD3_slides/AAA411.CD3+pv/AAA411.CD3+pv.run1	255	0.7	0.06	0.7	0.06	0.0	-11.9676992712	1.47968916786	0.074428710144
133.0	1509789.0	80.0	9451.0	1509789.0	4000000.0	2.0	6.0	1.4	1.17	1.11	0.0500000000002	7.04	0.36	0.7	0.14	7.63	0.27	2.11	1.48	0.57	AAA411.CD3+pv.X17.Y4.tile.tissue.png	107	1	2000	107	5fd83cb0b3adc87834ad4d26db7b85d3	0	0	0	0	0	0	0	0	0	0	0	0	0	/home/dhl_ec/bnelissen/Slides/CD3_manuscript/CD3_slides/AAA411.CD3+pv/AAA411.CD3+pv.run1	255	0.7	0.06	0.7	0.06	-8.34136043958	-12.0152937831	0.804932645966	0.106596730469
13144.0	3972623.0	5828.0	9084.0	3972623.0	4000000.0	135.0	1.0	1.07	1.25	1.11	0.04	6.86	0.37	0.71	0.0599999999999	9.61	0.37	2.1	1.47	0.55	AAA411.CD3+pv.X17.Y5.tile.tissue.png	108	1	2000	108	bab24508fba4ac460a6dc6bfac035438	0	0	0	0	0	0	0	0	0	0	0	0	0	/home/dhl_ec/bnelissen/Slides/CD3_manuscript/CD3_slides/AAA411.CD3+pv/AAA411.CD3+pv.run1	255	0.7	0.06	0.7	0.06	-9.38716568072	-12.3162533651	1.23378019925	0.207984499634
5515.0	929293.0	2113.0	10497.0	929293.0	4000000.0	48.0	2.0	0.99	1.24	1.06	0.0499999999997	6.21	0.38	0.7	0.17	6.78	0.23	1.97	1.44	0.77	AAA411.CD3+pv.X17.Y6.tile.tissue.png	109	1	2000	109	af5b641b0869cfc6c620043d5483e1f8	0	0	0	0	0	0	0	0	0	0	0	0	0	/home/dhl_ec/bnelissen/Slides/CD3_manuscript/CD3_slides/AAA411.CD3+pv/AAA411.CD3+pv.run1	255	0.7	0.06	0.7	0.06	-9.22879751375	-12.7664989817	2.06651807313	0.144697113281
803.0	593584.0	353.0	9752.0	593584.0	4000000.0	9.0	3.0	1.29	1.75	1.09	0.04	6.5	0.35	0.7	0.18	7.11	0.23	2.11	1.49	1.15	AAA411.CD3+pv.X17.Y7.tile.tissue.png	110	1	2000	110	4e9a17d7a51530ca8885c4c5d8601c50	0	0	0	0	0	0	0	0	0	0	0	0	0	/home/dhl_ec/bnelissen/Slides/CD3_manuscript/CD3_slides/AAA411.CD3+pv/AAA411.CD3+pv.run1	255	0.7	0.06	0.7	0.06	-8.91054946109	-12.0402860761	1.88257237028	0.088173953125
1589.0	1211392.0	683.0	12418.0	1211392.0	4000000.0	14.0	9.0	1.03	1.19	1.13	0.04	7.2	0.38	0.72	0.17	7.35	0.26	2.12	1.47	0.599999999999	AAA411.CD3+pv.X17.Y8.tile.tissue.png	111	1	2000	111	f755a60deb4eb9a8ac66e86990bcf03d	0	0	0	0	0	0	0	0	0	0	0	0	0	/home/dhl_ec/bnelissen/Slides/CD3_manuscript/CD3_slides/AAA411.CD3+pv/AAA411.CD3+pv.run1	255	0.7	0.06	0.7	0.06	-9.28120525549	-12.3760203501	1.88117565018	0.131872757812
0.0	0.0	0.0	0.0	0.0	4000000.0	0.0	0.0	0.97	1.08	1.16	0.0500000000002	6.34	0.46	0.73	0.22	4.32	0.12	2.18	1.43	0.57	AAA411.CD3+pv.X17.Y9.tile.tissue.png	112	1	2000	112	ded980233bb01c44144fd3847067e86b	0	0	0	0	0	0	0	0	0	0	0	0	0	/home/dhl_ec/bnelissen/Slides/CD3_manuscript/CD3_slides/AAA411.CD3+pv/AAA411.CD3+pv.run1	255	1.0	0.06	1.0	0.06	0.0	-11.8724739255	0.0	0.0485393629513
0.0	27381.0	0.0	1130.0	27381.0	4000000.0	0.0	2.0	1.31	1.5	1.06	0.0599999999999	6.05	0.56	0.89	0.19	5.3	0.13	1.94	1.43	0.52	AAA411.CD3+pv.X18.Y1.tile.tissue.png	113	1	2000	113	326940b8b3173e1fc27a86e76d02f8de	0	0	0	0	0	0	0	0	0	0	0	0	0	/home/dhl_ec/bnelissen/Slides/CD3_manuscript/CD3_slides/AAA411.CD3+pv/AAA411.CD3+pv.run1	255	0.7	0.06	0.7	0.06	0.0	-11.1783696408	0.0670560121597	1.84434709143
0.0	0.0	0.0	0.0	0.0	4000000.0	0.0	0.0	1.22	1.23	1.06	0.0499999999997	5.71	0.41	0.909999999999	0.2	4.24	0.12	1.89	1.43	0.55	AAA411.CD3+pv.X18.Y10.tile.tissue.png	114	1	2000	114	1d152c97dafad6a367742b490558854c	0	0	0	0	0	0	0	0	0	0	0	0	0	/home/dhl_ec/bnelissen/Slides/CD3_manuscript/CD3_slides/AAA411.CD3+pv/AAA411.CD3+pv.run1	255	1.0	0.06	1.0	0.06	0.0	-10.9835981326	0.0	10.994553314
0.0	0.0	0.0	0.0	0.0	2312000.0	0.0	0.0	1.18	1.15	0.73	0.0300000000002	3.0	0.15	0.49	0.12	2.33	0.0599999999999	1.07	0.82	0.21	AAA411.CD3+pv.X18.Y13.tile.tissue.png	115	1	2000	115	6a43ef8fd59838272a3e5bcb36292b62	0	0	0	0	0	0	0	0	0	0	0	0	0	/home/dhl_ec/bnelissen/Slides/CD3_manuscript/CD3_slides/AAA411.CD3+pv/AAA411.CD3+pv.run1	255	1.0	0.06	1.0	0.06	0.0	0.0	0.0	4.29859731834
0.0	41458.0	0.0	1278.0	41458.0	4000000.0	0.0	2.0	0.81	1.43	1.11	0.0500000000002	6.78	0.37	0.73	0.21	5.7	0.13	2.03	1.53	0.52	AAA411.CD3+pv.X18.Y2.tile.tissue.png	116	1	2000	116	a7eb839413c57fcc4867c47824c1c652	0	0	0	0	0	0	0	0	0	0	0	0	0	/home/dhl_ec/bnelissen/Slides/CD3_manuscript/CD3_slides/AAA411.CD3+pv/AAA411.CD3+pv.run1	255	0.7	0.06	0.7	0.06	0.0	-10.2779002152	0.0759257674936	3.89404154779
0.0	4463.0	0.0	378.0	4463.0	4000000.0	0.0	1.0	0.95	1.11	1.16	0.0499999999997	6.45	0.37	0.71	0.21	5.72	0.13	2.01	1.49	0.51	AAA411.CD3+pv.X18.Y3.tile.tissue.png	117	1	2000	117	fb87d1223b5e80ff9fa56f8e3fac68e6	0	0	0	0	0	0	0	0	0	0	0	0	0	/home/dhl_ec/bnelissen/Slides/CD3_manuscript/CD3_slides/AAA411.CD3+pv/AAA411.CD3+pv.run1	255	0.7	0.06	0.7	0.06	0.0	-11.930882672	0.0139830211286	0.0531621957932
0.0	1085828.0	0.0	7730.0	1085828.0	4000000.0	0.0	3.0	0.98	1.23	1.14	0.0500000000002	7.26	0.37	0.72	0.17	6.57	0.18	2.1	1.45	0.61	AAA411.CD3+pv.X18.Y4.tile.tissue.png	118	1	2000	118	60f80fc27eb63fcd64a67a5e9c5d3466	0	0	0	0	0	0	0	0	0	0	0	0	0	/home/dhl_ec/bnelissen/Slides/CD3_manuscript/CD3_slides/AAA411.CD3+pv/AAA411.CD3+pv.run1	255	0.7	0.06	0.7	0.06	-8.38787693229	-12.0383188571	0.988431220653	0.0800370859375
15415.0	3660351.0	6037.0	14508.0	3660351.0	4000000.0	134.0	5.0	1.16	1.2	1.08	0.0500000000002	6.68	0.38	0.71	0.0800000000004	9.46	0.36	2.13	1.48	0.56	AAA411.CD3+pv.X18.Y5.tile.tissue.png	119	1	2000	119	b9c2e8ca935dccd1f403da9720ba3332	0	0	0	0	0	0	0	0	0	0	0	0	0	/home/dhl_ec/bnelissen/Slides/CD3_manuscript/CD3_slides/AAA411.CD3+pv/AAA411.CD3+pv.run1	255	0.7	0.06	0.7	0.06	-8.96927959037	-12.1430889098	0.998028831445	0.161975323242
3012.0	985733.0	1264.0	11346.0	985733.0	4000000.0	29.0	5.0	0.95	2.06	1.15	0.0499999999997	7.02	0.38	0.73	0.18	7.27	0.25	2.1	1.49	0.66	AAA411.CD3+pv.X18.Y6.tile.tissue.png	120	1	2000	120	30e011fb09ff27477103c9d6e7756831	0	0	0	0	0	0	0	0	0	0	0	0	0	/home/dhl_ec/bnelissen/Slides/CD3_manuscript/CD3_slides/AAA411.CD3+pv/AAA411.CD3+pv.run1	255	0.7	0.06	0.7	0.06	-8.79284880255	-12.448666648	1.56412733062	0.120033050781
0.0	8785.0	0.0	478.0	8785.0	4000000.0	0.0	1.0	0.91	1.09	1.1	0.0499999999997	6.1	0.35	0.69	0.21	5.92	0.22	2.05	1.49	0.55	AAA411.CD3+pv.X18.Y7.tile.tissue.png	121	1	2000	121	d82c38ea9f81a98c83041256d131d9f0	0	0	0	0	0	0	0	0	0	0	0	0	0	/home/dhl_ec/bnelissen/Slides/CD3_manuscript/CD3_slides/AAA411.CD3+pv/AAA411.CD3+pv.run1	255	0.7	0.06	0.7	0.06	0.0	-11.7880735783	0.0190300061612	0.0433922765656
0.0	53466.0	0.0	1600.0	53466.0	4000000.0	0.0	2.0	1.21	1.14	1.16	0.0499999999997	6.88	0.36	0.71	0.2	5.85	0.13	1.97	1.42	0.53	AAA411.CD3+pv.X18.Y8.tile.tissue.png	122	1	2000	122	d405ab3e1568151253ed5a4ca5996d68	0	0	0	0	0	0	0	0	0	0	0	0	0	/home/dhl_ec/bnelissen/Slides/CD3_manuscript/CD3_slides/AAA411.CD3+pv/AAA411.CD3+pv.run1	255	0.7	0.06	0.7	0.06	-6.28019909287	-11.5141144273	0.16544997217	0.0683869711304
253.0	15170.0	124.0	1119.0	15170.0	4000000.0	3.0	2.0	1.73	1.9	1.57	0.0500000000002	6.17	0.34	0.67	0.2	6.26	0.21	2.03	1.49	0.57	AAA411.CD3+pv.X18.Y9.tile.tissue.png	123	1	2000	123	be3ff8ef2d4aee6a4f3feb5aa409fb69	0	0	0	0	0	0	0	0	0	0	0	0	0	/home/dhl_ec/bnelissen/Slides/CD3_manuscript/CD3_slides/AAA411.CD3+pv/AAA411.CD3+pv.run1	255	0.7	0.06	0.7	0.06	-8.52105685099	-12.4278360479	1.04684174638	0.0462610473633
0.0	34196.0	0.0	1790.0	34196.0	4000000.0	0.0	4.0	0.89	1.46	1.08	0.0599999999999	6.73	0.36	0.84	0.22	5.82	0.13	2.03	1.48	1.0	AAA411.CD3+pv.X19.Y10.tile.tissue.png	124	1	2000	124	3b1edfed7da2aa72e8cf23eec7e3c3f5	0	0	0	0	0	0	0	0	0	0	0	0	0	/home/dhl_ec/bnelissen/Slides/CD3_manuscript/CD3_slides/AAA411.CD3+pv/AAA411.CD3+pv.run1	255	0.7	0.06	0.7	0.06	0.0	-10.9853957717	0.0449029911553	8.269137746
0.0	0.0	0.0	0.0	0.0	2312000.0	0.0	0.0	0.63	0.8	0.66	0.0299999999997	3.41	0.17	0.5	0.13	2.61	0.0700000000002	1.15	0.840000000001	0.22	AAA411.CD3+pv.X19.Y13.tile.tissue.png	125	1	2000	125	1f8dd1cb082710ff3f4d3615557ef7d9	0	0	0	0	0	0	0	0	0	0	0	0	0	/home/dhl_ec/bnelissen/Slides/CD3_manuscript/CD3_slides/AAA411.CD3+pv/AAA411.CD3+pv.run1	255	1.0	0.06	1.0	0.06	0.0	0.0	0.0	4.80214100346
0.0	14063.0	0.0	558.0	14063.0	4000000.0	0.0	1.0	0.88	0.95	1.14	0.0500000000002	6.79	0.36	0.82	0.22	5.5	0.13	2.01	1.47	0.49	AAA411.CD3+pv.X19.Y2.tile.tissue.png	126	1	2000	126	9d25d2591316dd0179d2038c086a8ee4	0	0	0	0	0	0	0	0	0	0	0	0	0	/home/dhl_ec/bnelissen/Slides/CD3_manuscript/CD3_slides/AAA411.CD3+pv/AAA411.CD3+pv.run1	255	0.7	0.06	0.7	0.06	0.0	-11.2501150543	0.0513676137001	8.46857997484
0.0	32465.0	0.0	1158.0	32465.0	4000000.0	0.0	2.0	0.93	1.1	1.14	0.0600000000004	6.6	0.36	0.7	0.21	5.44	0.14	1.96	1.43	0.51	AAA411.CD3+pv.X19.Y3.tile.tissue.png	127	1	2000	127	83b7f7523ff136562b496b947f0d3efa	0	0	0	0	0	0	0	0	0	0	0	0	0	/home/dhl_ec/bnelissen/Slides/CD3_manuscript/CD3_slides/AAA411.CD3+pv/AAA411.CD3+pv.run1	255	0.7	0.06	0.7	0.06	0.0	-9.75368109323	0.0325189484409	0.873513048599
0.0	347032.0	0.0	8057.0	347032.0	4000000.0	0.0	8.0	0.9	1.17	1.09	0.0500000000002	6.57	0.36	0.69	0.2	6.1	0.14	2.14	1.48	0.53	AAA411.CD3+pv.X19.Y4.tile.tissue.png	128	1	2000	128	97cd582ada5a6244e241d0aee9a1310d	0	0	0	0	0	0	0	0	0	0	0	0	0	/home/dhl_ec/bnelissen/Slides/CD3_manuscript/CD3_slides/AAA411.CD3+pv/AAA411.CD3+pv.run1	255	0.7	0.06	0.7	0.06	-6.87839086923	-12.4616950995	0.975141174908	0.104042074219
356.0	3827956.0	202.0	9658.0	3827956.0	4000000.0	5.0	2.0	1.46	1.15	1.12	0.04	6.12	0.35	0.69	0.0599999999999	8.78	0.34	2.06	1.44	1.03	AAA411.CD3+pv.X19.Y5.tile.tissue.png	129	1	2000	129	32231b0d3d0322b0005526b7425a9f2b	0	0	0	0	0	0	0	0	0	0	0	0	0	/home/dhl_ec/bnelissen/Slides/CD3_manuscript/CD3_slides/AAA411.CD3+pv/AAA411.CD3+pv.run1	255	0.7	0.06	0.7	0.06	-8.57848196115	-12.2480205889	0.844595183459	0.0962877260742
2952.0	3541492.0	1361.0	8118.0	3541492.0	4000000.0	33.0	1.0	2.16	1.41	1.11	0.0500000000002	6.55	0.34	0.69	0.0699999999997	8.62	0.35	2.06	1.44	1.1	AAA411.CD3+pv.X19.Y6.tile.tissue.png	130	1	2000	130	35ec86e58f6a1271a3f1844867fa79df	0	0	0	0	0	0	0	0	0	0	0	0	0	/home/dhl_ec/bnelissen/Slides/CD3_manuscript/CD3_slides/AAA411.CD3+pv/AAA411.CD3+pv.run1	255	0.7	0.06	0.7	0.06	-8.58174153059	-12.0373526637	1.10129407197	0.137179847168
2046.0	1771708.0	990.0	7488.0	1771708.0	4000000.0	25.0	2.0	1.45	1.69	1.1	0.0500000000002	6.27	0.35	0.690000000001	0.14	7.27	0.26	2.09	1.52	0.840000000001	AAA411.CD3+pv.X19.Y7.tile.tissue.png	131	1	2000	131	0f849de32d45de2ede960c4e0bbf0e48	0	0	0	0	0	0	0	0	0	0	0	0	0	/home/dhl_ec/bnelissen/Slides/CD3_manuscript/CD3_slides/AAA411.CD3+pv/AAA411.CD3+pv.run1	255	0.7	0.06	0.7	0.06	-8.81708296278	-12.0719838063	1.55683288218	0.14195984375
1410.0	328495.0	728.0	5457.0	328495.0	4000000.0	15.0	6.0	1.14	1.14	1.1	0.0500000000002	6.15	0.64	0.69	0.19	6.31	0.21	2.0	1.43	0.49	AAA411.CD3+pv.X19.Y8.tile.tissue.png	132	1	2000	132	70bbd4ee4a92feea98856195d9d259ab	0	0	0	0	0	0	0	0	0	0	0	0	0	/home/dhl_ec/bnelissen/Slides/CD3_manuscript/CD3_slides/AAA411.CD3+pv/AAA411.CD3+pv.run1	255	0.7	0.06	0.7	0.06	-9.06704818197	-12.7610337936	2.28900481557	0.0933385429687
96.0	81527.0	42.0	2470.0	81527.0	4000000.0	1.0	5.0	1.89	1.06	1.1	0.04	6.84	0.34	0.7	0.27	6.64	0.2	2.02	1.48	0.54	AAA411.CD3+pv.X19.Y9.tile.tissue.png	133	1	2000	133	05d263826a5b29a1277aa05cbfee5822	0	0	0	0	0	0	0	0	0	0	0	0	0	/home/dhl_ec/bnelissen/Slides/CD3_manuscript/CD3_slides/AAA411.CD3+pv/AAA411.CD3+pv.run1	255	0.7	0.06	0.7	0.06	-7.50814829201	-12.6143845128	0.288189097591	0.0508107036133
4591.0	3996641.0	1811.0	8267.0	3996641.0	4000000.0	38.0	1.0	0.98	1.18	1.12	0.0500000000002	7.76	0.37	0.73	0.0599999999999	9.36	0.36	2.12	1.48	0.59	AAA411.CD3+pv.X2.Y10.tile.tissue.png	134	1	2000	134	3639d205b8d01535ba616be6833b902d	0	0	0	0	0	0	0	0	0	0	0	0	0	/home/dhl_ec/bnelissen/Slides/CD3_manuscript/CD3_slides/AAA411.CD3+pv/AAA411.CD3+pv.run1	255	0.7	0.06	0.7	0.06	-8.4720756796	-11.4399250472	0.375257976963	0.069584896244
10775.0	3107979.0	4731.0	11826.0	3107979.0	4000000.0	103.0	3.0	1.11	1.22	1.17	0.04	7.19	0.39	0.69	0.0800000000004	8.79	0.33	2.13	1.48	0.59	AAA411.CD3+pv.X2.Y11.tile.tissue.png	135	1	2000	135	cfbdc95588abc5ba5238a15b14638336	0	0	0	0	0	0	0	0	0	0	0	0	0	/home/dhl_ec/bnelissen/Slides/CD3_manuscript/CD3_slides/AAA411.CD3+pv/AAA411.CD3+pv.run1	255	0.7	0.06	0.7	0.06	-8.63302111242	-11.8035962232	0.783187161476	0.167356265137
518.0	89635.0	263.0	2833.0	89635.0	4000000.0	6.0	6.0	0.96	2.28	1.15	0.04	6.14	0.57	0.75	0.2	6.18	0.2	1.97	1.43	0.77	AAA411.CD3+pv.X2.Y12.tile.tissue.png	136	1	2000	136	071965bb8aa0511eeb47ceae7ff890a2	0	0	0	0	0	0	0	0	0	0	0	0	0	/home/dhl_ec/bnelissen/Slides/CD3_manuscript/CD3_slides/AAA411.CD3+pv/AAA411.CD3+pv.run1	255	0.7	0.06	0.7	0.06	-8.95835651836	-12.5139378236	1.22642334185	0.0509824091797
0.0	0.0	0.0	0.0	0.0	2312000.0	0.0	0.0	2.0	0.61	0.64	0.02	3.58	0.17	0.43	0.13	2.8	0.0699999999997	1.08	0.84	0.21	AAA411.CD3+pv.X2.Y13.tile.tissue.png	137	1	2000	137	57e725bccdb31824fcd34f5f02db0b73	0	0	0	0	0	0	0	0	0	0	0	0	0	/home/dhl_ec/bnelissen/Slides/CD3_manuscript/CD3_slides/AAA411.CD3+pv/AAA411.CD3+pv.run1	255	1.0	0.06	1.0	0.06	0.0	-8.95688631411	0.0	2.98076269507
0.0	0.0	0.0	0.0	0.0	4000000.0	0.0	0.0	2.27	1.2	1.18	0.0500000000002	6.14	0.31	0.81	0.21	4.66	0.12	1.97	1.47	0.5	AAA411.CD3+pv.X2.Y5.tile.tissue.png	138	1	2000	138	25429db687e1344632779f151d1906b8	0	0	0	0	0	0	0	0	0	0	0	0	0	/home/dhl_ec/bnelissen/Slides/CD3_manuscript/CD3_slides/AAA411.CD3+pv/AAA411.CD3+pv.run1	255	1.0	0.06	1.0	0.06	0.0	-8.02806571309	0.0	10.314927
0.0	21916.0	0.0	1659.0	21916.0	4000000.0	0.0	5.0	0.93	1.17	1.14	0.0499999999997	7.0	0.38	0.76	0.23	5.7	0.13	2.03	1.42	1.03	AAA411.CD3+pv.X2.Y6.tile.tissue.png	139	1	2000	139	1ec01bb9292d8603b854963339acbd28	0	0	0	0	0	0	0	0	0	0	0	0	0	/home/dhl_ec/bnelissen/Slides/CD3_manuscript/CD3_slides/AAA411.CD3+pv/AAA411.CD3+pv.run1	255	0.7	0.06	0.7	0.06	0.0	-9.59970393185	0.305976534873	1.80003178583
0.0	254035.0	0.0	2884.0	254035.0	4000000.0	0.0	2.0	1.35	1.34	1.1	0.0499999999997	6.32	0.39	0.73	0.22	5.8	0.14	2.08	1.49	0.49	AAA411.CD3+pv.X2.Y7.tile.tissue.png	140	1	2000	140	1585c55e12cfea014cbeba3c179cabf7	0	0	0	0	0	0	0	0	0	0	0	0	0	/home/dhl_ec/bnelissen/Slides/CD3_manuscript/CD3_slides/AAA411.CD3+pv/AAA411.CD3+pv.run1	255	0.7	0.06	0.7	0.06	0.0	-11.3649035699	0.49652748391	0.0426545595703
728.0	2823346.0	254.0	8118.0	2823346.0	4000000.0	5.0	1.0	0.99	1.24	1.13	0.0499999999997	6.8	0.38	0.72	0.11	8.55	0.31	2.15	1.48	0.559999999999	AAA411.CD3+pv.X2.Y8.tile.tissue.png	141	1	2000	141	d5ad774073c1729eb92b9d2ed0e1a370	0	0	0	0	0	0	0	0	0	0	0	0	0	/home/dhl_ec/bnelissen/Slides/CD3_manuscript/CD3_slides/AAA411.CD3+pv/AAA411.CD3+pv.run1	255	0.7	0.06	0.7	0.06	-8.48270718873	-11.0268492086	0.497599532853	0.0435526298828
122.0	3999999.0	77.0	7998.0	3999999.0	4000000.0	2.0	1.0	1.12	1.21	1.17	0.0500000000002	6.47	0.37	0.71	0.0599999999999	9.42	0.35	2.11	1.48	0.56	AAA411.CD3+pv.X2.Y9.tile.tissue.png	142	1	2000	142	f6ffdb93ff42f1dc14549a8d68e7f491	0	0	0	0	0	0	0	0	0	0	0	0	0	/home/dhl_ec/bnelissen/Slides/CD3_manuscript/CD3_slides/AAA411.CD3+pv/AAA411.CD3+pv.run1	255	0.7	0.06	0.7	0.06	-8.02642468418	-10.8682864773	0.482297753239	0.0515377754422
0.0	17670.0	0.0	858.0	17670.0	4000000.0	0.0	2.0	1.11	0.949999999999	1.14	0.0599999999999	6.81	0.36	0.83	0.22	5.7	0.14	2.02	1.5	0.73	AAA411.CD3+pv.X20.Y10.tile.tissue.png	143	1	2000	143	7a72599899e1339e6d88e0f7266b1681	0	0	0	0	0	0	0	0	0	0	0	0	0	/home/dhl_ec/bnelissen/Slides/CD3_manuscript/CD3_slides/AAA411.CD3+pv/AAA411.CD3+pv.run1	255	0.7	0.06	0.7	0.06	0.0	-11.0679678892	0.0419728579734	10.1035048007
0.0	0.0	0.0	0.0	0.0	2312000.0	0.0	0.0	0.87	0.57	0.64	0.0300000000002	3.0	0.16	0.77	0.12	2.33	0.0700000000002	1.07	0.82	0.2	AAA411.CD3+pv.X20.Y13.tile.tissue.png	144	1	2000	144	84f37486d9923d6f4f7423b2ca80c177	0	0	0	0	0	0	0	0	0	0	0	0	0	/home/dhl_ec/bnelissen/Slides/CD3_manuscript/CD3_slides/AAA411.CD3+pv/AAA411.CD3+pv.run1	255	1.0	0.06	1.0	0.06	0.0	0.0	0.0	4.74699091696
0.0	0.0	0.0	0.0	0.0	4000000.0	0.0	0.0	2.12	1.66	1.21	0.0599999999999	5.84	0.3	0.8	0.21	4.75	0.13	2.01	1.52	0.43	AAA411.CD3+pv.X20.Y3.tile.tissue.png	145	1	2000	145	c89851dddf9d698aba78e47b8a342830	0	0	0	0	0	0	0	0	0	0	0	0	0	/home/dhl_ec/bnelissen/Slides/CD3_manuscript/CD3_slides/AAA411.CD3+pv/AAA411.CD3+pv.run1	255	1.0	0.06	1.0	0.06	0.0	0.0	0.0	12.425176
0.0	12043.0	0.0	914.0	12043.0	4000000.0	0.0	2.0	0.97	1.09	1.13	0.0500000000002	6.77	0.82	0.84	0.21	5.79	0.19	2.05	1.48	0.449999999999	AAA411.CD3+pv.X20.Y4.tile.tissue.png	146	1	2000	146	3de39306d3bff74753281601f82ccfcc	0	0	0	0	0	0	0	0	0	0	0	0	0	/home/dhl_ec/bnelissen/Slides/CD3_manuscript/CD3_slides/AAA411.CD3+pv/AAA411.CD3+pv.run1	255	0.7	0.06	0.7	0.06	0.0	-11.4995042291	0.0260829607197	0.0982561000996
0.0	1039020.0	0.0	9408.0	1039020.0	4000000.0	0.0	2.0	0.93	1.25	1.08	0.0500000000002	6.91	0.37	0.7	0.18	6.9	0.18	2.12	1.47	0.54	AAA411.CD3+pv.X20.Y5.tile.tissue.png	147	1	2000	147	d9184dd9466a4966454e196d0f9a22b8	0	0	0	0	0	0	0	0	0	0	0	0	0	/home/dhl_ec/bnelissen/Slides/CD3_manuscript/CD3_slides/AAA411.CD3+pv/AAA411.CD3+pv.run1	255	0.7	0.06	0.7	0.06	-7.30533431908	-12.1430643622	1.07777919337	0.10431365625
342.0	3298528.0	162.0	15570.0	3298528.0	4000000.0	4.0	5.0	0.9	1.14	1.15	0.0500000000002	7.17	0.37	0.74	0.0800000000004	9.11	0.33	2.17	1.49	0.58	AAA411.CD3+pv.X20.Y6.tile.tissue.png	148	1	2000	148	4d4c6bb334904a250eeefc5e16e0df5c	0	0	0	0	0	0	0	0	0	0	0	0	0	/home/dhl_ec/bnelissen/Slides/CD3_manuscript/CD3_slides/AAA411.CD3+pv/AAA411.CD3+pv.run1	255	0.7	0.06	0.7	0.06	-8.67687577481	-12.3494355328	1.04893085582	0.137981058594
2038.0	3315105.0	875.0	13191.0	3315105.0	4000000.0	18.0	1.0	1.9	1.2	1.12	0.04	7.2	0.39	0.74	0.0900000000001	9.13	0.46	2.12	1.44	1.02	AAA411.CD3+pv.X20.Y7.tile.tissue.png	149	1	2000	149	fa1c69e2086bdb3e12f3474772f76782	0	0	0	0	0	0	0	0	0	0	0	0	0	/home/dhl_ec/bnelissen/Slides/CD3_manuscript/CD3_slides/AAA411.CD3+pv/AAA411.CD3+pv.run1	255	0.7	0.06	0.7	0.06	-8.86089754581	-12.160189223	1.01058190339	0.138635894531
85.0	293922.0	39.0	11138.0	293922.0	4000000.0	1.0	17.0	1.66	2.34	1.14	0.0499999999997	6.22	0.35	0.7	0.2	6.53	0.21	2.04	1.44	0.48	AAA411.CD3+pv.X20.Y8.tile.tissue.png	150	1	2000	150	dbd5ffd8d8eb475e7f03a8bbafd961ab	0	0	0	0	0	0	0	0	0	0	0	0	0	/home/dhl_ec/bnelissen/Slides/CD3_manuscript/CD3_slides/AAA411.CD3+pv/AAA411.CD3+pv.run1	255	0.7	0.06	0.7	0.06	-9.31011469825	-13.0016839181	1.48386296415	0.0925675429687
0.0	96083.0	0.0	3842.0	96083.0	4000000.0	0.0	6.0	1.39	1.09	1.06	0.0499999999997	6.06	0.39	0.719999999999	0.21	5.39	0.13	2.05	1.45	0.49	AAA411.CD3+pv.X20.Y9.tile.tissue.png	151	1	2000	151	81a22165f9172bdda827f25d8a80cbf6	0	0	0	0	0	0	0	0	0	0	0	0	0	/home/dhl_ec/bnelissen/Slides/CD3_manuscript/CD3_slides/AAA411.CD3+pv/AAA411.CD3+pv.run1	255	0.7	0.06	0.7	0.06	0.0	-12.1811493094	0.536318697116	0.0606418789063
0.0	46008.0	0.0	1668.0	46008.0	4000000.0	0.0	3.0	1.05	1.15	1.05	0.0499999999997	6.25	0.35	0.8	0.2	5.48	0.13	2.0	1.44	0.52	AAA411.CD3+pv.X21.Y10.tile.tissue.png	152	1	2000	152	10dd325d0e3094d5d6911125dfb13335	0	0	0	0	0	0	0	0	0	0	0	0	0	/home/dhl_ec/bnelissen/Slides/CD3_manuscript/CD3_slides/AAA411.CD3+pv/AAA411.CD3+pv.run1	255	0.7	0.06	0.7	0.06	0.0	-11.419259654	0.0679645727374	9.43732314276
0.0	11061.0	0.0	752.0	11061.0	2312000.0	0.0	2.0	0.59	1.87	0.64	0.0300000000002	3.92	0.23	0.52	0.13	3.44	0.0799999999999	1.21	0.87	0.36	AAA411.CD3+pv.X21.Y13.tile.tissue.png	153	1	2000	153	0553d786750c000f28ed2fb7f4b77919	0	0	0	0	0	0	0	0	0	0	0	0	0	/home/dhl_ec/bnelissen/Slides/CD3_manuscript/CD3_slides/AAA411.CD3+pv/AAA411.CD3+pv.run1	255	0.7	0.06	0.7	0.06	0.0	-11.4421743534	0.0857793140472	3.1025355904
231.0	9515.0	76.0	627.0	9515.0	4000000.0	1.0	2.0	0.83	0.98	1.06	0.0499999999997	6.04	0.55	0.82	0.21	6.11	0.2	1.95	1.42	0.77	AAA411.CD3+pv.X21.Y4.tile.tissue.png	154	1	2000	154	9f90366d5be77204863a56dd1569d28c	0	0	0	0	0	0	0	0	0	0	0	0	0	/home/dhl_ec/bnelissen/Slides/CD3_manuscript/CD3_slides/AAA411.CD3+pv/AAA411.CD3+pv.run1	255	0.7	0.06	0.7	0.06	-6.74924469747	-10.9868702231	0.173047406925	4.21437566162
0.0	54346.0	0.0	2745.0	54346.0	4000000.0	0.0	6.0	1.01	1.05	1.07	0.0400000000004	6.11	0.35	0.75	0.2	5.36	0.13	1.99	1.43	0.52	AAA411.CD3+pv.X21.Y5.tile.tissue.png	155	1	2000	155	7f787801116847dfc4c3c7d96085fc70	0	0	0	0	0	0	0	0	0	0	0	0	0	/home/dhl_ec/bnelissen/Slides/CD3_manuscript/CD3_slides/AAA411.CD3+pv/AAA411.CD3+pv.run1	255	0.7	0.06	0.7	0.06	0.0	-12.1363017486	0.187357395208	0.0659009367676
0.0	67688.0	0.0	2428.0	67688.0	4000000.0	0.0	4.0	1.44	2.29	1.37	0.04	6.1	0.349999999999	0.7	0.2	5.4	0.13	1.99	1.44	0.49	AAA411.CD3+pv.X21.Y6.tile.tissue.png	156	1	2000	156	da60d1c97424a24e5910275a61335f54	0	0	0	0	0	0	0	0	0	0	0	0	0	/home/dhl_ec/bnelissen/Slides/CD3_manuscript/CD3_slides/AAA411.CD3+pv/AAA411.CD3+pv.run1	255	0.7	0.06	0.7	0.06	0.0	-12.5487874998	0.611019032177	0.0726361557617
0.0	203754.0	0.0	6165.0	203754.0	4000000.0	0.0	8.0	1.49	2.04	1.53	0.0500000000002	6.5	0.35	0.7	0.21	5.97	0.13	2.05	1.43	1.01	AAA411.CD3+pv.X21.Y7.tile.tissue.png	157	1	2000	157	96ad9bc159e0cf3439564f58da747cf5	0	0	0	0	0	0	0	0	0	0	0	0	0	/home/dhl_ec/bnelissen/Slides/CD3_manuscript/CD3_slides/AAA411.CD3+pv/AAA411.CD3+pv.run1	255	0.7	0.06	0.7	0.06	-6.24940888829	-12.7241895027	1.29549281855	0.0844440488281
0.0	56070.0	0.0	2824.0	56070.0	4000000.0	0.0	6.0	1.24	1.07	1.06	0.04	6.27	0.36	0.71	0.21	5.78	0.13	2.06	1.48	0.52	AAA411.CD3+pv.X21.Y8.tile.tissue.png	158	1	2000	158	586e0b30b55195c09d1accd48c7b1781	0	0	0	0	0	0	0	0	0	0	0	0	0	/home/dhl_ec/bnelissen/Slides/CD3_manuscript/CD3_slides/AAA411.CD3+pv/AAA411.CD3+pv.run1	255	0.7	0.06	0.7	0.06	0.0	-12.1383062219	0.0550142617835	0.0508445531921
70.0	31719.0	44.0	1989.0	31719.0	4000000.0	1.0	6.0	0.95	1.06	1.07	0.04	6.87	0.36	0.76	0.22	6.71	0.21	2.05	1.48	0.54	AAA411.CD3+pv.X21.Y9.tile.tissue.png	159	1	2000	159	c402fa467aca3228cf039b076238eda0	0	0	0	0	0	0	0	0	0	0	0	0	0	/home/dhl_ec/bnelissen/Slides/CD3_manuscript/CD3_slides/AAA411.CD3+pv/AAA411.CD3+pv.run1	255	0.7	0.06	0.7	0.06	-7.06611173357	-11.823492281	0.264074285417	0.0490241459961
0.0	26653.0	0.0	1064.0	26653.0	792000.0	0.0	2.0	0.22	0.24	0.22	0.00999999999976	1.39	0.0700000000002	0.16	0.04	1.14	0.04	0.420000000001	0.31	0.0999999999999	AAA411.CD3+pv.X22.Y10.tile.tissue.png	160	1	396	160	d460856520c60c64ad0ee2e1eb39cd3e	0	0	0	0	0	0	0	0	0	0	0	0	0	/home/dhl_ec/bnelissen/Slides/CD3_manuscript/CD3_slides/AAA411.CD3+pv/AAA411.CD3+pv.run1	255	0.7	0.06	0.7	0.06	0.0	-11.6179338049	0.126733551409	9.30055728519
0.0	2032.0	0.0	227.0	2032.0	792000.0	0.0	1.0	0.25	0.7	0.24	0.0100000000002	1.53	0.0700000000002	0.16	0.0400000000004	1.22	0.0299999999997	0.39	0.3	0.0799999999999	AAA411.CD3+pv.X22.Y5.tile.tissue.png	161	1	396	161	1942b3ae87ff15d7fb84acdf3278a48b	0	0	0	0	0	0	0	0	0	0	0	0	0	/home/dhl_ec/bnelissen/Slides/CD3_manuscript/CD3_slides/AAA411.CD3+pv/AAA411.CD3+pv.run1	255	0.7	0.06	0.7	0.06	-7.94346151504	-12.1485396995	1.84154854902	7.22817097878
0.0	0.0	0.0	0.0	0.0	792000.0	0.0	0.0	0.2	0.95	0.47	0.02	1.48	0.0600000000004	0.14	0.04	0.75	0.0300000000002	0.35	0.28	0.0899999999997	AAA411.CD3+pv.X22.Y6.tile.tissue.png	162	1	396	162	029d7676a142dc851e623574bf5ff080	0	0	0	0	0	0	0	0	0	0	0	0	0	/home/dhl_ec/bnelissen/Slides/CD3_manuscript/CD3_slides/AAA411.CD3+pv/AAA411.CD3+pv.run1	255	1.0	0.06	1.0	0.06	0.0	-10.4624490966	0.0	9.96101623288
0.0	0.0	0.0	0.0	0.0	792000.0	0.0	0.0	0.58	0.91	0.51	0.02	1.27	0.0599999999999	0.14	0.0299999999997	0.75	0.0300000000002	0.37	0.28	0.0900000000001	AAA411.CD3+pv.X22.Y7.tile.tissue.png	163	1	396	163	ea08aebdeb292abf6b46efd3c9336e10	0	0	0	0	0	0	0	0	0	0	0	0	0	/home/dhl_ec/bnelissen/Slides/CD3_manuscript/CD3_slides/AAA411.CD3+pv/AAA411.CD3+pv.run1	255	1.0	0.06	1.0	0.06	0.0	-10.6154364551	0.0	8.08585227955
0.0	0.0	0.0	0.0	0.0	792000.0	0.0	0.0	0.73	0.8	0.2	0.0100000000002	1.31	0.0600000000004	0.14	0.04	0.75	0.02	0.36	0.28	0.0799999999999	AAA411.CD3+pv.X22.Y8.tile.tissue.png	164	1	396	164	2e0e453880f92e2c13846aa4f102bc55	0	0	0	0	0	0	0	0	0	0	0	0	0	/home/dhl_ec/bnelissen/Slides/CD3_manuscript/CD3_slides/AAA411.CD3+pv/AAA411.CD3+pv.run1	255	1.0	0.06	1.0	0.06	0.0	-9.75506674331	0.0	9.24886490446
0.0	0.0	0.0	0.0	0.0	792000.0	0.0	0.0	0.62	1.37	0.51	0.0100000000002	1.3	0.0699999999997	0.14	0.0499999999997	0.76	0.02	0.36	0.27	0.0799999999999	AAA411.CD3+pv.X22.Y9.tile.tissue.png	165	1	396	165	9a6c7ee4465d6c2ef424a855966d1118	0	0	0	0	0	0	0	0	0	0	0	0	0	/home/dhl_ec/bnelissen/Slides/CD3_manuscript/CD3_slides/AAA411.CD3+pv/AAA411.CD3+pv.run1	255	1.0	0.06	1.0	0.06	0.0	-10.5362929354	0.0	5.71400433578
10887.0	3999688.0	4597.0	7996.0	3999688.0	4000000.0	108.0	1.0	0.99	1.47	1.05	0.04	6.13	0.35	0.7	0.0599999999999	9.43	0.36	2.11	1.49	0.55	AAA411.CD3+pv.X3.Y10.tile.tissue.png	166	1	2000	166	e72f02a969b4ca344d0baa9087ccab65	0	0	0	0	0	0	0	0	0	0	0	0	0	/home/dhl_ec/bnelissen/Slides/CD3_manuscript/CD3_slides/AAA411.CD3+pv/AAA411.CD3+pv.run1	255	0.7	0.06	0.7	0.06	-8.71661233879	-11.5079986915	0.554916821751	0.113989793909
3510.0	3651459.0	1737.0	9536.0	3651459.0	4000000.0	39.0	2.0	0.95	1.71	1.11	0.04	6.69	0.37	0.7	0.0600000000004	9.32	0.35	2.12	1.48	0.56	AAA411.CD3+pv.X3.Y11.tile.tissue.png	167	1	2000	167	a5b97207ee8a04d453f98130f4c6946b	0	0	0	0	0	0	0	0	0	0	0	0	0	/home/dhl_ec/bnelissen/Slides/CD3_manuscript/CD3_slides/AAA411.CD3+pv/AAA411.CD3+pv.run1	255	0.7	0.06	0.7	0.06	-8.7075828887	-12.1772332768	0.779595652272	0.110287080078
598.0	61864.0	208.0	4080.0	61864.0	4000000.0	5.0	10.0	1.07	1.12	1.16	0.0599999999999	6.79	0.39	0.73	0.23	6.71	0.21	2.07	1.51	1.09	AAA411.CD3+pv.X3.Y12.tile.tissue.png	168	1	2000	168	45d06b23c767a9e60d7b85ba03528e1e	0	0	0	0	0	0	0	0	0	0	0	0	0	/home/dhl_ec/bnelissen/Slides/CD3_manuscript/CD3_slides/AAA411.CD3+pv/AAA411.CD3+pv.run1	255	0.7	0.06	0.7	0.06	-9.1426535973	-12.6295553287	1.67958473121	0.0612501699219
0.0	24012.0	0.0	1292.0	24012.0	2312000.0	0.0	3.0	0.56	0.59	0.63	0.0300000000002	3.65	0.21	0.41	0.11	2.97	0.0700000000002	1.13	0.81	0.21	AAA411.CD3+pv.X3.Y13.tile.tissue.png	169	1	2000	169	c38cef92d65e972fb304ba497d116756	0	0	0	0	0	0	0	0	0	0	0	0	0	/home/dhl_ec/bnelissen/Slides/CD3_manuscript/CD3_slides/AAA411.CD3+pv/AAA411.CD3+pv.run1	255	0.7	0.06	0.7	0.06	0.0	-9.73435688563	0.0431946298986	1.95599311829
0.0	14656.0	0.0	554.0	14656.0	4000000.0	0.0	1.0	1.79	1.64	1.24	0.0599999999999	6.09	0.36	0.82	0.2	5.37	0.13	2.0	1.47	0.43	AAA411.CD3+pv.X3.Y4.tile.tissue.png	170	1	2000	170	46a2f8840d370d560d0ad618859d5220	0	0	0	0	0	0	0	0	0	0	0	0	0	/home/dhl_ec/bnelissen/Slides/CD3_manuscript/CD3_slides/AAA411.CD3+pv/AAA411.CD3+pv.run1	255	0.7	0.06	0.7	0.06	0.0	-11.3984553274	0.0679531763735	7.66952494801
0.0	3205.0	0.0	296.0	3205.0	4000000.0	0.0	1.0	1.23	1.37	1.08	0.0500000000002	6.08	0.36	0.71	0.199999999999	5.8	0.13	2.03	1.48	0.49	AAA411.CD3+pv.X3.Y5.tile.tissue.png	171	1	2000	171	85b0cc2ad0961de4f3e6e99e51dda60c	0	0	0	0	0	0	0	0	0	0	0	0	0	/home/dhl_ec/bnelissen/Slides/CD3_manuscript/CD3_slides/AAA411.CD3+pv/AAA411.CD3+pv.run1	255	0.7	0.06	0.7	0.06	0.0	-10.734659995	2.34963466507	1.08397516519
0.0	526621.0	0.0	4692.0	526621.0	4000000.0	0.0	3.0	1.09	1.2	1.2	0.0500000000002	7.02	0.4	0.74	0.22	6.7	0.25	2.22	1.48	0.51	AAA411.CD3+pv.X3.Y6.tile.tissue.png	172	1	2000	172	df8def0f6efca24928a11f8468452455	0	0	0	0	0	0	0	0	0	0	0	0	0	/home/dhl_ec/bnelissen/Slides/CD3_manuscript/CD3_slides/AAA411.CD3+pv/AAA411.CD3+pv.run1	255	0.7	0.06	0.7	0.06	-7.34660546027	-10.7951356917	0.339006140738	0.0472508554687
0.0	3367819.0	0.0	8102.0	3367819.0	4000000.0	0.0	1.0	1.13	1.27	1.11	0.0499999999997	6.94	0.36	0.7	0.0799999999999	8.27	0.25	2.08	1.43	0.76	AAA411.CD3+pv.X3.Y7.tile.tissue.png	173	1	2000	173	05bef9bd77453c950ec4d29764438258	0	0	0	0	0	0	0	0	0	0	0	0	0	/home/dhl_ec/bnelissen/Slides/CD3_manuscript/CD3_slides/AAA411.CD3+pv/AAA411.CD3+pv.run1	255	0.7	0.06	0.7	0.06	-7.19417707581	-10.9654070549	0.374765420658	0.0394935859375
66.0	4000000.0	33.0	7996.0	4000000.0	4000000.0	1.0	1.0	1.94	1.18	1.06	0.0500000000002	5.81	0.28	0.7	0.04	9.21	0.34	2.05	1.45	0.59	AAA411.CD3+pv.X3.Y8.tile.tissue.png	174	1	2000	174	b3f9ef4690f784a2f1c97b20bda7bff9	0	0	0	0	0	0	0	0	0	0	0	0	0	/home/dhl_ec/bnelissen/Slides/CD3_manuscript/CD3_slides/AAA411.CD3+pv/AAA411.CD3+pv.run1	255	0.7	0.06	0.7	0.06	-7.89383005983	-11.9570959837	0.357435138872	0.0445998355198
931.0	3997431.0	472.0	7996.0	3997431.0	4000000.0	12.0	1.0	1.57	1.24	1.04	0.04	5.94	0.34	0.7	0.0500000000002	9.13	0.35	2.04	1.43	0.55	AAA411.CD3+pv.X3.Y9.tile.tissue.png	175	1	2000	175	ac85502144b247181b55c22dbf88c725	0	0	0	0	0	0	0	0	0	0	0	0	0	/home/dhl_ec/bnelissen/Slides/CD3_manuscript/CD3_slides/AAA411.CD3+pv/AAA411.CD3+pv.run1	255	0.7	0.06	0.7	0.06	-8.66528822588	-11.9304601018	0.526218009796	0.0623131245804
8163.0	3582416.0	3769.0	17115.0	3582416.0	4000000.0	86.0	5.0	1.14	1.22	1.27	0.0699999999997	7.96	0.36	0.7	0.0700000000002	8.77	0.34	2.06	1.42	0.55	AAA411.CD3+pv.X4.Y10.tile.tissue.png	176	1	2000	176	518517e062f68f9cd947fcb21dc27b00	0	0	0	0	0	0	0	0	0	0	0	0	0	/home/dhl_ec/bnelissen/Slides/CD3_manuscript/CD3_slides/AAA411.CD3+pv/AAA411.CD3+pv.run1	255	0.7	0.06	0.7	0.06	-9.32288046455	-12.5943101511	1.50130674658	0.199695323242
3130.0	598101.0	1279.0	9877.0	598101.0	4000000.0	25.0	5.0	0.94	1.25	1.12	0.04	6.98	0.36	0.72	0.19	7.15	0.23	2.16	1.51	0.8	AAA411.CD3+pv.X4.Y11.tile.tissue.png	177	1	2000	177	92a84aa91f50ab491a9f7422fc7cd97a	0	0	0	0	0	0	0	0	0	0	0	0	0	/home/dhl_ec/bnelissen/Slides/CD3_manuscript/CD3_slides/AAA411.CD3+pv/AAA411.CD3+pv.run1	255	0.7	0.06	0.7	0.06	-9.21732037032	-12.548101745	1.5971217275	0.0919766289062
0.0	63500.0	0.0	2654.0	63500.0	4000000.0	0.0	5.0	1.07	1.14	1.07	0.0499999999997	5.95	0.35	0.7	0.2	5.26	0.13	1.97	1.45	0.619999999999	AAA411.CD3+pv.X4.Y12.tile.tissue.png	178	1	2000	178	4830dddec879d6ee0770b3f378c1e05d	0	0	0	0	0	0	0	0	0	0	0	0	0	/home/dhl_ec/bnelissen/Slides/CD3_manuscript/CD3_slides/AAA411.CD3+pv/AAA411.CD3+pv.run1	255	0.7	0.06	0.7	0.06	0.0	-12.294847767	0.0734500953494	0.0518498463745
0.0	23052.0	0.0	662.0	23052.0	2312000.0	0.0	1.0	1.47	1.92	0.86	0.0300000000002	3.64	0.2	0.42	0.12	3.53	0.0899999999997	1.19	0.87	0.22	AAA411.CD3+pv.X4.Y13.tile.tissue.png	179	1	2000	179	1ae4a405cb45e9cdec316fd689c6ec1e	0	0	0	0	0	0	0	0	0	0	0	0	0	/home/dhl_ec/bnelissen/Slides/CD3_manuscript/CD3_slides/AAA411.CD3+pv/AAA411.CD3+pv.run1	255	0.7	0.06	0.7	0.06	0.0	-10.3487127642	0.103194700602	1.72684759284
0.0	0.0	0.0	0.0	0.0	4000000.0	0.0	0.0	1.85	0.92	1.13	0.0599999999999	6.44	0.3	0.84	0.22	4.78	0.13	2.0	1.51	0.5	AAA411.CD3+pv.X4.Y3.tile.tissue.png	180	1	2000	180	695fa1d5c4f90d920f6f06ea8a8531eb	0	0	0	0	0	0	0	0	0	0	0	0	0	/home/dhl_ec/bnelissen/Slides/CD3_manuscript/CD3_slides/AAA411.CD3+pv/AAA411.CD3+pv.run1	255	1.0	0.06	1.0	0.06	0.0	-11.3765451269	0.0	8.52974369475
0.0	0.0	0.0	0.0	0.0	4000000.0	0.0	0.0	0.92	1.05	1.04	0.0500000000002	6.4	0.3	0.73	0.22	4.71	0.13	1.99	1.51	0.86	AAA411.CD3+pv.X4.Y4.tile.tissue.png	181	1	2000	181	06b09aaba095d9b4c05820266ff987fe	0	0	0	0	0	0	0	0	0	0	0	0	0	/home/dhl_ec/bnelissen/Slides/CD3_manuscript/CD3_slides/AAA411.CD3+pv/AAA411.CD3+pv.run1	255	1.0	0.06	1.0	0.06	0.0	-8.94834036153	0.0	3.36217171353
0.0	114769.0	0.0	2440.0	114769.0	4000000.0	0.0	2.0	1.2	1.42	1.05	0.0500000000002	6.95	0.37	0.72	0.21	5.94	0.14	2.04	1.48	0.52	AAA411.CD3+pv.X4.Y5.tile.tissue.png	182	1	2000	182	f386f7c7f047c0b0464d776a3e7e6545	0	0	0	0	0	0	0	0	0	0	0	0	0	/home/dhl_ec/bnelissen/Slides/CD3_manuscript/CD3_slides/AAA411.CD3+pv/AAA411.CD3+pv.run1	255	0.7	0.06	0.7	0.06	0.0	-11.5695767623	0.504815617403	0.0411284077148
0.0	3345703.0	0.0	8480.0	3345703.0	4000000.0	0.0	1.0	1.25	1.26	1.14	0.0500000000002	6.91	0.37	0.73	0.0900000000001	8.74	0.26	2.13	1.48	0.57	AAA411.CD3+pv.X4.Y6.tile.tissue.png	183	1	2000	183	f0bd5526cfcfae8c6f81f8a2ac1339d7	0	0	0	0	0	0	0	0	0	0	0	0	0	/home/dhl_ec/bnelissen/Slides/CD3_manuscript/CD3_slides/AAA411.CD3+pv/AAA411.CD3+pv.run1	255	0.7	0.06	0.7	0.06	-7.33499051178	-10.8902201545	0.289657916983	0.0309356972656
412.0	3998186.0	192.0	8249.0	3998186.0	4000000.0	5.0	1.0	1.18	1.53	1.15	0.0500000000002	6.61	0.38	0.76	0.0599999999999	9.86	0.38	2.19	1.54	0.61	AAA411.CD3+pv.X4.Y7.tile.tissue.png	184	1	2000	184	7de4acce47b0612e6471c67722f7d31f	0	0	0	0	0	0	0	0	0	0	0	0	0	/home/dhl_ec/bnelissen/Slides/CD3_manuscript/CD3_slides/AAA411.CD3+pv/AAA411.CD3+pv.run1	255	0.7	0.06	0.7	0.06	-8.12779143956	-11.303004339	0.347690561477	0.0385152687702
3831.0	3999911.0	1893.0	8020.0	3999911.0	4000000.0	46.0	1.0	1.45	1.79	1.06	0.0500000000002	7.92	0.38	0.74	0.0700000000006	9.82	0.37	2.18	1.52	0.589999999999	AAA411.CD3+pv.X4.Y8.tile.tissue.png	185	1	2000	185	be7556e52f9cbf23e49a92303dc15759	0	0	0	0	0	0	0	0	0	0	0	0	0	/home/dhl_ec/bnelissen/Slides/CD3_manuscript/CD3_slides/AAA411.CD3+pv/AAA411.CD3+pv.run1	255	0.7	0.06	0.7	0.06	-8.68435040563	-11.7226581676	0.542214945001	0.0914202476425
17093.0	3966104.0	7745.0	9001.0	3966104.0	4000000.0	180.0	2.0	1.39	1.49	1.09	0.04	6.24	0.38	0.759999999999	0.0699999999997	9.98	0.39	2.23	1.52	0.589999999999	AAA411.CD3+pv.X4.Y9.tile.tissue.png	186	1	2000	186	c402bacb6089e0858ab301df1b0287ea	0	0	0	0	0	0	0	0	0	0	0	0	0	/home/dhl_ec/bnelissen/Slides/CD3_manuscript/CD3_slides/AAA411.CD3+pv/AAA411.CD3+pv.run1	255	0.7	0.06	0.7	0.06	-8.93559719532	-12.302432448	0.920719167616	0.18745371875
5124.0	3806688.0	2377.0	16033.0	3806688.0	4000000.0	58.0	3.0	1.32	1.51	1.07	0.0499999999993	6.51	0.38	0.72	0.0699999999997	9.54	0.360000000001	2.17	1.49	0.6	AAA411.CD3+pv.X5.Y10.tile.tissue.png	187	1	2000	187	489d97b92092b1f693b7e2c8b9e5aae4	0	0	0	0	0	0	0	0	0	0	0	0	0	/home/dhl_ec/bnelissen/Slides/CD3_manuscript/CD3_slides/AAA411.CD3+pv/AAA411.CD3+pv.run1	255	0.7	0.06	0.7	0.06	-9.25896576619	-12.5729000181	1.57123108096	0.224921983398
9462.0	3981089.0	3945.0	8714.0	3981089.0	4000000.0	90.0	2.0	1.1	1.47	1.09	0.0499999999993	5.92	0.35	0.76	0.0499999999993	8.92	0.35	2.03	1.42	0.74	AAA411.CD3+pv.X5.Y11.tile.tissue.png	188	1	2000	188	38a0d15c27a7dbbb71b744840f752aab	0	0	0	0	0	0	0	0	0	0	0	0	0	/home/dhl_ec/bnelissen/Slides/CD3_manuscript/CD3_slides/AAA411.CD3+pv/AAA411.CD3+pv.run1	255	0.7	0.06	0.7	0.06	-8.62985669687	-12.4148296213	1.02559869138	0.10266930542
9289.0	1506750.0	3905.0	7850.0	1506750.0	4000000.0	90.0	4.0	2.0	1.74	1.03	0.0500000000002	7.38	0.349999999999	0.7	0.15	7.11	0.26	2.03	1.44	0.62	AAA411.CD3+pv.X5.Y12.tile.tissue.png	189	1	2000	189	78c861e2ab2655eab7695c0daaa31c6b	0	0	0	0	0	0	0	0	0	0	0	0	0	/home/dhl_ec/bnelissen/Slides/CD3_manuscript/CD3_slides/AAA411.CD3+pv/AAA411.CD3+pv.run1	255	0.7	0.06	0.7	0.06	-9.04108416718	-12.1893149789	1.28825707867	0.0994898085938
0.0	0.0	0.0	0.0	0.0	2312000.0	0.0	0.0	2.12	2.4	0.87	0.0200000000004	3.25	0.169999999999	0.39	0.11	2.42	0.0700000000006	1.08	0.809999999999	0.2	AAA411.CD3+pv.X5.Y13.tile.tissue.png	190	1	2000	190	8205086ac81dd2eec51b3c215dc36c00	0	0	0	0	0	0	0	0	0	0	0	0	0	/home/dhl_ec/bnelissen/Slides/CD3_manuscript/CD3_slides/AAA411.CD3+pv/AAA411.CD3+pv.run1	255	1.0	0.06	1.0	0.06	0.0	-8.89899527762	0.0	1.55697071002
0.0	0.0	0.0	0.0	0.0	4000000.0	0.0	0.0	2.01	1.59	1.03	0.0500000000002	5.78	0.309999999999	1.01	0.2	4.16	0.120000000001	1.87	1.42	0.849999999999	AAA411.CD3+pv.X5.Y2.tile.tissue.png	191	1	2000	191	ae044f312f73d4c153dad402cf8598ee	0	0	0	0	0	0	0	0	0	0	0	0	0	/home/dhl_ec/bnelissen/Slides/CD3_manuscript/CD3_slides/AAA411.CD3+pv/AAA411.CD3+pv.run1	255	1.0	0.06	1.0	0.06	0.0	-9.04064296289	0.0	12.4663590001
0.0	22788.0	0.0	1076.0	22788.0	4000000.0	0.0	3.0	2.96	0.950000000001	1.13	0.0599999999995	6.8	0.400000000001	0.76	0.23	5.82	0.13	2.03	1.48	1.04	AAA411.CD3+pv.X5.Y3.tile.tissue.png	192	1	2000	192	bca8f870973a832b6a8c9a0321993590	0	0	0	0	0	0	0	0	0	0	0	0	0	/home/dhl_ec/bnelissen/Slides/CD3_manuscript/CD3_slides/AAA411.CD3+pv/AAA411.CD3+pv.run1	255	0.7	0.06	0.7	0.06	0.0	-9.5300503359	0.119779367499	0.775956445343
0.0	15927.0	0.0	826.0	15927.0	4000000.0	0.0	2.0	1.43	1.02	1.16	0.0500000000002	6.75	0.370000000001	0.72	0.22	5.94	0.13	2.06	1.49	0.52	AAA411.CD3+pv.X5.Y4.tile.tissue.png	193	1	2000	193	c904631e4952bc0e566b01da415c4cf6	0	0	0	0	0	0	0	0	0	0	0	0	0	/home/dhl_ec/bnelissen/Slides/CD3_manuscript/CD3_slides/AAA411.CD3+pv/AAA411.CD3+pv.run1	255	0.7	0.06	0.7	0.06	0.0	-12.3535582913	0.429234750738	0.0408702810059
114.0	1948874.0	46.0	8362.0	1948874.0	4000000.0	1.0	1.0	1.27	1.22	1.13	0.0600000000004	9.1	0.39	0.74	0.15	8.17	0.29	2.13	1.49	0.559999999999	AAA411.CD3+pv.X5.Y5.tile.tissue.png	194	1	2000	194	fdc8a53e01618f82eded0c5dc739e08f	0	0	0	0	0	0	0	0	0	0	0	0	0	/home/dhl_ec/bnelissen/Slides/CD3_manuscript/CD3_slides/AAA411.CD3+pv/AAA411.CD3+pv.run1	255	0.7	0.06	0.7	0.06	-7.89485035359	-10.980227006	0.385014395057	0.0486676542969
118.0	4000000.0	67.0	7996.0	4000000.0	4000000.0	2.0	1.0	1.16	1.19	1.09	0.0400000000009	5.23	0.290000000001	0.73	0.04	9.08	0.349999999999	2.02	1.49	0.57	AAA411.CD3+pv.X5.Y6.tile.tissue.png	195	1	2000	195	da408f1d389b21bf9e20639505bf13b9	0	0	0	0	0	0	0	0	0	0	0	0	0	/home/dhl_ec/bnelissen/Slides/CD3_manuscript/CD3_slides/AAA411.CD3+pv/AAA411.CD3+pv.run1	255	0.7	0.06	0.7	0.06	-8.11089360256	0.0	0.253159974994	0.0218736386719
2143.0	4000000.0	957.0	7996.0	4000000.0	4000000.0	22.0	1.0	1.22	2.11	1.16	0.0500000000002	7.96	0.3	0.840000000001	0.0500000000002	8.86	0.34	2.02	1.44	1.1	AAA411.CD3+pv.X5.Y7.tile.tissue.png	196	1	2000	196	87c5c9892c1bda4b9463e26c14dbaa5a	0	0	0	0	0	0	0	0	0	0	0	0	0	/home/dhl_ec/bnelissen/Slides/CD3_manuscript/CD3_slides/AAA411.CD3+pv/AAA411.CD3+pv.run1	255	0.7	0.06	0.7	0.06	-8.75228328725	-11.1048257287	0.414864346931	0.06002104612
11774.0	3920428.0	5036.0	10974.0	3920428.0	4000000.0	117.0	1.0	2.26	1.58	1.55	0.04	5.82	0.34	0.74	0.0699999999997	9.99	0.36	2.23	1.54	1.13	AAA411.CD3+pv.X5.Y8.tile.tissue.png	197	1	2000	197	cd6ceef38929c6ac4a0f4d925f55c000	0	0	0	0	0	0	0	0	0	0	0	0	0	/home/dhl_ec/bnelissen/Slides/CD3_manuscript/CD3_slides/AAA411.CD3+pv/AAA411.CD3+pv.run1	255	0.7	0.06	0.7	0.06	-9.00974347328	-12.1257565634	0.924488443877	0.137857909424
15307.0	3930576.0	6110.0	10994.0	3930576.0	4000000.0	139.0	2.0	1.58	1.18	1.04	0.0500000000002	5.86	0.35	0.7	0.0500000000002	8.96	0.34	2.05	1.43	0.58	AAA411.CD3+pv.X5.Y9.tile.tissue.png	198	1	2000	198	55e01dd3d9e781550870803bf98e457f	0	0	0	0	0	0	0	0	0	0	0	0	0	/home/dhl_ec/bnelissen/Slides/CD3_manuscript/CD3_slides/AAA411.CD3+pv/AAA411.CD3+pv.run1	255	0.7	0.06	0.7	0.06	-9.1525291958	-12.3664070724	1.30982448855	0.195784800049
0.0	0.0	0.0	0.0	0.0	4000000.0	0.0	0.0	1.6	1.33	1.11	0.0499999999993	5.03	0.280000000001	0.79	0.2	4.18	0.110000000001	1.87	1.44	0.48	AAA411.CD3+pv.X6.Y1.tile.tissue.png	199	1	2000	199	04217db1aec7f1e8d4f119367cf47ad6	0	0	0	0	0	0	0	0	0	0	0	0	0	/home/dhl_ec/bnelissen/Slides/CD3_manuscript/CD3_slides/AAA411.CD3+pv/AAA411.CD3+pv.run1	255	1.0	0.06	1.0	0.06	0.0	0.0	0.0	10.6434
7589.0	3398042.0	3256.0	16087.0	3398042.0	4000000.0	77.0	2.0	1.46	1.69	1.42	0.0500000000002	6.28	0.349999999999	0.690000000001	0.0799999999999	8.54	0.320000000001	2.07	1.43	0.570000000001	AAA411.CD3+pv.X6.Y10.tile.tissue.png	200	1	2000	200	4ae449b1caa0943d8f1dc4a4cf9f429d	0	0	0	0	0	0	0	0	0	0	0	0	0	/home/dhl_ec/bnelissen/Slides/CD3_manuscript/CD3_slides/AAA411.CD3+pv/AAA411.CD3+pv.run1	255	0.7	0.06	0.7	0.06	-8.68757598772	-11.7953265695	0.981000839864	0.102153160156
16069.0	3999994.0	6763.0	8000.0	3999994.0	4000000.0	145.0	1.0	1.42	1.77	1.09	0.0500000000002	6.08	0.34	0.700000000001	0.0600000000004	8.93	0.34	2.01	1.45	0.820000000001	AAA411.CD3+pv.X6.Y11.tile.tissue.png	201	1	2000	201	4227b467081d3ceb4d3de95121859b01	0	0	0	0	0	0	0	0	0	0	0	0	0	/home/dhl_ec/bnelissen/Slides/CD3_manuscript/CD3_slides/AAA411.CD3+pv/AAA411.CD3+pv.run1	255	0.7	0.0634830936843	0.7	0.0634830936843	-8.69171831817	-11.3703486451	0.815105604243	0.0781160681171
5744.0	1513415.0	2303.0	7202.0	1513415.0	4000000.0	49.0	1.0	1.5	1.44	1.11	0.04	6.16	0.389999999999	0.73	0.150000000001	7.08	0.25	2.0	1.42	0.570000000001	AAA411.CD3+pv.X6.Y12.tile.tissue.png	202	1	2000	202	e443fdc6921e88d3edad8dc9c3783138	0	0	0	0	0	0	0	0	0	0	0	0	0	/home/dhl_ec/bnelissen/Slides/CD3_manuscript/CD3_slides/AAA411.CD3+pv/AAA411.CD3+pv.run1	255	0.7	0.06	0.7	0.06	-8.96577160183	-12.2667867025	1.19454731042	0.100631296875
0.0	1326.0	0.0	162.0	1326.0	2312000.0	0.0	1.0	1.49	1.22	0.79	0.0299999999997	3.45	0.200000000001	0.39	0.12	2.89	0.0699999999997	1.11	0.81	0.2	AAA411.CD3+pv.X6.Y13.tile.tissue.png	203	1	2000	203	67e3b0849c99437a6090b1369381f59e	0	0	0	0	0	0	0	0	0	0	0	0	0	/home/dhl_ec/bnelissen/Slides/CD3_manuscript/CD3_slides/AAA411.CD3+pv/AAA411.CD3+pv.run1	255	0.7	0.06	0.7	0.06	0.0	-9.76897760537	0.0138823033098	0.605701436158
0.0	7158.0	0.0	603.0	7158.0	4000000.0	0.0	2.0	1.49	1.39	1.03	0.0500000000002	5.95	0.339999999999	0.690000000001	0.2	5.23	0.12	1.93	1.42	0.900000000001	AAA411.CD3+pv.X6.Y2.tile.tissue.png	204	1	2000	204	98cbebda534bd9bf0f5e76f64712d0fe	0	0	0	0	0	0	0	0	0	0	0	0	0	/home/dhl_ec/bnelissen/Slides/CD3_manuscript/CD3_slides/AAA411.CD3+pv/AAA411.CD3+pv.run1	255	0.7	0.06	0.7	0.06	0.0	-10.0329621884	0.475479351938	0.187409453583
0.0	11251.0	0.0	510.0	11251.0	4000000.0	0.0	1.0	1.8	1.31	1.08	0.0500000000002	5.96	0.34	0.700000000001	0.2	5.2	0.13	1.92	1.43	0.48	AAA411.CD3+pv.X6.Y3.tile.tissue.png	205	1	2000	205	446f446a57e3fc599e00528adae90d16	0	0	0	0	0	0	0	0	0	0	0	0	0	/home/dhl_ec/bnelissen/Slides/CD3_manuscript/CD3_slides/AAA411.CD3+pv/AAA411.CD3+pv.run1	255	0.7	0.06	0.7	0.06	0.0	-12.314654615	0.0316516651428	0.0388780193138
467.0	1026185.0	226.0	7633.0	1026185.0	4000000.0	6.0	2.0	1.46	1.57	1.09	0.04	6.14	0.36	0.69	0.169999999999	6.7	0.23	2.04	1.43	0.5	AAA411.CD3+pv.X6.Y4.tile.tissue.png	206	1	2000	206	1768891427c66ac388fceb0cf6701484	0	0	0	0	0	0	0	0	0	0	0	0	0	/home/dhl_ec/bnelissen/Slides/CD3_manuscript/CD3_slides/AAA411.CD3+pv/AAA411.CD3+pv.run1	255	0.7	0.06	0.7	0.06	-8.01065042913	-11.0735816467	0.466336066374	0.0527456660156
358.0	3950380.0	183.0	8016.0	3950380.0	4000000.0	5.0	1.0	1.74	1.57	1.2	0.0500000000002	5.71	0.509999999999	0.8	0.0500000000002	8.74	0.34	2.03	1.43	0.51	AAA411.CD3+pv.X6.Y5.tile.tissue.png	207	1	2000	207	444c8b80afa10ee3437f7e63baaed9cb	0	0	0	0	0	0	0	0	0	0	0	0	0	/home/dhl_ec/bnelissen/Slides/CD3_manuscript/CD3_slides/AAA411.CD3+pv/AAA411.CD3+pv.run1	255	0.7	0.06	0.7	0.06	-7.8591369134	-10.9742795753	0.259128757199	0.0348130641556
69.0	4000000.0	35.0	7996.0	4000000.0	4000000.0	1.0	1.0	1.38	1.68	1.08	0.0499999999993	5.6	0.27	0.99	0.04	8.73	0.339999999999	2.03	1.43	0.73	AAA411.CD3+pv.X6.Y6.tile.tissue.png	208	1	2000	208	07a3296f4c636c491c45f2628dfffce5	0	0	0	0	0	0	0	0	0	0	0	0	0	/home/dhl_ec/bnelissen/Slides/CD3_manuscript/CD3_slides/AAA411.CD3+pv/AAA411.CD3+pv.run1	255	0.7	0.06	0.7	0.06	-7.82219600975	-11.5387092261	0.298975884979	0.0370930271754
11740.0	3981270.0	5121.0	9212.0	3981270.0	4000000.0	126.0	1.0	1.69	1.24	1.33	0.0500000000002	5.7	0.35	0.7	0.0600000000004	8.89	0.34	2.03	1.43	0.9	AAA411.CD3+pv.X6.Y7.tile.tissue.png	209	1	2000	209	d80d98cd38fb84fb86183bdaa19eda6e	0	0	0	0	0	0	0	0	0	0	0	0	0	/home/dhl_ec/bnelissen/Slides/CD3_manuscript/CD3_slides/AAA411.CD3+pv/AAA411.CD3+pv.run1	255	0.7	0.06	0.7	0.06	-8.82234235665	-12.1747316327	0.804706815071	0.133037570923
66313.0	3926360.0	25774.0	11065.0	3926360.0	4000000.0	569.0	2.0	1.44	1.14	1.09	0.0500000000002	6.32	0.36	0.7	0.0500000000002	9.16	0.339999999999	2.05	1.41	0.650000000001	AAA411.CD3+pv.X6.Y8.tile.tissue.png	210	1	2000	210	8b2b8963400ed5ef55e4d24e39162c3d	0	0	0	0	0	0	0	0	0	0	0	0	0	/home/dhl_ec/bnelissen/Slides/CD3_manuscript/CD3_slides/AAA411.CD3+pv/AAA411.CD3+pv.run1	255	0.7	0.06	0.7	0.06	-9.40374559536	-12.9144216009	1.75254072472	0.388596995117
5821.0	3912689.0	2593.0	11254.0	3912689.0	4000000.0	65.0	1.0	1.46	1.15	1.02	0.04	10.03	0.35	0.7	0.0599999999995	8.77	0.34	2.05	1.43	0.52	AAA411.CD3+pv.X6.Y9.tile.tissue.png	211	1	2000	211	5e70a88dce1ba84cb8afb7db6de71e7f	0	0	0	0	0	0	0	0	0	0	0	0	0	/home/dhl_ec/bnelissen/Slides/CD3_manuscript/CD3_slides/AAA411.CD3+pv/AAA411.CD3+pv.run1	255	0.7	0.06	0.7	0.06	-9.25668715769	-12.515026112	1.74849360169	0.204714337891
0.0	23603.0	0.0	1420.0	23603.0	4000000.0	0.0	4.0	1.22	1.39	1.55	0.0500000000002	5.99	0.349999999999	0.719999999999	0.2	5.22	0.13	2.28	1.46	0.900000000001	AAA411.CD3+pv.X7.Y1.tile.tissue.png	212	1	2000	212	74ea5690fd3bde45efeca71c01f579a2	0	0	0	0	0	0	0	0	0	0	0	0	0	/home/dhl_ec/bnelissen/Slides/CD3_manuscript/CD3_slides/AAA411.CD3+pv/AAA411.CD3+pv.run1	255	0.7	0.06	0.7	0.06	0.0	-10.4783858684	0.0957428652144	4.2204145842
16047.0	3921259.0	6427.0	9471.0	3921259.0	4000000.0	139.0	1.0	1.52	1.6	1.52	0.0500000000002	8.91	0.34	0.7	0.0500000000002	9.13	0.35	2.04	1.43	0.55	AAA411.CD3+pv.X7.Y10.tile.tissue.png	213	1	2000	213	e34f1db3fb6c5a37bac9fc199c100c4a	0	0	0	0	0	0	0	0	0	0	0	0	0	/home/dhl_ec/bnelissen/Slides/CD3_manuscript/CD3_slides/AAA411.CD3+pv/AAA411.CD3+pv.run1	255	0.7	0.06	0.7	0.06	-8.55406885104	-11.9727238513	0.958210202648	0.111381467041
6963.0	2288159.0	2873.0	13292.0	2288159.0	4000000.0	65.0	4.0	1.41	1.78	1.11	0.0500000000002	6.24	0.35	0.690000000001	0.12	7.91	0.28	2.11	1.43	0.589999999999	AAA411.CD3+pv.X7.Y11.tile.tissue.png	214	1	2000	214	e3b4c655a6d978b279da9e1ae3352c0c	0	0	0	0	0	0	0	0	0	0	0	0	0	/home/dhl_ec/bnelissen/Slides/CD3_manuscript/CD3_slides/AAA411.CD3+pv/AAA411.CD3+pv.run1	255	0.7	0.06	0.7	0.06	-8.73949655157	-12.1958584151	1.02523376161	0.13088603125
224.0	58005.0	90.0	2909.0	58005.0	4000000.0	2.0	5.0	1.51	1.75	1.09	0.04	5.99	0.58	0.73	0.19	6.33	0.190000000001	1.98	1.43	0.820000000001	AAA411.CD3+pv.X7.Y12.tile.tissue.png	215	1	2000	215	93481fe57183fb4d1ad5299bb9e231ff	0	0	0	0	0	0	0	0	0	0	0	0	0	/home/dhl_ec/bnelissen/Slides/CD3_manuscript/CD3_slides/AAA411.CD3+pv/AAA411.CD3+pv.run1	255	0.7	0.06	0.7	0.06	-8.49953797995	-12.6839037039	1.12963952349	0.069621328125
0.0	11556.0	0.0	482.0	11556.0	2312000.0	0.0	1.0	0.65	1.36	0.68	0.0200000000004	3.46	0.2	0.4	0.13	2.94	0.0699999999997	1.11	0.809999999999	0.21	AAA411.CD3+pv.X7.Y13.tile.tissue.png	216	1	2000	216	b322ae63a5052bd71e53788b45105ea0	0	0	0	0	0	0	0	0	0	0	0	0	0	/home/dhl_ec/bnelissen/Slides/CD3_manuscript/CD3_slides/AAA411.CD3+pv/AAA411.CD3+pv.run1	255	0.7	0.06	0.7	0.06	0.0	-9.31226644595	0.023136148159	0.832411284265
0.0	68823.0	0.0	1456.0	68823.0	4000000.0	0.0	2.0	1.33	1.51	1.21	0.04	5.92	0.36	0.69	0.21	5.71	0.13	1.96	1.43	0.499999999999	AAA411.CD3+pv.X7.Y2.tile.tissue.png	217	1	2000	217	1cc7eb5790e6540882841b976dc6704d	0	0	0	0	0	0	0	0	0	0	0	0	0	/home/dhl_ec/bnelissen/Slides/CD3_manuscript/CD3_slides/AAA411.CD3+pv/AAA411.CD3+pv.run1	255	0.7	0.06	0.7	0.06	-7.44936920579	-12.7251233908	0.220234990957	0.0530260043945
78.0	1070009.0	39.0	6549.0	1070009.0	4000000.0	1.0	1.0	1.51	2.21	1.07	0.04	9.41	0.34	0.73	0.17	6.74	0.23	2.08	1.47	0.569999999999	AAA411.CD3+pv.X7.Y3.tile.tissue.png	218	1	2000	218	22d18670f5a2c0dbe8c575caeae9c808	0	0	0	0	0	0	0	0	0	0	0	0	0	/home/dhl_ec/bnelissen/Slides/CD3_manuscript/CD3_slides/AAA411.CD3+pv/AAA411.CD3+pv.run1	255	0.7	0.06	0.7	0.06	-7.96503848136	-11.0601200871	0.466519016848	0.0504454287109
367.0	3813877.0	170.0	10286.0	3813877.0	4000000.0	4.0	2.0	1.57	1.47	1.07	0.04	5.98	0.43	0.869999999999	0.0599999999995	8.8	0.34	2.08	1.44	0.55	AAA411.CD3+pv.X7.Y4.tile.tissue.png	219	1	2000	219	b64126cb06c073352c2de2f82270b9c5	0	0	0	0	0	0	0	0	0	0	0	0	0	/home/dhl_ec/bnelissen/Slides/CD3_manuscript/CD3_slides/AAA411.CD3+pv/AAA411.CD3+pv.run1	255	0.7	0.06	0.7	0.06	-7.61841973237	-11.1678112598	0.284443646835	0.0412354145508
67.0	3973175.0	36.0	9031.0	3973175.0	4000000.0	1.0	1.0	1.29	1.32	1.08	0.0500000000002	5.96	0.55	0.74	0.0600000000004	8.73	0.34	2.07	1.44	0.530000000001	AAA411.CD3+pv.X7.Y5.tile.tissue.png	220	1	2000	220	06fc0e233b91790be9dff432a2daeff8	0	0	0	0	0	0	0	0	0	0	0	0	0	/home/dhl_ec/bnelissen/Slides/CD3_manuscript/CD3_slides/AAA411.CD3+pv/AAA411.CD3+pv.run1	255	0.7	0.06	0.7	0.06	-7.17420605251	-11.5014228077	0.3006134554	0.0356221658325
856.0	3999598.0	442.0	8100.0	3999598.0	4000000.0	12.0	1.0	1.76	1.53	1.26	0.04	5.77	0.490000000001	0.83	0.0500000000002	8.82	0.34	2.08	1.47	0.589999999999	AAA411.CD3+pv.X7.Y6.tile.tissue.png	221	1	2000	221	6a20b3a184f576ef9bdeee99c1698607	0	0	0	0	0	0	0	0	0	0	0	0	0	/home/dhl_ec/bnelissen/Slides/CD3_manuscript/CD3_slides/AAA411.CD3+pv/AAA411.CD3+pv.run1	255	0.7	0.06	0.7	0.06	-8.26476972903	-12.1362463014	0.548614013413	0.0783616160889
22679.0	3737747.0	9083.0	15038.0	3737747.0	4000000.0	214.0	1.0	2.54	1.85	1.19	0.04	6.71	0.4	0.919999999999	0.0599999999995	8.72	0.34	2.08	1.43	0.88	AAA411.CD3+pv.X7.Y7.tile.tissue.png	222	1	2000	222	73b1e13cc6bf6b69e18fc7a2a2d5f55d	0	0	0	0	0	0	0	0	0	0	0	0	0	/home/dhl_ec/bnelissen/Slides/CD3_manuscript/CD3_slides/AAA411.CD3+pv/AAA411.CD3+pv.run1	255	0.7	0.06	0.7	0.06	-9.18656394774	-12.1476331238	1.07612488891	0.188270477051
8186.0	3768369.0	3725.0	14175.0	3768369.0	4000000.0	93.0	3.0	1.72	1.51	1.04	0.0500000000002	6.04	0.62	0.95	0.0599999999995	8.67	0.33	2.1	1.42	0.6	AAA411.CD3+pv.X7.Y8.tile.tissue.png	223	1	2000	223	be1f4600bacae9325d708417096dc578	0	0	0	0	0	0	0	0	0	0	0	0	0	/home/dhl_ec/bnelissen/Slides/CD3_manuscript/CD3_slides/AAA411.CD3+pv/AAA411.CD3+pv.run1	255	0.7	0.06	0.7	0.06	-9.18716216554	-12.6154837832	1.82724995937	0.225780098633
6754.0	3189536.0	2820.0	14452.0	3189536.0	4000000.0	64.0	2.0	1.47	1.75	1.32	0.04	6.22	0.35	0.689999999999	0.0799999999999	8.27	0.32	2.08	1.43	0.57	AAA411.CD3+pv.X7.Y9.tile.tissue.png	224	1	2000	224	de8eb8ecafc2271a36603f7cc3b6ef17	0	0	0	0	0	0	0	0	0	0	0	0	0	/home/dhl_ec/bnelissen/Slides/CD3_manuscript/CD3_slides/AAA411.CD3+pv/AAA411.CD3+pv.run1	255	0.7	0.06	0.7	0.06	-8.68794514921	-11.9401509186	1.10554379855	0.0992373955078
0.0	18668.0	0.0	1024.0	18668.0	4000000.0	0.0	3.0	1.61	1.22	1.06	0.0500000000002	5.99	0.34	0.83	0.200000000001	5.23	0.13	1.93	1.42	0.48	AAA411.CD3+pv.X8.Y0.tile.tissue.png	225	1	2000	225	9c9229b0a5243b3e7e98a9b2776a50ef	0	0	0	0	0	0	0	0	0	0	0	0	0	/home/dhl_ec/bnelissen/Slides/CD3_manuscript/CD3_slides/AAA411.CD3+pv/AAA411.CD3+pv.run1	255	0.7	0.06	0.7	0.06	0.0	-11.2006462306	0.272009457821	9.20015789954
0.0	21529.0	0.0	1148.0	21529.0	4000000.0	0.0	2.0	1.61	1.5	1.08	0.0500000000002	6.16	0.35	0.7	0.21	5.36	0.12	1.96	1.43	1.02	AAA411.CD3+pv.X8.Y1.tile.tissue.png	226	1	2000	226	61f3e2f78735c9077979502a4e806420	0	0	0	0	0	0	0	0	0	0	0	0	0	/home/dhl_ec/bnelissen/Slides/CD3_manuscript/CD3_slides/AAA411.CD3+pv/AAA411.CD3+pv.run1	255	0.7	0.06	0.7	0.06	0.0	-11.6075143806	0.0301368206973	0.0685855907135
12867.0	3997712.0	5290.0	8140.0	3997712.0	4000000.0	115.0	1.0	1.21	1.31	1.1	0.04	6.29	0.34	0.700000000001	0.0500000000002	8.98	0.34	2.05	1.43	0.59	AAA411.CD3+pv.X8.Y10.tile.tissue.png	227	1	2000	227	a36f6dea14b97e6fadc8a6544af556ea	0	0	0	0	0	0	0	0	0	0	0	0	0	/home/dhl_ec/bnelissen/Slides/CD3_manuscript/CD3_slides/AAA411.CD3+pv/AAA411.CD3+pv.run1	255	0.7	0.06	0.7	0.06	-8.70289043587	-11.4010174824	0.709717190703	0.0684944964523
2656.0	635385.0	1037.0	8800.0	635385.0	4000000.0	21.0	8.0	1.48	2.07	1.05	0.0400000000009	6.47	0.34	0.7	0.17	6.48	0.219999999999	2.03	1.42	0.509999999999	AAA411.CD3+pv.X8.Y11.tile.tissue.png	228	1	2000	228	5ea22bd993c699b1c8e63509014424ff	0	0	0	0	0	0	0	0	0	0	0	0	0	/home/dhl_ec/bnelissen/Slides/CD3_manuscript/CD3_slides/AAA411.CD3+pv/AAA411.CD3+pv.run1	255	0.7	0.06	0.7	0.06	-8.8148855955	-12.3730257537	1.00987341797	0.112179390625
0.0	23535.0	0.0	1493.0	23535.0	4000000.0	0.0	2.0	1.45	1.24	1.05	0.0600000000004	5.99	0.34	0.78	0.2	5.29	0.13	1.92	1.43	0.5	AAA411.CD3+pv.X8.Y12.tile.tissue.png	229	1	2000	229	abb561ef44a0ce267b96c5e2117a0d1f	0	0	0	0	0	0	0	0	0	0	0	0	0	/home/dhl_ec/bnelissen/Slides/CD3_manuscript/CD3_slides/AAA411.CD3+pv/AAA411.CD3+pv.run1	255	0.7	0.06	0.7	0.06	0.0	-10.5915695468	0.385125751872	6.11946399146
0.0	5605.0	0.0	388.0	5605.0	2312000.0	0.0	1.0	0.79	1.22	0.839999999999	0.0299999999997	3.48	0.2	0.469999999999	0.12	2.94	0.0699999999997	1.11	0.81	0.190000000001	AAA411.CD3+pv.X8.Y13.tile.tissue.png	230	1	2000	230	be9507d78dada1bd99342f542ce9bba2	0	0	0	0	0	0	0	0	0	0	0	0	0	/home/dhl_ec/bnelissen/Slides/CD3_manuscript/CD3_slides/AAA411.CD3+pv/AAA411.CD3+pv.run1	255	0.7	0.06	0.7	0.06	0.0	-11.408794024	0.0750173958362	5.13309542758
209.0	250998.0	83.0	3736.0	250998.0	4000000.0	2.0	3.0	1.44	1.36	1.04	0.0400000000009	6.09	0.349999999999	0.68	0.190000000001	6.22	0.21	1.99	1.43	0.509999999999	AAA411.CD3+pv.X8.Y2.tile.tissue.png	231	1	2000	231	d94db39365bc3fabcbd239e482b28d5e	0	0	0	0	0	0	0	0	0	0	0	0	0	/home/dhl_ec/bnelissen/Slides/CD3_manuscript/CD3_slides/AAA411.CD3+pv/AAA411.CD3+pv.run1	255	0.7	0.06	0.7	0.06	-8.4688644276	-11.5662391275	0.710058882757	0.0543655126953
1046.0	3643518.0	471.0	8401.0	3643518.0	4000000.0	12.0	2.0	1.29	1.63	1.39	0.04	5.98	0.360000000001	0.690000000001	0.0700000000006	8.58	0.33	2.08	1.44	0.58	AAA411.CD3+pv.X8.Y3.tile.tissue.png	232	1	2000	232	f8be3f193b10de0e8820106e45b6a1e9	0	0	0	0	0	0	0	0	0	0	0	0	0	/home/dhl_ec/bnelissen/Slides/CD3_manuscript/CD3_slides/AAA411.CD3+pv/AAA411.CD3+pv.run1	255	0.7	0.06	0.7	0.06	-7.88749213345	-11.2232390959	0.299296704961	0.0405400891113
0.0	3203829.0	0.0	16428.0	3203829.0	4000000.0	0.0	3.0	1.52	1.52	1.54	0.0500000000002	6.11	0.34	0.68	0.0900000000001	7.98	0.24	2.07	1.43	0.53	AAA411.CD3+pv.X8.Y4.tile.tissue.png	233	1	2000	233	b37af6774bd0bc595eb47d4743b93595	0	0	0	0	0	0	0	0	0	0	0	0	0	/home/dhl_ec/bnelissen/Slides/CD3_manuscript/CD3_slides/AAA411.CD3+pv/AAA411.CD3+pv.run1	255	0.7	0.06	0.7	0.06	-7.12971380518	-11.5425677697	0.428057485667	0.0600652949219
0.0	3997829.0	0.0	8224.0	3997829.0	4000000.0	0.0	1.0	1.29	1.7	1.08	0.0500000000002	5.75	0.59	0.710000000001	0.0600000000004	8.43	0.280000000001	2.02	1.42	0.540000000001	AAA411.CD3+pv.X8.Y5.tile.tissue.png	234	1	2000	234	ad4478e3f769f32f1f527f70fe01fc59	0	0	0	0	0	0	0	0	0	0	0	0	0	/home/dhl_ec/bnelissen/Slides/CD3_manuscript/CD3_slides/AAA411.CD3+pv/AAA411.CD3+pv.run1	255	0.7	0.06	0.7	0.06	-8.01022767288	-11.7568862158	0.405000436632	0.0476703048401
5201.0	3964694.0	2484.0	9848.0	3964694.0	4000000.0	64.0	1.0	1.64	1.66	1.21	0.04	5.78	0.58	0.73	0.0599999999995	8.84	0.34	2.07	1.43	0.500000000001	AAA411.CD3+pv.X8.Y6.tile.tissue.png	235	1	2000	235	7e67977ad5bd29f126856ed970dd7147	0	0	0	0	0	0	0	0	0	0	0	0	0	/home/dhl_ec/bnelissen/Slides/CD3_manuscript/CD3_slides/AAA411.CD3+pv/AAA411.CD3+pv.run1	255	0.7	0.06	0.7	0.06	-8.89210060429	-12.0058766088	0.784122552998	0.113007132202
15198.0	3594536.0	6601.0	19362.0	3594536.0	4000000.0	158.0	2.0	2.05	1.91	1.17	0.04	6.31	0.36	0.7	0.0700000000006	8.72	0.47	2.2	1.42	0.53	AAA411.CD3+pv.X8.Y7.tile.tissue.png	236	1	2000	236	64b0432d66503887324f09193e1bd9c3	0	0	0	0	0	0	0	0	0	0	0	0	0	/home/dhl_ec/bnelissen/Slides/CD3_manuscript/CD3_slides/AAA411.CD3+pv/AAA411.CD3+pv.run1	255	0.7	0.06	0.7	0.06	-9.20293570822	-12.5810120618	1.65406574625	0.261810400391
4661.0	2262364.0	2067.0	18697.0	2262364.0	4000000.0	54.0	8.0	1.5	1.45	1.03	0.0499999999993	6.18	0.54	1.02	0.11	7.61	0.28	2.1	1.42	0.51	AAA411.CD3+pv.X8.Y8.tile.tissue.png	237	1	2000	237	1e615e81bc51254dc6a3ddfc6b0a8015	0	0	0	0	0	0	0	0	0	0	0	0	0	/home/dhl_ec/bnelissen/Slides/CD3_manuscript/CD3_slides/AAA411.CD3+pv/AAA411.CD3+pv.run1	255	0.7	0.06	0.7	0.06	-9.07466261088	-12.594164042	1.74497480992	0.13498275
9790.0	3535698.0	4053.0	9028.0	3535698.0	4000000.0	94.0	2.0	1.65	1.67	1.16	0.04	6.27	0.549999999999	0.76	0.0700000000006	8.56	0.33	2.06	1.43	0.79	AAA411.CD3+pv.X8.Y9.tile.tissue.png	238	1	2000	238	44aa63e68566f1d5884cd6b848b4dd60	0	0	0	0	0	0	0	0	0	0	0	0	0	/home/dhl_ec/bnelissen/Slides/CD3_manuscript/CD3_slides/AAA411.CD3+pv/AAA411.CD3+pv.run1	255	0.7	0.06	0.7	0.06	-8.3075135377	-11.732159971	0.589746574475	0.0772344067383
0.0	4668.0	0.0	544.0	4668.0	4000000.0	0.0	2.0	1.19	1.4	1.54	0.0500000000002	5.99	0.34	0.71	0.2	5.29	0.13	1.92	1.42	0.86	AAA411.CD3+pv.X9.Y0.tile.tissue.png	239	1	2000	239	f8f2b5af52f178f59ab44526f6b123f9	0	0	0	0	0	0	0	0	0	0	0	0	0	/home/dhl_ec/bnelissen/Slides/CD3_manuscript/CD3_slides/AAA411.CD3+pv/AAA411.CD3+pv.run1	255	0.7	0.06	0.7	0.06	0.0	-10.5964982723	1.20975445353	2.30531648744
0.0	19868.0	0.0	1013.0	19868.0	4000000.0	0.0	2.0	1.43	1.71	1.16	0.04	5.93	0.349999999999	0.69	0.200000000001	5.28	0.120000000001	1.93	1.43	0.55	AAA411.CD3+pv.X9.Y1.tile.tissue.png	240	1	2000	240	abbf407aee9695089db051e3e80cfcab	0	0	0	0	0	0	0	0	0	0	0	0	0	/home/dhl_ec/bnelissen/Slides/CD3_manuscript/CD3_slides/AAA411.CD3+pv/AAA411.CD3+pv.run1	255	0.7	0.06	0.7	0.06	0.0	-12.2985576878	1.23223234284	0.0486636469727
24337.0	3491135.0	9281.0	10021.0	3491135.0	4000000.0	190.0	1.0	1.32	1.56	1.22	0.0500000000002	6.04	0.35	0.700000000001	0.0700000000006	8.8	0.33	2.04	1.43	0.540000000001	AAA411.CD3+pv.X9.Y10.tile.tissue.png	241	1	2000	241	791923bfc82941050a6bdaacda757128	0	0	0	0	0	0	0	0	0	0	0	0	0	/home/dhl_ec/bnelissen/Slides/CD3_manuscript/CD3_slides/AAA411.CD3+pv/AAA411.CD3+pv.run1	255	0.7	0.06	0.7	0.06	-8.37246097899	-11.817418552	0.674035112098	0.138892306152
118.0	60343.0	45.0	3959.0	60343.0	4000000.0	1.0	8.0	1.18	1.44	1.5	0.0500000000002	6.0	0.35	0.730000000001	0.19	6.1	0.2	2.0	1.43	0.489999999999	AAA411.CD3+pv.X9.Y11.tile.tissue.png	242	1	2000	242	f194d0c1859c33fdcd84555c8f901081	0	0	0	0	0	0	0	0	0	0	0	0	0	/home/dhl_ec/bnelissen/Slides/CD3_manuscript/CD3_slides/AAA411.CD3+pv/AAA411.CD3+pv.run1	255	0.7	0.06	0.7	0.06	-7.63756407533	-10.0299964934	0.439447574687	3.51914339063
0.0	0.0	0.0	0.0	0.0	2312000.0	0.0	0.0	1.02	1.28	1.01	0.0300000000007	2.9	0.150000000001	0.48	0.110000000001	2.31	0.0700000000006	1.07	0.81	0.200000000001	AAA411.CD3+pv.X9.Y13.tile.tissue.png	243	1	2000	243	d0c16d896293023af8628091c4c99965	0	0	0	0	0	0	0	0	0	0	0	0	0	/home/dhl_ec/bnelissen/Slides/CD3_manuscript/CD3_slides/AAA411.CD3+pv/AAA411.CD3+pv.run1	255	1.0	0.06	1.0	0.06	0.0	0.0	0.0	4.39769247405
1360.0	2916657.0	570.0	9306.0	2916657.0	4000000.0	13.0	2.0	1.75	1.48	1.26	0.04	6.15	0.349999999999	0.69	0.1	8.04	0.31	2.1	1.45	0.6	AAA411.CD3+pv.X9.Y2.tile.tissue.png	244	1	2000	244	2ff7409baed1fe19d5081d2cda3f7c22	0	0	0	0	0	0	0	0	0	0	0	0	0	/home/dhl_ec/bnelissen/Slides/CD3_manuscript/CD3_slides/AAA411.CD3+pv/AAA411.CD3+pv.run1	255	0.7	0.06	0.7	0.06	-7.91395942285	-11.306044543	0.385448819964	0.0565913261719
335.0	3391429.0	143.0	13714.0	3391429.0	4000000.0	3.0	2.0	1.26	2.05	1.12	0.0500000000002	6.07	0.349999999999	0.690000000001	0.0699999999997	8.37	0.33	2.08	1.44	0.56	AAA411.CD3+pv.X9.Y3.tile.tissue.png	245	1	2000	245	00d8abf1ec41ceb4525cd437087110b0	0	0	0	0	0	0	0	0	0	0	0	0	0	/home/dhl_ec/bnelissen/Slides/CD3_manuscript/CD3_slides/AAA411.CD3+pv/AAA411.CD3+pv.run1	255	0.7	0.06	0.7	0.06	-7.53345521824	-11.5773528854	0.336331224384	0.0492429130859
0.0	3563273.0	0.0	19068.0	3563273.0	4000000.0	0.0	3.0	1.66	1.58	1.49	0.0500000000002	6.43	0.349999999999	0.68	0.0700000000006	8.09	0.25	2.06	1.44	0.57	AAA411.CD3+pv.X9.Y4.tile.tissue.png	246	1	2000	246	0b087ba83331d1cbb2d24d937cdeca7d	0	0	0	0	0	0	0	0	0	0	0	0	0	/home/dhl_ec/bnelissen/Slides/CD3_manuscript/CD3_slides/AAA411.CD3+pv/AAA411.CD3+pv.run1	255	0.7	0.06	0.7	0.06	-7.45384775639	-11.8853071449	0.345737027741	0.0616232451172
80.0	4000000.0	39.0	7996.0	4000000.0	4000000.0	1.0	1.0	1.39	1.71	1.09	0.04	5.65	0.33	0.89	0.0499999999993	8.8	0.34	2.05	1.42	0.610000000001	AAA411.CD3+pv.X9.Y5.tile.tissue.png	247	1	2000	247	9504005b0adf300a917c83221c26958a	0	0	0	0	0	0	0	0	0	0	0	0	0	/home/dhl_ec/bnelissen/Slides/CD3_manuscript/CD3_slides/AAA411.CD3+pv/AAA411.CD3+pv.run1	255	0.7	0.06	0.7	0.06	-8.57899039136	-11.9912974386	0.557494670334	0.074152980835
12944.0	3869413.0	6032.0	12604.0	3869413.0	4000000.0	154.0	2.0	1.36	1.5	1.09	0.04	5.85	0.469999999999	0.85	0.0600000000004	8.78	0.339999999999	2.41	1.44	0.74	AAA411.CD3+pv.X9.Y6.tile.tissue.png	248	1	2000	248	f3b2fd49cf2e85b2a4b6eefdc0dd9392	0	0	0	0	0	0	0	0	0	0	0	0	0	/home/dhl_ec/bnelissen/Slides/CD3_manuscript/CD3_slides/AAA411.CD3+pv/AAA411.CD3+pv.run1	255	0.7	0.06	0.7	0.06	-9.27312188974	-12.2772447199	1.2899096971	0.173872109863
4393.0	3225904.0	2187.0	16004.0	3225904.0	4000000.0	57.0	2.0	1.97	1.78	1.07	0.04	6.27	0.349999999999	0.690000000001	0.0799999999999	8.28	0.31	2.1	1.43	0.529999999999	AAA411.CD3+pv.X9.Y7.tile.tissue.png	249	1	2000	249	180916743f007e84582efba7e0bd1943	0	0	0	0	0	0	0	0	0	0	0	0	0	/home/dhl_ec/bnelissen/Slides/CD3_manuscript/CD3_slides/AAA411.CD3+pv/AAA411.CD3+pv.run1	255	0.7	0.06	0.7	0.06	-9.0029269084	-12.7006119956	1.69445970507	0.193085673828
8583.0	2105327.0	3751.0	16054.0	2105327.0	4000000.0	87.0	6.0	1.27	1.6	1.22	0.0500000000002	6.11	0.48	0.849999999999	0.120000000001	7.57	0.28	2.1	1.42	0.539999999999	AAA411.CD3+pv.X9.Y8.tile.tissue.png	250	1	2000	250	b2d5214362209f6d89953261d4ba498b	0	0	0	0	0	0	0	0	0	0	0	0	0	/home/dhl_ec/bnelissen/Slides/CD3_manuscript/CD3_slides/AAA411.CD3+pv/AAA411.CD3+pv.run1	255	0.7	0.06	0.7	0.06	-8.78677383613	-12.2705048614	1.0050255157	0.112023564453
21725.0	3471467.0	8810.0	12021.0	3471467.0	4000000.0	178.0	2.0	1.47	1.65	1.11	0.04	10.84	0.349999999999	0.69	0.0699999999997	8.55	0.33	2.05	1.42	1.08	AAA411.CD3+pv.X9.Y9.tile.tissue.png	251	1	2000	251	94030143ef5099e7c5da16e88f82e20b	0	0	0	0	0	0	0	0	0	0	0	0	0	/home/dhl_ec/bnelissen/Slides/CD3_manuscript/CD3_slides/AAA411.CD3+pv/AAA411.CD3+pv.run1	255	0.7	0.06	0.7	0.06	-8.46484606434	-12.1133395275	0.730146044607	0.158134526367
[truncated: 2 more columns]
