# Supplementary material for: SlideToolkit: An Assistive Toolset for the Histological Quantification of Whole Slide Images
Source: PLoS One. 2014 Nov 5;9(11):e110289. doi: 10.1371/journal.pone.0110289 (PMC4220929; doi:10.1371/journal.pone.0110289)
Supplement: RawData S1 — ICC and BlandAltman plot - measurements and r-script.zip. Measurements of Run1 and Run2, including the code for the calculation of the intraclass correlation coefficient (ICC) and the code for the Bland and Altman plot. (ZIP) [file pone.0110289.s003.zip › cellprofiler.measurements/run1.6a0194f4cbc6d6b409da76a9adca9d82.DefaultOUT_Image.csv]

AreaOccupied_AreaOccupied_DAB_Nuclei	AreaOccupied_AreaOccupied_Tissue	AreaOccupied_Perimeter_DAB_Nuclei	AreaOccupied_Perimeter_Tissue	AreaOccupied_TotalArea_DAB_Nuclei	AreaOccupied_TotalArea_Tissue	Count_DAB_Nuclei	Count_Tissue	ExecutionTime_01LoadImages	ExecutionTime_02ColorToGray	ExecutionTime_03Smooth	ExecutionTime_04ImageMath	ExecutionTime_05IdentifyPrimaryObjects	ExecutionTime_06MeasureImageAreaOccupied	ExecutionTime_07UnmixColors	ExecutionTime_08MaskImage	ExecutionTime_09IdentifyPrimaryObjects	ExecutionTime_10MeasureImageAreaOccupied	ExecutionTime_11OverlayOutlines	ExecutionTime_12OverlayOutlines	ExecutionTime_13SaveImages	FileName_Original	Group_Index	Group_Number	Height_Original	ImageNumber	MD5Digest_Original	ModuleError_01LoadImages	ModuleError_02ColorToGray	ModuleError_03Smooth	ModuleError_04ImageMath	ModuleError_05IdentifyPrimaryObjects	ModuleError_06MeasureImageAreaOccupied	ModuleError_07UnmixColors	ModuleError_08MaskImage	ModuleError_09IdentifyPrimaryObjects	ModuleError_10MeasureImageAreaOccupied	ModuleError_11OverlayOutlines	ModuleError_12OverlayOutlines	ModuleError_13SaveImages	PathName_Original	Scaling_Original	Threshold_FinalThreshold_DAB_Nuclei	Threshold_FinalThreshold_Tissue	Threshold_OrigThreshold_DAB_Nuclei	Threshold_OrigThreshold_Tissue	Threshold_SumOfEntropies_DAB_Nuclei	Threshold_SumOfEntropies_Tissue	Threshold_WeightedVariance_DAB_Nuclei	Threshold_WeightedVariance_Tissue
0.0	10212.0	0.0	540.0	10212.0	4000000.0	0.0	1.0	2.16	1.8	1.83	0.08	6.58	0.38	0.89	0.21	5.85	0.13	2.05	1.55	1.35	AAA404.CD3.X0.Y1.tile.tissue.png	1	1	2000	1	cb902d3a48cdbabd18a003cefa8b9b3c	0	0	0	0	0	0	0	0	0	0	0	0	0	/home/dhl_ec/bnelissen/Slides/CD3_manuscript/CD3_slides/AAA404.CD3/AAA404.CD3.run1	255	0.7	0.06	0.7	0.06	0.0	-10.7516565866	4.61364043221	0.137342462341
1125.0	551146.0	319.0	13367.0	551146.0	4000000.0	6.0	10.0	1.66	2.52	1.13	0.06	8.57	0.37	0.87	0.19	7.07	0.23	2.23	1.52	0.72	AAA404.CD3.X0.Y2.tile.tissue.png	2	1	2000	2	9cb8f07bdc6e8fdbd0a7d95b524d001e	0	0	0	0	0	0	0	0	0	0	0	0	0	/home/dhl_ec/bnelissen/Slides/CD3_manuscript/CD3_slides/AAA404.CD3/AAA404.CD3.run1	255	0.7	0.06	0.7	0.06	-9.06756504814	-12.1925027627	3.00188070228	0.901827304688
1077.0	2116775.0	448.0	17747.0	2116775.0	4000000.0	11.0	5.0	2.3	2.28	1.52	0.07	9.84	0.56	1.3	0.19	10.21	0.42	3.27	2.28	0.76	AAA404.CD3.X0.Y3.tile.tissue.png	3	1	2000	3	4972237e7ab26026a53e1f45b0bca81d	0	0	0	0	0	0	0	0	0	0	0	0	0	/home/dhl_ec/bnelissen/Slides/CD3_manuscript/CD3_slides/AAA404.CD3/AAA404.CD3.run1	255	0.7	0.06	0.7	0.06	-9.57117901235	-11.964821944	2.92488104877	1.2498995
0.0	6671.0	0.0	804.0	6671.0	4000000.0	0.0	4.0	2.32	2.58	1.77	0.08	9.81	0.55	1.44	0.32	8.15	0.22	3.14	2.24	0.62	AAA404.CD3.X0.Y4.tile.tissue.png	4	1	2000	4	1f593450fefb86e465278950d6960ca9	0	0	0	0	0	0	0	0	0	0	0	0	0	/home/dhl_ec/bnelissen/Slides/CD3_manuscript/CD3_slides/AAA404.CD3/AAA404.CD3.run1	255	0.7	0.06	0.7	0.06	-8.76040715602	-12.1795902182	8.2921583283	0.426675067871
10190.0	1135058.0	3790.0	5592.0	1135058.0	4000000.0	71.0	1.0	1.31	2.36	1.8	0.08	9.54	0.6	1.38	0.26	9.94	0.38	2.96	2.36	0.68	AAA404.CD3.X1.Y1.tile.tissue.png	5	1	2000	5	6fe5fe8d7e200c3b21119ba127fb4b19	0	0	0	0	0	0	0	0	0	0	0	0	0	/home/dhl_ec/bnelissen/Slides/CD3_manuscript/CD3_slides/AAA404.CD3/AAA404.CD3.run1	255	0.7	0.06	0.7	0.06	-8.79417656724	-11.5685217958	1.17770834691	0.24621696875
1223.0	2548869.0	575.0	28666.0	2548869.0	4000000.0	15.0	7.0	1.54	2.71	1.79	0.07	9.11	0.38	0.78	0.12	10.09	0.47	3.36	2.3	0.72	AAA404.CD3.X1.Y2.tile.tissue.png	6	1	2000	6	de0003df60d57534fe6ae33f6c71152a	0	0	0	0	0	0	0	0	0	0	0	0	0	/home/dhl_ec/bnelissen/Slides/CD3_manuscript/CD3_slides/AAA404.CD3/AAA404.CD3.run1	255	0.7	0.06	0.7	0.06	-9.10123572481	-12.1874010264	2.44526594352	1.66436528125
6072.0	2859050.0	2439.0	20505.0	2859050.0	4000000.0	45.0	7.0	1.29	1.56	1.75	0.08	9.69	0.55	0.83	0.11	8.76	0.32	2.44	1.47	0.74	AAA404.CD3.X1.Y3.tile.tissue.png	7	1	2000	7	e9333597bd4fa5805f825ba314b6652c	0	0	0	0	0	0	0	0	0	0	0	0	0	/home/dhl_ec/bnelissen/Slides/CD3_manuscript/CD3_slides/AAA404.CD3/AAA404.CD3.run1	255	0.7	0.06	0.7	0.06	-9.83185841214	-12.0847106488	3.70308073675	1.56048803125
11410.0	269895.0	4469.0	5784.0	269895.0	4000000.0	90.0	5.0	2.34	2.42	1.76	0.08	10.38	0.56	1.4	0.3	9.54	0.33	2.93	2.09	0.65	AAA404.CD3.X1.Y4.tile.tissue.png	8	1	2000	8	1ed48a6cb0f87242cf389043260f18ca	0	0	0	0	0	0	0	0	0	0	0	0	0	/home/dhl_ec/bnelissen/Slides/CD3_manuscript/CD3_slides/AAA404.CD3/AAA404.CD3.run1	255	0.7	0.06	0.7	0.06	-9.57243190581	-12.1395198761	4.44478137231	0.447272203125
7612.0	1645878.0	3002.0	25401.0	1645878.0	4000000.0	60.0	9.0	1.24	2.4	1.61	0.05	6.91	0.38	0.8	0.15	10.8	0.42	3.32	2.3	0.64	AAA404.CD3.X10.Y3.tile.tissue.png	9	1	2000	9	5394c206307a73905a24bdd111192141	0	0	0	0	0	0	0	0	0	0	0	0	0	/home/dhl_ec/bnelissen/Slides/CD3_manuscript/CD3_slides/AAA404.CD3/AAA404.CD3.run1	255	0.7	0.06	0.7	0.06	-9.98844046895	-12.6069121965	4.57735457039	1.54678339063
78712.0	2788956.0	30175.0	14269.0	2788956.0	4000000.0	679.0	1.0	1.64	1.82	1.74	0.07	9.98	0.56	1.21	0.15	12.83	0.34	2.17	1.48	0.49	AAA404.CD3.X10.Y4.tile.tissue.png	10	1	2000	10	ab17a92dbaf884ed4d121446a14bd1b9	0	0	0	0	0	0	0	0	0	0	0	0	0	/home/dhl_ec/bnelissen/Slides/CD3_manuscript/CD3_slides/AAA404.CD3/AAA404.CD3.run1	255	0.7	0.06	0.7	0.06	-9.52927966911	-12.211810315	3.57847656339	0.605111671875
1593.0	25374.0	499.0	782.0	25374.0	4000000.0	12.0	1.0	0.98	1.37	1.15	0.05	6.44	0.36	0.84	0.21	6.62	0.21	2.06	1.53	0.39	AAA404.CD3.X10.Y5.tile.tissue.png	11	1	2000	11	580017efa3277426878c63a3820ca934	0	0	0	0	0	0	0	0	0	0	0	0	0	/home/dhl_ec/bnelissen/Slides/CD3_manuscript/CD3_slides/AAA404.CD3/AAA404.CD3.run1	255	0.7	0.06	0.7	0.06	-10.0478303505	-12.4533286109	6.17010364847	0.186435657715
0.0	261218.0	0.0	6898.0	261218.0	4000000.0	0.0	9.0	0.83	0.97	1.17	0.06	6.65	0.38	0.88	0.2	6.47	0.14	2.11	1.53	0.41	AAA404.CD3.X11.Y2.tile.tissue.png	12	1	2000	12	50314c94753f496b3c92f8c5dbabd445	0	0	0	0	0	0	0	0	0	0	0	0	0	/home/dhl_ec/bnelissen/Slides/CD3_manuscript/CD3_slides/AAA404.CD3/AAA404.CD3.run1	255	0.7	0.06	0.7	0.06	-9.05944911384	-11.7900196455	3.81364603103	0.743695011719
685.0	2321416.0	357.0	30278.0	2321416.0	4000000.0	9.0	12.0	0.93	1.06	1.12	0.05	7.01	0.39	0.78	0.13	8.36	0.31	2.28	1.54	0.43	AAA404.CD3.X11.Y3.tile.tissue.png	13	1	2000	13	4aada8ebda0cbd6f0eb79bdd1de31dc3	0	0	0	0	0	0	0	0	0	0	0	0	0	/home/dhl_ec/bnelissen/Slides/CD3_manuscript/CD3_slides/AAA404.CD3/AAA404.CD3.run1	255	0.7	0.06	0.7	0.06	-9.52754525747	-12.5174618138	3.34333651184	1.62326971875
124214.0	3271575.0	45452.0	14796.0	3271575.0	4000000.0	935.0	2.0	0.95	1.17	1.14	0.05	7.45	0.56	1.21	0.13	13.36	0.61	3.63	2.37	0.7	AAA404.CD3.X11.Y4.tile.tissue.png	14	1	2000	14	17145417c83a3ecf25ea271cb9c1a5d9	0	0	0	0	0	0	0	0	0	0	0	0	0	/home/dhl_ec/bnelissen/Slides/CD3_manuscript/CD3_slides/AAA404.CD3/AAA404.CD3.run1	255	0.7	0.06	0.7	0.06	-9.66487133552	-12.4431279528	3.03930852102	0.6395061875
0.0	0.0	0.0	0.0	0.0	4000000.0	0.0	0.0	1.01	1.7	1.78	0.09	9.55	0.52	1.47	0.31	6.42	0.12	2.92	2.32	0.55	AAA404.CD3.X11.Y5.tile.tissue.png	15	1	2000	15	d123166906e71b11000210a9d0f54268	0	0	0	0	0	0	0	0	0	0	0	0	0	/home/dhl_ec/bnelissen/Slides/CD3_manuscript/CD3_slides/AAA404.CD3/AAA404.CD3.run1	255	1.0	0.06	1.0	0.06	0.0	-10.7990207937	0.0	2.22389688349
0.0	1638721.0	0.0	25748.0	1638721.0	4000000.0	0.0	18.0	1.18	1.5	1.15	0.06	12.46	0.41	0.84	0.16	7.73	0.21	2.24	1.53	0.41	AAA404.CD3.X12.Y2.tile.tissue.png	16	1	2000	16	89b427b8e63c345f351affb255389bea	0	0	0	0	0	0	0	0	0	0	0	0	0	/home/dhl_ec/bnelissen/Slides/CD3_manuscript/CD3_slides/AAA404.CD3/AAA404.CD3.run1	255	0.7	0.06	0.7	0.06	-9.59438006665	-12.0025501351	3.48102639979	2.0985095
29164.0	3751082.0	11539.0	14587.0	3751082.0	4000000.0	244.0	1.0	0.93	1.3	1.22	0.05	7.57	0.38	0.76	0.07	9.99	0.38	2.24	1.52	0.45	AAA404.CD3.X12.Y3.tile.tissue.png	17	1	2000	17	14a7d0bc995c0d5ea8bb3704c7675fec	0	0	0	0	0	0	0	0	0	0	0	0	0	/home/dhl_ec/bnelissen/Slides/CD3_manuscript/CD3_slides/AAA404.CD3/AAA404.CD3.run1	255	0.7	0.06	0.7	0.06	-9.73616650186	-12.6544509911	4.34838504615	0.84595371875
108700.0	2363701.0	39366.0	17623.0	2363701.0	4000000.0	808.0	7.0	0.92	1.34	1.22	0.0600000000001	7.47	0.39	0.78	0.13	9.9	0.34	2.26	1.53	0.44	AAA404.CD3.X12.Y4.tile.tissue.png	18	1	2000	18	07b05d6dc5869cf754f15a02284f543d	0	0	0	0	0	0	0	0	0	0	0	0	0	/home/dhl_ec/bnelissen/Slides/CD3_manuscript/CD3_slides/AAA404.CD3/AAA404.CD3.run1	255	0.7	0.06	0.7	0.06	-9.42159461499	-12.1706515389	4.00389140904	0.722611390625
0.0	0.0	0.0	0.0	0.0	4000000.0	0.0	0.0	0.83	1.41	1.13	0.0599999999999	5.81	0.32	0.89	0.24	4.88	0.13	2.01	1.54	0.53	AAA404.CD3.X12.Y5.tile.tissue.png	19	1	2000	19	a9c009a03fc0489330e5df68d61f6764	0	0	0	0	0	0	0	0	0	0	0	0	0	/home/dhl_ec/bnelissen/Slides/CD3_manuscript/CD3_slides/AAA404.CD3/AAA404.CD3.run1	255	1.0	0.06	1.0	0.06	0.0	0.0	0.0	3.66146
0.0	0.0	0.0	0.0	0.0	4000000.0	0.0	0.0	1.83	2.15	1.21	0.0599999999999	6.54	0.3	0.91	0.23	4.72	0.13	2.31	1.52	0.73	AAA404.CD3.X13.Y1.tile.tissue.png	20	1	2000	20	9a093a75cca53835c1ccff984cabf5da	0	0	0	0	0	0	0	0	0	0	0	0	0	/home/dhl_ec/bnelissen/Slides/CD3_manuscript/CD3_slides/AAA404.CD3/AAA404.CD3.run1	255	1.0	0.06	1.0	0.06	0.0	-11.4789071327	0.0	1.08131368753
550.0	2192268.0	291.0	27825.0	2192268.0	4000000.0	8.0	10.0	2.14	2.01	1.2	0.05	6.92	0.57	1.25	0.19	11.46	0.44	3.36	1.97	1.94	AAA404.CD3.X13.Y2.tile.tissue.png	21	1	2000	21	abe35aea643c4bb11be7a0baa81cd178	0	0	0	0	0	0	0	0	0	0	0	0	0	/home/dhl_ec/bnelissen/Slides/CD3_manuscript/CD3_slides/AAA404.CD3/AAA404.CD3.run1	255	0.7	0.06	0.7	0.06	-9.17977387851	-12.0664244094	2.59323945714	1.49612460156
66934.0	2350314.0	25504.0	10114.0	2350314.0	4000000.0	525.0	3.0	2.31	2.43	1.76	0.0700000000001	9.31	0.56	1.29	0.18	9.94	0.47	3.36	2.33	1.1	AAA404.CD3.X13.Y3.tile.tissue.png	22	1	2000	22	d07757ff06676c3c6cef47cf26d76b1b	0	0	0	0	0	0	0	0	0	0	0	0	0	/home/dhl_ec/bnelissen/Slides/CD3_manuscript/CD3_slides/AAA404.CD3/AAA404.CD3.run1	255	0.7	0.06	0.7	0.06	-8.20915337051	-11.1842693861	1.28467041806	0.3973445625
64566.0	1389541.0	22377.0	14564.0	1389541.0	4000000.0	429.0	5.0	2.76	3.09	1.17	0.0500000000001	7.27	0.38	0.77	0.17	9.03	0.28	2.15	1.52	0.84	AAA404.CD3.X13.Y4.tile.tissue.png	23	1	2000	23	99532100355d15d9a7c33a432c663e65	0	0	0	0	0	0	0	0	0	0	0	0	0	/home/dhl_ec/bnelissen/Slides/CD3_manuscript/CD3_slides/AAA404.CD3/AAA404.CD3.run1	255	0.7	0.06	0.7	0.06	-9.29078039212	-12.178710888	2.49867325653	0.794899203125
2028.0	203609.0	847.0	2234.0	203609.0	4000000.0	16.0	1.0	2.23	3.03	1.18	0.0600000000001	7.5	0.37	0.88	0.21	6.9	0.22	2.08	2.31	1.45	AAA404.CD3.X14.Y1.tile.tissue.png	24	1	2000	24	727942b8e47516ea6ec29adc90483f72	0	0	0	0	0	0	0	0	0	0	0	0	0	/home/dhl_ec/bnelissen/Slides/CD3_manuscript/CD3_slides/AAA404.CD3/AAA404.CD3.run1	255	0.7	0.06	0.7	0.06	-9.13303095155	-11.80336244	1.57000852224	0.353913067383
27912.0	2591273.0	10396.0	21387.0	2591273.0	4000000.0	199.0	5.0	2.96	3.41	1.13	0.0500000000001	7.31	0.38	0.79	0.12	9.01	0.33	2.25	1.52	0.62	AAA404.CD3.X14.Y2.tile.tissue.png	25	1	2000	25	839d5da896dc4b255bd3ee124b4607e4	0	0	0	0	0	0	0	0	0	0	0	0	0	/home/dhl_ec/bnelissen/Slides/CD3_manuscript/CD3_slides/AAA404.CD3/AAA404.CD3.run1	255	0.7	0.06	0.7	0.06	-9.71646580255	-12.8228019421	3.41083577368	1.15652365625
124262.0	1797409.0	40558.0	11934.0	1797409.0	4000000.0	776.0	3.0	3.23	2.15	1.77	0.0699999999999	8.75	0.6	1.37	0.23	13.47	0.48	3.32	2.44	0.69	AAA404.CD3.X14.Y3.tile.tissue.png	26	1	2000	26	2a072db05dc8fd20625a196e7b11ecd0	0	0	0	0	0	0	0	0	0	0	0	0	0	/home/dhl_ec/bnelissen/Slides/CD3_manuscript/CD3_slides/AAA404.CD3/AAA404.CD3.run1	255	0.7	0.06	0.7	0.06	-8.5673911278	-11.7638135964	1.2289313304	0.478591671875
193899.0	1973538.0	67448.0	9908.0	1973538.0	4000000.0	1317.0	1.0	3.44	2.09	1.2	0.0700000000001	7.62	0.37	0.77	0.14	11.15	0.47	3.35	2.47	0.64	AAA404.CD3.X14.Y4.tile.tissue.png	27	1	2000	27	be58d3ad06bfe144c01b75742696994d	0	0	0	0	0	0	0	0	0	0	0	0	0	/home/dhl_ec/bnelissen/Slides/CD3_manuscript/CD3_slides/AAA404.CD3/AAA404.CD3.run1	255	0.7	0.06	0.7	0.06	-9.22022431159	-12.0466890137	2.97269034565	0.62968478125
59.0	785420.0	31.0	5745.0	785420.0	4000000.0	1.0	1.0	3.47	2.66	1.86	0.09	11.61	0.56	1.35	0.27	9.31	0.35	3.11	2.3	0.57	AAA404.CD3.X15.Y1.tile.tissue.png	28	1	2000	28	be5c2b0f21909472691dd501979aa6a7	0	0	0	0	0	0	0	0	0	0	0	0	0	/home/dhl_ec/bnelissen/Slides/CD3_manuscript/CD3_slides/AAA404.CD3/AAA404.CD3.run1	255	0.7	0.06	0.7	0.06	-8.759046628	-11.3770701455	1.43095046574	0.576016646484
349.0	1918433.0	215.0	17349.0	1918433.0	4000000.0	6.0	5.0	1.21	1.23	1.16	0.05	6.64	0.37	0.79	0.14	8.06	0.28	2.19	1.86	0.61	AAA404.CD3.X15.Y2.tile.tissue.png	29	1	2000	29	e0240fa7614e1b8b7c9b3b330418762c	0	0	0	0	0	0	0	0	0	0	0	0	0	/home/dhl_ec/bnelissen/Slides/CD3_manuscript/CD3_slides/AAA404.CD3/AAA404.CD3.run1	255	0.7	0.06	0.7	0.06	-9.16376694332	-12.1370103421	3.35713598439	1.24471261719
126782.0	1950130.0	41954.0	7632.0	1950130.0	4000000.0	822.0	1.0	0.87	1.14	1.86	0.0699999999999	10.71	0.62	1.4	0.23	12.56	0.46	2.46	1.5	0.4	AAA404.CD3.X15.Y3.tile.tissue.png	30	1	2000	30	0fc6bee7d53b48f7af612db54b9b9668	0	0	0	0	0	0	0	0	0	0	0	0	0	/home/dhl_ec/bnelissen/Slides/CD3_manuscript/CD3_slides/AAA404.CD3/AAA404.CD3.run1	255	0.7	0.06	0.7	0.06	-9.93019653188	-12.5576740257	2.89288379022	0.79162021875
83333.0	1143663.0	29083.0	6990.0	1143663.0	4000000.0	553.0	1.0	0.86	1.3	1.15	0.0599999999999	6.81	0.38	0.77	0.17	9.3	0.27	2.11	1.53	0.59	AAA404.CD3.X15.Y4.tile.tissue.png	31	1	2000	31	95fdf8829a08e2e1573f90c380b0dfac	0	0	0	0	0	0	0	0	0	0	0	0	0	/home/dhl_ec/bnelissen/Slides/CD3_manuscript/CD3_slides/AAA404.CD3/AAA404.CD3.run1	255	0.7	0.06	0.7	0.06	-9.06964179671	-11.9578195326	2.07105522555	0.559155007813
61.0	668185.0	34.0	5010.0	668185.0	4000000.0	1.0	1.0	2.6	2.07	1.75	0.08	10.66	0.55	1.34	0.27	9.79	0.34	3.09	2.3	0.57	AAA404.CD3.X16.Y1.tile.tissue.png	32	1	2000	32	16448eccd1c29ac74706dc642aae0e60	0	0	0	0	0	0	0	0	0	0	0	0	0	/home/dhl_ec/bnelissen/Slides/CD3_manuscript/CD3_slides/AAA404.CD3/AAA404.CD3.run1	255	0.7	0.06	0.7	0.06	-8.88480353735	-11.1832570471	1.76303761847	0.484944375
920.0	1926721.0	478.0	27934.0	1926721.0	4000000.0	10.0	6.0	2.92	1.58	1.06	0.08	6.89	0.58	1.25	0.21	11.03	0.35	3.28	2.3	0.61	AAA404.CD3.X16.Y2.tile.tissue.png	33	1	2000	33	710d58069f07a5277597fe2c1932471b	0	0	0	0	0	0	0	0	0	0	0	0	0	/home/dhl_ec/bnelissen/Slides/CD3_manuscript/CD3_slides/AAA404.CD3/AAA404.CD3.run1	255	0.7	0.06	0.7	0.06	-9.42205273466	-12.1916898842	4.60207548044	1.38042529687
50253.0	1163823.0	17584.0	10468.0	1163823.0	4000000.0	347.0	5.0	1.12	1.5	1.17	0.0600000000001	7.79	0.62	1.14	0.17	8.49	0.49	3.6	2.55	0.61	AAA404.CD3.X16.Y3.tile.tissue.png	34	1	2000	34	4a7d2ca118747ad15dcf7524687c9080	0	0	0	0	0	0	0	0	0	0	0	0	0	/home/dhl_ec/bnelissen/Slides/CD3_manuscript/CD3_slides/AAA404.CD3/AAA404.CD3.run1	255	0.7	0.06	0.7	0.06	-9.3346920196	-12.2843870483	2.49727563746	0.586223
5607.0	68864.0	1795.0	1895.0	68864.0	4000000.0	30.0	2.0	1.1	1.48	1.74	0.0799999999999	10.32	0.55	0.85	0.22	6.9	0.22	2.11	1.53	0.52	AAA404.CD3.X16.Y4.tile.tissue.png	35	1	2000	35	f2cab80283f77289154a6a8b5dff58e9	0	0	0	0	0	0	0	0	0	0	0	0	0	/home/dhl_ec/bnelissen/Slides/CD3_manuscript/CD3_slides/AAA404.CD3/AAA404.CD3.run1	255	0.7	0.06	0.7	0.06	-9.1512631154	-12.1808787644	2.63831793376	0.237710269531
342.0	542802.0	154.0	5418.0	542802.0	4000000.0	4.0	2.0	1.34	1.91	1.69	0.0799999999999	7.54	0.52	1.03	0.31	9.39	0.23	2.07	1.58	0.55	AAA404.CD3.X17.Y1.tile.tissue.png	36	1	2000	36	6df52c2ec4aa4a9664b688a50c5b504a	0	0	0	0	0	0	0	0	0	0	0	0	0	/home/dhl_ec/bnelissen/Slides/CD3_manuscript/CD3_slides/AAA404.CD3/AAA404.CD3.run1	255	0.7	0.06	0.7	0.06	-8.90204954066	-11.3195193548	1.61200354062	0.521938951172
10568.0	964919.0	4483.0	19957.0	964919.0	4000000.0	95.0	15.0	1.04	1.39	1.78	0.0800000000002	10.03	0.56	1.36	0.26	9.98	0.25	2.2	1.53	0.56	AAA404.CD3.X17.Y2.tile.tissue.png	37	1	2000	37	393a048c6f58faed334d72cbe6a2d0fc	0	0	0	0	0	0	0	0	0	0	0	0	0	/home/dhl_ec/bnelissen/Slides/CD3_manuscript/CD3_slides/AAA404.CD3/AAA404.CD3.run1	255	0.7	0.06	0.7	0.06	-9.63652511683	-12.3987233542	4.64711146292	1.09135797656
0.0	5974.0	0.0	566.0	5974.0	4000000.0	0.0	2.0	0.9	1.24	1.75	0.0800000000002	9.04	0.62	1.61	0.35	8.22	0.22	3.11	2.31	0.55	AAA404.CD3.X18.Y2.tile.tissue.png	38	1	2000	38	7989ff6a0ce99e9276f862a48bb50c69	0	0	0	0	0	0	0	0	0	0	0	0	0	/home/dhl_ec/bnelissen/Slides/CD3_manuscript/CD3_slides/AAA404.CD3/AAA404.CD3.run1	255	0.7	0.06	0.7	0.06	0.0	-12.1642704254	5.6955753578	0.370241807556
10203.0	554699.0	3476.0	7059.0	554699.0	4000000.0	75.0	4.0	1.14	1.9	1.75	0.0799999999999	10.97	0.55	1.37	0.28	9.67	0.34	2.82	1.54	0.54	AAA404.CD3.X18.Y4.tile.tissue.png	39	1	2000	39	7ad30eba1228f1025027817108dc8267	0	0	0	0	0	0	0	0	0	0	0	0	0	/home/dhl_ec/bnelissen/Slides/CD3_manuscript/CD3_slides/AAA404.CD3/AAA404.CD3.run1	255	0.7	0.06	0.7	0.06	-10.3042038481	-12.4228414311	6.1789547741	0.543374859375
0.0	21612.0	0.0	1046.0	21612.0	4000000.0	0.0	2.0	0.91	1.13	1.14	0.0599999999999	6.92	0.37	0.9	0.22	6.37	0.13	2.1	1.54	0.54	AAA404.CD3.X18.Y5.tile.tissue.png	40	1	2000	40	8ce598665fb04a895f938cabe4893674	0	0	0	0	0	0	0	0	0	0	0	0	0	/home/dhl_ec/bnelissen/Slides/CD3_manuscript/CD3_slides/AAA404.CD3/AAA404.CD3.run1	255	0.7	0.06	0.7	0.06	-7.4698787275	-11.7877970167	4.08024680614	0.293551584229
9439.0	277972.0	2803.0	3256.0	277972.0	4000000.0	62.0	1.0	0.95	1.47	1.74	0.0800000000002	8.52	0.55	1.39	0.3	9.38	0.37	3.43	2.37	0.55	AAA404.CD3.X18.Y6.tile.tissue.png	41	1	2000	41	6f60152d7d8b1f1defac8b0abfa61ecc	0	0	0	0	0	0	0	0	0	0	0	0	0	/home/dhl_ec/bnelissen/Slides/CD3_manuscript/CD3_slides/AAA404.CD3/AAA404.CD3.run1	255	0.7	0.06	0.7	0.06	-8.17908009052	-11.6898413724	1.56518167218	0.438908599609
6032.0	423635.0	2339.0	7813.0	423635.0	4000000.0	53.0	4.0	1.41	2.28	1.18	0.0599999999999	7.87	0.37	0.86	0.21	7.16	0.23	2.13	1.57	1.42	AAA404.CD3.X19.Y4.tile.tissue.png	42	1	2000	42	ebbb088532b785019f5177e7c9264983	0	0	0	0	0	0	0	0	0	0	0	0	0	/home/dhl_ec/bnelissen/Slides/CD3_manuscript/CD3_slides/AAA404.CD3/AAA404.CD3.run1	255	0.7	0.06	0.7	0.06	-10.276300227	-12.4910046567	7.08161042332	0.656780289062
23628.0	1801064.0	8389.0	9803.0	1801064.0	4000000.0	167.0	3.0	2.35	2.61	1.78	0.0699999999999	7.68	0.56	1.27	0.21	11.75	0.42	3.29	2.33	1.44	AAA404.CD3.X19.Y5.tile.tissue.png	43	1	2000	43	63a37577bc81b46e92f6c8d14a307b46	0	0	0	0	0	0	0	0	0	0	0	0	0	/home/dhl_ec/bnelissen/Slides/CD3_manuscript/CD3_slides/AAA404.CD3/AAA404.CD3.run1	255	0.7	0.06	0.7	0.06	-9.63380412656	-12.6994228267	3.19778867685	1.108212375
83792.0	3076773.0	27160.0	7930.0	3076773.0	4000000.0	580.0	1.0	1.76	1.52	1.76	0.0800000000002	8.34	0.56	1.23	0.13	15.12	0.52	3.26	2.29	0.7	AAA404.CD3.X19.Y6.tile.tissue.png	44	1	2000	44	8b3ed13aab09c25022cce89c43771beb	0	0	0	0	0	0	0	0	0	0	0	0	0	/home/dhl_ec/bnelissen/Slides/CD3_manuscript/CD3_slides/AAA404.CD3/AAA404.CD3.run1	255	0.7	0.06	0.7	0.06	-7.71322425737	-11.3111335736	0.292022402945	0.247960960938
85.0	1583816.0	43.0	6843.0	1583816.0	4000000.0	1.0	2.0	1.52	2.56	1.76	0.0799999999999	9.47	0.57	0.94	0.16	7.88	0.27	2.19	1.69	0.44	AAA404.CD3.X2.Y1.tile.tissue.png	45	1	2000	45	576be2c8bd95601da8cbf349c2ba45fc	0	0	0	0	0	0	0	0	0	0	0	0	0	/home/dhl_ec/bnelissen/Slides/CD3_manuscript/CD3_slides/AAA404.CD3/AAA404.CD3.run1	255	0.7	0.06	0.7	0.06	-8.10173245882	-11.2032536425	0.731910664232	0.672924445312
0.0	2248241.0	0.0	33717.0	2248241.0	4000000.0	0.0	21.0	2.29	2.02	1.13	0.05	6.75	0.4	0.79	0.13	8.17	0.23	2.21	1.53	2.11	AAA404.CD3.X2.Y2.tile.tissue.png	46	1	2000	46	f2c40e90f4ba44ada59b5ff533e9b003	0	0	0	0	0	0	0	0	0	0	0	0	0	/home/dhl_ec/bnelissen/Slides/CD3_manuscript/CD3_slides/AAA404.CD3/AAA404.CD3.run1	255	0.7	0.06	0.7	0.06	-9.04245252637	-11.6632529421	1.4256803677	1.41517621094
0.0	2011890.0	0.0	24203.0	2011890.0	4000000.0	0.0	10.0	3.09	3.35	1.17	0.0600000000002	6.52	0.38	0.8	0.14	7.7	0.22	2.19	1.52	0.41	AAA404.CD3.X2.Y3.tile.tissue.png	47	1	2000	47	cb06362dee23aab215ca186289574a41	0	0	0	0	0	0	0	0	0	0	0	0	0	/home/dhl_ec/bnelissen/Slides/CD3_manuscript/CD3_slides/AAA404.CD3/AAA404.CD3.run1	255	0.7	0.06	0.7	0.06	-9.34467357827	-11.9203742808	3.80958040834	2.33469558594
675.0	3968.0	197.0	302.0	3968.0	4000000.0	4.0	1.0	2.89	1.85	1.18	0.0599999999999	6.97	0.56	1.43	0.32	8.94	0.3	3.13	2.33	0.57	AAA404.CD3.X20.Y4.tile.tissue.png	48	1	2000	48	3daca53075ca4365031c97eb0de89832	0	0	0	0	0	0	0	0	0	0	0	0	0	/home/dhl_ec/bnelissen/Slides/CD3_manuscript/CD3_slides/AAA404.CD3/AAA404.CD3.run1	255	0.7	0.06	0.7	0.06	-9.92401554556	-12.5084916848	7.89671142495	0.179199039185
107435.0	2807656.0	35720.0	7716.0	2807656.0	4000000.0	688.0	1.0	3.35	2.18	1.76	0.0699999999999	10.48	0.55	0.79	0.11	10.97	0.33	2.1	1.47	0.39	AAA404.CD3.X20.Y5.tile.tissue.png	49	1	2000	49	9936dae2c75c0fdb0d5f721421173179	0	0	0	0	0	0	0	0	0	0	0	0	0	/home/dhl_ec/bnelissen/Slides/CD3_manuscript/CD3_slides/AAA404.CD3/AAA404.CD3.run1	255	0.7	0.06	0.7	0.06	-8.92926687087	-12.204885487	1.6394554473	0.782712484375
20614.0	1320685.0	6090.0	6868.0	1320685.0	4000000.0	115.0	1.0	2.67	2.27	1.77	0.0799999999999	9.58	0.56	1.27	0.24	12.55	0.39	3.2	2.32	0.58	AAA404.CD3.X20.Y6.tile.tissue.png	50	1	2000	50	011bfd7ab9918012dab908b0b6f6a2a6	0	0	0	0	0	0	0	0	0	0	0	0	0	/home/dhl_ec/bnelissen/Slides/CD3_manuscript/CD3_slides/AAA404.CD3/AAA404.CD3.run1	255	0.7	0.06	0.7	0.06	-9.30743434563	-12.1860424986	1.45425730905	0.79630890625
0.0	0.0	0.0	0.0	0.0	4000000.0	0.0	0.0	2.71	3.09	1.61	0.0800000000002	8.82	0.49	1.45	0.35	6.7	0.2	2.97	2.29	0.6	AAA404.CD3.X21.Y4.tile.tissue.png	51	1	2000	51	cf7cbbcb68bf43144ff9e81e0d197118	0	0	0	0	0	0	0	0	0	0	0	0	0	/home/dhl_ec/bnelissen/Slides/CD3_manuscript/CD3_slides/AAA404.CD3/AAA404.CD3.run1	255	1.0	0.06	1.0	0.06	0.0	-11.9989969838	0.0	0.393133613007
57003.0	3016561.0	18470.0	22060.0	3016561.0	4000000.0	354.0	6.0	1.42	1.87	1.75	0.0700000000002	9.68	0.58	1.22	0.14	13.28	0.52	3.32	2.31	0.62	AAA404.CD3.X21.Y5.tile.tissue.png	52	1	2000	52	7581c2555844b48c2e5c681da038a52e	0	0	0	0	0	0	0	0	0	0	0	0	0	/home/dhl_ec/bnelissen/Slides/CD3_manuscript/CD3_slides/AAA404.CD3/AAA404.CD3.run1	255	0.7	0.06	0.7	0.06	-9.76427125273	-12.6241566083	3.03759382919	1.610415875
81.0	693699.0	38.0	5036.0	693699.0	4000000.0	1.0	1.0	1.49	2.65	1.76	0.0799999999999	9.4	0.55	1.37	0.28	9.74	0.36	3.11	2.28	0.56	AAA404.CD3.X21.Y6.tile.tissue.png	53	1	2000	53	5afbd88738eb465bb76de075f2db6266	0	0	0	0	0	0	0	0	0	0	0	0	0	/home/dhl_ec/bnelissen/Slides/CD3_manuscript/CD3_slides/AAA404.CD3/AAA404.CD3.run1	255	0.7	0.06	0.7	0.06	-8.49054556811	-11.0471631	1.65063983608	0.849943100098
451.0	758820.0	202.0	13006.0	758820.0	4000000.0	5.0	7.0	3.06	2.53	1.75	0.0799999999999	9.6	0.57	1.38	0.28	9.8	0.36	3.3	2.29	0.57	AAA404.CD3.X22.Y5.tile.tissue.png	54	1	2000	54	8fd49664d4482405ce7ace0b73949466	0	0	0	0	0	0	0	0	0	0	0	0	0	/home/dhl_ec/bnelissen/Slides/CD3_manuscript/CD3_slides/AAA404.CD3/AAA404.CD3.run1	255	0.7	0.06	0.7	0.06	-9.20491039388	-11.9055431514	2.78319536533	1.14364425781
0.0	69576.0	0.0	1594.0	69576.0	4000000.0	0.0	1.0	2.06	2.63	1.75	0.0799999999999	9.21	0.55	1.41	0.31	7.87	0.21	3.05	2.29	0.54	AAA404.CD3.X22.Y6.tile.tissue.png	55	1	2000	55	1e38bae7ab1b3369c85108a833215d62	0	0	0	0	0	0	0	0	0	0	0	0	0	/home/dhl_ec/bnelissen/Slides/CD3_manuscript/CD3_slides/AAA404.CD3/AAA404.CD3.run1	255	0.7	0.06	0.7	0.06	0.0	-11.4866994279	1.81044637788	0.291805408447
0.0	0.0	0.0	0.0	0.0	1498000.0	0.0	0.0	2.04	0.6	0.65	0.03	3.09	0.18	0.51	0.12	2.34	0.0800000000002	1.1	0.85	0.23	AAA404.CD3.X23.Y0.tile.tissue.png	56	1	749	56	c805aba9395698c940c4e91c181a06a4	0	0	0	0	0	0	0	0	0	0	0	0	0	/home/dhl_ec/bnelissen/Slides/CD3_manuscript/CD3_slides/AAA404.CD3/AAA404.CD3.run1	255	1.0	0.06	1.0	0.06	0.0	0.0	0.0	6.25873698264
0.0	1535084.0	0.0	5802.0	1535084.0	4000000.0	0.0	1.0	1.66	2.52	1.76	0.0799999999999	9.28	0.56	1.3	0.23	10.13	0.31	3.14	2.28	0.58	AAA404.CD3.X3.Y1.tile.tissue.png	57	1	2000	57	9d9ad33fe62b305e6397c58d6820fd08	0	0	0	0	0	0	0	0	0	0	0	0	0	/home/dhl_ec/bnelissen/Slides/CD3_manuscript/CD3_slides/AAA404.CD3/AAA404.CD3.run1	255	0.7	0.06	0.7	0.06	-8.29085414391	-11.2710856697	0.858385774809	0.515849310547
600.0	2340181.0	331.0	32247.0	2340181.0	4000000.0	9.0	17.0	2.94	2.54	1.75	0.0699999999999	9.57	0.57	1.23	0.18	11.47	0.46	3.33	2.28	0.61	AAA404.CD3.X3.Y2.tile.tissue.png	58	1	2000	58	4ac87f25b388707894f782124fd46f0b	0	0	0	0	0	0	0	0	0	0	0	0	0	/home/dhl_ec/bnelissen/Slides/CD3_manuscript/CD3_slides/AAA404.CD3/AAA404.CD3.run1	255	0.7	0.06	0.7	0.06	-8.52723433763	-12.0184160265	1.59370278098	1.53086422656
1142.0	1794870.0	537.0	14201.0	1794870.0	4000000.0	12.0	5.0	4.2	3.32	1.73	0.0799999999999	12.72	0.56	1.29	0.21	10.91	0.42	3.29	2.29	0.64	AAA404.CD3.X3.Y3.tile.tissue.png	59	1	2000	59	47f91d69e6178a72dd53f6b4b829d2d8	0	0	0	0	0	0	0	0	0	0	0	0	0	/home/dhl_ec/bnelissen/Slides/CD3_manuscript/CD3_slides/AAA404.CD3/AAA404.CD3.run1	255	0.7	0.06	0.7	0.06	-9.49719369604	-11.4373472535	3.1618741239	1.1442965625
43985.0	597308.0	15160.0	4373.0	597308.0	4000000.0	302.0	2.0	2.32	3.16	1.75	0.0799999999999	10.23	0.56	1.33	0.28	11.71	0.35	3.17	2.28	0.58	AAA404.CD3.X3.Y4.tile.tissue.png	60	1	2000	60	c6bddb6ac3db770a24030237b9ec2af5	0	0	0	0	0	0	0	0	0	0	0	0	0	/home/dhl_ec/bnelissen/Slides/CD3_manuscript/CD3_slides/AAA404.CD3/AAA404.CD3.run1	255	0.7	0.06	0.7	0.06	-9.1501509836	-11.9049502891	2.24390635328	0.300580265625
0.0	510516.0	0.0	4484.0	510516.0	4000000.0	0.0	3.0	4.14	1.32	1.74	0.0800000000002	12.12	0.55	1.38	0.29	9.13	0.25	3.16	2.3	0.56	AAA404.CD3.X4.Y1.tile.tissue.png	61	1	2000	61	7158e78abd5dda6d9822bdde47c6d201	0	0	0	0	0	0	0	0	0	0	0	0	0	/home/dhl_ec/bnelissen/Slides/CD3_manuscript/CD3_slides/AAA404.CD3/AAA404.CD3.run1	255	0.7	0.06	0.7	0.06	-8.64879189317	-11.5264624829	1.15444867555	0.665726709961
164.0	3719994.0	82.0	18669.0	3719994.0	4000000.0	2.0	3.0	1.51	3.01	1.75	0.0799999999999	9.2	0.57	1.22	0.0999999999999	13.18	0.39	2.55	1.54	0.68	AAA404.CD3.X4.Y2.tile.tissue.png	62	1	2000	62	e5a8a82a63ceca725cd84f4f8138aaec	0	0	0	0	0	0	0	0	0	0	0	0	0	/home/dhl_ec/bnelissen/Slides/CD3_manuscript/CD3_slides/AAA404.CD3/AAA404.CD3.run1	255	0.7	0.06	0.7	0.06	-8.74581741736	-11.976271805	1.71385777055	0.540825453125
13497.0	3614471.0	5247.0	14610.0	3614471.0	4000000.0	96.0	1.0	1.28	1.73	1.84	0.0699999999999	7.43	0.37	0.74	0.1	9.36	0.35	2.17	1.69	0.49	AAA404.CD3.X4.Y3.tile.tissue.png	63	1	2000	63	e100c05a07360681a4364f2669a0c937	0	0	0	0	0	0	0	0	0	0	0	0	0	/home/dhl_ec/bnelissen/Slides/CD3_manuscript/CD3_slides/AAA404.CD3/AAA404.CD3.run1	255	0.7	0.06	0.7	0.06	-9.70934214094	-12.699188557	4.40957156458	1.1914076875
209512.0	2939375.0	73924.0	8839.0	2939375.0	4000000.0	1467.0	1.0	1.12	1.88	1.19	0.05	7.21	0.38	0.77	0.11	13.58	0.42	2.29	1.53	0.48	AAA404.CD3.X4.Y4.tile.tissue.png	64	1	2000	64	96ca9c87aff3aeecd5336be4720b3ad8	0	0	0	0	0	0	0	0	0	0	0	0	0	/home/dhl_ec/bnelissen/Slides/CD3_manuscript/CD3_slides/AAA404.CD3/AAA404.CD3.run1	255	0.7	0.06	0.7	0.06	-9.07280739942	-12.1692375767	1.42385006678	0.543883609375
0.0	8445.0	0.0	631.0	8445.0	4000000.0	0.0	2.0	0.86	1.64	1.19	0.0600000000002	6.68	0.38	0.87	0.22	6.33	0.13	2.08	1.63	0.54	AAA404.CD3.X4.Y5.tile.tissue.png	65	1	2000	65	fdee94d0130079e4db9145dc05be63aa	0	0	0	0	0	0	0	0	0	0	0	0	0	/home/dhl_ec/bnelissen/Slides/CD3_manuscript/CD3_slides/AAA404.CD3/AAA404.CD3.run1	255	0.7	0.06	0.7	0.06	-9.62663612593	-11.9177796338	4.98004040627	1.07978921155
525.0	3377069.0	270.0	13328.0	3377069.0	4000000.0	7.0	1.0	1.75	2.4	1.13	0.0600000000002	6.81	0.58	1.22	0.12	12.58	0.51	3.26	1.72	0.63	AAA404.CD3.X5.Y2.tile.tissue.png	66	1	2000	66	b0d7edef43bdbdefbb53499bc72f0b9f	0	0	0	0	0	0	0	0	0	0	0	0	0	/home/dhl_ec/bnelissen/Slides/CD3_manuscript/CD3_slides/AAA404.CD3/AAA404.CD3.run1	255	0.7	0.06	0.7	0.06	-8.84136474793	-12.3408679913	1.71953020559	0.73682653125
2154.0	3626986.0	1054.0	21758.0	3626986.0	4000000.0	24.0	3.0	2.56	2.52	1.75	0.0700000000002	13.71	0.56	1.2	0.0999999999999	13.01	0.58	3.3	2.27	0.54	AAA404.CD3.X5.Y3.tile.tissue.png	67	1	2000	67	96a348eeab20fe7336c0a4873f26cde8	0	0	0	0	0	0	0	0	0	0	0	0	0	/home/dhl_ec/bnelissen/Slides/CD3_manuscript/CD3_slides/AAA404.CD3/AAA404.CD3.run1	255	0.7	0.06	0.7	0.06	-9.52956900945	-12.0366636854	3.11780379765	0.61235328125
100050.0	2511824.0	36355.0	18285.0	2511824.0	4000000.0	714.0	3.0	1.01	2.05	1.15	0.0499999999997	18.71	0.5	0.74	0.12	9.93	0.48	3.32	2.41	0.64	AAA404.CD3.X5.Y4.tile.tissue.png	68	1	2000	68	98868e0eb66dbf68dc43c878ad805a10	0	0	0	0	0	0	0	0	0	0	0	0	0	/home/dhl_ec/bnelissen/Slides/CD3_manuscript/CD3_slides/AAA404.CD3/AAA404.CD3.run1	255	0.7	0.06	0.7	0.06	-10.0327324263	-12.6754361556	3.98178752619	0.83938253125
1914.0	38116.0	584.0	1165.0	38116.0	4000000.0	10.0	2.0	1.63	2.6	1.19	0.0700000000002	6.88	0.39	0.89	0.23	6.85	0.31	3.18	1.52	0.420000000001	AAA404.CD3.X5.Y5.tile.tissue.png	69	1	2000	69	cd19dd21f1f15e75da3cb39c697af402	0	0	0	0	0	0	0	0	0	0	0	0	0	/home/dhl_ec/bnelissen/Slides/CD3_manuscript/CD3_slides/AAA404.CD3/AAA404.CD3.run1	255	0.7	0.06	0.7	0.06	-9.65651840224	-12.1996966124	2.65886382484	0.325206614258
55.0	2695108.0	30.0	8646.0	2695108.0	4000000.0	1.0	1.0	3.13	3.45	1.23	0.0799999999999	9.42	0.56	1.27	0.16	11.88	0.47	3.26	1.56	0.6	AAA404.CD3.X6.Y2.tile.tissue.png	70	1	2000	70	5c132e810b39021fd68df4eb7fdec7f5	0	0	0	0	0	0	0	0	0	0	0	0	0	/home/dhl_ec/bnelissen/Slides/CD3_manuscript/CD3_slides/AAA404.CD3/AAA404.CD3.run1	255	0.7	0.06	0.7	0.06	-8.74986430311	-12.0872337748	1.37325306189	0.527144398437
2201.0	3756386.0	988.0	17793.0	3756386.0	4000000.0	21.0	2.0	1.26	1.6	1.74	0.0700000000002	9.35	0.56	1.2	0.0999999999999	13.19	0.54	3.33	1.74	0.43	AAA404.CD3.X6.Y3.tile.tissue.png	71	1	2000	71	4b1d56d11400c21bdec30eeeffed8e3c	0	0	0	0	0	0	0	0	0	0	0	0	0	/home/dhl_ec/bnelissen/Slides/CD3_manuscript/CD3_slides/AAA404.CD3/AAA404.CD3.run1	255	0.7	0.06	0.7	0.06	-9.66450194118	-12.0020976191	2.78356852163	0.59168815625
58115.0	1486020.0	21971.0	26713.0	1486020.0	4000000.0	458.0	7.0	2.19	2.8	1.35	0.0699999999997	7.27	0.38	1.22	0.23	11.82	0.46	3.61	2.31	0.6	AAA404.CD3.X6.Y4.tile.tissue.png	72	1	2000	72	210e0d50776e28a84444bb637393e966	0	0	0	0	0	0	0	0	0	0	0	0	0	/home/dhl_ec/bnelissen/Slides/CD3_manuscript/CD3_slides/AAA404.CD3/AAA404.CD3.run1	255	0.7	0.06	0.7	0.06	-10.2379052227	-12.7241640778	5.40072062204	0.9726075625
3284.0	139897.0	1377.0	7700.0	139897.0	4000000.0	30.0	5.0	1.28	2.12	1.13	0.0600000000004	6.82	0.39	0.9	0.21	6.88	0.22	2.13	1.54	0.37	AAA404.CD3.X6.Y5.tile.tissue.png	73	1	2000	73	ccf7640e260b08943edeab9ac142b8f8	0	0	0	0	0	0	0	0	0	0	0	0	0	/home/dhl_ec/bnelissen/Slides/CD3_manuscript/CD3_slides/AAA404.CD3/AAA404.CD3.run1	255	0.7	0.06	0.7	0.06	-10.2526511399	-12.4986233011	5.70938226911	0.644657277344
0.0	1953185.0	0.0	6460.0	1953185.0	4000000.0	0.0	1.0	4.18	2.58	1.76	0.0900000000001	9.82	0.57	1.29	0.2	10.56	0.33	3.17	1.85	0.41	AAA404.CD3.X7.Y2.tile.tissue.png	74	1	2000	74	1361a6d668dfc91f6618cde504116368	0	0	0	0	0	0	0	0	0	0	0	0	0	/home/dhl_ec/bnelissen/Slides/CD3_manuscript/CD3_slides/AAA404.CD3/AAA404.CD3.run1	255	0.7	0.06	0.7	0.06	-8.61899464891	-11.7759249655	1.29958549258	0.401899757812
962.0	3733319.0	466.0	16421.0	3733319.0	4000000.0	11.0	1.0	2.94	1.81	1.12	0.0499999999997	6.7	0.56	1.19	0.0999999999999	12.76	0.46	2.18	1.49	0.7	AAA404.CD3.X7.Y3.tile.tissue.png	75	1	2000	75	e8ef6baa47ea98db644acadaa3fa5ec2	0	0	0	0	0	0	0	0	0	0	0	0	0	/home/dhl_ec/bnelissen/Slides/CD3_manuscript/CD3_slides/AAA404.CD3/AAA404.CD3.run1	255	0.7	0.06	0.7	0.06	-9.56451711901	-12.2471223703	3.29897999436	0.5948860625
66835.0	2944839.0	25974.0	27545.0	2944839.0	4000000.0	538.0	7.0	3.02	2.72	1.55	0.0499999999997	9.08	0.39	0.76	0.0999999999999	10.27	0.33	2.23	1.5	0.42	AAA404.CD3.X7.Y4.tile.tissue.png	76	1	2000	76	e1c773e0f196319c0a9ec407dfa31cde	0	0	0	0	0	0	0	0	0	0	0	0	0	/home/dhl_ec/bnelissen/Slides/CD3_manuscript/CD3_slides/AAA404.CD3/AAA404.CD3.run1	255	0.7	0.06	0.7	0.06	-10.1980628744	-12.8125546987	4.90755243618	1.053786625
6747.0	139009.0	2748.0	3165.0	139009.0	4000000.0	58.0	1.0	1.84	2.37	1.18	0.0599999999999	6.84	0.37	0.92	0.21	6.84	0.32	3.12	2.31	0.6	AAA404.CD3.X7.Y5.tile.tissue.png	77	1	2000	77	1fec2a2cfd2c835ce9fab1abb14ba1cd	0	0	0	0	0	0	0	0	0	0	0	0	0	/home/dhl_ec/bnelissen/Slides/CD3_manuscript/CD3_slides/AAA404.CD3/AAA404.CD3.run1	255	0.7	0.06	0.7	0.06	-9.89561723726	-12.4762861108	5.86547325585	0.477337166016
93.0	1285054.0	40.0	5896.0	1285054.0	4000000.0	1.0	2.0	2.74	1.93	1.69	0.0599999999999	7.13	0.38	0.84	0.17	7.67	0.26	2.13	1.52	0.55	AAA404.CD3.X8.Y2.tile.tissue.png	78	1	2000	78	53ca9c761fa839fc4b9ce709c54878e0	0	0	0	0	0	0	0	0	0	0	0	0	0	/home/dhl_ec/bnelissen/Slides/CD3_manuscript/CD3_slides/AAA404.CD3/AAA404.CD3.run1	255	0.7	0.06	0.7	0.06	-9.02421729867	-11.58113477	1.47765149341	0.397215457031
417.0	3876491.0	178.0	14964.0	3876491.0	4000000.0	4.0	1.0	3.21	3.2	1.18	0.0499999999997	6.48	0.51	0.75	0.0700000000002	9.64	0.37	2.25	1.52	0.62	AAA404.CD3.X8.Y3.tile.tissue.png	79	1	2000	79	24cdf45b4c25cae910b2636ca8a8d5b8	0	0	0	0	0	0	0	0	0	0	0	0	0	/home/dhl_ec/bnelissen/Slides/CD3_manuscript/CD3_slides/AAA404.CD3/AAA404.CD3.run1	255	0.7	0.06	0.7	0.06	-9.10849658554	-11.2555923601	2.7343924233	0.32861540625
58794.0	3257577.0	22040.0	15371.0	3257577.0	4000000.0	476.0	2.0	2.36	1.95	1.75	0.0699999999997	10.75	0.5	1.2	0.12	13.56	0.54	3.58	2.38	0.65	AAA404.CD3.X8.Y4.tile.tissue.png	80	1	2000	80	4c752002f0af53153964d9dfd658a1ba	0	0	0	0	0	0	0	0	0	0	0	0	0	/home/dhl_ec/bnelissen/Slides/CD3_manuscript/CD3_slides/AAA404.CD3/AAA404.CD3.run1	255	0.7	0.06	0.7	0.06	-9.8590505884	-12.4697015493	3.56215192534	0.7892479375
2634.0	50777.0	1062.0	3070.0	50777.0	4000000.0	22.0	2.0	2.22	2.43	1.81	0.0900000000001	8.84	0.5	1.36	0.32	9.26	0.31	3.24	2.42	0.56	AAA404.CD3.X8.Y5.tile.tissue.png	81	1	2000	81	775336e5f27575e5169a78cb8b963bc5	0	0	0	0	0	0	0	0	0	0	0	0	0	/home/dhl_ec/bnelissen/Slides/CD3_manuscript/CD3_slides/AAA404.CD3/AAA404.CD3.run1	255	0.7	0.06	0.7	0.06	-10.1116221629	-12.5041499973	6.87971744255	0.485568726562
16002.0	723946.0	5892.0	4896.0	723946.0	4000000.0	105.0	1.0	2.93	1.61	1.76	0.0799999999999	9.87	0.59	1.35	0.25	9.39	0.36	3.25	2.37	0.73	AAA404.CD3.X9.Y2.tile.tissue.png	82	1	2000	82	27489f309d582f77fcc1e8b0eb0a7094	0	0	0	0	0	0	0	0	0	0	0	0	0	/home/dhl_ec/bnelissen/Slides/CD3_manuscript/CD3_slides/AAA404.CD3/AAA404.CD3.run1	255	0.7	0.06	0.7	0.06	-9.15570059261	-11.5860042553	1.87655302074	0.265622023438
21368.0	2604739.0	7984.0	47165.0	2604739.0	4000000.0	153.0	20.0	2.99	2.35	1.74	0.0700000000002	9.83	0.58	1.22	0.16	12.33	0.47	3.49	2.31	0.8	AAA404.CD3.X9.Y3.tile.tissue.png	83	1	2000	83	2e720ee858eb27d35d8f0b152d0c067d	0	0	0	0	0	0	0	0	0	0	0	0	0	/home/dhl_ec/bnelissen/Slides/CD3_manuscript/CD3_slides/AAA404.CD3/AAA404.CD3.run1	255	0.7	0.06	0.7	0.06	-9.89682204986	-12.5334046117	3.16987876708	1.4151990625
80298.0	3255381.0	28303.0	17908.0	3255381.0	4000000.0	570.0	2.0	2.06	3.05	1.75	0.0700000000002	10.44	0.56	1.21	0.13	10.31	0.54	3.41	2.33	0.630000000001	AAA404.CD3.X9.Y4.tile.tissue.png	84	1	2000	84	de9124d75d9396abe246409d9e98462d	0	0	0	0	0	0	0	0	0	0	0	0	0	/home/dhl_ec/bnelissen/Slides/CD3_manuscript/CD3_slides/AAA404.CD3/AAA404.CD3.run1	255	0.7	0.06	0.7	0.06	-9.8804738647	-12.5976997524	2.82119936066	0.8087890625
11182.0	93457.0	3929.0	2142.0	93457.0	4000000.0	75.0	1.0	2.86	1.52	1.76	0.0799999999999	9.41	0.36	0.84	0.22	6.76	0.22	2.1	1.51	0.57	AAA404.CD3.X9.Y5.tile.tissue.png	85	1	2000	85	936bfe5157d869c194cd81722af4c726	0	0	0	0	0	0	0	0	0	0	0	0	0	/home/dhl_ec/bnelissen/Slides/CD3_manuscript/CD3_slides/AAA404.CD3/AAA404.CD3.run1	255	0.7	0.06	0.7	0.06	-9.5950503291	-12.2595183025	4.4253300152	0.319029102539
[truncated: 2 more columns]
