# Supplementary material for: SlideToolkit: An Assistive Toolset for the Histological Quantification of Whole Slide Images
Source: PLoS One. 2014 Nov 5;9(11):e110289. doi: 10.1371/journal.pone.0110289 (PMC4220929; doi:10.1371/journal.pone.0110289)
Supplement: RawData S1 — ICC and BlandAltman plot - measurements and r-script.zip. Measurements of Run1 and Run2, including the code for the calculation of the intraclass correlation coefficient (ICC) and the code for the Bland and Altman plot. (ZIP) [file pone.0110289.s003.zip › cellprofiler.measurements/run1.6ab5e152ce41c0241372151bb17b7dcb.DefaultOUT_Image.csv]

AreaOccupied_AreaOccupied_DAB_Nuclei	AreaOccupied_AreaOccupied_Tissue	AreaOccupied_Perimeter_DAB_Nuclei	AreaOccupied_Perimeter_Tissue	AreaOccupied_TotalArea_DAB_Nuclei	AreaOccupied_TotalArea_Tissue	Count_DAB_Nuclei	Count_Tissue	ExecutionTime_01LoadImages	ExecutionTime_02ColorToGray	ExecutionTime_03Smooth	ExecutionTime_04ImageMath	ExecutionTime_05IdentifyPrimaryObjects	ExecutionTime_06MeasureImageAreaOccupied	ExecutionTime_07UnmixColors	ExecutionTime_08MaskImage	ExecutionTime_09IdentifyPrimaryObjects	ExecutionTime_10MeasureImageAreaOccupied	ExecutionTime_11OverlayOutlines	ExecutionTime_12OverlayOutlines	ExecutionTime_13SaveImages	FileName_Original	Group_Index	Group_Number	Height_Original	ImageNumber	MD5Digest_Original	ModuleError_01LoadImages	ModuleError_02ColorToGray	ModuleError_03Smooth	ModuleError_04ImageMath	ModuleError_05IdentifyPrimaryObjects	ModuleError_06MeasureImageAreaOccupied	ModuleError_07UnmixColors	ModuleError_08MaskImage	ModuleError_09IdentifyPrimaryObjects	ModuleError_10MeasureImageAreaOccupied	ModuleError_11OverlayOutlines	ModuleError_12OverlayOutlines	ModuleError_13SaveImages	PathName_Original	Scaling_Original	Threshold_FinalThreshold_DAB_Nuclei	Threshold_FinalThreshold_Tissue	Threshold_OrigThreshold_DAB_Nuclei	Threshold_OrigThreshold_Tissue	Threshold_SumOfEntropies_DAB_Nuclei	Threshold_SumOfEntropies_Tissue	Threshold_WeightedVariance_DAB_Nuclei	Threshold_WeightedVariance_Tissue
148.0	1194693.0	57.0	35119.0	1194693.0	4000000.0	1.0	26.0	4.0	3.07	1.85	0.08	7.67	0.37	0.75	0.16	7.25	0.39	3.45	2.29	1.64	AAA927.CD3.X0.Y2.tile.tissue.png	1	1	2000	1	6b613aa830708a593a2ff60ea8adb1b9	0	0	0	0	0	0	0	0	0	0	0	0	0	/home/dhl_ec/bnelissen/Slides/CD3_manuscript/CD3_slides/AAA927.CD3/AAA927.CD3.run1	255	0.7	0.06	0.7	0.06	-7.82688282146	-10.708202135	1.50492663132	4.29506524219
0.0	891916.0	0.0	23330.0	891916.0	4000000.0	0.0	26.0	3.29	2.48	1.82	0.08	9.97	0.58	1.31	0.28	8.85	0.16	2.2	1.5	0.77	AAA927.CD3.X0.Y3.tile.tissue.png	2	1	2000	2	6aea7f482e5567055c2b5a207cc17d4f	0	0	0	0	0	0	0	0	0	0	0	0	0	/home/dhl_ec/bnelissen/Slides/CD3_manuscript/CD3_slides/AAA927.CD3/AAA927.CD3.run1	255	0.7	0.06	0.7	0.06	0.0	-11.4493086565	2.22918680122	4.79461129883
0.0	1188409.0	0.0	10250.0	1188409.0	4000000.0	0.0	2.0	2.2	2.9	1.41	0.06	6.85	0.38	0.82	0.17	6.53	0.18	2.17	1.53	0.58	AAA927.CD3.X1.Y1.tile.tissue.png	3	1	2000	3	f049fc85642f62f00337e28fd9d15938	0	0	0	0	0	0	0	0	0	0	0	0	0	/home/dhl_ec/bnelissen/Slides/CD3_manuscript/CD3_slides/AAA927.CD3/AAA927.CD3.run1	255	0.7	0.06	0.7	0.06	0.0	-11.1594921899	1.50102605669	2.86522179346
0.0	3993114.0	0.0	8476.0	3993114.0	4000000.0	0.0	1.0	1.54	1.4	1.19	0.05	6.49	0.38	0.74	0.06	9.33	0.3	2.2	1.53	0.6	AAA927.CD3.X1.Y2.tile.tissue.png	4	1	2000	4	af11966b46e4a620050d2ac42feb17ee	0	0	0	0	0	0	0	0	0	0	0	0	0	/home/dhl_ec/bnelissen/Slides/CD3_manuscript/CD3_slides/AAA927.CD3/AAA927.CD3.run1	255	0.7	0.06	0.7	0.06	-8.2110413019	-12.2393090639	1.47800176491	0.0495537674141
0.0	3966913.0	0.0	9766.0	3966913.0	4000000.0	0.0	3.0	1.38	2.93	1.15	0.05	6.53	0.37	0.74	0.06	9.39	0.29	2.2	1.54	0.51	AAA927.CD3.X1.Y3.tile.tissue.png	5	1	2000	5	ed77e2725161633bf61956d125beb4a3	0	0	0	0	0	0	0	0	0	0	0	0	0	/home/dhl_ec/bnelissen/Slides/CD3_manuscript/CD3_slides/AAA927.CD3/AAA927.CD3.run1	255	0.7	0.06	0.7	0.06	-8.18940765971	-10.7788358653	1.35753685569	0.0735780830078
94.0	2286146.0	42.0	9850.0	2286146.0	4000000.0	1.0	2.0	1.01	2.31	1.22	0.06	6.82	0.43	0.76	0.12	8.39	0.3	2.23	1.54	0.53	AAA927.CD3.X1.Y4.tile.tissue.png	6	1	2000	6	643d1e438d89b3aef5813199bc400280	0	0	0	0	0	0	0	0	0	0	0	0	0	/home/dhl_ec/bnelissen/Slides/CD3_manuscript/CD3_slides/AAA927.CD3/AAA927.CD3.run1	255	0.7	0.06	0.7	0.06	-8.29903334657	-11.6964551645	1.43110647195	0.749785417969
0.0	587660.0	0.0	8792.0	587660.0	4000000.0	0.0	3.0	0.98	2.73	1.15	0.06	7.53	0.38	0.83	0.21	6.17	0.16	2.23	1.53	0.56	AAA927.CD3.X1.Y5.tile.tissue.png	7	1	2000	7	38fcff4aaff8487f81a5db8b559814c9	0	0	0	0	0	0	0	0	0	0	0	0	0	/home/dhl_ec/bnelissen/Slides/CD3_manuscript/CD3_slides/AAA927.CD3/AAA927.CD3.run1	255	0.7	0.06	0.7	0.06	0.0	-11.6838931044	1.463782204	1.62586472363
0.0	21433.0	0.0	1122.0	21433.0	4000000.0	0.0	1.0	2.95	2.62	1.2	0.05	6.96	0.37	0.9	0.23	5.85	0.13	2.08	1.53	0.45	AAA927.CD3.X10.Y10.tile.tissue.png	8	1	2000	8	779fe11a010d1d02765dd355e28ffee3	0	0	0	0	0	0	0	0	0	0	0	0	0	/home/dhl_ec/bnelissen/Slides/CD3_manuscript/CD3_slides/AAA927.CD3/AAA927.CD3.run1	255	0.7	0.06	0.7	0.06	0.0	-12.3466670496	3.00529210942	1.43543451294
0.0	0.0	0.0	0.0	0.0	4000000.0	0.0	0.0	1.75	2.55	1.19	0.05	6.32	0.34	1.02	0.21	4.66	0.13	2.01	1.52	0.38	AAA927.CD3.X10.Y3.tile.tissue.png	9	1	2000	9	96e9878f1108163254c7c9716f944b5f	0	0	0	0	0	0	0	0	0	0	0	0	0	/home/dhl_ec/bnelissen/Slides/CD3_manuscript/CD3_slides/AAA927.CD3/AAA927.CD3.run1	255	1.0	0.06	1.0	0.06	0.0	-11.1648627255	0.0	3.1719761245
0.0	190454.0	0.0	16379.0	190454.0	4000000.0	0.0	43.0	1.01	1.42	1.14	0.05	7.81	0.39	0.77	0.21	6.82	0.14	2.21	1.54	0.57	AAA927.CD3.X10.Y4.tile.tissue.png	10	1	2000	10	aeb84a35e6aa670a964557d8e48c226f	0	0	0	0	0	0	0	0	0	0	0	0	0	/home/dhl_ec/bnelissen/Slides/CD3_manuscript/CD3_slides/AAA927.CD3/AAA927.CD3.run1	255	0.7	0.06	0.7	0.06	-9.22071585563	-10.8944898391	4.58382689162	0.27746380957
0.0	300970.0	0.0	12727.0	300970.0	4000000.0	0.0	12.0	1.18	1.34	1.17	0.05	6.67	0.38	0.75	0.21	6.15	0.15	2.13	1.54	0.53	AAA927.CD3.X10.Y5.tile.tissue.png	11	1	2000	11	39d8b89aa88b847766091f1fb99de0ec	0	0	0	0	0	0	0	0	0	0	0	0	0	/home/dhl_ec/bnelissen/Slides/CD3_manuscript/CD3_slides/AAA927.CD3/AAA927.CD3.run1	255	0.7	0.06	0.7	0.06	0.0	-10.4837485727	2.52565683457	0.216410820801
0.0	225486.0	0.0	5173.0	225486.0	4000000.0	0.0	4.0	0.81	1.2	1.18	0.05	7.28	0.38	0.84	0.21	5.98	0.15	2.15	1.53	0.44	AAA927.CD3.X10.Y6.tile.tissue.png	12	1	2000	12	a575a417af5154645047af46e9396cb4	0	0	0	0	0	0	0	0	0	0	0	0	0	/home/dhl_ec/bnelissen/Slides/CD3_manuscript/CD3_slides/AAA927.CD3/AAA927.CD3.run1	255	0.7	0.06	0.7	0.06	0.0	-12.1952337135	2.19150731642	1.8339146748
0.0	3792261.0	0.0	10831.0	3792261.0	4000000.0	0.0	1.0	1.0	1.36	1.11	0.05	6.58	0.38	0.76	0.07	8.03	0.29	2.37	1.59	0.55	AAA927.CD3.X10.Y7.tile.tissue.png	13	1	2000	13	48a360cadc567318074e58b64bd41c0c	0	0	0	0	0	0	0	0	0	0	0	0	0	/home/dhl_ec/bnelissen/Slides/CD3_manuscript/CD3_slides/AAA927.CD3/AAA927.CD3.run1	255	0.7	0.06	0.7	0.06	0.0	-11.5499526767	1.15081240453	0.468039460937
1360.0	3754323.0	518.0	15387.0	3754323.0	4000000.0	10.0	1.0	1.35	2.46	1.2	0.04	6.32	0.36	0.73	0.07	8.93	0.35	2.16	1.48	0.66	AAA927.CD3.X10.Y8.tile.tissue.png	14	1	2000	14	a366c1c6454084c3528bc6c1d51839c5	0	0	0	0	0	0	0	0	0	0	0	0	0	/home/dhl_ec/bnelissen/Slides/CD3_manuscript/CD3_slides/AAA927.CD3/AAA927.CD3.run1	255	0.7	0.06	0.7	0.06	-8.24756726549	-12.1423693392	1.28131540682	0.321388335937
479.0	2464211.0	232.0	44636.0	2464211.0	4000000.0	4.0	19.0	4.17	3.95	1.07	0.06	7.22	0.61	1.21	0.15	8.18	0.46	2.24	1.47	0.64	AAA927.CD3.X10.Y9.tile.tissue.png	15	1	2000	15	b2f1724e261c34a742b105c48161e087	0	0	0	0	0	0	0	0	0	0	0	0	0	/home/dhl_ec/bnelissen/Slides/CD3_manuscript/CD3_slides/AAA927.CD3/AAA927.CD3.run1	255	0.7	0.06	0.7	0.06	-8.27977014906	-11.5749385637	2.2103317215	1.41234590625
0.0	114585.0	0.0	3964.0	114585.0	4000000.0	0.0	4.0	3.4	1.91	1.81	0.08	9.89	0.56	1.42	0.31	8.54	0.24	3.23	2.34	0.58	AAA927.CD3.X11.Y10.tile.tissue.png	16	1	2000	16	81015b3592ec06d1f962611df12446a8	0	0	0	0	0	0	0	0	0	0	0	0	0	/home/dhl_ec/bnelissen/Slides/CD3_manuscript/CD3_slides/AAA927.CD3/AAA927.CD3.run1	255	0.7	0.06	0.7	0.06	0.0	-11.5430905202	1.17198422568	2.09935114331
0.0	1263.0	0.0	216.0	1263.0	4000000.0	0.0	1.0	2.72	1.78	1.78	0.09	8.3	0.59	1.44	0.32	8.45	0.22	3.12	2.31	0.58	AAA927.CD3.X11.Y3.tile.tissue.png	17	1	2000	17	3166594ffc0c0ec00b348ee5f3428958	0	0	0	0	0	0	0	0	0	0	0	0	0	/home/dhl_ec/bnelissen/Slides/CD3_manuscript/CD3_slides/AAA927.CD3/AAA927.CD3.run1	255	0.7	0.06	0.7	0.06	0.0	-11.2675895173	2.98549383289	2.15045120815
0.0	103169.0	0.0	9347.0	103169.0	4000000.0	0.0	25.0	2.28	3.11	1.8	0.07	10.22	0.6	1.29	0.33	9.49	0.25	3.42	2.48	1.38	AAA927.CD3.X11.Y4.tile.tissue.png	18	1	2000	18	902a9dc309c91b1b3de4275659eec316	0	0	0	0	0	0	0	0	0	0	0	0	0	/home/dhl_ec/bnelissen/Slides/CD3_manuscript/CD3_slides/AAA927.CD3/AAA927.CD3.run1	255	0.7	0.06	0.7	0.06	-9.52741433054	-11.2622499486	4.69218011494	0.397951655273
0.0	393026.0	0.0	12592.0	393026.0	4000000.0	0.0	6.0	2.04	1.87	1.78	0.07	11.09	0.57	1.25	0.3	8.6	0.27	3.4	2.38	0.9	AAA927.CD3.X11.Y5.tile.tissue.png	19	1	2000	19	290553fed20a4db0bf89366b169fde63	0	0	0	0	0	0	0	0	0	0	0	0	0	/home/dhl_ec/bnelissen/Slides/CD3_manuscript/CD3_slides/AAA927.CD3/AAA927.CD3.run1	255	0.7	0.06	0.7	0.06	0.0	-11.1533576695	2.39901208826	0.766751391602
0.0	132509.0	0.0	2734.0	132509.0	4000000.0	0.0	1.0	1.55	2.3	1.2	0.0599999999999	7.48	0.37	0.89	0.22	5.89	0.14	2.11	1.53	0.58	AAA927.CD3.X11.Y6.tile.tissue.png	20	1	2000	20	fe7f84e2f63481e4878f6e88193a56d5	0	0	0	0	0	0	0	0	0	0	0	0	0	/home/dhl_ec/bnelissen/Slides/CD3_manuscript/CD3_slides/AAA927.CD3/AAA927.CD3.run1	255	0.7	0.06	0.7	0.06	0.0	-11.5679379599	2.04955795455	1.52804930273
0.0	866757.0	0.0	12470.0	866757.0	4000000.0	0.0	12.0	1.33	1.95	1.14	0.0599999999999	6.81	0.39	0.83	0.18	6.25	0.18	2.42	1.58	0.58	AAA927.CD3.X11.Y7.tile.tissue.png	21	1	2000	21	f6dd9dce4d8f5fd0693346d435c3e47a	0	0	0	0	0	0	0	0	0	0	0	0	0	/home/dhl_ec/bnelissen/Slides/CD3_manuscript/CD3_slides/AAA927.CD3/AAA927.CD3.run1	255	0.7	0.06	0.7	0.06	0.0	-12.1691191791	1.26747490935	2.96834843555
0.0	2584609.0	0.0	17203.0	2584609.0	4000000.0	0.0	8.0	3.22	2.67	1.17	0.0600000000001	7.07	0.37	0.72	0.11	7.01	0.22	3.62	2.57	0.69	AAA927.CD3.X11.Y8.tile.tissue.png	22	1	2000	22	0469963948c2af6b64b190b2c9d7bc5c	0	0	0	0	0	0	0	0	0	0	0	0	0	/home/dhl_ec/bnelissen/Slides/CD3_manuscript/CD3_slides/AAA927.CD3/AAA927.CD3.run1	255	0.7	0.06	0.7	0.06	0.0	-11.3511138804	1.09050537238	0.607391226562
192.0	2096857.0	81.0	30283.0	2096857.0	4000000.0	2.0	7.0	3.33	2.83	1.06	0.05	6.7	0.38	0.77	0.14	7.77	0.28	2.22	1.56	0.69	AAA927.CD3.X11.Y9.tile.tissue.png	23	1	2000	23	3d531053c05d57a266068e37a12f21c3	0	0	0	0	0	0	0	0	0	0	0	0	0	/home/dhl_ec/bnelissen/Slides/CD3_manuscript/CD3_slides/AAA927.CD3/AAA927.CD3.run1	255	0.7	0.06	0.7	0.06	-9.27547981537	-12.0620263899	1.60889312025	1.91746034375
0.0	70928.0	0.0	7471.0	70928.0	4000000.0	0.0	16.0	3.04	2.19	1.19	0.0600000000001	6.58	0.37	0.83	0.2	6.07	0.25	3.43	2.37	0.64	AAA927.CD3.X12.Y3.tile.tissue.png	24	1	2000	24	cea1c1f2bdbb6a58e73049120b2a8140	0	0	0	0	0	0	0	0	0	0	0	0	0	/home/dhl_ec/bnelissen/Slides/CD3_manuscript/CD3_slides/AAA927.CD3/AAA927.CD3.run1	255	0.7	0.06	0.7	0.06	-8.77774612603	-11.9473884525	4.35047134374	5.4986449292
0.0	203836.0	0.0	10225.0	203836.0	4000000.0	0.0	17.0	3.2	1.55	1.18	0.05	6.88	0.37	0.75	0.21	6.39	0.23	3.45	2.41	0.64	AAA927.CD3.X12.Y4.tile.tissue.png	25	1	2000	25	52a91ab4f1c644ecf5c34212cdcad00e	0	0	0	0	0	0	0	0	0	0	0	0	0	/home/dhl_ec/bnelissen/Slides/CD3_manuscript/CD3_slides/AAA927.CD3/AAA927.CD3.run1	255	0.7	0.06	0.7	0.06	-8.94853760853	-11.6704685816	4.69252733923	0.491753496094
0.0	1639678.0	0.0	14507.0	1639678.0	4000000.0	0.0	9.0	3.36	1.99	1.18	0.05	6.48	0.37	0.72	0.15	6.49	0.19	2.12	1.49	0.43	AAA927.CD3.X12.Y5.tile.tissue.png	26	1	2000	26	ba74bab5c4dd091b7b01e221c612ebd2	0	0	0	0	0	0	0	0	0	0	0	0	0	/home/dhl_ec/bnelissen/Slides/CD3_manuscript/CD3_slides/AAA927.CD3/AAA927.CD3.run1	255	0.7	0.06	0.7	0.06	0.0	-11.5218910924	1.86256249703	0.156068695313
177.0	1875414.0	81.0	27722.0	1875414.0	4000000.0	2.0	11.0	2.75	2.58	1.06	0.0599999999999	6.7	0.38	0.76	0.14	7.61	0.28	2.15	1.49	0.39	AAA927.CD3.X12.Y6.tile.tissue.png	27	1	2000	27	e37212ccf5c30c992223dbc72148a8f4	0	0	0	0	0	0	0	0	0	0	0	0	0	/home/dhl_ec/bnelissen/Slides/CD3_manuscript/CD3_slides/AAA927.CD3/AAA927.CD3.run1	255	0.7	0.06	0.7	0.06	-8.0399427826	-11.9897952786	1.53756457445	2.31365317969
0.0	0.0	0.0	0.0	0.0	4000000.0	0.0	0.0	4.19	2.54	1.82	0.1	9.6	0.47	1.37	0.3	6.92	0.2	2.67	2.38	0.56	AAA927.CD3.X12.Y8.tile.tissue.png	28	1	2000	28	eab6f691c4bd956ac4345572e256df12	0	0	0	0	0	0	0	0	0	0	0	0	0	/home/dhl_ec/bnelissen/Slides/CD3_manuscript/CD3_slides/AAA927.CD3/AAA927.CD3.run1	255	1.0	0.06	1.0	0.06	0.0	-10.2297465262	0.0	2.80694232413
0.0	277006.0	0.0	13249.0	277006.0	4000000.0	0.0	22.0	1.76	2.93	1.76	0.08	9.49	0.44	0.89	0.31	8.93	0.24	3.37	2.44	0.64	AAA927.CD3.X13.Y3.tile.tissue.png	29	1	2000	29	08ae8d25932e6d3ea5383e8bac8d3d55	0	0	0	0	0	0	0	0	0	0	0	0	0	/home/dhl_ec/bnelissen/Slides/CD3_manuscript/CD3_slides/AAA927.CD3/AAA927.CD3.run1	255	0.7	0.06	0.7	0.06	-8.90196755778	-12.3733038096	4.27042860857	2.86861123828
0.0	66554.0	0.0	6879.0	66554.0	4000000.0	0.0	17.0	3.18	1.91	1.77	0.0700000000001	9.98	0.57	1.21	0.31	8.81	0.22	3.21	2.29	0.64	AAA927.CD3.X13.Y4.tile.tissue.png	30	1	2000	30	03c3e7acc5b843f9b692fa1ec07bf379	0	0	0	0	0	0	0	0	0	0	0	0	0	/home/dhl_ec/bnelissen/Slides/CD3_manuscript/CD3_slides/AAA927.CD3/AAA927.CD3.run1	255	0.7	0.06	0.7	0.06	-9.02062606723	-10.762598501	3.78423742658	0.204737880859
1990.0	2789471.0	753.0	26358.0	2789471.0	4000000.0	14.0	15.0	2.63	3.84	1.77	0.0699999999999	9.86	0.59	1.19	0.15	12.24	0.48	3.37	2.27	0.63	AAA927.CD3.X13.Y5.tile.tissue.png	31	1	2000	31	f2840833abae2319ed6381ce7a5f248b	0	0	0	0	0	0	0	0	0	0	0	0	0	/home/dhl_ec/bnelissen/Slides/CD3_manuscript/CD3_slides/AAA927.CD3/AAA927.CD3.run1	255	0.7	0.06	0.7	0.06	-8.56681286053	-11.2211652341	1.31717967671	0.148147228516
0.0	1007818.0	0.0	7917.0	1007818.0	4000000.0	0.0	6.0	2.88	2.41	1.8	0.0899999999999	10.54	0.56	1.31	0.25	9.75	0.27	3.24	2.3	0.59	AAA927.CD3.X13.Y6.tile.tissue.png	32	1	2000	32	9db6e8c4537dd3caaabcc5ac7c7787cb	0	0	0	0	0	0	0	0	0	0	0	0	0	/home/dhl_ec/bnelissen/Slides/CD3_manuscript/CD3_slides/AAA927.CD3/AAA927.CD3.run1	255	0.7	0.06	0.7	0.06	-7.04646816808	-11.8311712673	1.635960812	1.41403301172
0.0	34673.0	0.0	2246.0	34673.0	4000000.0	0.0	6.0	3.46	3.21	1.79	0.0799999999999	9.84	0.57	1.4	0.32	8.74	0.22	3.12	2.28	0.57	AAA927.CD3.X14.Y2.tile.tissue.png	33	1	2000	33	34743e985da7c7a7faff657bb0f647e8	0	0	0	0	0	0	0	0	0	0	0	0	0	/home/dhl_ec/bnelissen/Slides/CD3_manuscript/CD3_slides/AAA927.CD3/AAA927.CD3.run1	255	0.7	0.06	0.7	0.06	-8.86365248913	-11.9683298772	4.64120042248	2.72537892017
158.0	344119.0	101.0	23951.0	344119.0	4000000.0	3.0	40.0	3.28	2.84	1.8	0.0700000000001	10.45	0.58	1.23	0.3	9.67	0.33	3.39	2.31	0.64	AAA927.CD3.X14.Y3.tile.tissue.png	34	1	2000	34	3caf1d58b346ca106090d21a259a9b72	0	0	0	0	0	0	0	0	0	0	0	0	0	/home/dhl_ec/bnelissen/Slides/CD3_manuscript/CD3_slides/AAA927.CD3/AAA927.CD3.run1	255	0.7	0.06	0.7	0.06	-9.47364288904	-11.5645360555	4.6774429841	0.482585515625
0.0	619880.0	0.0	24988.0	619880.0	4000000.0	0.0	27.0	1.43	1.71	1.8	0.0700000000001	11.75	0.58	1.19	0.28	9.3	0.26	3.34	2.3	0.65	AAA927.CD3.X14.Y4.tile.tissue.png	35	1	2000	35	0c9d691c8a0444f12d0ceae8c5cb8e2f	0	0	0	0	0	0	0	0	0	0	0	0	0	/home/dhl_ec/bnelissen/Slides/CD3_manuscript/CD3_slides/AAA927.CD3/AAA927.CD3.run1	255	0.7	0.06	0.7	0.06	-9.00658566113	-11.0840711204	2.75697990164	0.105514708984
0.0	1725377.0	0.0	14156.0	1725377.0	4000000.0	0.0	5.0	1.38	2.61	1.78	0.0800000000002	10.0	0.57	1.26	0.22	9.46	0.32	3.34	2.33	0.6	AAA927.CD3.X14.Y5.tile.tissue.png	36	1	2000	36	c670426dad09dc0ebf48d43a2d725b60	0	0	0	0	0	0	0	0	0	0	0	0	0	/home/dhl_ec/bnelissen/Slides/CD3_manuscript/CD3_slides/AAA927.CD3/AAA927.CD3.run1	255	0.7	0.06	0.7	0.06	0.0	-11.7991649136	1.78658041112	2.53383778906
0.0	239401.0	0.0	9732.0	239401.0	4000000.0	0.0	15.0	1.28	1.85	1.12	0.0599999999999	6.8	0.38	0.84	0.2	6.27	0.14	2.14	1.54	0.84	AAA927.CD3.X15.Y2.tile.tissue.png	37	1	2000	37	261c826352bdd086de1531f6f2dfcfd9	0	0	0	0	0	0	0	0	0	0	0	0	0	/home/dhl_ec/bnelissen/Slides/CD3_manuscript/CD3_slides/AAA927.CD3/AAA927.CD3.run1	255	0.7	0.06	0.7	0.06	-9.08142616964	-12.7378325268	5.21491483747	4.31248199609
225.0	188522.0	82.0	15587.0	188522.0	4000000.0	1.0	30.0	1.79	2.64	1.11	0.05	8.58	0.36	0.76	0.2	6.52	0.21	2.19	1.52	1.46	AAA927.CD3.X15.Y3.tile.tissue.png	38	1	2000	38	b039432c4c74354718e52a95a4ec0f66	0	0	0	0	0	0	0	0	0	0	0	0	0	/home/dhl_ec/bnelissen/Slides/CD3_manuscript/CD3_slides/AAA927.CD3/AAA927.CD3.run1	255	0.7	0.06	0.7	0.06	-9.82296271138	-11.0362381058	4.34006432867	0.178039320312
781.0	1426099.0	246.0	22988.0	1426099.0	4000000.0	4.0	20.0	2.37	1.74	1.08	0.05	6.38	0.58	1.26	0.24	11.32	0.4	3.51	2.58	0.74	AAA927.CD3.X15.Y4.tile.tissue.png	39	1	2000	39	4c309617b660942e41bc3dbe63acabcb	0	0	0	0	0	0	0	0	0	0	0	0	0	/home/dhl_ec/bnelissen/Slides/CD3_manuscript/CD3_slides/AAA927.CD3/AAA927.CD3.run1	255	0.7	0.06	0.7	0.06	-8.51947586185	-10.7660404192	1.76409549194	1.70571508008
0.0	92136.0	0.0	1474.0	92136.0	4000000.0	0.0	1.0	1.15	2.08	1.16	0.0599999999999	6.44	0.36	0.87	0.2	5.53	0.25	3.53	2.57	0.92	AAA927.CD3.X15.Y5.tile.tissue.png	40	1	2000	40	0943e8ad890927cc24cbe0366b74427f	0	0	0	0	0	0	0	0	0	0	0	0	0	/home/dhl_ec/bnelissen/Slides/CD3_manuscript/CD3_slides/AAA927.CD3/AAA927.CD3.run1	255	0.7	0.06	0.7	0.06	0.0	-11.442648774	2.89627120507	0.879063651978
0.0	182102.0	0.0	12876.0	182102.0	4000000.0	0.0	20.0	3.31	3.16	1.46	0.0899999999999	6.78	0.39	0.8	0.21	6.36	0.24	2.18	1.48	0.41	AAA927.CD3.X16.Y2.tile.tissue.png	41	1	2000	41	0bbc80039b52fb27d568db8195342739	0	0	0	0	0	0	0	0	0	0	0	0	0	/home/dhl_ec/bnelissen/Slides/CD3_manuscript/CD3_slides/AAA927.CD3/AAA927.CD3.run1	255	0.7	0.06	0.7	0.06	-9.15280881957	-11.8351297347	3.73355039436	3.37863366211
0.0	602051.0	0.0	26503.0	602051.0	4000000.0	0.0	29.0	2.33	2.06	1.07	0.0800000000002	10.75	0.65	1.27	0.28	9.35	0.29	3.6	2.33	0.7	AAA927.CD3.X16.Y3.tile.tissue.png	42	1	2000	42	3aa2938bcefd02ea43ac756606f52c16	0	0	0	0	0	0	0	0	0	0	0	0	0	/home/dhl_ec/bnelissen/Slides/CD3_manuscript/CD3_slides/AAA927.CD3/AAA927.CD3.run1	255	0.7	0.06	0.7	0.06	-8.01286231096	-10.4864336674	2.47106687336	0.207880946289
0.0	2293690.0	0.0	29992.0	2293690.0	4000000.0	0.0	8.0	2.87	3.12	1.9	0.0899999999999	10.45	0.59	1.36	0.2	11.22	0.38	3.69	2.57	0.7	AAA927.CD3.X16.Y4.tile.tissue.png	43	1	2000	43	9e124bb0c70394115e9a3a31ce0f7c1c	0	0	0	0	0	0	0	0	0	0	0	0	0	/home/dhl_ec/bnelissen/Slides/CD3_manuscript/CD3_slides/AAA927.CD3/AAA927.CD3.run1	255	0.7	0.06	0.7	0.06	-7.72467893901	-11.362490995	1.40951786635	2.45312200586
0.0	83566.0	0.0	2489.0	83566.0	4000000.0	0.0	1.0	3.55	1.01	1.11	0.0900000000001	8.55	0.37	0.86	0.2	5.98	0.13	2.04	1.5	0.35	AAA927.CD3.X17.Y2.tile.tissue.png	44	1	2000	44	9c83b7ed9b30dc0c76c14469fa236aa7	0	0	0	0	0	0	0	0	0	0	0	0	0	/home/dhl_ec/bnelissen/Slides/CD3_manuscript/CD3_slides/AAA927.CD3/AAA927.CD3.run1	255	0.7	0.06	0.7	0.06	-8.83782417387	-12.4014238635	3.93229183498	3.01004108105
0.0	215662.0	0.0	8655.0	215662.0	4000000.0	0.0	15.0	2.38	2.17	1.1	0.0600000000002	7.29	0.57	1.36	0.31	8.2	0.23	3.31	2.31	0.58	AAA927.CD3.X17.Y3.tile.tissue.png	45	1	2000	45	cd0ced756fa4969d243176cb4a0cac4b	0	0	0	0	0	0	0	0	0	0	0	0	0	/home/dhl_ec/bnelissen/Slides/CD3_manuscript/CD3_slides/AAA927.CD3/AAA927.CD3.run1	255	0.7	0.06	0.7	0.06	0.0	-11.8370307262	2.01900775287	4.73179933838
0.0	177463.0	0.0	6382.0	177463.0	4000000.0	0.0	3.0	2.89	2.82	1.79	0.0799999999999	9.97	0.57	1.41	0.32	8.23	0.23	3.24	2.3	2.2	AAA927.CD3.X17.Y4.tile.tissue.png	46	1	2000	46	5f37e54e098868d8d0cc592fa5980c4d	0	0	0	0	0	0	0	0	0	0	0	0	0	/home/dhl_ec/bnelissen/Slides/CD3_manuscript/CD3_slides/AAA927.CD3/AAA927.CD3.run1	255	0.7	0.06	0.7	0.06	0.0	-11.1240811614	2.15305038938	3.11665148633
0.0	1058114.0	0.0	19706.0	1058114.0	4000000.0	0.0	19.0	2.33	1.88	1.15	0.0600000000002	6.64	0.38	0.87	0.17	6.34	0.29	3.34	2.36	0.97	AAA927.CD3.X2.Y1.tile.tissue.png	47	1	2000	47	701832de040a1342d28b3d0550f45562	0	0	0	0	0	0	0	0	0	0	0	0	0	/home/dhl_ec/bnelissen/Slides/CD3_manuscript/CD3_slides/AAA927.CD3/AAA927.CD3.run1	255	0.7	0.06	0.7	0.06	0.0	-11.0169966224	1.59936263956	6.59297113672
0.0	2748394.0	0.0	15254.0	2748394.0	4000000.0	0.0	9.0	2.88	1.66	1.8	0.0699999999999	9.77	0.57	1.2	0.16	10.47	0.39	3.35	2.29	0.63	AAA927.CD3.X2.Y2.tile.tissue.png	48	1	2000	48	c548d4467b80583c721081315d483d77	0	0	0	0	0	0	0	0	0	0	0	0	0	/home/dhl_ec/bnelissen/Slides/CD3_manuscript/CD3_slides/AAA927.CD3/AAA927.CD3.run1	255	0.7	0.06	0.7	0.06	0.0	-10.9020498325	1.699491594	0.999360488281
0.0	3750676.0	0.0	13274.0	3750676.0	4000000.0	0.0	5.0	1.94	2.81	1.52	0.0799999999999	13.45	0.37	0.74	0.0599999999999	11.36	0.46	3.4	2.57	0.66	AAA927.CD3.X2.Y3.tile.tissue.png	49	1	2000	49	c0570b237fefba3f38fa357a97be6d4d	0	0	0	0	0	0	0	0	0	0	0	0	0	/home/dhl_ec/bnelissen/Slides/CD3_manuscript/CD3_slides/AAA927.CD3/AAA927.CD3.run1	255	0.7	0.06	0.7	0.06	0.0	-11.5158155394	1.36920517795	0.199692175781
0.0	3972587.0	0.0	8886.0	3972587.0	4000000.0	0.0	1.0	1.59	2.15	1.1	0.0400000000002	6.33	0.36	0.71	0.05	8.72	0.33	2.18	1.49	0.42	AAA927.CD3.X2.Y4.tile.tissue.png	50	1	2000	50	cbca75a41f33bee48563f47356cff624	0	0	0	0	0	0	0	0	0	0	0	0	0	/home/dhl_ec/bnelissen/Slides/CD3_manuscript/CD3_slides/AAA927.CD3/AAA927.CD3.run1	255	0.7	0.06	0.7	0.06	-8.49889784353	-12.0988900582	1.09899916651	0.112164370117
0.0	3994655.0	0.0	8290.0	3994655.0	4000000.0	0.0	1.0	1.05	1.87	1.1	0.05	6.49	0.37	0.75	0.0599999999999	8.26	0.39	2.21	1.53	0.47	AAA927.CD3.X2.Y5.tile.tissue.png	51	1	2000	51	3553682f99b88bc5f3cb01b99138be85	0	0	0	0	0	0	0	0	0	0	0	0	0	/home/dhl_ec/bnelissen/Slides/CD3_manuscript/CD3_slides/AAA927.CD3/AAA927.CD3.run1	255	0.7	0.06	0.7	0.06	0.0	-11.7301252084	0.950971548231	0.0448709463959
0.0	2866312.0	0.0	12709.0	2866312.0	4000000.0	0.0	3.0	1.22	2.0	1.16	0.0599999999999	6.7	0.62	1.26	0.15	10.81	0.45	3.47	2.46	0.62	AAA927.CD3.X2.Y6.tile.tissue.png	52	1	2000	52	62ccb440e5f4ff883794ec8e3c670970	0	0	0	0	0	0	0	0	0	0	0	0	0	/home/dhl_ec/bnelissen/Slides/CD3_manuscript/CD3_slides/AAA927.CD3/AAA927.CD3.run1	255	0.7	0.06	0.7	0.06	0.0	-11.6099731522	1.32661299607	1.06801891797
0.0	1112926.0	0.0	11008.0	1112926.0	4000000.0	0.0	8.0	1.41	2.56	1.11	0.0500000000002	6.72	0.38	0.84	0.26	8.93	0.28	3.43	2.36	0.58	AAA927.CD3.X2.Y7.tile.tissue.png	53	1	2000	53	b8b39d4731919060b01af6b8bf3c946d	0	0	0	0	0	0	0	0	0	0	0	0	0	/home/dhl_ec/bnelissen/Slides/CD3_manuscript/CD3_slides/AAA927.CD3/AAA927.CD3.run1	255	0.7	0.06	0.7	0.06	0.0	-11.3413216131	1.50156142457	2.27695608984
0.0	81240.0	0.0	5937.0	81240.0	4000000.0	0.0	9.0	2.64	2.69	1.82	0.0799999999999	6.69	0.37	0.86	0.21	5.67	0.14	2.11	1.52	0.56	AAA927.CD3.X3.Y1.tile.tissue.png	54	1	2000	54	ec1cfffde60aa83dfee967b3a50f2829	0	0	0	0	0	0	0	0	0	0	0	0	0	/home/dhl_ec/bnelissen/Slides/CD3_manuscript/CD3_slides/AAA927.CD3/AAA927.CD3.run1	255	0.7	0.06	0.7	0.06	0.0	-11.7310576361	3.22768879247	5.76774811951
0.0	254739.0	0.0	18889.0	254739.0	4000000.0	0.0	30.0	2.31	2.45	1.15	0.05	6.72	0.38	0.77	0.21	5.91	0.15	2.25	1.53	0.41	AAA927.CD3.X3.Y2.tile.tissue.png	55	1	2000	55	7b60ff59e7af56f285de4b3a163effc6	0	0	0	0	0	0	0	0	0	0	0	0	0	/home/dhl_ec/bnelissen/Slides/CD3_manuscript/CD3_slides/AAA927.CD3/AAA927.CD3.run1	255	0.7	0.06	0.7	0.06	0.0	-11.2527744111	3.33174003588	2.21752181152
0.0	1029997.0	0.0	22248.0	1029997.0	4000000.0	0.0	15.0	2.57	1.74	1.12	0.0500000000002	6.44	0.39	0.77	0.17	6.21	0.28	2.93	1.49	0.4	AAA927.CD3.X3.Y3.tile.tissue.png	56	1	2000	56	c6aed54712bdb74d87fe6a95bd43d4de	0	0	0	0	0	0	0	0	0	0	0	0	0	/home/dhl_ec/bnelissen/Slides/CD3_manuscript/CD3_slides/AAA927.CD3/AAA927.CD3.run1	255	0.7	0.06	0.7	0.06	0.0	-11.7104607397	1.78472340211	2.03663637891
0.0	2698413.0	0.0	20808.0	2698413.0	4000000.0	0.0	9.0	3.27	2.99	1.07	0.05	8.93	0.61	1.21	0.16	11.15	0.44	3.6	2.45	0.65	AAA927.CD3.X3.Y4.tile.tissue.png	57	1	2000	57	6be0bcbd04d5a716707d29f5dd1257d4	0	0	0	0	0	0	0	0	0	0	0	0	0	/home/dhl_ec/bnelissen/Slides/CD3_manuscript/CD3_slides/AAA927.CD3/AAA927.CD3.run1	255	0.7	0.06	0.7	0.06	0.0	-11.3745622297	1.71789714918	1.07373241016
0.0	3782134.0	0.0	16394.0	3782134.0	4000000.0	0.0	4.0	2.68	2.5	1.16	0.05	6.55	0.37	0.74	0.0700000000002	8.18	0.29	2.23	1.54	0.54	AAA927.CD3.X3.Y5.tile.tissue.png	58	1	2000	58	d2c930811666edea96a0d7fb1458a077	0	0	0	0	0	0	0	0	0	0	0	0	0	/home/dhl_ec/bnelissen/Slides/CD3_manuscript/CD3_slides/AAA927.CD3/AAA927.CD3.run1	255	0.7	0.06	0.7	0.06	0.0	-10.9255157426	1.70888392638	0.0659048273926
0.0	3950915.0	0.0	8420.0	3950915.0	4000000.0	0.0	1.0	1.31	1.72	1.78	0.0700000000002	9.49	0.37	0.73	0.0599999999999	7.97	0.3	2.18	1.53	0.42	AAA927.CD3.X3.Y6.tile.tissue.png	59	1	2000	59	7009aee916f1b5f9ce676d741b115053	0	0	0	0	0	0	0	0	0	0	0	0	0	/home/dhl_ec/bnelissen/Slides/CD3_manuscript/CD3_slides/AAA927.CD3/AAA927.CD3.run1	255	0.7	0.06	0.7	0.06	0.0	-11.4172356429	1.27224832729	0.0871365585937
0.0	1434139.0	0.0	33716.0	1434139.0	4000000.0	0.0	26.0	1.06	1.34	1.2	0.05	6.78	0.58	1.22	0.24	9.19	0.34	3.53	2.37	0.73	AAA927.CD3.X3.Y7.tile.tissue.png	60	1	2000	60	09e7fe507abcdfe7ecf47124a0309aae	0	0	0	0	0	0	0	0	0	0	0	0	0	/home/dhl_ec/bnelissen/Slides/CD3_manuscript/CD3_slides/AAA927.CD3/AAA927.CD3.run1	255	0.7	0.06	0.7	0.06	0.0	-11.6682528029	1.76013813863	2.2758267207
0.0	23254.0	0.0	2570.0	23254.0	4000000.0	0.0	4.0	1.06	1.49	1.1	0.0599999999999	6.76	0.37	0.92	0.22	6.01	0.21	3.14	2.46	0.37	AAA927.CD3.X3.Y8.tile.tissue.png	61	1	2000	61	a76099a6d89993b31c10769b1b022814	0	0	0	0	0	0	0	0	0	0	0	0	0	/home/dhl_ec/bnelissen/Slides/CD3_manuscript/CD3_slides/AAA927.CD3/AAA927.CD3.run1	255	0.7	0.06	0.7	0.06	0.0	-10.7220742224	1.95179727144	0.963917713356
956.0	162851.0	480.0	2492.0	162851.0	880000.0	7.0	2.0	0.35	0.71	0.25	0.0100000000002	2.01	0.0899999999999	0.19	0.04	1.69	0.05	0.46	0.33	0.0899999999999	AAA927.CD3.X33.Y13.tile.tissue.png	62	1	440	62	6ae5ae416e4d2be8ea7f404cf8e1e2ce	0	0	0	0	0	0	0	0	0	0	0	0	0	/home/dhl_ec/bnelissen/Slides/CD3_manuscript/CD3_slides/AAA927.CD3/AAA927.CD3.run1	255	0.7	0.06	0.7	0.06	-7.94931346353	-12.2751151078	3.73849240996	0.442870090554
0.0	35853.0	0.0	3943.0	35853.0	4000000.0	0.0	11.0	1.43	2.07	1.19	0.0599999999999	6.87	0.37	0.87	0.22	6.34	0.21	3.16	2.28	0.57	AAA927.CD3.X4.Y1.tile.tissue.png	63	1	2000	63	8608163c1a793a6ada269fe8235a2c87	0	0	0	0	0	0	0	0	0	0	0	0	0	/home/dhl_ec/bnelissen/Slides/CD3_manuscript/CD3_slides/AAA927.CD3/AAA927.CD3.run1	255	0.7	0.06	0.7	0.06	-9.63932074474	-11.9360381843	3.36136116645	4.68162253345
248.0	498631.0	164.0	28635.0	498631.0	4000000.0	4.0	53.0	1.15	1.63	1.74	0.0699999999999	10.01	0.37	0.74	0.21	6.96	0.22	3.37	2.09	0.78	AAA927.CD3.X4.Y2.tile.tissue.png	64	1	2000	64	596dfdfaaba939085f4bbffe2c744f92	0	0	0	0	0	0	0	0	0	0	0	0	0	/home/dhl_ec/bnelissen/Slides/CD3_manuscript/CD3_slides/AAA927.CD3/AAA927.CD3.run1	255	0.7	0.06	0.7	0.06	-9.61709453672	-11.2840645729	4.16166583401	0.232893503906
0.0	572969.0	0.0	42481.0	572969.0	4000000.0	0.0	74.0	1.64	2.38	1.59	0.0700000000002	6.4	0.6	0.96	0.18	6.41	0.15	2.24	1.56	1.89	AAA927.CD3.X4.Y3.tile.tissue.png	65	1	2000	65	7ade08c365ad95a2d61297c4bf3c662e	0	0	0	0	0	0	0	0	0	0	0	0	0	/home/dhl_ec/bnelissen/Slides/CD3_manuscript/CD3_slides/AAA927.CD3/AAA927.CD3.run1	255	0.7	0.06	0.7	0.06	-9.36943515337	-10.2296134432	3.07052309815	0.187089175781
0.0	245815.0	0.0	22025.0	245815.0	4000000.0	0.0	36.0	4.09	1.98	1.09	0.0500000000002	6.25	0.58	1.25	0.32	5.83	0.14	2.19	1.48	1.49	AAA927.CD3.X4.Y4.tile.tissue.png	66	1	2000	66	2f7ab2932885536e20f05b981c8a3103	0	0	0	0	0	0	0	0	0	0	0	0	0	/home/dhl_ec/bnelissen/Slides/CD3_manuscript/CD3_slides/AAA927.CD3/AAA927.CD3.run1	255	0.7	0.06	0.7	0.06	0.0	-11.4435495636	2.60011950044	3.69365841406
0.0	256906.0	0.0	12831.0	256906.0	4000000.0	0.0	14.0	1.89	2.12	1.45	0.04	9.08	0.56	1.24	0.3	8.58	0.21	2.18	1.52	0.57	AAA927.CD3.X4.Y5.tile.tissue.png	67	1	2000	67	8c23492c7a91e126c628719106c3e43b	0	0	0	0	0	0	0	0	0	0	0	0	0	/home/dhl_ec/bnelissen/Slides/CD3_manuscript/CD3_slides/AAA927.CD3/AAA927.CD3.run1	255	0.7	0.06	0.7	0.06	-8.75929312525	-10.7179217988	1.98435557153	2.40377266003
0.0	1632907.0	0.0	30931.0	1632907.0	4000000.0	0.0	22.0	1.54	2.16	1.16	0.0599999999999	6.98	0.47	0.75	0.16	6.79	0.22	2.29	1.53	0.77	AAA927.CD3.X4.Y6.tile.tissue.png	68	1	2000	68	29324e6de9ce850e0339e1ce4c5edc20	0	0	0	0	0	0	0	0	0	0	0	0	0	/home/dhl_ec/bnelissen/Slides/CD3_manuscript/CD3_slides/AAA927.CD3/AAA927.CD3.run1	255	0.7	0.06	0.7	0.06	0.0	-10.9132453669	2.06986971701	1.96876730371
109.0	1272509.0	44.0	17428.0	1272509.0	4000000.0	1.0	14.0	2.09	2.13	1.14	0.0500000000002	8.07	0.39	0.79	0.17	8.84	0.39	3.36	2.32	0.69	AAA927.CD3.X4.Y7.tile.tissue.png	69	1	2000	69	327f7b3741c2251f6f8ea429357d4fdb	0	0	0	0	0	0	0	0	0	0	0	0	0	/home/dhl_ec/bnelissen/Slides/CD3_manuscript/CD3_slides/AAA927.CD3/AAA927.CD3.run1	255	0.7	0.06	0.7	0.06	-9.08562713067	-10.6982058474	1.96713839704	3.51851776953
0.0	99197.0	0.0	8879.0	99197.0	4000000.0	0.0	21.0	1.1	2.1	1.12	0.05	6.58	0.37	0.81	0.21	6.24	0.14	2.22	1.53	0.89	AAA927.CD3.X5.Y2.tile.tissue.png	70	1	2000	70	3f13a2cefc760cb0f7b3f2f46ce7442e	0	0	0	0	0	0	0	0	0	0	0	0	0	/home/dhl_ec/bnelissen/Slides/CD3_manuscript/CD3_slides/AAA927.CD3/AAA927.CD3.run1	255	0.7	0.06	0.7	0.06	-10.0349063016	-11.9405720495	4.49026260142	4.22507973096
0.0	153156.0	0.0	14212.0	153156.0	4000000.0	0.0	37.0	2.48	2.84	1.48	0.0699999999997	8.7	0.37	1.27	0.32	8.28	0.24	3.11	2.33	0.65	AAA927.CD3.X5.Y3.tile.tissue.png	71	1	2000	71	678b26d2203b6f636185bab62517b72a	0	0	0	0	0	0	0	0	0	0	0	0	0	/home/dhl_ec/bnelissen/Slides/CD3_manuscript/CD3_slides/AAA927.CD3/AAA927.CD3.run1	255	0.7	0.06	0.7	0.06	0.0	-10.9374416525	4.23249986941	0.223328911133
73.0	1027895.0	35.0	33543.0	1027895.0	4000000.0	1.0	54.0	3.31	1.52	1.79	0.0700000000002	11.17	0.59	1.21	0.26	8.69	0.25	2.33	1.68	0.43	AAA927.CD3.X5.Y4.tile.tissue.png	72	1	2000	72	ff090b997c4e37b36057b269c57f90f6	0	0	0	0	0	0	0	0	0	0	0	0	0	/home/dhl_ec/bnelissen/Slides/CD3_manuscript/CD3_slides/AAA927.CD3/AAA927.CD3.run1	255	0.7	0.06	0.7	0.06	-9.09529225331	-10.6224441032	2.32110287235	0.430572105469
0.0	3616041.0	0.0	11410.0	3616041.0	4000000.0	0.0	2.0	1.22	1.46	1.14	0.0499999999997	7.19	0.37	0.75	0.0700000000002	8.09	0.27	2.36	1.72	0.42	AAA927.CD3.X5.Y5.tile.tissue.png	73	1	2000	73	d51a3417a8f643b20d0cfdff48d4c83e	0	0	0	0	0	0	0	0	0	0	0	0	0	/home/dhl_ec/bnelissen/Slides/CD3_manuscript/CD3_slides/AAA927.CD3/AAA927.CD3.run1	255	0.7	0.06	0.7	0.06	0.0	-11.82287156	0.976961475271	0.299239203125
0.0	3482049.0	0.0	16055.0	3482049.0	4000000.0	0.0	7.0	1.15	2.08	1.15	0.0499999999997	7.43	0.57	1.26	0.12	11.27	0.28	2.26	1.53	0.64	AAA927.CD3.X5.Y6.tile.tissue.png	74	1	2000	74	cabd4f491c529508fa9d1c63043f0a66	0	0	0	0	0	0	0	0	0	0	0	0	0	/home/dhl_ec/bnelissen/Slides/CD3_manuscript/CD3_slides/AAA927.CD3/AAA927.CD3.run1	255	0.7	0.06	0.7	0.06	0.0	-11.1245188221	1.3727041176	0.458040605469
0.0	680891.0	0.0	8061.0	680891.0	4000000.0	0.0	4.0	1.5	2.1	1.16	0.0599999999999	6.55	0.37	0.8	0.19	6.19	0.16	2.26	1.71	0.389999999999	AAA927.CD3.X5.Y7.tile.tissue.png	75	1	2000	75	26eff755717afeb05411d087fca1f1ea	0	0	0	0	0	0	0	0	0	0	0	0	0	/home/dhl_ec/bnelissen/Slides/CD3_manuscript/CD3_slides/AAA927.CD3/AAA927.CD3.run1	255	0.7	0.06	0.7	0.06	0.0	-11.4271529285	1.9296284207	5.29315135059
0.0	4548.0	0.0	706.0	4548.0	4000000.0	0.0	2.0	0.93	1.46	1.18	0.0599999999999	6.62	0.37	0.89	0.22	5.92	0.14	2.1	1.56	0.44	AAA927.CD3.X6.Y2.tile.tissue.png	76	1	2000	76	b3c94c17c157e1614767e8f009f0e825	0	0	0	0	0	0	0	0	0	0	0	0	0	/home/dhl_ec/bnelissen/Slides/CD3_manuscript/CD3_slides/AAA927.CD3/AAA927.CD3.run1	255	0.7	0.06	0.7	0.06	0.0	-11.9357777456	3.33153266202	3.89212579977
0.0	176429.0	0.0	12433.0	176429.0	4000000.0	0.0	26.0	1.01	1.22	1.16	0.0500000000002	8.94	0.37	0.75	0.22	6.42	0.13	2.44	1.56	0.52	AAA927.CD3.X6.Y3.tile.tissue.png	77	1	2000	77	716f2d859d17849c416309dde0f6b639	0	0	0	0	0	0	0	0	0	0	0	0	0	/home/dhl_ec/bnelissen/Slides/CD3_manuscript/CD3_slides/AAA927.CD3/AAA927.CD3.run1	255	0.7	0.06	0.7	0.06	-9.30948022889	-11.3397628218	4.62089758284	0.262454207031
0.0	226665.0	0.0	16591.0	226665.0	4000000.0	0.0	27.0	1.19	1.45	1.12	0.0500000000002	6.69	0.38	0.75	0.2	6.53	0.14	2.2	1.52	0.43	AAA927.CD3.X6.Y4.tile.tissue.png	78	1	2000	78	bc01f16e23c957f4f42bcc1361de4e83	0	0	0	0	0	0	0	0	0	0	0	0	0	/home/dhl_ec/bnelissen/Slides/CD3_manuscript/CD3_slides/AAA927.CD3/AAA927.CD3.run1	255	0.7	0.06	0.7	0.06	-8.38437109367	-11.2502818371	3.18502830954	0.11845565918
0.0	3418423.0	0.0	16765.0	3418423.0	4000000.0	0.0	11.0	1.04	1.32	1.09	0.04	6.18	0.36	0.72	0.0800000000004	7.86	0.27	2.23	1.5	0.43	AAA927.CD3.X6.Y5.tile.tissue.png	79	1	2000	79	38dee897a9ff827966bf3191e63ca1c5	0	0	0	0	0	0	0	0	0	0	0	0	0	/home/dhl_ec/bnelissen/Slides/CD3_manuscript/CD3_slides/AAA927.CD3/AAA927.CD3.run1	255	0.7	0.06	0.7	0.06	0.0	-11.335442023	1.66269329454	0.187751074219
0.0	3999871.0	0.0	8018.0	3999871.0	4000000.0	0.0	1.0	3.53	3.07	1.18	0.0500000000002	6.29	0.37	0.74	0.0599999999999	8.34	0.29	2.2	1.53	0.420000000001	AAA927.CD3.X6.Y6.tile.tissue.png	80	1	2000	80	16a63d64f971098430f77a53ed24a72c	0	0	0	0	0	0	0	0	0	0	0	0	0	/home/dhl_ec/bnelissen/Slides/CD3_manuscript/CD3_slides/AAA927.CD3/AAA927.CD3.run1	255	0.7	0.06	0.7	0.06	0.0	-11.8014041202	0.713867334722	0.048105053888
0.0	3083917.0	0.0	18285.0	3083917.0	4000000.0	0.0	6.0	2.73	1.86	1.16	0.04	6.21	0.36	0.74	0.0899999999997	7.65	0.25	2.23	1.53	0.42	AAA927.CD3.X6.Y7.tile.tissue.png	81	1	2000	81	e1cb98f1152219ea730f6f45cd1f9719	0	0	0	0	0	0	0	0	0	0	0	0	0	/home/dhl_ec/bnelissen/Slides/CD3_manuscript/CD3_slides/AAA927.CD3/AAA927.CD3.run1	255	0.7	0.06	0.7	0.06	0.0	-10.8587201881	1.7631872064	0.34643784375
0.0	15043.0	0.0	2420.0	15043.0	4000000.0	0.0	5.0	2.58	1.72	1.14	0.0599999999999	6.46	0.56	0.84	0.21	5.59	0.16	2.07	1.48	0.36	AAA927.CD3.X6.Y8.tile.tissue.png	82	1	2000	82	46e3a2fcff51b7a1de2f98d649792987	0	0	0	0	0	0	0	0	0	0	0	0	0	/home/dhl_ec/bnelissen/Slides/CD3_manuscript/CD3_slides/AAA927.CD3/AAA927.CD3.run1	255	0.7	0.06	0.7	0.06	0.0	-10.9426996629	1.96436465466	6.21768001347
0.0	8925.0	0.0	1153.0	8925.0	4000000.0	0.0	5.0	2.9	2.27	1.11	0.0599999999999	6.53	0.37	0.78	0.22	5.64	0.13	2.05	1.64	0.46	AAA927.CD3.X7.Y3.tile.tissue.png	83	1	2000	83	6d93ffd7777de02c567e5653f4745cb6	0	0	0	0	0	0	0	0	0	0	0	0	0	/home/dhl_ec/bnelissen/Slides/CD3_manuscript/CD3_slides/AAA927.CD3/AAA927.CD3.run1	255	0.7	0.06	0.7	0.06	0.0	-11.4103901921	4.26208814776	5.10121387134
0.0	174861.0	0.0	14112.0	174861.0	4000000.0	0.0	30.0	2.68	1.89	1.09	0.04	7.74	0.57	1.23	0.31	9.07	0.23	3.31	2.3	0.64	AAA927.CD3.X7.Y4.tile.tissue.png	84	1	2000	84	335aaaded63034184a7bdc8b4d6a788c	0	0	0	0	0	0	0	0	0	0	0	0	0	/home/dhl_ec/bnelissen/Slides/CD3_manuscript/CD3_slides/AAA927.CD3/AAA927.CD3.run1	255	0.7	0.06	0.7	0.06	-8.91238057371	-10.6566429322	4.0477884789	0.151386450195
0.0	1388800.0	0.0	18553.0	1388800.0	4000000.0	0.0	12.0	0.93	1.42	1.13	0.04	7.85	0.38	0.75	0.17	7.1	0.3	2.8	1.48	0.409999999999	AAA927.CD3.X7.Y5.tile.tissue.png	85	1	2000	85	7b63f21efcac8dba499086d7f8c9d7c8	0	0	0	0	0	0	0	0	0	0	0	0	0	/home/dhl_ec/bnelissen/Slides/CD3_manuscript/CD3_slides/AAA927.CD3/AAA927.CD3.run1	255	0.7	0.06	0.7	0.06	-6.17340566947	-10.6814001127	1.57323516705	0.264875507813
0.0	3580097.0	0.0	10299.0	3580097.0	4000000.0	0.0	2.0	2.31	2.35	1.13	0.0499999999997	6.9	0.35	0.73	0.0700000000002	7.98	0.27	2.22	1.53	0.42	AAA927.CD3.X7.Y6.tile.tissue.png	86	1	2000	86	64450f457c852ad1ebedeb1612d9d166	0	0	0	0	0	0	0	0	0	0	0	0	0	/home/dhl_ec/bnelissen/Slides/CD3_manuscript/CD3_slides/AAA927.CD3/AAA927.CD3.run1	255	0.7	0.06	0.7	0.06	0.0	-11.6432247531	0.788475214498	0.210233710938
0.0	3936064.0	0.0	10215.0	3936064.0	4000000.0	0.0	1.0	1.32	2.53	1.17	0.0499999999997	6.46	0.41	0.889999999999	0.0699999999997	8.39	0.29	2.19	1.93	0.4	AAA927.CD3.X7.Y7.tile.tissue.png	87	1	2000	87	80ed62e1c23689604227c914fecb44dd	0	0	0	0	0	0	0	0	0	0	0	0	0	/home/dhl_ec/bnelissen/Slides/CD3_manuscript/CD3_slides/AAA927.CD3/AAA927.CD3.run1	255	0.7	0.06	0.7	0.06	0.0	-11.377099566	1.67712288215	0.11646175
174.0	1397207.0	58.0	32700.0	1397207.0	4000000.0	1.0	15.0	1.08	1.63	1.11	0.0799999999999	7.65	0.39	0.77	0.16	7.96	0.4	3.4	2.33	0.6	AAA927.CD3.X7.Y8.tile.tissue.png	88	1	2000	88	65792d07ee0aa3cc4ccd31d6b5e15456	0	0	0	0	0	0	0	0	0	0	0	0	0	/home/dhl_ec/bnelissen/Slides/CD3_manuscript/CD3_slides/AAA927.CD3/AAA927.CD3.run1	255	0.7	0.06	0.7	0.06	-9.05645470574	-12.3099545105	2.16378453101	2.82336391406
0.0	8971.0	0.0	1070.0	8971.0	4000000.0	0.0	3.0	1.33	3.06	1.19	0.0799999999999	8.99	0.37	0.85	0.22	5.6	0.22	3.35	1.51	0.64	AAA927.CD3.X8.Y3.tile.tissue.png	89	1	2000	89	81ba627e5eb6b7c00459a46fc46607d0	0	0	0	0	0	0	0	0	0	0	0	0	0	/home/dhl_ec/bnelissen/Slides/CD3_manuscript/CD3_slides/AAA927.CD3/AAA927.CD3.run1	255	0.7	0.06	0.7	0.06	0.0	-11.8917929006	3.74473302865	6.14402465494
0.0	74595.0	0.0	7767.0	74595.0	4000000.0	0.0	21.0	2.11	2.5	1.11	0.0500000000002	6.64	0.58	1.22	0.32	5.99	0.13	3.22	2.3	0.75	AAA927.CD3.X8.Y4.tile.tissue.png	90	1	2000	90	6f1df9d14c19674e774d8c243c026445	0	0	0	0	0	0	0	0	0	0	0	0	0	/home/dhl_ec/bnelissen/Slides/CD3_manuscript/CD3_slides/AAA927.CD3/AAA927.CD3.run1	255	0.7	0.06	0.7	0.06	0.0	-10.4501922021	3.02037104531	0.142995717285
0.0	1023427.0	0.0	11342.0	1023427.0	4000000.0	0.0	12.0	2.64	2.9	1.17	0.04	8.26	0.57	1.21	0.26	9.43	0.28	3.24	2.46	1.14	AAA927.CD3.X8.Y5.tile.tissue.png	91	1	2000	91	dec3b46c61c84b39b09932666af1aace	0	0	0	0	0	0	0	0	0	0	0	0	0	/home/dhl_ec/bnelissen/Slides/CD3_manuscript/CD3_slides/AAA927.CD3/AAA927.CD3.run1	255	0.7	0.06	0.7	0.06	0.0	-11.965793057	1.73825062755	0.131222316406
1309.0	2426758.0	432.0	16985.0	2426758.0	4000000.0	9.0	9.0	3.33	2.28	1.72	0.0500000000002	6.34	0.37	0.72	0.12	8.22	0.29	2.13	1.48	0.59	AAA927.CD3.X8.Y6.tile.tissue.png	92	1	2000	92	e748145eeda723725e4fd59d91a8bc04	0	0	0	0	0	0	0	0	0	0	0	0	0	/home/dhl_ec/bnelissen/Slides/CD3_manuscript/CD3_slides/AAA927.CD3/AAA927.CD3.run1	255	0.7	0.06	0.7	0.06	-8.19699070482	-12.0071710888	1.73025416623	0.867978351563
0.0	3994614.0	0.0	8267.0	3994614.0	4000000.0	0.0	1.0	3.47	3.94	1.17	0.04	6.75	0.37	0.74	0.0599999999999	9.02	0.29	2.13	1.48	0.41	AAA927.CD3.X8.Y7.tile.tissue.png	93	1	2000	93	e16543104d6c8c9831ae7489e23250a0	0	0	0	0	0	0	0	0	0	0	0	0	0	/home/dhl_ec/bnelissen/Slides/CD3_manuscript/CD3_slides/AAA927.CD3/AAA927.CD3.run1	255	0.7	0.06	0.7	0.06	-7.51761740139	-11.8053877377	0.862055847037	0.135390678345
1203.0	3485591.0	318.0	22256.0	3485591.0	4000000.0	8.0	7.0	2.25	3.52	1.75	0.0500000000002	6.83	0.58	1.2	0.11	8.86	0.34	2.16	1.47	0.46	AAA927.CD3.X8.Y8.tile.tissue.png	94	1	2000	94	75bc148942cd57a2bf85fa5de0e04e90	0	0	0	0	0	0	0	0	0	0	0	0	0	/home/dhl_ec/bnelissen/Slides/CD3_manuscript/CD3_slides/AAA927.CD3/AAA927.CD3.run1	255	0.7	0.06	0.7	0.06	-8.21510771274	-11.2047072362	2.16652998018	0.44160653125
0.0	79647.0	0.0	4792.0	79647.0	4000000.0	0.0	6.0	3.06	1.69	1.11	0.0599999999999	6.52	0.38	0.86	0.22	5.75	0.14	2.07	1.53	0.36	AAA927.CD3.X8.Y9.tile.tissue.png	95	1	2000	95	9ad32580f17c4589e58325c352578cf6	0	0	0	0	0	0	0	0	0	0	0	0	0	/home/dhl_ec/bnelissen/Slides/CD3_manuscript/CD3_slides/AAA927.CD3/AAA927.CD3.run1	255	0.7	0.06	0.7	0.06	0.0	-11.6748682215	1.70082951963	3.24771357605
0.0	0.0	0.0	0.0	0.0	4000000.0	0.0	0.0	3.04	2.36	1.09	0.0599999999999	6.19	0.29	0.85	0.21	4.57	0.12	2.03	1.53	0.38	AAA927.CD3.X9.Y3.tile.tissue.png	96	1	2000	96	7611f9e5b24f4d811c5dde371dbd89c1	0	0	0	0	0	0	0	0	0	0	0	0	0	/home/dhl_ec/bnelissen/Slides/CD3_manuscript/CD3_slides/AAA927.CD3/AAA927.CD3.run1	255	1.0	0.06	1.0	0.06	0.0	-11.1943420082	0.0	6.41802184384
70.0	125471.0	42.0	12231.0	125471.0	4000000.0	1.0	25.0	2.29	2.51	1.13	0.0500000000002	6.68	0.579999999999	1.22	0.21	6.49	0.21	2.11	1.48	0.61	AAA927.CD3.X9.Y4.tile.tissue.png	97	1	2000	97	d1a469ecc9f39686fe53650ef922928d	0	0	0	0	0	0	0	0	0	0	0	0	0	/home/dhl_ec/bnelissen/Slides/CD3_manuscript/CD3_slides/AAA927.CD3/AAA927.CD3.run1	255	0.7	0.06	0.7	0.06	-9.55651791178	-11.1709534493	4.27813815429	0.145777915039
0.0	369619.0	0.0	15600.0	369619.0	4000000.0	0.0	18.0	2.78	2.38	1.82	0.0700000000002	11.86	0.53	0.72	0.2	5.72	0.15	2.09	1.47	0.41	AAA927.CD3.X9.Y5.tile.tissue.png	98	1	2000	98	725cd09fe653fa32516c58b3ab7e1e83	0	0	0	0	0	0	0	0	0	0	0	0	0	/home/dhl_ec/bnelissen/Slides/CD3_manuscript/CD3_slides/AAA927.CD3/AAA927.CD3.run1	255	0.7	0.06	0.7	0.06	0.0	-10.8738010601	2.65287803116	0.17040693457
0.0	1533295.0	0.0	11144.0	1533295.0	4000000.0	0.0	4.0	2.8	2.31	1.81	0.0699999999997	10.09	0.57	1.24	0.23	10.35	0.32	3.31	2.34	0.61	AAA927.CD3.X9.Y6.tile.tissue.png	99	1	2000	99	dea47762a30cf19c51dda31d5bea4053	0	0	0	0	0	0	0	0	0	0	0	0	0	/home/dhl_ec/bnelissen/Slides/CD3_manuscript/CD3_slides/AAA927.CD3/AAA927.CD3.run1	255	0.7	0.06	0.7	0.06	-7.06019832413	-11.9239282485	2.06581007444	0.748306769531
0.0	3980003.0	0.0	9054.0	3980003.0	4000000.0	0.0	1.0	2.99	2.18	1.8	0.0800000000004	10.37	0.63	1.26	0.0599999999999	8.06	0.3	2.16	1.48	0.41	AAA927.CD3.X9.Y7.tile.tissue.png	100	1	2000	100	3f58bd0df7c4730a81e815708bbcc895	0	0	0	0	0	0	0	0	0	0	0	0	0	/home/dhl_ec/bnelissen/Slides/CD3_manuscript/CD3_slides/AAA927.CD3/AAA927.CD3.run1	255	0.7	0.06	0.7	0.06	0.0	-11.9984962728	0.798858317443	0.0719888652344
117.0	3601904.0	48.0	15049.0	3601904.0	4000000.0	1.0	2.0	2.61	2.72	1.23	0.0500000000002	11.21	0.56	1.19	0.0999999999999	10.27	0.35	2.22	1.54	0.48	AAA927.CD3.X9.Y8.tile.tissue.png	101	1	2000	101	1c84250d635f016f33f12d573901fa25	0	0	0	0	0	0	0	0	0	0	0	0	0	/home/dhl_ec/bnelissen/Slides/CD3_manuscript/CD3_slides/AAA927.CD3/AAA927.CD3.run1	255	0.7	0.06	0.7	0.06	-7.6589824667	-11.5941122959	1.63461452646	0.213822703125
0.0	1085648.0	0.0	27276.0	1085648.0	4000000.0	0.0	13.0	1.46	1.94	1.1	0.0599999999999	6.85	0.37	0.77	0.16	6.12	0.17	2.16	1.47	0.56	AAA927.CD3.X9.Y9.tile.tissue.png	102	1	2000	102	47aa4751acf4839c2b5f456ab855dede	0	0	0	0	0	0	0	0	0	0	0	0	0	/home/dhl_ec/bnelissen/Slides/CD3_manuscript/CD3_slides/AAA927.CD3/AAA927.CD3.run1	255	0.7	0.06	0.7	0.06	0.0	-12.0735590523	1.82247250029	3.07720583594
[truncated: 2 more columns]
