# Supplementary material for: SlideToolkit: An Assistive Toolset for the Histological Quantification of Whole Slide Images
Source: PLoS One. 2014 Nov 5;9(11):e110289. doi: 10.1371/journal.pone.0110289 (PMC4220929; doi:10.1371/journal.pone.0110289)
Supplement: RawData S1 — ICC and BlandAltman plot - measurements and r-script.zip. Measurements of Run1 and Run2, including the code for the calculation of the intraclass correlation coefficient (ICC) and the code for the Bland and Altman plot. (ZIP) [file pone.0110289.s003.zip › cellprofiler.measurements/run1.6aeb674730d875c9e770f8ad91615356.DefaultOUT_Image.csv]

AreaOccupied_AreaOccupied_DAB_Nuclei	AreaOccupied_AreaOccupied_Tissue	AreaOccupied_Perimeter_DAB_Nuclei	AreaOccupied_Perimeter_Tissue	AreaOccupied_TotalArea_DAB_Nuclei	AreaOccupied_TotalArea_Tissue	Count_DAB_Nuclei	Count_Tissue	ExecutionTime_01LoadImages	ExecutionTime_02ColorToGray	ExecutionTime_03Smooth	ExecutionTime_04ImageMath	ExecutionTime_05IdentifyPrimaryObjects	ExecutionTime_06MeasureImageAreaOccupied	ExecutionTime_07UnmixColors	ExecutionTime_08MaskImage	ExecutionTime_09IdentifyPrimaryObjects	ExecutionTime_10MeasureImageAreaOccupied	ExecutionTime_11OverlayOutlines	ExecutionTime_12OverlayOutlines	ExecutionTime_13SaveImages	FileName_Original	Group_Index	Group_Number	Height_Original	ImageNumber	MD5Digest_Original	ModuleError_01LoadImages	ModuleError_02ColorToGray	ModuleError_03Smooth	ModuleError_04ImageMath	ModuleError_05IdentifyPrimaryObjects	ModuleError_06MeasureImageAreaOccupied	ModuleError_07UnmixColors	ModuleError_08MaskImage	ModuleError_09IdentifyPrimaryObjects	ModuleError_10MeasureImageAreaOccupied	ModuleError_11OverlayOutlines	ModuleError_12OverlayOutlines	ModuleError_13SaveImages	PathName_Original	Scaling_Original	Threshold_FinalThreshold_DAB_Nuclei	Threshold_FinalThreshold_Tissue	Threshold_OrigThreshold_DAB_Nuclei	Threshold_OrigThreshold_Tissue	Threshold_SumOfEntropies_DAB_Nuclei	Threshold_SumOfEntropies_Tissue	Threshold_WeightedVariance_DAB_Nuclei	Threshold_WeightedVariance_Tissue
0.0	12259.0	0.0	890.0	12259.0	4000000.0	0.0	3.0	2.61	2.76	1.15	0.05	6.7	0.37	0.79	0.21	6.3	0.14	2.06	1.54	1.28	AAA580.CD3.extra-duplicate2.X0.Y3.tile.tissue.png	1	1	2000	1	d9c847657c59345a7b78d93578bea31f	0	0	0	0	0	0	0	0	0	0	0	0	0	/home/dhl_ec/bnelissen/Slides/CD3_manuscript/CD3_slides/AAA580.CD3.extra-duplicate2/AAA580.CD3.extra-duplicate2.run1	255	0.7	0.06	0.7	0.06	-8.58774785557	-11.7371396523	1.88269551716	3.40293355457
0.0	2812.0	0.0	336.0	2812.0	4000000.0	0.0	2.0	3.21	2.94	1.9	0.06	6.62	0.37	0.76	0.21	5.41	0.13	1.98	1.49	0.72	AAA580.CD3.extra-duplicate2.X0.Y4.tile.tissue.png	2	1	2000	2	f0ffe35fa13bab0b1a4ba28a848b11d6	0	0	0	0	0	0	0	0	0	0	0	0	0	/home/dhl_ec/bnelissen/Slides/CD3_manuscript/CD3_slides/AAA580.CD3.extra-duplicate2/AAA580.CD3.extra-duplicate2.run1	255	0.7	0.06	0.7	0.06	0.0	-11.5069158482	2.98928073324	2.93279354898
1259.0	672893.0	539.0	14879.0	672893.0	4000000.0	8.0	7.0	2.84	1.68	1.33	0.06	6.65	0.36	0.77	0.18	6.8	0.23	2.18	1.48	0.48	AAA580.CD3.extra-duplicate2.X0.Y5.tile.tissue.png	3	1	2000	3	18f95ba1ce7abab39d0a8ce807672a41	0	0	0	0	0	0	0	0	0	0	0	0	0	/home/dhl_ec/bnelissen/Slides/CD3_manuscript/CD3_slides/AAA580.CD3.extra-duplicate2/AAA580.CD3.extra-duplicate2.run1	255	0.7	0.06	0.7	0.06	-8.89422082173	-12.5352268274	1.87322407323	3.0418414375
0.0	148116.0	0.0	6405.0	148116.0	4000000.0	0.0	7.0	2.41	2.72	1.08	0.06	6.35	0.36	0.83	0.2	5.63	0.22	3.36	2.5	0.61	AAA580.CD3.extra-duplicate2.X0.Y6.tile.tissue.png	4	1	2000	4	f24ef58d2d7400b758ab590a2524f68a	0	0	0	0	0	0	0	0	0	0	0	0	0	/home/dhl_ec/bnelissen/Slides/CD3_manuscript/CD3_slides/AAA580.CD3.extra-duplicate2/AAA580.CD3.extra-duplicate2.run1	255	0.7	0.06	0.7	0.06	0.0	-12.234147467	0.316025820767	4.95009402783
214.0	8140.0	122.0	704.0	8140.0	4000000.0	3.0	3.0	2.68	2.35	1.83	0.08	9.72	0.57	1.19	0.32	8.82	0.2	2.02	1.48	0.73	AAA580.CD3.extra-duplicate2.X1.Y3.tile.tissue.png	5	1	2000	5	9dc854017eca969fd06275f688b16051	0	0	0	0	0	0	0	0	0	0	0	0	0	/home/dhl_ec/bnelissen/Slides/CD3_manuscript/CD3_slides/AAA580.CD3.extra-duplicate2/AAA580.CD3.extra-duplicate2.run1	255	0.7	0.06	0.7	0.06	-8.81250227626	-11.0575876545	2.92032759148	0.280721894409
57.0	4877.0	41.0	324.0	4877.0	4000000.0	1.0	1.0	2.25	2.94	1.79	0.07	9.67	0.56	1.19	0.33	9.0	0.31	3.17	2.36	0.63	AAA580.CD3.extra-duplicate2.X1.Y4.tile.tissue.png	6	1	2000	6	928eb26058a7fa4fffa2e734236b001f	0	0	0	0	0	0	0	0	0	0	0	0	0	/home/dhl_ec/bnelissen/Slides/CD3_manuscript/CD3_slides/AAA580.CD3.extra-duplicate2/AAA580.CD3.extra-duplicate2.run1	255	0.7	0.06	0.7	0.06	-7.92921373944	-12.5514097639	2.90636138741	0.0904577156982
0.0	1309.0	0.0	220.0	1309.0	4000000.0	0.0	1.0	1.14	1.29	1.16	0.05	6.51	0.37	0.74	0.21	5.75	0.13	2.08	1.53	0.45	AAA580.CD3.extra-duplicate2.X1.Y5.tile.tissue.png	7	1	2000	7	4da05fe09bfeba7d45d864a29f296ce8	0	0	0	0	0	0	0	0	0	0	0	0	0	/home/dhl_ec/bnelissen/Slides/CD3_manuscript/CD3_slides/AAA580.CD3.extra-duplicate2/AAA580.CD3.extra-duplicate2.run1	255	0.7	0.06	0.7	0.06	0.0	-11.0643774442	0.279905501352	0.0768642397785
88.0	94351.0	42.0	3217.0	94351.0	4000000.0	1.0	4.0	2.53	1.99	1.11	0.05	6.24	0.35	0.71	0.2	6.38	0.2	2.06	1.51	0.42	AAA580.CD3.extra-duplicate2.X1.Y6.tile.tissue.png	8	1	2000	8	37de5437843e316324d6161cb723667c	0	0	0	0	0	0	0	0	0	0	0	0	0	/home/dhl_ec/bnelissen/Slides/CD3_manuscript/CD3_slides/AAA580.CD3.extra-duplicate2/AAA580.CD3.extra-duplicate2.run1	255	0.7	0.06	0.7	0.06	-7.88701763296	-11.8684025089	0.603589647762	0.10385486084
0.0	0.0	0.0	0.0	0.0	4000000.0	0.0	0.0	1.99	2.18	1.07	0.06	5.86	0.29	0.81	0.21	4.6	0.13	2.02	1.52	0.37	AAA580.CD3.extra-duplicate2.X1.Y7.tile.tissue.png	9	1	2000	9	f24aed253583395cf409f3428bfad12f	0	0	0	0	0	0	0	0	0	0	0	0	0	/home/dhl_ec/bnelissen/Slides/CD3_manuscript/CD3_slides/AAA580.CD3.extra-duplicate2/AAA580.CD3.extra-duplicate2.run1	255	1.0	0.06	1.0	0.06	0.0	-11.8678350321	0.0	6.10130416273
0.0	2970.0	0.0	244.0	2970.0	4000000.0	0.0	1.0	2.62	3.39	1.11	0.05	6.49	0.37	0.72	0.22	5.81	0.13	2.11	1.59	0.42	AAA580.CD3.extra-duplicate2.X10.Y10.tile.tissue.png	10	1	2000	10	abc8046a18f9b6c80c990476ca9373be	0	0	0	0	0	0	0	0	0	0	0	0	0	/home/dhl_ec/bnelissen/Slides/CD3_manuscript/CD3_slides/AAA580.CD3.extra-duplicate2/AAA580.CD3.extra-duplicate2.run1	255	0.7	0.06	0.7	0.06	0.0	-12.3689237393	2.24453996344	0.10771673175
0.0	0.0	0.0	0.0	0.0	4000000.0	0.0	0.0	2.92	1.7	1.1	0.06	6.16	0.29	0.78	0.21	4.56	0.13	2.04	1.54	0.43	AAA580.CD3.extra-duplicate2.X10.Y11.tile.tissue.png	11	1	2000	11	805bff42b7516ff3eef040154770ebfa	0	0	0	0	0	0	0	0	0	0	0	0	0	/home/dhl_ec/bnelissen/Slides/CD3_manuscript/CD3_slides/AAA580.CD3.extra-duplicate2/AAA580.CD3.extra-duplicate2.run1	255	1.0	0.06	1.0	0.06	0.0	-10.0917048514	0.0	7.43916780763
0.0	0.0	0.0	0.0	0.0	4000000.0	0.0	0.0	2.96	2.06	1.12	0.05	5.44	0.3	0.77	0.22	4.64	0.13	2.03	1.54	0.46	AAA580.CD3.extra-duplicate2.X10.Y3.tile.tissue.png	12	1	2000	12	99b25450b64a6ea7809da360f0de69b6	0	0	0	0	0	0	0	0	0	0	0	0	0	/home/dhl_ec/bnelissen/Slides/CD3_manuscript/CD3_slides/AAA580.CD3.extra-duplicate2/AAA580.CD3.extra-duplicate2.run1	255	1.0	0.06	1.0	0.06	0.0	0.0	0.0	4.885583
0.0	40411.0	0.0	1463.0	40411.0	4000000.0	0.0	2.0	2.99	2.57	1.17	0.05	6.71	0.37	0.73	0.22	6.24	0.14	2.09	1.52	0.38	AAA580.CD3.extra-duplicate2.X10.Y4.tile.tissue.png	13	1	2000	13	c7f22680a14b3910daf9eafdb33ce6c9	0	0	0	0	0	0	0	0	0	0	0	0	0	/home/dhl_ec/bnelissen/Slides/CD3_manuscript/CD3_slides/AAA580.CD3.extra-duplicate2/AAA580.CD3.extra-duplicate2.run1	255	0.7	0.06	0.7	0.06	-8.87705260092	-11.5415314163	2.21868832698	0.120140890747
392.0	3200909.0	207.0	14163.0	3200909.0	4000000.0	6.0	4.0	2.98	1.41	1.12	0.05	6.47	0.37	0.73	0.09	8.93	0.34	2.23	1.53	0.46	AAA580.CD3.extra-duplicate2.X10.Y5.tile.tissue.png	14	1	2000	14	0617beb7b9dcd400e502911119ff50b3	0	0	0	0	0	0	0	0	0	0	0	0	0	/home/dhl_ec/bnelissen/Slides/CD3_manuscript/CD3_slides/AAA580.CD3.extra-duplicate2/AAA580.CD3.extra-duplicate2.run1	255	0.7	0.06	0.7	0.06	-8.6232983241	-12.3954989827	0.936657038657	0.222500589844
5177.0	3972834.0	2595.0	9009.0	3972834.0	4000000.0	65.0	1.0	3.26	2.32	1.11	0.05	6.29	0.36	0.71	0.06	9.6	0.37	2.19	1.52	0.66	AAA580.CD3.extra-duplicate2.X10.Y6.tile.tissue.png	15	1	2000	15	640a37dd72121b6ad800d90bb609ca0f	0	0	0	0	0	0	0	0	0	0	0	0	0	/home/dhl_ec/bnelissen/Slides/CD3_manuscript/CD3_slides/AAA580.CD3.extra-duplicate2/AAA580.CD3.extra-duplicate2.run1	255	0.7	0.06	0.7	0.06	-9.03559631385	-12.9342193855	1.04868157445	0.190338680176
5374.0	2721231.0	2651.0	8567.0	2721231.0	4000000.0	67.0	1.0	2.43	1.58	1.8	0.08	9.59	0.57	1.19	0.16	12.07	0.49	3.3	2.35	0.67	AAA580.CD3.extra-duplicate2.X10.Y7.tile.tissue.png	16	1	2000	16	5f47ff69a2d069af1c77f125e662bd5f	0	0	0	0	0	0	0	0	0	0	0	0	0	/home/dhl_ec/bnelissen/Slides/CD3_manuscript/CD3_slides/AAA580.CD3.extra-duplicate2/AAA580.CD3.extra-duplicate2.run1	255	0.7	0.06	0.7	0.06	-8.77239747591	-11.7588936488	1.08147209863	0.108566318359
0.0	1310.0	0.0	174.0	1310.0	4000000.0	0.0	1.0	1.05	1.11	1.15	0.05	6.45	0.56	0.71	0.21	5.89	0.14	2.07	1.53	0.6	AAA580.CD3.extra-duplicate2.X10.Y8.tile.tissue.png	17	1	2000	17	7ba3be46befd3cc26bba24c2bd41d6fc	0	0	0	0	0	0	0	0	0	0	0	0	0	/home/dhl_ec/bnelissen/Slides/CD3_manuscript/CD3_slides/AAA580.CD3.extra-duplicate2/AAA580.CD3.extra-duplicate2.run1	255	0.7	0.06	0.7	0.06	0.0	-12.0788655245	6.47497763597	0.0969533737564
0.0	0.0	0.0	0.0	0.0	4000000.0	0.0	0.0	1.1	1.62	1.79	0.07	9.22	0.47	1.2	0.33	6.67	0.21	3.02	2.29	0.85	AAA580.CD3.extra-duplicate2.X10.Y9.tile.tissue.png	18	1	2000	18	dfcb72611a3193e1c6fb644d17f7a36c	0	0	0	0	0	0	0	0	0	0	0	0	0	/home/dhl_ec/bnelissen/Slides/CD3_manuscript/CD3_slides/AAA580.CD3.extra-duplicate2/AAA580.CD3.extra-duplicate2.run1	255	1.0	0.06	1.0	0.06	0.0	-12.1348315646	0.0	0.103824621429
545.0	6764.0	188.0	524.0	6764.0	4000000.0	3.0	2.0	1.82	1.78	1.18	0.05	6.53	0.39	0.75	0.22	6.68	0.21	2.1	1.52	0.81	AAA580.CD3.extra-duplicate2.X11.Y10.tile.tissue.png	19	1	2000	19	edc44b4062a018739d0f19fd228b2afe	0	0	0	0	0	0	0	0	0	0	0	0	0	/home/dhl_ec/bnelissen/Slides/CD3_manuscript/CD3_slides/AAA580.CD3.extra-duplicate2/AAA580.CD3.extra-duplicate2.run1	255	0.7	0.06	0.7	0.06	-9.04601790853	-12.3346543342	2.41064382745	0.110525794922
0.0	0.0	0.0	0.0	0.0	4000000.0	0.0	0.0	2.22	2.64	1.12	0.05	5.89	0.28	0.82	0.2	4.38	0.12	1.98	1.48	0.82	AAA580.CD3.extra-duplicate2.X11.Y11.tile.tissue.png	20	1	2000	20	a3561174970276bd24d3e15f055d509c	0	0	0	0	0	0	0	0	0	0	0	0	0	/home/dhl_ec/bnelissen/Slides/CD3_manuscript/CD3_slides/AAA580.CD3.extra-duplicate2/AAA580.CD3.extra-duplicate2.run1	255	1.0	0.06	1.0	0.06	0.0	-9.71308679379	0.0	9.77247500054
0.0	0.0	0.0	0.0	0.0	4000000.0	0.0	0.0	2.48	2.48	1.19	0.0600000000001	6.16	0.29	0.8	0.21	4.56	0.11	1.99	1.48	0.95	AAA580.CD3.extra-duplicate2.X11.Y3.tile.tissue.png	21	1	2000	21	32c5004ad2d56cd40174cd9e481784a2	0	0	0	0	0	0	0	0	0	0	0	0	0	/home/dhl_ec/bnelissen/Slides/CD3_manuscript/CD3_slides/AAA580.CD3.extra-duplicate2/AAA580.CD3.extra-duplicate2.run1	255	1.0	0.06	1.0	0.06	0.0	-11.2210872498	0.0	6.25517911922
0.0	3213.0	0.0	260.0	3213.0	4000000.0	0.0	1.0	1.99	2.77	1.17	0.05	6.44	0.57	1.26	0.33	8.02	0.21	3.1	2.29	2.69	AAA580.CD3.extra-duplicate2.X11.Y4.tile.tissue.png	22	1	2000	22	fb67ef674d7502c3b92a9989167452b0	0	0	0	0	0	0	0	0	0	0	0	0	0	/home/dhl_ec/bnelissen/Slides/CD3_manuscript/CD3_slides/AAA580.CD3.extra-duplicate2/AAA580.CD3.extra-duplicate2.run1	255	0.7	0.06	0.7	0.06	0.0	-12.2533570093	4.14920890231	0.137662057739
0.0	1930388.0	0.0	13676.0	1930388.0	4000000.0	0.0	3.0	1.34	1.61	1.8	0.0699999999999	9.69	0.57	1.21	0.21	10.71	0.34	3.32	2.3	0.76	AAA580.CD3.extra-duplicate2.X11.Y5.tile.tissue.png	23	1	2000	23	a26f9d5ca7d6544111384741f6e6ffe0	0	0	0	0	0	0	0	0	0	0	0	0	0	/home/dhl_ec/bnelissen/Slides/CD3_manuscript/CD3_slides/AAA580.CD3.extra-duplicate2/AAA580.CD3.extra-duplicate2.run1	255	0.7	0.06	0.7	0.06	-9.08282986955	-11.6901837829	1.70191625348	0.142990839844
2014.0	3986502.0	1002.0	8874.0	3986502.0	4000000.0	25.0	1.0	1.78	3.22	1.11	0.04	6.62	0.37	0.76	0.0600000000001	9.78	0.37	2.18	1.52	0.63	AAA580.CD3.extra-duplicate2.X11.Y6.tile.tissue.png	24	1	2000	24	872e428bc8aa2c8a372b27f84cc5b9fc	0	0	0	0	0	0	0	0	0	0	0	0	0	/home/dhl_ec/bnelissen/Slides/CD3_manuscript/CD3_slides/AAA580.CD3.extra-duplicate2/AAA580.CD3.extra-duplicate2.run1	255	0.7	0.06	0.7	0.06	-8.99314805704	-12.7983340449	0.857570344408	0.192962117615
4560.0	3995776.0	2269.0	8321.0	3995776.0	4000000.0	57.0	1.0	1.16	1.21	1.07	0.04	7.81	0.35	0.72	0.05	9.19	0.35	2.11	1.48	0.49	AAA580.CD3.extra-duplicate2.X11.Y7.tile.tissue.png	25	1	2000	25	1798cea7e6db4b72d965f444187ab426	0	0	0	0	0	0	0	0	0	0	0	0	0	/home/dhl_ec/bnelissen/Slides/CD3_manuscript/CD3_slides/AAA580.CD3.extra-duplicate2/AAA580.CD3.extra-duplicate2.run1	255	0.7	0.06	0.7	0.06	-9.20097070364	-12.6207422957	0.961701838926	0.144793866516
1072.0	835376.0	550.0	7028.0	835376.0	4000000.0	13.0	1.0	2.04	3.24	1.38	0.05	6.79	0.37	0.73	0.18	6.89	0.24	2.1	1.48	0.63	AAA580.CD3.extra-duplicate2.X11.Y8.tile.tissue.png	26	1	2000	26	96a71b2ee57bc790ae2287afa35c323c	0	0	0	0	0	0	0	0	0	0	0	0	0	/home/dhl_ec/bnelissen/Slides/CD3_manuscript/CD3_slides/AAA580.CD3.extra-duplicate2/AAA580.CD3.extra-duplicate2.run1	255	0.7	0.06	0.7	0.06	-8.7276734769	-11.7549246894	1.34639864534	0.102754765625
0.0	3477.0	0.0	374.0	3477.0	4000000.0	0.0	2.0	2.97	2.9	1.09	0.04	6.41	0.64	1.24	0.33	8.97	0.14	2.1	1.54	0.38	AAA580.CD3.extra-duplicate2.X11.Y9.tile.tissue.png	27	1	2000	27	061e457c1495b6e183bc3d5186a9cbe8	0	0	0	0	0	0	0	0	0	0	0	0	0	/home/dhl_ec/bnelissen/Slides/CD3_manuscript/CD3_slides/AAA580.CD3.extra-duplicate2/AAA580.CD3.extra-duplicate2.run1	255	0.7	0.06	0.7	0.06	-8.93214265818	-12.0667994491	3.20811045995	0.0985425015869
0.0	4860.0	0.0	434.0	4860.0	4000000.0	0.0	2.0	2.86	2.53	1.19	0.0500000000001	6.56	0.37	0.74	0.21	5.78	0.13	2.07	1.59	0.39	AAA580.CD3.extra-duplicate2.X12.Y10.tile.tissue.png	28	1	2000	28	671962214d05aa7ae56c65983aa0ad86	0	0	0	0	0	0	0	0	0	0	0	0	0	/home/dhl_ec/bnelissen/Slides/CD3_manuscript/CD3_slides/AAA580.CD3.extra-duplicate2/AAA580.CD3.extra-duplicate2.run1	255	0.7	0.06	0.7	0.06	0.0	-12.1860323283	3.0698581774	0.107280359894
83.0	2870.0	53.0	391.0	2870.0	4000000.0	1.0	2.0	3.04	1.64	1.12	0.0600000000001	6.57	0.37	0.82	0.21	6.54	0.31	3.13	2.3	0.57	AAA580.CD3.extra-duplicate2.X12.Y11.tile.tissue.png	29	1	2000	29	cc1074cc45f4fcef8f676b0740350a96	0	0	0	0	0	0	0	0	0	0	0	0	0	/home/dhl_ec/bnelissen/Slides/CD3_manuscript/CD3_slides/AAA580.CD3.extra-duplicate2/AAA580.CD3.extra-duplicate2.run1	255	0.7	0.06	0.7	0.06	-9.36803797009	-11.9565038844	3.88642320028	4.2739949341
0.0	2864.0	0.0	232.0	2864.0	4000000.0	0.0	1.0	3.65	1.84	1.99	0.09	10.02	0.37	0.81	0.22	6.27	0.13	2.05	1.54	0.37	AAA580.CD3.extra-duplicate2.X12.Y3.tile.tissue.png	30	1	2000	30	19e6d6d58feef5a330df11399b8984d5	0	0	0	0	0	0	0	0	0	0	0	0	0	/home/dhl_ec/bnelissen/Slides/CD3_manuscript/CD3_slides/AAA580.CD3.extra-duplicate2/AAA580.CD3.extra-duplicate2.run1	255	0.7	0.06	0.7	0.06	-8.61761322275	-12.3268150249	6.79388388452	2.77019888037
0.0	0.0	0.0	0.0	0.0	4000000.0	0.0	0.0	2.03	2.51	1.16	0.0500000000001	6.15	0.29	0.75	0.21	4.49	0.13	2.06	1.53	0.39	AAA580.CD3.extra-duplicate2.X12.Y4.tile.tissue.png	31	1	2000	31	0e2e938f086ced85f7af89af43f20b46	0	0	0	0	0	0	0	0	0	0	0	0	0	/home/dhl_ec/bnelissen/Slides/CD3_manuscript/CD3_slides/AAA580.CD3.extra-duplicate2/AAA580.CD3.extra-duplicate2.run1	255	1.0	0.06	1.0	0.06	0.0	-10.8493786345	0.0	0.149446292177
0.0	594291.0	0.0	11176.0	594291.0	4000000.0	0.0	4.0	3.37	3.25	1.15	0.05	7.46	0.38	0.75	0.19	6.68	0.16	2.22	1.53	0.58	AAA580.CD3.extra-duplicate2.X12.Y5.tile.tissue.png	32	1	2000	32	70cf93aea9ce24ac38f219c9dbb6ab07	0	0	0	0	0	0	0	0	0	0	0	0	0	/home/dhl_ec/bnelissen/Slides/CD3_manuscript/CD3_slides/AAA580.CD3.extra-duplicate2/AAA580.CD3.extra-duplicate2.run1	255	0.7	0.06	0.7	0.06	-8.24909422966	-11.704976049	2.63793626791	0.149192624023
793.0	3742162.0	403.0	11790.0	3742162.0	4000000.0	11.0	4.0	2.75	1.46	1.12	0.05	6.28	0.37	0.73	0.0600000000001	9.31	0.36	2.38	1.54	0.6	AAA580.CD3.extra-duplicate2.X12.Y6.tile.tissue.png	33	1	2000	33	185f5a86ca1d34325994c4494f1b0e7e	0	0	0	0	0	0	0	0	0	0	0	0	0	/home/dhl_ec/bnelissen/Slides/CD3_manuscript/CD3_slides/AAA580.CD3.extra-duplicate2/AAA580.CD3.extra-duplicate2.run1	255	0.7	0.06	0.7	0.06	-8.68469651275	-12.2162660516	0.760234873021	0.128558707031
7731.0	3996252.0	3536.0	8342.0	3996252.0	4000000.0	87.0	1.0	3.18	3.02	1.17	0.0500000000001	6.56	0.36	0.73	0.0599999999999	9.64	0.37	2.29	1.64	0.45	AAA580.CD3.extra-duplicate2.X12.Y7.tile.tissue.png	34	1	2000	34	ae0cdc3961105b1d68f38b42ba742b1c	0	0	0	0	0	0	0	0	0	0	0	0	0	/home/dhl_ec/bnelissen/Slides/CD3_manuscript/CD3_slides/AAA580.CD3.extra-duplicate2/AAA580.CD3.extra-duplicate2.run1	255	0.7	0.06	0.7	0.06	-9.42731244108	-12.5425487164	1.03683041338	0.195351220398
27827.0	3372232.0	11638.0	8899.0	3372232.0	4000000.0	270.0	1.0	2.48	3.31	1.14	0.04	6.43	0.38	0.73	0.08	9.4	0.35	2.3	1.53	0.42	AAA580.CD3.extra-duplicate2.X12.Y8.tile.tissue.png	35	1	2000	35	86a1d71edcb616be1ce96db8772aebe3	0	0	0	0	0	0	0	0	0	0	0	0	0	/home/dhl_ec/bnelissen/Slides/CD3_manuscript/CD3_slides/AAA580.CD3.extra-duplicate2/AAA580.CD3.extra-duplicate2.run1	255	0.7	0.06	0.7	0.06	-9.15511524701	-11.9347152769	1.13227101209	0.164027582031
1390.0	395076.0	439.0	6369.0	395076.0	4000000.0	9.0	6.0	0.85	1.4	1.09	0.05	6.63	0.37	0.73	0.19	6.9	0.22	2.14	1.76	0.38	AAA580.CD3.extra-duplicate2.X12.Y9.tile.tissue.png	36	1	2000	36	08655e4898299b6adb68c1a4f20e3745	0	0	0	0	0	0	0	0	0	0	0	0	0	/home/dhl_ec/bnelissen/Slides/CD3_manuscript/CD3_slides/AAA580.CD3.extra-duplicate2/AAA580.CD3.extra-duplicate2.run1	255	0.7	0.06	0.7	0.06	-9.49268543418	-11.6425706185	1.469589419	0.102647148437
466.0	637195.0	220.0	4902.0	637195.0	4000000.0	5.0	2.0	0.89	1.23	1.12	0.05	6.62	0.57	1.22	0.29	10.25	0.35	3.35	2.4	0.59	AAA580.CD3.extra-duplicate2.X13.Y10.tile.tissue.png	37	1	2000	37	ac4991c0786b9482b6f53f1387186aeb	0	0	0	0	0	0	0	0	0	0	0	0	0	/home/dhl_ec/bnelissen/Slides/CD3_manuscript/CD3_slides/AAA580.CD3.extra-duplicate2/AAA580.CD3.extra-duplicate2.run1	255	0.7	0.06	0.7	0.06	-8.91747004274	-11.3735924482	1.24200874519	0.0900533476563
0.0	22765.0	0.0	1191.0	22765.0	4000000.0	0.0	3.0	1.37	3.33	1.85	0.08	9.87	0.57	1.2	0.33	8.04	0.22	3.14	2.32	0.58	AAA580.CD3.extra-duplicate2.X13.Y11.tile.tissue.png	38	1	2000	38	4d9e209a0cb3224ceb3602df5e7ea19d	0	0	0	0	0	0	0	0	0	0	0	0	0	/home/dhl_ec/bnelissen/Slides/CD3_manuscript/CD3_slides/AAA580.CD3.extra-duplicate2/AAA580.CD3.extra-duplicate2.run1	255	0.7	0.06	0.7	0.06	0.0	-10.6278577837	1.16457117903	0.577122726196
136.0	225567.0	78.0	2850.0	225567.0	4000000.0	2.0	1.0	0.96	1.61	1.78	0.0899999999999	9.66	0.56	1.43	0.31	9.65	0.33	3.23	2.39	0.57	AAA580.CD3.extra-duplicate2.X13.Y12.tile.tissue.png	39	1	2000	39	2d3c39f94f30fac9944ba6f79bbd9db1	0	0	0	0	0	0	0	0	0	0	0	0	0	/home/dhl_ec/bnelissen/Slides/CD3_manuscript/CD3_slides/AAA580.CD3.extra-duplicate2/AAA580.CD3.extra-duplicate2.run1	255	0.7	0.06	0.7	0.06	-7.87493916139	-11.7019182239	1.09895686614	1.41166933447
0.0	0.0	0.0	0.0	0.0	4000000.0	0.0	0.0	1.12	1.48	1.78	0.0900000000001	9.44	0.47	1.29	0.34	4.81	0.13	1.98	1.48	0.78	AAA580.CD3.extra-duplicate2.X13.Y3.tile.tissue.png	40	1	2000	40	23e2168957b78efca5b6e5afc30fd27e	0	0	0	0	0	0	0	0	0	0	0	0	0	/home/dhl_ec/bnelissen/Slides/CD3_manuscript/CD3_slides/AAA580.CD3.extra-duplicate2/AAA580.CD3.extra-duplicate2.run1	255	1.0	0.06	1.0	0.06	0.0	-11.6725268962	0.0	5.01041972169
0.0	10001.0	0.0	780.0	10001.0	4000000.0	0.0	3.0	2.03	1.6	1.75	0.0899999999999	7.26	0.38	0.78	0.22	5.91	0.14	2.08	1.54	0.79	AAA580.CD3.extra-duplicate2.X13.Y4.tile.tissue.png	41	1	2000	41	f8971afb671252179bceff3a2806bae9	0	0	0	0	0	0	0	0	0	0	0	0	0	/home/dhl_ec/bnelissen/Slides/CD3_manuscript/CD3_slides/AAA580.CD3.extra-duplicate2/AAA580.CD3.extra-duplicate2.run1	255	0.7	0.06	0.7	0.06	0.0	-11.9845086021	3.46995964466	0.176576750366
77.0	7184.0	37.0	660.0	7184.0	4000000.0	1.0	3.0	1.94	2.13	1.23	0.05	7.02	0.38	0.75	0.22	6.81	0.22	2.07	1.54	0.45	AAA580.CD3.extra-duplicate2.X13.Y5.tile.tissue.png	42	1	2000	42	7115d5c4ac9926aff9e72be4c537bd8f	0	0	0	0	0	0	0	0	0	0	0	0	0	/home/dhl_ec/bnelissen/Slides/CD3_manuscript/CD3_slides/AAA580.CD3.extra-duplicate2/AAA580.CD3.extra-duplicate2.run1	255	0.7	0.06	0.7	0.06	-8.98438213918	-12.196561765	4.60592312971	0.144100161133
0.0	1603497.0	0.0	7414.0	1603497.0	4000000.0	0.0	1.0	2.74	1.07	1.2	0.0500000000002	6.91	0.38	1.06	0.16	7.85	0.2	2.19	1.53	0.57	AAA580.CD3.extra-duplicate2.X13.Y6.tile.tissue.png	43	1	2000	43	08b6a2a20b8714f989d4c7d78473586b	0	0	0	0	0	0	0	0	0	0	0	0	0	/home/dhl_ec/bnelissen/Slides/CD3_manuscript/CD3_slides/AAA580.CD3.extra-duplicate2/AAA580.CD3.extra-duplicate2.run1	255	0.7	0.06	0.7	0.06	-7.43726214858	-10.6879044802	0.607944129592	0.102763623047
11410.0	3992353.0	5193.0	8615.0	3992353.0	4000000.0	133.0	1.0	1.65	3.28	1.18	0.0599999999999	7.01	0.6	0.82	0.0600000000002	9.97	0.38	2.22	1.52	0.43	AAA580.CD3.extra-duplicate2.X13.Y7.tile.tissue.png	44	1	2000	44	04dc762b0e3e629a952bf9a460c5a227	0	0	0	0	0	0	0	0	0	0	0	0	0	/home/dhl_ec/bnelissen/Slides/CD3_manuscript/CD3_slides/AAA580.CD3.extra-duplicate2/AAA580.CD3.extra-duplicate2.run1	255	0.7	0.06	0.7	0.06	-9.16290260596	-11.9549859609	0.888236142395	0.157049739899
26634.0	3985967.0	12415.0	8926.0	3985967.0	4000000.0	321.0	1.0	1.08	1.26	1.2	0.0599999999999	6.93	0.39	0.74	0.0700000000002	10.13	0.4	2.2	1.54	0.43	AAA580.CD3.extra-duplicate2.X13.Y8.tile.tissue.png	45	1	2000	45	b5811266f86bc7c8991c89f5b035a4fb	0	0	0	0	0	0	0	0	0	0	0	0	0	/home/dhl_ec/bnelissen/Slides/CD3_manuscript/CD3_slides/AAA580.CD3.extra-duplicate2/AAA580.CD3.extra-duplicate2.run1	255	0.7	0.06	0.7	0.06	-9.19169917802	-12.8056343572	0.867864913435	0.214226034668
29385.0	3577563.0	13797.0	9492.0	3577563.0	4000000.0	363.0	2.0	0.92	1.27	1.2	0.0500000000002	6.98	0.38	0.78	0.0799999999999	9.85	0.37	2.22	1.54	0.43	AAA580.CD3.extra-duplicate2.X13.Y9.tile.tissue.png	46	1	2000	46	06131fcdf5f57b52b9187cb527139412	0	0	0	0	0	0	0	0	0	0	0	0	0	/home/dhl_ec/bnelissen/Slides/CD3_manuscript/CD3_slides/AAA580.CD3.extra-duplicate2/AAA580.CD3.extra-duplicate2.run1	255	0.7	0.06	0.7	0.06	-8.85290064279	-12.387882194	1.080100401	0.192239537109
10126.0	2969740.0	4825.0	9563.0	2969740.0	4000000.0	118.0	3.0	1.11	2.03	1.18	0.0599999999999	7.01	0.4	0.75	0.11	9.19	0.34	2.2	1.54	0.5	AAA580.CD3.extra-duplicate2.X14.Y10.tile.tissue.png	47	1	2000	47	893f824b34524a7b8a0260181c844374	0	0	0	0	0	0	0	0	0	0	0	0	0	/home/dhl_ec/bnelissen/Slides/CD3_manuscript/CD3_slides/AAA580.CD3.extra-duplicate2/AAA580.CD3.extra-duplicate2.run1	255	0.7	0.06	0.7	0.06	-8.78500551088	-12.0270954759	0.915684381593	0.130911470703
51.0	1817425.0	30.0	10718.0	1817425.0	4000000.0	1.0	4.0	0.95	1.38	1.2	0.0500000000002	7.26	0.41	0.76	0.15	8.18	0.3	2.2	1.54	0.42	AAA580.CD3.extra-duplicate2.X14.Y11.tile.tissue.png	48	1	2000	48	5ce326d67bdb0ddd2f1cf83936787be9	0	0	0	0	0	0	0	0	0	0	0	0	0	/home/dhl_ec/bnelissen/Slides/CD3_manuscript/CD3_slides/AAA580.CD3.extra-duplicate2/AAA580.CD3.extra-duplicate2.run1	255	0.7	0.06	0.7	0.06	-8.28979359986	-11.5138679256	0.774860223664	0.10345453125
157.0	2460763.0	69.0	18106.0	2460763.0	4000000.0	2.0	4.0	1.33	2.55	1.18	0.0599999999999	7.05	0.39	0.77	0.12	8.58	0.31	2.25	1.53	0.41	AAA580.CD3.extra-duplicate2.X14.Y12.tile.tissue.png	49	1	2000	49	5cdd9841633dcaa9cccd147161127123	0	0	0	0	0	0	0	0	0	0	0	0	0	/home/dhl_ec/bnelissen/Slides/CD3_manuscript/CD3_slides/AAA580.CD3.extra-duplicate2/AAA580.CD3.extra-duplicate2.run1	255	0.7	0.06	0.7	0.06	-8.66174898072	-11.2855336848	1.1323578261	1.39145742969
0.0	0.0	0.0	0.0	0.0	4000000.0	0.0	0.0	2.63	1.57	1.18	0.0599999999999	6.64	0.3	0.88	0.23	4.82	0.13	2.04	1.53	0.37	AAA580.CD3.extra-duplicate2.X14.Y13.tile.tissue.png	50	1	2000	50	fcbf43290cbd846ac9329ed5c9f968ce	0	0	0	0	0	0	0	0	0	0	0	0	0	/home/dhl_ec/bnelissen/Slides/CD3_manuscript/CD3_slides/AAA580.CD3.extra-duplicate2/AAA580.CD3.extra-duplicate2.run1	255	1.0	0.06	1.0	0.06	0.0	-11.8216785445	0.0	6.44007407234
0.0	0.0	0.0	0.0	0.0	4000000.0	0.0	0.0	2.02	1.27	1.2	0.0599999999999	6.62	0.3	0.81	0.22	4.8	0.13	2.05	1.54	0.37	AAA580.CD3.extra-duplicate2.X14.Y3.tile.tissue.png	51	1	2000	51	55eb3722e6894f798ec137c553d45da0	0	0	0	0	0	0	0	0	0	0	0	0	0	/home/dhl_ec/bnelissen/Slides/CD3_manuscript/CD3_slides/AAA580.CD3.extra-duplicate2/AAA580.CD3.extra-duplicate2.run1	255	1.0	0.06	1.0	0.06	0.0	-11.2672769243	0.0	5.97895707478
0.0	35450.0	0.0	994.0	35450.0	4000000.0	0.0	2.0	2.92	1.86	1.13	0.05	6.98	0.38	0.75	0.22	5.93	0.14	2.1	1.55	0.4	AAA580.CD3.extra-duplicate2.X14.Y4.tile.tissue.png	52	1	2000	52	d7d72192f6c6f735086623aa914c96d4	0	0	0	0	0	0	0	0	0	0	0	0	0	/home/dhl_ec/bnelissen/Slides/CD3_manuscript/CD3_slides/AAA580.CD3.extra-duplicate2/AAA580.CD3.extra-duplicate2.run1	255	0.7	0.06	0.7	0.06	0.0	-11.9415180354	0.468303839034	0.172667688721
0.0	5890.0	0.0	482.0	5890.0	4000000.0	0.0	2.0	1.73	2.29	1.14	0.05	6.92	0.37	0.75	0.22	5.91	0.13	2.08	1.54	0.37	AAA580.CD3.extra-duplicate2.X14.Y5.tile.tissue.png	53	1	2000	53	78ade4bd4cb77053ea5c1f51fd1ed404	0	0	0	0	0	0	0	0	0	0	0	0	0	/home/dhl_ec/bnelissen/Slides/CD3_manuscript/CD3_slides/AAA580.CD3.extra-duplicate2/AAA580.CD3.extra-duplicate2.run1	255	0.7	0.06	0.7	0.06	0.0	-11.7337908944	1.86806309025	0.151552291687
0.0	125717.0	0.0	3788.0	125717.0	4000000.0	0.0	2.0	2.79	2.53	1.17	0.05	8.08	0.39	0.74	0.22	6.48	0.15	2.13	1.53	0.4	AAA580.CD3.extra-duplicate2.X14.Y6.tile.tissue.png	54	1	2000	54	bcf464ce406b4567ce2ed4fbe69073b5	0	0	0	0	0	0	0	0	0	0	0	0	0	/home/dhl_ec/bnelissen/Slides/CD3_manuscript/CD3_slides/AAA580.CD3.extra-duplicate2/AAA580.CD3.extra-duplicate2.run1	255	0.7	0.06	0.7	0.06	-8.26038039886	-11.2670677954	1.53611671924	0.1259085
2803.0	3425745.0	1184.0	8162.0	3425745.0	4000000.0	28.0	1.0	2.22	2.13	1.21	0.05	6.69	0.38	0.74	0.0899999999999	9.41	0.35	2.2	1.55	0.41	AAA580.CD3.extra-duplicate2.X14.Y7.tile.tissue.png	55	1	2000	55	8f215393cda24705df5182821a118049	0	0	0	0	0	0	0	0	0	0	0	0	0	/home/dhl_ec/bnelissen/Slides/CD3_manuscript/CD3_slides/AAA580.CD3.extra-duplicate2/AAA580.CD3.extra-duplicate2.run1	255	0.7	0.06	0.7	0.06	-8.89647975797	-11.5928934716	0.727433020843	0.12062984375
9878.0	3999739.0	4634.0	8034.0	3999739.0	4000000.0	120.0	1.0	2.16	1.85	1.14	0.0500000000002	6.97	0.38	0.74	0.0699999999999	9.85	0.38	2.21	1.53	0.42	AAA580.CD3.extra-duplicate2.X14.Y8.tile.tissue.png	56	1	2000	56	e3f1de206020a9b99d3c78b5977ea479	0	0	0	0	0	0	0	0	0	0	0	0	0	/home/dhl_ec/bnelissen/Slides/CD3_manuscript/CD3_slides/AAA580.CD3.extra-duplicate2/AAA580.CD3.extra-duplicate2.run1	255	0.7	0.06	0.7	0.06	-9.24943581538	-12.2376999651	0.803151259423	0.208842092529
21442.0	3999998.0	9520.0	7998.0	3999998.0	4000000.0	239.0	1.0	2.83	1.86	1.17	0.05	6.95	0.38	0.75	0.0600000000002	10.07	0.39	2.17	1.52	0.43	AAA580.CD3.extra-duplicate2.X14.Y9.tile.tissue.png	57	1	2000	57	b47ab860dd0c5140397a8c88a62020a4	0	0	0	0	0	0	0	0	0	0	0	0	0	/home/dhl_ec/bnelissen/Slides/CD3_manuscript/CD3_slides/AAA580.CD3.extra-duplicate2/AAA580.CD3.extra-duplicate2.run1	255	0.7	0.06	0.7	0.06	-9.25898330325	-12.8569912549	0.790510306331	0.194689059204
4921.0	3999973.0	2428.0	8004.0	3999973.0	4000000.0	61.0	1.0	2.87	1.11	1.16	0.05	8.11	0.57	0.86	0.0599999999999	9.8	0.38	2.17	1.53	0.42	AAA580.CD3.extra-duplicate2.X15.Y10.tile.tissue.png	58	1	2000	58	9df1b642ff0bc7733997fabe2ee8ec67	0	0	0	0	0	0	0	0	0	0	0	0	0	/home/dhl_ec/bnelissen/Slides/CD3_manuscript/CD3_slides/AAA580.CD3.extra-duplicate2/AAA580.CD3.extra-duplicate2.run1	255	0.7	0.06	0.7	0.06	-8.98459436545	-12.1728260806	0.656218032987	0.115104249695
4670.0	2614741.0	2244.0	9978.0	2614741.0	4000000.0	52.0	4.0	2.09	2.35	1.13	0.05	6.97	0.39	0.74	0.12	8.85	0.32	2.21	1.54	0.81	AAA580.CD3.extra-duplicate2.X15.Y11.tile.tissue.png	59	1	2000	59	40fae3c586a8e8237f2d7b2cb4b15640	0	0	0	0	0	0	0	0	0	0	0	0	0	/home/dhl_ec/bnelissen/Slides/CD3_manuscript/CD3_slides/AAA580.CD3.extra-duplicate2/AAA580.CD3.extra-duplicate2.run1	255	0.7	0.06	0.7	0.06	-8.81439758084	-12.0164105395	0.952656870073	0.130461763672
58.0	125775.0	32.0	4011.0	125775.0	4000000.0	1.0	2.0	1.67	2.07	1.17	0.05	8.51	0.38	0.75	0.23	6.8	0.22	2.15	1.54	0.45	AAA580.CD3.extra-duplicate2.X15.Y12.tile.tissue.png	60	1	2000	60	9a7de77b1c1c4e83fa0450adb44b9d37	0	0	0	0	0	0	0	0	0	0	0	0	0	/home/dhl_ec/bnelissen/Slides/CD3_manuscript/CD3_slides/AAA580.CD3.extra-duplicate2/AAA580.CD3.extra-duplicate2.run1	255	0.7	0.06	0.7	0.06	-7.46862864284	-11.5831309665	1.67155144171	0.0849933227539
0.0	0.0	0.0	0.0	0.0	4000000.0	0.0	0.0	2.0	2.16	1.18	0.05	6.56	0.31	0.75	0.23	4.81	0.13	2.04	1.53	0.88	AAA580.CD3.extra-duplicate2.X15.Y13.tile.tissue.png	61	1	2000	61	f34b179381a6c74fb00255f89dc91f5f	0	0	0	0	0	0	0	0	0	0	0	0	0	/home/dhl_ec/bnelissen/Slides/CD3_manuscript/CD3_slides/AAA580.CD3.extra-duplicate2/AAA580.CD3.extra-duplicate2.run1	255	1.0	0.06	1.0	0.06	0.0	-10.8924699282	0.0	0.0840900510352
0.0	0.0	0.0	0.0	0.0	4000000.0	0.0	0.0	1.9	1.85	1.77	0.0800000000002	6.57	0.31	0.79	0.23	4.8	0.13	2.05	1.52	0.83	AAA580.CD3.extra-duplicate2.X15.Y14.tile.tissue.png	62	1	2000	62	882c75f289e71dec1932df6cedc17eb3	0	0	0	0	0	0	0	0	0	0	0	0	0	/home/dhl_ec/bnelissen/Slides/CD3_manuscript/CD3_slides/AAA580.CD3.extra-duplicate2/AAA580.CD3.extra-duplicate2.run1	255	1.0	0.06	1.0	0.06	0.0	-9.47151289613	0.0	7.22458402896
0.0	0.0	0.0	0.0	0.0	4000000.0	0.0	0.0	1.58	1.85	1.16	0.0699999999999	5.9	0.3	0.91	0.22	4.85	0.13	2.07	1.56	0.44	AAA580.CD3.extra-duplicate2.X15.Y15.tile.tissue.png	63	1	2000	63	4eec063328e5b356b585113d4b4061b7	0	0	0	0	0	0	0	0	0	0	0	0	0	/home/dhl_ec/bnelissen/Slides/CD3_manuscript/CD3_slides/AAA580.CD3.extra-duplicate2/AAA580.CD3.extra-duplicate2.run1	255	1.0	0.06	1.0	0.06	0.0	0.0	0.0	5.6684625
0.0	3020.0	0.0	250.0	3020.0	4000000.0	0.0	1.0	2.56	2.22	1.19	0.0599999999999	7.12	0.38	0.84	0.22	5.95	0.14	2.08	1.53	0.86	AAA580.CD3.extra-duplicate2.X15.Y3.tile.tissue.png	64	1	2000	64	0742eaab9176b6d30db4eff45209ea9a	0	0	0	0	0	0	0	0	0	0	0	0	0	/home/dhl_ec/bnelissen/Slides/CD3_manuscript/CD3_slides/AAA580.CD3.extra-duplicate2/AAA580.CD3.extra-duplicate2.run1	255	0.7	0.06	0.7	0.06	0.0	-11.681270038	0.250021645249	6.94170100611
0.0	6650.0	0.0	748.0	6650.0	4000000.0	0.0	4.0	1.9	2.1	1.19	0.0599999999999	6.97	0.37	0.76	0.22	5.92	0.14	2.09	1.54	0.76	AAA580.CD3.extra-duplicate2.X15.Y4.tile.tissue.png	65	1	2000	65	1c35ac8db77000e9664aeec8a681482c	0	0	0	0	0	0	0	0	0	0	0	0	0	/home/dhl_ec/bnelissen/Slides/CD3_manuscript/CD3_slides/AAA580.CD3.extra-duplicate2/AAA580.CD3.extra-duplicate2.run1	255	0.7	0.06	0.7	0.06	0.0	-11.2095923957	3.69225123355	0.999106587708
0.0	11666.0	0.0	1070.0	11666.0	4000000.0	0.0	5.0	1.88	1.22	1.19	0.05	7.05	0.38	0.75	0.22	6.47	0.14	2.13	1.54	0.54	AAA580.CD3.extra-duplicate2.X15.Y5.tile.tissue.png	66	1	2000	66	8cb247ce9cbe3afd964debb1d6e158bb	0	0	0	0	0	0	0	0	0	0	0	0	0	/home/dhl_ec/bnelissen/Slides/CD3_manuscript/CD3_slides/AAA580.CD3.extra-duplicate2/AAA580.CD3.extra-duplicate2.run1	255	0.7	0.06	0.7	0.06	-6.85640100297	-12.1027574366	3.83955578712	0.160951493774
0.0	3842.0	0.0	280.0	3842.0	4000000.0	0.0	1.0	1.73	1.92	1.15	0.05	6.99	0.38	0.75	0.22	5.95	0.14	2.08	1.54	0.93	AAA580.CD3.extra-duplicate2.X15.Y6.tile.tissue.png	67	1	2000	67	5fb189015bf3d0bd8e8ae0fcc5de5a7f	0	0	0	0	0	0	0	0	0	0	0	0	0	/home/dhl_ec/bnelissen/Slides/CD3_manuscript/CD3_slides/AAA580.CD3.extra-duplicate2/AAA580.CD3.extra-duplicate2.run1	255	0.7	0.06	0.7	0.06	0.0	-12.1025274148	3.28781752261	0.143834207916
314.0	749468.0	98.0	6171.0	749468.0	4000000.0	2.0	5.0	2.71	1.38	1.16	0.0599999999999	6.94	0.38	0.74	0.2	7.39	0.24	2.18	1.51	0.55	AAA580.CD3.extra-duplicate2.X15.Y7.tile.tissue.png	68	1	2000	68	3e33f747e2cc528e415be6f68d1bdb2d	0	0	0	0	0	0	0	0	0	0	0	0	0	/home/dhl_ec/bnelissen/Slides/CD3_manuscript/CD3_slides/AAA580.CD3.extra-duplicate2/AAA580.CD3.extra-duplicate2.run1	255	0.7	0.06	0.7	0.06	-8.3325226851	-10.6388828083	0.763642175675	0.106134109863
1568.0	3736889.0	724.0	8098.0	3736889.0	4000000.0	18.0	1.0	2.05	1.36	1.2	0.0599999999999	6.89	0.38	0.74	0.0699999999999	9.77	0.39	2.21	1.53	0.44	AAA580.CD3.extra-duplicate2.X15.Y8.tile.tissue.png	69	1	2000	69	b9de3b8a0535ca7b848073a7038bc58f	0	0	0	0	0	0	0	0	0	0	0	0	0	/home/dhl_ec/bnelissen/Slides/CD3_manuscript/CD3_slides/AAA580.CD3.extra-duplicate2/AAA580.CD3.extra-duplicate2.run1	255	0.7	0.06	0.7	0.06	-8.87363347264	-11.8015643452	0.836299650256	0.118059037109
2212.0	3990363.0	1063.0	8590.0	3990363.0	4000000.0	27.0	1.0	0.82	2.26	1.21	0.05	7.25	0.38	0.75	0.0599999999999	9.91	0.38	2.2	1.53	0.43	AAA580.CD3.extra-duplicate2.X15.Y9.tile.tissue.png	70	1	2000	70	608e44338bd5ef0432293a54d344547a	0	0	0	0	0	0	0	0	0	0	0	0	0	/home/dhl_ec/bnelissen/Slides/CD3_manuscript/CD3_slides/AAA580.CD3.extra-duplicate2/AAA580.CD3.extra-duplicate2.run1	255	0.7	0.06	0.7	0.06	-8.95207404547	-12.7953451336	0.830761743372	0.165169721619
923.0	4000000.0	488.0	7996.0	4000000.0	4000000.0	12.0	1.0	1.2	2.09	1.16	0.05	8.15	0.3	0.75	0.0599999999999	9.87	0.38	2.19	1.54	0.42	AAA580.CD3.extra-duplicate2.X16.Y10.tile.tissue.png	71	1	2000	71	f34e6a8d78dc8c3f5807c6f83c02c22a	0	0	0	0	0	0	0	0	0	0	0	0	0	/home/dhl_ec/bnelissen/Slides/CD3_manuscript/CD3_slides/AAA580.CD3.extra-duplicate2/AAA580.CD3.extra-duplicate2.run1	255	0.7	0.06	0.7	0.06	-8.74486973115	-12.2420683	0.623445323874	0.106648703949
2570.0	3999674.0	1322.0	8058.0	3999674.0	4000000.0	33.0	1.0	1.11	1.37	1.16	0.0500000000002	7.11	0.38	0.75	0.0700000000002	9.98	0.39	2.17	1.54	0.45	AAA580.CD3.extra-duplicate2.X16.Y11.tile.tissue.png	72	1	2000	72	b5035e5366ab2e1da7cfe8e58f4ddd8f	0	0	0	0	0	0	0	0	0	0	0	0	0	/home/dhl_ec/bnelissen/Slides/CD3_manuscript/CD3_slides/AAA580.CD3.extra-duplicate2/AAA580.CD3.extra-duplicate2.run1	255	0.7	0.06	0.7	0.06	-8.62130608365	-12.0746690965	0.659079768276	0.0998048820362
1283.0	1389066.0	543.0	7429.0	1389066.0	4000000.0	12.0	1.0	2.49	2.11	1.17	0.0599999999999	7.04	0.39	0.75	0.18	8.02	0.27	2.17	1.53	0.4	AAA580.CD3.extra-duplicate2.X16.Y12.tile.tissue.png	73	1	2000	73	c110e29c351fa53acad05905ad2e51be	0	0	0	0	0	0	0	0	0	0	0	0	0	/home/dhl_ec/bnelissen/Slides/CD3_manuscript/CD3_slides/AAA580.CD3.extra-duplicate2/AAA580.CD3.extra-duplicate2.run1	255	0.7	0.06	0.7	0.06	-8.89454077393	-11.3563033243	0.822800022757	0.0809618984375
0.0	0.0	0.0	0.0	0.0	4000000.0	0.0	0.0	2.12	1.03	1.17	0.05	5.91	0.31	0.76	0.23	4.86	0.13	2.05	1.55	0.37	AAA580.CD3.extra-duplicate2.X16.Y13.tile.tissue.png	74	1	2000	74	2a0819d88eac51d3f0528151bce02375	0	0	0	0	0	0	0	0	0	0	0	0	0	/home/dhl_ec/bnelissen/Slides/CD3_manuscript/CD3_slides/AAA580.CD3.extra-duplicate2/AAA580.CD3.extra-duplicate2.run1	255	1.0	0.06	1.0	0.06	0.0	0.0	0.0	0.103923070312
0.0	0.0	0.0	0.0	0.0	4000000.0	0.0	0.0	1.57	2.98	1.14	0.05	5.95	0.3	0.76	0.22	4.85	0.13	2.06	1.54	0.38	AAA580.CD3.extra-duplicate2.X16.Y14.tile.tissue.png	75	1	2000	75	46d83cb29ecc5a14296d4bfb2a6e6fee	0	0	0	0	0	0	0	0	0	0	0	0	0	/home/dhl_ec/bnelissen/Slides/CD3_manuscript/CD3_slides/AAA580.CD3.extra-duplicate2/AAA580.CD3.extra-duplicate2.run1	255	1.0	0.06	1.0	0.06	0.0	0.0	0.0	0.12162925
223.0	2405.0	80.0	224.0	2405.0	4000000.0	1.0	1.0	1.12	1.01	1.17	0.0600000000002	7.0	0.39	0.8	0.23	6.8	0.25	2.09	1.55	0.43	AAA580.CD3.extra-duplicate2.X16.Y15.tile.tissue.png	76	1	2000	76	c8d5a398974e4d57232951e26cde1b80	0	0	0	0	0	0	0	0	0	0	0	0	0	/home/dhl_ec/bnelissen/Slides/CD3_manuscript/CD3_slides/AAA580.CD3.extra-duplicate2/AAA580.CD3.extra-duplicate2.run1	255	0.7	0.06	0.7	0.06	-9.16882182099	-12.0588054565	4.07149401033	2.98221904608
0.0	0.0	0.0	0.0	0.0	4000000.0	0.0	0.0	2.19	1.7	1.19	0.0599999999999	6.64	0.31	0.91	0.23	4.87	0.2	2.17	1.54	0.36	AAA580.CD3.extra-duplicate2.X16.Y4.tile.tissue.png	77	1	2000	77	3e398945e555794bcb003a48487062ff	0	0	0	0	0	0	0	0	0	0	0	0	0	/home/dhl_ec/bnelissen/Slides/CD3_manuscript/CD3_slides/AAA580.CD3.extra-duplicate2/AAA580.CD3.extra-duplicate2.run1	255	1.0	0.06	1.0	0.06	0.0	-10.2027971911	0.0	4.57376155187
0.0	32127.0	0.0	1290.0	32127.0	4000000.0	0.0	4.0	2.54	2.2	1.17	0.0599999999999	6.97	0.38	0.930000000001	0.23	6.45	0.14	2.13	1.53	0.38	AAA580.CD3.extra-duplicate2.X16.Y5.tile.tissue.png	78	1	2000	78	c09f6cb33aae56335549d83dad09b450	0	0	0	0	0	0	0	0	0	0	0	0	0	/home/dhl_ec/bnelissen/Slides/CD3_manuscript/CD3_slides/AAA580.CD3.extra-duplicate2/AAA580.CD3.extra-duplicate2.run1	255	0.7	0.06	0.7	0.06	-6.8151561777	-10.7902397724	0.52129404275	0.860374726074
0.0	5198.0	0.0	570.0	5198.0	4000000.0	0.0	3.0	2.54	1.78	1.2	0.0500000000002	7.05	0.37	0.74	0.22	6.37	0.13	2.1	1.53	0.49	AAA580.CD3.extra-duplicate2.X16.Y6.tile.tissue.png	79	1	2000	79	66377943ff4a61c53df6f38488426a38	0	0	0	0	0	0	0	0	0	0	0	0	0	/home/dhl_ec/bnelissen/Slides/CD3_manuscript/CD3_slides/AAA580.CD3.extra-duplicate2/AAA580.CD3.extra-duplicate2.run1	255	0.7	0.06	0.7	0.06	-7.83152307121	-11.9396238106	4.21953534121	0.158917584045
0.0	1643.0	0.0	192.0	1643.0	4000000.0	0.0	1.0	1.85	1.23	1.19	0.0599999999999	6.83	0.37	0.75	0.23	5.95	0.13	2.08	1.53	0.37	AAA580.CD3.extra-duplicate2.X16.Y7.tile.tissue.png	80	1	2000	80	6a23d62a1dc1dda70b77fc2e69e87eb6	0	0	0	0	0	0	0	0	0	0	0	0	0	/home/dhl_ec/bnelissen/Slides/CD3_manuscript/CD3_slides/AAA580.CD3.extra-duplicate2/AAA580.CD3.extra-duplicate2.run1	255	0.7	0.06	0.7	0.06	0.0	-11.8075250588	5.29826346622	0.131004642876
0.0	937511.0	0.0	8232.0	937511.0	4000000.0	0.0	1.0	2.24	2.2	1.17	0.0599999999999	6.96	0.38	0.74	0.18	7.07	0.18	2.18	1.53	0.4	AAA580.CD3.extra-duplicate2.X16.Y8.tile.tissue.png	81	1	2000	81	13cd74691377e16143fc4a71c288be4a	0	0	0	0	0	0	0	0	0	0	0	0	0	/home/dhl_ec/bnelissen/Slides/CD3_manuscript/CD3_slides/AAA580.CD3.extra-duplicate2/AAA580.CD3.extra-duplicate2.run1	255	0.7	0.06	0.7	0.06	-7.82460122182	-11.4375260445	1.17629323205	0.100330196289
720.0	3871723.0	365.0	9930.0	3871723.0	4000000.0	9.0	1.0	2.38	2.58	1.19	0.0500000000002	7.01	0.38	0.75	0.0700000000002	9.74	0.36	2.2	1.52	0.449999999999	AAA580.CD3.extra-duplicate2.X16.Y9.tile.tissue.png	82	1	2000	82	0601550ee13f8f92d8338781e4220ac5	0	0	0	0	0	0	0	0	0	0	0	0	0	/home/dhl_ec/bnelissen/Slides/CD3_manuscript/CD3_slides/AAA580.CD3.extra-duplicate2/AAA580.CD3.extra-duplicate2.run1	255	0.7	0.06	0.7	0.06	-8.7235092089	-12.370044583	0.76329979356	0.109580029297
2247.0	3997744.0	1081.0	8110.0	3997744.0	4000000.0	27.0	1.0	2.64	2.31	1.16	0.0500000000002	7.19	0.38	0.76	0.0600000000004	9.98	0.38	2.23	1.56	0.43	AAA580.CD3.extra-duplicate2.X17.Y10.tile.tissue.png	83	1	2000	83	3b73770508b0c72542ee0f0ae8c5ae74	0	0	0	0	0	0	0	0	0	0	0	0	0	/home/dhl_ec/bnelissen/Slides/CD3_manuscript/CD3_slides/AAA580.CD3.extra-duplicate2/AAA580.CD3.extra-duplicate2.run1	255	0.7	0.06	0.7	0.06	-8.85655420647	-11.6265512286	0.664570466906	0.146560431702
1465.0	3999392.0	697.0	8084.0	3999392.0	4000000.0	17.0	1.0	3.51	1.85	1.17	0.0499999999997	8.02	0.4	0.76	0.0599999999999	9.82	0.38	2.18	1.53	0.46	AAA580.CD3.extra-duplicate2.X17.Y11.tile.tissue.png	84	1	2000	84	5d6001930492f63637cf60fb12a15596	0	0	0	0	0	0	0	0	0	0	0	0	0	/home/dhl_ec/bnelissen/Slides/CD3_manuscript/CD3_slides/AAA580.CD3.extra-duplicate2/AAA580.CD3.extra-duplicate2.run1	255	0.7	0.06	0.7	0.06	-8.91798541686	-11.9100179374	0.581098018722	0.0931313322868
4522.0	3534640.0	2089.0	8750.0	3534640.0	4000000.0	49.0	1.0	2.49	1.94	1.16	0.0599999999999	6.83	0.38	0.74	0.0900000000001	9.53	0.37	2.22	1.53	0.45	AAA580.CD3.extra-duplicate2.X17.Y12.tile.tissue.png	85	1	2000	85	e265b72269ff26d7e3bf57d700577257	0	0	0	0	0	0	0	0	0	0	0	0	0	/home/dhl_ec/bnelissen/Slides/CD3_manuscript/CD3_slides/AAA580.CD3.extra-duplicate2/AAA580.CD3.extra-duplicate2.run1	255	0.7	0.06	0.7	0.06	-8.50146030106	-11.6531535886	0.657192753018	0.0929758886719
1373.0	1102351.0	542.0	7181.0	1102351.0	4000000.0	12.0	2.0	2.26	1.46	1.15	0.0499999999997	7.4	0.39	0.75	0.17	7.8	0.26	2.27	1.55	0.4	AAA580.CD3.extra-duplicate2.X17.Y13.tile.tissue.png	86	1	2000	86	cb61735bab33b49698e776ad1a933e6e	0	0	0	0	0	0	0	0	0	0	0	0	0	/home/dhl_ec/bnelissen/Slides/CD3_manuscript/CD3_slides/AAA580.CD3.extra-duplicate2/AAA580.CD3.extra-duplicate2.run1	255	0.7	0.06	0.7	0.06	-9.14230352426	-11.5098768949	1.13426540911	0.09279340625
0.0	0.0	0.0	0.0	0.0	4000000.0	0.0	0.0	1.83	2.2	1.28	0.0500000000002	6.57	0.32	0.74	0.22	4.86	0.13	2.03	1.54	0.39	AAA580.CD3.extra-duplicate2.X17.Y14.tile.tissue.png	87	1	2000	87	f09b3bd2baa241362b5d1a648a5d9bb8	0	0	0	0	0	0	0	0	0	0	0	0	0	/home/dhl_ec/bnelissen/Slides/CD3_manuscript/CD3_slides/AAA580.CD3.extra-duplicate2/AAA580.CD3.extra-duplicate2.run1	255	1.0	0.06	1.0	0.06	0.0	-11.9885254928	0.0	0.0871247199898
117.0	7297.0	54.0	792.0	7297.0	4000000.0	1.0	4.0	1.89	1.43	1.16	0.0599999999999	7.12	0.38	0.75	0.22	6.96	0.21	2.12	1.54	0.46	AAA580.CD3.extra-duplicate2.X17.Y15.tile.tissue.png	88	1	2000	88	3edcd8afac431fd885487ac0707df43f	0	0	0	0	0	0	0	0	0	0	0	0	0	/home/dhl_ec/bnelissen/Slides/CD3_manuscript/CD3_slides/AAA580.CD3.extra-duplicate2/AAA580.CD3.extra-duplicate2.run1	255	0.7	0.06	0.7	0.06	-9.31594938529	-11.3435918111	4.04257182654	0.120637264099
0.0	0.0	0.0	0.0	0.0	2840000.0	0.0	0.0	1.41	1.79	0.85	0.04	4.1	0.21	0.67	0.19	3.56	0.1	1.45	1.09	0.26	AAA580.CD3.extra-duplicate2.X17.Y16.tile.tissue.png	89	1	2000	89	833b80b00097e3b27874ede55beaa029	0	0	0	0	0	0	0	0	0	0	0	0	0	/home/dhl_ec/bnelissen/Slides/CD3_manuscript/CD3_slides/AAA580.CD3.extra-duplicate2/AAA580.CD3.extra-duplicate2.run1	255	1.0	0.06	1.0	0.06	0.0	0.0	0.0	3.49961584507
0.0	4180.0	0.0	420.0	4180.0	4000000.0	0.0	2.0	1.94	2.1	1.14	0.0599999999999	7.04	0.38	0.87	0.22	6.47	0.13	2.26	1.54	0.72	AAA580.CD3.extra-duplicate2.X17.Y5.tile.tissue.png	90	1	2000	90	35aa49be1287005460407776bd988817	0	0	0	0	0	0	0	0	0	0	0	0	0	/home/dhl_ec/bnelissen/Slides/CD3_manuscript/CD3_slides/AAA580.CD3.extra-duplicate2/AAA580.CD3.extra-duplicate2.run1	255	0.7	0.06	0.7	0.06	-8.39149440369	-12.5525361255	5.33567728236	3.1749503179
0.0	7074.0	0.0	757.0	7074.0	4000000.0	0.0	4.0	2.21	2.19	1.16	0.0599999999999	7.03	0.38	0.74	0.22	6.0	0.14	2.12	1.54	0.46	AAA580.CD3.extra-duplicate2.X17.Y6.tile.tissue.png	91	1	2000	91	845e76eba0db027ad79d08d4e8ce3b43	0	0	0	0	0	0	0	0	0	0	0	0	0	/home/dhl_ec/bnelissen/Slides/CD3_manuscript/CD3_slides/AAA580.CD3.extra-duplicate2/AAA580.CD3.extra-duplicate2.run1	255	0.7	0.06	0.7	0.06	0.0	-11.0525248676	3.28661736641	0.777499397736
486.0	2126.0	108.0	206.0	2126.0	4000000.0	1.0	1.0	1.26	1.63	1.21	0.0499999999997	6.98	0.39	0.75	0.23	6.84	0.22	2.08	1.54	1.27	AAA580.CD3.extra-duplicate2.X17.Y7.tile.tissue.png	92	1	2000	92	d541557601f9cb6d0a0fe077f7ecc722	0	0	0	0	0	0	0	0	0	0	0	0	0	/home/dhl_ec/bnelissen/Slides/CD3_manuscript/CD3_slides/AAA580.CD3.extra-duplicate2/AAA580.CD3.extra-duplicate2.run1	255	0.7	0.06	0.7	0.06	-7.6875466781	-12.25010562	1.57342134235	0.139898703979
0.0	0.0	0.0	0.0	0.0	4000000.0	0.0	0.0	1.33	1.07	1.28	0.0500000000002	6.6	0.3	0.74	0.22	4.81	0.13	2.03	1.53	2.14	AAA580.CD3.extra-duplicate2.X17.Y8.tile.tissue.png	93	1	2000	93	d74f3b9bcb7a8748aa7957e1d894e9fb	0	0	0	0	0	0	0	0	0	0	0	0	0	/home/dhl_ec/bnelissen/Slides/CD3_manuscript/CD3_slides/AAA580.CD3.extra-duplicate2/AAA580.CD3.extra-duplicate2.run1	255	1.0	0.06	1.0	0.06	0.0	-11.8773549317	0.0	0.116613841103
0.0	1202062.0	0.0	8261.0	1202062.0	4000000.0	0.0	2.0	2.22	1.13	1.13	0.0599999999999	8.39	0.38	0.76	0.17	7.38	0.19	2.17	1.54	0.5	AAA580.CD3.extra-duplicate2.X17.Y9.tile.tissue.png	94	1	2000	94	2b4a0d6bdc14b3135fd7ec18d01dd15a	0	0	0	0	0	0	0	0	0	0	0	0	0	/home/dhl_ec/bnelissen/Slides/CD3_manuscript/CD3_slides/AAA580.CD3.extra-duplicate2/AAA580.CD3.extra-duplicate2.run1	255	0.7	0.06	0.7	0.06	-8.2671225399	-11.2290750598	0.967489839021	0.113103095703
54.0	2126279.0	30.0	11294.0	2126279.0	4000000.0	1.0	5.0	1.59	1.84	1.14	0.0500000000002	7.57	0.38	0.76	0.14	8.47	0.3	2.25	1.54	0.41	AAA580.CD3.extra-duplicate2.X18.Y10.tile.tissue.png	95	1	2000	95	c2bd68dae9e567441ca6e9166ce0a4ea	0	0	0	0	0	0	0	0	0	0	0	0	0	/home/dhl_ec/bnelissen/Slides/CD3_manuscript/CD3_slides/AAA580.CD3.extra-duplicate2/AAA580.CD3.extra-duplicate2.run1	255	0.7	0.06	0.7	0.06	-8.24034428249	-11.6203910573	0.639759995102	0.147204894531
2934.0	3998961.0	1340.0	8162.0	3998961.0	4000000.0	34.0	1.0	2.47	1.15	1.18	0.0500000000002	8.13	0.38	0.76	0.0599999999999	9.89	0.38	2.23	1.53	0.44	AAA580.CD3.extra-duplicate2.X18.Y11.tile.tissue.png	96	1	2000	96	10c21b5e7fd4defd0adce59a9be1f519	0	0	0	0	0	0	0	0	0	0	0	0	0	/home/dhl_ec/bnelissen/Slides/CD3_manuscript/CD3_slides/AAA580.CD3.extra-duplicate2/AAA580.CD3.extra-duplicate2.run1	255	0.7	0.06	0.7	0.06	-8.88613524333	-11.6347118105	0.776794537229	0.126782790527
2081.0	3999985.0	988.0	8002.0	3999985.0	4000000.0	24.0	1.0	2.65	1.05	1.18	0.0499999999997	7.9	0.38	0.75	0.0599999999999	9.49	0.46	2.21	1.55	0.43	AAA580.CD3.extra-duplicate2.X18.Y12.tile.tissue.png	97	1	2000	97	04c1be78bbe6956bd84130837e1ff755	0	0	0	0	0	0	0	0	0	0	0	0	0	/home/dhl_ec/bnelissen/Slides/CD3_manuscript/CD3_slides/AAA580.CD3.extra-duplicate2/AAA580.CD3.extra-duplicate2.run1	255	0.7	0.06	0.7	0.06	-8.98312811359	-12.62407022	0.773402650368	0.122253625488
63732.0	3992288.0	22927.0	8008.0	3992288.0	4000000.0	475.0	1.0	2.56	1.07	1.18	0.0499999999997	7.11	0.4	0.71	0.0599999999999	9.47	0.45	2.06	1.44	0.5	AAA580.CD3.extra-duplicate2.X18.Y13.tile.tissue.png	98	1	2000	98	ee0708ca47c1131fc34d02dfc85cfe9e	0	0	0	0	0	0	0	0	0	0	0	0	0	/home/dhl_ec/bnelissen/Slides/CD3_manuscript/CD3_slides/AAA580.CD3.extra-duplicate2/AAA580.CD3.extra-duplicate2.run1	255	0.7	0.06	0.7	0.06	-9.4010803368	-12.7801505561	0.848183581866	0.350152768677
55531.0	2947971.0	23524.0	8211.0	2947971.0	4000000.0	523.0	1.0	1.87	1.96	1.43	0.0500000000002	8.04	0.38	0.75	0.11	9.48	0.32	2.09	1.88	0.63	AAA580.CD3.extra-duplicate2.X18.Y14.tile.tissue.png	99	1	2000	99	ce2b1e11f2034c2dc3cf6d1b3e332dd3	0	0	0	0	0	0	0	0	0	0	0	0	0	/home/dhl_ec/bnelissen/Slides/CD3_manuscript/CD3_slides/AAA580.CD3.extra-duplicate2/AAA580.CD3.extra-duplicate2.run1	255	0.7	0.06	0.7	0.06	-8.92141133651	-11.9627829172	0.978811554433	0.226669398438
3174.0	791369.0	1379.0	4557.0	791369.0	4000000.0	32.0	1.0	2.13	1.92	1.78	0.0700000000002	7.68	0.38	0.76	0.2	7.52	0.24	2.16	1.55	0.39	AAA580.CD3.extra-duplicate2.X18.Y15.tile.tissue.png	100	1	2000	100	ad41d29f6ac14579864fa9751e406c46	0	0	0	0	0	0	0	0	0	0	0	0	0	/home/dhl_ec/bnelissen/Slides/CD3_manuscript/CD3_slides/AAA580.CD3.extra-duplicate2/AAA580.CD3.extra-duplicate2.run1	255	0.7	0.06	0.7	0.06	-9.26658574661	-11.7171650068	1.26999375914	0.109903757813
0.0	0.0	0.0	0.0	0.0	2840000.0	0.0	0.0	2.41	1.49	0.84	0.04	5.17	0.22	0.630000000001	0.16	3.43	0.0900000000001	1.45	1.1	0.26	AAA580.CD3.extra-duplicate2.X18.Y16.tile.tissue.png	101	1	2000	101	f74b0c3faf16033867489eb1e71247b7	0	0	0	0	0	0	0	0	0	0	0	0	0	/home/dhl_ec/bnelissen/Slides/CD3_manuscript/CD3_slides/AAA580.CD3.extra-duplicate2/AAA580.CD3.extra-duplicate2.run1	255	1.0	0.06	1.0	0.06	0.0	-12.2792303779	0.0	2.91260518053
0.0	0.0	0.0	0.0	0.0	4000000.0	0.0	0.0	2.41	1.91	1.18	0.0599999999999	6.67	0.31	0.86	0.22	4.8	0.13	2.03	1.55	0.37	AAA580.CD3.extra-duplicate2.X18.Y6.tile.tissue.png	102	1	2000	102	9543b6a647ba8b90cb416fce08c151f6	0	0	0	0	0	0	0	0	0	0	0	0	0	/home/dhl_ec/bnelissen/Slides/CD3_manuscript/CD3_slides/AAA580.CD3.extra-duplicate2/AAA580.CD3.extra-duplicate2.run1	255	1.0	0.06	1.0	0.06	0.0	-10.2688724887	0.0	8.08256501996
0.0	12938.0	0.0	1184.0	12938.0	4000000.0	0.0	5.0	2.16	2.18	1.78	0.0899999999997	7.06	0.38	0.75	0.22	6.46	0.14	2.13	1.54	0.37	AAA580.CD3.extra-duplicate2.X18.Y7.tile.tissue.png	103	1	2000	103	fbe7724344563fa13c583296357653bd	0	0	0	0	0	0	0	0	0	0	0	0	0	/home/dhl_ec/bnelissen/Slides/CD3_manuscript/CD3_slides/AAA580.CD3.extra-duplicate2/AAA580.CD3.extra-duplicate2.run1	255	0.7	0.06	0.7	0.06	-8.27533602849	-11.4824913213	4.77934745783	0.52123144751
0.0	0.0	0.0	0.0	0.0	4000000.0	0.0	0.0	1.76	1.56	1.15	0.0500000000002	6.61	0.31	0.76	0.22	4.85	0.13	2.08	1.52	0.37	AAA580.CD3.extra-duplicate2.X18.Y8.tile.tissue.png	104	1	2000	104	023e810644b969ce2c1b7da6d2ce57b3	0	0	0	0	0	0	0	0	0	0	0	0	0	/home/dhl_ec/bnelissen/Slides/CD3_manuscript/CD3_slides/AAA580.CD3.extra-duplicate2/AAA580.CD3.extra-duplicate2.run1	255	1.0	0.06	1.0	0.06	0.0	-10.9195816994	0.0	0.135208178934
0.0	14455.0	0.0	694.0	14455.0	4000000.0	0.0	1.0	0.8	1.04	1.15	0.0499999999997	6.94	0.38	0.75	0.22	6.45	0.13	2.13	1.53	0.38	AAA580.CD3.extra-duplicate2.X18.Y9.tile.tissue.png	105	1	2000	105	5e90cda72a0ff533c3571b830cb102ff	0	0	0	0	0	0	0	0	0	0	0	0	0	/home/dhl_ec/bnelissen/Slides/CD3_manuscript/CD3_slides/AAA580.CD3.extra-duplicate2/AAA580.CD3.extra-duplicate2.run1	255	0.7	0.06	0.7	0.06	-7.86372414066	-11.0378430718	1.37407150473	0.127530768982
0.0	3528.0	0.0	319.0	3528.0	4000000.0	0.0	1.0	0.86	1.21	1.67	0.0799999999999	7.12	0.38	0.74	0.22	5.92	0.14	2.1	1.52	0.38	AAA580.CD3.extra-duplicate2.X19.Y10.tile.tissue.png	106	1	2000	106	50335fdae6c7046fc0f9ce997360e9e6	0	0	0	0	0	0	0	0	0	0	0	0	0	/home/dhl_ec/bnelissen/Slides/CD3_manuscript/CD3_slides/AAA580.CD3.extra-duplicate2/AAA580.CD3.extra-duplicate2.run1	255	0.7	0.06	0.7	0.06	0.0	-11.322786917	0.914835542778	0.143016000732
51.0	2128616.0	28.0	9238.0	2128616.0	4000000.0	1.0	4.0	1.23	2.01	1.14	0.0500000000002	6.91	0.38	0.74	0.14	8.44	0.29	2.27	1.58	0.39	AAA580.CD3.extra-duplicate2.X19.Y11.tile.tissue.png	107	1	2000	107	5969d18ef42c559e94bd2c649ade122f	0	0	0	0	0	0	0	0	0	0	0	0	0	/home/dhl_ec/bnelissen/Slides/CD3_manuscript/CD3_slides/AAA580.CD3.extra-duplicate2/AAA580.CD3.extra-duplicate2.run1	255	0.7	0.06	0.7	0.06	-8.36891115584	-11.6555009218	0.840374198173	0.145767953125
2339.0	3986380.0	1147.0	8539.0	3986380.0	4000000.0	30.0	1.0	0.79	1.1	1.14	0.0499999999997	8.21	0.38	0.74	0.0599999999999	9.88	0.37	2.21	1.53	0.42	AAA580.CD3.extra-duplicate2.X19.Y12.tile.tissue.png	108	1	2000	108	ea6815de17e19a4125895bd6c0334a6c	0	0	0	0	0	0	0	0	0	0	0	0	0	/home/dhl_ec/bnelissen/Slides/CD3_manuscript/CD3_slides/AAA580.CD3.extra-duplicate2/AAA580.CD3.extra-duplicate2.run1	255	0.7	0.06	0.7	0.06	-8.89615807247	-12.1116181289	0.775805910129	0.128707710693
2649.0	3995109.0	1241.0	8436.0	3995109.0	4000000.0	31.0	1.0	1.63	1.75	1.16	0.0500000000002	8.1	0.37	0.75	0.0599999999999	9.79	0.38	2.21	1.52	0.41	AAA580.CD3.extra-duplicate2.X19.Y13.tile.tissue.png	109	1	2000	109	139c643b5c00e1b3530a9607ceaaefb4	0	0	0	0	0	0	0	0	0	0	0	0	0	/home/dhl_ec/bnelissen/Slides/CD3_manuscript/CD3_slides/AAA580.CD3.extra-duplicate2/AAA580.CD3.extra-duplicate2.run1	255	0.7	0.06	0.7	0.06	-8.83121332227	-12.2163128435	0.72444586947	0.117790435791
2694.0	3999271.0	1313.0	8184.0	3999271.0	4000000.0	32.0	1.0	1.17	2.05	1.17	0.0499999999997	8.66	0.37	0.74	0.0599999999999	9.77	0.39	2.24	1.53	0.42	AAA580.CD3.extra-duplicate2.X19.Y14.tile.tissue.png	110	1	2000	110	951caf72cc88a44b39ae8dc4a6bfb086	0	0	0	0	0	0	0	0	0	0	0	0	0	/home/dhl_ec/bnelissen/Slides/CD3_manuscript/CD3_slides/AAA580.CD3.extra-duplicate2/AAA580.CD3.extra-duplicate2.run1	255	0.7	0.06	0.7	0.06	-8.94690429335	-12.6011934346	0.706522829119	0.0961109579468
10846.0	2923293.0	4785.0	8128.0	2923293.0	4000000.0	106.0	2.0	0.94	1.49	1.16	0.0599999999999	7.01	0.38	0.76	0.11	9.12	0.33	2.22	1.53	0.49	AAA580.CD3.extra-duplicate2.X19.Y15.tile.tissue.png	111	1	2000	111	70ee06297a96149756dd52208faf7fd2	0	0	0	0	0	0	0	0	0	0	0	0	0	/home/dhl_ec/bnelissen/Slides/CD3_manuscript/CD3_slides/AAA580.CD3.extra-duplicate2/AAA580.CD3.extra-duplicate2.run1	255	0.7	0.06	0.7	0.06	-8.69250944442	-11.6943573895	0.834889715931	0.140711158203
0.0	0.0	0.0	0.0	0.0	2840000.0	0.0	0.0	0.81	0.85	0.83	0.0400000000004	4.24	0.21	0.59	0.15	3.45	0.0900000000001	1.45	1.1	0.26	AAA580.CD3.extra-duplicate2.X19.Y16.tile.tissue.png	112	1	2000	112	19827daa2621f839ddb884613cb091b5	0	0	0	0	0	0	0	0	0	0	0	0	0	/home/dhl_ec/bnelissen/Slides/CD3_manuscript/CD3_slides/AAA580.CD3.extra-duplicate2/AAA580.CD3.extra-duplicate2.run1	255	1.0	0.06	1.0	0.06	0.0	0.0	0.0	12.8475943662
0.0	0.0	0.0	0.0	0.0	4000000.0	0.0	0.0	1.19	2.09	1.18	0.0599999999999	6.59	0.3	0.87	0.22	4.78	0.13	2.04	1.75	0.98	AAA580.CD3.extra-duplicate2.X19.Y7.tile.tissue.png	113	1	2000	113	574687e5259ff16d05a6acfdc6694430	0	0	0	0	0	0	0	0	0	0	0	0	0	/home/dhl_ec/bnelissen/Slides/CD3_manuscript/CD3_slides/AAA580.CD3.extra-duplicate2/AAA580.CD3.extra-duplicate2.run1	255	1.0	0.06	1.0	0.06	0.0	-11.2744295813	0.0	6.44481728668
113.0	7876.0	58.0	695.0	7876.0	4000000.0	1.0	3.0	2.35	2.24	1.16	0.0599999999999	7.0	0.389999999999	0.75	0.22	6.78	0.21	2.11	1.54	0.84	AAA580.CD3.extra-duplicate2.X19.Y8.tile.tissue.png	114	1	2000	114	6dc479080db204421061d203d703b1de	0	0	0	0	0	0	0	0	0	0	0	0	0	/home/dhl_ec/bnelissen/Slides/CD3_manuscript/CD3_slides/AAA580.CD3.extra-duplicate2/AAA580.CD3.extra-duplicate2.run1	255	0.7	0.06	0.7	0.06	-8.82445572969	-11.4864498342	4.07693424252	0.524222155396
0.0	0.0	0.0	0.0	0.0	4000000.0	0.0	0.0	2.0	1.54	1.19	0.0499999999997	6.52	0.29	0.76	0.22	4.74	0.13	2.04	1.52	0.77	AAA580.CD3.extra-duplicate2.X19.Y9.tile.tissue.png	115	1	2000	115	b35f640a48f5b5e65c71ed40692b2546	0	0	0	0	0	0	0	0	0	0	0	0	0	/home/dhl_ec/bnelissen/Slides/CD3_manuscript/CD3_slides/AAA580.CD3.extra-duplicate2/AAA580.CD3.extra-duplicate2.run1	255	1.0	0.06	1.0	0.06	0.0	-9.39193576144	0.0	0.156158328528
262.0	3873.0	104.0	280.0	3873.0	4000000.0	3.0	1.0	2.3	1.32	1.2	0.0599999999999	7.03	0.38	0.85	0.22	6.84	0.21	2.11	1.53	1.54	AAA580.CD3.extra-duplicate2.X2.Y2.tile.tissue.png	116	1	2000	116	a47c50e03dec07e8460fdbe381dce4d1	0	0	0	0	0	0	0	0	0	0	0	0	0	/home/dhl_ec/bnelissen/Slides/CD3_manuscript/CD3_slides/AAA580.CD3.extra-duplicate2/AAA580.CD3.extra-duplicate2.run1	255	0.7	0.06	0.7	0.06	-9.03797556854	-12.7832128018	2.90687798564	3.06562780853
618.0	4946.0	173.0	458.0	4946.0	4000000.0	2.0	2.0	1.46	1.21	1.15	0.0599999999999	6.9	0.37	0.74	0.22	6.8	0.21	2.12	1.55	1.71	AAA580.CD3.extra-duplicate2.X2.Y3.tile.tissue.png	117	1	2000	117	e991b058b5b6d98edb39c0b073477234	0	0	0	0	0	0	0	0	0	0	0	0	0	/home/dhl_ec/bnelissen/Slides/CD3_manuscript/CD3_slides/AAA580.CD3.extra-duplicate2/AAA580.CD3.extra-duplicate2.run1	255	0.7	0.06	0.7	0.06	-9.00044625728	-12.4925225261	2.99694838227	0.104189352966
204.0	6684.0	78.0	526.0	6684.0	4000000.0	1.0	2.0	1.97	1.74	1.15	0.0499999999997	6.95	0.37	0.73	0.22	6.88	0.21	2.15	1.6	1.22	AAA580.CD3.extra-duplicate2.X2.Y4.tile.tissue.png	118	1	2000	118	b434e6423edb8fc5ce79aaeed2e4f893	0	0	0	0	0	0	0	0	0	0	0	0	0	/home/dhl_ec/bnelissen/Slides/CD3_manuscript/CD3_slides/AAA580.CD3.extra-duplicate2/AAA580.CD3.extra-duplicate2.run1	255	0.7	0.06	0.7	0.06	-8.93036197084	-12.1986881946	2.66971660784	0.08753525
0.0	1451.0	0.0	168.0	1451.0	4000000.0	0.0	1.0	1.63	2.22	1.15	0.0599999999999	6.94	0.39	0.75	0.22	5.97	0.13	2.1	1.54	1.35	AAA580.CD3.extra-duplicate2.X2.Y5.tile.tissue.png	119	1	2000	119	760146f2a235a564408dca31f1cdb152	0	0	0	0	0	0	0	0	0	0	0	0	0	/home/dhl_ec/bnelissen/Slides/CD3_manuscript/CD3_slides/AAA580.CD3.extra-duplicate2/AAA580.CD3.extra-duplicate2.run1	255	0.7	0.06	0.7	0.06	0.0	-11.8834483272	3.77100181448	0.0985323467407
0.0	0.0	0.0	0.0	0.0	4000000.0	0.0	0.0	2.42	2.14	1.13	0.0500000000002	6.64	0.3	0.76	0.22	4.78	0.13	2.05	1.53	0.8	AAA580.CD3.extra-duplicate2.X2.Y6.tile.tissue.png	120	1	2000	120	b605db7afff79c1242a45553b2403a86	0	0	0	0	0	0	0	0	0	0	0	0	0	/home/dhl_ec/bnelissen/Slides/CD3_manuscript/CD3_slides/AAA580.CD3.extra-duplicate2/AAA580.CD3.extra-duplicate2.run1	255	1.0	0.06	1.0	0.06	0.0	-11.8238733783	0.0	0.10138055836
0.0	1737.0	0.0	216.0	1737.0	4000000.0	0.0	1.0	1.96	1.46	1.15	0.0599999999999	6.94	0.38	0.75	0.23	5.93	0.13	2.1	1.53	0.87	AAA580.CD3.extra-duplicate2.X2.Y7.tile.tissue.png	121	1	2000	121	9ace0f9a6bbf88bb83c61e193532a6d0	0	0	0	0	0	0	0	0	0	0	0	0	0	/home/dhl_ec/bnelissen/Slides/CD3_manuscript/CD3_slides/AAA580.CD3.extra-duplicate2/AAA580.CD3.extra-duplicate2.run1	255	0.7	0.06	0.7	0.06	0.0	-10.5831690666	2.54138078179	0.884293461243
0.0	0.0	0.0	0.0	0.0	4000000.0	0.0	0.0	1.11	0.91	1.14	0.0599999999999	6.93	0.3	0.9	0.23	4.79	0.13	2.04	1.55	0.86	AAA580.CD3.extra-duplicate2.X2.Y8.tile.tissue.png	122	1	2000	122	3193f7ca5aecead04adb58c4bab8479a	0	0	0	0	0	0	0	0	0	0	0	0	0	/home/dhl_ec/bnelissen/Slides/CD3_manuscript/CD3_slides/AAA580.CD3.extra-duplicate2/AAA580.CD3.extra-duplicate2.run1	255	1.0	0.06	1.0	0.06	0.0	-12.3389388898	0.0	2.03644164988
0.0	5126.0	0.0	352.0	5126.0	4000000.0	0.0	1.0	2.39	1.95	1.18	0.0599999999999	6.97	0.37	0.77	0.21	5.88	0.14	2.11	1.52	0.86	AAA580.CD3.extra-duplicate2.X20.Y10.tile.tissue.png	123	1	2000	123	0690fa94f379f418f6721305e3a320f0	0	0	0	0	0	0	0	0	0	0	0	0	0	/home/dhl_ec/bnelissen/Slides/CD3_manuscript/CD3_slides/AAA580.CD3.extra-duplicate2/AAA580.CD3.extra-duplicate2.run1	255	0.7	0.06	0.7	0.06	0.0	-11.9352166739	3.96289405421	1.6816175658
0.0	5033.0	0.0	454.0	5033.0	4000000.0	0.0	2.0	1.78	1.47	1.17	0.0500000000002	6.83	0.38	0.75	0.22	5.89	0.14	2.12	1.54	0.37	AAA580.CD3.extra-duplicate2.X20.Y11.tile.tissue.png	124	1	2000	124	1369d871dd28f6e8d6b0243d1162f379	0	0	0	0	0	0	0	0	0	0	0	0	0	/home/dhl_ec/bnelissen/Slides/CD3_manuscript/CD3_slides/AAA580.CD3.extra-duplicate2/AAA580.CD3.extra-duplicate2.run1	255	0.7	0.06	0.7	0.06	0.0	-12.334359279	4.42199219526	0.132734735229
0.0	1291224.0	0.0	11407.0	1291224.0	4000000.0	0.0	6.0	1.83	1.15	1.17	0.0500000000002	7.17	0.38	0.75	0.17	7.32	0.19	2.27	1.53	0.39	AAA580.CD3.extra-duplicate2.X20.Y12.tile.tissue.png	125	1	2000	125	bd0c9dcec0d9403dbf3fbb49da43fc04	0	0	0	0	0	0	0	0	0	0	0	0	0	/home/dhl_ec/bnelissen/Slides/CD3_manuscript/CD3_slides/AAA580.CD3.extra-duplicate2/AAA580.CD3.extra-duplicate2.run1	255	0.7	0.06	0.7	0.06	-8.52777383928	-11.5904973412	0.751587709535	0.156004005859
351.0	3393336.0	170.0	8866.0	3393336.0	4000000.0	4.0	1.0	2.63	1.11	1.15	0.0599999999999	6.72	0.38	0.75	0.0799999999999	9.34	0.35	2.25	1.54	0.41	AAA580.CD3.extra-duplicate2.X20.Y13.tile.tissue.png	126	1	2000	126	938c6a4268aec9ea9bcf6ae26c93f3ff	0	0	0	0	0	0	0	0	0	0	0	0	0	/home/dhl_ec/bnelissen/Slides/CD3_manuscript/CD3_slides/AAA580.CD3.extra-duplicate2/AAA580.CD3.extra-duplicate2.run1	255	0.7	0.06	0.7	0.06	-8.37297130884	-12.2472800866	0.645062904771	0.151247980469
1552.0	3999947.0	676.0	8004.0	3999947.0	4000000.0	16.0	1.0	2.32	1.13	1.18	0.0500000000002	6.96	0.37	0.74	0.0599999999999	9.34	0.35	2.08	1.43	0.4	AAA580.CD3.extra-duplicate2.X20.Y14.tile.tissue.png	127	1	2000	127	92ad4d2465a96a13424960c28bfc533e	0	0	0	0	0	0	0	0	0	0	0	0	0	/home/dhl_ec/bnelissen/Slides/CD3_manuscript/CD3_slides/AAA580.CD3.extra-duplicate2/AAA580.CD3.extra-duplicate2.run1	255	0.7	0.06	0.7	0.06	-8.95979741684	-12.4786441565	0.781721677293	0.167228836975
4617.0	3334905.0	2077.0	8512.0	3334905.0	4000000.0	45.0	1.0	2.12	1.8	1.03	0.04	9.78	0.36	0.71	0.0799999999999	8.42	0.32	2.07	1.43	0.38	AAA580.CD3.extra-duplicate2.X20.Y15.tile.tissue.png	128	1	2000	128	99c26e4bd85d8a5244065f560aa93a99	0	0	0	0	0	0	0	0	0	0	0	0	0	/home/dhl_ec/bnelissen/Slides/CD3_manuscript/CD3_slides/AAA580.CD3.extra-duplicate2/AAA580.CD3.extra-duplicate2.run1	255	0.7	0.06	0.7	0.06	-8.85135154315	-12.1494756963	1.07162470058	0.158104916016
58.0	1709.0	46.0	184.0	1709.0	2840000.0	1.0	1.0	2.61	1.4	0.79	0.04	4.24	0.25	0.54	0.14	4.22	0.14	1.4	1.04	0.25	AAA580.CD3.extra-duplicate2.X20.Y16.tile.tissue.png	129	1	2000	129	f47b2a5b1143a2dea033079a7986968a	0	0	0	0	0	0	0	0	0	0	0	0	0	/home/dhl_ec/bnelissen/Slides/CD3_manuscript/CD3_slides/AAA580.CD3.extra-duplicate2/AAA580.CD3.extra-duplicate2.run1	255	0.7	0.06	0.7	0.06	-8.43285495857	-12.4827792329	4.13986029144	4.03150570066
0.0	0.0	0.0	0.0	0.0	4000000.0	0.0	0.0	2.45	1.7	1.04	0.0599999999999	5.1	0.28	0.809999999999	0.2	4.24	0.12	1.92	1.47	0.32	AAA580.CD3.extra-duplicate2.X20.Y8.tile.tissue.png	130	1	2000	130	8a817c4135d47d9ba884b0e8b4b40763	0	0	0	0	0	0	0	0	0	0	0	0	0	/home/dhl_ec/bnelissen/Slides/CD3_manuscript/CD3_slides/AAA580.CD3.extra-duplicate2/AAA580.CD3.extra-duplicate2.run1	255	1.0	0.06	1.0	0.06	0.0	0.0	0.0	10.641968
0.0	11773.0	0.0	750.0	11773.0	4000000.0	0.0	2.0	2.54	1.56	1.08	0.0499999999997	6.11	0.51	0.77	0.23	5.92	0.14	2.08	1.52	0.37	AAA580.CD3.extra-duplicate2.X20.Y9.tile.tissue.png	131	1	2000	131	f82c6b38bec7cafed6757df10e85d686	0	0	0	0	0	0	0	0	0	0	0	0	0	/home/dhl_ec/bnelissen/Slides/CD3_manuscript/CD3_slides/AAA580.CD3.extra-duplicate2/AAA580.CD3.extra-duplicate2.run1	255	0.7	0.06	0.7	0.06	0.0	-9.86215604014	0.0374444229099	1.39767699585
0.0	1799.0	0.0	216.0	1799.0	4000000.0	0.0	1.0	1.87	1.94	1.14	0.0599999999999	6.89	0.38	0.88	0.22	5.95	0.14	2.09	1.53	0.36	AAA580.CD3.extra-duplicate2.X21.Y10.tile.tissue.png	132	1	2000	132	38818377e125a944835ce479817974b9	0	0	0	0	0	0	0	0	0	0	0	0	0	/home/dhl_ec/bnelissen/Slides/CD3_manuscript/CD3_slides/AAA580.CD3.extra-duplicate2/AAA580.CD3.extra-duplicate2.run1	255	0.7	0.06	0.7	0.06	0.0	-11.6490800799	2.17209715575	4.9819084907
0.0	0.0	0.0	0.0	0.0	4000000.0	0.0	0.0	2.54	0.97	1.14	0.0599999999999	5.88	0.3	0.82	0.23	4.8	0.13	2.04	1.53	0.36	AAA580.CD3.extra-duplicate2.X21.Y11.tile.tissue.png	133	1	2000	133	7a6d939adf3656bb06eca9b73431eab8	0	0	0	0	0	0	0	0	0	0	0	0	0	/home/dhl_ec/bnelissen/Slides/CD3_manuscript/CD3_slides/AAA580.CD3.extra-duplicate2/AAA580.CD3.extra-duplicate2.run1	255	1.0	0.06	1.0	0.06	0.0	0.0	0.0	9.198274
0.0	0.0	0.0	0.0	0.0	4000000.0	0.0	0.0	2.41	1.24	1.18	0.0499999999997	5.92	0.3	0.75	0.22	4.83	0.13	2.04	1.54	0.37	AAA580.CD3.extra-duplicate2.X21.Y12.tile.tissue.png	134	1	2000	134	09f2f0d09f1da3a1a0f8ce341876c322	0	0	0	0	0	0	0	0	0	0	0	0	0	/home/dhl_ec/bnelissen/Slides/CD3_manuscript/CD3_slides/AAA580.CD3.extra-duplicate2/AAA580.CD3.extra-duplicate2.run1	255	1.0	0.06	1.0	0.06	0.0	0.0	0.0	0.1385769375
0.0	157301.0	0.0	2442.0	157301.0	4000000.0	0.0	2.0	2.06	1.09	1.14	0.0499999999997	8.1	0.38	0.74	0.22	6.04	0.14	2.14	1.53	0.42	AAA580.CD3.extra-duplicate2.X21.Y13.tile.tissue.png	135	1	2000	135	f8ab291523cc0aa5fb3a1e6bc0bb6841	0	0	0	0	0	0	0	0	0	0	0	0	0	/home/dhl_ec/bnelissen/Slides/CD3_manuscript/CD3_slides/AAA580.CD3.extra-duplicate2/AAA580.CD3.extra-duplicate2.run1	255	0.7	0.06	0.7	0.06	0.0	-11.0537448894	0.602770822341	0.136442295898
187.0	1850757.0	103.0	9769.0	1850757.0	4000000.0	3.0	4.0	2.59	2.25	1.13	0.0500000000002	7.11	0.38	0.74	0.14	8.31	0.29	2.26	1.53	0.39	AAA580.CD3.extra-duplicate2.X21.Y14.tile.tissue.png	136	1	2000	136	662e07fcbfc84cdd3f544b367a8e7898	0	0	0	0	0	0	0	0	0	0	0	0	0	/home/dhl_ec/bnelissen/Slides/CD3_manuscript/CD3_slides/AAA580.CD3.extra-duplicate2/AAA580.CD3.extra-duplicate2.run1	255	0.7	0.06	0.7	0.06	-8.268761931	-11.6889328086	0.689484088076	0.138537171875
492.0	1446656.0	277.0	6578.0	1446656.0	4000000.0	8.0	3.0	2.39	1.66	1.15	0.0599999999999	7.15	0.38	0.74	0.16	7.93	0.28	2.23	1.54	0.39	AAA580.CD3.extra-duplicate2.X21.Y15.tile.tissue.png	137	1	2000	137	35bf934fb87875627131b302b1651e95	0	0	0	0	0	0	0	0	0	0	0	0	0	/home/dhl_ec/bnelissen/Slides/CD3_manuscript/CD3_slides/AAA580.CD3.extra-duplicate2/AAA580.CD3.extra-duplicate2.run1	255	0.7	0.06	0.7	0.06	-8.44958436609	-12.2966496235	1.06508252318	0.136460890625
0.0	0.0	0.0	0.0	0.0	2840000.0	0.0	0.0	2.6	1.2	0.86	0.04	4.25	0.22	0.59	0.16	3.39	0.0999999999999	1.45	1.09	0.26	AAA580.CD3.extra-duplicate2.X21.Y16.tile.tissue.png	138	1	2000	138	310bd4a0a85d5a93a242e28a8d9c5f99	0	0	0	0	0	0	0	0	0	0	0	0	0	/home/dhl_ec/bnelissen/Slides/CD3_manuscript/CD3_slides/AAA580.CD3.extra-duplicate2/AAA580.CD3.extra-duplicate2.run1	255	1.0	0.06	1.0	0.06	0.0	0.0	0.0	12.4928605634
0.0	0.0	0.0	0.0	0.0	4000000.0	0.0	0.0	2.47	2.15	1.37	0.0599999999999	6.62	0.3	0.87	0.23	4.82	0.13	2.03	1.53	0.8	AAA580.CD3.extra-duplicate2.X21.Y9.tile.tissue.png	139	1	2000	139	2c5d686f205a68f575169520e658c6ee	0	0	0	0	0	0	0	0	0	0	0	0	0	/home/dhl_ec/bnelissen/Slides/CD3_manuscript/CD3_slides/AAA580.CD3.extra-duplicate2/AAA580.CD3.extra-duplicate2.run1	255	1.0	0.06	1.0	0.06	0.0	-12.1731914268	0.0	4.5970427462
266.0	4240.0	136.0	454.0	4240.0	4000000.0	3.0	2.0	2.03	1.55	1.58	0.0599999999999	6.93	0.37	0.87	0.22	6.79	0.25	2.12	1.67	0.72	AAA580.CD3.extra-duplicate2.X22.Y11.tile.tissue.png	140	1	2000	140	8dec07ba88039242ef826ade02efcf9a	0	0	0	0	0	0	0	0	0	0	0	0	0	/home/dhl_ec/bnelissen/Slides/CD3_manuscript/CD3_slides/AAA580.CD3.extra-duplicate2/AAA580.CD3.extra-duplicate2.run1	255	0.7	0.06	0.7	0.06	-8.46425896414	-12.4451319467	3.26397878962	2.62424713538
0.0	12960.0	0.0	508.0	12960.0	4000000.0	0.0	1.0	1.9	1.65	1.54	0.0599999999999	6.85	0.46	0.82	0.2	5.25	0.23	1.95	1.43	0.88	AAA580.CD3.extra-duplicate2.X22.Y12.tile.tissue.png	141	1	2000	141	d20af3d9bb9db455e6a763e525516c11	0	0	0	0	0	0	0	0	0	0	0	0	0	/home/dhl_ec/bnelissen/Slides/CD3_manuscript/CD3_slides/AAA580.CD3.extra-duplicate2/AAA580.CD3.extra-duplicate2.run1	255	0.7	0.06	0.7	0.06	0.0	-11.0865850633	0.156541565318	1.1530630972
0.0	8873.0	0.0	650.0	8873.0	4000000.0	0.0	2.0	2.37	1.34	1.78	0.0699999999997	7.43	0.389999999999	0.74	0.22	5.91	0.13	2.08	1.59	1.51	AAA580.CD3.extra-duplicate2.X22.Y13.tile.tissue.png	142	1	2000	142	b7b2ebf01cda043046ba79481a6efd7e	0	0	0	0	0	0	0	0	0	0	0	0	0	/home/dhl_ec/bnelissen/Slides/CD3_manuscript/CD3_slides/AAA580.CD3.extra-duplicate2/AAA580.CD3.extra-duplicate2.run1	255	0.7	0.06	0.7	0.06	0.0	-11.2955007928	1.21329113339	0.164615431
0.0	0.0	0.0	0.0	0.0	4000000.0	0.0	0.0	2.76	1.44	1.35	0.0599999999999	6.59	0.3	0.75	0.24	4.77	0.13	2.04	1.53	1.3	AAA580.CD3.extra-duplicate2.X22.Y14.tile.tissue.png	143	1	2000	143	20e6c2f0e8a51a4364a9a8f2936eee18	0	0	0	0	0	0	0	0	0	0	0	0	0	/home/dhl_ec/bnelissen/Slides/CD3_manuscript/CD3_slides/AAA580.CD3.extra-duplicate2/AAA580.CD3.extra-duplicate2.run1	255	1.0	0.06	1.0	0.06	0.0	-10.8722119526	0.0	0.120265616467
187.0	2824.0	82.0	236.0	2824.0	4000000.0	1.0	1.0	2.21	1.87	1.18	0.0599999999999	6.85	0.38	0.75	0.23	6.79	0.22	2.09	1.54	0.87	AAA580.CD3.extra-duplicate2.X22.Y15.tile.tissue.png	144	1	2000	144	5043f57c56f596d5c1461876294c77a2	0	0	0	0	0	0	0	0	0	0	0	0	0	/home/dhl_ec/bnelissen/Slides/CD3_manuscript/CD3_slides/AAA580.CD3.extra-duplicate2/AAA580.CD3.extra-duplicate2.run1	255	0.7	0.06	0.7	0.06	-7.91692606355	-11.583866056	3.50781211058	0.486885106689
0.0	0.0	0.0	0.0	0.0	2840000.0	0.0	0.0	1.75	1.08	0.84	0.04	4.28	0.22	0.62	0.16	3.37	0.0900000000001	1.46	1.09	0.26	AAA580.CD3.extra-duplicate2.X22.Y16.tile.tissue.png	145	1	2000	145	1947eb764c3b0510bc04e41960829479	0	0	0	0	0	0	0	0	0	0	0	0	0	/home/dhl_ec/bnelissen/Slides/CD3_manuscript/CD3_slides/AAA580.CD3.extra-duplicate2/AAA580.CD3.extra-duplicate2.run1	255	1.0	0.06	1.0	0.06	0.0	0.0	0.0	6.27938239437
0.0	0.0	0.0	0.0	0.0	4000000.0	0.0	0.0	1.94	2.13	1.15	0.0600000000004	6.87	0.3	0.85	0.23	4.85	0.13	1.94	1.43	1.7	AAA580.CD3.extra-duplicate2.X23.Y14.tile.tissue.png	146	1	2000	146	8bc7c880101d93a0991f19a5e076bd44	0	0	0	0	0	0	0	0	0	0	0	0	0	/home/dhl_ec/bnelissen/Slides/CD3_manuscript/CD3_slides/AAA580.CD3.extra-duplicate2/AAA580.CD3.extra-duplicate2.run1	255	1.0	0.06	1.0	0.06	0.0	-12.2145990871	0.0	5.27428184599
0.0	0.0	0.0	0.0	0.0	4000000.0	0.0	0.0	2.5	2.44	1.16	0.0500000000002	5.08	0.28	0.78	0.21	4.25	0.12	1.91	1.45	1.42	AAA580.CD3.extra-duplicate2.X23.Y15.tile.tissue.png	147	1	2000	147	101f365b468fbbdec21489fcce9efeaf	0	0	0	0	0	0	0	0	0	0	0	0	0	/home/dhl_ec/bnelissen/Slides/CD3_manuscript/CD3_slides/AAA580.CD3.extra-duplicate2/AAA580.CD3.extra-duplicate2.run1	255	1.0	0.06	1.0	0.06	0.0	0.0	0.0	9.394245
0.0	0.0	0.0	0.0	0.0	4000000.0	0.0	0.0	1.63	1.19	1.36	0.0599999999999	6.02	0.3	0.92	0.31	5.13	0.13	2.04	1.54	1.33	AAA580.CD3.extra-duplicate2.X23.Y4.tile.tissue.png	148	1	2000	148	30234958c2fdf45c75334433bb3563e1	0	0	0	0	0	0	0	0	0	0	0	0	0	/home/dhl_ec/bnelissen/Slides/CD3_manuscript/CD3_slides/AAA580.CD3.extra-duplicate2/AAA580.CD3.extra-duplicate2.run1	255	1.0	0.06	1.0	0.06	0.0	0.0	0.0	2.106471
0.0	0.0	0.0	0.0	0.0	4000000.0	0.0	0.0	1.47	1.45	1.14	0.0599999999999	5.98	0.3	0.900000000001	0.22	4.81	0.2	2.2	1.54	0.87	AAA580.CD3.extra-duplicate2.X24.Y15.tile.tissue.png	149	1	2000	149	cc7dbe645d3f3a69aa667db18dafd1af	0	0	0	0	0	0	0	0	0	0	0	0	0	/home/dhl_ec/bnelissen/Slides/CD3_manuscript/CD3_slides/AAA580.CD3.extra-duplicate2/AAA580.CD3.extra-duplicate2.run1	255	1.0	0.06	1.0	0.06	0.0	0.0	0.0	7.5864235
0.0	0.0	0.0	0.0	0.0	4000000.0	0.0	0.0	1.98	1.07	1.14	0.0600000000004	5.93	0.32	0.93	0.23	4.81	0.13	2.08	1.46	0.41	AAA580.CD3.extra-duplicate2.X25.Y15.tile.tissue.png	150	1	2000	150	d39e16293dfbbaec1b712cfb8970ae77	0	0	0	0	0	0	0	0	0	0	0	0	0	/home/dhl_ec/bnelissen/Slides/CD3_manuscript/CD3_slides/AAA580.CD3.extra-duplicate2/AAA580.CD3.extra-duplicate2.run1	255	1.0	0.06	1.0	0.06	0.0	0.0	0.0	6.259403
0.0	0.0	0.0	0.0	0.0	4000000.0	0.0	0.0	1.7	1.98	1.36	0.0599999999999	5.18	0.28	0.86	0.21	4.28	0.12	1.94	1.45	0.92	AAA580.CD3.extra-duplicate2.X26.Y15.tile.tissue.png	151	1	2000	151	fabecacd831aea9587b458100c6cf60f	0	0	0	0	0	0	0	0	0	0	0	0	0	/home/dhl_ec/bnelissen/Slides/CD3_manuscript/CD3_slides/AAA580.CD3.extra-duplicate2/AAA580.CD3.extra-duplicate2.run1	255	1.0	0.06	1.0	0.06	0.0	0.0	0.0	3.1254535
0.0	2940.0	0.0	238.0	2940.0	4000000.0	0.0	1.0	3.0	2.5	1.09	0.0499999999997	6.15	0.36	0.77	0.21	5.41	0.13	1.97	1.45	0.7	AAA580.CD3.extra-duplicate2.X3.Y2.tile.tissue.png	152	1	2000	152	e7ccc06c63c12a8f7014994969eb9916	0	0	0	0	0	0	0	0	0	0	0	0	0	/home/dhl_ec/bnelissen/Slides/CD3_manuscript/CD3_slides/AAA580.CD3.extra-duplicate2/AAA580.CD3.extra-duplicate2.run1	255	0.7	0.06	0.7	0.06	0.0	-12.490117918	4.60121007387	3.82358400342
82.0	15321.0	43.0	948.0	15321.0	4000000.0	1.0	3.0	1.72	1.41	1.76	0.0799999999999	7.0	0.39	0.74	0.22	6.79	0.21	2.1	1.53	0.38	AAA580.CD3.extra-duplicate2.X3.Y3.tile.tissue.png	153	1	2000	153	39c62ee9affa32fd7e5a750b810449ca	0	0	0	0	0	0	0	0	0	0	0	0	0	/home/dhl_ec/bnelissen/Slides/CD3_manuscript/CD3_slides/AAA580.CD3.extra-duplicate2/AAA580.CD3.extra-duplicate2.run1	255	0.7	0.06	0.7	0.06	-7.82775965571	-11.5497630784	1.37207615309	0.108223888306
130.0	22169.0	79.0	1766.0	22169.0	4000000.0	2.0	4.0	2.3	1.57	1.16	0.0500000000002	7.31	0.37	0.69	0.2	6.07	0.2	1.97	1.44	0.37	AAA580.CD3.extra-duplicate2.X3.Y4.tile.tissue.png	154	1	2000	154	06d7dd7c7b475c6bcf27c9dc38ce497e	0	0	0	0	0	0	0	0	0	0	0	0	0	/home/dhl_ec/bnelissen/Slides/CD3_manuscript/CD3_slides/AAA580.CD3.extra-duplicate2/AAA580.CD3.extra-duplicate2.run1	255	0.7	0.06	0.7	0.06	-9.45006107844	-12.338684921	3.30190708994	0.100472093506
262.0	349385.0	93.0	6359.0	349385.0	4000000.0	1.0	3.0	1.45	2.86	1.11	0.0400000000004	6.21	0.37	0.7	0.19	6.31	0.21	2.01	1.41	0.55	AAA580.CD3.extra-duplicate2.X3.Y5.tile.tissue.png	155	1	2000	155	e9e1e58f8b6c021143873f5bf94d3f2e	0	0	0	0	0	0	0	0	0	0	0	0	0	/home/dhl_ec/bnelissen/Slides/CD3_manuscript/CD3_slides/AAA580.CD3.extra-duplicate2/AAA580.CD3.extra-duplicate2.run1	255	0.7	0.06	0.7	0.06	-8.59526718616	-12.0090004575	2.33661556476	0.138002792969
449.0	820488.0	207.0	9769.0	820488.0	4000000.0	5.0	2.0	3.01	2.81	1.78	0.0700000000002	7.49	0.38	0.76	0.19	7.42	0.27	2.12	1.43	0.48	AAA580.CD3.extra-duplicate2.X3.Y6.tile.tissue.png	156	1	2000	156	19ddd3582578e5e476351771bf01d4dd	0	0	0	0	0	0	0	0	0	0	0	0	0	/home/dhl_ec/bnelissen/Slides/CD3_manuscript/CD3_slides/AAA580.CD3.extra-duplicate2/AAA580.CD3.extra-duplicate2.run1	255	0.7	0.06	0.7	0.06	-9.26348316938	-11.9809050353	2.06127646257	0.133003257812
0.0	1662.0	0.0	186.0	1662.0	4000000.0	0.0	1.0	2.5	2.59	1.46	0.04	6.13	0.35	0.7	0.2	5.26	0.12	1.94	1.43	0.54	AAA580.CD3.extra-duplicate2.X3.Y7.tile.tissue.png	157	1	2000	157	427815374bf442a2d286d6cae5ee4531	0	0	0	0	0	0	0	0	0	0	0	0	0	/home/dhl_ec/bnelissen/Slides/CD3_manuscript/CD3_slides/AAA580.CD3.extra-duplicate2/AAA580.CD3.extra-duplicate2.run1	255	0.7	0.06	0.7	0.06	0.0	-12.2282860717	2.98034506383	0.10530006279
0.0	3700.0	0.0	278.0	3700.0	4000000.0	0.0	1.0	2.66	1.42	1.14	0.0699999999997	6.23	0.36	0.73	0.21	5.7	0.12	1.92	1.43	0.45	AAA580.CD3.extra-duplicate2.X3.Y8.tile.tissue.png	158	1	2000	158	1881bc4d8c678461b28da70c941fc7c1	0	0	0	0	0	0	0	0	0	0	0	0	0	/home/dhl_ec/bnelissen/Slides/CD3_manuscript/CD3_slides/AAA580.CD3.extra-duplicate2/AAA580.CD3.extra-duplicate2.run1	255	0.7	0.06	0.7	0.06	-8.07450930501	-11.6894536664	3.67347578173	2.41903808411
0.0	0.0	0.0	0.0	0.0	4000000.0	0.0	0.0	1.4	1.12	1.15	0.0700000000002	6.7	0.3	0.92	0.23	4.8	0.13	2.04	1.54	0.38	AAA580.CD3.extra-duplicate2.X3.Y9.tile.tissue.png	159	1	2000	159	592f2f024ffb48cd3171f62ef1535e0b	0	0	0	0	0	0	0	0	0	0	0	0	0	/home/dhl_ec/bnelissen/Slides/CD3_manuscript/CD3_slides/AAA580.CD3.extra-duplicate2/AAA580.CD3.extra-duplicate2.run1	255	1.0	0.06	1.0	0.06	0.0	-12.0975684029	0.0	1.04529310716
0.0	1316.0	0.0	160.0	1316.0	4000000.0	0.0	1.0	2.09	2.74	1.2	0.0599999999999	6.93	0.38	0.79	0.22	5.91	0.13	2.08	1.53	0.380000000001	AAA580.CD3.extra-duplicate2.X4.Y2.tile.tissue.png	160	1	2000	160	065f65eab60ad18d277de8e1895dcf1a	0	0	0	0	0	0	0	0	0	0	0	0	0	/home/dhl_ec/bnelissen/Slides/CD3_manuscript/CD3_slides/AAA580.CD3.extra-duplicate2/AAA580.CD3.extra-duplicate2.run1	255	0.7	0.06	0.7	0.06	0.0	-11.6245058408	3.5788318205	3.72430865594
135.0	5996.0	58.0	590.0	5996.0	4000000.0	1.0	3.0	2.14	1.06	1.16	0.0499999999997	6.78	0.35	0.69	0.2	6.12	0.2	1.99	1.49	0.54	AAA580.CD3.extra-duplicate2.X4.Y3.tile.tissue.png	161	1	2000	161	2d50371133c6a5e9779f406021db7f21	0	0	0	0	0	0	0	0	0	0	0	0	0	/home/dhl_ec/bnelissen/Slides/CD3_manuscript/CD3_slides/AAA580.CD3.extra-duplicate2/AAA580.CD3.extra-duplicate2.run1	255	0.7	0.06	0.7	0.06	-9.29892382337	-12.0428992967	2.87149190301	0.0893795928345
0.0	566845.0	0.0	6828.0	566845.0	4000000.0	0.0	2.0	2.11	2.39	1.66	0.0500000000002	7.97	0.38	0.75	0.19	6.83	0.16	2.16	1.52	0.4	AAA580.CD3.extra-duplicate2.X4.Y4.tile.tissue.png	162	1	2000	162	0df1b89a6e91eb0cb4d60a0b3fedce5d	0	0	0	0	0	0	0	0	0	0	0	0	0	/home/dhl_ec/bnelissen/Slides/CD3_manuscript/CD3_slides/AAA580.CD3.extra-duplicate2/AAA580.CD3.extra-duplicate2.run1	255	0.7	0.06	0.7	0.06	-8.54977992108	-11.7781901771	1.6829163634	0.0875243681641
2118.0	3220898.0	794.0	18842.0	3220898.0	4000000.0	17.0	10.0	2.52	1.74	1.13	0.0500000000002	6.96	0.400000000001	0.74	0.0900000000001	9.3	0.349999999999	2.28	1.54	0.42	AAA580.CD3.extra-duplicate2.X4.Y5.tile.tissue.png	163	1	2000	163	601548457ca7f99a0779e0cbbc42711c	0	0	0	0	0	0	0	0	0	0	0	0	0	/home/dhl_ec/bnelissen/Slides/CD3_manuscript/CD3_slides/AAA580.CD3.extra-duplicate2/AAA580.CD3.extra-duplicate2.run1	255	0.7	0.06	0.7	0.06	-8.86236340682	-12.3158072607	1.45242156277	0.182979910156
7738.0	2998649.0	3124.0	21365.0	2998649.0	4000000.0	64.0	3.0	0.9	1.33	1.13	0.0500000000002	7.07	0.38	0.740000000001	0.1	9.23	0.33	2.28	1.54	0.45	AAA580.CD3.extra-duplicate2.X4.Y6.tile.tissue.png	164	1	2000	164	a278a32cf716ce392df48b25d06ae031	0	0	0	0	0	0	0	0	0	0	0	0	0	/home/dhl_ec/bnelissen/Slides/CD3_manuscript/CD3_slides/AAA580.CD3.extra-duplicate2/AAA580.CD3.extra-duplicate2.run1	255	0.7	0.06	0.7	0.06	-9.00207966472	-12.0827522459	1.38208923926	0.195518363281
618.0	9209.0	195.0	626.0	9209.0	4000000.0	2.0	2.0	1.44	1.34	1.13	0.0499999999993	7.14	0.38	0.740000000001	0.22	6.83	0.21	2.11	1.54	0.37	AAA580.CD3.extra-duplicate2.X4.Y7.tile.tissue.png	165	1	2000	165	ef58845b93a040cc407f259ce606e5f2	0	0	0	0	0	0	0	0	0	0	0	0	0	/home/dhl_ec/bnelissen/Slides/CD3_manuscript/CD3_slides/AAA580.CD3.extra-duplicate2/AAA580.CD3.extra-duplicate2.run1	255	0.7	0.06	0.7	0.06	-8.93656440531	-12.4708664878	3.97772878306	0.0851113657227
268.0	5171.0	74.0	450.0	5171.0	4000000.0	1.0	2.0	1.76	2.57	1.27	0.0500000000002	7.23	0.42	0.75	0.22	6.78	0.21	2.13	1.54	0.38	AAA580.CD3.extra-duplicate2.X4.Y8.tile.tissue.png	166	1	2000	166	fd8eb2987bb8d7ba460cdaaa6f078e18	0	0	0	0	0	0	0	0	0	0	0	0	0	/home/dhl_ec/bnelissen/Slides/CD3_manuscript/CD3_slides/AAA580.CD3.extra-duplicate2/AAA580.CD3.extra-duplicate2.run1	255	0.7	0.06	0.7	0.06	-8.92209022422	-12.085516765	2.32620422293	0.111485733215
0.0	0.0	0.0	0.0	0.0	4000000.0	0.0	0.0	1.61	2.3	1.19	0.0600000000004	6.75	0.31	0.829999999999	0.22	4.89	0.13	2.05	1.54	0.360000000001	AAA580.CD3.extra-duplicate2.X4.Y9.tile.tissue.png	167	1	2000	167	ac28fc8278eed2e1f0d6629aefe0d0cc	0	0	0	0	0	0	0	0	0	0	0	0	0	/home/dhl_ec/bnelissen/Slides/CD3_manuscript/CD3_slides/AAA580.CD3.extra-duplicate2/AAA580.CD3.extra-duplicate2.run1	255	1.0	0.06	1.0	0.06	0.0	-11.828331462	0.0	5.95901368797
4109.0	378671.0	1330.0	5570.0	378671.0	1710000.0	28.0	5.0	1.98	1.39	0.49	0.04	3.44	0.17	0.36	0.0799999999999	4.0	0.16	0.95	0.66	0.23	AAA580.CD3.extra-duplicate2.X45.Y0.tile.tissue.png	168	1	855	168	57b4d0e185a42337f2d8e1fc30d6b391	0	0	0	0	0	0	0	0	0	0	0	0	0	/home/dhl_ec/bnelissen/Slides/CD3_manuscript/CD3_slides/AAA580.CD3.extra-duplicate2/AAA580.CD3.extra-duplicate2.run1	255	0.7	0.06	0.7	0.06	-8.83095653953	-12.5799710033	1.78267087831	1.85083037281
175.0	673144.0	110.0	4748.0	673144.0	1710000.0	3.0	1.0	1.29	0.48	0.5	0.0299999999997	3.29	0.17	0.37	0.0600000000004	3.51	0.12	0.96	0.66	0.27	AAA580.CD3.extra-duplicate2.X45.Y1.tile.tissue.png	169	1	855	169	129d3bbc0cd2467c4c06c01a7facbccf	0	0	0	0	0	0	0	0	0	0	0	0	0	/home/dhl_ec/bnelissen/Slides/CD3_manuscript/CD3_slides/AAA580.CD3.extra-duplicate2/AAA580.CD3.extra-duplicate2.run1	255	0.7	0.06	0.7	0.06	-7.57118069376	-11.7278018657	1.07200511205	0.520900475146
4847.0	700606.0	2677.0	4704.0	700606.0	1710000.0	20.0	1.0	0.469999999999	0.469999999999	0.49	0.0299999999997	3.34	0.17	0.36	0.0699999999997	5.83	0.120000000001	0.96	0.66	0.25	AAA580.CD3.extra-duplicate2.X45.Y2.tile.tissue.png	170	1	855	170	2752ed60cfc73ea065f68aacd03d39eb	0	0	0	0	0	0	0	0	0	0	0	0	0	/home/dhl_ec/bnelissen/Slides/CD3_manuscript/CD3_slides/AAA580.CD3.extra-duplicate2/AAA580.CD3.extra-duplicate2.run1	255	0.7	0.06	0.7	0.06	-7.20907931255	-11.1906563575	2.63506820346	0.440414766082
59.0	3218.0	41.0	250.0	3218.0	4000000.0	1.0	1.0	0.799999999999	1.51	1.2	0.0700000000006	7.06	0.38	0.89	0.21	6.85	0.21	2.1	1.54	0.370000000001	AAA580.CD3.extra-duplicate2.X5.Y10.tile.tissue.png	171	1	2000	171	d0d3acd2ee891cb983b94447adbfd829	0	0	0	0	0	0	0	0	0	0	0	0	0	/home/dhl_ec/bnelissen/Slides/CD3_manuscript/CD3_slides/AAA580.CD3.extra-duplicate2/AAA580.CD3.extra-duplicate2.run1	255	0.7	0.06	0.7	0.06	-8.8282112467	-12.691205408	6.11431855458	1.49606838428
69.0	9261.0	45.0	806.0	9261.0	4000000.0	1.0	3.0	2.05	1.33	1.2	0.0599999999995	7.09	0.38	0.77	0.21	6.83	0.21	2.12	1.54	0.84	AAA580.CD3.extra-duplicate2.X5.Y2.tile.tissue.png	172	1	2000	172	7ec9124eb4278d014c0f27c224c52d75	0	0	0	0	0	0	0	0	0	0	0	0	0	/home/dhl_ec/bnelissen/Slides/CD3_manuscript/CD3_slides/AAA580.CD3.extra-duplicate2/AAA580.CD3.extra-duplicate2.run1	255	0.7	0.06	0.7	0.06	-8.99106294195	-11.5365737376	3.87796497138	1.5621167384
245.0	1460.0	73.0	168.0	1460.0	4000000.0	1.0	1.0	2.0	1.76	1.14	0.0500000000002	7.07	0.37	0.74	0.22	6.79	0.22	2.09	1.53	0.86	AAA580.CD3.extra-duplicate2.X5.Y3.tile.tissue.png	173	1	2000	173	87ab0f39c7bf4c096644471e32727b51	0	0	0	0	0	0	0	0	0	0	0	0	0	/home/dhl_ec/bnelissen/Slides/CD3_manuscript/CD3_slides/AAA580.CD3.extra-duplicate2/AAA580.CD3.extra-duplicate2.run1	255	0.7	0.06	0.7	0.06	-8.47452338756	-12.3813397602	2.62317112754	0.115333804382
552.0	1975934.0	198.0	14263.0	1975934.0	4000000.0	4.0	4.0	1.2	1.3	1.37	0.0500000000002	7.02	0.400000000001	0.750000000001	0.150000000001	8.38	0.3	2.23	1.55	0.55	AAA580.CD3.extra-duplicate2.X5.Y4.tile.tissue.png	174	1	2000	174	3c1fd537d39ad761dd1a5e5186c42184	0	0	0	0	0	0	0	0	0	0	0	0	0	/home/dhl_ec/bnelissen/Slides/CD3_manuscript/CD3_slides/AAA580.CD3.extra-duplicate2/AAA580.CD3.extra-duplicate2.run1	255	0.7	0.06	0.7	0.06	-9.03360053427	-11.7480996019	1.72719162453	0.130510210938
5055.0	3854368.0	2223.0	12464.0	3854368.0	4000000.0	48.0	3.0	3.45	2.08	1.15	0.0500000000002	7.24	0.389999999999	0.740000000001	0.0699999999997	9.88	0.37	2.26	1.55	0.42	AAA580.CD3.extra-duplicate2.X5.Y5.tile.tissue.png	175	1	2000	175	f4ffc3f2e11e84079f358797eaf2ebe8	0	0	0	0	0	0	0	0	0	0	0	0	0	/home/dhl_ec/bnelissen/Slides/CD3_manuscript/CD3_slides/AAA580.CD3.extra-duplicate2/AAA580.CD3.extra-duplicate2.run1	255	0.7	0.06	0.7	0.06	-9.28937387486	-12.3341154804	1.47265956484	0.199965386719
1384.0	2548809.0	732.0	7804.0	2548809.0	4000000.0	19.0	1.0	2.35	2.07	1.15	0.0500000000002	6.97	0.37	0.75	0.110000000001	8.71	0.46	2.2	1.54	0.409999999999	AAA580.CD3.extra-duplicate2.X5.Y6.tile.tissue.png	176	1	2000	176	540d920dbff8c7d7a1f7960718964f8b	0	0	0	0	0	0	0	0	0	0	0	0	0	/home/dhl_ec/bnelissen/Slides/CD3_manuscript/CD3_slides/AAA580.CD3.extra-duplicate2/AAA580.CD3.extra-duplicate2.run1	255	0.7	0.06	0.7	0.06	-8.73233320273	-12.1628952566	1.00247509691	0.135509054687
0.0	5347.0	0.0	460.0	5347.0	4000000.0	0.0	2.0	2.04	1.32	1.14	0.0500000000002	6.94	0.38	0.74	0.219999999999	6.33	0.13	2.09	1.52	0.38	AAA580.CD3.extra-duplicate2.X5.Y7.tile.tissue.png	177	1	2000	177	82ed25b5f304822df71f00cc3a3e51fb	0	0	0	0	0	0	0	0	0	0	0	0	0	/home/dhl_ec/bnelissen/Slides/CD3_manuscript/CD3_slides/AAA580.CD3.extra-duplicate2/AAA580.CD3.extra-duplicate2.run1	255	0.7	0.06	0.7	0.06	-7.97378881587	-12.1398591187	1.36470778264	0.0863524840393
0.0	12119.0	0.0	1104.0	12119.0	4000000.0	0.0	5.0	1.63	1.38	1.14	0.0500000000002	7.0	0.38	0.750000000001	0.22	6.37	0.139999999999	2.11	1.53	0.38	AAA580.CD3.extra-duplicate2.X5.Y8.tile.tissue.png	178	1	2000	178	42c474d6fee5fcda82f65f5b2ffb0c0d	0	0	0	0	0	0	0	0	0	0	0	0	0	/home/dhl_ec/bnelissen/Slides/CD3_manuscript/CD3_slides/AAA580.CD3.extra-duplicate2/AAA580.CD3.extra-duplicate2.run1	255	0.7	0.06	0.7	0.06	-7.7971489108	-12.1770851097	2.48045397771	0.107157174377
1339.0	18134.0	463.0	884.0	18134.0	4000000.0	8.0	2.0	2.05	1.0	1.2	0.0600000000004	7.01	0.38	1.1	0.21	6.83	0.21	2.11	1.52	0.449999999999	AAA580.CD3.extra-duplicate2.X5.Y9.tile.tissue.png	179	1	2000	179	101451aafe2c44c91e94ca832daa82d1	0	0	0	0	0	0	0	0	0	0	0	0	0	/home/dhl_ec/bnelissen/Slides/CD3_manuscript/CD3_slides/AAA580.CD3.extra-duplicate2/AAA580.CD3.extra-duplicate2.run1	255	0.7	0.06	0.7	0.06	-9.43066505207	-11.4854683378	3.47559112397	0.251908411621
0.0	4405.0	0.0	360.0	4405.0	4000000.0	0.0	1.0	2.25	1.59	1.27	0.0600000000004	7.03	0.37	0.77	0.22	6.39	0.14	2.11	1.77	0.379999999999	AAA580.CD3.extra-duplicate2.X6.Y10.tile.tissue.png	180	1	2000	180	4eba68bf80a0d4a0edd3296a35d1dd09	0	0	0	0	0	0	0	0	0	0	0	0	0	/home/dhl_ec/bnelissen/Slides/CD3_manuscript/CD3_slides/AAA580.CD3.extra-duplicate2/AAA580.CD3.extra-duplicate2.run1	255	0.7	0.06	0.7	0.06	-8.76174073834	-11.5910632439	3.78819119619	2.5489869209
0.0	0.0	0.0	0.0	0.0	4000000.0	0.0	0.0	2.52	2.09	1.15	0.0599999999995	6.03	0.3	0.92	0.23	4.87	0.13	2.05	1.54	0.34	AAA580.CD3.extra-duplicate2.X6.Y11.tile.tissue.png	181	1	2000	181	e4d12e664d4227319294bee03c37aca3	0	0	0	0	0	0	0	0	0	0	0	0	0	/home/dhl_ec/bnelissen/Slides/CD3_manuscript/CD3_slides/AAA580.CD3.extra-duplicate2/AAA580.CD3.extra-duplicate2.run1	255	1.0	0.06	1.0	0.06	0.0	0.0	0.0	3.387608
0.0	0.0	0.0	0.0	0.0	4000000.0	0.0	0.0	1.3	1.01	1.18	0.0599999999995	6.61	0.299999999999	0.77	0.23	4.79	0.13	2.04	1.52	0.38	AAA580.CD3.extra-duplicate2.X6.Y2.tile.tissue.png	182	1	2000	182	1fb1aae2ae34ecd9e7ecc4c0a945db1f	0	0	0	0	0	0	0	0	0	0	0	0	0	/home/dhl_ec/bnelissen/Slides/CD3_manuscript/CD3_slides/AAA580.CD3.extra-duplicate2/AAA580.CD3.extra-duplicate2.run1	255	1.0	0.06	1.0	0.06	0.0	-11.5373414276	0.0	3.38967893364
256.0	1855.0	78.0	192.0	1855.0	4000000.0	1.0	1.0	2.26	1.97	1.16	0.0499999999993	7.01	0.38	0.74	0.22	6.75	0.21	2.08	1.54	0.370000000001	AAA580.CD3.extra-duplicate2.X6.Y3.tile.tissue.png	183	1	2000	183	002f5db47e34a3e1de57197c1f56710c	0	0	0	0	0	0	0	0	0	0	0	0	0	/home/dhl_ec/bnelissen/Slides/CD3_manuscript/CD3_slides/AAA580.CD3.extra-duplicate2/AAA580.CD3.extra-duplicate2.run1	255	0.7	0.06	0.7	0.06	-8.46929801577	-12.1985537492	2.70423506367	0.121777216919
1189.0	1178510.0	491.0	22394.0	1178510.0	4000000.0	11.0	10.0	2.06	1.1	1.16	0.0500000000002	7.12	0.49	0.739999999999	0.17	7.66	0.259999999999	2.23	1.53	0.400000000001	AAA580.CD3.extra-duplicate2.X6.Y4.tile.tissue.png	184	1	2000	184	1cf8127a68ea54e8a5d0fe1cff5fa482	0	0	0	0	0	0	0	0	0	0	0	0	0	/home/dhl_ec/bnelissen/Slides/CD3_manuscript/CD3_slides/AAA580.CD3.extra-duplicate2/AAA580.CD3.extra-duplicate2.run1	255	0.7	0.06	0.7	0.06	-9.29003212944	-11.855330779	2.28599722689	0.159667847656
1505.0	3914439.0	636.0	11733.0	3914439.0	4000000.0	14.0	3.0	2.59	1.09	1.13	0.0500000000002	8.15	0.38	0.740000000001	0.0699999999997	9.75	0.399999999999	2.21	1.54	0.420000000001	AAA580.CD3.extra-duplicate2.X6.Y5.tile.tissue.png	185	1	2000	185	c2cc2e637bcec114798a3ef64fb18191	0	0	0	0	0	0	0	0	0	0	0	0	0	/home/dhl_ec/bnelissen/Slides/CD3_manuscript/CD3_slides/AAA580.CD3.extra-duplicate2/AAA580.CD3.extra-duplicate2.run1	255	0.7	0.06	0.7	0.06	-8.77115012838	-12.3759660712	0.88804666771	0.144578696289
410.0	2119310.0	258.0	6748.0	2119310.0	4000000.0	7.0	1.0	2.14	3.09	1.18	0.0500000000002	7.32	0.38	0.740000000001	0.13	8.35	0.299999999999	2.17	1.53	0.41	AAA580.CD3.extra-duplicate2.X6.Y6.tile.tissue.png	186	1	2000	186	e03690c005cfd839af51313eac8ac7fe	0	0	0	0	0	0	0	0	0	0	0	0	0	/home/dhl_ec/bnelissen/Slides/CD3_manuscript/CD3_slides/AAA580.CD3.extra-duplicate2/AAA580.CD3.extra-duplicate2.run1	255	0.7	0.06	0.7	0.06	-8.61002199692	-11.9792939191	0.984160551476	0.108971609375
256.0	3182.0	73.0	356.0	3182.0	4000000.0	1.0	2.0	1.39	2.0	1.15	0.0500000000002	6.99	0.389999999999	0.74	0.22	6.72	0.21	2.13	1.56	0.37	AAA580.CD3.extra-duplicate2.X6.Y7.tile.tissue.png	187	1	2000	187	d059124a18c765e73e830a3447cedeca	0	0	0	0	0	0	0	0	0	0	0	0	0	/home/dhl_ec/bnelissen/Slides/CD3_manuscript/CD3_slides/AAA580.CD3.extra-duplicate2/AAA580.CD3.extra-duplicate2.run1	255	0.7	0.06	0.7	0.06	-9.11216877887	-12.1256177865	3.03457112529	0.0974629058838
0.0	2116.0	0.0	214.0	2116.0	4000000.0	0.0	1.0	1.62	1.01	1.22	0.0500000000002	6.99	0.38	0.759999999999	0.22	5.96	0.13	2.09	1.53	0.37	AAA580.CD3.extra-duplicate2.X6.Y8.tile.tissue.png	188	1	2000	188	687fa180db69bfbffaa94c8a551c0a52	0	0	0	0	0	0	0	0	0	0	0	0	0	/home/dhl_ec/bnelissen/Slides/CD3_manuscript/CD3_slides/AAA580.CD3.extra-duplicate2/AAA580.CD3.extra-duplicate2.run1	255	0.7	0.06	0.7	0.06	0.0	-12.1093137817	2.34463495208	0.111413268204
0.0	6704.0	0.0	524.0	6704.0	4000000.0	0.0	2.0	1.69	1.34	1.17	0.0500000000002	6.97	0.38	0.73	0.219999999999	6.44	0.139999999999	2.09	1.53	0.48	AAA580.CD3.extra-duplicate2.X6.Y9.tile.tissue.png	189	1	2000	189	7feee321a627928f9b298014efa81f9e	0	0	0	0	0	0	0	0	0	0	0	0	0	/home/dhl_ec/bnelissen/Slides/CD3_manuscript/CD3_slides/AAA580.CD3.extra-duplicate2/AAA580.CD3.extra-duplicate2.run1	255	0.7	0.06	0.7	0.06	-7.74503687032	-12.3141389703	4.11098090672	0.122093143677
0.0	0.0	0.0	0.0	0.0	4000000.0	0.0	0.0	1.42	1.02	1.14	0.0500000000002	6.6	0.309999999999	0.749999999999	0.22	4.77	0.13	2.05	1.54	0.57	AAA580.CD3.extra-duplicate2.X7.Y10.tile.tissue.png	190	1	2000	190	c438aa07e9e78baef2b94888172b46fd	0	0	0	0	0	0	0	0	0	0	0	0	0	/home/dhl_ec/bnelissen/Slides/CD3_manuscript/CD3_slides/AAA580.CD3.extra-duplicate2/AAA580.CD3.extra-duplicate2.run1	255	1.0	0.06	1.0	0.06	0.0	-10.0023949709	0.0	0.0962080481856
431.0	3688.0	205.0	270.0	3688.0	4000000.0	3.0	1.0	1.29	1.14	1.16	0.0599999999995	6.96	0.38	0.800000000001	0.21	6.83	0.21	2.1	1.52	0.450000000001	AAA580.CD3.extra-duplicate2.X7.Y11.tile.tissue.png	191	1	2000	191	fc1443f67be242fcf0cc65fc161a48b9	0	0	0	0	0	0	0	0	0	0	0	0	0	/home/dhl_ec/bnelissen/Slides/CD3_manuscript/CD3_slides/AAA580.CD3.extra-duplicate2/AAA580.CD3.extra-duplicate2.run1	255	0.7	0.06	0.7	0.06	-8.48643470213	-12.3591089243	4.15733918932	2.51600971783
0.0	0.0	0.0	0.0	0.0	4000000.0	0.0	0.0	1.63	1.49	1.17	0.0600000000004	6.56	0.3	0.82	0.22	4.8	0.13	2.09	1.54	0.719999999999	AAA580.CD3.extra-duplicate2.X7.Y2.tile.tissue.png	192	1	2000	192	bc8241daade8ad311a9eb0ec7682c497	0	0	0	0	0	0	0	0	0	0	0	0	0	/home/dhl_ec/bnelissen/Slides/CD3_manuscript/CD3_slides/AAA580.CD3.extra-duplicate2/AAA580.CD3.extra-duplicate2.run1	255	1.0	0.06	1.0	0.06	0.0	-12.1658515307	0.0	4.33947133939
0.0	6300.0	0.0	626.0	6300.0	4000000.0	0.0	3.0	1.24	0.990000000001	1.17	0.0500000000002	6.95	0.37	0.75	0.219999999999	5.92	0.139999999999	2.08	1.53	0.81	AAA580.CD3.extra-duplicate2.X7.Y3.tile.tissue.png	193	1	2000	193	aefed90f2c549b73d5ff45f4a346c13e	0	0	0	0	0	0	0	0	0	0	0	0	0	/home/dhl_ec/bnelissen/Slides/CD3_manuscript/CD3_slides/AAA580.CD3.extra-duplicate2/AAA580.CD3.extra-duplicate2.run1	255	0.7	0.06	0.7	0.06	0.0	-11.9352326357	3.43518167163	0.130768940735
293.0	352666.0	100.0	14499.0	352666.0	4000000.0	2.0	12.0	1.59	1.07	1.14	0.0499999999993	7.93	0.389999999999	0.749999999999	0.2	7.12	0.23	2.21	1.54	0.530000000001	AAA580.CD3.extra-duplicate2.X7.Y4.tile.tissue.png	194	1	2000	194	b36f579233390a3e5b6d05435bb01c12	0	0	0	0	0	0	0	0	0	0	0	0	0	/home/dhl_ec/bnelissen/Slides/CD3_manuscript/CD3_slides/AAA580.CD3.extra-duplicate2/AAA580.CD3.extra-duplicate2.run1	255	0.7	0.06	0.7	0.06	-9.36216577684	-11.6563829196	2.4610293506	0.127186650391
732.0	3434622.0	379.0	25955.0	3434622.0	4000000.0	10.0	16.0	1.83	1.2	1.21	0.0499999999993	6.88	0.389999999999	0.74	0.0900000000001	9.43	0.35	2.27	1.54	0.440000000001	AAA580.CD3.extra-duplicate2.X7.Y5.tile.tissue.png	195	1	2000	195	df1bd75322ead12b62a6757c897c37dd	0	0	0	0	0	0	0	0	0	0	0	0	0	/home/dhl_ec/bnelissen/Slides/CD3_manuscript/CD3_slides/AAA580.CD3.extra-duplicate2/AAA580.CD3.extra-duplicate2.run1	255	0.7	0.06	0.7	0.06	-8.80191467562	-12.6093395221	1.14126097225	0.152871976563
7063.0	2037618.0	3228.0	8608.0	2037618.0	4000000.0	80.0	2.0	2.74	1.49	1.19	0.0500000000002	7.08	0.38	0.75	0.14	8.41	0.3	2.2	1.53	0.419999999999	AAA580.CD3.extra-duplicate2.X7.Y6.tile.tissue.png	196	1	2000	196	6b371fc3365f99dad06362ff6d55dec3	0	0	0	0	0	0	0	0	0	0	0	0	0	/home/dhl_ec/bnelissen/Slides/CD3_manuscript/CD3_slides/AAA580.CD3.extra-duplicate2/AAA580.CD3.extra-duplicate2.run1	255	0.7	0.06	0.7	0.06	-9.0881403313	-12.07647525	1.28409675176	0.156851878906
135.0	5482.0	59.0	468.0	5482.0	4000000.0	1.0	2.0	1.78	1.03	1.19	0.0500000000002	6.92	0.38	0.76	0.22	6.76	0.22	2.1	1.53	0.37	AAA580.CD3.extra-duplicate2.X7.Y7.tile.tissue.png	197	1	2000	197	265f1c8bcd2168ceab03159b7d154f83	0	0	0	0	0	0	0	0	0	0	0	0	0	/home/dhl_ec/bnelissen/Slides/CD3_manuscript/CD3_slides/AAA580.CD3.extra-duplicate2/AAA580.CD3.extra-duplicate2.run1	255	0.7	0.06	0.7	0.06	-9.43399607347	-12.0984243752	3.58896901961	0.108707853882
158.0	8659.0	56.0	712.0	8659.0	4000000.0	1.0	3.0	1.54	1.86	1.17	0.0600000000004	6.94	0.38	0.74	0.22	6.82	0.22	2.1	1.53	0.39	AAA580.CD3.extra-duplicate2.X7.Y8.tile.tissue.png	198	1	2000	198	c2302e74fe08c32a5773f0967d2e586f	0	0	0	0	0	0	0	0	0	0	0	0	0	/home/dhl_ec/bnelissen/Slides/CD3_manuscript/CD3_slides/AAA580.CD3.extra-duplicate2/AAA580.CD3.extra-duplicate2.run1	255	0.7	0.06	0.7	0.06	-8.54735196274	-12.38463806	3.78752397549	0.105423358398
82.0	13029.0	50.0	868.0	13029.0	4000000.0	1.0	3.0	1.78	1.02	1.18	0.0500000000002	6.99	0.389999999999	0.740000000001	0.22	6.76	0.21	2.1	1.54	0.370000000001	AAA580.CD3.extra-duplicate2.X7.Y9.tile.tissue.png	199	1	2000	199	3a55d2f656bfbde0e20e844e233e6fd6	0	0	0	0	0	0	0	0	0	0	0	0	0	/home/dhl_ec/bnelissen/Slides/CD3_manuscript/CD3_slides/AAA580.CD3.extra-duplicate2/AAA580.CD3.extra-duplicate2.run1	255	0.7	0.06	0.7	0.06	-9.0407630927	-12.3758080218	3.71205455597	0.115392174072
0.0	4063.0	0.0	408.0	4063.0	4000000.0	0.0	2.0	2.0	1.62	1.15	0.0500000000002	6.92	0.38	0.75	0.21	6.35	0.14	2.09	1.53	0.379999999999	AAA580.CD3.extra-duplicate2.X8.Y10.tile.tissue.png	200	1	2000	200	4407232dd08c38c39018fc50b4d3b961	0	0	0	0	0	0	0	0	0	0	0	0	0	/home/dhl_ec/bnelissen/Slides/CD3_manuscript/CD3_slides/AAA580.CD3.extra-duplicate2/AAA580.CD3.extra-duplicate2.run1	255	0.7	0.06	0.7	0.06	-7.88648626538	-12.3206722877	4.44941392314	0.100729394043
59.0	6867.0	34.0	528.0	6867.0	4000000.0	1.0	2.0	0.87	1.39	1.15	0.0799999999999	7.01	0.37	0.749999999999	0.22	6.79	0.21	2.11	1.53	0.38	AAA580.CD3.extra-duplicate2.X8.Y11.tile.tissue.png	201	1	2000	201	f004f898db198cee8b16a2a321917e5f	0	0	0	0	0	0	0	0	0	0	0	0	0	/home/dhl_ec/bnelissen/Slides/CD3_manuscript/CD3_slides/AAA580.CD3.extra-duplicate2/AAA580.CD3.extra-duplicate2.run1	255	0.7	0.06	0.7	0.06	-8.65994940771	-11.2417450864	2.19647536885	0.207364244507
0.0	0.0	0.0	0.0	0.0	4000000.0	0.0	0.0	1.57	0.95	1.16	0.0599999999995	6.65	0.3	0.9	0.23	4.85	0.13	2.05	1.54	0.349999999999	AAA580.CD3.extra-duplicate2.X8.Y12.tile.tissue.png	202	1	2000	202	d3f91b76ae067967c5ea30ea981bbaf5	0	0	0	0	0	0	0	0	0	0	0	0	0	/home/dhl_ec/bnelissen/Slides/CD3_manuscript/CD3_slides/AAA580.CD3.extra-duplicate2/AAA580.CD3.extra-duplicate2.run1	255	1.0	0.06	1.0	0.06	0.0	-12.4788627921	0.0	2.37561730399
413.0	8100.0	98.0	666.0	8100.0	4000000.0	1.0	2.0	0.949999999999	1.0	1.15	0.0799999999999	7.08	0.4	0.860000000001	0.22	6.86	0.22	2.11	1.54	0.36	AAA580.CD3.extra-duplicate2.X8.Y2.tile.tissue.png	203	1	2000	203	f9b27848cc7989db7594a0e1cbb16d1d	0	0	0	0	0	0	0	0	0	0	0	0	0	/home/dhl_ec/bnelissen/Slides/CD3_manuscript/CD3_slides/AAA580.CD3.extra-duplicate2/AAA580.CD3.extra-duplicate2.run1	255	0.7	0.06	0.7	0.06	-9.59443254511	-12.6009974215	3.03793784548	2.73285240137
796.0	6164.0	225.0	592.0	6164.0	4000000.0	3.0	3.0	1.04	1.66	1.14	0.0500000000002	6.95	0.38	0.74	0.22	6.81	0.22	2.11	1.53	0.38	AAA580.CD3.extra-duplicate2.X8.Y3.tile.tissue.png	204	1	2000	204	7442abf49556932739c19cd730c26cd2	0	0	0	0	0	0	0	0	0	0	0	0	0	/home/dhl_ec/bnelissen/Slides/CD3_manuscript/CD3_slides/AAA580.CD3.extra-duplicate2/AAA580.CD3.extra-duplicate2.run1	255	0.7	0.06	0.7	0.06	-9.67191281539	-12.2660377917	4.12136304525	0.128305702759
60.0	1112102.0	32.0	13091.0	1112102.0	4000000.0	1.0	6.0	1.03	1.06	1.14	0.0500000000002	8.24	0.39	0.740000000001	0.17	7.6	0.26	2.21	1.55	0.4	AAA580.CD3.extra-duplicate2.X8.Y4.tile.tissue.png	205	1	2000	205	85eed01384240195118cc7eae620137e	0	0	0	0	0	0	0	0	0	0	0	0	0	/home/dhl_ec/bnelissen/Slides/CD3_manuscript/CD3_slides/AAA580.CD3.extra-duplicate2/AAA580.CD3.extra-duplicate2.run1	255	0.7	0.06	0.7	0.06	-8.65112421029	-11.7424727467	1.92622565364	0.154234878906
1358.0	3953572.0	691.0	10449.0	3953572.0	4000000.0	19.0	1.0	1.13	1.2	1.13	0.0500000000002	6.92	0.37	0.75	0.0700000000006	9.81	0.370000000001	2.23	1.55	0.61	AAA580.CD3.extra-duplicate2.X8.Y5.tile.tissue.png	206	1	2000	206	5c382874576d890ab59217ba4d9438cb	0	0	0	0	0	0	0	0	0	0	0	0	0	/home/dhl_ec/bnelissen/Slides/CD3_manuscript/CD3_slides/AAA580.CD3.extra-duplicate2/AAA580.CD3.extra-duplicate2.run1	255	0.7	0.06	0.7	0.06	-8.46767458213	-12.6246129713	0.825509624741	0.167043000488
4309.0	2796856.0	2057.0	10565.0	2796856.0	4000000.0	51.0	3.0	0.940000000001	1.1	1.33	0.0500000000002	6.89	0.38	0.749999999999	0.11	8.95	0.32	2.24	1.55	0.700000000001	AAA580.CD3.extra-duplicate2.X8.Y6.tile.tissue.png	207	1	2000	207	028401befa4859fa8389c3d8abee42fd	0	0	0	0	0	0	0	0	0	0	0	0	0	/home/dhl_ec/bnelissen/Slides/CD3_manuscript/CD3_slides/AAA580.CD3.extra-duplicate2/AAA580.CD3.extra-duplicate2.run1	255	0.7	0.06	0.7	0.06	-9.0259036892	-12.1013715103	1.14547332522	0.152262917969
230.0	5288.0	75.0	454.0	5288.0	4000000.0	1.0	2.0	1.43	1.33	1.16	0.0499999999993	6.91	0.37	0.759999999999	0.209999999999	6.83	0.23	2.15	1.54	0.52	AAA580.CD3.extra-duplicate2.X8.Y7.tile.tissue.png	208	1	2000	208	3822d40463cb115bc239f3b19e4db51e	0	0	0	0	0	0	0	0	0	0	0	0	0	/home/dhl_ec/bnelissen/Slides/CD3_manuscript/CD3_slides/AAA580.CD3.extra-duplicate2/AAA580.CD3.extra-duplicate2.run1	255	0.7	0.06	0.7	0.06	-9.24818764339	-12.3130999091	3.1230332406	0.0981446298828
99.0	7495.0	49.0	678.0	7495.0	4000000.0	1.0	3.0	0.849999999999	1.22	1.16	0.0499999999993	6.92	0.39	0.740000000001	0.22	6.86	0.21	2.11	1.53	0.500000000001	AAA580.CD3.extra-duplicate2.X8.Y8.tile.tissue.png	209	1	2000	209	c88ade21e93594aa53a2aec0411cea06	0	0	0	0	0	0	0	0	0	0	0	0	0	/home/dhl_ec/bnelissen/Slides/CD3_manuscript/CD3_slides/AAA580.CD3.extra-duplicate2/AAA580.CD3.extra-duplicate2.run1	255	0.7	0.06	0.7	0.06	-9.4289783176	-11.9432599802	3.14522726397	0.122064034912
0.0	6930.0	0.0	720.0	6930.0	4000000.0	0.0	3.0	1.04	1.04	1.16	0.0500000000002	6.9	0.39	0.73	0.21	6.45	0.14	2.1	1.55	0.530000000001	AAA580.CD3.extra-duplicate2.X8.Y9.tile.tissue.png	210	1	2000	210	0e9a8dbf95163b763ef5a95fc797691d	0	0	0	0	0	0	0	0	0	0	0	0	0	/home/dhl_ec/bnelissen/Slides/CD3_manuscript/CD3_slides/AAA580.CD3.extra-duplicate2/AAA580.CD3.extra-duplicate2.run1	255	0.7	0.06	0.7	0.06	-9.21732648586	-11.9746960346	3.20726727523	0.136952206848
350.0	1619.0	95.0	178.0	1619.0	4000000.0	1.0	1.0	0.83	1.03	1.17	0.0500000000002	6.95	0.37	0.759999999999	0.219999999999	6.68	0.22	2.09	1.53	0.52	AAA580.CD3.extra-duplicate2.X9.Y10.tile.tissue.png	211	1	2000	211	53eb64da02e021ed995e53a053c09984	0	0	0	0	0	0	0	0	0	0	0	0	0	/home/dhl_ec/bnelissen/Slides/CD3_manuscript/CD3_slides/AAA580.CD3.extra-duplicate2/AAA580.CD3.extra-duplicate2.run1	255	0.7	0.06	0.7	0.06	-7.998787671	-12.3105599195	2.69854533831	0.100349437103
0.0	0.0	0.0	0.0	0.0	4000000.0	0.0	0.0	0.88	1.01	1.13	0.0499999999993	6.61	0.3	0.750000000001	0.22	4.76	0.12	2.04	1.53	0.53	AAA580.CD3.extra-duplicate2.X9.Y11.tile.tissue.png	212	1	2000	212	b0cc9dfb2bd64e9b4911525f095ca1ab	0	0	0	0	0	0	0	0	0	0	0	0	0	/home/dhl_ec/bnelissen/Slides/CD3_manuscript/CD3_slides/AAA580.CD3.extra-duplicate2/AAA580.CD3.extra-duplicate2.run1	255	1.0	0.06	1.0	0.06	0.0	-11.3800581159	0.0	0.108937162343
0.0	0.0	0.0	0.0	0.0	4000000.0	0.0	0.0	0.779999999999	1.0	1.15	0.0599999999995	5.96	0.3	0.84	0.219999999999	4.84	0.13	2.04	1.55	0.49	AAA580.CD3.extra-duplicate2.X9.Y12.tile.tissue.png	213	1	2000	213	e0ca1a29e74e65a9ac0f087de67b97d8	0	0	0	0	0	0	0	0	0	0	0	0	0	/home/dhl_ec/bnelissen/Slides/CD3_manuscript/CD3_slides/AAA580.CD3.extra-duplicate2/AAA580.CD3.extra-duplicate2.run1	255	1.0	0.06	1.0	0.06	0.0	0.0	0.0	11.246375
0.0	2512.0	0.0	224.0	2512.0	4000000.0	0.0	1.0	0.75	0.919999999999	1.14	0.0600000000004	6.9	0.370000000001	0.889999999999	0.22	6.35	0.13	2.07	1.53	0.63	AAA580.CD3.extra-duplicate2.X9.Y2.tile.tissue.png	214	1	2000	214	270ed0b77b132cc8be85a0ef9f689c20	0	0	0	0	0	0	0	0	0	0	0	0	0	/home/dhl_ec/bnelissen/Slides/CD3_manuscript/CD3_slides/AAA580.CD3.extra-duplicate2/AAA580.CD3.extra-duplicate2.run1	255	0.7	0.06	0.7	0.06	-8.36314708676	-12.6284024272	4.6905374852	0.955939951385
200.0	3326.0	88.0	364.0	3326.0	4000000.0	1.0	2.0	0.98	1.0	1.18	0.0700000000006	6.99	0.400000000001	0.750000000001	0.22	6.67	0.21	2.1	1.52	0.52	AAA580.CD3.extra-duplicate2.X9.Y3.tile.tissue.png	215	1	2000	215	a5aade3e810564f405857c9f2b5044c8	0	0	0	0	0	0	0	0	0	0	0	0	0	/home/dhl_ec/bnelissen/Slides/CD3_manuscript/CD3_slides/AAA580.CD3.extra-duplicate2/AAA580.CD3.extra-duplicate2.run1	255	0.7	0.06	0.7	0.06	-9.48601386475	-11.1649075477	3.47891162048	0.2776023797
96.0	1033442.0	46.0	9622.0	1033442.0	4000000.0	1.0	3.0	1.07	1.13	1.16	0.0500000000002	6.93	0.389999999999	0.75	0.17	7.52	0.25	2.2	1.54	0.530000000001	AAA580.CD3.extra-duplicate2.X9.Y4.tile.tissue.png	216	1	2000	216	7d29b948ae519724d8b9651d5ee2d4ba	0	0	0	0	0	0	0	0	0	0	0	0	0	/home/dhl_ec/bnelissen/Slides/CD3_manuscript/CD3_slides/AAA580.CD3.extra-duplicate2/AAA580.CD3.extra-duplicate2.run1	255	0.7	0.06	0.7	0.06	-9.03141746487	-11.2263298927	1.33028102461	0.125958820312
225.0	3997394.0	91.0	8236.0	3997394.0	4000000.0	2.0	1.0	0.98	1.47	1.15	0.0500000000002	8.17	0.38	0.749999999999	0.0599999999995	9.81	0.38	2.52	1.52	0.43	AAA580.CD3.extra-duplicate2.X9.Y5.tile.tissue.png	217	1	2000	217	5a349921841a2b263abe202e1ed716f1	0	0	0	0	0	0	0	0	0	0	0	0	0	/home/dhl_ec/bnelissen/Slides/CD3_manuscript/CD3_slides/AAA580.CD3.extra-duplicate2/AAA580.CD3.extra-duplicate2.run1	255	0.7	0.06	0.7	0.06	-9.31102335877	-11.7354702031	1.0881629387	0.103978896484
2106.0	3910585.0	1063.0	8792.0	3910585.0	4000000.0	26.0	1.0	0.900000000001	1.02	1.15	0.0500000000002	6.81	0.379999999999	0.74	0.0600000000004	9.74	0.400000000001	2.23	1.53	0.42	AAA580.CD3.extra-duplicate2.X9.Y6.tile.tissue.png	218	1	2000	218	1631941b728423da5eaba7c0827d2889	0	0	0	0	0	0	0	0	0	0	0	0	0	/home/dhl_ec/bnelissen/Slides/CD3_manuscript/CD3_slides/AAA580.CD3.extra-duplicate2/AAA580.CD3.extra-duplicate2.run1	255	0.7	0.06	0.7	0.06	-8.92541526239	-12.6766064383	1.03160010715	0.111965025391
328.0	517387.0	162.0	4914.0	517387.0	4000000.0	4.0	4.0	0.85	1.07	1.17	0.0500000000002	7.15	0.429999999999	0.74	0.2	7.15	0.23	2.16	1.52	0.379999999999	AAA580.CD3.extra-duplicate2.X9.Y7.tile.tissue.png	219	1	2000	219	8d946221f0a1f31191dcc1accc8ea440	0	0	0	0	0	0	0	0	0	0	0	0	0	/home/dhl_ec/bnelissen/Slides/CD3_manuscript/CD3_slides/AAA580.CD3.extra-duplicate2/AAA580.CD3.extra-duplicate2.run1	255	0.7	0.06	0.7	0.06	-8.82575556409	-12.0126699604	1.34867991402	0.0994186074219
0.0	5614.0	0.0	672.0	5614.0	4000000.0	0.0	3.0	0.869999999999	1.03	1.17	0.0499999999993	6.97	0.43	0.74	0.23	6.46	0.13	2.1	1.54	0.37	AAA580.CD3.extra-duplicate2.X9.Y8.tile.tissue.png	220	1	2000	220	e5058a552afb1cc18a9b0d9caedb3f50	0	0	0	0	0	0	0	0	0	0	0	0	0	/home/dhl_ec/bnelissen/Slides/CD3_manuscript/CD3_slides/AAA580.CD3.extra-duplicate2/AAA580.CD3.extra-duplicate2.run1	255	0.7	0.06	0.7	0.06	-9.15038226974	-11.9737551614	3.90476691557	0.11084661145
0.0	1920.0	0.0	234.0	1920.0	4000000.0	0.0	1.0	1.03	1.04	1.18	0.0500000000002	7.0	0.37	0.74	0.22	6.37	0.139999999999	2.07	1.52	0.37	AAA580.CD3.extra-duplicate2.X9.Y9.tile.tissue.png	221	1	2000	221	1ca4c915b03a601aa7cb685578d026ff	0	0	0	0	0	0	0	0	0	0	0	0	0	/home/dhl_ec/bnelissen/Slides/CD3_manuscript/CD3_slides/AAA580.CD3.extra-duplicate2/AAA580.CD3.extra-duplicate2.run1	255	0.7	0.06	0.7	0.06	-8.83948288385	-11.8309998817	2.82748577203	0.111700953949
[truncated: 2 more columns]
