# Supplementary material for: SlideToolkit: An Assistive Toolset for the Histological Quantification of Whole Slide Images
Source: PLoS One. 2014 Nov 5;9(11):e110289. doi: 10.1371/journal.pone.0110289 (PMC4220929; doi:10.1371/journal.pone.0110289)
Supplement: RawData S1 — ICC and BlandAltman plot - measurements and r-script.zip. Measurements of Run1 and Run2, including the code for the calculation of the intraclass correlation coefficient (ICC) and the code for the Bland and Altman plot. (ZIP) [file pone.0110289.s003.zip › cellprofiler.measurements/run1.6dccd2a5150ba0be4c8978638ca8581a.DefaultOUT_Image.csv]

AreaOccupied_AreaOccupied_DAB_Nuclei	AreaOccupied_AreaOccupied_Tissue	AreaOccupied_Perimeter_DAB_Nuclei	AreaOccupied_Perimeter_Tissue	AreaOccupied_TotalArea_DAB_Nuclei	AreaOccupied_TotalArea_Tissue	Count_DAB_Nuclei	Count_Tissue	ExecutionTime_01LoadImages	ExecutionTime_02ColorToGray	ExecutionTime_03Smooth	ExecutionTime_04ImageMath	ExecutionTime_05IdentifyPrimaryObjects	ExecutionTime_06MeasureImageAreaOccupied	ExecutionTime_07UnmixColors	ExecutionTime_08MaskImage	ExecutionTime_09IdentifyPrimaryObjects	ExecutionTime_10MeasureImageAreaOccupied	ExecutionTime_11OverlayOutlines	ExecutionTime_12OverlayOutlines	ExecutionTime_13SaveImages	FileName_Original	Group_Index	Group_Number	Height_Original	ImageNumber	MD5Digest_Original	ModuleError_01LoadImages	ModuleError_02ColorToGray	ModuleError_03Smooth	ModuleError_04ImageMath	ModuleError_05IdentifyPrimaryObjects	ModuleError_06MeasureImageAreaOccupied	ModuleError_07UnmixColors	ModuleError_08MaskImage	ModuleError_09IdentifyPrimaryObjects	ModuleError_10MeasureImageAreaOccupied	ModuleError_11OverlayOutlines	ModuleError_12OverlayOutlines	ModuleError_13SaveImages	PathName_Original	Scaling_Original	Threshold_FinalThreshold_DAB_Nuclei	Threshold_FinalThreshold_Tissue	Threshold_OrigThreshold_DAB_Nuclei	Threshold_OrigThreshold_Tissue	Threshold_SumOfEntropies_DAB_Nuclei	Threshold_SumOfEntropies_Tissue	Threshold_WeightedVariance_DAB_Nuclei	Threshold_WeightedVariance_Tissue
0.0	0.0	0.0	0.0	0.0	4000000.0	0.0	0.0	3.93	3.86	1.13	0.05	5.12	0.45	1.37	0.19	4.39	0.19	2.96	2.3	1.37	AAA432.cd3.X0.Y12.tile.tissue.png	1	1	2000	1	9780251c65176a49f3996d59fe635a8d	0	0	0	0	0	0	0	0	0	0	0	0	0	/home/dhl_ec/bnelissen/Slides/CD3_manuscript/CD3_slides/AAA432.cd3/AAA432.cd3.run1	255	1.0	0.06	1.0	0.06	0.0	0.0	0.0	6.825054
13583.0	500652.0	4524.0	6015.0	500652.0	4000000.0	77.0	4.0	3.63	2.17	1.86	0.09	6.24	0.35	0.75	0.18	7.15	0.21	1.97	1.44	0.66	AAA432.cd3.X0.Y13.tile.tissue.png	2	1	2000	2	3d017c0f6b7a0ecc975bc2897b8ab39e	0	0	0	0	0	0	0	0	0	0	0	0	0	/home/dhl_ec/bnelissen/Slides/CD3_manuscript/CD3_slides/AAA432.cd3/AAA432.cd3.run1	255	0.7	0.06	0.7	0.06	-8.76481089815	-12.4082121989	1.29081274185	2.14266435937
21932.0	403221.0	6715.0	4846.0	403221.0	4000000.0	120.0	1.0	2.62	2.18	1.05	0.05	6.3	0.34	0.76	0.18	6.84	0.32	3.11	2.26	0.65	AAA432.cd3.X0.Y14.tile.tissue.png	3	1	2000	3	b7f04f2e58348a0ca0cbfe4b5cb2a0b7	0	0	0	0	0	0	0	0	0	0	0	0	0	/home/dhl_ec/bnelissen/Slides/CD3_manuscript/CD3_slides/AAA432.cd3/AAA432.cd3.run1	255	0.7	0.06	0.7	0.06	-8.60556577104	-12.4002619539	1.3009023679	1.95483773047
1757.0	113565.0	529.0	4594.0	113565.0	4000000.0	10.0	7.0	3.16	2.42	1.76	0.08	9.41	0.53	1.23	0.3	8.42	0.3	3.03	2.3	0.57	AAA432.cd3.X0.Y19.tile.tissue.png	4	1	2000	4	11a45b69131bca985a7729c3d765bad4	0	0	0	0	0	0	0	0	0	0	0	0	0	/home/dhl_ec/bnelissen/Slides/CD3_manuscript/CD3_slides/AAA432.cd3/AAA432.cd3.run1	255	0.7	0.06	0.7	0.06	-9.100322231	-12.5508897757	2.04029633063	2.95498603711
25429.0	978488.0	8373.0	12360.0	978488.0	4000000.0	144.0	2.0	3.05	1.42	1.77	0.07	10.14	0.54	1.22	0.22	7.6	0.23	2.03	1.43	0.46	AAA432.cd3.X0.Y20.tile.tissue.png	5	1	2000	5	985cdce3a2214d832542f46e110853d2	0	0	0	0	0	0	0	0	0	0	0	0	0	/home/dhl_ec/bnelissen/Slides/CD3_manuscript/CD3_slides/AAA432.cd3/AAA432.cd3.run1	255	0.7	0.06	0.7	0.06	-9.33051719131	-12.3663166485	1.85249978657	2.02354171875
19039.0	1621666.0	6335.0	9476.0	1621666.0	4000000.0	106.0	3.0	2.81	3.06	1.07	0.05	8.26	0.55	1.18	0.22	11.3	0.41	3.74	2.34	0.4	AAA432.cd3.X0.Y21.tile.tissue.png	6	1	2000	6	a14f52953ae5d9873e5177852ae29589	0	0	0	0	0	0	0	0	0	0	0	0	0	/home/dhl_ec/bnelissen/Slides/CD3_manuscript/CD3_slides/AAA432.cd3/AAA432.cd3.run1	255	0.7	0.06	0.7	0.06	-9.33964843234	-12.1375439768	1.43779521371	1.5879596875
0.0	0.0	0.0	0.0	0.0	4000000.0	0.0	0.0	0.75	1.45	1.05	0.05	5.61	0.27	0.73	0.19	4.25	0.12	1.88	1.44	0.38	AAA432.cd3.X1.Y10.tile.tissue.png	7	1	2000	7	24ffcb75e9c92e82463638f7992f0c4e	0	0	0	0	0	0	0	0	0	0	0	0	0	/home/dhl_ec/bnelissen/Slides/CD3_manuscript/CD3_slides/AAA432.cd3/AAA432.cd3.run1	255	1.0	0.06	1.0	0.06	0.0	-10.0901704076	0.0	10.2855053016
16183.0	747852.0	5800.0	10652.0	747852.0	4000000.0	107.0	4.0	2.19	2.36	1.1	0.05	9.43	0.6	1.19	0.27	11.37	0.38	3.51	2.52	0.66	AAA432.cd3.X1.Y11.tile.tissue.png	8	1	2000	8	d432532b45d53f0966f960c5a04c0313	0	0	0	0	0	0	0	0	0	0	0	0	0	/home/dhl_ec/bnelissen/Slides/CD3_manuscript/CD3_slides/AAA432.cd3/AAA432.cd3.run1	255	0.7	0.06	0.7	0.06	-9.29125281766	-12.111830096	1.5165537932	1.9825868125
61408.0	2007451.0	21717.0	12950.0	2007451.0	4000000.0	407.0	5.0	4.42	2.56	1.08	0.05	6.13	0.34	0.7	0.13	8.34	0.28	2.07	1.43	0.41	AAA432.cd3.X1.Y12.tile.tissue.png	9	1	2000	9	e8a1ea83b75eb92dd6fff1dfc0e164e9	0	0	0	0	0	0	0	0	0	0	0	0	0	/home/dhl_ec/bnelissen/Slides/CD3_manuscript/CD3_slides/AAA432.cd3/AAA432.cd3.run1	255	0.7	0.06	0.7	0.06	-9.22880745344	-11.0595510495	1.32679756639	0.48946015625
65694.0	2460879.0	22872.0	13582.0	2460879.0	4000000.0	406.0	3.0	2.02	2.77	1.12	0.04	6.58	0.55	1.19	0.18	15.3	0.45	3.14	1.52	0.63	AAA432.cd3.X1.Y13.tile.tissue.png	10	1	2000	10	08b541e42d061d7bd6ff69433bd9d571	0	0	0	0	0	0	0	0	0	0	0	0	0	/home/dhl_ec/bnelissen/Slides/CD3_manuscript/CD3_slides/AAA432.cd3/AAA432.cd3.run1	255	0.7	0.06	0.7	0.06	-9.41515054878	-12.5747477165	1.83194605532	0.47749421875
30662.0	867326.0	9891.0	9174.0	867326.0	4000000.0	170.0	8.0	3.88	2.34	1.1	0.06	10.04	0.56	1.23	0.32	11.42	0.42	3.48	2.36	0.56	AAA432.cd3.X1.Y14.tile.tissue.png	11	1	2000	11	457e829c760a784e89961721195c6d5d	0	0	0	0	0	0	0	0	0	0	0	0	0	/home/dhl_ec/bnelissen/Slides/CD3_manuscript/CD3_slides/AAA432.cd3/AAA432.cd3.run1	255	0.7	0.06	0.7	0.06	-9.1072946157	-12.9159316608	1.59133058109	0.25413975
3985.0	77498.0	1179.0	2640.0	77498.0	4000000.0	18.0	4.0	3.05	3.12	1.12	0.05	6.05	0.33	0.69	0.19	6.22	0.29	2.89	2.5	0.52	AAA432.cd3.X1.Y15.tile.tissue.png	12	1	2000	12	a41fab753571ecb87255f64332ce2358	0	0	0	0	0	0	0	0	0	0	0	0	0	/home/dhl_ec/bnelissen/Slides/CD3_manuscript/CD3_slides/AAA432.cd3/AAA432.cd3.run1	255	0.7	0.06	0.7	0.06	-9.31529122899	-11.8558758534	1.82986926262	1.73835572461
0.0	0.0	0.0	0.0	0.0	4000000.0	0.0	0.0	2.76	1.43	1.04	0.05	5.76	0.27	0.76	0.19	4.3	0.12	1.86	2.41	0.54	AAA432.cd3.X1.Y16.tile.tissue.png	13	1	2000	13	6b0b70a9d30e3a321b0c254ff090f417	0	0	0	0	0	0	0	0	0	0	0	0	0	/home/dhl_ec/bnelissen/Slides/CD3_manuscript/CD3_slides/AAA432.cd3/AAA432.cd3.run1	255	1.0	0.06	1.0	0.06	0.0	-10.2125189	0.0	10.6655900824
0.0	0.0	0.0	0.0	0.0	4000000.0	0.0	0.0	3.29	1.94	1.71	0.07	7.21	0.28	0.77	0.21	4.27	0.12	1.88	1.43	0.33	AAA432.cd3.X1.Y17.tile.tissue.png	14	1	2000	14	38865787f1bd6c330dcaf6743321efb3	0	0	0	0	0	0	0	0	0	0	0	0	0	/home/dhl_ec/bnelissen/Slides/CD3_manuscript/CD3_slides/AAA432.cd3/AAA432.cd3.run1	255	1.0	0.06	1.0	0.06	0.0	-11.8197312045	0.0	7.45316519067
0.0	0.0	0.0	0.0	0.0	4000000.0	0.0	0.0	2.26	1.76	1.06	0.05	5.79	0.28	0.71	0.2	4.28	0.12	1.86	1.44	0.35	AAA432.cd3.X1.Y18.tile.tissue.png	15	1	2000	15	46c85f78e6a29742a184d7f34a34f163	0	0	0	0	0	0	0	0	0	0	0	0	0	/home/dhl_ec/bnelissen/Slides/CD3_manuscript/CD3_slides/AAA432.cd3/AAA432.cd3.run1	255	1.0	0.06	1.0	0.06	0.0	-10.5202337233	0.0	6.1464631996
14815.0	1248350.0	6253.0	8919.0	1248350.0	4000000.0	134.0	4.0	2.35	1.27	1.07	0.04	6.64	0.42	0.68	0.15	7.22	0.4	2.45	1.42	0.5	AAA432.cd3.X1.Y19.tile.tissue.png	16	1	2000	16	c4ef2ef5150e6c8c14d27bd0ff1e66c2	0	0	0	0	0	0	0	0	0	0	0	0	0	/home/dhl_ec/bnelissen/Slides/CD3_manuscript/CD3_slides/AAA432.cd3/AAA432.cd3.run1	255	0.7	0.06	0.7	0.06	-9.24528717328	-11.910047901	1.15279922772	0.123456246094
17088.0	1772288.0	6480.0	14009.0	1772288.0	4000000.0	140.0	4.0	4.33	2.32	1.77	0.06	6.42	0.35	0.68	0.13	7.54	0.26	2.35	1.42	0.62	AAA432.cd3.X1.Y20.tile.tissue.png	17	1	2000	17	efde2d11beae6f5f164e483a3aa5bdc8	0	0	0	0	0	0	0	0	0	0	0	0	0	/home/dhl_ec/bnelissen/Slides/CD3_manuscript/CD3_slides/AAA432.cd3/AAA432.cd3.run1	255	0.7	0.06	0.7	0.06	-9.08667128653	-12.1215331193	1.14057000354	0.154793265625
13816.0	1386485.0	5030.0	16679.0	1386485.0	4000000.0	98.0	4.0	2.25	1.81	1.77	0.04	6.51	0.46	0.66	0.14	7.46	0.38	2.58	1.44	0.72	AAA432.cd3.X1.Y21.tile.tissue.png	18	1	2000	18	d39f8037b82b9c0e2872ceda7c0928aa	0	0	0	0	0	0	0	0	0	0	0	0	0	/home/dhl_ec/bnelissen/Slides/CD3_manuscript/CD3_slides/AAA432.cd3/AAA432.cd3.run1	255	0.7	0.06	0.7	0.06	-9.56675876959	-12.7431988453	1.75277391591	0.268005804688
26867.0	1028072.0	9228.0	15821.0	1028072.0	4000000.0	160.0	6.0	3.5	3.76	1.74	0.0700000000001	10.24	0.55	1.27	0.28	11.61	0.37	3.3	2.31	2.54	AAA432.cd3.X1.Y22.tile.tissue.png	19	1	2000	19	8bcb96329478595c3cd7672453b5c76a	0	0	0	0	0	0	0	0	0	0	0	0	0	/home/dhl_ec/bnelissen/Slides/CD3_manuscript/CD3_slides/AAA432.cd3/AAA432.cd3.run1	255	0.7	0.06	0.7	0.06	-9.25750960955	-12.6224920515	1.81300753234	2.45800676562
0.0	61557.0	0.0	3232.0	61557.0	3000000.0	0.0	5.0	1.67	1.28	1.35	0.05	6.07	0.26	0.59	0.15	4.06	0.1	1.52	1.07	0.25	AAA432.cd3.X1.Y23.tile.tissue.png	20	1	2000	20	2b85bab1ec9934957472ca1e3e6d73ba	0	0	0	0	0	0	0	0	0	0	0	0	0	/home/dhl_ec/bnelissen/Slides/CD3_manuscript/CD3_slides/AAA432.cd3/AAA432.cd3.run1	255	0.7	0.06	0.7	0.06	0.0	-12.3612013541	1.36999599964	3.97630249023
0.0	7561.0	0.0	442.0	7561.0	4000000.0	0.0	1.0	1.57	2.43	1.07	0.05	6.19	0.34	0.79	0.2	5.31	0.13	1.94	1.43	0.85	AAA432.cd3.X1.Y4.tile.tissue.png	21	1	2000	21	906368fcb3a442bc4b63f9a31e6ae9f3	0	0	0	0	0	0	0	0	0	0	0	0	0	/home/dhl_ec/bnelissen/Slides/CD3_manuscript/CD3_slides/AAA432.cd3/AAA432.cd3.run1	255	0.7	0.06	0.7	0.06	0.0	-11.4440583124	0.0804283284365	5.20266360969
0.0	0.0	0.0	0.0	0.0	4000000.0	0.0	0.0	1.6	1.81	1.09	0.0500000000001	5.19	0.28	0.79	0.2	4.38	0.12	1.88	1.43	0.88	AAA432.cd3.X1.Y5.tile.tissue.png	22	1	2000	22	0aa195620077a0555e07824428cb5768	0	0	0	0	0	0	0	0	0	0	0	0	0	/home/dhl_ec/bnelissen/Slides/CD3_manuscript/CD3_slides/AAA432.cd3/AAA432.cd3.run1	255	1.0	0.06	1.0	0.06	0.0	0.0	0.0	7.029871
0.0	8877.0	0.0	606.0	8877.0	4000000.0	0.0	2.0	1.54	1.71	1.07	0.04	6.07	0.34	0.79	0.2	5.44	0.13	1.94	1.44	1.54	AAA432.cd3.X1.Y6.tile.tissue.png	23	1	2000	23	ecd97ae6ec85693c7ad83dfc7a7346fb	0	0	0	0	0	0	0	0	0	0	0	0	0	/home/dhl_ec/bnelissen/Slides/CD3_manuscript/CD3_slides/AAA432.cd3/AAA432.cd3.run1	255	0.7	0.06	0.7	0.06	0.0	-11.0554091894	0.158066904597	6.19864826386
0.0	0.0	0.0	0.0	0.0	4000000.0	0.0	0.0	2.79	2.66	1.11	0.05	5.86	0.28	1.05	0.19	4.87	0.19	2.94	2.29	0.89	AAA432.cd3.X1.Y7.tile.tissue.png	24	1	2000	24	d9db46d7b3827be6f1c878254a98dd2a	0	0	0	0	0	0	0	0	0	0	0	0	0	/home/dhl_ec/bnelissen/Slides/CD3_manuscript/CD3_slides/AAA432.cd3/AAA432.cd3.run1	255	1.0	0.06	1.0	0.06	0.0	-11.7969742797	0.0	7.43105582677
0.0	0.0	0.0	0.0	0.0	4000000.0	0.0	0.0	1.59	3.24	1.76	0.0700000000001	8.64	0.44	1.26	0.3	6.38	0.2	2.95	2.28	1.05	AAA432.cd3.X1.Y8.tile.tissue.png	25	1	2000	25	bfc4193909c5ad11eb9e39d259c17f0a	0	0	0	0	0	0	0	0	0	0	0	0	0	/home/dhl_ec/bnelissen/Slides/CD3_manuscript/CD3_slides/AAA432.cd3/AAA432.cd3.run1	255	1.0	0.06	1.0	0.06	0.0	-11.9217190003	0.0	7.54155798569
0.0	0.0	0.0	0.0	0.0	4000000.0	0.0	0.0	2.25	2.05	1.92	0.0700000000001	7.62	0.45	1.27	0.3	6.37	0.22	3.13	2.31	1.91	AAA432.cd3.X1.Y9.tile.tissue.png	26	1	2000	26	0bb572d5c20cd22c17b17506cc9f5c5c	0	0	0	0	0	0	0	0	0	0	0	0	0	/home/dhl_ec/bnelissen/Slides/CD3_manuscript/CD3_slides/AAA432.cd3/AAA432.cd3.run1	255	1.0	0.06	1.0	0.06	0.0	0.0	0.0	11.598458
0.0	692785.0	0.0	20436.0	692785.0	4000000.0	0.0	19.0	2.61	2.22	1.74	0.0700000000001	10.13	0.61	1.3	0.3	9.84	0.26	3.27	2.36	0.63	AAA432.cd3.X10.Y1.tile.tissue.png	27	1	2000	27	9f14ab74d837945d568ffa9b151c7713	0	0	0	0	0	0	0	0	0	0	0	0	0	/home/dhl_ec/bnelissen/Slides/CD3_manuscript/CD3_slides/AAA432.cd3/AAA432.cd3.run1	255	0.7	0.06	0.7	0.06	-8.77364440438	-11.4102928105	1.09098341136	2.11182450391
18997.0	2832650.0	8942.0	37373.0	2832650.0	4000000.0	194.0	26.0	3.14	1.97	1.05	0.0600000000001	10.57	0.35	0.68	0.1	8.25	0.3	2.11	1.42	0.39	AAA432.cd3.X10.Y10.tile.tissue.png	28	1	2000	28	e726069bb325eb5bf86b6c8dcd35e02c	0	0	0	0	0	0	0	0	0	0	0	0	0	/home/dhl_ec/bnelissen/Slides/CD3_manuscript/CD3_slides/AAA432.cd3/AAA432.cd3.run1	255	0.7	0.06	0.7	0.06	-9.1855324037	-12.9606399627	1.75953786036	0.364445972656
32243.0	3301645.0	14491.0	26088.0	3301645.0	4000000.0	310.0	11.0	2.78	2.61	1.07	0.0400000000001	6.62	0.55	1.24	0.12	12.91	0.51	3.3	2.26	0.61	AAA432.cd3.X10.Y11.tile.tissue.png	29	1	2000	29	7c9960d34f50130728cf04d014e475db	0	0	0	0	0	0	0	0	0	0	0	0	0	/home/dhl_ec/bnelissen/Slides/CD3_manuscript/CD3_slides/AAA432.cd3/AAA432.cd3.run1	255	0.7	0.06	0.7	0.06	-9.34437765013	-12.9991253267	1.99959772063	0.355664402344
53378.0	2814624.0	22035.0	17988.0	2814624.0	4000000.0	459.0	5.0	3.24	2.75	1.74	0.0599999999999	8.62	0.35	0.67	0.1	9.16	0.31	2.12	1.43	0.6	AAA432.cd3.X10.Y12.tile.tissue.png	30	1	2000	30	c4875180578992efc2b239876842f938	0	0	0	0	0	0	0	0	0	0	0	0	0	/home/dhl_ec/bnelissen/Slides/CD3_manuscript/CD3_slides/AAA432.cd3/AAA432.cd3.run1	255	0.7	0.06	0.7	0.06	-9.31958903655	-12.8047434986	1.3596748823	0.289628449219
4319.0	106909.0	2058.0	1909.0	106909.0	4000000.0	45.0	1.0	2.69	1.17	1.07	0.05	6.38	0.35	0.66	0.19	6.5	0.2	1.96	1.44	0.34	AAA432.cd3.X10.Y13.tile.tissue.png	31	1	2000	31	aefefc303ce5f5551bef1492deec10a2	0	0	0	0	0	0	0	0	0	0	0	0	0	/home/dhl_ec/bnelissen/Slides/CD3_manuscript/CD3_slides/AAA432.cd3/AAA432.cd3.run1	255	0.7	0.06	0.7	0.06	-9.26959661329	-12.663325411	1.39996502908	0.0927755097656
0.0	2417.0	0.0	230.0	2417.0	4000000.0	0.0	1.0	2.25	2.04	1.19	0.04	7.6	0.51	1.13	0.34	8.73	0.23	3.34	2.4	0.55	AAA432.cd3.X10.Y14.tile.tissue.png	32	1	2000	32	c9d4d72fdb6efd98ec7ee030d2a56d92	0	0	0	0	0	0	0	0	0	0	0	0	0	/home/dhl_ec/bnelissen/Slides/CD3_manuscript/CD3_slides/AAA432.cd3/AAA432.cd3.run1	255	0.7	0.06	0.7	0.06	0.0	-12.4889755358	2.03363928521	0.0647706153564
0.0	0.0	0.0	0.0	0.0	4000000.0	0.0	0.0	2.81	3.02	1.04	0.05	5.59	0.28	0.66	0.19	4.34	0.12	1.85	2.27	0.52	AAA432.cd3.X10.Y15.tile.tissue.png	33	1	2000	33	ba30c90185f03948e9df4dfe5cebd07b	0	0	0	0	0	0	0	0	0	0	0	0	0	/home/dhl_ec/bnelissen/Slides/CD3_manuscript/CD3_slides/AAA432.cd3/AAA432.cd3.run1	255	1.0	0.06	1.0	0.06	0.0	-12.0541428003	0.0	0.0471113953657
0.0	0.0	0.0	0.0	0.0	4000000.0	0.0	0.0	2.4	1.49	1.75	0.0599999999999	8.52	0.45	1.11	0.3	6.62	0.19	2.34	2.3	0.53	AAA432.cd3.X10.Y16.tile.tissue.png	34	1	2000	34	6c3ca7e282e2a0dca8d25328c008c280	0	0	0	0	0	0	0	0	0	0	0	0	0	/home/dhl_ec/bnelissen/Slides/CD3_manuscript/CD3_slides/AAA432.cd3/AAA432.cd3.run1	255	1.0	0.06	1.0	0.06	0.0	-12.0026328407	0.0	0.0301836249738
94655.0	3445232.0	38324.0	11630.0	3445232.0	4000000.0	785.0	3.0	2.31	1.39	1.75	0.0599999999999	9.97	0.6	1.16	0.11	14.38	0.53	3.24	2.25	0.62	AAA432.cd3.X10.Y17.tile.tissue.png	35	1	2000	35	da28c062e8f30cdab2cc669e7cfabbfb	0	0	0	0	0	0	0	0	0	0	0	0	0	/home/dhl_ec/bnelissen/Slides/CD3_manuscript/CD3_slides/AAA432.cd3/AAA432.cd3.run1	255	0.7	0.06	0.7	0.06	-9.13841402227	-12.3143614747	1.14455214264	0.234170648438
189467.0	3960003.0	69862.0	9460.0	3960003.0	4000000.0	1345.0	1.0	2.14	1.49	1.04	0.04	6.77	0.34	0.68	0.05	10.53	0.37	2.03	1.45	0.41	AAA432.cd3.X10.Y18.tile.tissue.png	36	1	2000	36	4ad668c2101447c11043193c2e095817	0	0	0	0	0	0	0	0	0	0	0	0	0	/home/dhl_ec/bnelissen/Slides/CD3_manuscript/CD3_slides/AAA432.cd3/AAA432.cd3.run1	255	0.7	0.0854726423746	0.7	0.0854726423746	-9.49092858326	-13.1965890925	1.40902869169	0.309767349609
78324.0	3980487.0	32786.0	8530.0	3980487.0	4000000.0	709.0	1.0	3.61	2.56	1.08	0.04	5.83	0.34	0.67	0.05	9.35	0.35	2.04	1.42	0.4	AAA432.cd3.X10.Y19.tile.tissue.png	37	1	2000	37	f308c290dcacb7cc6b336b67dac81df4	0	0	0	0	0	0	0	0	0	0	0	0	0	/home/dhl_ec/bnelissen/Slides/CD3_manuscript/CD3_slides/AAA432.cd3/AAA432.cd3.run1	255	0.7	0.0624666973748	0.7	0.0624666973748	-9.2235282274	-12.1404148314	0.824069086815	0.205287690186
892.0	3705312.0	489.0	18691.0	3705312.0	4000000.0	12.0	11.0	1.11	2.43	1.13	0.05	6.43	0.35	0.67	0.0599999999999	8.5	0.33	2.07	1.43	0.56	AAA432.cd3.X10.Y2.tile.tissue.png	38	1	2000	38	5428bdd825748af1b1dd3faac77b9a78	0	0	0	0	0	0	0	0	0	0	0	0	0	/home/dhl_ec/bnelissen/Slides/CD3_manuscript/CD3_slides/AAA432.cd3/AAA432.cd3.run1	255	0.7	0.06	0.7	0.06	-8.90469727758	-12.4987549698	0.928383370291	0.205206058594
109952.0	3916804.0	41327.0	8296.0	3916804.0	4000000.0	815.0	1.0	2.12	1.38	1.03	0.04	6.06	0.34	0.67	0.05	9.98	0.36	2.06	1.43	0.43	AAA432.cd3.X10.Y20.tile.tissue.png	39	1	2000	39	63329c01019cc22619c873f613e84e1f	0	0	0	0	0	0	0	0	0	0	0	0	0	/home/dhl_ec/bnelissen/Slides/CD3_manuscript/CD3_slides/AAA432.cd3/AAA432.cd3.run1	255	0.7	0.0759365422904	0.7	0.0759365422904	-9.00852100086	-12.8580787504	0.682228878985	0.294340235352
31851.0	2626563.0	12319.0	17615.0	2626563.0	4000000.0	254.0	12.0	2.58	1.68	1.05	0.04	6.09	0.35	0.67	0.1	7.98	0.29	2.09	1.43	0.39	AAA432.cd3.X10.Y21.tile.tissue.png	40	1	2000	40	bec27cdb99c929dc059544ab5a7df12e	0	0	0	0	0	0	0	0	0	0	0	0	0	/home/dhl_ec/bnelissen/Slides/CD3_manuscript/CD3_slides/AAA432.cd3/AAA432.cd3.run1	255	0.7	0.06	0.7	0.06	-9.12335080689	-12.6289090987	1.03202058066	0.229632507812
8539.0	3185182.0	4444.0	14748.0	3185182.0	4000000.0	116.0	2.0	2.88	2.23	1.12	0.04	10.76	0.35	0.67	0.0799999999999	8.27	0.31	2.08	1.42	0.83	AAA432.cd3.X10.Y22.tile.tissue.png	41	1	2000	41	95fd8b9667b050bc6c965e3150970593	0	0	0	0	0	0	0	0	0	0	0	0	0	/home/dhl_ec/bnelissen/Slides/CD3_manuscript/CD3_slides/AAA432.cd3/AAA432.cd3.run1	255	0.7	0.06	0.7	0.06	-8.9603684852	-12.4672183335	1.19272944988	0.139635692383
4113.0	1255467.0	1465.0	6238.0	1255467.0	3000000.0	28.0	1.0	1.87	2.1	0.97	0.03	4.68	0.25	0.49	0.0999999999999	5.32	0.19	1.48	1.08	0.29	AAA432.cd3.X10.Y23.tile.tissue.png	42	1	2000	42	1ecb437685fa0fdb20063e7a3b2550c4	0	0	0	0	0	0	0	0	0	0	0	0	0	/home/dhl_ec/bnelissen/Slides/CD3_manuscript/CD3_slides/AAA432.cd3/AAA432.cd3.run1	255	0.7	0.06	0.7	0.06	-8.95816553491	-10.0965946954	1.11290842255	0.320699921875
70425.0	3975360.0	30172.0	9406.0	3975360.0	4000000.0	642.0	1.0	2.94	3.56	1.77	0.0700000000002	8.96	0.35	0.67	0.0600000000002	9.35	0.35	2.04	1.43	0.39	AAA432.cd3.X10.Y3.tile.tissue.png	43	1	2000	43	0b767c1f343dd46da30f8ed7adb18484	0	0	0	0	0	0	0	0	0	0	0	0	0	/home/dhl_ec/bnelissen/Slides/CD3_manuscript/CD3_slides/AAA432.cd3/AAA432.cd3.run1	255	0.7	0.06	0.7	0.06	-9.46473092974	-12.7679201627	1.22265603448	0.30793621936
106830.0	4000000.0	40955.0	7996.0	4000000.0	4000000.0	841.0	1.0	2.99	2.86	1.08	0.0400000000002	6.7	0.45	1.13	0.0599999999999	10.43	0.36	3.39	2.46	0.65	AAA432.cd3.X10.Y4.tile.tissue.png	44	1	2000	44	808b698ac9d910a23bdca7dbe3242bf5	0	0	0	0	0	0	0	0	0	0	0	0	0	/home/dhl_ec/bnelissen/Slides/CD3_manuscript/CD3_slides/AAA432.cd3/AAA432.cd3.run1	255	0.7	0.06	0.7	0.06	-9.5444548784	-12.0708976015	0.814525177338	0.244975371094
33341.0	3558128.0	14470.0	20390.0	3558128.0	4000000.0	332.0	10.0	3.47	2.11	1.05	0.04	5.91	0.34	0.67	0.0699999999999	8.76	0.33	2.07	1.44	0.62	AAA432.cd3.X10.Y5.tile.tissue.png	45	1	2000	45	9f17876bf51b7b4ca7a566d349ea7c92	0	0	0	0	0	0	0	0	0	0	0	0	0	/home/dhl_ec/bnelissen/Slides/CD3_manuscript/CD3_slides/AAA432.cd3/AAA432.cd3.run1	255	0.7	0.06	0.7	0.06	-8.66858689905	-12.2689999876	0.741502931037	0.274359790039
1512.0	566331.0	701.0	44397.0	566331.0	4000000.0	17.0	80.0	3.14	2.7	1.15	0.0400000000002	6.29	0.56	1.16	0.31	7.01	0.21	2.16	2.25	0.57	AAA432.cd3.X10.Y6.tile.tissue.png	46	1	2000	46	739b873852610edb42a448301fccaa15	0	0	0	0	0	0	0	0	0	0	0	0	0	/home/dhl_ec/bnelissen/Slides/CD3_manuscript/CD3_slides/AAA432.cd3/AAA432.cd3.run1	255	0.7	0.06	0.7	0.06	-8.98342196037	-12.6930606545	1.32346330439	0.150371554688
1069.0	568805.0	492.0	43738.0	568805.0	4000000.0	12.0	82.0	2.89	2.24	1.76	0.0700000000002	9.88	0.57	1.14	0.29	9.92	0.36	3.06	2.26	0.58	AAA432.cd3.X10.Y7.tile.tissue.png	47	1	2000	47	84bd46595b6cba6408c92af71f537511	0	0	0	0	0	0	0	0	0	0	0	0	0	/home/dhl_ec/bnelissen/Slides/CD3_manuscript/CD3_slides/AAA432.cd3/AAA432.cd3.run1	255	0.7	0.06	0.7	0.06	-9.28090799882	-12.7213181539	1.39404107752	0.151533992187
2985.0	1450882.0	1444.0	23536.0	1450882.0	4000000.0	33.0	14.0	4.01	3.14	1.12	0.04	6.2	0.36	0.68	0.15	7.05	0.25	2.09	1.44	0.37	AAA432.cd3.X10.Y8.tile.tissue.png	48	1	2000	48	70c1b85f8954900f72777ba3441bb86a	0	0	0	0	0	0	0	0	0	0	0	0	0	/home/dhl_ec/bnelissen/Slides/CD3_manuscript/CD3_slides/AAA432.cd3/AAA432.cd3.run1	255	0.7	0.06	0.7	0.06	-9.14637769738	-13.0012045988	1.40944917084	0.17625178125
2822.0	1657799.0	1341.0	30172.0	1657799.0	4000000.0	33.0	34.0	3.13	2.48	1.08	0.04	6.46	0.35	0.67	0.14	7.19	0.26	2.11	1.43	0.36	AAA432.cd3.X10.Y9.tile.tissue.png	49	1	2000	49	f5a9488812c9dcfe0193d1e8ac603402	0	0	0	0	0	0	0	0	0	0	0	0	0	/home/dhl_ec/bnelissen/Slides/CD3_manuscript/CD3_slides/AAA432.cd3/AAA432.cd3.run1	255	0.7	0.06	0.7	0.06	-9.27199202652	-13.0825955146	1.32323294986	0.231231867187
574.0	1102107.0	325.0	27466.0	1102107.0	4000000.0	8.0	20.0	2.31	1.79	1.03	0.05	6.58	0.35	0.71	0.16	6.75	0.24	2.06	1.43	0.36	AAA432.cd3.X11.Y1.tile.tissue.png	50	1	2000	50	90c5b21c876a56b37c80d37f174090a2	0	0	0	0	0	0	0	0	0	0	0	0	0	/home/dhl_ec/bnelissen/Slides/CD3_manuscript/CD3_slides/AAA432.cd3/AAA432.cd3.run1	255	0.7	0.06	0.7	0.06	-8.95953411566	-12.0256851418	1.18775146985	3.51688191406
3705.0	1651312.0	1652.0	48342.0	1651312.0	4000000.0	37.0	44.0	2.1	1.24	1.03	0.04	6.18	0.36	0.66	0.13	7.14	0.26	2.18	1.43	0.61	AAA432.cd3.X11.Y10.tile.tissue.png	51	1	2000	51	c3e0517ee07ab2026066825956d513b7	0	0	0	0	0	0	0	0	0	0	0	0	0	/home/dhl_ec/bnelissen/Slides/CD3_manuscript/CD3_slides/AAA432.cd3/AAA432.cd3.run1	255	0.7	0.06	0.7	0.06	-9.22972881617	-13.0276622487	1.71435900042	0.227809835938
37464.0	2906380.0	13852.0	37985.0	2906380.0	4000000.0	276.0	12.0	3.33	2.99	1.07	0.04	6.23	0.35	0.66	0.0900000000001	8.24	0.48	3.44	2.36	0.64	AAA432.cd3.X11.Y11.tile.tissue.png	52	1	2000	52	beb24674dcb0f45b8298099762d6eb69	0	0	0	0	0	0	0	0	0	0	0	0	0	/home/dhl_ec/bnelissen/Slides/CD3_manuscript/CD3_slides/AAA432.cd3/AAA432.cd3.run1	255	0.7	0.06	0.7	0.06	-9.27338831318	-12.9989342494	1.63321161847	0.351587957031
2592.0	799883.0	993.0	40715.0	799883.0	4000000.0	22.0	41.0	2.96	3.09	1.04	0.0400000000002	6.09	0.36	0.66	0.17	6.61	0.22	2.1	1.43	0.55	AAA432.cd3.X11.Y12.tile.tissue.png	53	1	2000	53	bcdbebdeae553c2f03575a6dfb88d4ea	0	0	0	0	0	0	0	0	0	0	0	0	0	/home/dhl_ec/bnelissen/Slides/CD3_manuscript/CD3_slides/AAA432.cd3/AAA432.cd3.run1	255	0.7	0.06	0.7	0.06	-9.36229187407	-12.9243609902	1.46720294001	0.168584015625
0.0	0.0	0.0	0.0	0.0	4000000.0	0.0	0.0	2.04	2.17	1.11	0.04	5.57	0.27	0.67	0.18	4.3	0.12	1.85	1.43	0.34	AAA432.cd3.X11.Y13.tile.tissue.png	54	1	2000	54	9666b90c9fe814dc1e7c7872d3c7c122	0	0	0	0	0	0	0	0	0	0	0	0	0	/home/dhl_ec/bnelissen/Slides/CD3_manuscript/CD3_slides/AAA432.cd3/AAA432.cd3.run1	255	1.0	0.06	1.0	0.06	0.0	-12.659256872	0.0	0.0764990394478
0.0	0.0	0.0	0.0	0.0	4000000.0	0.0	0.0	1.28	1.87	1.05	0.04	5.61	0.28	0.66	0.19	4.32	0.12	1.86	1.43	0.33	AAA432.cd3.X11.Y14.tile.tissue.png	55	1	2000	55	918a65d68b4d90c42e2a86cf51dcad49	0	0	0	0	0	0	0	0	0	0	0	0	0	/home/dhl_ec/bnelissen/Slides/CD3_manuscript/CD3_slides/AAA432.cd3/AAA432.cd3.run1	255	1.0	0.06	1.0	0.06	0.0	-12.2034132457	0.0	0.0498567573051
0.0	6700.0	0.0	534.0	6700.0	4000000.0	0.0	2.0	3.52	2.13	1.14	0.04	5.94	0.35	0.66	0.19	5.82	0.13	1.93	1.44	0.33	AAA432.cd3.X11.Y15.tile.tissue.png	56	1	2000	56	4f20430a2abc0d7b43f1e1ee90ff855d	0	0	0	0	0	0	0	0	0	0	0	0	0	/home/dhl_ec/bnelissen/Slides/CD3_manuscript/CD3_slides/AAA432.cd3/AAA432.cd3.run1	255	0.7	0.06	0.7	0.06	-8.67415999349	-12.5344112645	3.18875989439	0.0487111317139
157.0	7835.0	82.0	686.0	7835.0	4000000.0	2.0	3.0	3.14	2.66	1.08	0.04	5.91	0.34	0.65	0.19	6.12	0.29	2.19	1.43	0.33	AAA432.cd3.X11.Y16.tile.tissue.png	57	1	2000	57	1351b2a217eb40750a4918a13bb78a22	0	0	0	0	0	0	0	0	0	0	0	0	0	/home/dhl_ec/bnelissen/Slides/CD3_manuscript/CD3_slides/AAA432.cd3/AAA432.cd3.run1	255	0.7	0.06	0.7	0.06	-8.9094267375	-12.3640322723	2.32223500396	0.0304995158691
115864.0	2336264.0	44461.0	11983.0	2336264.0	4000000.0	944.0	4.0	2.82	2.24	1.04	0.04	6.24	0.35	0.68	0.11	8.53	0.3	2.05	1.43	0.37	AAA432.cd3.X11.Y17.tile.tissue.png	58	1	2000	58	f748bfa851ff3b932a6e32cd5fb9114d	0	0	0	0	0	0	0	0	0	0	0	0	0	/home/dhl_ec/bnelissen/Slides/CD3_manuscript/CD3_slides/AAA432.cd3/AAA432.cd3.run1	255	0.7	0.06	0.7	0.06	-9.36439082744	-12.7105142574	1.75598407883	0.284190855469
151921.0	3988032.0	59433.0	8722.0	3988032.0	4000000.0	1256.0	1.0	1.74	2.38	1.08	0.04	5.93	0.34	0.66	0.05	9.93	0.37	2.05	2.46	1.05	AAA432.cd3.X11.Y18.tile.tissue.png	59	1	2000	59	f9fda4b53c73f3871bec9b3240d5f68c	0	0	0	0	0	0	0	0	0	0	0	0	0	/home/dhl_ec/bnelissen/Slides/CD3_manuscript/CD3_slides/AAA432.cd3/AAA432.cd3.run1	255	0.7	0.06	0.7	0.06	-9.52241491134	-12.9016872587	1.25341297829	0.397016370605
56958.0	3980073.0	25183.0	8716.0	3980073.0	4000000.0	589.0	1.0	3.37	3.66	1.73	0.0600000000002	8.75	0.53	1.12	0.0700000000002	13.32	0.55	3.24	1.45	0.6	AAA432.cd3.X11.Y19.tile.tissue.png	60	1	2000	60	4ba296203a00a8977b99459628cc3456	0	0	0	0	0	0	0	0	0	0	0	0	0	/home/dhl_ec/bnelissen/Slides/CD3_manuscript/CD3_slides/AAA432.cd3/AAA432.cd3.run1	255	0.7	0.06	0.7	0.06	-9.47741494437	-12.5988423506	1.15078341269	0.217468795898
7253.0	3132599.0	3114.0	45664.0	3132599.0	4000000.0	70.0	44.0	2.99	2.16	1.78	0.0699999999999	9.44	0.56	1.11	0.13	11.8	0.48	3.35	2.26	0.59	AAA432.cd3.X11.Y2.tile.tissue.png	61	1	2000	61	aed12662c0f831afd1b41c66cdf33b5a	0	0	0	0	0	0	0	0	0	0	0	0	0	/home/dhl_ec/bnelissen/Slides/CD3_manuscript/CD3_slides/AAA432.cd3/AAA432.cd3.run1	255	0.7	0.06	0.7	0.06	-8.99835218704	-12.0017797643	0.951885184629	0.204936070313
91201.0	3983376.0	32031.0	8551.0	3983376.0	4000000.0	673.0	1.0	3.26	3.34	1.74	0.0700000000002	11.2	0.53	1.13	0.0800000000002	11.92	0.36	2.05	1.44	0.61	AAA432.cd3.X11.Y20.tile.tissue.png	62	1	2000	62	99ca27f25ed45f414d3aac1186c5b0f3	0	0	0	0	0	0	0	0	0	0	0	0	0	/home/dhl_ec/bnelissen/Slides/CD3_manuscript/CD3_slides/AAA432.cd3/AAA432.cd3.run1	255	0.7	0.0739667520109	0.7	0.0739667520109	-9.62813590655	-13.0074304002	0.897039359249	0.453016730713
87193.0	3986967.0	33695.0	8420.0	3986967.0	4000000.0	687.0	1.0	2.78	2.71	1.04	0.0400000000002	6.3	0.54	1.13	0.0799999999999	13.27	0.55	3.19	2.28	0.6	AAA432.cd3.X11.Y21.tile.tissue.png	63	1	2000	63	b7c190a9f258b7683be9caac2d0f53f2	0	0	0	0	0	0	0	0	0	0	0	0	0	/home/dhl_ec/bnelissen/Slides/CD3_manuscript/CD3_slides/AAA432.cd3/AAA432.cd3.run1	255	0.7	0.06	0.7	0.06	-9.42806523313	-12.7013186482	0.869075542507	0.24172204425
27924.0	3982443.0	13558.0	8976.0	3982443.0	4000000.0	338.0	1.0	1.24	1.32	1.03	0.0699999999999	8.93	0.54	1.13	0.0699999999999	13.12	0.58	3.26	2.34	0.67	AAA432.cd3.X11.Y22.tile.tissue.png	64	1	2000	64	5621fefa83ca638226b3d9e1dcd999b5	0	0	0	0	0	0	0	0	0	0	0	0	0	/home/dhl_ec/bnelissen/Slides/CD3_manuscript/CD3_slides/AAA432.cd3/AAA432.cd3.run1	255	0.7	0.06	0.7	0.06	-9.17177801478	-12.4548670565	1.14327531158	0.174736246826
5064.0	809720.0	2529.0	9048.0	809720.0	3000000.0	56.0	9.0	4.08	1.37	0.78	0.04	7.84	0.42	0.81	0.11	5.18	0.18	1.53	1.06	0.44	AAA432.cd3.X11.Y23.tile.tissue.png	65	1	2000	65	eaaa527f0ac9fc86c81732284db06b83	0	0	0	0	0	0	0	0	0	0	0	0	0	/home/dhl_ec/bnelissen/Slides/CD3_manuscript/CD3_slides/AAA432.cd3/AAA432.cd3.run1	255	0.7	0.06	0.7	0.06	-8.61697472534	-10.8357947205	1.47242218755	0.429211177083
74542.0	3964091.0	32237.0	10100.0	3964091.0	4000000.0	753.0	1.0	3.39	2.31	1.11	0.04	6.04	0.53	1.14	0.0799999999999	14.47	0.62	3.6	2.5	0.67	AAA432.cd3.X11.Y3.tile.tissue.png	66	1	2000	66	7fec49683c6f33a44aa591f3045de66f	0	0	0	0	0	0	0	0	0	0	0	0	0	/home/dhl_ec/bnelissen/Slides/CD3_manuscript/CD3_slides/AAA432.cd3/AAA432.cd3.run1	255	0.7	0.06	0.7	0.06	-9.45168221466	-12.7622910353	1.38272178461	0.272408814941
187266.0	3998785.0	66960.0	8125.0	3998785.0	4000000.0	1355.0	1.0	2.78	1.21	1.05	0.04	6.12	0.34	0.67	0.05	10.36	0.37	2.06	1.43	0.57	AAA432.cd3.X11.Y4.tile.tissue.png	67	1	2000	67	35493e80d857d33446ee450dbbbdbb89	0	0	0	0	0	0	0	0	0	0	0	0	0	/home/dhl_ec/bnelissen/Slides/CD3_manuscript/CD3_slides/AAA432.cd3/AAA432.cd3.run1	255	0.7	0.06	0.7	0.06	-9.50098442679	-12.5437899273	0.817410264503	0.435855142944
168554.0	2419076.0	62762.0	10487.0	2419076.0	4000000.0	1304.0	7.0	3.46	1.42	1.05	0.0400000000002	6.18	0.34	0.66	0.1	9.35	0.48	2.11	1.42	0.56	AAA432.cd3.X11.Y5.tile.tissue.png	68	1	2000	68	f0544bb127bd158e123c659281399b71	0	0	0	0	0	0	0	0	0	0	0	0	0	/home/dhl_ec/bnelissen/Slides/CD3_manuscript/CD3_slides/AAA432.cd3/AAA432.cd3.run1	255	0.7	0.06	0.7	0.06	-8.95144648272	-12.4391366282	0.817849187485	0.260818375
193.0	66621.0	89.0	6052.0	66621.0	4000000.0	2.0	16.0	2.0	2.62	1.06	0.04	5.93	0.43	0.67	0.19	6.1	0.2	2.03	1.42	0.34	AAA432.cd3.X11.Y6.tile.tissue.png	69	1	2000	69	2b9ee5ec2959201f174890019e8994ba	0	0	0	0	0	0	0	0	0	0	0	0	0	/home/dhl_ec/bnelissen/Slides/CD3_manuscript/CD3_slides/AAA432.cd3/AAA432.cd3.run1	255	0.7	0.06	0.7	0.06	-9.21814370307	-12.6259355829	1.31260128632	0.0895530185547
2638.0	821487.0	1343.0	18539.0	821487.0	4000000.0	31.0	10.0	2.11	2.94	1.09	0.0700000000002	9.03	0.35	0.67	0.17	6.74	0.22	2.07	1.43	0.53	AAA432.cd3.X11.Y7.tile.tissue.png	70	1	2000	70	7ce8b584d16c331c7eb8a875d433662a	0	0	0	0	0	0	0	0	0	0	0	0	0	/home/dhl_ec/bnelissen/Slides/CD3_manuscript/CD3_slides/AAA432.cd3/AAA432.cd3.run1	255	0.7	0.06	0.7	0.06	-9.11836941453	-12.6247248695	1.90054825234	0.132806441406
26656.0	2188592.0	11169.0	29348.0	2188592.0	4000000.0	239.0	23.0	2.22	2.02	1.04	0.04	6.44	0.35	0.67	0.12	7.66	0.28	2.14	1.43	0.37	AAA432.cd3.X11.Y8.tile.tissue.png	71	1	2000	71	ea9eb8c6c9ed4a9bf0b039a71f2d9ff8	0	0	0	0	0	0	0	0	0	0	0	0	0	/home/dhl_ec/bnelissen/Slides/CD3_manuscript/CD3_slides/AAA432.cd3/AAA432.cd3.run1	255	0.7	0.06	0.7	0.06	-9.29219985598	-13.0504702706	1.87890180769	0.302524886719
2629.0	1291447.0	1216.0	34151.0	1291447.0	4000000.0	29.0	40.0	2.65	1.24	1.04	0.04	6.41	0.36	0.67	0.15	6.97	0.24	2.14	1.43	0.36	AAA432.cd3.X11.Y9.tile.tissue.png	72	1	2000	72	f4c5277b7ba7619bce4118637baaec31	0	0	0	0	0	0	0	0	0	0	0	0	0	/home/dhl_ec/bnelissen/Slides/CD3_manuscript/CD3_slides/AAA432.cd3/AAA432.cd3.run1	255	0.7	0.06	0.7	0.06	-9.25154152394	-12.9024518634	1.96473771453	0.199680851563
283.0	84421.0	149.0	4772.0	84421.0	4000000.0	3.0	6.0	2.22	1.79	1.04	0.04	5.99	0.34	0.79	0.19	6.12	0.2	1.99	1.43	0.55	AAA432.cd3.X12.Y1.tile.tissue.png	73	1	2000	73	f83b72cbbe5d95042644990a35afcfc2	0	0	0	0	0	0	0	0	0	0	0	0	0	/home/dhl_ec/bnelissen/Slides/CD3_manuscript/CD3_slides/AAA432.cd3/AAA432.cd3.run1	255	0.7	0.06	0.7	0.06	-9.13657689496	-12.5235671292	2.14060039145	2.14013857129
9644.0	1497865.0	4643.0	9685.0	1497865.0	4000000.0	123.0	2.0	2.67	1.74	1.03	0.04	6.05	0.34	0.67	0.14	7.08	0.38	3.37	2.51	0.62	AAA432.cd3.X12.Y10.tile.tissue.png	74	1	2000	74	0f52003cacf53e8430e3a075d337bf2e	0	0	0	0	0	0	0	0	0	0	0	0	0	/home/dhl_ec/bnelissen/Slides/CD3_manuscript/CD3_slides/AAA432.cd3/AAA432.cd3.run1	255	0.7	0.06	0.7	0.06	-9.104394275	-12.4453258133	1.36015502399	0.152335890625
11788.0	1607557.0	5291.0	12022.0	1607557.0	4000000.0	131.0	4.0	2.44	1.38	1.04	0.04	6.07	0.34	0.66	0.13	7.19	0.25	2.1	1.43	0.35	AAA432.cd3.X12.Y11.tile.tissue.png	75	1	2000	75	150aaff1843a04c77d0ddbb8816ebb45	0	0	0	0	0	0	0	0	0	0	0	0	0	/home/dhl_ec/bnelissen/Slides/CD3_manuscript/CD3_slides/AAA432.cd3/AAA432.cd3.run1	255	0.7	0.06	0.7	0.06	-9.01996040482	-12.6943895018	1.05385806877	0.176750347656
1171.0	317317.0	547.0	5419.0	317317.0	4000000.0	13.0	3.0	2.59	2.62	1.06	0.04	5.99	0.34	0.66	0.18	6.33	0.21	2.04	1.46	0.52	AAA432.cd3.X12.Y12.tile.tissue.png	76	1	2000	76	8d0c207dc8bcdd46a578238de7aab069	0	0	0	0	0	0	0	0	0	0	0	0	0	/home/dhl_ec/bnelissen/Slides/CD3_manuscript/CD3_slides/AAA432.cd3/AAA432.cd3.run1	255	0.7	0.06	0.7	0.06	-9.18847134182	-12.4557858272	1.1751296558	0.0664062148438
0.0	2616.0	0.0	240.0	2616.0	4000000.0	0.0	1.0	2.78	1.49	1.68	0.04	5.93	0.34	0.66	0.19	5.32	0.13	1.94	1.42	0.78	AAA432.cd3.X12.Y13.tile.tissue.png	77	1	2000	77	93104589001b3bdc1e618715be960eb8	0	0	0	0	0	0	0	0	0	0	0	0	0	/home/dhl_ec/bnelissen/Slides/CD3_manuscript/CD3_slides/AAA432.cd3/AAA432.cd3.run1	255	0.7	0.06	0.7	0.06	0.0	-12.5090801597	1.68755431569	0.0412430621033
0.0	0.0	0.0	0.0	0.0	4000000.0	0.0	0.0	1.95	2.19	1.04	0.04	5.61	0.44	0.67	0.31	5.66	0.19	2.93	2.25	0.7	AAA432.cd3.X12.Y14.tile.tissue.png	78	1	2000	78	b515d5fb573dbbe818946c6c61712805	0	0	0	0	0	0	0	0	0	0	0	0	0	/home/dhl_ec/bnelissen/Slides/CD3_manuscript/CD3_slides/AAA432.cd3/AAA432.cd3.run1	255	1.0	0.06	1.0	0.06	0.0	-12.264318584	0.0	0.0413401935997
0.0	5967.0	0.0	354.0	5967.0	4000000.0	0.0	1.0	2.39	2.59	1.75	0.0699999999997	9.5	0.6	1.24	0.34	7.94	0.23	3.12	2.38	1.32	AAA432.cd3.X12.Y15.tile.tissue.png	79	1	2000	79	852348b8dd13b1b43f4b4f016837c91f	0	0	0	0	0	0	0	0	0	0	0	0	0	/home/dhl_ec/bnelissen/Slides/CD3_manuscript/CD3_slides/AAA432.cd3/AAA432.cd3.run1	255	0.7	0.06	0.7	0.06	0.0	-12.464993157	0.432803596866	0.0412864624329
191.0	2535.0	83.0	228.0	2535.0	4000000.0	1.0	1.0	1.95	2.3	1.04	0.0599999999999	8.33	0.34	0.66	0.19	6.12	0.2	1.96	1.43	0.92	AAA432.cd3.X12.Y16.tile.tissue.png	80	1	2000	80	7d2e7410a96fbb6d1fe95168cd8c064f	0	0	0	0	0	0	0	0	0	0	0	0	0	/home/dhl_ec/bnelissen/Slides/CD3_manuscript/CD3_slides/AAA432.cd3/AAA432.cd3.run1	255	0.7	0.06	0.7	0.06	-8.83561864202	-12.4577155219	2.69208175466	0.0357155831299
19465.0	346247.0	7696.0	3336.0	346247.0	4000000.0	173.0	2.0	1.8	1.91	1.04	0.0599999999999	9.85	0.59	1.25	0.32	9.39	0.21	1.99	1.44	2.25	AAA432.cd3.X12.Y17.tile.tissue.png	81	1	2000	81	22418ed6a66a9b45f8b5208a3e2ea367	0	0	0	0	0	0	0	0	0	0	0	0	0	/home/dhl_ec/bnelissen/Slides/CD3_manuscript/CD3_slides/AAA432.cd3/AAA432.cd3.run1	255	0.7	0.06	0.7	0.06	-9.11330822947	-12.2440843636	1.18974985199	0.0600961210938
33962.0	1982363.0	14686.0	7466.0	1982363.0	4000000.0	334.0	1.0	1.87	3.91	1.05	0.04	6.02	0.34	0.66	0.12	7.74	0.27	2.08	1.43	1.75	AAA432.cd3.X12.Y18.tile.tissue.png	82	1	2000	82	cd3c3e73ea037649417a962455ac72a0	0	0	0	0	0	0	0	0	0	0	0	0	0	/home/dhl_ec/bnelissen/Slides/CD3_manuscript/CD3_slides/AAA432.cd3/AAA432.cd3.run1	255	0.7	0.06	0.7	0.06	-9.01976021202	-12.7865656112	0.959582968516	0.220946886719
105091.0	2905375.0	39458.0	8237.0	2905375.0	4000000.0	896.0	3.0	1.83	3.95	1.84	0.0699999999997	9.91	0.58	1.14	0.14	12.87	0.5	3.47	2.19	0.95	AAA432.cd3.X12.Y19.tile.tissue.png	83	1	2000	83	625f2ef06168fc2a9079586c1378e460	0	0	0	0	0	0	0	0	0	0	0	0	0	/home/dhl_ec/bnelissen/Slides/CD3_manuscript/CD3_slides/AAA432.cd3/AAA432.cd3.run1	255	0.7	0.06	0.7	0.06	-9.35141351643	-12.7411889778	1.00907670908	0.293227240234
7548.0	847052.0	2745.0	20315.0	847052.0	4000000.0	59.0	12.0	2.58	2.62	1.07	0.0500000000002	6.32	0.59	1.19	0.27	9.78	0.35	3.51	2.33	0.55	AAA432.cd3.X12.Y2.tile.tissue.png	84	1	2000	84	6a2b2926c1eba11f893ebf979bd9b1d8	0	0	0	0	0	0	0	0	0	0	0	0	0	/home/dhl_ec/bnelissen/Slides/CD3_manuscript/CD3_slides/AAA432.cd3/AAA432.cd3.run1	255	0.7	0.06	0.7	0.06	-9.03492837611	-11.1156961761	0.953349594704	1.22731334375
88418.0	3770064.0	25059.0	9323.0	3770064.0	4000000.0	630.0	1.0	4.39	2.42	1.06	0.0599999999999	10.23	0.4	1.13	0.0799999999999	9.44	0.34	2.07	1.43	0.380000000001	AAA432.cd3.X12.Y20.tile.tissue.png	85	1	2000	85	23f66093e937c17d05f2ebdcc7a90372	0	0	0	0	0	0	0	0	0	0	0	0	0	/home/dhl_ec/bnelissen/Slides/CD3_manuscript/CD3_slides/AAA432.cd3/AAA432.cd3.run1	255	0.7	0.06	0.7	0.06	-9.34375917567	-12.8594648298	0.926865707646	0.399990717773
110856.0	3980385.0	46614.0	8828.0	3980385.0	4000000.0	996.0	1.0	1.82	3.28	1.06	0.04	6.15	0.34	0.67	0.0499999999997	9.59	0.36	2.06	1.43	0.559999999999	AAA432.cd3.X12.Y21.tile.tissue.png	86	1	2000	86	4e2b09cd4883fc3d72af8f6e052bd525	0	0	0	0	0	0	0	0	0	0	0	0	0	/home/dhl_ec/bnelissen/Slides/CD3_manuscript/CD3_slides/AAA432.cd3/AAA432.cd3.run1	255	0.7	0.06	0.7	0.06	-9.49081495432	-13.1166669532	1.06970641	0.423563008057
84074.0	3453342.0	34099.0	11482.0	3453342.0	4000000.0	722.0	1.0	2.57	2.72	1.75	0.0599999999999	7.79	0.35	0.67	0.0699999999997	9.07	0.33	2.08	1.43	0.59	AAA432.cd3.X12.Y22.tile.tissue.png	87	1	2000	87	6d5c94e4fd23a822629788b8a0e09bc6	0	0	0	0	0	0	0	0	0	0	0	0	0	/home/dhl_ec/bnelissen/Slides/CD3_manuscript/CD3_slides/AAA432.cd3/AAA432.cd3.run1	255	0.7	0.06	0.7	0.06	-9.44900745696	-12.7202286037	1.4435971177	0.344279880859
0.0	24702.0	0.0	1652.0	24702.0	3000000.0	0.0	4.0	3.29	2.99	1.33	0.0500000000002	5.27	0.25	0.49	0.14	4.4	0.0999999999999	1.45	1.07	0.38	AAA432.cd3.X12.Y23.tile.tissue.png	88	1	2000	88	c83c14c49a059572a97427cf45f2f623	0	0	0	0	0	0	0	0	0	0	0	0	0	/home/dhl_ec/bnelissen/Slides/CD3_manuscript/CD3_slides/AAA432.cd3/AAA432.cd3.run1	255	0.7	0.06	0.7	0.06	-7.17455628941	-10.8500275737	1.06301149776	1.76356958919
58769.0	1491294.0	22529.0	9146.0	1491294.0	4000000.0	493.0	11.0	3.58	2.5	1.05	0.04	6.51	0.34	0.67	0.14	7.47	0.4	3.23	1.43	0.54	AAA432.cd3.X12.Y3.tile.tissue.png	89	1	2000	89	d6d14d2a0f11a2484cc3337ef2ada7c7	0	0	0	0	0	0	0	0	0	0	0	0	0	/home/dhl_ec/bnelissen/Slides/CD3_manuscript/CD3_slides/AAA432.cd3/AAA432.cd3.run1	255	0.7	0.06	0.7	0.06	-9.58141160878	-12.837670515	1.5667842842	0.229334292969
72681.0	2509200.0	29109.0	9553.0	2509200.0	4000000.0	639.0	3.0	2.4	3.05	1.75	0.0700000000002	10.05	0.6	1.14	0.16	12.11	0.46	3.22	2.26	0.58	AAA432.cd3.X12.Y4.tile.tissue.png	90	1	2000	90	af159ed094beba32184da5efb6022794	0	0	0	0	0	0	0	0	0	0	0	0	0	/home/dhl_ec/bnelissen/Slides/CD3_manuscript/CD3_slides/AAA432.cd3/AAA432.cd3.run1	255	0.7	0.06	0.7	0.06	-9.07349550997	-12.7340025793	0.927134844821	0.27942653125
58094.0	1057547.0	21044.0	11963.0	1057547.0	4000000.0	424.0	12.0	3.37	1.26	1.42	0.0599999999999	9.27	0.56	1.11	0.24	10.61	0.37	3.18	2.28	0.69	AAA432.cd3.X12.Y5.tile.tissue.png	91	1	2000	91	808d206713f3732c99c9102699f9bfb1	0	0	0	0	0	0	0	0	0	0	0	0	0	/home/dhl_ec/bnelissen/Slides/CD3_manuscript/CD3_slides/AAA432.cd3/AAA432.cd3.run1	255	0.7	0.06	0.7	0.06	-9.27994213283	-12.7936469786	1.09877329857	0.318973898438
8184.0	484310.0	3588.0	4104.0	484310.0	4000000.0	81.0	3.0	2.87	1.49	1.73	0.0600000000004	9.32	0.54	1.11	0.28	9.2	0.32	3.09	2.36	0.54	AAA432.cd3.X12.Y6.tile.tissue.png	92	1	2000	92	83014fb6ef2032e3cd9e2e2828cfedab	0	0	0	0	0	0	0	0	0	0	0	0	0	/home/dhl_ec/bnelissen/Slides/CD3_manuscript/CD3_slides/AAA432.cd3/AAA432.cd3.run1	255	0.7	0.06	0.7	0.06	-9.00932416169	-12.5106423456	1.20875717758	0.0893563632813
184461.0	2419608.0	69645.0	8948.0	2419608.0	4000000.0	1448.0	4.0	2.42	2.61	1.07	0.0400000000004	6.0	0.54	1.18	0.18	12.84	0.48	3.24	2.25	0.59	AAA432.cd3.X12.Y7.tile.tissue.png	93	1	2000	93	0a3f878b7e504ada0cbaecf951a1c982	0	0	0	0	0	0	0	0	0	0	0	0	0	/home/dhl_ec/bnelissen/Slides/CD3_manuscript/CD3_slides/AAA432.cd3/AAA432.cd3.run1	255	0.7	0.06	0.7	0.06	-9.15127533989	-12.463341133	1.1336530551	0.264900035156
130527.0	2668924.0	52135.0	15214.0	2668924.0	4000000.0	1146.0	4.0	5.28	2.5	1.11	0.04	6.18	0.34	0.67	0.1	8.71	0.31	2.1	1.42	0.65	AAA432.cd3.X12.Y8.tile.tissue.png	94	1	2000	94	464851d78d61f286018a7c770d511f3a	0	0	0	0	0	0	0	0	0	0	0	0	0	/home/dhl_ec/bnelissen/Slides/CD3_manuscript/CD3_slides/AAA432.cd3/AAA432.cd3.run1	255	0.7	0.06	0.7	0.06	-9.33324818438	-12.7410399928	1.61622551583	0.3040503125
12822.0	1584154.0	5798.0	19536.0	1584154.0	4000000.0	141.0	9.0	4.0	1.87	1.78	0.0699999999997	9.57	0.56	1.13	0.21	9.59	0.39	3.53	2.79	0.45	AAA432.cd3.X12.Y9.tile.tissue.png	95	1	2000	95	0fa9948640268b51f7bedee2110b0910	0	0	0	0	0	0	0	0	0	0	0	0	0	/home/dhl_ec/bnelissen/Slides/CD3_manuscript/CD3_slides/AAA432.cd3/AAA432.cd3.run1	255	0.7	0.06	0.7	0.06	-9.22424201088	-12.7009353712	1.62200419677	0.189851898437
133443.0	2942691.0	49282.0	37834.0	2942691.0	4000000.0	990.0	13.0	2.6	2.56	1.04	0.04	6.45	0.36	0.66	0.0900000000001	8.94	0.32	2.14	1.42	0.55	AAA432.cd3.X13.Y10.tile.tissue.png	96	1	2000	96	8f0860a00138dc2e2af3d2a56690ac64	0	0	0	0	0	0	0	0	0	0	0	0	0	/home/dhl_ec/bnelissen/Slides/CD3_manuscript/CD3_slides/AAA432.cd3/AAA432.cd3.run1	255	0.7	0.06	0.7	0.06	-9.35993264362	-13.162424519	1.94270906521	0.471299996094
25481.0	2293761.0	10889.0	51353.0	2293761.0	4000000.0	252.0	26.0	3.35	2.12	1.41	0.04	6.47	0.36	0.65	0.11	10.54	0.44	3.44	2.32	0.59	AAA432.cd3.X13.Y11.tile.tissue.png	97	1	2000	97	dbf9a7179cc39c79bc4136b0693d35fe	0	0	0	0	0	0	0	0	0	0	0	0	0	/home/dhl_ec/bnelissen/Slides/CD3_manuscript/CD3_slides/AAA432.cd3/AAA432.cd3.run1	255	0.7	0.06	0.7	0.06	-9.26259792163	-13.0372297407	1.57784634985	0.317413632813
16830.0	2867216.0	7680.0	34656.0	2867216.0	4000000.0	185.0	18.0	1.41	3.4	1.75	0.0599999999999	9.0	0.55	1.14	0.15	11.71	0.47	3.35	2.3	0.579999999999	AAA432.cd3.X13.Y12.tile.tissue.png	98	1	2000	98	295e11912e40925cc7bebd77d16ed31c	0	0	0	0	0	0	0	0	0	0	0	0	0	/home/dhl_ec/bnelissen/Slides/CD3_manuscript/CD3_slides/AAA432.cd3/AAA432.cd3.run1	255	0.7	0.06	0.7	0.06	-9.25843459246	-12.9843888066	1.41512646219	0.272794042969
21999.0	875288.0	7958.0	9315.0	875288.0	4000000.0	153.0	3.0	3.57	2.51	1.72	0.0599999999999	9.5	0.62	1.11	0.26	10.92	0.38	3.92	2.55	0.59	AAA432.cd3.X13.Y13.tile.tissue.png	99	1	2000	99	d1eab8e3706b5de1638d77ac79752186	0	0	0	0	0	0	0	0	0	0	0	0	0	/home/dhl_ec/bnelissen/Slides/CD3_manuscript/CD3_slides/AAA432.cd3/AAA432.cd3.run1	255	0.7	0.06	0.7	0.06	-9.35154364926	-12.6454390144	2.01072005571	0.156473859375
0.0	6631.0	0.0	542.0	6631.0	4000000.0	0.0	2.0	1.72	2.29	1.81	0.0700000000002	9.67	0.56	1.31	0.39	8.71	0.2	3.19	2.57	0.69	AAA432.cd3.X13.Y14.tile.tissue.png	100	1	2000	100	96138f35861580aa85c5eb1875bd4681	0	0	0	0	0	0	0	0	0	0	0	0	0	/home/dhl_ec/bnelissen/Slides/CD3_manuscript/CD3_slides/AAA432.cd3/AAA432.cd3.run1	255	0.7	0.06	0.7	0.06	-9.083060824	-12.5388238968	2.27843259238	0.038902961792
0.0	4237.0	0.0	386.0	4237.0	4000000.0	0.0	1.0	1.69	3.12	1.47	0.04	5.91	0.34	0.66	0.19	5.31	0.12	1.94	1.43	2.0	AAA432.cd3.X13.Y15.tile.tissue.png	101	1	2000	101	ac71f932cf39995a01a2f2677cfda77c	0	0	0	0	0	0	0	0	0	0	0	0	0	/home/dhl_ec/bnelissen/Slides/CD3_manuscript/CD3_slides/AAA432.cd3/AAA432.cd3.run1	255	0.7	0.06	0.7	0.06	0.0	-12.5347183931	2.73674437987	0.0334528189087
35802.0	1280810.0	15975.0	8367.0	1280810.0	4000000.0	334.0	2.0	2.42	2.77	1.08	0.0400000000004	6.38	0.34	0.67	0.14	7.22	0.24	2.09	1.44	0.78	AAA432.cd3.X13.Y16.tile.tissue.png	102	1	2000	102	e52edba2c0370cf9343910f55eb9b1c1	0	0	0	0	0	0	0	0	0	0	0	0	0	/home/dhl_ec/bnelissen/Slides/CD3_manuscript/CD3_slides/AAA432.cd3/AAA432.cd3.run1	255	0.7	0.06	0.7	0.06	-8.60543046927	-11.9259857021	0.858331689659	0.1218038125
170023.0	2201994.0	66111.0	8572.0	2201994.0	4000000.0	1283.0	1.0	2.07	2.67	1.08	0.04	6.92	0.34	0.67	0.11	8.85	0.3	2.09	1.43	0.37	AAA432.cd3.X13.Y17.tile.tissue.png	103	1	2000	103	26b4e6fec8e0e92a2ab8823517ec500f	0	0	0	0	0	0	0	0	0	0	0	0	0	/home/dhl_ec/bnelissen/Slides/CD3_manuscript/CD3_slides/AAA432.cd3/AAA432.cd3.run1	255	0.7	0.06	0.7	0.06	-8.40882575679	-11.6842647399	0.817096162297	0.168625791016
10727.0	707539.0	4641.0	7247.0	707539.0	4000000.0	100.0	3.0	4.12	2.37	1.04	0.04	6.02	0.34	0.660000000001	0.17	6.57	0.22	2.1	1.43	0.34	AAA432.cd3.X13.Y18.tile.tissue.png	104	1	2000	104	108154d00b7c72c8c55aa97d1203420c	0	0	0	0	0	0	0	0	0	0	0	0	0	/home/dhl_ec/bnelissen/Slides/CD3_manuscript/CD3_slides/AAA432.cd3/AAA432.cd3.run1	255	0.7	0.06	0.7	0.06	-8.69342657117	-12.4086326418	1.13347829733	0.103536550781
16655.0	1190778.0	7647.0	6754.0	1190778.0	4000000.0	179.0	2.0	2.7	1.5	1.04	0.0499999999997	6.11	0.35	0.66	0.15	6.94	0.24	2.08	1.42	0.35	AAA432.cd3.X13.Y19.tile.tissue.png	105	1	2000	105	e0d2b6800a1b65c52f4566f262045794	0	0	0	0	0	0	0	0	0	0	0	0	0	/home/dhl_ec/bnelissen/Slides/CD3_manuscript/CD3_slides/AAA432.cd3/AAA432.cd3.run1	255	0.7	0.06	0.7	0.06	-9.14351763868	-12.6446654825	1.31068646979	0.133271472656
0.0	3052.0	0.0	312.0	3052.0	4000000.0	0.0	1.0	2.55	2.68	1.13	0.0500000000002	5.91	0.34	0.8	0.19	5.26	0.13	1.99	1.43	0.32	AAA432.cd3.X13.Y2.tile.tissue.png	106	1	2000	106	3f741c1317318ab300090b0c8edfde38	0	0	0	0	0	0	0	0	0	0	0	0	0	/home/dhl_ec/bnelissen/Slides/CD3_manuscript/CD3_slides/AAA432.cd3/AAA432.cd3.run1	255	0.7	0.06	0.7	0.06	0.0	-11.5392676229	0.0623146247114	5.20141109006
47685.0	1069502.0	7284.0	20937.0	1069502.0	4000000.0	267.0	5.0	2.87	2.35	1.04	0.04	6.08	0.35	0.66	0.15	7.06	0.23	2.12	1.43	0.35	AAA432.cd3.X13.Y20.tile.tissue.png	107	1	2000	107	fea784e2761a06240da810c89d17c606	0	0	0	0	0	0	0	0	0	0	0	0	0	/home/dhl_ec/bnelissen/Slides/CD3_manuscript/CD3_slides/AAA432.cd3/AAA432.cd3.run1	255	0.7	0.06	0.7	0.06	-9.23661861236	-12.5331013045	2.02408754762	0.187328042969
5545.0	640089.0	2286.0	12028.0	640089.0	4000000.0	51.0	4.0	0.9	1.59	1.04	0.04	6.16	0.34	0.670000000001	0.17	6.56	0.22	2.08	1.42	0.36	AAA432.cd3.X13.Y21.tile.tissue.png	108	1	2000	108	90732f62c16e68a7bc6c621a4f69f871	0	0	0	0	0	0	0	0	0	0	0	0	0	/home/dhl_ec/bnelissen/Slides/CD3_manuscript/CD3_slides/AAA432.cd3/AAA432.cd3.run1	255	0.7	0.06	0.7	0.06	-9.41920471767	-12.4652694802	1.85081345889	0.116218109375
3688.0	293912.0	1528.0	4750.0	293912.0	4000000.0	35.0	2.0	2.48	2.55	1.08	0.04	6.12	0.34	0.67	0.18	6.3	0.2	2.04	1.44	0.34	AAA432.cd3.X13.Y22.tile.tissue.png	109	1	2000	109	c3512f26a571f2e60fa357e632454666	0	0	0	0	0	0	0	0	0	0	0	0	0	/home/dhl_ec/bnelissen/Slides/CD3_manuscript/CD3_slides/AAA432.cd3/AAA432.cd3.run1	255	0.7	0.06	0.7	0.06	-9.23026788487	-12.4634491477	1.67258420553	0.129455511719
0.0	4184.0	0.0	466.0	4184.0	3000000.0	0.0	2.0	3.08	2.69	0.83	0.04	4.46	0.26	0.53	0.14	4.08	0.0999999999999	1.45	1.06	0.26	AAA432.cd3.X13.Y23.tile.tissue.png	110	1	2000	110	271946173c92b64940d4f5fc10110572	0	0	0	0	0	0	0	0	0	0	0	0	0	/home/dhl_ec/bnelissen/Slides/CD3_manuscript/CD3_slides/AAA432.cd3/AAA432.cd3.run1	255	0.7	0.06	0.7	0.06	0.0	-11.3699383155	1.70217329503	7.16795554036
0.0	30013.0	0.0	1523.0	30013.0	4000000.0	0.0	4.0	2.45	2.1	1.12	0.0500000000002	6.05	0.34	0.67	0.19	5.4	0.13	1.95	1.43	0.33	AAA432.cd3.X13.Y3.tile.tissue.png	111	1	2000	111	1688d8ae1ed4cabab4d2921b51983dfd	0	0	0	0	0	0	0	0	0	0	0	0	0	/home/dhl_ec/bnelissen/Slides/CD3_manuscript/CD3_slides/AAA432.cd3/AAA432.cd3.run1	255	0.7	0.06	0.7	0.06	0.0	-10.5871612426	0.873917331136	0.987152006348
0.0	1379.0	0.0	164.0	1379.0	4000000.0	0.0	1.0	2.73	2.5	1.13	0.0700000000002	6.63	0.34	0.66	0.19	5.42	0.21	2.94	1.44	0.43	AAA432.cd3.X13.Y4.tile.tissue.png	112	1	2000	112	c282b63faf03b37197e5ee14b1ca2f9d	0	0	0	0	0	0	0	0	0	0	0	0	0	/home/dhl_ec/bnelissen/Slides/CD3_manuscript/CD3_slides/AAA432.cd3/AAA432.cd3.run1	255	0.7	0.06	0.7	0.06	0.0	-12.336017631	1.41864602336	0.074506854866
0.0	69768.0	0.0	1882.0	69768.0	4000000.0	0.0	3.0	2.55	2.05	1.75	0.0700000000002	7.85	0.54	1.13	0.31	5.89	0.21	2.82	1.42	0.54	AAA432.cd3.X13.Y5.tile.tissue.png	113	1	2000	113	48da933300d3b376335c88a54510f2e1	0	0	0	0	0	0	0	0	0	0	0	0	0	/home/dhl_ec/bnelissen/Slides/CD3_manuscript/CD3_slides/AAA432.cd3/AAA432.cd3.run1	255	0.7	0.06	0.7	0.06	-7.46663588216	-11.2071785456	0.558205255462	0.113862281738
36969.0	1662859.0	15680.0	7397.0	1662859.0	4000000.0	337.0	4.0	2.66	2.48	1.04	0.04	5.96	0.35	0.66	0.13	7.38	0.4	2.84	1.43	0.56	AAA432.cd3.X13.Y6.tile.tissue.png	114	1	2000	114	14b7b3ebe151e8e37b4f1737bf95bade	0	0	0	0	0	0	0	0	0	0	0	0	0	/home/dhl_ec/bnelissen/Slides/CD3_manuscript/CD3_slides/AAA432.cd3/AAA432.cd3.run1	255	0.7	0.06	0.7	0.06	-9.15062069096	-12.273989532	1.13709840455	0.148798373047
144610.0	3974251.0	58139.0	9263.0	3974251.0	4000000.0	1266.0	1.0	3.07	1.58	1.08	0.04	6.01	0.34	0.670000000001	0.0499999999997	9.8	0.36	2.03	1.42	0.4	AAA432.cd3.X13.Y7.tile.tissue.png	115	1	2000	115	a234afc9287619b84b709b3f0481ee24	0	0	0	0	0	0	0	0	0	0	0	0	0	/home/dhl_ec/bnelissen/Slides/CD3_manuscript/CD3_slides/AAA432.cd3/AAA432.cd3.run1	255	0.7	0.06	0.7	0.06	-9.32161461766	-12.778110105	1.36037445747	0.328953995117
30376.0	3643596.0	13696.0	16463.0	3643596.0	4000000.0	318.0	3.0	3.1	3.24	1.13	0.04	7.01	0.36	0.66	0.0700000000002	8.68	0.34	2.08	1.46	0.38	AAA432.cd3.X13.Y8.tile.tissue.png	116	1	2000	116	ea4e49f8f78715356780b2245b291a01	0	0	0	0	0	0	0	0	0	0	0	0	0	/home/dhl_ec/bnelissen/Slides/CD3_manuscript/CD3_slides/AAA432.cd3/AAA432.cd3.run1	255	0.7	0.06	0.7	0.06	-9.14860421214	-12.8928313853	1.50516468773	0.298466753906
180350.0	3264301.0	66649.0	27129.0	3264301.0	4000000.0	1337.0	14.0	2.59	1.01	1.07	0.0400000000004	6.71	0.36	0.68	0.0799999999999	11.34	0.35	2.13	1.44	0.38	AAA432.cd3.X13.Y9.tile.tissue.png	117	1	2000	117	5d776adb2fdca81f9ba6f60cf21bab55	0	0	0	0	0	0	0	0	0	0	0	0	0	/home/dhl_ec/bnelissen/Slides/CD3_manuscript/CD3_slides/AAA432.cd3/AAA432.cd3.run1	255	0.7	0.06	0.7	0.06	-9.30319945547	-12.7911316097	1.7304649643	0.416954984375
71860.0	3980162.0	31603.0	8761.0	3980162.0	4000000.0	700.0	1.0	4.56	2.54	1.07	0.04	7.85	0.54	1.14	0.0799999999999	13.42	0.57	3.23	2.28	0.59	AAA432.cd3.X14.Y10.tile.tissue.png	118	1	2000	118	1500987c7764dfd03de889c6bb1ae182	0	0	0	0	0	0	0	0	0	0	0	0	0	/home/dhl_ec/bnelissen/Slides/CD3_manuscript/CD3_slides/AAA432.cd3/AAA432.cd3.run1	255	0.7	0.074882898918	0.7	0.074882898918	-8.74101439342	-12.0993892586	0.604142612627	0.101694469482
255083.0	3994762.0	94772.0	8440.0	3994762.0	4000000.0	1954.0	1.0	2.63	2.51	1.07	0.04	7.92	0.35	0.66	0.0599999999999	10.89	0.38	2.05	1.44	0.97	AAA432.cd3.X14.Y11.tile.tissue.png	119	1	2000	119	417762e7d443ce822c72d44ee1e75312	0	0	0	0	0	0	0	0	0	0	0	0	0	/home/dhl_ec/bnelissen/Slides/CD3_manuscript/CD3_slides/AAA432.cd3/AAA432.cd3.run1	255	0.7	0.082895005765	0.7	0.082895005765	-8.94426423111	-12.5609764173	0.618177168652	0.172437204712
234052.0	3513888.0	89632.0	21216.0	3513888.0	4000000.0	1827.0	9.0	3.02	1.61	1.07	0.0500000000002	9.64	0.55	1.13	0.0999999999999	15.38	0.57	3.29	2.29	0.62	AAA432.cd3.X14.Y12.tile.tissue.png	120	1	2000	120	a8e113f479ae3a70baf787904865433a	0	0	0	0	0	0	0	0	0	0	0	0	0	/home/dhl_ec/bnelissen/Slides/CD3_manuscript/CD3_slides/AAA432.cd3/AAA432.cd3.run1	255	0.7	0.071151402374	0.7	0.071151402374	-8.9494305552	-12.7222265459	1.11246618236	0.315106826172
11907.0	777403.0	5267.0	15216.0	777403.0	4000000.0	112.0	9.0	1.04	1.39	1.75	0.0599999999999	9.32	0.55	1.14	0.27	9.55	0.34	3.18	2.42	0.66	AAA432.cd3.X14.Y13.tile.tissue.png	121	1	2000	121	018db331f9268e1ef50113f4ccd95d56	0	0	0	0	0	0	0	0	0	0	0	0	0	/home/dhl_ec/bnelissen/Slides/CD3_manuscript/CD3_slides/AAA432.cd3/AAA432.cd3.run1	255	0.7	0.06	0.7	0.06	-8.98214180623	-12.608041349	1.62172802962	0.166491035156
0.0	3979.0	0.0	354.0	3979.0	4000000.0	0.0	1.0	2.25	2.33	1.61	0.0700000000002	9.4	0.54	1.17	0.31	8.92	0.24	3.32	2.43	0.56	AAA432.cd3.X14.Y14.tile.tissue.png	122	1	2000	122	2c1c739fdb88e423ac3054f07bd66455	0	0	0	0	0	0	0	0	0	0	0	0	0	/home/dhl_ec/bnelissen/Slides/CD3_manuscript/CD3_slides/AAA432.cd3/AAA432.cd3.run1	255	0.7	0.06	0.7	0.06	-8.57667268433	-12.229426497	2.31244060709	0.0331482417603
0.0	3023.0	0.0	244.0	3023.0	4000000.0	0.0	1.0	2.83	2.37	1.89	0.0699999999997	9.92	0.6	1.25	0.35	8.43	0.23	3.34	2.55	0.46	AAA432.cd3.X14.Y15.tile.tissue.png	123	1	2000	123	dc21a26ffb5ff3dfeffb65ce507f6a62	0	0	0	0	0	0	0	0	0	0	0	0	0	/home/dhl_ec/bnelissen/Slides/CD3_manuscript/CD3_slides/AAA432.cd3/AAA432.cd3.run1	255	0.7	0.06	0.7	0.06	0.0	-12.2156818063	0.173621699781	0.0277846156654
171865.0	3823361.0	73824.0	9511.0	3823361.0	4000000.0	1538.0	1.0	2.54	3.12	1.05	0.04	7.06	0.34	0.68	0.0599999999999	9.9	0.37	2.04	1.43	1.18	AAA432.cd3.X14.Y16.tile.tissue.png	124	1	2000	124	fd86c8edb95aba2a3b006030d0e019d2	0	0	0	0	0	0	0	0	0	0	0	0	0	/home/dhl_ec/bnelissen/Slides/CD3_manuscript/CD3_slides/AAA432.cd3/AAA432.cd3.run1	255	0.7	0.06	0.7	0.06	-8.87244831083	-12.284266347	0.951941067252	0.23855557959
284953.0	3991382.0	109285.0	8388.0	3991382.0	4000000.0	2205.0	1.0	2.0	1.71	1.18	0.0400000000004	5.74	0.34	0.67	0.0500000000002	10.8	0.39	2.02	1.43	0.41	AAA432.cd3.X14.Y17.tile.tissue.png	125	1	2000	125	c91e15954783cb94a4de084d7669a6a1	0	0	0	0	0	0	0	0	0	0	0	0	0	/home/dhl_ec/bnelissen/Slides/CD3_manuscript/CD3_slides/AAA432.cd3/AAA432.cd3.run1	255	0.7	0.0831918457419	0.7	0.0831918457419	-8.96280203211	-12.7836448952	0.712604726072	0.200726649414
237123.0	3991842.0	92157.0	8490.0	3991842.0	4000000.0	1850.0	1.0	3.32	2.01	1.04	0.0400000000004	6.22	0.33	0.68	0.0500000000002	10.41	0.38	2.03	1.42	0.4	AAA432.cd3.X14.Y18.tile.tissue.png	126	1	2000	126	c10fd44c7eaba6b3be955e7387c93210	0	0	0	0	0	0	0	0	0	0	0	0	0	/home/dhl_ec/bnelissen/Slides/CD3_manuscript/CD3_slides/AAA432.cd3/AAA432.cd3.run1	255	0.7	0.0817448845644	0.7	0.0817448845644	-9.16193159484	-13.0312831726	0.757865523424	0.27955232373
37726.0	3978102.0	17088.0	9342.0	3978102.0	4000000.0	389.0	1.0	2.82	1.85	1.04	0.04	5.81	0.34	0.66	0.0499999999997	9.02	0.35	2.03	1.43	0.39	AAA432.cd3.X14.Y19.tile.tissue.png	127	1	2000	127	0a351ebe40f188a04eae9196382665a0	0	0	0	0	0	0	0	0	0	0	0	0	0	/home/dhl_ec/bnelissen/Slides/CD3_manuscript/CD3_slides/AAA432.cd3/AAA432.cd3.run1	255	0.7	0.06	0.7	0.06	-9.3102483373	-12.7936659745	1.07743153412	0.319210494385
135696.0	3412291.0	44428.0	12698.0	3412291.0	4000000.0	928.0	3.0	2.04	2.89	1.07	0.04	7.27	0.55	1.18	0.11	17.77	0.56	3.29	2.33	0.61	AAA432.cd3.X14.Y20.tile.tissue.png	128	1	2000	128	9d6529f7edd1e1c29dfc16248655f000	0	0	0	0	0	0	0	0	0	0	0	0	0	/home/dhl_ec/bnelissen/Slides/CD3_manuscript/CD3_slides/AAA432.cd3/AAA432.cd3.run1	255	0.7	0.06	0.7	0.06	-9.66635990634	-12.9626314651	1.31271184283	0.502950402344
14858.0	1267714.0	6294.0	18781.0	1267714.0	4000000.0	146.0	15.0	1.91	1.47	1.88	0.0700000000002	9.92	0.61	1.25	0.27	10.8	0.42	3.66	2.56	0.65	AAA432.cd3.X14.Y21.tile.tissue.png	129	1	2000	129	1b422c6b5707b32251e2fe7b84fa2e1f	0	0	0	0	0	0	0	0	0	0	0	0	0	/home/dhl_ec/bnelissen/Slides/CD3_manuscript/CD3_slides/AAA432.cd3/AAA432.cd3.run1	255	0.7	0.06	0.7	0.06	-9.46229222984	-12.4935919373	1.36194259395	0.172364953125
183.0	164036.0	79.0	6917.0	164036.0	4000000.0	2.0	15.0	2.94	2.78	1.81	0.0599999999999	11.19	0.57	1.24	0.34	9.4	0.34	3.52	2.46	0.53	AAA432.cd3.X14.Y22.tile.tissue.png	130	1	2000	130	c5edce059dc507c935ea74fb3863b006	0	0	0	0	0	0	0	0	0	0	0	0	0	/home/dhl_ec/bnelissen/Slides/CD3_manuscript/CD3_slides/AAA432.cd3/AAA432.cd3.run1	255	0.7	0.06	0.7	0.06	-9.31742902744	-11.040602296	1.77682111605	0.102212704102
0.0	2308.0	0.0	211.0	2308.0	3000000.0	0.0	1.0	2.63	1.79	0.79	0.0400000000004	4.43	0.26	0.58	0.14	3.89	0.0999999999999	1.44	1.06	0.24	AAA432.cd3.X14.Y23.tile.tissue.png	131	1	2000	131	fc58a8d402e3a826f10054ede322384f	0	0	0	0	0	0	0	0	0	0	0	0	0	/home/dhl_ec/bnelissen/Slides/CD3_manuscript/CD3_slides/AAA432.cd3/AAA432.cd3.run1	255	0.7	0.06	0.7	0.06	0.0	-11.3055290662	1.1813131296	5.65516284967
0.0	0.0	0.0	0.0	0.0	4000000.0	0.0	0.0	2.63	2.68	1.06	0.0500000000002	5.54	0.27	0.75	0.19	4.21	0.12	1.86	1.44	0.33	AAA432.cd3.X14.Y3.tile.tissue.png	132	1	2000	132	fada8a3544238b04b5470f2329c6805a	0	0	0	0	0	0	0	0	0	0	0	0	0	/home/dhl_ec/bnelissen/Slides/CD3_manuscript/CD3_slides/AAA432.cd3/AAA432.cd3.run1	255	1.0	0.06	1.0	0.06	0.0	-11.562424879	0.0	8.69000158739
0.0	4421.0	0.0	338.0	4421.0	4000000.0	0.0	1.0	3.32	2.52	1.04	0.04	5.88	0.34	0.66	0.19	5.28	0.12	1.92	1.44	0.34	AAA432.cd3.X14.Y4.tile.tissue.png	133	1	2000	133	1976df6a264e3728b3acbaa81f7a511a	0	0	0	0	0	0	0	0	0	0	0	0	0	/home/dhl_ec/bnelissen/Slides/CD3_manuscript/CD3_slides/AAA432.cd3/AAA432.cd3.run1	255	0.7	0.06	0.7	0.06	0.0	-12.377455247	1.99556736492	0.0542729008179
0.0	15962.0	0.0	952.0	15962.0	4000000.0	0.0	3.0	2.23	2.3	1.08	0.04	5.89	0.34	0.659999999999	0.19	5.24	0.13	1.95	1.44	0.34	AAA432.cd3.X14.Y5.tile.tissue.png	134	1	2000	134	a23688977578f3888bfa8aae8bd6ec09	0	0	0	0	0	0	0	0	0	0	0	0	0	/home/dhl_ec/bnelissen/Slides/CD3_manuscript/CD3_slides/AAA432.cd3/AAA432.cd3.run1	255	0.7	0.06	0.7	0.06	0.0	-11.3924200727	0.279137958756	0.0501930523071
14280.0	1946490.0	6863.0	8466.0	1946490.0	4000000.0	158.0	4.0	1.26	1.44	1.07	0.0500000000002	6.4	0.36	0.67	0.13	7.62	0.27	2.02	1.43	0.37	AAA432.cd3.X14.Y6.tile.tissue.png	135	1	2000	135	6575f99b514eee5bdec6a5a3ee36c463	0	0	0	0	0	0	0	0	0	0	0	0	0	/home/dhl_ec/bnelissen/Slides/CD3_manuscript/CD3_slides/AAA432.cd3/AAA432.cd3.run1	255	0.7	0.06	0.7	0.06	-8.88072157703	-12.172540476	1.03394126165	0.1249521875
100165.0	3979311.0	41906.0	8757.0	3979311.0	4000000.0	924.0	1.0	2.76	1.05	1.07	0.04	6.16	0.34	0.67	0.0599999999999	12.96	0.36	2.05	1.43	0.61	AAA432.cd3.X14.Y7.tile.tissue.png	136	1	2000	136	a774aba3feb3594f9d81b741a0bad670	0	0	0	0	0	0	0	0	0	0	0	0	0	/home/dhl_ec/bnelissen/Slides/CD3_manuscript/CD3_slides/AAA432.cd3/AAA432.cd3.run1	255	0.7	0.0608827387616	0.7	0.0608827387616	-9.2008060261	-12.5118465048	0.810901498707	0.193851034302
99186.0	3987985.0	37707.0	8368.0	3987985.0	4000000.0	758.0	1.0	1.27	2.13	1.07	0.0499999999997	7.18	0.55	1.13	0.0800000000004	13.79	0.56	3.22	2.24	0.61	AAA432.cd3.X14.Y8.tile.tissue.png	137	1	2000	137	ae06400c88b01a4dfdef96dab3bd4419	0	0	0	0	0	0	0	0	0	0	0	0	0	/home/dhl_ec/bnelissen/Slides/CD3_manuscript/CD3_slides/AAA432.cd3/AAA432.cd3.run1	255	0.7	0.0635451649927	0.7	0.0635451649927	-9.0604526464	-12.2772626965	0.615950188516	0.175811555603
25233.0	3991063.0	12022.0	8376.0	3991063.0	4000000.0	285.0	1.0	1.13	1.46	1.75	0.0699999999997	8.6	0.53	1.11	0.0800000000004	13.24	0.69	3.53	2.34	0.9	AAA432.cd3.X14.Y9.tile.tissue.png	138	1	2000	138	713e90c26283a95caadbbdd7c484c7d0	0	0	0	0	0	0	0	0	0	0	0	0	0	/home/dhl_ec/bnelissen/Slides/CD3_manuscript/CD3_slides/AAA432.cd3/AAA432.cd3.run1	255	0.7	0.0735538825766	0.7	0.0735538825766	-8.6305562157	-12.1516950521	0.552240847279	0.079330723938
88786.0	3993873.0	39240.0	8426.0	3993873.0	4000000.0	886.0	1.0	1.93	3.51	1.75	0.0600000000004	10.88	0.58	1.13	0.0800000000004	13.93	0.57	3.18	1.44	0.58	AAA432.cd3.X15.Y10.tile.tissue.png	139	1	2000	139	7729b5a9cd7917c149f5a8e59a623e62	0	0	0	0	0	0	0	0	0	0	0	0	0	/home/dhl_ec/bnelissen/Slides/CD3_manuscript/CD3_slides/AAA432.cd3/AAA432.cd3.run1	255	0.7	0.0713409593954	0.7	0.0713409593954	-8.79242619636	-12.0751895632	0.53866297919	0.107535191986
256720.0	3994509.0	98975.0	8146.0	3994509.0	4000000.0	2057.0	1.0	2.5	3.28	1.05	0.0700000000002	10.89	0.53	1.18	0.0799999999999	16.78	0.62	3.19	2.23	0.64	AAA432.cd3.X15.Y11.tile.tissue.png	140	1	2000	140	17445051ec6986d6bff2cb721ea40b47	0	0	0	0	0	0	0	0	0	0	0	0	0	/home/dhl_ec/bnelissen/Slides/CD3_manuscript/CD3_slides/AAA432.cd3/AAA432.cd3.run1	255	0.7	0.083901482113	0.7	0.083901482113	-8.93813494647	-12.5631859723	0.439815581852	0.14207451825
342354.0	4000000.0	126882.0	7996.0	4000000.0	4000000.0	2539.0	1.0	3.22	3.46	1.04	0.04	5.71	0.45	1.13	0.0700000000002	14.78	0.62	3.17	2.25	0.62	AAA432.cd3.X15.Y12.tile.tissue.png	141	1	2000	141	0835d6617d3bbc039bbf6351c3c81f83	0	0	0	0	0	0	0	0	0	0	0	0	0	/home/dhl_ec/bnelissen/Slides/CD3_manuscript/CD3_slides/AAA432.cd3/AAA432.cd3.run1	255	0.7	0.099121007808	0.7	0.099121007808	-9.31027190709	-12.1984943596	0.385206778931	0.125450869537
110344.0	1545519.0	44021.0	9300.0	1545519.0	4000000.0	886.0	3.0	3.32	2.24	1.07	0.04	5.99	0.34	0.660000000001	0.14	8.0	0.27	2.0	1.42	0.6	AAA432.cd3.X15.Y13.tile.tissue.png	142	1	2000	142	39eb7ffe44cc6a439e22926a8e007730	0	0	0	0	0	0	0	0	0	0	0	0	0	/home/dhl_ec/bnelissen/Slides/CD3_manuscript/CD3_slides/AAA432.cd3/AAA432.cd3.run1	255	0.7	0.06	0.7	0.06	-8.57704339567	-12.2928497718	0.808393816214	0.253597582031
69.0	4156.0	37.0	410.0	4156.0	4000000.0	1.0	2.0	3.77	1.83	1.05	0.04	5.85	0.34	0.67	0.19	6.04	0.19	1.94	1.44	0.320000000001	AAA432.cd3.X15.Y14.tile.tissue.png	143	1	2000	143	083750d8043448f0afa01f07b73956bc	0	0	0	0	0	0	0	0	0	0	0	0	0	/home/dhl_ec/bnelissen/Slides/CD3_manuscript/CD3_slides/AAA432.cd3/AAA432.cd3.run1	255	0.7	0.06	0.7	0.06	-8.5161184408	-12.5368119575	2.24184659842	0.0374393673096
2447.0	20320.0	857.0	1560.0	20320.0	4000000.0	14.0	3.0	3.17	2.63	1.08	0.04	5.91	0.33	0.66	0.19	6.06	0.2	1.95	1.42	0.33	AAA432.cd3.X15.Y15.tile.tissue.png	144	1	2000	144	9ba1be3f8419c58da31a39adc1c8dec0	0	0	0	0	0	0	0	0	0	0	0	0	0	/home/dhl_ec/bnelissen/Slides/CD3_manuscript/CD3_slides/AAA432.cd3/AAA432.cd3.run1	255	0.7	0.06	0.7	0.06	-9.44693434837	-12.6842609313	1.79430450605	0.0388718261719
548333.0	3625650.0	186081.0	10054.0	3625650.0	4000000.0	3514.0	1.0	1.66	2.81	1.06	0.04	6.32	0.34	0.68	0.0699999999997	12.43	0.400000000001	2.05	1.43	0.4	AAA432.cd3.X15.Y16.tile.tissue.png	145	1	2000	145	7aadb6600b3cc2acbbdfa9effe683d54	0	0	0	0	0	0	0	0	0	0	0	0	0	/home/dhl_ec/bnelissen/Slides/CD3_manuscript/CD3_slides/AAA432.cd3/AAA432.cd3.run1	255	0.7	0.0824228345494	0.7	0.0824228345494	-8.99949856258	-12.6611271469	0.895232105472	0.242912253906
501137.0	3992866.0	171434.0	8658.0	3992866.0	4000000.0	3295.0	1.0	2.29	2.36	1.04	0.04	6.17	0.34	0.67	0.0500000000002	12.16	0.410000000001	2.02	1.43	0.400000000001	AAA432.cd3.X15.Y17.tile.tissue.png	146	1	2000	146	79b90af564f6761c9c099e48feeb12dd	0	0	0	0	0	0	0	0	0	0	0	0	0	/home/dhl_ec/bnelissen/Slides/CD3_manuscript/CD3_slides/AAA432.cd3/AAA432.cd3.run1	255	0.7	0.0702061224142	0.7	0.0702061224142	-9.47110271269	-12.7573341069	1.0146978463	0.401406710693
275686.0	3909002.0	102427.0	12686.0	3909002.0	4000000.0	2045.0	1.0	2.96	2.4	1.05	0.04	6.59	0.54	1.13	0.0799999999999	15.44	0.650000000001	3.24	2.26	0.620000000001	AAA432.cd3.X15.Y18.tile.tissue.png	147	1	2000	147	8044f8db66cc01c8d9dd1b84193692db	0	0	0	0	0	0	0	0	0	0	0	0	0	/home/dhl_ec/bnelissen/Slides/CD3_manuscript/CD3_slides/AAA432.cd3/AAA432.cd3.run1	255	0.7	0.0697586743234	0.7	0.0697586743234	-9.33996278262	-13.0289717151	1.2665867535	0.440252324707
85511.0	3813972.0	33466.0	12613.0	3813972.0	4000000.0	701.0	2.0	2.06	1.42	1.72	0.0699999999997	9.33	0.54	1.12	0.0799999999999	13.96	0.55	3.57	2.49	0.66	AAA432.cd3.X15.Y19.tile.tissue.png	148	1	2000	148	6788fe9237b5a7b7c2f34b450e8134c5	0	0	0	0	0	0	0	0	0	0	0	0	0	/home/dhl_ec/bnelissen/Slides/CD3_manuscript/CD3_slides/AAA432.cd3/AAA432.cd3.run1	255	0.7	0.06	0.7	0.06	-9.26431034378	-12.8565696814	1.08047324324	0.394066262207
80308.0	3317344.0	22296.0	23336.0	3317344.0	4000000.0	525.0	5.0	1.6	1.85	1.7	0.0699999999997	11.84	0.610000000001	1.26	0.13	13.95	0.53	3.25	2.42	0.59	AAA432.cd3.X15.Y20.tile.tissue.png	149	1	2000	149	e823043fa1e84bf783648d999234b1ae	0	0	0	0	0	0	0	0	0	0	0	0	0	/home/dhl_ec/bnelissen/Slides/CD3_manuscript/CD3_slides/AAA432.cd3/AAA432.cd3.run1	255	0.7	0.06	0.7	0.06	-9.40878116526	-12.7335970544	1.25583328329	0.360488787109
28515.0	3637577.0	10540.0	23551.0	3637577.0	4000000.0	213.0	9.0	3.74	2.74	1.09	0.04	5.9	0.349999999999	0.66	0.0600000000004	8.68	0.33	2.09	1.43	0.570000000001	AAA432.cd3.X15.Y21.tile.tissue.png	150	1	2000	150	1234ff86cdf91c721f7ed9e226799b65	0	0	0	0	0	0	0	0	0	0	0	0	0	/home/dhl_ec/bnelissen/Slides/CD3_manuscript/CD3_slides/AAA432.cd3/AAA432.cd3.run1	255	0.7	0.06	0.7	0.06	-8.9574493254	-12.468721886	1.11115477079	0.277152693359
943.0	1075640.0	484.0	16247.0	1075640.0	4000000.0	10.0	23.0	3.44	2.35	1.71	0.0500000000002	6.16	0.77	1.48	0.3	10.6	0.4	3.52	2.34	0.63	AAA432.cd3.X15.Y22.tile.tissue.png	151	1	2000	151	a1e2ce83c7c8158346489ff62033e133	0	0	0	0	0	0	0	0	0	0	0	0	0	/home/dhl_ec/bnelissen/Slides/CD3_manuscript/CD3_slides/AAA432.cd3/AAA432.cd3.run1	255	0.7	0.06	0.7	0.06	-9.45581413431	-10.5785170761	1.83945588698	0.993860660156
0.0	0.0	0.0	0.0	0.0	4000000.0	0.0	0.0	3.77	2.38	1.12	0.0500000000002	5.54	0.27	0.7	0.19	4.24	0.12	1.86	2.23	0.32	AAA432.cd3.X15.Y4.tile.tissue.png	152	1	2000	152	91b71628c64961eee10b2f88e4e5ca7d	0	0	0	0	0	0	0	0	0	0	0	0	0	/home/dhl_ec/bnelissen/Slides/CD3_manuscript/CD3_slides/AAA432.cd3/AAA432.cd3.run1	255	1.0	0.06	1.0	0.06	0.0	-11.29942866	0.0	5.09901892738
0.0	4010.0	0.0	312.0	4010.0	4000000.0	0.0	1.0	2.45	2.29	1.13	0.04	5.86	0.34	0.66	0.190000000001	5.67	0.12	1.91	1.43	0.54	AAA432.cd3.X15.Y5.tile.tissue.png	153	1	2000	153	5d0a2ef08843737ff6b43bb01dfb2aa8	0	0	0	0	0	0	0	0	0	0	0	0	0	/home/dhl_ec/bnelissen/Slides/CD3_manuscript/CD3_slides/AAA432.cd3/AAA432.cd3.run1	255	0.7	0.06	0.7	0.06	-7.15833193992	-12.4277411244	0.970438000114	0.0529052249451
6863.0	1600593.0	3474.0	6510.0	1600593.0	4000000.0	82.0	1.0	2.79	1.31	1.03	0.04	5.88	0.34	0.659999999999	0.13	7.15	0.25	1.98	1.43	0.72	AAA432.cd3.X15.Y6.tile.tissue.png	154	1	2000	154	945ac467f269497404991c4dcf288a04	0	0	0	0	0	0	0	0	0	0	0	0	0	/home/dhl_ec/bnelissen/Slides/CD3_manuscript/CD3_slides/AAA432.cd3/AAA432.cd3.run1	255	0.7	0.06	0.7	0.06	-8.53385843473	-11.7012087275	0.669925896256	0.0803250859375
37553.0	3999241.0	17262.0	8028.0	3999241.0	4000000.0	406.0	1.0	2.28	2.99	1.07	0.04	7.82	0.34	0.67	0.0500000000002	9.02	0.68	3.58	2.5	0.660000000001	AAA432.cd3.X15.Y7.tile.tissue.png	155	1	2000	155	64abd3d334a8a42dd8eebcadc34c1b9d	0	0	0	0	0	0	0	0	0	0	0	0	0	/home/dhl_ec/bnelissen/Slides/CD3_manuscript/CD3_slides/AAA432.cd3/AAA432.cd3.run1	255	0.7	0.06	0.7	0.06	-9.20896842373	-12.2374009656	0.612760137172	0.126344730273
37504.0	4000000.0	18263.0	7996.0	4000000.0	4000000.0	435.0	1.0	3.17	1.95	1.66	0.04	7.58	0.469999999999	1.2	0.0700000000006	13.91	0.610000000001	3.47	2.41	0.659999999999	AAA432.cd3.X15.Y8.tile.tissue.png	156	1	2000	156	862672c8824e3143f817762af0506e68	0	0	0	0	0	0	0	0	0	0	0	0	0	/home/dhl_ec/bnelissen/Slides/CD3_manuscript/CD3_slides/AAA432.cd3/AAA432.cd3.run1	255	0.7	0.0634181139436	0.7	0.0634181139436	-9.28060934073	-12.1229594487	0.482868077286	0.0852832315722
41955.0	3999768.0	19881.0	8032.0	3999768.0	4000000.0	461.0	1.0	3.67	1.55	1.73	0.0700000000006	6.77	0.339999999999	0.68	0.0500000000002	9.1	0.35	2.02	1.43	0.39	AAA432.cd3.X15.Y9.tile.tissue.png	157	1	2000	157	936182fba35b93b9105038489280f6f2	0	0	0	0	0	0	0	0	0	0	0	0	0	/home/dhl_ec/bnelissen/Slides/CD3_manuscript/CD3_slides/AAA432.cd3/AAA432.cd3.run1	255	0.7	0.0738659233921	0.7	0.0738659233921	-8.95299263512	-11.725946712	0.467108645928	0.0737723779755
70858.0	4000000.0	30065.0	7996.0	4000000.0	4000000.0	664.0	1.0	2.93	2.22	1.04	0.04	7.97	0.28	0.679999999999	0.04	9.35	0.35	2.01	1.43	0.39	AAA432.cd3.X16.Y10.tile.tissue.png	158	1	2000	158	2c34a6c0be3ddc67e5974745e55f65aa	0	0	0	0	0	0	0	0	0	0	0	0	0	/home/dhl_ec/bnelissen/Slides/CD3_manuscript/CD3_slides/AAA432.cd3/AAA432.cd3.run1	255	0.7	0.068240365477	0.7	0.068240365477	-9.31906509611	-11.6643162915	0.507360292297	0.100745882593
111331.0	3999994.0	45012.0	7998.0	3999994.0	4000000.0	988.0	1.0	2.2	2.64	1.74	0.0699999999997	9.72	0.54	1.11	0.0799999999999	14.17	0.540000000001	2.03	1.44	0.4	AAA432.cd3.X16.Y11.tile.tissue.png	159	1	2000	159	b01dd56dc9e55270a6d86016547b0328	0	0	0	0	0	0	0	0	0	0	0	0	0	/home/dhl_ec/bnelissen/Slides/CD3_manuscript/CD3_slides/AAA432.cd3/AAA432.cd3.run1	255	0.7	0.0708678240643	0.7	0.0708678240643	-9.17583107026	-11.9948810705	0.505729101001	0.120624658844
198843.0	3992177.0	82204.0	8453.0	3992177.0	4000000.0	1743.0	1.0	2.31	2.12	1.75	0.0700000000006	11.62	0.54	1.13	0.0799999999999	14.71	0.59	3.18	2.23	0.620000000001	AAA432.cd3.X16.Y12.tile.tissue.png	160	1	2000	160	17685e5a8619629f457e57fbeb1c6088	0	0	0	0	0	0	0	0	0	0	0	0	0	/home/dhl_ec/bnelissen/Slides/CD3_manuscript/CD3_slides/AAA432.cd3/AAA432.cd3.run1	255	0.7	0.0750450951627	0.7	0.0750450951627	-8.94180316629	-12.0111220953	0.486451705438	0.130195010834
88271.0	2717045.0	37741.0	17095.0	2717045.0	4000000.0	796.0	5.0	1.24	2.11	1.04	0.0599999999995	9.24	0.55	1.12	0.15	12.7	0.49	3.26	2.27	0.6	AAA432.cd3.X16.Y13.tile.tissue.png	161	1	2000	161	e6f2ee62ed9e6d24f612721c19c56dcc	0	0	0	0	0	0	0	0	0	0	0	0	0	/home/dhl_ec/bnelissen/Slides/CD3_manuscript/CD3_slides/AAA432.cd3/AAA432.cd3.run1	255	0.7	0.06	0.7	0.06	-8.89868082235	-12.5993875392	0.94741699615	0.393739265625
20360.0	439707.0	7804.0	3384.0	439707.0	4000000.0	150.0	2.0	3.39	2.96	1.06	0.04	6.06	0.33	0.67	0.18	6.53	0.32	3.09	2.3	0.53	AAA432.cd3.X16.Y14.tile.tissue.png	162	1	2000	162	1039f328b63503a508f2f4a3ecf6c770	0	0	0	0	0	0	0	0	0	0	0	0	0	/home/dhl_ec/bnelissen/Slides/CD3_manuscript/CD3_slides/AAA432.cd3/AAA432.cd3.run1	255	0.7	0.06	0.7	0.06	-8.26041952564	-11.677995699	0.638097974463	0.0823094160156
77.0	4880.0	44.0	464.0	4880.0	4000000.0	1.0	2.0	2.78	1.58	1.72	0.0700000000006	8.89	0.54	1.11	0.309999999999	8.59	0.29	3.02	2.26	0.52	AAA432.cd3.X16.Y15.tile.tissue.png	163	1	2000	163	597b92a87fb64ec80cfc813b3ebee72c	0	0	0	0	0	0	0	0	0	0	0	0	0	/home/dhl_ec/bnelissen/Slides/CD3_manuscript/CD3_slides/AAA432.cd3/AAA432.cd3.run1	255	0.7	0.06	0.7	0.06	-8.41193954123	-12.3657295356	1.12828888036	0.0321647068481
50239.0	2325204.0	20368.0	11922.0	2325204.0	4000000.0	441.0	5.0	2.56	1.49	1.7	0.0699999999997	6.71	0.540000000001	1.14	0.18	9.85	0.44	2.04	1.42	0.360000000001	AAA432.cd3.X16.Y16.tile.tissue.png	164	1	2000	164	e60fe50aa1fc44a213955efc2a074d02	0	0	0	0	0	0	0	0	0	0	0	0	0	/home/dhl_ec/bnelissen/Slides/CD3_manuscript/CD3_slides/AAA432.cd3/AAA432.cd3.run1	255	0.7	0.06	0.7	0.06	-9.38690966217	-12.9588106056	1.51033197381	0.284091691406
335126.0	3974794.0	119040.0	9398.0	3974794.0	4000000.0	2388.0	1.0	2.51	2.22	1.04	0.04	7.75	0.54	1.13	0.0799999999999	16.04	0.62	3.26	2.31	0.629999999999	AAA432.cd3.X16.Y17.tile.tissue.png	165	1	2000	165	a301f7c3432395f6d5e22265f4ea7126	0	0	0	0	0	0	0	0	0	0	0	0	0	/home/dhl_ec/bnelissen/Slides/CD3_manuscript/CD3_slides/AAA432.cd3/AAA432.cd3.run1	255	0.7	0.06	0.7	0.06	-9.52354694048	-12.8687834204	1.09047564387	0.490828537842
317230.0	3887037.0	112231.0	12907.0	3887037.0	4000000.0	2287.0	1.0	1.17	1.82	1.05	0.0699999999997	9.73	0.58	1.12	0.0799999999999	15.7	0.610000000001	3.2	2.22	0.6	AAA432.cd3.X16.Y18.tile.tissue.png	166	1	2000	166	6f45f3778ada7679cdd474109f45d39a	0	0	0	0	0	0	0	0	0	0	0	0	0	/home/dhl_ec/bnelissen/Slides/CD3_manuscript/CD3_slides/AAA432.cd3/AAA432.cd3.run1	255	0.7	0.0721334130358	0.7	0.0721334130358	-9.40333494428	-12.2363245363	1.43230522931	0.521843131836
90596.0	3821741.0	35758.0	12634.0	3821741.0	4000000.0	744.0	1.0	2.47	2.71	1.72	0.0599999999995	7.47	0.54	1.11	0.0799999999999	11.38	0.349999999999	2.06	1.43	0.56	AAA432.cd3.X16.Y19.tile.tissue.png	167	1	2000	167	f4aa02273c65e183e054430cbe175b5e	0	0	0	0	0	0	0	0	0	0	0	0	0	/home/dhl_ec/bnelissen/Slides/CD3_manuscript/CD3_slides/AAA432.cd3/AAA432.cd3.run1	255	0.7	0.06	0.7	0.06	-9.23002468563	-12.9670683794	1.42344851466	0.439571523438
13123.0	3973120.0	5280.0	10036.0	3973120.0	4000000.0	104.0	1.0	3.24	2.17	1.04	0.04	5.84	0.33	0.670000000001	0.0500000000002	8.81	0.53	3.23	2.23	0.599999999999	AAA432.cd3.X16.Y20.tile.tissue.png	168	1	2000	168	80b412183aba2ec7b0aafbc063434542	0	0	0	0	0	0	0	0	0	0	0	0	0	/home/dhl_ec/bnelissen/Slides/CD3_manuscript/CD3_slides/AAA432.cd3/AAA432.cd3.run1	255	0.7	0.06	0.7	0.06	-9.19027077205	-12.558460298	1.37312783953	0.268532833984
1929.0	3673289.0	848.0	14633.0	3673289.0	4000000.0	20.0	3.0	4.39	1.78	1.73	0.0599999999995	9.75	0.54	1.12	0.1	12.3	0.51	3.25	1.62	0.590000000001	AAA432.cd3.X16.Y21.tile.tissue.png	169	1	2000	169	abcd41ac21707a908f1c71ac239e6e0a	0	0	0	0	0	0	0	0	0	0	0	0	0	/home/dhl_ec/bnelissen/Slides/CD3_manuscript/CD3_slides/AAA432.cd3/AAA432.cd3.run1	255	0.7	0.06	0.7	0.06	-8.82732005831	-11.8121315083	0.81074517079	0.112391840332
203.0	987173.0	103.0	8228.0	987173.0	4000000.0	3.0	3.0	3.03	2.13	1.03	0.0500000000002	6.22	0.34	0.7	0.15	10.07	0.349999999999	2.36	1.42	0.71	AAA432.cd3.X16.Y22.tile.tissue.png	170	1	2000	170	0cff237f9dfd01ee8aa4c7cec605777f	0	0	0	0	0	0	0	0	0	0	0	0	0	/home/dhl_ec/bnelissen/Slides/CD3_manuscript/CD3_slides/AAA432.cd3/AAA432.cd3.run1	255	0.7	0.06	0.7	0.06	-8.87589206586	-11.0198860393	1.28148585074	2.88897619922
0.0	0.0	0.0	0.0	0.0	4000000.0	0.0	0.0	2.62	2.53	1.05	0.0500000000002	4.96	0.280000000001	0.81	0.19	4.22	0.12	1.87	1.44	0.740000000001	AAA432.cd3.X16.Y4.tile.tissue.png	171	1	2000	171	2e72dd2ef64c537458b3edc08d99eca7	0	0	0	0	0	0	0	0	0	0	0	0	0	/home/dhl_ec/bnelissen/Slides/CD3_manuscript/CD3_slides/AAA432.cd3/AAA432.cd3.run1	255	1.0	0.06	1.0	0.06	0.0	0.0	0.0	3.6012745
55.0	7003.0	38.0	534.0	7003.0	4000000.0	1.0	2.0	1.95	1.18	1.04	0.0699999999997	6.51	0.330000000001	0.669999999999	0.19	6.02	0.389999999999	3.58	2.41	1.39	AAA432.cd3.X16.Y5.tile.tissue.png	172	1	2000	172	b4209cacb70d004c0076fd2cdf0d6774	0	0	0	0	0	0	0	0	0	0	0	0	0	/home/dhl_ec/bnelissen/Slides/CD3_manuscript/CD3_slides/AAA432.cd3/AAA432.cd3.run1	255	0.7	0.06	0.7	0.06	-9.07946282891	-11.0564725574	1.91953117675	1.4272287879
8280.0	1124479.0	3779.0	7450.0	1124479.0	4000000.0	84.0	3.0	2.51	3.78	1.5	0.04	8.97	0.34	1.34	0.27	10.83	0.410000000001	3.55	2.36	1.64	AAA432.cd3.X16.Y6.tile.tissue.png	173	1	2000	173	6b7c70ac3fd06282fc68e837f2f58379	0	0	0	0	0	0	0	0	0	0	0	0	0	/home/dhl_ec/bnelissen/Slides/CD3_manuscript/CD3_slides/AAA432.cd3/AAA432.cd3.run1	255	0.7	0.06	0.7	0.06	-8.58998893115	-12.0302104636	0.718809486995	0.0987040234375
84933.0	4000000.0	35740.0	7996.0	4000000.0	4000000.0	794.0	1.0	2.08	1.73	1.29	0.04	5.79	0.28	0.669999999999	0.0699999999997	13.71	0.559999999999	3.15	2.23	0.610000000001	AAA432.cd3.X16.Y7.tile.tissue.png	174	1	2000	174	964fdb916502cfb3a3fc7b0a9bb62e84	0	0	0	0	0	0	0	0	0	0	0	0	0	/home/dhl_ec/bnelissen/Slides/CD3_manuscript/CD3_slides/AAA432.cd3/AAA432.cd3.run1	255	0.7	0.06	0.7	0.06	-9.21518843539	0.0	0.652142518326	0.185628453125
157435.0	3998015.0	60493.0	8151.0	3998015.0	4000000.0	1251.0	1.0	3.04	1.43	1.78	0.0599999999995	9.43	0.53	1.17	0.0799999999999	14.47	0.58	3.16	2.21	0.65	AAA432.cd3.X16.Y8.tile.tissue.png	175	1	2000	175	5e3cba9c7b8f8f9559cf989688bc36fb	0	0	0	0	0	0	0	0	0	0	0	0	0	/home/dhl_ec/bnelissen/Slides/CD3_manuscript/CD3_slides/AAA432.cd3/AAA432.cd3.run1	255	0.7	0.0706615586897	0.7	0.0706615586897	-9.1524074559	-12.3451340221	0.511796558907	0.152988380093
80398.0	3996683.0	32306.0	8122.0	3996683.0	4000000.0	693.0	1.0	2.45	1.44	1.73	0.0600000000004	9.87	0.54	1.2	0.0900000000001	14.35	0.62	3.48	2.49	0.669999999999	AAA432.cd3.X16.Y9.tile.tissue.png	176	1	2000	176	53cf517fb16e32935d3593c91dd7d78a	0	0	0	0	0	0	0	0	0	0	0	0	0	/home/dhl_ec/bnelissen/Slides/CD3_manuscript/CD3_slides/AAA432.cd3/AAA432.cd3.run1	255	0.7	0.0685609570713	0.7	0.0685609570713	-9.10426871712	-12.0182412715	0.528966588079	0.122987710938
144135.0	4000000.0	55104.0	7996.0	4000000.0	4000000.0	1158.0	1.0	2.54	1.66	1.83	0.0700000000006	10.06	0.5	1.27	0.0700000000006	15.17	0.57	3.37	2.42	0.689999999999	AAA432.cd3.X17.Y10.tile.tissue.png	177	1	2000	177	d686e501351d7f3dfbea4c7842751e98	0	0	0	0	0	0	0	0	0	0	0	0	0	/home/dhl_ec/bnelissen/Slides/CD3_manuscript/CD3_slides/AAA432.cd3/AAA432.cd3.run1	255	0.7	0.0679287195582	0.7	0.0679287195582	-9.5216335345	-11.0385985419	0.588031228088	0.154666664922
167710.0	3999358.0	67810.0	8128.0	3999358.0	4000000.0	1454.0	1.0	3.74	2.87	1.06	0.04	6.73	0.34	0.67	0.0500000000002	10.37	0.37	2.02	1.43	0.64	AAA432.cd3.X17.Y11.tile.tissue.png	178	1	2000	178	0eea8ab928c82ab54e807a50759a0dbd	0	0	0	0	0	0	0	0	0	0	0	0	0	/home/dhl_ec/bnelissen/Slides/CD3_manuscript/CD3_slides/AAA432.cd3/AAA432.cd3.run1	255	0.7	0.0782126724057	0.7	0.0782126724057	-8.91707692129	-12.3807158568	0.543364074558	0.147348641846
144362.0	3995081.0	60828.0	8220.0	3995081.0	4000000.0	1296.0	1.0	2.25	2.78	1.06	0.04	5.84	0.340000000001	0.66	0.0500000000002	9.87	0.360000000001	2.03	1.43	0.400000000001	AAA432.cd3.X17.Y12.tile.tissue.png	179	1	2000	179	0f4e16fbc68f53b8ce016324905e10b2	0	0	0	0	0	0	0	0	0	0	0	0	0	/home/dhl_ec/bnelissen/Slides/CD3_manuscript/CD3_slides/AAA432.cd3/AAA432.cd3.run1	255	0.7	0.0731021064514	0.7	0.0731021064514	-8.9264461684	-11.9169425206	0.492464740961	0.111327983807
103688.0	4000000.0	47063.0	7996.0	4000000.0	4000000.0	1062.0	1.0	2.22	2.3	1.04	0.04	5.95	0.47	1.21	0.0699999999997	10.03	0.349999999999	3.3	2.48	0.63	AAA432.cd3.X17.Y13.tile.tissue.png	180	1	2000	180	d1b328bd234f13d372e5c99a024e09e6	0	0	0	0	0	0	0	0	0	0	0	0	0	/home/dhl_ec/bnelissen/Slides/CD3_manuscript/CD3_slides/AAA432.cd3/AAA432.cd3.run1	255	0.7	0.0720018062967	0.7	0.0720018062967	-8.87568897154	-11.4644699363	0.46697475705	0.104287321998
43803.0	1558020.0	19254.0	8269.0	1558020.0	4000000.0	424.0	3.0	2.76	2.23	1.08	0.04	6.04	0.34	0.66	0.13	7.42	0.26	1.99	1.43	0.63	AAA432.cd3.X17.Y14.tile.tissue.png	181	1	2000	181	d041d359057de6988ab22c4a71e23405	0	0	0	0	0	0	0	0	0	0	0	0	0	/home/dhl_ec/bnelissen/Slides/CD3_manuscript/CD3_slides/AAA432.cd3/AAA432.cd3.run1	255	0.7	0.06	0.7	0.06	-8.46393593516	-11.9790731218	0.622197074272	0.143216972656
0.0	9421.0	0.0	822.0	9421.0	4000000.0	0.0	3.0	2.89	2.32	1.87	0.0699999999997	8.99	0.349999999999	0.67	0.2	5.8	0.129999999999	2.11	1.45	0.33	AAA432.cd3.X17.Y15.tile.tissue.png	182	1	2000	182	641c9d81811919f35c4fdd79234eb707	0	0	0	0	0	0	0	0	0	0	0	0	0	/home/dhl_ec/bnelissen/Slides/CD3_manuscript/CD3_slides/AAA432.cd3/AAA432.cd3.run1	255	0.7	0.06	0.7	0.06	-8.38800890165	-12.5260605063	1.49978320766	0.0468876442261
116227.0	1054282.0	38132.0	8512.0	1054282.0	4000000.0	710.0	2.0	2.71	1.2	1.59	0.0600000000004	9.53	0.51	1.11	0.25	11.19	0.38	2.12	1.86	0.55	AAA432.cd3.X17.Y16.tile.tissue.png	183	1	2000	183	b94acd01e1a434fee15466d8b6238e32	0	0	0	0	0	0	0	0	0	0	0	0	0	/home/dhl_ec/bnelissen/Slides/CD3_manuscript/CD3_slides/AAA432.cd3/AAA432.cd3.run1	255	0.7	0.06	0.7	0.06	-9.40433827331	-12.5940219024	1.5046042554	0.200885542969
152753.0	3940228.0	57845.0	11314.0	3940228.0	4000000.0	1159.0	1.0	2.08	2.97	1.73	0.0600000000004	9.34	0.53	1.12	0.0799999999999	14.84	0.589999999999	3.22	2.34	0.700000000001	AAA432.cd3.X17.Y17.tile.tissue.png	184	1	2000	184	de1e76bab0b8e8e34d0e4561e8ddbdf2	0	0	0	0	0	0	0	0	0	0	0	0	0	/home/dhl_ec/bnelissen/Slides/CD3_manuscript/CD3_slides/AAA432.cd3/AAA432.cd3.run1	255	0.7	0.06	0.7	0.06	-9.508175519	-12.9335416942	1.4546511502	0.534196356934
277118.0	3941040.0	103600.0	11808.0	3941040.0	4000000.0	2046.0	1.0	3.52	2.5	1.07	0.04	6.31	0.53	1.12	0.0899999999992	15.42	0.61	3.23	2.28	0.62	AAA432.cd3.X17.Y18.tile.tissue.png	185	1	2000	185	f06a1e1aba30b683cec933ef3636bbbc	0	0	0	0	0	0	0	0	0	0	0	0	0	/home/dhl_ec/bnelissen/Slides/CD3_manuscript/CD3_slides/AAA432.cd3/AAA432.cd3.run1	255	0.7	0.0694574092798	0.7	0.0694574092798	-9.38095937324	-13.138967867	1.55875654505	0.490695270508
166674.0	3917600.0	62415.0	12424.0	3917600.0	4000000.0	1237.0	2.0	2.16	1.04	1.75	0.0700000000006	9.77	0.54	1.13	0.0799999999999	14.26	0.57	3.25	2.34	0.619999999999	AAA432.cd3.X17.Y19.tile.tissue.png	186	1	2000	186	f53768cbef0f83b34cf6e21500960589	0	0	0	0	0	0	0	0	0	0	0	0	0	/home/dhl_ec/bnelissen/Slides/CD3_manuscript/CD3_slides/AAA432.cd3/AAA432.cd3.run1	255	0.7	0.0647854265439	0.7	0.0647854265439	-9.44189614806	-13.0435800819	1.44008616797	0.4702354375
9436.0	3900908.0	3796.0	13579.0	3900908.0	4000000.0	82.0	1.0	2.78	2.2	1.7	0.04	9.26	0.6	1.27	0.0900000000001	12.76	0.58	3.11	2.35	0.589999999999	AAA432.cd3.X17.Y20.tile.tissue.png	187	1	2000	187	f14f1b24f91350f0bb59d0d93c644c7c	0	0	0	0	0	0	0	0	0	0	0	0	0	/home/dhl_ec/bnelissen/Slides/CD3_manuscript/CD3_slides/AAA432.cd3/AAA432.cd3.run1	255	0.7	0.06	0.7	0.06	-8.88442244921	-12.3055635612	1.15760049742	0.197342538086
698.0	3824655.0	315.0	11092.0	3824655.0	4000000.0	9.0	1.0	1.85	2.49	1.72	0.0699999999997	9.56	0.54	1.27	0.0999999999995	9.75	0.33	2.06	1.42	0.6	AAA432.cd3.X17.Y21.tile.tissue.png	188	1	2000	188	23620c1ef0b3a35e5ca188e4700ef25d	0	0	0	0	0	0	0	0	0	0	0	0	0	/home/dhl_ec/bnelissen/Slides/CD3_manuscript/CD3_slides/AAA432.cd3/AAA432.cd3.run1	255	0.7	0.06	0.7	0.06	-8.87594212591	-12.3948986472	0.974583241021	0.0918155058594
1580.0	1410755.0	646.0	11256.0	1410755.0	4000000.0	15.0	6.0	1.99	2.31	1.91	0.0799999999999	9.89	0.6	1.32	0.25	10.59	0.38	3.15	2.26	0.58	AAA432.cd3.X17.Y22.tile.tissue.png	189	1	2000	189	921ddc38e5d59eee70f1368fd6842989	0	0	0	0	0	0	0	0	0	0	0	0	0	/home/dhl_ec/bnelissen/Slides/CD3_manuscript/CD3_slides/AAA432.cd3/AAA432.cd3.run1	255	0.7	0.06	0.7	0.06	-9.25643702427	-11.5088982242	1.54224671562	2.25135698438
0.0	0.0	0.0	0.0	0.0	4000000.0	0.0	0.0	2.38	2.43	1.05	0.0500000000002	4.93	0.280000000001	0.729999999999	0.2	4.24	0.12	1.86	1.44	1.04	AAA432.cd3.X17.Y5.tile.tissue.png	190	1	2000	190	5710471833049948d572aeb94593fd8f	0	0	0	0	0	0	0	0	0	0	0	0	0	/home/dhl_ec/bnelissen/Slides/CD3_manuscript/CD3_slides/AAA432.cd3/AAA432.cd3.run1	255	1.0	0.06	1.0	0.06	0.0	0.0	0.0	11.734688
8616.0	1001293.0	3785.0	7216.0	1001293.0	4000000.0	73.0	5.0	1.78	1.64	1.75	0.0699999999997	9.32	0.54	1.16	0.27	7.55	0.35	3.18	2.25	1.06	AAA432.cd3.X17.Y6.tile.tissue.png	191	1	2000	191	5690ff9132ba63739fe2c4d9fc238ef4	0	0	0	0	0	0	0	0	0	0	0	0	0	/home/dhl_ec/bnelissen/Slides/CD3_manuscript/CD3_slides/AAA432.cd3/AAA432.cd3.run1	255	0.7	0.06	0.7	0.06	-8.85248062618	-11.9926672306	0.737630182673	0.0863040605469
68799.0	3997321.0	29071.0	8050.0	3997321.0	4000000.0	675.0	1.0	3.16	1.67	1.03	0.0600000000004	9.29	0.54	1.16	0.0799999999999	13.63	0.55	3.34	2.31	0.56	AAA432.cd3.X17.Y7.tile.tissue.png	192	1	2000	192	e8fb3441cdca44e86f78d445ae181481	0	0	0	0	0	0	0	0	0	0	0	0	0	/home/dhl_ec/bnelissen/Slides/CD3_manuscript/CD3_slides/AAA432.cd3/AAA432.cd3.run1	255	0.7	0.06	0.7	0.06	-9.11141040948	-12.2758472753	0.663928306166	0.170738888878
100530.0	3988149.0	43045.0	8146.0	3988149.0	4000000.0	945.0	1.0	2.85	2.86	1.04	0.04	6.2	0.339999999999	0.679999999999	0.0500000000002	9.51	0.36	2.02	1.43	0.39	AAA432.cd3.X17.Y8.tile.tissue.png	193	1	2000	193	4602c995af865a7ee22265dfb5b99a38	0	0	0	0	0	0	0	0	0	0	0	0	0	/home/dhl_ec/bnelissen/Slides/CD3_manuscript/CD3_slides/AAA432.cd3/AAA432.cd3.run1	255	0.7	0.0627119402617	0.7	0.0627119402617	-8.84605319393	-12.0024494517	0.582304319275	0.147885790909
75729.0	3998638.0	30820.0	8060.0	3998638.0	4000000.0	651.0	1.0	2.76	2.07	1.12	0.04	6.24	0.34	0.670000000001	0.0500000000002	9.35	0.349999999999	2.02	1.43	0.41	AAA432.cd3.X17.Y9.tile.tissue.png	194	1	2000	194	bdaae7573c0a9cae0b8e6f37ecbf879e	0	0	0	0	0	0	0	0	0	0	0	0	0	/home/dhl_ec/bnelissen/Slides/CD3_manuscript/CD3_slides/AAA432.cd3/AAA432.cd3.run1	255	0.7	0.0628536531658	0.7	0.0628536531658	-9.0478884615	-11.4554124374	0.560939189781	0.133739880982
29821.0	4000000.0	14377.0	7996.0	4000000.0	4000000.0	356.0	1.0	2.75	2.84	1.08	0.04	7.69	0.280000000001	0.680000000001	0.04	9.03	0.35	2.02	1.43	0.58	AAA432.cd3.X18.Y10.tile.tissue.png	195	1	2000	195	276c9fca64abc4ca6a30efe3c88ada77	0	0	0	0	0	0	0	0	0	0	0	0	0	/home/dhl_ec/bnelissen/Slides/CD3_manuscript/CD3_slides/AAA432.cd3/AAA432.cd3.run1	255	0.7	0.06	0.7	0.06	-9.37547855639	-12.1653498592	0.554840097679	0.0899528281136
81405.0	4000000.0	35502.0	7996.0	4000000.0	4000000.0	815.0	1.0	3.01	2.67	1.72	0.0700000000006	8.82	0.440000000001	1.12	0.0699999999997	13.5	0.55	3.14	2.11	0.63	AAA432.cd3.X18.Y11.tile.tissue.png	196	1	2000	196	56e501aa9e4a6938fc76ff910ec23af9	0	0	0	0	0	0	0	0	0	0	0	0	0	/home/dhl_ec/bnelissen/Slides/CD3_manuscript/CD3_slides/AAA432.cd3/AAA432.cd3.run1	255	0.7	0.0610248389285	0.7	0.0610248389285	-9.45727281467	-12.1415349423	0.668913670456	0.128226305172
76608.0	3999891.0	35689.0	8010.0	3999891.0	4000000.0	807.0	1.0	3.91	3.62	1.7	0.0599999999995	11.38	0.52	1.12	0.0799999999999	13.53	0.570000000001	3.14	2.28	0.599999999999	AAA432.cd3.X18.Y12.tile.tissue.png	197	1	2000	197	8dfdc70b4806f06b0e61a222646333f5	0	0	0	0	0	0	0	0	0	0	0	0	0	/home/dhl_ec/bnelissen/Slides/CD3_manuscript/CD3_slides/AAA432.cd3/AAA432.cd3.run1	255	0.7	0.0601169390516	0.7	0.0601169390516	-9.29752988008	-12.5640367024	0.637478449825	0.13724099588
87185.0	3991507.0	38028.0	8268.0	3991507.0	4000000.0	836.0	1.0	2.55	1.78	1.74	0.0600000000004	9.19	0.54	1.16	0.0699999999997	14.08	0.599999999999	3.34	2.38	0.639999999999	AAA432.cd3.X18.Y13.tile.tissue.png	198	1	2000	198	67015024a271cc60d6b57505195d6f47	0	0	0	0	0	0	0	0	0	0	0	0	0	/home/dhl_ec/bnelissen/Slides/CD3_manuscript/CD3_slides/AAA432.cd3/AAA432.cd3.run1	255	0.7	0.0620762956129	0.7	0.0620762956129	-9.06616410098	-12.233070345	0.585171210806	0.138195762146
114396.0	1978305.0	45375.0	9645.0	1978305.0	4000000.0	933.0	3.0	2.84	2.51	1.12	0.04	6.03	0.339999999999	0.68	0.19	12.1	0.440000000001	3.13	2.27	0.58	AAA432.cd3.X18.Y14.tile.tissue.png	199	1	2000	199	fed47d8705d6780a139c3927665e670e	0	0	0	0	0	0	0	0	0	0	0	0	0	/home/dhl_ec/bnelissen/Slides/CD3_manuscript/CD3_slides/AAA432.cd3/AAA432.cd3.run1	255	0.7	0.06	0.7	0.06	-8.84513745849	-12.6963342804	0.795997577003	0.254172964844
0.0	3359.0	0.0	356.0	3359.0	4000000.0	0.0	2.0	2.83	2.4	1.78	0.0699999999997	9.19	0.54	1.12	0.320000000001	8.35	0.21	3.06	2.27	0.52	AAA432.cd3.X18.Y15.tile.tissue.png	200	1	2000	200	55787aa5f6332d00420c37284b903251	0	0	0	0	0	0	0	0	0	0	0	0	0	/home/dhl_ec/bnelissen/Slides/CD3_manuscript/CD3_slides/AAA432.cd3/AAA432.cd3.run1	255	0.7	0.06	0.7	0.06	-9.47604777862	-12.5291797653	1.83827138195	0.0706650519714
147115.0	2244088.0	50325.0	12242.0	2244088.0	4000000.0	979.0	6.0	1.88	3.01	1.73	0.0699999999997	9.94	0.549999999999	1.19	0.18	8.61	0.29	2.04	1.43	0.56	AAA432.cd3.X18.Y16.tile.tissue.png	201	1	2000	201	a08f9a0bdc2c80c5af1317aa980c212a	0	0	0	0	0	0	0	0	0	0	0	0	0	/home/dhl_ec/bnelissen/Slides/CD3_manuscript/CD3_slides/AAA432.cd3/AAA432.cd3.run1	255	0.7	0.06	0.7	0.06	-9.52383530454	-13.0405441005	1.74524202262	0.396144550781
125760.0	3859133.0	46936.0	13236.0	3859133.0	4000000.0	932.0	1.0	3.16	3.33	1.75	0.0700000000006	9.9	0.54	1.14	0.0900000000001	13.83	0.56	3.21	2.24	0.59	AAA432.cd3.X18.Y17.tile.tissue.png	202	1	2000	202	22ed63e631c19e2c2ae363f76fd9ba89	0	0	0	0	0	0	0	0	0	0	0	0	0	/home/dhl_ec/bnelissen/Slides/CD3_manuscript/CD3_slides/AAA432.cd3/AAA432.cd3.run1	255	0.7	0.06	0.7	0.06	-9.32877007929	-12.8547671695	1.1898834307	0.439241634277
415193.0	3980292.0	150821.0	9357.0	3980292.0	4000000.0	2970.0	1.0	3.0	2.6	1.04	0.0400000000009	6.14	0.34	1.13	0.0799999999999	13.08	0.4	2.03	2.26	0.619999999999	AAA432.cd3.X18.Y18.tile.tissue.png	203	1	2000	203	c6c5c77993fcd462aa3efb383863e83f	0	0	0	0	0	0	0	0	0	0	0	0	0	/home/dhl_ec/bnelissen/Slides/CD3_manuscript/CD3_slides/AAA432.cd3/AAA432.cd3.run1	255	0.7	0.0699389472104	0.7	0.0699389472104	-9.19833417868	-12.7855307231	1.09586690656	0.387592452881
233467.0	3937139.0	88221.0	11065.0	3937139.0	4000000.0	1770.0	2.0	2.78	2.33	1.73	0.0599999999995	10.3	0.54	1.2	0.0900000000001	15.74	0.66	3.6	2.53	0.63	AAA432.cd3.X18.Y19.tile.tissue.png	204	1	2000	204	0d53b75ea1346a07bf23c29edb3c3387	0	0	0	0	0	0	0	0	0	0	0	0	0	/home/dhl_ec/bnelissen/Slides/CD3_manuscript/CD3_slides/AAA432.cd3/AAA432.cd3.run1	255	0.7	0.0670711700504	0.7	0.0670711700504	-9.40918735061	-12.8056753096	1.47046890598	0.459658863281
24988.0	3839958.0	10473.0	15797.0	3839958.0	4000000.0	224.0	3.0	4.65	3.18	1.71	0.0599999999995	10.23	0.6	1.25	0.0899999999992	9.77	0.34	2.06	1.43	0.610000000001	AAA432.cd3.X18.Y20.tile.tissue.png	205	1	2000	205	8e8495bfb0ef4cdc75bd82bab95d86b8	0	0	0	0	0	0	0	0	0	0	0	0	0	/home/dhl_ec/bnelissen/Slides/CD3_manuscript/CD3_slides/AAA432.cd3/AAA432.cd3.run1	255	0.7	0.06	0.7	0.06	-9.35692717047	-12.7808908238	1.43269393257	0.274770480469
59795.0	3959266.0	23565.0	10073.0	3959266.0	4000000.0	481.0	1.0	2.5	2.14	1.03	0.04	5.94	0.34	0.669999999999	0.0599999999995	9.11	0.54	2.95	2.54	0.650000000001	AAA432.cd3.X18.Y21.tile.tissue.png	206	1	2000	206	fc828bae34243fa0765438a69f461482	0	0	0	0	0	0	0	0	0	0	0	0	0	/home/dhl_ec/bnelissen/Slides/CD3_manuscript/CD3_slides/AAA432.cd3/AAA432.cd3.run1	255	0.7	0.06	0.7	0.06	-9.65598048077	-12.875369816	1.64135041129	0.333088567383
35345.0	863877.0	13275.0	8276.0	863877.0	4000000.0	261.0	1.0	2.61	2.49	1.07	0.0699999999997	9.87	0.55	1.18	0.29	10.54	0.389999999999	3.39	2.08	0.49	AAA432.cd3.X18.Y22.tile.tissue.png	207	1	2000	207	e8cd886710517f08bf7d00fc9caefc78	0	0	0	0	0	0	0	0	0	0	0	0	0	/home/dhl_ec/bnelissen/Slides/CD3_manuscript/CD3_slides/AAA432.cd3/AAA432.cd3.run1	255	0.7	0.06	0.7	0.06	-9.63372876976	-11.5046898174	2.23229567462	1.18916877344
0.0	0.0	0.0	0.0	0.0	4000000.0	0.0	0.0	2.28	1.59	1.05	0.04	5.57	0.27	0.749999999999	0.19	4.22	0.11	1.87	2.29	0.89	AAA432.cd3.X18.Y5.tile.tissue.png	208	1	2000	208	5388dd18fea83576122a0242ba2837d7	0	0	0	0	0	0	0	0	0	0	0	0	0	/home/dhl_ec/bnelissen/Slides/CD3_manuscript/CD3_slides/AAA432.cd3/AAA432.cd3.run1	255	1.0	0.06	1.0	0.06	0.0	-11.1764198571	0.0	9.4337826454
432.0	248026.0	211.0	5564.0	248026.0	4000000.0	4.0	3.0	2.53	2.37	1.12	0.04	5.96	0.34	0.659999999999	0.18	6.21	0.21	1.98	2.36	1.6	AAA432.cd3.X18.Y6.tile.tissue.png	209	1	2000	209	daf71285e1efa5db468e70605e81fa31	0	0	0	0	0	0	0	0	0	0	0	0	0	/home/dhl_ec/bnelissen/Slides/CD3_manuscript/CD3_slides/AAA432.cd3/AAA432.cd3.run1	255	0.7	0.06	0.7	0.06	-8.68975454354	-12.1550792655	1.12870743494	0.0612805527344
17325.0	3990907.0	8901.0	8040.0	3990907.0	4000000.0	230.0	1.0	1.77	1.47	1.77	0.0699999999997	8.99	0.34	0.67	0.0500000000002	8.88	0.34	2.02	1.44	0.67	AAA432.cd3.X18.Y7.tile.tissue.png	210	1	2000	210	574f4ed185884ff5afb732d6a6523894	0	0	0	0	0	0	0	0	0	0	0	0	0	/home/dhl_ec/bnelissen/Slides/CD3_manuscript/CD3_slides/AAA432.cd3/AAA432.cd3.run1	255	0.7	0.06	0.7	0.06	-8.83209272096	-12.5080882909	0.607146900859	0.109088760162
37504.0	3993442.0	18284.0	8357.0	3993442.0	4000000.0	456.0	1.0	3.12	2.05	1.84	0.0699999999997	6.06	0.33	0.670000000001	0.0500000000002	9.06	0.35	3.57	2.57	0.670000000001	AAA432.cd3.X18.Y8.tile.tissue.png	211	1	2000	211	f8d4568bfde33a5d595a42b0e96438ae	0	0	0	0	0	0	0	0	0	0	0	0	0	/home/dhl_ec/bnelissen/Slides/CD3_manuscript/CD3_slides/AAA432.cd3/AAA432.cd3.run1	255	0.7	0.0615993113566	0.7	0.0615993113566	-9.14727122868	-12.2814072926	0.848012146924	0.142125598785
22322.0	3998460.0	10161.0	8074.0	3998460.0	4000000.0	235.0	1.0	2.81	2.81	1.04	0.04	5.66	0.34	0.659999999999	0.0500000000002	9.01	0.34	2.02	1.43	0.38	AAA432.cd3.X18.Y9.tile.tissue.png	212	1	2000	212	de27f9233863256c5068ee26a763ded9	0	0	0	0	0	0	0	0	0	0	0	0	0	/home/dhl_ec/bnelissen/Slides/CD3_manuscript/CD3_slides/AAA432.cd3/AAA432.cd3.run1	255	0.7	0.0600080551516	0.7	0.0600080551516	-9.16139338582	-11.666370737	0.80827772804	0.133173365204
22026.0	3999576.0	9895.0	8114.0	3999576.0	4000000.0	228.0	1.0	3.14	2.62	1.04	0.04	7.95	0.530000000001	1.16	0.0600000000004	9.08	0.349999999999	2.05	1.44	0.38	AAA432.cd3.X19.Y10.tile.tissue.png	213	1	2000	213	b6f29721fdbd1a0ab82c9527c6dbd981	0	0	0	0	0	0	0	0	0	0	0	0	0	/home/dhl_ec/bnelissen/Slides/CD3_manuscript/CD3_slides/AAA432.cd3/AAA432.cd3.run1	255	0.7	0.06	0.7	0.06	-9.34884275692	-12.3699932155	0.776302361487	0.175596281342
93173.0	3998568.0	36460.0	8237.0	3998568.0	4000000.0	804.0	1.0	1.1	1.91	1.83	0.0600000000004	12.9	0.54	1.25	0.0799999999999	9.84	0.44	2.03	1.43	0.539999999999	AAA432.cd3.X19.Y11.tile.tissue.png	214	1	2000	214	61a93acf897bce0fd29b8d30e0e9b4a6	0	0	0	0	0	0	0	0	0	0	0	0	0	/home/dhl_ec/bnelissen/Slides/CD3_manuscript/CD3_slides/AAA432.cd3/AAA432.cd3.run1	255	0.7	0.06	0.7	0.06	-9.26172038704	-12.4964994602	0.752354730414	0.226018932037
96351.0	3999781.0	35983.0	8024.0	3999781.0	4000000.0	743.0	1.0	3.45	4.13	1.36	0.0400000000009	6.58	0.34	0.66	0.0500000000002	9.41	0.349999999999	2.04	1.43	0.99	AAA432.cd3.X19.Y12.tile.tissue.png	215	1	2000	215	669280402df5bd713af31caf399576d8	0	0	0	0	0	0	0	0	0	0	0	0	0	/home/dhl_ec/bnelissen/Slides/CD3_manuscript/CD3_slides/AAA432.cd3/AAA432.cd3.run1	255	0.7	0.06	0.7	0.06	-9.76628157149	-12.0947153382	0.75135537276	0.211547645837
60662.0	3993934.0	28591.0	8382.0	3993934.0	4000000.0	649.0	1.0	2.05	1.59	1.37	0.04	7.61	0.450000000001	1.07	0.0699999999997	12.92	0.54	2.98	2.25	0.69	AAA432.cd3.X19.Y13.tile.tissue.png	216	1	2000	216	80029ef061ec8a81c32b18f534ed259d	0	0	0	0	0	0	0	0	0	0	0	0	0	/home/dhl_ec/bnelissen/Slides/CD3_manuscript/CD3_slides/AAA432.cd3/AAA432.cd3.run1	255	0.7	0.06	0.7	0.06	-9.13014157631	-12.3501577959	0.74967349483	0.156017780518
26919.0	1062704.0	12298.0	6835.0	1062704.0	4000000.0	269.0	2.0	2.04	1.61	1.71	0.0599999999995	7.21	0.54	1.15	0.25	10.0	0.36	3.13	2.56	0.71	AAA432.cd3.X19.Y14.tile.tissue.png	217	1	2000	217	da383658e91d0adbce71d5120e021e95	0	0	0	0	0	0	0	0	0	0	0	0	0	/home/dhl_ec/bnelissen/Slides/CD3_manuscript/CD3_slides/AAA432.cd3/AAA432.cd3.run1	255	0.7	0.06	0.7	0.06	-8.79166104667	-12.372601513	0.841109100286	0.126933457031
0.0	7555.0	0.0	472.0	7555.0	4000000.0	0.0	1.0	1.72	2.72	1.71	0.0599999999995	7.62	0.34	1.13	0.31	7.62	0.200000000001	1.95	1.43	1.16	AAA432.cd3.X19.Y15.tile.tissue.png	218	1	2000	218	9e1063895a6ec427e1d24784634b7d75	0	0	0	0	0	0	0	0	0	0	0	0	0	/home/dhl_ec/bnelissen/Slides/CD3_manuscript/CD3_slides/AAA432.cd3/AAA432.cd3.run1	255	0.7	0.06	0.7	0.06	0.0	-12.0439107972	0.0210858509763	0.0743853878784
30106.0	1313020.0	12353.0	12633.0	1313020.0	4000000.0	283.0	5.0	1.68	2.97	1.12	0.04	6.03	0.61	1.41	0.23	10.68	0.38	2.94	1.45	1.29	AAA432.cd3.X19.Y16.tile.tissue.png	219	1	2000	219	574fceed6f0765c948876a04b97dfa02	0	0	0	0	0	0	0	0	0	0	0	0	0	/home/dhl_ec/bnelissen/Slides/CD3_manuscript/CD3_slides/AAA432.cd3/AAA432.cd3.run1	255	0.7	0.06	0.7	0.06	-9.28100107437	-12.5139447491	1.21351889759	0.16149696875
144640.0	3931036.0	55407.0	10499.0	3931036.0	4000000.0	1210.0	1.0	2.95	1.6	1.84	0.0800000000008	11.93	0.54	0.96	0.0500000000002	9.74	0.36	2.05	1.43	0.400000000001	AAA432.cd3.X19.Y17.tile.tissue.png	220	1	2000	220	86ea1273f6d06c4ab6b55bbf146897e2	0	0	0	0	0	0	0	0	0	0	0	0	0	/home/dhl_ec/bnelissen/Slides/CD3_manuscript/CD3_slides/AAA432.cd3/AAA432.cd3.run1	255	0.7	0.06	0.7	0.06	-9.28433316915	-12.8688838329	1.20120818961	0.425675515137
419463.0	3989241.0	154637.0	8918.0	3989241.0	4000000.0	3140.0	1.0	2.35	2.91	1.11	0.04	16.39	0.339999999999	0.679999999999	0.0500000000002	15.4	0.64	3.37	2.09	0.66	AAA432.cd3.X19.Y18.tile.tissue.png	221	1	2000	221	997b9564270952cdd9532ff5da3e559e	0	0	0	0	0	0	0	0	0	0	0	0	0	/home/dhl_ec/bnelissen/Slides/CD3_manuscript/CD3_slides/AAA432.cd3/AAA432.cd3.run1	255	0.7	0.0909201539743	0.7	0.0909201539743	-8.98422933573	-12.8568093167	0.654092570589	0.225634623535
345531.0	3947806.0	123548.0	9487.0	3947806.0	4000000.0	2316.0	1.0	1.64	2.48	1.79	0.0599999999995	9.35	0.54	1.16	0.0799999999999	19.01	0.62	3.3	2.25	0.64	AAA432.cd3.X19.Y19.tile.tissue.png	222	1	2000	222	e7e0fe7cbfc7b44a68fd056e7c47e643	0	0	0	0	0	0	0	0	0	0	0	0	0	/home/dhl_ec/bnelissen/Slides/CD3_manuscript/CD3_slides/AAA432.cd3/AAA432.cd3.run1	255	0.7	0.0812479456441	0.7	0.0812479456441	-8.78892593031	-12.9625547346	0.548126688369	0.301196348267
153172.0	3831528.0	53475.0	14927.0	3831528.0	4000000.0	978.0	4.0	2.64	3.6	1.75	0.0599999999995	7.41	0.339999999999	0.669999999999	0.0599999999995	11.64	0.360000000001	2.05	1.44	0.61	AAA432.cd3.X19.Y20.tile.tissue.png	223	1	2000	223	55b836f1bb093a782bc8854092e3f73d	0	0	0	0	0	0	0	0	0	0	0	0	0	/home/dhl_ec/bnelissen/Slides/CD3_manuscript/CD3_slides/AAA432.cd3/AAA432.cd3.run1	255	0.7	0.0887246220016	0.7	0.0887246220016	-9.51750744472	-13.3319202058	1.37979897287	0.499802529297
68728.0	3890629.0	28149.0	13467.0	3890629.0	4000000.0	575.0	3.0	2.86	3.25	1.04	0.04	6.28	0.66	1.3	0.0899999999992	11.1	0.339999999999	2.05	1.43	0.39	AAA432.cd3.X19.Y21.tile.tissue.png	224	1	2000	224	090b113c80b27c6034face34057fd086	0	0	0	0	0	0	0	0	0	0	0	0	0	/home/dhl_ec/bnelissen/Slides/CD3_manuscript/CD3_slides/AAA432.cd3/AAA432.cd3.run1	255	0.7	0.06	0.7	0.06	-9.50315741772	-12.5932116882	1.36147549845	0.255957497314
30765.0	1543079.0	13243.0	7056.0	1543079.0	4000000.0	286.0	3.0	3.35	1.75	1.04	0.0500000000002	5.83	0.34	0.659999999999	0.13	7.24	0.4	3.17	2.35	0.56	AAA432.cd3.X19.Y22.tile.tissue.png	225	1	2000	225	f4f239a7b83f41cb9b818e93762ff7e5	0	0	0	0	0	0	0	0	0	0	0	0	0	/home/dhl_ec/bnelissen/Slides/CD3_manuscript/CD3_slides/AAA432.cd3/AAA432.cd3.run1	255	0.7	0.06	0.7	0.06	-9.29939413586	-10.7349086202	1.98189273587	0.161568265625
0.0	0.0	0.0	0.0	0.0	3000000.0	0.0	0.0	2.91	1.62	0.79	0.0300000000007	4.19	0.34	1.02	0.26	5.14	0.17	2.53	1.7	0.37	AAA432.cd3.X19.Y23.tile.tissue.png	226	1	2000	226	5d6b495b1e0d7d605e1ef3e8fbba5c93	0	0	0	0	0	0	0	0	0	0	0	0	0	/home/dhl_ec/bnelissen/Slides/CD3_manuscript/CD3_slides/AAA432.cd3/AAA432.cd3.run1	255	1.0	0.06	1.0	0.06	0.0	-10.8734980137	0.0	3.42503375364
0.0	0.0	0.0	0.0	0.0	4000000.0	0.0	0.0	2.24	1.86	1.04	0.0499999999993	5.59	0.27	0.75	0.19	4.23	0.12	1.86	1.44	0.48	AAA432.cd3.X19.Y5.tile.tissue.png	227	1	2000	227	c4c4b7d26cea966ad7f5f4376dfdb36b	0	0	0	0	0	0	0	0	0	0	0	0	0	/home/dhl_ec/bnelissen/Slides/CD3_manuscript/CD3_slides/AAA432.cd3/AAA432.cd3.run1	255	1.0	0.06	1.0	0.06	0.0	-11.6455137375	0.0	7.78222821911
0.0	0.0	0.0	0.0	0.0	4000000.0	0.0	0.0	2.11	2.01	1.74	0.0599999999995	8.2	0.28	0.67	0.2	4.2	0.19	2.96	2.32	0.52	AAA432.cd3.X19.Y6.tile.tissue.png	228	1	2000	228	4ae64efc73034541351f90bcbe43fc53	0	0	0	0	0	0	0	0	0	0	0	0	0	/home/dhl_ec/bnelissen/Slides/CD3_manuscript/CD3_slides/AAA432.cd3/AAA432.cd3.run1	255	1.0	0.06	1.0	0.06	0.0	-12.0379348056	0.0	0.0352843218441
6782.0	2968020.0	3442.0	16744.0	2968020.0	4000000.0	89.0	3.0	2.75	1.69	1.04	0.04	8.61	0.55	1.12	0.14	8.4	0.429999999999	2.07	1.44	0.57	AAA432.cd3.X19.Y7.tile.tissue.png	229	1	2000	229	f8f2d36336340ea83adead6d4a910bc5	0	0	0	0	0	0	0	0	0	0	0	0	0	/home/dhl_ec/bnelissen/Slides/CD3_manuscript/CD3_slides/AAA432.cd3/AAA432.cd3.run1	255	0.7	0.06	0.7	0.06	-9.01310768147	-12.7418241854	1.21417470056	0.222244076172
13817.0	3982920.0	6350.0	9185.0	3982920.0	4000000.0	154.0	1.0	2.6	2.16	1.03	0.04	8.71	0.53	1.14	0.0699999999997	12.7	0.35	2.04	1.42	0.38	AAA432.cd3.X19.Y8.tile.tissue.png	230	1	2000	230	0af8f1f9d583c7276c6706213e0abdce	0	0	0	0	0	0	0	0	0	0	0	0	0	/home/dhl_ec/bnelissen/Slides/CD3_manuscript/CD3_slides/AAA432.cd3/AAA432.cd3.run1	255	0.7	0.06	0.7	0.06	-9.07984000802	-12.3921086876	0.752241551505	0.159840658569
11538.0	3999796.0	5068.0	8040.0	3999796.0	4000000.0	120.0	1.0	0.809999999999	1.26	1.04	0.0699999999997	9.38	0.54	1.15	0.0799999999999	12.84	0.59	3.2	2.33	0.599999999999	AAA432.cd3.X19.Y9.tile.tissue.png	231	1	2000	231	90a7e48debb76d8d1ceb44628cf0e449	0	0	0	0	0	0	0	0	0	0	0	0	0	/home/dhl_ec/bnelissen/Slides/CD3_manuscript/CD3_slides/AAA432.cd3/AAA432.cd3.run1	255	0.7	0.06	0.7	0.06	-9.28224327927	-11.8266400289	0.603322155912	0.131225521651
85198.0	3513064.0	34159.0	9295.0	3513064.0	4000000.0	677.0	1.0	2.02	2.58	1.15	0.04	6.87	0.34	0.66	0.0600000000004	9.23	0.33	2.05	1.42	0.389999999999	AAA432.cd3.X2.Y10.tile.tissue.png	232	1	2000	232	e1afa1d42732f8147c27c152b8fec1e0	0	0	0	0	0	0	0	0	0	0	0	0	0	/home/dhl_ec/bnelissen/Slides/CD3_manuscript/CD3_slides/AAA432.cd3/AAA432.cd3.run1	255	0.7	0.06	0.7	0.06	-8.88005705751	-12.2640483983	0.80227980765	0.22973255957
104661.0	3935571.0	42295.0	8997.0	3935571.0	4000000.0	853.0	1.0	1.72	1.6	1.14	0.0600000000004	9.15	0.530000000001	1.12	0.0899999999992	13.63	0.36	2.04	1.43	0.599999999999	AAA432.cd3.X2.Y11.tile.tissue.png	233	1	2000	233	e2305ce020405df4f91d71d0f178a20c	0	0	0	0	0	0	0	0	0	0	0	0	0	/home/dhl_ec/bnelissen/Slides/CD3_manuscript/CD3_slides/AAA432.cd3/AAA432.cd3.run1	255	0.7	0.0724522797421	0.7	0.0724522797421	-9.04717122399	-12.8361908807	0.928055909909	0.275144786621
100896.0	3986428.0	40922.0	8776.0	3986428.0	4000000.0	896.0	1.0	3.87	2.45	1.11	0.04	5.79	0.53	1.15	0.0799999999999	13.87	0.58	3.27	2.3	0.62	AAA432.cd3.X2.Y12.tile.tissue.png	234	1	2000	234	96d2e0ab050e58a3eb5cf3cb65e716ea	0	0	0	0	0	0	0	0	0	0	0	0	0	/home/dhl_ec/bnelissen/Slides/CD3_manuscript/CD3_slides/AAA432.cd3/AAA432.cd3.run1	255	0.7	0.0613905912376	0.7	0.0613905912376	-9.3219116386	-12.2999932867	1.06270891968	0.183390199463
19200.0	2793394.0	8477.0	10393.0	2793394.0	4000000.0	190.0	6.0	2.15	2.31	1.12	0.04	9.15	0.54	1.15	0.150000000001	10.08	0.46	3.28	2.33	0.6	AAA432.cd3.X2.Y13.tile.tissue.png	235	1	2000	235	0d9d8a3c43b3fb85d0b894f435e2966b	0	0	0	0	0	0	0	0	0	0	0	0	0	/home/dhl_ec/bnelissen/Slides/CD3_manuscript/CD3_slides/AAA432.cd3/AAA432.cd3.run1	255	0.7	0.06	0.7	0.06	-9.20942797017	-12.387740654	1.41720817153	0.166435378906
97154.0	2775301.0	34349.0	13834.0	2775301.0	4000000.0	660.0	5.0	2.57	2.74	1.77	0.0699999999997	9.2	0.55	1.14	0.15	14.76	0.49	3.21	2.2	0.64	AAA432.cd3.X2.Y14.tile.tissue.png	236	1	2000	236	a8a09d488c58c152d40af6903c5eb51b	0	0	0	0	0	0	0	0	0	0	0	0	0	/home/dhl_ec/bnelissen/Slides/CD3_manuscript/CD3_slides/AAA432.cd3/AAA432.cd3.run1	255	0.7	0.06	0.7	0.06	-9.7153114282	-13.3137305082	1.85178463877	0.634166839844
17901.0	1030003.0	6599.0	10632.0	1030003.0	4000000.0	132.0	3.0	3.46	2.96	1.08	0.0400000000009	6.24	0.34	0.659999999999	0.25	10.8	0.36	3.24	2.27	2.57	AAA432.cd3.X2.Y15.tile.tissue.png	237	1	2000	237	8c2225c8b9f1ae1a0b6e7c59ee0f7860	0	0	0	0	0	0	0	0	0	0	0	0	0	/home/dhl_ec/bnelissen/Slides/CD3_manuscript/CD3_slides/AAA432.cd3/AAA432.cd3.run1	255	0.7	0.06	0.7	0.06	-9.82615182264	-13.002219802	2.06804288292	0.328069320313
0.0	3026.0	0.0	244.0	3026.0	4000000.0	0.0	1.0	2.52	2.29	1.05	0.04	5.93	0.34	0.669999999999	0.19	5.24	0.12	1.91	1.44	0.639999999999	AAA432.cd3.X2.Y16.tile.tissue.png	238	1	2000	238	43dc435f9f036b880efeffe53fa56b99	0	0	0	0	0	0	0	0	0	0	0	0	0	/home/dhl_ec/bnelissen/Slides/CD3_manuscript/CD3_slides/AAA432.cd3/AAA432.cd3.run1	255	0.7	0.06	0.7	0.06	0.0	-12.4670919322	1.04558450783	0.0490862942657
0.0	26273.0	0.0	728.0	26273.0	4000000.0	0.0	1.0	1.83	2.39	1.71	0.0599999999995	9.1	0.549999999999	1.13	0.190000000001	5.27	0.21	3.02	2.36	0.77	AAA432.cd3.X2.Y17.tile.tissue.png	239	1	2000	239	6dede4cfd078618286b4c729e6a8a7d6	0	0	0	0	0	0	0	0	0	0	0	0	0	/home/dhl_ec/bnelissen/Slides/CD3_manuscript/CD3_slides/AAA432.cd3/AAA432.cd3.run1	255	0.7	0.06	0.7	0.06	0.0	-11.5337068059	0.0582015713018	0.0491477571411
19097.0	1005559.0	8525.0	8859.0	1005559.0	4000000.0	177.0	4.0	2.31	1.83	1.04	0.0600000000004	9.25	0.54	1.12	0.26	9.85	0.360000000001	3.12	2.26	0.900000000001	AAA432.cd3.X2.Y18.tile.tissue.png	240	1	2000	240	2041d40b6bff4761aafe39adbbaa41a5	0	0	0	0	0	0	0	0	0	0	0	0	0	/home/dhl_ec/bnelissen/Slides/CD3_manuscript/CD3_slides/AAA432.cd3/AAA432.cd3.run1	255	0.7	0.06	0.7	0.06	-9.44458099688	-12.1917410691	1.76172279825	0.138511882812
164406.0	3982779.0	65117.0	9199.0	3982779.0	4000000.0	1337.0	2.0	4.18	4.4	1.74	0.0599999999995	9.3	0.59	1.14	0.0699999999997	15.02	0.59	3.27	2.32	0.63	AAA432.cd3.X2.Y19.tile.tissue.png	241	1	2000	241	d19da370d7778f1aac0be9c09f463f28	0	0	0	0	0	0	0	0	0	0	0	0	0	/home/dhl_ec/bnelissen/Slides/CD3_manuscript/CD3_slides/AAA432.cd3/AAA432.cd3.run1	255	0.7	0.06	0.7	0.06	-9.61353079105	-12.9325915153	1.308266333	0.500605289185
24151.0	3999821.0	11689.0	8057.0	3999821.0	4000000.0	293.0	1.0	4.41	3.52	1.78	0.0599999999995	8.97	0.55	1.14	0.0799999999999	12.97	0.540000000001	3.28	2.31	0.610000000001	AAA432.cd3.X2.Y20.tile.tissue.png	242	1	2000	242	3267e7177ef042cbfdcab4afef1b0199	0	0	0	0	0	0	0	0	0	0	0	0	0	/home/dhl_ec/bnelissen/Slides/CD3_manuscript/CD3_slides/AAA432.cd3/AAA432.cd3.run1	255	0.7	0.06	0.7	0.06	-9.52239338224	-11.9870833257	1.00015391726	0.141197145473
7260.0	3999687.0	3484.0	8066.0	3999687.0	4000000.0	94.0	1.0	2.84	1.36	1.28	0.04	6.93	0.54	1.11	0.0799999999999	13.26	0.55	2.87	1.43	0.590000000001	AAA432.cd3.X2.Y21.tile.tissue.png	243	1	2000	243	5262ada003b382f062102bbef55c4cef	0	0	0	0	0	0	0	0	0	0	0	0	0	/home/dhl_ec/bnelissen/Slides/CD3_manuscript/CD3_slides/AAA432.cd3/AAA432.cd3.run1	255	0.7	0.06	0.7	0.06	-9.40827321251	-12.3547719526	1.03001932747	0.13642045639
3454.0	3914410.0	1575.0	10465.0	3914410.0	4000000.0	39.0	1.0	3.43	1.62	1.04	0.04	5.88	0.35	0.67	0.0500000000002	8.89	0.53	3.37	2.3	0.6	AAA432.cd3.X2.Y22.tile.tissue.png	244	1	2000	244	40e8b5bfd7c81d1bc752d618d9358f08	0	0	0	0	0	0	0	0	0	0	0	0	0	/home/dhl_ec/bnelissen/Slides/CD3_manuscript/CD3_slides/AAA432.cd3/AAA432.cd3.run1	255	0.7	0.06	0.7	0.06	-9.06664423804	-12.5242961801	1.06793271004	0.141594164551
1832.0	993325.0	726.0	16732.0	993325.0	3000000.0	14.0	6.0	1.25	2.12	0.820000000001	0.0499999999993	7.52	0.41	0.900000000001	0.19	8.09	0.28	2.56	1.71	0.47	AAA432.cd3.X2.Y23.tile.tissue.png	245	1	2000	245	6367228825af0d298dae1887e59efd33	0	0	0	0	0	0	0	0	0	0	0	0	0	/home/dhl_ec/bnelissen/Slides/CD3_manuscript/CD3_slides/AAA432.cd3/AAA432.cd3.run1	255	0.7	0.06	0.7	0.06	-8.71675051219	-11.459031976	1.81723684117	0.590588697917
11599.0	929017.0	4161.0	11705.0	929017.0	4000000.0	77.0	6.0	2.88	1.53	1.06	0.0500000000002	6.89	0.35	0.74	0.16	6.99	0.23	2.11	1.42	0.37	AAA432.cd3.X2.Y3.tile.tissue.png	246	1	2000	246	c44c175539107822a547fa109832cacc	0	0	0	0	0	0	0	0	0	0	0	0	0	/home/dhl_ec/bnelissen/Slides/CD3_manuscript/CD3_slides/AAA432.cd3/AAA432.cd3.run1	255	0.7	0.06	0.7	0.06	-9.05632679135	-12.5816496054	1.55074388343	2.798589125
13540.0	2053963.0	5033.0	13675.0	2053963.0	4000000.0	89.0	4.0	3.22	2.41	1.07	0.04	6.29	0.55	1.13	0.200000000001	9.4	0.27	2.1	1.44	0.54	AAA432.cd3.X2.Y4.tile.tissue.png	247	1	2000	247	ae8776f29ece0ffcfe585345a2c9858c	0	0	0	0	0	0	0	0	0	0	0	0	0	/home/dhl_ec/bnelissen/Slides/CD3_manuscript/CD3_slides/AAA432.cd3/AAA432.cd3.run1	255	0.7	0.06	0.7	0.06	-9.2952943979	-12.5386553363	1.66569120139	0.374178742188
16449.0	558141.0	5415.0	7391.0	558141.0	4000000.0	93.0	4.0	4.15	1.32	1.78	0.0600000000004	7.46	0.55	1.15	0.28	9.86	0.33	3.33	2.41	0.55	AAA432.cd3.X2.Y5.tile.tissue.png	248	1	2000	248	4b1ce888a7743da740457c3dcdb14065	0	0	0	0	0	0	0	0	0	0	0	0	0	/home/dhl_ec/bnelissen/Slides/CD3_manuscript/CD3_slides/AAA432.cd3/AAA432.cd3.run1	255	0.7	0.06	0.7	0.06	-8.88390524005	-12.5766132603	1.8327655701	0.208196867187
101.0	27284.0	47.0	2590.0	27284.0	4000000.0	1.0	10.0	3.63	3.48	1.17	0.04	6.09	0.54	1.15	0.32	8.85	0.29	3.19	1.47	0.5	AAA432.cd3.X2.Y6.tile.tissue.png	249	1	2000	249	3b0ae9071f8301b06d52af3621a1cd6d	0	0	0	0	0	0	0	0	0	0	0	0	0	/home/dhl_ec/bnelissen/Slides/CD3_manuscript/CD3_slides/AAA432.cd3/AAA432.cd3.run1	255	0.7	0.06	0.7	0.06	-9.16210671647	-12.1944748707	2.51224417217	0.0705470847168
0.0	0.0	0.0	0.0	0.0	4000000.0	0.0	0.0	3.08	2.34	1.06	0.04	5.7	0.27	0.660000000001	0.2	4.44	0.12	1.87	2.21	0.53	AAA432.cd3.X2.Y7.tile.tissue.png	250	1	2000	250	11c586140ee4f95852447a9d2698e5c7	0	0	0	0	0	0	0	0	0	0	0	0	0	/home/dhl_ec/bnelissen/Slides/CD3_manuscript/CD3_slides/AAA432.cd3/AAA432.cd3.run1	255	1.0	0.06	1.0	0.06	0.0	-11.4066319068	0.0	0.0506557061231
101.0	190379.0	42.0	5486.0	190379.0	4000000.0	1.0	2.0	3.6	3.18	1.17	0.04	6.22	0.339999999999	0.670000000001	0.18	6.36	0.200000000001	2.01	2.43	0.62	AAA432.cd3.X2.Y8.tile.tissue.png	251	1	2000	251	42383d46840eb488a0d63835cf891d23	0	0	0	0	0	0	0	0	0	0	0	0	0	/home/dhl_ec/bnelissen/Slides/CD3_manuscript/CD3_slides/AAA432.cd3/AAA432.cd3.run1	255	0.7	0.06	0.7	0.06	-9.02693440235	-12.6881244785	1.0783978372	0.0806816757813
17068.0	2101241.0	7428.0	8825.0	2101241.0	4000000.0	150.0	1.0	2.75	1.59	1.78	0.0599999999995	10.91	0.559999999999	1.07	0.2	11.23	0.43	3.36	2.34	0.57	AAA432.cd3.X2.Y9.tile.tissue.png	252	1	2000	252	97a507f8ef009a32e4d0031e68884f06	0	0	0	0	0	0	0	0	0	0	0	0	0	/home/dhl_ec/bnelissen/Slides/CD3_manuscript/CD3_slides/AAA432.cd3/AAA432.cd3.run1	255	0.7	0.06	0.7	0.06	-8.56248240788	-12.2217286171	0.783120483306	0.175499128906
8832.0	3967883.0	4111.0	9449.0	3967883.0	4000000.0	106.0	1.0	4.36	2.28	1.11	0.04	8.06	0.53	1.15	0.0799999999999	10.45	0.35	2.07	1.43	0.38	AAA432.cd3.X20.Y10.tile.tissue.png	253	1	2000	253	e227000ad463315c8f1fb1aae0921d09	0	0	0	0	0	0	0	0	0	0	0	0	0	/home/dhl_ec/bnelissen/Slides/CD3_manuscript/CD3_slides/AAA432.cd3/AAA432.cd3.run1	255	0.7	0.06	0.7	0.06	-9.19995869719	-12.6531810375	0.860687920102	0.209988691162
130123.0	3987051.0	51129.0	8816.0	3987051.0	4000000.0	1171.0	1.0	1.14	1.55	1.05	0.04	6.07	0.54	1.18	0.0800000000008	14.5	0.58	3.35	2.41	0.6	AAA432.cd3.X20.Y11.tile.tissue.png	254	1	2000	254	dd0ed91593d77a209ce4b7a227c4efad	0	0	0	0	0	0	0	0	0	0	0	0	0	/home/dhl_ec/bnelissen/Slides/CD3_manuscript/CD3_slides/AAA432.cd3/AAA432.cd3.run1	255	0.7	0.06	0.7	0.06	-9.39523999262	-12.6301866634	0.933542960858	0.312293125671
248780.0	3988321.0	95619.0	8440.0	3988321.0	4000000.0	2107.0	1.0	3.71	3.39	1.5	0.04	6.27	0.34	0.660000000001	0.0500000000002	10.6	0.39	2.04	1.42	0.619999999999	AAA432.cd3.X20.Y12.tile.tissue.png	255	1	2000	255	df73be27327d2c7153c5534c2cafd5ca	0	0	0	0	0	0	0	0	0	0	0	0	0	/home/dhl_ec/bnelissen/Slides/CD3_manuscript/CD3_slides/AAA432.cd3/AAA432.cd3.run1	255	0.7	0.061597555378	0.7	0.061597555378	-9.22887674411	-12.3680773783	0.772487307707	0.235303998596
199494.0	3420670.0	75987.0	9217.0	3420670.0	4000000.0	1559.0	1.0	3.83	3.37	1.08	0.04	8.77	0.349999999999	0.669999999999	0.0699999999997	10.11	0.36	2.06	1.44	0.39	AAA432.cd3.X20.Y13.tile.tissue.png	256	1	2000	256	c55dac1c3a67940a9f334364f73ed20b	0	0	0	0	0	0	0	0	0	0	0	0	0	/home/dhl_ec/bnelissen/Slides/CD3_manuscript/CD3_slides/AAA432.cd3/AAA432.cd3.run1	255	0.7	0.06	0.7	0.06	-9.0077140764	-12.3339386161	0.798890341972	0.255559439453
775.0	15800.0	313.0	1530.0	15800.0	4000000.0	5.0	5.0	3.53	3.69	1.08	0.04	6.03	0.34	0.650000000001	0.2	6.35	0.29	1.96	1.44	0.330000000001	AAA432.cd3.X20.Y14.tile.tissue.png	257	1	2000	257	19ed008925b0a2051745214af152e8ae	0	0	0	0	0	0	0	0	0	0	0	0	0	/home/dhl_ec/bnelissen/Slides/CD3_manuscript/CD3_slides/AAA432.cd3/AAA432.cd3.run1	255	0.7	0.06	0.7	0.06	-9.17695929182	-13.0099894002	2.09796996681	0.0889684580078
0.0	1981.0	0.0	198.0	1981.0	4000000.0	0.0	1.0	3.66	2.59	1.04	0.04	6.02	0.55	1.16	0.33	7.68	0.2	3.08	2.23	0.529999999999	AAA432.cd3.X20.Y15.tile.tissue.png	258	1	2000	258	64642aff8a114e91f444fd8195e58c12	0	0	0	0	0	0	0	0	0	0	0	0	0	/home/dhl_ec/bnelissen/Slides/CD3_manuscript/CD3_slides/AAA432.cd3/AAA432.cd3.run1	255	0.7	0.06	0.7	0.06	0.0	-12.6000532449	1.07479896911	0.0315653772583
206472.0	1993279.0	72893.0	10349.0	1993279.0	4000000.0	1513.0	2.0	1.08	1.59	1.76	0.0599999999995	7.22	0.35	0.669999999999	0.14	9.08	0.3	2.03	1.43	0.62	AAA432.cd3.X20.Y16.tile.tissue.png	259	1	2000	259	deafafb3043b08a0c51fc6934697cbc5	0	0	0	0	0	0	0	0	0	0	0	0	0	/home/dhl_ec/bnelissen/Slides/CD3_manuscript/CD3_slides/AAA432.cd3/AAA432.cd3.run1	255	0.7	0.06	0.7	0.06	-9.00301885345	-12.5218155919	1.30035509709	0.302328490234
521994.0	3964385.0	184097.0	9562.0	3964385.0	4000000.0	3762.0	2.0	2.33	2.06	1.07	0.0500000000002	12.49	0.35	0.68	0.0600000000004	14.4	0.42	2.06	1.44	0.620000000001	AAA432.cd3.X20.Y17.tile.tissue.png	260	1	2000	260	1d908dc6dfaf362a22345283b069d6e3	0	0	0	0	0	0	0	0	0	0	0	0	0	/home/dhl_ec/bnelissen/Slides/CD3_manuscript/CD3_slides/AAA432.cd3/AAA432.cd3.run1	255	0.7	0.121896594687	0.7	0.121896594687	-8.36633868082	-12.8454663561	0.414936960292	0.121127150879
627712.0	3996771.0	217530.0	8240.0	3996771.0	4000000.0	4270.0	1.0	1.48	2.46	1.08	0.04	6.24	0.35	0.67	0.0599999999995	14.13	0.43	2.05	1.45	0.42	AAA432.cd3.X20.Y18.tile.tissue.png	261	1	2000	261	17ba7bcc74af794e2600c39da7756b14	0	0	0	0	0	0	0	0	0	0	0	0	0	/home/dhl_ec/bnelissen/Slides/CD3_manuscript/CD3_slides/AAA432.cd3/AAA432.cd3.run1	255	0.7	0.112250377495	0.7	0.112250377495	-8.73115979241	-12.079216548	0.320890468518	0.116141072813
324754.0	3998607.0	119983.0	8201.0	3998607.0	4000000.0	2331.0	1.0	3.16	2.7	1.11	0.0500000000002	6.35	0.360000000001	0.68	0.0599999999995	12.04	0.4	2.04	1.43	0.400000000001	AAA432.cd3.X20.Y19.tile.tissue.png	262	1	2000	262	9321d1de09f7c43f797321d6694a2273	0	0	0	0	0	0	0	0	0	0	0	0	0	/home/dhl_ec/bnelissen/Slides/CD3_manuscript/CD3_slides/AAA432.cd3/AAA432.cd3.run1	255	0.7	0.0869419714593	0.7	0.0869419714593	-8.92644766722	-12.2223599999	0.396617534532	0.214274518627
91769.0	4000000.0	34701.0	7996.0	4000000.0	4000000.0	702.0	1.0	1.19	2.85	1.12	0.0500000000002	6.74	0.45	0.809999999999	0.0499999999993	11.06	0.56	2.17	1.43	0.599999999999	AAA432.cd3.X20.Y20.tile.tissue.png	263	1	2000	263	9b28fdc964bd063efa30c0730972c831	0	0	0	0	0	0	0	0	0	0	0	0	0	/home/dhl_ec/bnelissen/Slides/CD3_manuscript/CD3_slides/AAA432.cd3/AAA432.cd3.run1	255	0.7	0.0711162119519	0.7	0.0711162119519	-9.27534176637	-12.0062578504	0.526910394714	0.265778879391
28830.0	3982469.0	14586.0	8624.0	3982469.0	4000000.0	358.0	1.0	2.75	3.23	1.39	0.04	6.08	0.34	0.67	0.0600000000004	9.37	0.35	2.04	1.43	0.39	AAA432.cd3.X20.Y21.tile.tissue.png	264	1	2000	264	a712477403b13c3734d642dc8537b512	0	0	0	0	0	0	0	0	0	0	0	0	0	/home/dhl_ec/bnelissen/Slides/CD3_manuscript/CD3_slides/AAA432.cd3/AAA432.cd3.run1	255	0.7	0.06	0.7	0.06	-8.99386131431	-12.1776394987	0.98295057134	0.130064678223
5082.0	2139139.0	2510.0	7494.0	2139139.0	4000000.0	65.0	1.0	0.820000000001	1.42	1.71	0.0599999999995	9.42	0.54	1.13	0.190000000001	11.04	0.429999999999	3.32	1.76	0.580000000001	AAA432.cd3.X20.Y22.tile.tissue.png	265	1	2000	265	ace7c23d76131bf7b2eddda5be673e71	0	0	0	0	0	0	0	0	0	0	0	0	0	/home/dhl_ec/bnelissen/Slides/CD3_manuscript/CD3_slides/AAA432.cd3/AAA432.cd3.run1	255	0.7	0.06	0.7	0.06	-9.10003377988	-12.1623985304	1.7496086981	0.108519472656
0.0	1292.0	0.0	164.0	1292.0	3000000.0	0.0	1.0	0.820000000001	1.2	1.32	0.0500000000002	7.26	0.400000000001	0.98	0.23	6.13	0.16	2.39	1.91	0.45	AAA432.cd3.X20.Y23.tile.tissue.png	266	1	2000	266	ba478e882ea2af95894a9fc6a03b024e	0	0	0	0	0	0	0	0	0	0	0	0	0	/home/dhl_ec/bnelissen/Slides/CD3_manuscript/CD3_slides/AAA432.cd3/AAA432.cd3.run1	255	0.7	0.06	0.7	0.06	0.0	-10.9885983778	1.38044006537	9.2397533292
0.0	4174.0	0.0	422.0	4174.0	4000000.0	0.0	2.0	2.25	2.44	1.38	0.04	6.04	0.55	1.24	0.320000000001	7.59	0.2	3.14	2.26	0.820000000001	AAA432.cd3.X20.Y5.tile.tissue.png	267	1	2000	267	367b88452ad91d67d441ba85948ff670	0	0	0	0	0	0	0	0	0	0	0	0	0	/home/dhl_ec/bnelissen/Slides/CD3_manuscript/CD3_slides/AAA432.cd3/AAA432.cd3.run1	255	0.7	0.06	0.7	0.06	0.0	-11.0853007035	0.566066535398	6.6967123186
921.0	156742.0	303.0	3589.0	156742.0	4000000.0	5.0	3.0	3.11	2.0	1.7	0.0700000000006	10.09	0.54	1.13	0.32	9.03	0.309999999999	3.14	2.35	1.12	AAA432.cd3.X20.Y6.tile.tissue.png	268	1	2000	268	3236327307ba62d86155adef2ca3e2d9	0	0	0	0	0	0	0	0	0	0	0	0	0	/home/dhl_ec/bnelissen/Slides/CD3_manuscript/CD3_slides/AAA432.cd3/AAA432.cd3.run1	255	0.7	0.06	0.7	0.06	-9.44590157605	-12.0191366999	1.67370313601	0.0532394482422
9704.0	3742872.0	4439.0	10501.0	3742872.0	4000000.0	108.0	1.0	3.09	1.44	1.75	0.0599999999995	8.88	0.53	1.15	0.0900000000001	12.68	0.52	3.28	2.31	0.599999999999	AAA432.cd3.X20.Y7.tile.tissue.png	269	1	2000	269	2747e0943f2d9b7ae926d3a9acd774a4	0	0	0	0	0	0	0	0	0	0	0	0	0	/home/dhl_ec/bnelissen/Slides/CD3_manuscript/CD3_slides/AAA432.cd3/AAA432.cd3.run1	255	0.7	0.06	0.7	0.06	-8.92550008936	-12.7913781416	0.985983419311	0.209388316406
41382.0	3669592.0	17472.0	16071.0	3669592.0	4000000.0	415.0	3.0	2.78	4.58	1.07	0.0400000000009	6.09	0.34	0.67	0.0599999999995	9.05	0.34	2.08	1.42	0.57	AAA432.cd3.X20.Y8.tile.tissue.png	270	1	2000	270	5c1e6278b817d7249db0cfde0c4feadc	0	0	0	0	0	0	0	0	0	0	0	0	0	/home/dhl_ec/bnelissen/Slides/CD3_manuscript/CD3_slides/AAA432.cd3/AAA432.cd3.run1	255	0.7	0.06	0.7	0.06	-9.22970305919	-12.6494738309	1.04598113383	0.267451293945
58762.0	3966160.0	23181.0	9254.0	3966160.0	4000000.0	510.0	1.0	2.53	2.87	1.55	0.0399999999991	6.09	0.550000000001	1.2	0.0799999999999	13.38	0.57	3.2	2.31	0.609999999999	AAA432.cd3.X20.Y9.tile.tissue.png	271	1	2000	271	76aaabdccba7108079647c80d1d6cb8e	0	0	0	0	0	0	0	0	0	0	0	0	0	/home/dhl_ec/bnelissen/Slides/CD3_manuscript/CD3_slides/AAA432.cd3/AAA432.cd3.run1	255	0.7	0.06	0.7	0.06	-9.28803266503	-12.6322205177	0.999568339085	0.264462287842
31372.0	3910449.0	13921.0	10640.0	3910449.0	4000000.0	343.0	2.0	3.11	3.81	1.08	0.0399999999991	7.94	0.35	0.66	0.0499999999993	9.15	0.35	2.05	1.43	0.380000000001	AAA432.cd3.X21.Y10.tile.tissue.png	272	1	2000	272	609da58c6be4343b02b301dee8161945	0	0	0	0	0	0	0	0	0	0	0	0	0	/home/dhl_ec/bnelissen/Slides/CD3_manuscript/CD3_slides/AAA432.cd3/AAA432.cd3.run1	255	0.7	0.06	0.7	0.06	-9.16269001863	-12.7384523378	1.00606235619	0.235374959473
71807.0	3990730.0	28389.0	8682.0	3990730.0	4000000.0	648.0	1.0	4.33	2.19	1.04	0.0399999999991	7.43	0.339999999998	0.660000000002	0.0500000000011	9.49	0.35	2.03	1.44	0.529999999999	AAA432.cd3.X21.Y11.tile.tissue.png	273	1	2000	273	ed3560846d1932bafdb51ec1cd14aff0	0	0	0	0	0	0	0	0	0	0	0	0	0	/home/dhl_ec/bnelissen/Slides/CD3_manuscript/CD3_slides/AAA432.cd3/AAA432.cd3.run1	255	0.7	0.06	0.7	0.06	-9.36958881258	-12.5999816468	0.880986944859	0.306689528564
157546.0	3997852.0	60258.0	8333.0	3997852.0	4000000.0	1309.0	1.0	3.81	2.06	1.7	0.0600000000013	6.3	0.34	0.66	0.0499999999993	10.01	0.369999999999	2.03	1.44	0.579999999998	AAA432.cd3.X21.Y12.tile.tissue.png	274	1	2000	274	d7fcc60df4a725d02f52729109379725	0	0	0	0	0	0	0	0	0	0	0	0	0	/home/dhl_ec/bnelissen/Slides/CD3_manuscript/CD3_slides/AAA432.cd3/AAA432.cd3.run1	255	0.7	0.06	0.7	0.06	-9.41730571534	-12.7477382338	0.839790520427	0.393465459183
85934.0	1268742.0	33406.0	8120.0	1268742.0	4000000.0	690.0	1.0	2.74	3.14	1.16	0.0400000000009	6.39	0.34	0.66	0.15	7.71	0.26	2.01	1.44	0.370000000001	AAA432.cd3.X21.Y13.tile.tissue.png	275	1	2000	275	d9d6b239249efae4b0a97919c7f78a03	0	0	0	0	0	0	0	0	0	0	0	0	0	/home/dhl_ec/bnelissen/Slides/CD3_manuscript/CD3_slides/AAA432.cd3/AAA432.cd3.run1	255	0.7	0.06	0.7	0.06	-9.1552532854	-12.9819277527	0.944476250789	0.199690171875
0.0	19728.0	0.0	618.0	19728.0	4000000.0	0.0	1.0	4.9	2.98	1.07	0.0399999999991	6.02	0.35	0.66	0.190000000001	5.49	0.120000000001	1.96	1.43	0.34	AAA432.cd3.X21.Y14.tile.tissue.png	276	1	2000	276	d3c2c55c3931faaccfeb48f1459ee574	0	0	0	0	0	0	0	0	0	0	0	0	0	/home/dhl_ec/bnelissen/Slides/CD3_manuscript/CD3_slides/AAA432.cd3/AAA432.cd3.run1	255	0.7	0.06	0.7	0.06	0.0	-12.0135849008	0.0166601891065	0.0921038526077
0.0	14555.0	0.0	1214.0	14555.0	4000000.0	0.0	5.0	2.61	2.5	1.07	0.0399999999991	6.03	0.34	0.67	0.189999999999	5.92	0.129999999999	1.92	1.43	0.33	AAA432.cd3.X21.Y15.tile.tissue.png	277	1	2000	277	c4916348b0700923cfd6c9fee4075577	0	0	0	0	0	0	0	0	0	0	0	0	0	/home/dhl_ec/bnelissen/Slides/CD3_manuscript/CD3_slides/AAA432.cd3/AAA432.cd3.run1	255	0.7	0.06	0.7	0.06	-6.48760390814	-12.4959751493	1.48489552023	0.03218697229
432588.0	3163338.0	154050.0	7538.0	3163338.0	4000000.0	3171.0	1.0	3.84	3.04	1.06	0.0400000000009	6.12	0.34	0.68	0.0799999999999	12.14	0.379999999999	2.03	1.43	0.400000000001	AAA432.cd3.X21.Y16.tile.tissue.png	278	1	2000	278	de040a053f0d435e28bb899acd0f91f1	0	0	0	0	0	0	0	0	0	0	0	0	0	/home/dhl_ec/bnelissen/Slides/CD3_manuscript/CD3_slides/AAA432.cd3/AAA432.cd3.run1	255	0.7	0.0927695929583	0.7	0.0927695929583	-8.02504366349	-11.2783282782	0.314489089871	0.0960972397461
540330.0	4000000.0	192864.0	7996.0	4000000.0	4000000.0	3826.0	1.0	4.22	3.95	1.09	0.0400000000009	5.68	0.269999999999	0.679999999998	0.0400000000009	12.77	0.429999999998	2.03	1.43	0.559999999999	AAA432.cd3.X21.Y17.tile.tissue.png	279	1	2000	279	11a9eb17b71c1e194b675f867587a835	0	0	0	0	0	0	0	0	0	0	0	0	0	/home/dhl_ec/bnelissen/Slides/CD3_manuscript/CD3_slides/AAA432.cd3/AAA432.cd3.run1	255	0.730333126124	0.12912819791	0.730333126124	0.12912819791	-8.16893749126	-10.1039113838	0.149238166504	0.0449398030853
644908.0	4000000.0	219119.0	7996.0	4000000.0	4000000.0	4183.0	1.0	3.31	2.77	1.04	0.0400000000009	5.69	0.27	0.670000000002	0.0400000000009	13.99	0.440000000001	2.04	1.42	0.43	AAA432.cd3.X21.Y18.tile.tissue.png	280	1	2000	280	62b2c87caf3948954c346f17b78d6e04	0	0	0	0	0	0	0	0	0	0	0	0	0	/home/dhl_ec/bnelissen/Slides/CD3_manuscript/CD3_slides/AAA432.cd3/AAA432.cd3.run1	255	0.7	0.118531163212	0.7	0.118531163212	-9.58662199101	-12.0565489568	0.250741227295	0.0973191729145
342434.0	3983882.0	124631.0	8604.0	3983882.0	4000000.0	2403.0	1.0	3.86	1.25	1.08	0.0400000000009	6.6	0.35	0.679999999998	0.0599999999995	11.87	0.4	2.05	1.44	0.400000000001	AAA432.cd3.X21.Y19.tile.tissue.png	281	1	2000	281	d7a2029319b555e09c467f1685efbb2e	0	0	0	0	0	0	0	0	0	0	0	0	0	/home/dhl_ec/bnelissen/Slides/CD3_manuscript/CD3_slides/AAA432.cd3/AAA432.cd3.run1	255	0.7	0.0687667622747	0.7	0.0687667622747	-9.12193320054	-12.5081732194	0.901937486251	0.335717305542
223151.0	3985638.0	84033.0	8644.0	3985638.0	4000000.0	1595.0	1.0	2.06	1.65	1.08	0.0499999999993	6.27	0.35	0.709999999999	0.0599999999995	12.2	0.379999999999	2.05	1.43	0.399999999998	AAA432.cd3.X21.Y20.tile.tissue.png	282	1	2000	282	efbe4f8dbf7eb2f09c30aa8568da02b9	0	0	0	0	0	0	0	0	0	0	0	0	0	/home/dhl_ec/bnelissen/Slides/CD3_manuscript/CD3_slides/AAA432.cd3/AAA432.cd3.run1	255	0.7	0.0828795862529	0.7	0.0828795862529	-9.20266926906	-12.9414809437	0.710069286488	0.318255431152
38164.0	4000000.0	17063.0	7996.0	4000000.0	4000000.0	365.0	1.0	1.96	1.63	1.08	0.0399999999991	6.25	0.27	0.67	0.0500000000011	9.26	0.35	2.03	1.44	0.400000000001	AAA432.cd3.X21.Y21.tile.tissue.png	283	1	2000	283	e1a7f80fd735c27e5e2180872ec8939f	0	0	0	0	0	0	0	0	0	0	0	0	0	/home/dhl_ec/bnelissen/Slides/CD3_manuscript/CD3_slides/AAA432.cd3/AAA432.cd3.run1	255	0.7	0.06	0.7	0.06	-9.47423201604	-11.9954981263	0.741755388695	0.153616215729
35271.0	2782756.0	14900.0	7970.0	2782756.0	4000000.0	308.0	1.0	2.83	1.53	1.07	0.0400000000009	6.38	0.35	0.67	0.109999999999	8.4	0.299999999999	2.03	1.44	0.389999999998	AAA432.cd3.X21.Y22.tile.tissue.png	284	1	2000	284	2212acde8e279d2105d8ff80fb93f24d	0	0	0	0	0	0	0	0	0	0	0	0	0	/home/dhl_ec/bnelissen/Slides/CD3_manuscript/CD3_slides/AAA432.cd3/AAA432.cd3.run1	255	0.7	0.06	0.7	0.06	-9.02374182732	-12.0672036092	1.29888686494	0.153833393555
0.0	0.0	0.0	0.0	0.0	3000000.0	0.0	0.0	2.77	1.16	0.82	0.0400000000009	4.42	0.220000000001	0.560000000001	0.16	3.33	0.0900000000001	1.42	1.08	0.25	AAA432.cd3.X21.Y23.tile.tissue.png	285	1	2000	285	2159c9324432548ba89f61884e7ba169	0	0	0	0	0	0	0	0	0	0	0	0	0	/home/dhl_ec/bnelissen/Slides/CD3_manuscript/CD3_slides/AAA432.cd3/AAA432.cd3.run1	255	1.0	0.06	1.0	0.06	0.0	-10.7662104481	0.0	10.3355783886
0.0	5991.0	0.0	606.0	5991.0	4000000.0	0.0	3.0	2.51	2.94	1.08	0.0599999999995	6.12	0.35	0.709999999999	0.209999999999	5.39	0.130000000001	1.95	1.42	0.330000000002	AAA432.cd3.X21.Y5.tile.tissue.png	286	1	2000	286	188473f3bd813c81c6fb90568f3e9dee	0	0	0	0	0	0	0	0	0	0	0	0	0	/home/dhl_ec/bnelissen/Slides/CD3_manuscript/CD3_slides/AAA432.cd3/AAA432.cd3.run1	255	0.7	0.06	0.7	0.06	0.0	-11.4581731052	2.50460521511	4.23389703079
1814.0	1043280.0	930.0	9012.0	1043280.0	4000000.0	22.0	2.0	3.58	2.52	1.07	0.0400000000009	6.43	0.349999999999	0.66	0.17	6.9	0.23	2.01	1.43	1.27	AAA432.cd3.X21.Y6.tile.tissue.png	287	1	2000	287	1110ef4ca2bb74bcaacc4d518d9b6ad7	0	0	0	0	0	0	0	0	0	0	0	0	0	/home/dhl_ec/bnelissen/Slides/CD3_manuscript/CD3_slides/AAA432.cd3/AAA432.cd3.run1	255	0.7	0.06	0.7	0.06	-8.93923124265	-12.346429554	1.06121845942	0.1088524375
48032.0	3994547.0	18477.0	8148.0	3994547.0	4000000.0	402.0	1.0	2.66	2.45	1.08	0.0499999999993	6.55	0.34	0.660000000002	0.0600000000013	9.21	0.35	2.04	1.43	0.380000000001	AAA432.cd3.X21.Y7.tile.tissue.png	288	1	2000	288	db727f978fd75dfe0aeffc8e233e5dd5	0	0	0	0	0	0	0	0	0	0	0	0	0	/home/dhl_ec/bnelissen/Slides/CD3_manuscript/CD3_slides/AAA432.cd3/AAA432.cd3.run1	255	0.7	0.06	0.7	0.06	-9.09333735746	-12.545614705	0.703434975614	0.173255039337
109876.0	3999311.0	45165.0	7998.0	3999311.0	4000000.0	1036.0	1.0	3.21	2.34	1.08	0.0400000000009	6.43	0.35	0.67	0.0499999999993	9.81	0.360000000001	2.04	1.43	0.389999999999	AAA432.cd3.X21.Y8.tile.tissue.png	289	1	2000	289	3ac542ee1d0be7777c5b75d0f280443e	0	0	0	0	0	0	0	0	0	0	0	0	0	/home/dhl_ec/bnelissen/Slides/CD3_manuscript/CD3_slides/AAA432.cd3/AAA432.cd3.run1	255	0.7	0.06	0.7	0.06	-9.48956172631	-12.2705663094	0.835386143951	0.187682350121
195158.0	3998685.0	77808.0	8165.0	3998685.0	4000000.0	1692.0	1.0	2.99	2.94	1.09	0.0500000000011	6.47	0.34	0.67	0.0599999999995	10.46	0.379999999999	2.04	1.44	0.41	AAA432.cd3.X21.Y9.tile.tissue.png	290	1	2000	290	45aa822e5c4e7ee731265b09fedb80d7	0	0	0	0	0	0	0	0	0	0	0	0	0	/home/dhl_ec/bnelissen/Slides/CD3_manuscript/CD3_slides/AAA432.cd3/AAA432.cd3.run1	255	0.7	0.0628861997598	0.7	0.0628861997598	-9.42717916815	-12.778056271	0.869501372288	0.235429137466
127127.0	3981394.0	49499.0	8888.0	3981394.0	4000000.0	1054.0	1.0	2.28	1.87	1.08	0.0499999999993	6.3	0.34	0.660000000002	0.0600000000013	9.83	0.360000000001	2.04	1.43	0.390000000001	AAA432.cd3.X22.Y10.tile.tissue.png	291	1	2000	291	949195efbeccc0684b37b20966b75915	0	0	0	0	0	0	0	0	0	0	0	0	0	/home/dhl_ec/bnelissen/Slides/CD3_manuscript/CD3_slides/AAA432.cd3/AAA432.cd3.run1	255	0.7	0.06	0.7	0.06	-9.35789410291	-12.7265035117	0.829958374959	0.306548048096
111584.0	3972124.0	42217.0	9383.0	3972124.0	4000000.0	892.0	1.0	2.66	2.36	1.08	0.0500000000011	6.99	0.35	0.660000000002	0.0600000000013	9.88	0.35	2.06	1.43	0.390000000001	AAA432.cd3.X22.Y11.tile.tissue.png	292	1	2000	292	3edf19693101331ffa7ea84d27cea77c	0	0	0	0	0	0	0	0	0	0	0	0	0	/home/dhl_ec/bnelissen/Slides/CD3_manuscript/CD3_slides/AAA432.cd3/AAA432.cd3.run1	255	0.7	0.06	0.7	0.06	-9.38575415881	-12.8149501036	1.09152478078	0.392748809082
9186.0	2634750.0	3915.0	9178.0	2634750.0	4000000.0	83.0	1.0	2.35	3.41	1.12	0.0499999999993	6.44	0.35	0.669999999998	0.1	8.03	0.300000000001	2.11	1.43	0.360000000001	AAA432.cd3.X22.Y12.tile.tissue.png	293	1	2000	293	fefc60bd4eeb66505acfd7cae7fe7933	0	0	0	0	0	0	0	0	0	0	0	0	0	/home/dhl_ec/bnelissen/Slides/CD3_manuscript/CD3_slides/AAA432.cd3/AAA432.cd3.run1	255	0.7	0.06	0.7	0.06	-9.08276544778	-12.4033363249	0.846502987398	0.176887972656
2584.0	76160.0	962.0	1920.0	76160.0	4000000.0	20.0	3.0	2.38	2.61	1.09	0.0499999999993	6.79	0.34	0.66	0.210000000001	6.26	0.200000000001	1.98	1.43	0.33	AAA432.cd3.X22.Y13.tile.tissue.png	294	1	2000	294	588556cbc2f5651cb985853ebd3a4e51	0	0	0	0	0	0	0	0	0	0	0	0	0	/home/dhl_ec/bnelissen/Slides/CD3_manuscript/CD3_slides/AAA432.cd3/AAA432.cd3.run1	255	0.7	0.06	0.7	0.06	-9.33409697157	-12.9745835044	1.20988552625	0.0811241298828
0.0	0.0	0.0	0.0	0.0	4000000.0	0.0	0.0	3.23	2.25	1.08	0.0499999999993	5.8	0.289999999999	0.66	0.210000000001	4.31	0.120000000001	1.88	1.43	0.34	AAA432.cd3.X22.Y14.tile.tissue.png	295	1	2000	295	2fc78cf70b9fdeb8bf37c44aa47200ac	0	0	0	0	0	0	0	0	0	0	0	0	0	/home/dhl_ec/bnelissen/Slides/CD3_manuscript/CD3_slides/AAA432.cd3/AAA432.cd3.run1	255	1.0	0.06	1.0	0.06	0.0	-12.1920241688	0.0	0.0585094175415
0.0	0.0	0.0	0.0	0.0	4000000.0	0.0	0.0	3.08	2.69	1.08	0.0499999999993	5.79	0.279999999999	0.66	0.210000000001	4.33	0.119999999999	1.87	1.43	0.51	AAA432.cd3.X22.Y15.tile.tissue.png	296	1	2000	296	83785d40b2e045a4962dbb817fb87b58	0	0	0	0	0	0	0	0	0	0	0	0	0	/home/dhl_ec/bnelissen/Slides/CD3_manuscript/CD3_slides/AAA432.cd3/AAA432.cd3.run1	255	1.0	0.06	1.0	0.06	0.0	-12.354911482	0.0	0.0331158384247
322894.0	2752770.0	117228.0	12549.0	2752770.0	4000000.0	2514.0	10.0	2.64	2.21	1.07	0.0400000000009	6.53	0.34	0.67	0.110000000001	10.42	0.34	2.06	1.43	0.389999999999	AAA432.cd3.X22.Y16.tile.tissue.png	297	1	2000	297	35815072d82b6f2658ea9836dbb4ab22	0	0	0	0	0	0	0	0	0	0	0	0	0	/home/dhl_ec/bnelissen/Slides/CD3_manuscript/CD3_slides/AAA432.cd3/AAA432.cd3.run1	255	0.7	0.0820193653299	0.7	0.0820193653299	-9.03393280549	-12.7508096675	1.05431821732	0.316740070313
661534.0	4000000.0	225901.0	7996.0	4000000.0	4000000.0	4515.0	1.0	2.33	2.44	1.14	0.0400000000009	6.05	0.280000000001	0.679999999998	0.0499999999993	13.86	0.67	3.16	2.25	0.66	AAA432.cd3.X22.Y17.tile.tissue.png	298	1	2000	298	bcc90893db565915a1b52e67ebe79978	0	0	0	0	0	0	0	0	0	0	0	0	0	/home/dhl_ec/bnelissen/Slides/CD3_manuscript/CD3_slides/AAA432.cd3/AAA432.cd3.run1	255	0.7	0.123678594183	0.7	0.123678594183	-8.53702637811	-11.7285023299	0.240728137695	0.0733836838102
602314.0	3997857.0	209003.0	8096.0	3997857.0	4000000.0	4049.0	1.0	1.31	2.17	1.73	0.0600000000013	8.54	0.540000000001	1.14	0.0800000000017	18.48	0.67	3.18	2.24	0.65	AAA432.cd3.X22.Y18.tile.tissue.png	299	1	2000	299	79eba5ef3a8afada89c01f51c86d07ca	0	0	0	0	0	0	0	0	0	0	0	0	0	/home/dhl_ec/bnelissen/Slides/CD3_manuscript/CD3_slides/AAA432.cd3/AAA432.cd3.run1	255	0.7	0.1152134161	0.7	0.1152134161	-8.54949987296	-12.4054343027	0.335470585422	0.0916924605865
176551.0	3961990.0	68695.0	10112.0	3961990.0	4000000.0	1428.0	1.0	2.62	2.23	1.73	0.0599999999995	9.06	0.540000000001	1.12	0.0799999999999	14.53	0.57	3.19	2.25	0.610000000001	AAA432.cd3.X22.Y19.tile.tissue.png	300	1	2000	300	cf26cf8d38d1ff3aa40cc96a47ab3076	0	0	0	0	0	0	0	0	0	0	0	0	0	/home/dhl_ec/bnelissen/Slides/CD3_manuscript/CD3_slides/AAA432.cd3/AAA432.cd3.run1	255	0.7	0.06	0.7	0.06	-9.453339505	-12.8576593753	1.13293910966	0.438547275146
93441.0	3969976.0	35213.0	9634.0	3969976.0	4000000.0	674.0	1.0	2.8	3.27	1.73	0.0599999999995	9.44	0.540000000001	1.13	0.0799999999999	14.28	0.549999999999	3.19	2.25	0.6	AAA432.cd3.X22.Y20.tile.tissue.png	301	1	2000	301	bcf6aac20738eaf4cbfed2da914e44cd	0	0	0	0	0	0	0	0	0	0	0	0	0	/home/dhl_ec/bnelissen/Slides/CD3_manuscript/CD3_slides/AAA432.cd3/AAA432.cd3.run1	255	0.7	0.0672108451998	0.7	0.0672108451998	-9.43470196316	-12.6659742324	1.18925899636	0.359258964844
12048.0	3996623.0	5414.0	8394.0	3996623.0	4000000.0	111.0	1.0	2.9	1.67	1.72	0.0599999999995	8.77	0.530000000001	1.12	0.0800000000017	12.74	0.530000000001	3.19	2.23	0.609999999999	AAA432.cd3.X22.Y21.tile.tissue.png	302	1	2000	302	6dd3520644a3cb9a30bdea4db6f93885	0	0	0	0	0	0	0	0	0	0	0	0	0	/home/dhl_ec/bnelissen/Slides/CD3_manuscript/CD3_slides/AAA432.cd3/AAA432.cd3.run1	255	0.7	0.06	0.7	0.06	-9.09537323278	-12.3224077589	0.759751995423	0.158650015198
14520.0	3881577.0	6407.0	8696.0	3881577.0	4000000.0	139.0	1.0	2.68	2.11	1.74	0.0699999999997	13.1	0.530000000001	1.11	0.0799999999999	12.65	0.52	3.18	2.26	1.05	AAA432.cd3.X22.Y22.tile.tissue.png	303	1	2000	303	d5000bb42c72d1feb8daaa01925c3637	0	0	0	0	0	0	0	0	0	0	0	0	0	/home/dhl_ec/bnelissen/Slides/CD3_manuscript/CD3_slides/AAA432.cd3/AAA432.cd3.run1	255	0.7	0.06	0.7	0.06	-9.03142590773	-12.3491987965	1.30958802984	0.176910533691
105.0	214407.0	65.0	3298.0	214407.0	3000000.0	2.0	1.0	2.56	1.41	1.3	0.0599999999995	6.81	0.4	0.950000000001	0.219999999999	6.77	0.23	2.29	1.68	0.440000000001	AAA432.cd3.X22.Y23.tile.tissue.png	304	1	2000	304	aa6d06141794b74840d183360e535aec	0	0	0	0	0	0	0	0	0	0	0	0	0	/home/dhl_ec/bnelissen/Slides/CD3_manuscript/CD3_slides/AAA432.cd3/AAA432.cd3.run1	255	0.7	0.06	0.7	0.06	-8.63910052167	-11.9274232025	1.47516355576	3.7781791263
0.0	0.0	0.0	0.0	0.0	4000000.0	0.0	0.0	2.82	2.61	1.52	0.0600000000013	8.47	0.450000000001	1.24	0.310000000001	6.29	0.200000000001	2.91	2.25	0.910000000002	AAA432.cd3.X22.Y5.tile.tissue.png	305	1	2000	305	23cff967d19e33479768d0d187efb6d0	0	0	0	0	0	0	0	0	0	0	0	0	0	/home/dhl_ec/bnelissen/Slides/CD3_manuscript/CD3_slides/AAA432.cd3/AAA432.cd3.run1	255	1.0	0.06	1.0	0.06	0.0	-11.9136827058	0.0	6.82081073666
836.0	2111969.0	426.0	10688.0	2111969.0	4000000.0	9.0	3.0	3.67	2.36	1.73	0.0699999999997	9.79	0.540000000001	1.12	0.189999999999	10.67	0.42	3.15	2.25	2.1	AAA432.cd3.X22.Y6.tile.tissue.png	306	1	2000	306	ad8665d8598a09514f199c55e135303e	0	0	0	0	0	0	0	0	0	0	0	0	0	/home/dhl_ec/bnelissen/Slides/CD3_manuscript/CD3_slides/AAA432.cd3/AAA432.cd3.run1	255	0.7	0.06	0.7	0.06	-8.6374870131	-11.8495551892	0.705891206608	0.0951841542969
13322.0	3999649.0	5789.0	8012.0	3999649.0	4000000.0	124.0	1.0	2.85	2.78	1.72	0.0699999999997	8.8	0.539999999999	1.11	0.0799999999999	12.59	0.529999999999	3.17	2.23	0.59	AAA432.cd3.X22.Y7.tile.tissue.png	307	1	2000	307	a80d950d17015102ccc6fc2a81d24355	0	0	0	0	0	0	0	0	0	0	0	0	0	/home/dhl_ec/bnelissen/Slides/CD3_manuscript/CD3_slides/AAA432.cd3/AAA432.cd3.run1	255	0.7	0.06	0.7	0.06	-9.06858369634	-11.8705343393	0.623308963264	0.10953595554
22102.0	3999696.0	9954.0	8078.0	3999696.0	4000000.0	239.0	1.0	3.43	2.55	1.71	0.0599999999995	9.68	0.530000000001	1.13	0.0800000000017	12.93	0.540000000001	3.18	2.22	0.6	AAA432.cd3.X22.Y8.tile.tissue.png	308	1	2000	308	d8bdaff12d07b15e3b1cb3276fb8d93a	0	0	0	0	0	0	0	0	0	0	0	0	0	/home/dhl_ec/bnelissen/Slides/CD3_manuscript/CD3_slides/AAA432.cd3/AAA432.cd3.run1	255	0.7	0.06	0.7	0.06	-9.16638388719	-11.8180971894	0.598548361315	0.119648315218
29454.0	3999680.0	13508.0	8066.0	3999680.0	4000000.0	317.0	1.0	3.13	2.19	1.71	0.0599999999995	8.38	0.530000000001	1.13	0.0699999999997	12.95	0.540000000001	3.15	2.25	0.629999999999	AAA432.cd3.X22.Y9.tile.tissue.png	309	1	2000	309	6e875577ee3516f202baedd9e0dc804d	0	0	0	0	0	0	0	0	0	0	0	0	0	/home/dhl_ec/bnelissen/Slides/CD3_manuscript/CD3_slides/AAA432.cd3/AAA432.cd3.run1	255	0.7	0.06	0.7	0.06	-9.17386002309	-11.9807097158	0.685247858937	0.139762628567
53613.0	3999986.0	23809.0	8000.0	3999986.0	4000000.0	544.0	1.0	3.36	2.31	1.72	0.0599999999995	9.0	0.539999999999	1.12	0.0799999999999	13.2	0.549999999999	3.15	2.22	0.6	AAA432.cd3.X23.Y10.tile.tissue.png	310	1	2000	310	788077c7dada008e20eda4b6bd75fb3c	0	0	0	0	0	0	0	0	0	0	0	0	0	/home/dhl_ec/bnelissen/Slides/CD3_manuscript/CD3_slides/AAA432.cd3/AAA432.cd3.run1	255	0.7	0.06	0.7	0.06	-9.23162297582	-11.8950624435	0.784711291175	0.190554185418
223539.0	3366091.0	82849.0	9781.0	3366091.0	4000000.0	1613.0	4.0	3.28	2.72	1.14	0.0400000000009	7.36	0.48	0.92	0.0699999999997	10.1	0.35	2.04	1.43	0.57	AAA432.cd3.X23.Y11.tile.tissue.png	311	1	2000	311	d98dd26ab5eeb6c723b65fd636af182d	0	0	0	0	0	0	0	0	0	0	0	0	0	/home/dhl_ec/bnelissen/Slides/CD3_manuscript/CD3_slides/AAA432.cd3/AAA432.cd3.run1	255	0.7	0.0712666251098	0.7	0.0712666251098	-9.07039214402	-12.4753811619	0.87662551868	0.359608008789
0.0	6903.0	0.0	596.0	6903.0	4000000.0	0.0	2.0	5.31	2.95	1.08	0.0500000000011	5.99	0.43	0.659999999998	0.190000000001	5.43	0.120000000001	1.93	1.43	0.49	AAA432.cd3.X23.Y12.tile.tissue.png	312	1	2000	312	a1336d3843f5244e1fe7d89063f63a27	0	0	0	0	0	0	0	0	0	0	0	0	0	/home/dhl_ec/bnelissen/Slides/CD3_manuscript/CD3_slides/AAA432.cd3/AAA432.cd3.run1	255	0.7	0.06	0.7	0.06	0.0	-13.1598565456	1.74155131261	0.0878506942139
0.0	1379.0	0.0	186.0	1379.0	4000000.0	0.0	1.0	3.65	3.76	1.75	0.0599999999995	8.91	0.539999999999	1.12	0.309999999999	7.58	0.199999999999	2.98	2.22	0.540000000001	AAA432.cd3.X23.Y13.tile.tissue.png	313	1	2000	313	30d19d3161f45bf3db92f1f260d7d1a3	0	0	0	0	0	0	0	0	0	0	0	0	0	/home/dhl_ec/bnelissen/Slides/CD3_manuscript/CD3_slides/AAA432.cd3/AAA432.cd3.run1	255	0.7	0.06	0.7	0.06	0.0	-12.147101024	0.729410040111	0.052498756691
81.0	16072.0	39.0	1442.0	16072.0	4000000.0	1.0	5.0	4.02	3.54	1.18	0.0499999999993	6.02	0.34	0.67	0.190000000001	6.25	0.190000000001	1.97	1.42	0.450000000001	AAA432.cd3.X23.Y14.tile.tissue.png	314	1	2000	314	c29c5155202800b37cebd4b95b8d166f	0	0	0	0	0	0	0	0	0	0	0	0	0	/home/dhl_ec/bnelissen/Slides/CD3_manuscript/CD3_slides/AAA432.cd3/AAA432.cd3.run1	255	0.7	0.06	0.7	0.06	-8.64988654563	-10.5948253743	1.69321903352	0.557193632813
0.0	3288.0	0.0	388.0	3288.0	4000000.0	0.0	2.0	3.67	2.78	1.71	0.0799999999999	8.93	0.539999999999	1.13	0.309999999999	8.21	0.210000000001	2.99	2.21	0.530000000001	AAA432.cd3.X23.Y15.tile.tissue.png	315	1	2000	315	71db920d11e4f028bcc07a1e82e522e6	0	0	0	0	0	0	0	0	0	0	0	0	0	/home/dhl_ec/bnelissen/Slides/CD3_manuscript/CD3_slides/AAA432.cd3/AAA432.cd3.run1	255	0.7	0.06	0.7	0.06	-8.22520075111	-10.8400142362	1.87276217443	1.49994813353
10306.0	812635.0	4553.0	31525.0	812635.0	4000000.0	112.0	42.0	3.14	2.75	1.74	0.0700000000015	9.17	0.550000000001	1.15	0.279999999999	9.65	0.34	3.3	2.32	0.639999999999	AAA432.cd3.X23.Y16.tile.tissue.png	316	1	2000	316	84fada9a8d4bc7c318f5291144ed99a8	0	0	0	0	0	0	0	0	0	0	0	0	0	/home/dhl_ec/bnelissen/Slides/CD3_manuscript/CD3_slides/AAA432.cd3/AAA432.cd3.run1	255	0.7	0.06	0.7	0.06	-9.1498185076	-12.4696590255	1.20646294104	0.203658882812
212919.0	2905786.0	78633.0	35939.0	2905786.0	4000000.0	1746.0	29.0	2.76	2.86	1.07	0.0399999999991	6.38	0.359999999999	0.67	0.129999999999	10.31	0.52	3.36	2.22	0.620000000001	AAA432.cd3.X23.Y17.tile.tissue.png	317	1	2000	317	d467a0f5b7d912196e920f07f022829f	0	0	0	0	0	0	0	0	0	0	0	0	0	/home/dhl_ec/bnelissen/Slides/CD3_manuscript/CD3_slides/AAA432.cd3/AAA432.cd3.run1	255	0.7	0.06	0.7	0.06	-9.36784202242	-13.0553733799	1.48766453166	0.728717894531
156089.0	3757592.0	56974.0	17062.0	3757592.0	4000000.0	1200.0	3.0	4.25	3.35	1.08	0.0400000000009	6.36	0.540000000001	1.16	0.1	14.07	0.560000000001	3.23	2.23	0.58	AAA432.cd3.X23.Y18.tile.tissue.png	318	1	2000	318	d8db51e886651dafc5e7f56b1a9d6772	0	0	0	0	0	0	0	0	0	0	0	0	0	/home/dhl_ec/bnelissen/Slides/CD3_manuscript/CD3_slides/AAA432.cd3/AAA432.cd3.run1	255	0.7	0.06	0.7	0.06	-9.53122229458	-13.0462711749	1.31988992196	0.708390171875
136927.0	3041601.0	48571.0	15143.0	3041601.0	4000000.0	933.0	5.0	3.69	2.49	1.72	0.0600000000013	9.73	0.539999999999	1.11	0.129999999999	13.44	0.57	3.21	2.29	0.6	AAA432.cd3.X23.Y19.tile.tissue.png	319	1	2000	319	7854c473d22c9cb76e21d22264e4e50e	0	0	0	0	0	0	0	0	0	0	0	0	0	/home/dhl_ec/bnelissen/Slides/CD3_manuscript/CD3_slides/AAA432.cd3/AAA432.cd3.run1	255	0.7	0.06	0.7	0.06	-9.47925242604	-13.354632534	1.47256781363	0.582415300781
37373.0	2906351.0	16213.0	16324.0	2906351.0	4000000.0	339.0	5.0	3.87	2.67	1.72	0.0699999999997	9.32	0.549999999999	1.11	0.139999999999	12.48	0.5	3.52	2.41	0.610000000001	AAA432.cd3.X23.Y20.tile.tissue.png	320	1	2000	320	d282bbe233f7b39c31545ff414a545e0	0	0	0	0	0	0	0	0	0	0	0	0	0	/home/dhl_ec/bnelissen/Slides/CD3_manuscript/CD3_slides/AAA432.cd3/AAA432.cd3.run1	255	0.7	0.06	0.7	0.06	-9.18272959501	-13.0759786798	1.47267254381	0.343660488281
33512.0	2119341.0	12288.0	16568.0	2119341.0	4000000.0	240.0	9.0	3.09	2.53	1.07	0.0399999999991	6.64	0.35	0.670000000002	0.120000000001	7.89	0.280000000001	2.07	1.44	0.360000000001	AAA432.cd3.X23.Y21.tile.tissue.png	321	1	2000	321	9ea58b8e8db10523ea001c48931cbc01	0	0	0	0	0	0	0	0	0	0	0	0	0	/home/dhl_ec/bnelissen/Slides/CD3_manuscript/CD3_slides/AAA432.cd3/AAA432.cd3.run1	255	0.7	0.06	0.7	0.06	-9.2501842492	-12.7361498	1.26013583051	0.234946839844
34686.0	2994459.0	13917.0	19110.0	2994459.0	4000000.0	291.0	5.0	1.47	3.23	1.39	0.0400000000009	6.26	0.35	0.66	0.0799999999999	8.49	0.32	2.07	1.43	0.6	AAA432.cd3.X23.Y22.tile.tissue.png	322	1	2000	322	9b6f6f611a7c368234995e22d9d16aa5	0	0	0	0	0	0	0	0	0	0	0	0	0	/home/dhl_ec/bnelissen/Slides/CD3_manuscript/CD3_slides/AAA432.cd3/AAA432.cd3.run1	255	0.7	0.06	0.7	0.06	-9.46747293653	-12.8632800018	1.57148467224	0.310481654297
6097.0	504628.0	2569.0	5520.0	504628.0	3000000.0	56.0	1.0	2.77	2.34	0.84	0.0399999999991	4.63	0.26	0.59	0.120000000001	4.95	0.160000000002	1.47	1.06	0.389999999998	AAA432.cd3.X23.Y23.tile.tissue.png	323	1	2000	323	f0923b1d01034089db77c200f0161dd5	0	0	0	0	0	0	0	0	0	0	0	0	0	/home/dhl_ec/bnelissen/Slides/CD3_manuscript/CD3_slides/AAA432.cd3/AAA432.cd3.run1	255	0.7	0.06	0.7	0.06	-9.30200131928	-12.1292045909	1.92260202343	1.1763210651
0.0	0.0	0.0	0.0	0.0	4000000.0	0.0	0.0	2.94	3.6	1.84	0.0799999999999	9.34	0.469999999999	1.37	0.35	4.71	0.120000000001	1.86	1.44	1.71	AAA432.cd3.X23.Y5.tile.tissue.png	324	1	2000	324	20b4dcaa8c646490175c77ee4b2c8a75	0	0	0	0	0	0	0	0	0	0	0	0	0	/home/dhl_ec/bnelissen/Slides/CD3_manuscript/CD3_slides/AAA432.cd3/AAA432.cd3.run1	255	1.0	0.06	1.0	0.06	0.0	-10.6833073441	0.0	10.3680708083
3770.0	2582558.0	1619.0	8114.0	2582558.0	4000000.0	32.0	1.0	2.66	2.37	1.08	0.0399999999991	9.71	0.34	0.660000000002	0.1	7.91	0.290000000001	2.04	1.43	1.38	AAA432.cd3.X23.Y6.tile.tissue.png	325	1	2000	325	e8ae8a5ce941414948b8c55e67925b4d	0	0	0	0	0	0	0	0	0	0	0	0	0	/home/dhl_ec/bnelissen/Slides/CD3_manuscript/CD3_slides/AAA432.cd3/AAA432.cd3.run1	255	0.7	0.06	0.7	0.06	-8.91690455504	-11.5569730749	0.875906411811	0.0999015410156
65918.0	3998423.0	25364.0	8162.0	3998423.0	4000000.0	544.0	1.0	3.53	2.45	1.05	0.0400000000009	6.13	0.34	0.65	0.0500000000011	9.31	0.549999999999	3.51	2.48	0.669999999998	AAA432.cd3.X23.Y7.tile.tissue.png	326	1	2000	326	f78eb7b76d30a8b079511cb9e4c18f8c	0	0	0	0	0	0	0	0	0	0	0	0	0	/home/dhl_ec/bnelissen/Slides/CD3_manuscript/CD3_slides/AAA432.cd3/AAA432.cd3.run1	255	0.7	0.06	0.7	0.06	-9.25459426822	-12.1151756447	0.780355906827	0.210815253395
41794.0	3999855.0	17577.0	8008.0	3999855.0	4000000.0	407.0	1.0	3.49	1.47	1.76	0.0699999999997	9.84	0.559999999999	1.16	0.0799999999999	14.14	0.559999999999	3.17	2.33	0.619999999999	AAA432.cd3.X23.Y8.tile.tissue.png	327	1	2000	327	c74a986c73b92fe7e67ad84e81e9bc2f	0	0	0	0	0	0	0	0	0	0	0	0	0	/home/dhl_ec/bnelissen/Slides/CD3_manuscript/CD3_slides/AAA432.cd3/AAA432.cd3.run1	255	0.7	0.06	0.7	0.06	-9.45906507716	-12.1586826978	0.949745120849	0.180072299479
16394.0	4000000.0	8047.0	7996.0	4000000.0	4000000.0	198.0	1.0	2.57	2.43	1.81	0.0599999999995	8.73	0.449999999999	1.13	0.0699999999997	12.84	0.549999999999	3.15	2.24	0.629999999999	AAA432.cd3.X23.Y9.tile.tissue.png	328	1	2000	328	3341193c502852851f4ae2a223ea8c2c	0	0	0	0	0	0	0	0	0	0	0	0	0	/home/dhl_ec/bnelissen/Slides/CD3_manuscript/CD3_slides/AAA432.cd3/AAA432.cd3.run1	255	0.7	0.06	0.7	0.06	-9.04476418816	-12.066937897	0.852823321194	0.127108413303
31371.0	3929397.0	14297.0	9904.0	3929397.0	4000000.0	336.0	2.0	3.86	2.19	1.75	0.0599999999995	8.94	0.549999999999	1.11	0.0799999999999	12.86	0.539999999999	3.15	2.23	0.610000000001	AAA432.cd3.X24.Y10.tile.tissue.png	329	1	2000	329	a3942bbb74faf68aa143b157dab491e6	0	0	0	0	0	0	0	0	0	0	0	0	0	/home/dhl_ec/bnelissen/Slides/CD3_manuscript/CD3_slides/AAA432.cd3/AAA432.cd3.run1	255	0.7	0.06	0.7	0.06	-9.25839442156	-12.4223894824	1.01120513892	0.18278830481
17954.0	1999564.0	7950.0	7346.0	1999564.0	4000000.0	168.0	1.0	2.03	2.69	1.75	0.0699999999997	9.51	0.540000000001	1.12	0.199999999999	10.97	0.42	3.22	2.23	0.619999999999	AAA432.cd3.X24.Y11.tile.tissue.png	330	1	2000	330	3040e267959236bca3ad2a9fce2f3ee7	0	0	0	0	0	0	0	0	0	0	0	0	0	/home/dhl_ec/bnelissen/Slides/CD3_manuscript/CD3_slides/AAA432.cd3/AAA432.cd3.run1	255	0.7	0.06	0.7	0.06	-8.92249301234	-12.2064494818	0.840654522474	0.129426496094
86.0	8432.0	40.0	855.0	8432.0	4000000.0	1.0	4.0	2.57	1.26	1.81	0.0799999999999	9.63	0.59	1.24	0.309999999999	7.81	0.190000000001	1.96	1.42	0.34	AAA432.cd3.X24.Y12.tile.tissue.png	331	1	2000	331	b4609351e605fe8feb9d1d44b0742ea8	0	0	0	0	0	0	0	0	0	0	0	0	0	/home/dhl_ec/bnelissen/Slides/CD3_manuscript/CD3_slides/AAA432.cd3/AAA432.cd3.run1	255	0.7	0.06	0.7	0.06	-7.57728851429	-10.9469652201	0.533861694651	3.19085015082
0.0	1887.0	0.0	196.0	1887.0	4000000.0	0.0	1.0	2.35	2.44	1.72	0.0699999999997	6.11	0.34	0.77	0.190000000001	5.88	0.120000000001	1.91	1.44	0.370000000001	AAA432.cd3.X24.Y13.tile.tissue.png	332	1	2000	332	6958caada29afa3ffd99fe0c39238aaf	0	0	0	0	0	0	0	0	0	0	0	0	0	/home/dhl_ec/bnelissen/Slides/CD3_manuscript/CD3_slides/AAA432.cd3/AAA432.cd3.run1	255	0.7	0.06	0.7	0.06	-7.24179168995	-12.247360533	1.59271890201	5.10740141888
156.0	65251.0	78.0	4046.0	65251.0	4000000.0	2.0	6.0	4.65	1.77	1.62	0.0500000000011	6.04	0.34	0.730000000001	0.190000000001	6.31	0.200000000001	1.97	1.43	0.359999999999	AAA432.cd3.X24.Y16.tile.tissue.png	333	1	2000	333	555360bcde2b571cac55b5d40c5a36fd	0	0	0	0	0	0	0	0	0	0	0	0	0	/home/dhl_ec/bnelissen/Slides/CD3_manuscript/CD3_slides/AAA432.cd3/AAA432.cd3.run1	255	0.7	0.06	0.7	0.06	-9.03041049676	-12.1832536928	1.81302173758	4.66786649658
4529.0	779788.0	2043.0	42437.0	779788.0	4000000.0	49.0	53.0	4.07	4.03	1.31	0.0399999999991	6.24	0.360000000001	0.659999999998	0.17	6.82	0.34	3.4	2.27	0.629999999997	AAA432.cd3.X24.Y17.tile.tissue.png	334	1	2000	334	080e18f2ce7eef94fa8fb71e12304f5d	0	0	0	0	0	0	0	0	0	0	0	0	0	/home/dhl_ec/bnelissen/Slides/CD3_manuscript/CD3_slides/AAA432.cd3/AAA432.cd3.run1	255	0.7	0.06	0.7	0.06	-9.39977705852	-12.7552743334	1.53717206036	0.206526875
2250.0	819192.0	1003.0	54936.0	819192.0	4000000.0	21.0	79.0	3.12	2.4	1.04	0.0699999999997	9.54	0.57	1.15	0.280000000001	10.0	0.370000000001	3.65	2.38	0.559999999999	AAA432.cd3.X24.Y18.tile.tissue.png	335	1	2000	335	9b5c8dcb1e7e37b99111e9dad5925327	0	0	0	0	0	0	0	0	0	0	0	0	0	/home/dhl_ec/bnelissen/Slides/CD3_manuscript/CD3_slides/AAA432.cd3/AAA432.cd3.run1	255	0.7	0.06	0.7	0.06	-9.22481278	-12.653796249	1.17202775458	0.181087328125
660.0	244972.0	339.0	11326.0	244972.0	4000000.0	9.0	15.0	2.96	3.03	1.04	0.0400000000009	6.18	0.34	0.670000000002	0.18	6.41	0.309999999999	3.13	2.3	0.59	AAA432.cd3.X24.Y19.tile.tissue.png	336	1	2000	336	e704cc1642f4d4bfb36c5e6aa4cff4da	0	0	0	0	0	0	0	0	0	0	0	0	0	/home/dhl_ec/bnelissen/Slides/CD3_manuscript/CD3_slides/AAA432.cd3/AAA432.cd3.run1	255	0.7	0.06	0.7	0.06	-9.32362420217	-12.4706379061	1.75921138643	0.103880431641
4180.0	330086.0	1582.0	10499.0	330086.0	4000000.0	31.0	14.0	2.41	2.92	1.73	0.0600000000013	9.51	0.609999999999	1.12	0.32	9.96	0.309999999999	3.46	2.26	0.530000000001	AAA432.cd3.X24.Y20.tile.tissue.png	337	1	2000	337	3447ecb3d43bf96b631b24c388ecacda	0	0	0	0	0	0	0	0	0	0	0	0	0	/home/dhl_ec/bnelissen/Slides/CD3_manuscript/CD3_slides/AAA432.cd3/AAA432.cd3.run1	255	0.7	0.06	0.7	0.06	-9.37948519244	-12.6428508969	1.59360193492	0.118180179687
13580.0	957292.0	5442.0	21429.0	957292.0	4000000.0	109.0	23.0	2.38	2.11	1.17	0.0399999999991	7.27	0.35	0.66	0.17	7.01	0.379999999999	3.59	2.43	0.57	AAA432.cd3.X24.Y21.tile.tissue.png	338	1	2000	338	0784df39c094cefda5b535ff3e453e3b	0	0	0	0	0	0	0	0	0	0	0	0	0	/home/dhl_ec/bnelissen/Slides/CD3_manuscript/CD3_slides/AAA432.cd3/AAA432.cd3.run1	255	0.7	0.06	0.7	0.06	-9.33508785649	-12.8567209875	1.71666271468	0.182165144531
47273.0	2407740.0	20263.0	14648.0	2407740.0	4000000.0	445.0	9.0	3.6	3.04	1.71	0.0799999999999	6.25	0.35	0.67	0.109999999999	8.39	0.460000000001	3.26	2.47	0.6	AAA432.cd3.X24.Y22.tile.tissue.png	339	1	2000	339	70c34022cd00294aa3afd8872e0bb715	0	0	0	0	0	0	0	0	0	0	0	0	0	/home/dhl_ec/bnelissen/Slides/CD3_manuscript/CD3_slides/AAA432.cd3/AAA432.cd3.run1	255	0.7	0.06	0.7	0.06	-9.38107816234	-11.1187677569	1.55470021521	0.408823234375
809.0	53335.0	426.0	1674.0	53335.0	3000000.0	10.0	2.0	4.58	2.81	0.82	0.0400000000009	4.59	0.26	0.58	0.23	6.81	0.23	2.29	1.68	0.390000000001	AAA432.cd3.X24.Y23.tile.tissue.png	340	1	2000	340	ad4e152a4fce51e57c84b478500ef5d4	0	0	0	0	0	0	0	0	0	0	0	0	0	/home/dhl_ec/bnelissen/Slides/CD3_manuscript/CD3_slides/AAA432.cd3/AAA432.cd3.run1	255	0.7	0.06	0.7	0.06	-9.27928969617	-12.3731920678	2.09480559328	1.3028782194
191.0	494878.0	103.0	8577.0	494878.0	4000000.0	3.0	7.0	2.87	2.74	1.27	0.0499999999993	6.2	0.34	0.719999999999	0.17	6.58	0.209999999999	2.01	1.44	0.57	AAA432.cd3.X24.Y5.tile.tissue.png	341	1	2000	341	d4cad5234e57de21c3186ca5a8085467	0	0	0	0	0	0	0	0	0	0	0	0	0	/home/dhl_ec/bnelissen/Slides/CD3_manuscript/CD3_slides/AAA432.cd3/AAA432.cd3.run1	255	0.7	0.06	0.7	0.06	-8.56839312596	-11.452292006	0.965590936755	4.21246021191
1198.0	3746898.0	537.0	9285.0	3746898.0	4000000.0	11.0	1.0	3.9	2.83	1.72	0.0699999999997	9.09	0.530000000001	1.12	0.0900000000001	12.57	0.51	3.32	2.26	0.59	AAA432.cd3.X24.Y6.tile.tissue.png	342	1	2000	342	98233d087d1459f877890d5af2e02bca	0	0	0	0	0	0	0	0	0	0	0	0	0	/home/dhl_ec/bnelissen/Slides/CD3_manuscript/CD3_slides/AAA432.cd3/AAA432.cd3.run1	255	0.7	0.06	0.7	0.06	-8.60875712345	-11.9086389131	0.525863845527	0.143329121094
1914.0	3956497.0	983.0	9648.0	3956497.0	4000000.0	27.0	1.0	3.12	2.25	1.82	0.0599999999995	9.15	0.6	1.24	0.0799999999999	13.45	0.529999999999	3.53	2.47	0.650000000001	AAA432.cd3.X24.Y7.tile.tissue.png	343	1	2000	343	70cb428c189cabe53c5c365468e09ad5	0	0	0	0	0	0	0	0	0	0	0	0	0	/home/dhl_ec/bnelissen/Slides/CD3_manuscript/CD3_slides/AAA432.cd3/AAA432.cd3.run1	255	0.7	0.06	0.7	0.06	-8.67611420346	-12.5092404846	0.730930346229	0.098078317627
7396.0	3815223.0	3496.0	14770.0	3815223.0	4000000.0	92.0	2.0	3.66	2.49	1.08	0.0400000000009	5.93	0.34	0.66	0.0900000000001	12.59	0.529999999999	3.27	2.26	1.8	AAA432.cd3.X24.Y8.tile.tissue.png	344	1	2000	344	54b9dfe9f3a3fb5db0aed4e37efdd3e9	0	0	0	0	0	0	0	0	0	0	0	0	0	/home/dhl_ec/bnelissen/Slides/CD3_manuscript/CD3_slides/AAA432.cd3/AAA432.cd3.run1	255	0.7	0.06	0.7	0.06	-9.23112222595	-12.7660044146	1.34252163942	0.177319544922
41107.0	3824139.0	17110.0	15448.0	3824139.0	4000000.0	401.0	2.0	2.31	1.61	1.73	0.0599999999995	9.6	0.549999999999	1.12	0.0900000000001	13.06	0.550000000001	3.22	2.36	0.609999999999	AAA432.cd3.X24.Y9.tile.tissue.png	345	1	2000	345	4453e02fa7ff3098f0d5c5f7ae71a172	0	0	0	0	0	0	0	0	0	0	0	0	0	/home/dhl_ec/bnelissen/Slides/CD3_manuscript/CD3_slides/AAA432.cd3/AAA432.cd3.run1	255	0.7	0.06	0.7	0.06	-9.44127983252	-12.7665112968	1.36390956905	0.260628481445
2871.0	1406394.0	1205.0	8497.0	1406394.0	4000000.0	26.0	5.0	1.32	2.64	1.07	0.0400000000009	6.1	0.34	0.67	0.139999999999	7.2	0.24	2.1	1.42	0.35	AAA432.cd3.X25.Y10.tile.tissue.png	346	1	2000	346	4fe6d9a57507da06d26b79a245a67622	0	0	0	0	0	0	0	0	0	0	0	0	0	/home/dhl_ec/bnelissen/Slides/CD3_manuscript/CD3_slides/AAA432.cd3/AAA432.cd3.run1	255	0.7	0.06	0.7	0.06	-9.17449631612	-12.143257356	1.47678003963	0.113095476563
2750.0	113731.0	1101.0	4309.0	113731.0	4000000.0	20.0	6.0	2.34	2.34	1.06	0.0400000000009	6.58	0.34	0.66	0.189999999999	6.3	0.189999999999	2.01	1.43	0.34	AAA432.cd3.X25.Y11.tile.tissue.png	347	1	2000	347	4ec89e833954633d41b3064443141326	0	0	0	0	0	0	0	0	0	0	0	0	0	/home/dhl_ec/bnelissen/Slides/CD3_manuscript/CD3_slides/AAA432.cd3/AAA432.cd3.run1	255	0.7	0.06	0.7	0.06	-9.37917896777	-13.0646096143	1.9516796639	0.0845140898438
0.0	0.0	0.0	0.0	0.0	4000000.0	0.0	0.0	2.82	2.16	1.09	0.0500000000011	5.68	0.279999999999	0.769999999999	0.190000000001	4.37	0.110000000001	1.87	1.43	0.49	AAA432.cd3.X25.Y12.tile.tissue.png	348	1	2000	348	6b4070b3761ef5a24ab785f9124910ed	0	0	0	0	0	0	0	0	0	0	0	0	0	/home/dhl_ec/bnelissen/Slides/CD3_manuscript/CD3_slides/AAA432.cd3/AAA432.cd3.run1	255	1.0	0.06	1.0	0.06	0.0	-12.0566435781	0.0	6.60004950314
58.0	3221.0	31.0	370.0	3221.0	4000000.0	1.0	2.0	1.75	1.44	1.05	0.0399999999991	6.04	0.540000000001	1.12	0.309999999999	8.92	0.200000000001	3.36	2.41	0.59	AAA432.cd3.X25.Y17.tile.tissue.png	349	1	2000	349	17c79fcf46b58f2fc5689e848c0e64c3	0	0	0	0	0	0	0	0	0	0	0	0	0	/home/dhl_ec/bnelissen/Slides/CD3_manuscript/CD3_slides/AAA432.cd3/AAA432.cd3.run1	255	0.7	0.06	0.7	0.06	-7.91470681688	-10.0181629545	1.37595095	0.386432222534
0.0	3889.0	0.0	400.0	3889.0	4000000.0	0.0	2.0	3.62	2.44	1.09	0.0399999999991	6.0	0.339999999998	0.660000000002	0.190000000001	5.44	0.130000000001	1.92	1.43	0.34	AAA432.cd3.X25.Y18.tile.tissue.png	350	1	2000	350	2dce40bcdedac57978662b4b52547a2b	0	0	0	0	0	0	0	0	0	0	0	0	0	/home/dhl_ec/bnelissen/Slides/CD3_manuscript/CD3_slides/AAA432.cd3/AAA432.cd3.run1	255	0.7	0.06	0.7	0.06	0.0	-12.5085890259	1.87732740281	0.0432402375946
0.0	4945.0	0.0	462.0	4945.0	4000000.0	0.0	2.0	2.22	2.06	1.07	0.0399999999991	6.02	0.339999999998	0.65	0.190000000001	5.42	0.230000000001	3.23	2.47	0.6	AAA432.cd3.X25.Y19.tile.tissue.png	351	1	2000	351	0b1e379f25face08120c77446a1dbfdc	0	0	0	0	0	0	0	0	0	0	0	0	0	/home/dhl_ec/bnelissen/Slides/CD3_manuscript/CD3_slides/AAA432.cd3/AAA432.cd3.run1	255	0.7	0.06	0.7	0.06	0.0	-11.9051951117	0.912152327951	0.0578203864136
0.0	46160.0	0.0	2134.0	46160.0	4000000.0	0.0	3.0	3.04	3.03	1.05	0.0399999999991	6.01	0.34	0.66	0.190000000001	5.9	0.129999999999	1.95	1.44	0.519999999997	AAA432.cd3.X25.Y20.tile.tissue.png	352	1	2000	352	c0924a2b8821715632fde049c9d0d130	0	0	0	0	0	0	0	0	0	0	0	0	0	/home/dhl_ec/bnelissen/Slides/CD3_manuscript/CD3_slides/AAA432.cd3/AAA432.cd3.run1	255	0.7	0.06	0.7	0.06	-8.90403407914	-12.4740266196	1.43822025539	0.0515536230469
500.0	135356.0	241.0	3849.0	135356.0	4000000.0	6.0	4.0	4.2	1.98	1.71	0.0700000000015	9.69	0.560000000001	1.11	0.300000000001	8.5	0.309999999999	3.11	2.21	0.529999999999	AAA432.cd3.X25.Y21.tile.tissue.png	353	1	2000	353	aa8f8efed1c7af76b41ec07155a8b171	0	0	0	0	0	0	0	0	0	0	0	0	0	/home/dhl_ec/bnelissen/Slides/CD3_manuscript/CD3_slides/AAA432.cd3/AAA432.cd3.run1	255	0.7	0.06	0.7	0.06	-8.93555996511	-11.2264505462	1.91969944958	0.0935338251953
0.0	2729.0	0.0	236.0	2729.0	4000000.0	0.0	1.0	2.22	2.68	1.74	0.0799999999999	9.28	0.540000000001	1.15	0.33	7.88	0.200000000001	3.03	2.25	0.52	AAA432.cd3.X25.Y22.tile.tissue.png	354	1	2000	354	6a0101269b0e2a65db52c4b49a14cc4d	0	0	0	0	0	0	0	0	0	0	0	0	0	/home/dhl_ec/bnelissen/Slides/CD3_manuscript/CD3_slides/AAA432.cd3/AAA432.cd3.run1	255	0.7	0.06	0.7	0.06	0.0	-10.2780878912	0.151780768339	3.18304026893
0.0	0.0	0.0	0.0	0.0	4000000.0	0.0	0.0	1.11	3.09	1.71	0.0799999999999	8.93	0.450000000001	1.34	0.33	6.54	0.200000000001	2.93	2.24	0.5	AAA432.cd3.X25.Y4.tile.tissue.png	355	1	2000	355	e712d7cf9de85484c3e742c1213b67c3	0	0	0	0	0	0	0	0	0	0	0	0	0	/home/dhl_ec/bnelissen/Slides/CD3_manuscript/CD3_slides/AAA432.cd3/AAA432.cd3.run1	255	1.0	0.06	1.0	0.06	0.0	-10.3610878651	0.0	3.35968039849
0.0	115439.0	0.0	3249.0	115439.0	4000000.0	0.0	7.0	2.52	2.67	1.75	0.0699999999997	9.26	0.549999999999	1.14	0.299999999999	8.52	0.209999999999	3.07	2.24	0.530000000001	AAA432.cd3.X25.Y5.tile.tissue.png	356	1	2000	356	5d2a9f093754f6af7e71bdc8ea255c04	0	0	0	0	0	0	0	0	0	0	0	0	0	/home/dhl_ec/bnelissen/Slides/CD3_manuscript/CD3_slides/AAA432.cd3/AAA432.cd3.run1	255	0.7	0.06	0.7	0.06	-8.84957322064	-10.5292729444	1.68582778725	1.22232506152
128.0	1881854.0	67.0	8191.0	1881854.0	4000000.0	2.0	3.0	2.99	2.3	1.75	0.0699999999997	9.06	0.550000000001	1.11	0.210000000001	10.52	0.4	3.21	2.21	0.540000000001	AAA432.cd3.X25.Y6.tile.tissue.png	357	1	2000	357	9b966df32996647d303b08f8f3ae732d	0	0	0	0	0	0	0	0	0	0	0	0	0	/home/dhl_ec/bnelissen/Slides/CD3_manuscript/CD3_slides/AAA432.cd3/AAA432.cd3.run1	255	0.7	0.06	0.7	0.06	-7.97737051977	-11.6390107146	0.766027443917	0.0751337382813
241.0	2562939.0	131.0	10429.0	2562939.0	4000000.0	3.0	1.0	2.64	2.89	1.73	0.0600000000013	9.05	0.549999999999	1.11	0.16	11.09	0.439999999999	3.21	2.23	0.57	AAA432.cd3.X25.Y7.tile.tissue.png	358	1	2000	358	277ad6e5dcc88ea92018171df6d401e8	0	0	0	0	0	0	0	0	0	0	0	0	0	/home/dhl_ec/bnelissen/Slides/CD3_manuscript/CD3_slides/AAA432.cd3/AAA432.cd3.run1	255	0.7	0.06	0.7	0.06	-8.72585843723	-12.1470144732	0.891689337138	0.0939034316406
2028.0	1952746.0	955.0	13045.0	1952746.0	4000000.0	23.0	4.0	2.58	3.33	1.8	0.0699999999997	9.37	0.549999999999	1.12	0.200000000001	10.61	0.41	3.3	2.28	0.560000000001	AAA432.cd3.X25.Y8.tile.tissue.png	359	1	2000	359	336bffbc14bf2f7e30e0e95a05df0664	0	0	0	0	0	0	0	0	0	0	0	0	0	/home/dhl_ec/bnelissen/Slides/CD3_manuscript/CD3_slides/AAA432.cd3/AAA432.cd3.run1	255	0.7	0.06	0.7	0.06	-9.2197601735	-12.6205992345	1.9563455994	0.186272113281
1494.0	607042.0	704.0	19900.0	607042.0	4000000.0	14.0	10.0	2.39	2.11	1.75	0.0700000000015	9.45	0.550000000001	1.11	0.269999999999	9.29	0.33	3.16	1.43	0.549999999999	AAA432.cd3.X25.Y9.tile.tissue.png	360	1	2000	360	53460c4134f858e6ab86349d505614c1	0	0	0	0	0	0	0	0	0	0	0	0	0	/home/dhl_ec/bnelissen/Slides/CD3_manuscript/CD3_slides/AAA432.cd3/AAA432.cd3.run1	255	0.7	0.06	0.7	0.06	-9.11713618362	-12.849648235	2.30816935162	0.139722570312
0.0	55748.0	0.0	1187.0	55748.0	3132000.0	0.0	1.0	4.0	1.5	0.849999999999	0.0400000000009	4.69	0.41	1.06	0.24	5.98	0.16	2.4	1.73	0.4	AAA432.cd3.X26.Y0.tile.tissue.png	361	1	1566	361	6625f17df4c8bf90a0dbd3979c9cc932	0	0	0	0	0	0	0	0	0	0	0	0	0	/home/dhl_ec/bnelissen/Slides/CD3_manuscript/CD3_slides/AAA432.cd3/AAA432.cd3.run1	255	0.7	0.06	0.7	0.06	0.0	-10.8525644352	0.0323039107765	3.71657617655
0.0	0.0	0.0	0.0	0.0	3132000.0	0.0	0.0	1.73	0.879999999999	1.16	0.0400000000009	4.0	0.219999999999	0.619999999999	0.160000000002	3.73	0.1	1.44	1.11	0.26	AAA432.cd3.X26.Y1.tile.tissue.png	362	1	1566	362	a914bedfbaaef53023d680b031b37d37	0	0	0	0	0	0	0	0	0	0	0	0	0	/home/dhl_ec/bnelissen/Slides/CD3_manuscript/CD3_slides/AAA432.cd3/AAA432.cd3.run1	255	1.0	0.06	1.0	0.06	0.0	0.0	0.0	5.89834802043
0.0	0.0	0.0	0.0	0.0	3132000.0	0.0	0.0	2.85	2.32	0.860000000001	0.0300000000007	4.45	0.220000000001	0.529999999999	0.15	3.61	0.15	2.27	1.76	0.42	AAA432.cd3.X26.Y10.tile.tissue.png	363	1	1566	363	1c31fa18c588e654bf85959b30f77a50	0	0	0	0	0	0	0	0	0	0	0	0	0	/home/dhl_ec/bnelissen/Slides/CD3_manuscript/CD3_slides/AAA432.cd3/AAA432.cd3.run1	255	1.0	0.06	1.0	0.06	0.0	-9.91616135696	0.0	5.94967661161
151.0	11781.0	77.0	717.0	11781.0	3132000.0	2.0	2.0	4.08	1.43	1.35	0.0399999999991	5.13	0.42	0.910000000002	0.24	6.83	0.23	2.37	1.76	0.42	AAA432.cd3.X26.Y11.tile.tissue.png	364	1	1566	364	5058acc0f289e37874cff4eedada5433	0	0	0	0	0	0	0	0	0	0	0	0	0	/home/dhl_ec/bnelissen/Slides/CD3_manuscript/CD3_slides/AAA432.cd3/AAA432.cd3.run1	255	0.7	0.06	0.7	0.06	-9.71255088856	-11.7730911005	3.37277373858	2.32197828863
0.0	1276.0	0.0	188.0	1276.0	3132000.0	0.0	1.0	2.64	1.0	1.35	0.0599999999995	7.08	0.42	1.03	0.25	5.92	0.16	2.35	1.78	0.4	AAA432.cd3.X26.Y12.tile.tissue.png	365	1	1566	365	849712c749213f21357ba4e752fb5085	0	0	0	0	0	0	0	0	0	0	0	0	0	/home/dhl_ec/bnelissen/Slides/CD3_manuscript/CD3_slides/AAA432.cd3/AAA432.cd3.run1	255	0.7	0.06	0.7	0.06	0.0	-11.6822527677	1.56388764097	6.9916758075
0.0	0.0	0.0	0.0	0.0	3132000.0	0.0	0.0	1.19	1.46	1.34	0.0499999999993	6.9	0.359999999999	0.810000000001	0.15	3.64	0.0900000000001	1.44	1.12	0.379999999999	AAA432.cd3.X26.Y13.tile.tissue.png	366	1	1566	366	7d9792c095165a69b48b24ef68e6a3dc	0	0	0	0	0	0	0	0	0	0	0	0	0	/home/dhl_ec/bnelissen/Slides/CD3_manuscript/CD3_slides/AAA432.cd3/AAA432.cd3.run1	255	1.0	0.06	1.0	0.06	0.0	-10.8961098578	0.0	4.87992863757
0.0	0.0	0.0	0.0	0.0	3132000.0	0.0	0.0	2.93	1.36	1.09	0.0399999999991	3.98	0.35	1.05	0.24	4.96	0.15	1.67	1.13	0.33	AAA432.cd3.X26.Y14.tile.tissue.png	367	1	1566	367	834fbd765533a3b49c4c40873c8dddc5	0	0	0	0	0	0	0	0	0	0	0	0	0	/home/dhl_ec/bnelissen/Slides/CD3_manuscript/CD3_slides/AAA432.cd3/AAA432.cd3.run1	255	1.0	0.06	1.0	0.06	0.0	0.0	0.0	5.69743933589
0.0	0.0	0.0	0.0	0.0	3132000.0	0.0	0.0	0.650000000001	1.13	1.34	0.0599999999995	6.77	0.35	1.05	0.25	4.92	0.15	2.28	1.72	0.4	AAA432.cd3.X26.Y15.tile.tissue.png	368	1	1566	368	24234b6ea3ac090b39d9322c1ba1cca1	0	0	0	0	0	0	0	0	0	0	0	0	0	/home/dhl_ec/bnelissen/Slides/CD3_manuscript/CD3_slides/AAA432.cd3/AAA432.cd3.run1	255	1.0	0.06	1.0	0.06	0.0	-10.1677927375	0.0	5.25092344551
0.0	0.0	0.0	0.0	0.0	3132000.0	0.0	0.0	2.86	2.73	1.32	0.0599999999995	4.58	0.219999999999	0.619999999999	0.15	3.65	0.0900000000001	1.44	1.11	0.26	AAA432.cd3.X26.Y16.tile.tissue.png	369	1	1566	369	71d3cc23300fe0575cbdf9f550c408e8	0	0	0	0	0	0	0	0	0	0	0	0	0	/home/dhl_ec/bnelissen/Slides/CD3_manuscript/CD3_slides/AAA432.cd3/AAA432.cd3.run1	255	1.0	0.06	1.0	0.06	0.0	-11.0295349133	0.0	5.3428928761
0.0	1766.0	0.0	202.0	1766.0	3132000.0	0.0	1.0	3.13	2.38	1.38	0.0600000000013	5.04	0.269999999999	0.550000000001	0.150000000001	4.75	0.0999999999985	1.49	1.12	0.389999999999	AAA432.cd3.X26.Y17.tile.tissue.png	370	1	1566	370	7b14bbdf5b011b4398bb6b2920bec6c3	0	0	0	0	0	0	0	0	0	0	0	0	0	/home/dhl_ec/bnelissen/Slides/CD3_manuscript/CD3_slides/AAA432.cd3/AAA432.cd3.run1	255	0.7	0.06	0.7	0.06	-7.42145216115	-11.0002687689	1.331361209	4.81948064478
0.0	2509.0	0.0	232.0	2509.0	3132000.0	0.0	1.0	2.26	1.62	1.36	0.0599999999995	6.33	0.269999999999	0.550000000001	0.150000000001	4.39	0.1	1.49	1.12	0.400000000001	AAA432.cd3.X26.Y18.tile.tissue.png	371	1	1566	371	088605bef9902c2297969265f048a201	0	0	0	0	0	0	0	0	0	0	0	0	0	/home/dhl_ec/bnelissen/Slides/CD3_manuscript/CD3_slides/AAA432.cd3/AAA432.cd3.run1	255	0.7	0.06	0.7	0.06	0.0	-11.2281938606	1.323999617	5.05973514151
0.0	0.0	0.0	0.0	0.0	3132000.0	0.0	0.0	2.9	2.12	0.949999999999	0.0300000000007	4.45	0.359999999999	0.929999999998	0.25	4.99	0.150000000001	2.03	1.74	0.410000000002	AAA432.cd3.X26.Y19.tile.tissue.png	372	1	1566	372	5207b0d5afc11fa03c8ff1e7465939b1	0	0	0	0	0	0	0	0	0	0	0	0	0	/home/dhl_ec/bnelissen/Slides/CD3_manuscript/CD3_slides/AAA432.cd3/AAA432.cd3.run1	255	1.0	0.06	1.0	0.06	0.0	-10.1155548209	0.0	7.6026828964
0.0	0.0	0.0	0.0	0.0	3132000.0	0.0	0.0	2.44	2.32	1.35	0.0599999999995	6.82	0.35	1.06	0.25	4.92	0.15	2.15	1.13	0.530000000001	AAA432.cd3.X26.Y2.tile.tissue.png	373	1	1566	373	133d610eb3432d400a7dd81f4ab45e02	0	0	0	0	0	0	0	0	0	0	0	0	0	/home/dhl_ec/bnelissen/Slides/CD3_manuscript/CD3_slides/AAA432.cd3/AAA432.cd3.run1	255	1.0	0.06	1.0	0.06	0.0	-10.9475744438	0.0	4.6703639978
0.0	0.0	0.0	0.0	0.0	3132000.0	0.0	0.0	4.75	3.55	1.35	0.0500000000011	6.78	0.369999999999	0.93	0.24	4.34	0.0899999999983	1.43	1.12	1.4	AAA432.cd3.X26.Y20.tile.tissue.png	374	1	1566	374	2b1b1834eececa93b094062dac74ca39	0	0	0	0	0	0	0	0	0	0	0	0	0	/home/dhl_ec/bnelissen/Slides/CD3_manuscript/CD3_slides/AAA432.cd3/AAA432.cd3.run1	255	1.0	0.06	1.0	0.06	0.0	-11.191632911	0.0	4.60919703559
0.0	0.0	0.0	0.0	0.0	3132000.0	0.0	0.0	2.57	1.83	0.83	0.0299999999988	4.45	0.209999999999	0.559999999998	0.15	3.59	0.1	1.43	1.74	1.41	AAA432.cd3.X26.Y21.tile.tissue.png	375	1	1566	375	cba7a4710f51b9b0d2237ef74354fada	0	0	0	0	0	0	0	0	0	0	0	0	0	/home/dhl_ec/bnelissen/Slides/CD3_manuscript/CD3_slides/AAA432.cd3/AAA432.cd3.run1	255	1.0	0.06	1.0	0.06	0.0	-11.4959490869	0.0	5.34708194435
0.0	8419.0	0.0	678.0	8419.0	3132000.0	0.0	2.0	2.79	1.91	1.36	0.0599999999995	7.16	0.42	0.939999999999	0.25	6.0	0.17	1.54	1.12	1.3	AAA432.cd3.X26.Y22.tile.tissue.png	376	1	1566	376	9783181c6157918fa16867c46287eee7	0	0	0	0	0	0	0	0	0	0	0	0	0	/home/dhl_ec/bnelissen/Slides/CD3_manuscript/CD3_slides/AAA432.cd3/AAA432.cd3.run1	255	0.7	0.06	0.7	0.06	0.0	-10.9270094109	0.205074282663	7.3407083672
0.0	64731.0	0.0	1708.0	64731.0	2349000.0	0.0	3.0	1.89	1.65	0.650000000001	0.0300000000007	3.65	0.209999999999	0.469999999999	0.109999999999	3.46	0.0799999999999	1.17	0.84	0.200000000001	AAA432.cd3.X26.Y23.tile.tissue.png	377	1	1566	377	028ae4e97fbd09df7e3a5f0b50b0db46	0	0	0	0	0	0	0	0	0	0	0	0	0	/home/dhl_ec/bnelissen/Slides/CD3_manuscript/CD3_slides/AAA432.cd3/AAA432.cd3.run1	255	0.7	0.06	0.7	0.06	-6.632547704	-12.5087618593	2.39020518149	1.45180318586
0.0	0.0	0.0	0.0	0.0	3132000.0	0.0	0.0	3.23	2.15	0.83	0.0500000000011	5.11	0.32	1.04	0.24	4.88	0.16	2.34	1.77	0.5	AAA432.cd3.X26.Y3.tile.tissue.png	378	1	1566	378	1ffead18a51555fca07e07a2dff87be0	0	0	0	0	0	0	0	0	0	0	0	0	0	/home/dhl_ec/bnelissen/Slides/CD3_manuscript/CD3_slides/AAA432.cd3/AAA432.cd3.run1	255	1.0	0.06	1.0	0.06	0.0	-10.4475777455	0.0	4.99352388746
0.0	0.0	0.0	0.0	0.0	3132000.0	0.0	0.0	2.29	3.09	1.08	0.0500000000011	5.86	0.219999999999	0.59	0.16	3.37	0.1	1.47	1.12	0.440000000001	AAA432.cd3.X26.Y4.tile.tissue.png	379	1	1566	379	9f2acbb7d62e5d68a161ac103dc7d8e3	0	0	0	0	0	0	0	0	0	0	0	0	0	/home/dhl_ec/bnelissen/Slides/CD3_manuscript/CD3_slides/AAA432.cd3/AAA432.cd3.run1	255	1.0	0.06	1.0	0.06	0.0	-11.3264791888	0.0	8.80145641044
0.0	2279.0	0.0	214.0	2279.0	3132000.0	0.0	1.0	2.0	1.94	0.83	0.0400000000009	4.84	0.34	0.77	0.16	4.18	0.16	1.56	1.11	0.299999999997	AAA432.cd3.X26.Y5.tile.tissue.png	380	1	1566	380	adb40b0b0b38575a147ab0905f090ec7	0	0	0	0	0	0	0	0	0	0	0	0	0	/home/dhl_ec/bnelissen/Slides/CD3_manuscript/CD3_slides/AAA432.cd3/AAA432.cd3.run1	255	0.7	0.06	0.7	0.06	0.0	-11.040721143	0.341322171997	4.35346422629
0.0	0.0	0.0	0.0	0.0	3132000.0	0.0	0.0	0.85	0.820000000002	0.83	0.0400000000009	4.55	0.219999999999	0.539999999999	0.16	3.37	0.0900000000001	1.5	1.76	0.48	AAA432.cd3.X26.Y6.tile.tissue.png	381	1	1566	381	e316f8a8035c4b77b5ca6624428370d3	0	0	0	0	0	0	0	0	0	0	0	0	0	/home/dhl_ec/bnelissen/Slides/CD3_manuscript/CD3_slides/AAA432.cd3/AAA432.cd3.run1	255	1.0	0.06	1.0	0.06	0.0	-10.5859300965	0.0	4.33998544025
0.0	0.0	0.0	0.0	0.0	3132000.0	0.0	0.0	1.42	2.12	1.35	0.0399999999991	6.69	0.360000000001	0.9	0.25	4.87	0.16	2.32	1.78	0.780000000001	AAA432.cd3.X26.Y7.tile.tissue.png	382	1	1566	382	bca73c6234ea79a8e592af2d82662d92	0	0	0	0	0	0	0	0	0	0	0	0	0	/home/dhl_ec/bnelissen/Slides/CD3_manuscript/CD3_slides/AAA432.cd3/AAA432.cd3.run1	255	1.0	0.06	1.0	0.06	0.0	-10.3116996657	0.0	4.30192367401
0.0	1580.0	0.0	176.0	1580.0	3132000.0	0.0	1.0	3.37	1.15	1.36	0.0499999999993	7.25	0.509999999998	0.960000000001	0.25	5.99	0.17	2.36	1.79	0.890000000001	AAA432.cd3.X26.Y8.tile.tissue.png	383	1	1566	383	9a23507645bfbec8a6ad1f70402eaa64	0	0	0	0	0	0	0	0	0	0	0	0	0	/home/dhl_ec/bnelissen/Slides/CD3_manuscript/CD3_slides/AAA432.cd3/AAA432.cd3.run1	255	0.7	0.06	0.7	0.06	0.0	-10.791906801	0.127407421643	4.39187252684
0.0	0.0	0.0	0.0	0.0	3132000.0	0.0	0.0	2.67	1.98	1.35	0.0599999999995	6.94	0.360000000001	0.91	0.25	5.11	0.15	2.23	1.79	1.81	AAA432.cd3.X26.Y9.tile.tissue.png	384	1	1566	384	9b9d027e5584a744a6fa1d3a991b8a06	0	0	0	0	0	0	0	0	0	0	0	0	0	/home/dhl_ec/bnelissen/Slides/CD3_manuscript/CD3_slides/AAA432.cd3/AAA432.cd3.run1	255	1.0	0.06	1.0	0.06	0.0	-9.58489282658	0.0	5.53937539107
147680.0	3999641.0	60783.0	8028.0	3999641.0	4000000.0	1276.0	1.0	2.49	3.99	1.74	0.0699999999997	9.4	0.539999999999	1.14	0.0699999999997	14.59	0.580000000002	3.21	2.33	1.56	AAA432.cd3.X3.Y10.tile.tissue.png	385	1	2000	385	2b5224b78125315dad622f9d511645ce	0	0	0	0	0	0	0	0	0	0	0	0	0	/home/dhl_ec/bnelissen/Slides/CD3_manuscript/CD3_slides/AAA432.cd3/AAA432.cd3.run1	255	0.7	0.0651313813684	0.7	0.0651313813684	-9.21802115417	-12.156342918	0.664201554961	0.191656777894
60060.0	4000000.0	27943.0	7996.0	4000000.0	4000000.0	668.0	1.0	5.75	3.93	1.1	0.0399999999991	5.87	0.27	0.679999999998	0.0399999999991	9.56	0.360000000001	3.32	2.34	0.620000000001	AAA432.cd3.X3.Y11.tile.tissue.png	386	1	2000	386	bbe15b2fc51937292b143874ea8aa2d2	0	0	0	0	0	0	0	0	0	0	0	0	0	/home/dhl_ec/bnelissen/Slides/CD3_manuscript/CD3_slides/AAA432.cd3/AAA432.cd3.run1	255	0.7	0.06	0.7	0.06	-9.1836900936	-12.0848157093	0.766813842239	0.13107506617
70910.0	3999609.0	29529.0	8091.0	3999609.0	4000000.0	668.0	1.0	4.21	2.76	1.06	0.0700000000015	10.21	0.549999999999	1.13	0.0799999999999	13.83	0.58	3.13	2.32	0.66	AAA432.cd3.X3.Y12.tile.tissue.png	387	1	2000	387	dd82a6cc2434698df57270272945b562	0	0	0	0	0	0	0	0	0	0	0	0	0	/home/dhl_ec/bnelissen/Slides/CD3_manuscript/CD3_slides/AAA432.cd3/AAA432.cd3.run1	255	0.7	0.06	0.7	0.06	-9.58371331838	-12.0801426317	1.0614646872	0.170337280151
50749.0	3986416.0	21553.0	8545.0	3986416.0	4000000.0	485.0	1.0	4.74	2.7	1.46	0.0400000000009	6.01	0.33	0.67	0.0499999999993	9.38	0.359999999999	2.03	1.44	0.390000000001	AAA432.cd3.X3.Y13.tile.tissue.png	388	1	2000	388	22938c0d509f1f5bc5dee7cf21eef3c3	0	0	0	0	0	0	0	0	0	0	0	0	0	/home/dhl_ec/bnelissen/Slides/CD3_manuscript/CD3_slides/AAA432.cd3/AAA432.cd3.run1	255	0.7	0.06	0.7	0.06	-9.45504116664	-12.6472241486	1.16514168856	0.219277308472
16703.0	3828434.0	7580.0	15289.0	3828434.0	4000000.0	177.0	3.0	3.06	2.97	1.83	0.0600000000013	13.01	0.559999999999	1.19	0.0900000000001	13.16	0.58	3.43	2.38	0.650000000001	AAA432.cd3.X3.Y14.tile.tissue.png	389	1	2000	389	ceccbcd41f25d74a9c020794f80fdd00	0	0	0	0	0	0	0	0	0	0	0	0	0	/home/dhl_ec/bnelissen/Slides/CD3_manuscript/CD3_slides/AAA432.cd3/AAA432.cd3.run1	255	0.7	0.06	0.7	0.06	-9.42463260164	-12.6346038788	1.62768094227	0.232172392578
1687.0	474748.0	851.0	10557.0	474748.0	4000000.0	21.0	11.0	2.91	3.19	1.06	0.0400000000009	6.19	0.34	0.67	0.17	6.64	0.209999999999	2.03	1.42	0.339999999998	AAA432.cd3.X3.Y15.tile.tissue.png	390	1	2000	390	af23d3f00345425b95a4541b024e4aec	0	0	0	0	0	0	0	0	0	0	0	0	0	/home/dhl_ec/bnelissen/Slides/CD3_manuscript/CD3_slides/AAA432.cd3/AAA432.cd3.run1	255	0.7	0.06	0.7	0.06	-9.43255286745	-13.0931847905	1.80904479158	0.16086271875
0.0	0.0	0.0	0.0	0.0	4000000.0	0.0	0.0	4.05	2.4	1.06	0.0400000000009	5.67	0.27	1.18	0.309999999999	6.79	0.220000000001	3.19	2.47	0.59	AAA432.cd3.X3.Y16.tile.tissue.png	391	1	2000	391	36a25f4cb49c6cdb211302e496339dd9	0	0	0	0	0	0	0	0	0	0	0	0	0	/home/dhl_ec/bnelissen/Slides/CD3_manuscript/CD3_slides/AAA432.cd3/AAA432.cd3.run1	255	1.0	0.06	1.0	0.06	0.0	-12.3208943933	0.0	0.0340851270866
11288.0	809187.0	4006.0	7220.0	809187.0	4000000.0	79.0	3.0	3.9	1.45	1.57	0.0600000000013	9.43	0.540000000001	1.12	0.27	9.96	0.35	3.35	2.31	0.58	AAA432.cd3.X3.Y17.tile.tissue.png	392	1	2000	392	4ea0d5bd1ca88cbe3eda12e8973f5d48	0	0	0	0	0	0	0	0	0	0	0	0	0	/home/dhl_ec/bnelissen/Slides/CD3_manuscript/CD3_slides/AAA432.cd3/AAA432.cd3.run1	255	0.7	0.06	0.7	0.06	-9.06284821117	-11.8721279342	1.43452627516	0.0989766367187
12527.0	3829330.0	5231.0	11351.0	3829330.0	4000000.0	120.0	3.0	3.55	2.58	1.05	0.0400000000009	7.64	0.34	1.16	0.0899999999983	13.29	0.549999999999	3.36	2.28	0.610000000001	AAA432.cd3.X3.Y18.tile.tissue.png	393	1	2000	393	39b56cb13fd9aac23f7850a7bb78c3f2	0	0	0	0	0	0	0	0	0	0	0	0	0	/home/dhl_ec/bnelissen/Slides/CD3_manuscript/CD3_slides/AAA432.cd3/AAA432.cd3.run1	255	0.7	0.06	0.7	0.06	-9.41029627294	-12.5974074597	1.46503485694	0.231769294922
19479.0	3946651.0	8846.0	11517.0	3946651.0	4000000.0	224.0	1.0	3.52	3.64	1.07	0.0399999999991	6.12	0.34	0.670000000002	0.0500000000011	9.04	0.34	2.05	1.45	0.380000000001	AAA432.cd3.X3.Y19.tile.tissue.png	394	1	2000	394	7f4ee4e6f86956f075cd1bdb9a11f016	0	0	0	0	0	0	0	0	0	0	0	0	0	/home/dhl_ec/bnelissen/Slides/CD3_manuscript/CD3_slides/AAA432.cd3/AAA432.cd3.run1	255	0.7	0.06	0.7	0.06	-9.16891779851	-12.4004204464	0.991724767953	0.205598734375
676.0	1464637.0	339.0	16558.0	1464637.0	4000000.0	9.0	3.0	4.3	3.46	1.1	0.0499999999993	6.47	0.35	0.730000000001	0.139999999999	7.27	0.25	2.11	1.44	0.52	AAA432.cd3.X3.Y2.tile.tissue.png	395	1	2000	395	55e867cec6eb30c6cfbf9b850fb8aedd	0	0	0	0	0	0	0	0	0	0	0	0	0	/home/dhl_ec/bnelissen/Slides/CD3_manuscript/CD3_slides/AAA432.cd3/AAA432.cd3.run1	255	0.7	0.06	0.7	0.06	-8.93401030838	-11.9708512543	1.18451053658	3.05529023437
6734.0	3972264.0	3244.0	9229.0	3972264.0	4000000.0	81.0	1.0	3.41	2.76	1.04	0.0399999999991	7.28	0.559999999999	1.14	0.0799999999999	12.39	0.339999999998	2.06	1.44	0.380000000001	AAA432.cd3.X3.Y20.tile.tissue.png	396	1	2000	396	cf0d492be2ce3326d947f9623f3c2d24	0	0	0	0	0	0	0	0	0	0	0	0	0	/home/dhl_ec/bnelissen/Slides/CD3_manuscript/CD3_slides/AAA432.cd3/AAA432.cd3.run1	255	0.7	0.06	0.7	0.06	-9.10875759401	-12.4108431506	0.816545662756	0.115015911072
16636.0	3999367.0	8066.0	8088.0	3999367.0	4000000.0	204.0	1.0	4.94	1.97	1.16	0.0400000000009	7.2	0.34	0.659999999998	0.0499999999993	9.15	0.35	2.02	1.42	0.58	AAA432.cd3.X3.Y21.tile.tissue.png	397	1	2000	397	a7b02cb3faba83cb6eef36e4a158bcba	0	0	0	0	0	0	0	0	0	0	0	0	0	/home/dhl_ec/bnelissen/Slides/CD3_manuscript/CD3_slides/AAA432.cd3/AAA432.cd3.run1	255	0.7	0.06	0.7	0.06	-9.36657936149	-12.2322310414	0.978727336291	0.136931981918
8122.0	3932800.0	3945.0	9229.0	3932800.0	4000000.0	101.0	2.0	3.54	2.77	1.83	0.0700000000015	8.97	0.6	1.15	0.0900000000001	13.12	0.540000000001	3.23	2.22	0.609999999999	AAA432.cd3.X3.Y22.tile.tissue.png	398	1	2000	398	fe5c00febad263d111058cfa3b5988f2	0	0	0	0	0	0	0	0	0	0	0	0	0	/home/dhl_ec/bnelissen/Slides/CD3_manuscript/CD3_slides/AAA432.cd3/AAA432.cd3.run1	255	0.7	0.06	0.7	0.06	-9.24740329237	-12.0545367969	1.21351496746	0.141144828735
2070.0	1949288.0	749.0	16130.0	1949288.0	3000000.0	14.0	6.0	4.18	1.91	1.3	0.0499999999993	12.07	0.42	0.83	0.119999999999	8.47	0.34	2.52	1.83	0.5	AAA432.cd3.X3.Y23.tile.tissue.png	399	1	2000	399	41d46958523109ab7969595a2bbbdf01	0	0	0	0	0	0	0	0	0	0	0	0	0	/home/dhl_ec/bnelissen/Slides/CD3_manuscript/CD3_slides/AAA432.cd3/AAA432.cd3.run1	255	0.7	0.06	0.7	0.06	-8.95448194871	-11.0186602796	1.49187924456	0.470373145833
34986.0	2891656.0	12976.0	16800.0	2891656.0	4000000.0	256.0	9.0	4.96	3.52	1.08	0.0400000000009	6.24	0.34	0.68	0.0900000000001	8.74	0.48	3.42	1.44	0.370000000001	AAA432.cd3.X3.Y3.tile.tissue.png	400	1	2000	400	a20373abebdfb823cddb62c8ea9bad7d	0	0	0	0	0	0	0	0	0	0	0	0	0	/home/dhl_ec/bnelissen/Slides/CD3_manuscript/CD3_slides/AAA432.cd3/AAA432.cd3.run1	255	0.7	0.06	0.7	0.06	-8.89471940918	-12.5712573587	1.17678845985	0.415472060547
52980.0	2375071.0	17992.0	19221.0	2375071.0	4000000.0	325.0	6.0	3.15	2.72	1.34	0.0399999999991	6.4	0.35	0.67	0.18	12.74	0.450000000001	3.21	2.22	0.57	AAA432.cd3.X3.Y4.tile.tissue.png	401	1	2000	401	63a658aea587dea96538f1df871350fa	0	0	0	0	0	0	0	0	0	0	0	0	0	/home/dhl_ec/bnelissen/Slides/CD3_manuscript/CD3_slides/AAA432.cd3/AAA432.cd3.run1	255	0.7	0.06	0.7	0.06	-8.77762438368	-12.6446547184	1.34085040653	0.463158519531
48629.0	1518481.0	16396.0	13125.0	1518481.0	4000000.0	282.0	6.0	3.83	2.38	1.04	0.0499999999993	8.03	0.539999999999	1.13	0.23	12.09	0.449999999999	3.34	2.27	0.57	AAA432.cd3.X3.Y5.tile.tissue.png	402	1	2000	402	e8af1c0dafc5c310f2127378181ad3dc	0	0	0	0	0	0	0	0	0	0	0	0	0	/home/dhl_ec/bnelissen/Slides/CD3_manuscript/CD3_slides/AAA432.cd3/AAA432.cd3.run1	255	0.7	0.06	0.7	0.06	-8.78123159711	-12.9536183986	1.8051005202	0.345961367187
0.0	11226.0	0.0	910.0	11226.0	4000000.0	0.0	3.0	3.25	2.52	1.08	0.0399999999991	6.0	0.33	0.670000000002	0.190000000001	5.87	0.209999999999	3.05	2.39	0.559999999999	AAA432.cd3.X3.Y6.tile.tissue.png	403	1	2000	403	1308a55d8e23967ab04b8b0093783d1d	0	0	0	0	0	0	0	0	0	0	0	0	0	/home/dhl_ec/bnelissen/Slides/CD3_manuscript/CD3_slides/AAA432.cd3/AAA432.cd3.run1	255	0.7	0.06	0.7	0.06	-9.25847709207	-12.4500982988	1.67420842018	0.0631479086914
68912.0	1591113.0	27580.0	11129.0	1591113.0	4000000.0	533.0	3.0	3.67	3.87	1.04	0.0399999999991	6.89	0.549999999999	1.13	0.23	11.39	0.450000000001	3.43	2.48	0.6	AAA432.cd3.X3.Y7.tile.tissue.png	404	1	2000	404	8b304abd0dc26702bcc158548a961db5	0	0	0	0	0	0	0	0	0	0	0	0	0	/home/dhl_ec/bnelissen/Slides/CD3_manuscript/CD3_slides/AAA432.cd3/AAA432.cd3.run1	255	0.7	0.06	0.7	0.06	-9.00330304957	-12.4206419644	1.40353881105	0.200047925781
81412.0	2827473.0	31900.0	16747.0	2827473.0	4000000.0	619.0	4.0	1.92	2.21	1.78	0.0399999999991	6.21	0.549999999999	1.13	0.139999999999	13.24	0.529999999999	3.4	2.38	0.59	AAA432.cd3.X3.Y8.tile.tissue.png	405	1	2000	405	e1f762cc9c6c33f23c24b994a183e52a	0	0	0	0	0	0	0	0	0	0	0	0	0	/home/dhl_ec/bnelissen/Slides/CD3_manuscript/CD3_slides/AAA432.cd3/AAA432.cd3.run1	255	0.7	0.06	0.7	0.06	-9.12916081486	-12.8007354217	0.964818902421	0.373793433594
178224.0	3810364.0	72855.0	9641.0	3810364.0	4000000.0	1445.0	2.0	2.35	2.63	1.04	0.0400000000009	6.06	0.35	0.669999999998	0.0599999999995	10.42	0.370000000001	2.05	1.44	0.4	AAA432.cd3.X3.Y9.tile.tissue.png	406	1	2000	406	021ad301d0bc3f601f93100d767a8026	0	0	0	0	0	0	0	0	0	0	0	0	0	/home/dhl_ec/bnelissen/Slides/CD3_manuscript/CD3_slides/AAA432.cd3/AAA432.cd3.run1	255	0.7	0.0699441033253	0.7	0.0699441033253	-8.66966986763	-12.389670439	0.685084103175	0.191378005859
0.0	280246.0	0.0	9269.0	280246.0	4000000.0	0.0	14.0	2.63	2.9	1.04	0.0500000000011	6.48	0.34	0.74	0.190000000001	6.12	0.139999999999	2.02	1.43	1.13	AAA432.cd3.X4.Y1.tile.tissue.png	407	1	2000	407	01f45772411bc22ad623f1dc9d9f672c	0	0	0	0	0	0	0	0	0	0	0	0	0	/home/dhl_ec/bnelissen/Slides/CD3_manuscript/CD3_slides/AAA432.cd3/AAA432.cd3.run1	255	0.7	0.06	0.7	0.06	-8.74501615958	-12.4107447937	1.90031120765	4.49725853125
100977.0	3997890.0	44476.0	8080.0	3997890.0	4000000.0	980.0	1.0	3.27	2.34	1.2	0.0399999999991	6.05	0.34	0.67	0.0500000000011	9.86	0.370000000001	2.03	1.44	0.58	AAA432.cd3.X4.Y10.tile.tissue.png	408	1	2000	408	a5e8ef3fb26c574aed61598e6987617a	0	0	0	0	0	0	0	0	0	0	0	0	0	/home/dhl_ec/bnelissen/Slides/CD3_manuscript/CD3_slides/AAA432.cd3/AAA432.cd3.run1	255	0.7	0.063582075573	0.7	0.063582075573	-9.2110788653	-12.3351861498	0.723076744791	0.157712785965
81661.0	4000000.0	35535.0	7996.0	4000000.0	4000000.0	782.0	1.0	3.35	3.49	1.09	0.0400000000009	6.37	0.279999999999	0.660000000002	0.0500000000011	9.68	0.369999999999	2.03	1.45	0.499999999998	AAA432.cd3.X4.Y11.tile.tissue.png	409	1	2000	409	0e4f472a7bb1195f727fea5d0e185fe6	0	0	0	0	0	0	0	0	0	0	0	0	0	/home/dhl_ec/bnelissen/Slides/CD3_manuscript/CD3_slides/AAA432.cd3/AAA432.cd3.run1	255	0.7	0.0616660636297	0.7	0.0616660636297	-9.23061735368	-11.8052590887	0.734115642426	0.119831104939
52550.0	3998616.0	23482.0	8216.0	3998616.0	4000000.0	538.0	1.0	3.57	2.1	1.08	0.0399999999991	5.86	0.34	0.67	0.0499999999993	9.53	0.35	2.03	1.44	0.4	AAA432.cd3.X4.Y12.tile.tissue.png	410	1	2000	410	5775dc35790e614c1777adc73a03b8c4	0	0	0	0	0	0	0	0	0	0	0	0	0	/home/dhl_ec/bnelissen/Slides/CD3_manuscript/CD3_slides/AAA432.cd3/AAA432.cd3.run1	255	0.7	0.0641711649291	0.7	0.0641711649291	-9.13553695775	-12.1257846265	0.866799207318	0.125141148315
90330.0	3998412.0	37052.0	8124.0	3998412.0	4000000.0	780.0	1.0	3.73	2.03	1.74	0.0699999999997	9.2	0.549999999999	1.12	0.0799999999999	10.82	0.360000000001	2.04	1.44	0.499999999998	AAA432.cd3.X4.Y13.tile.tissue.png	411	1	2000	411	fb09abaf13b42baee89fe55fb1d11c83	0	0	0	0	0	0	0	0	0	0	0	0	0	/home/dhl_ec/bnelissen/Slides/CD3_manuscript/CD3_slides/AAA432.cd3/AAA432.cd3.run1	255	0.7	0.06	0.7	0.06	-9.39190925947	-12.514131746	1.10363970904	0.228058382813
33003.0	3408081.0	13809.0	13819.0	3408081.0	4000000.0	306.0	2.0	3.85	1.14	1.08	0.0600000000013	7.03	0.390000000001	0.690000000001	0.0799999999999	9.03	0.33	2.09	1.49	0.380000000001	AAA432.cd3.X4.Y14.tile.tissue.png	412	1	2000	412	6be347605ef9deff0b39c93630fff085	0	0	0	0	0	0	0	0	0	0	0	0	0	/home/dhl_ec/bnelissen/Slides/CD3_manuscript/CD3_slides/AAA432.cd3/AAA432.cd3.run1	255	0.7	0.06	0.7	0.06	-9.24976612902	-13.0594020837	1.45117920541	0.280251453125
0.0	5601.0	0.0	604.0	5601.0	4000000.0	0.0	2.0	2.72	2.89	1.08	0.0499999999993	6.38	0.35	0.67	0.199999999999	5.6	0.130000000001	1.99	1.45	0.370000000001	AAA432.cd3.X4.Y15.tile.tissue.png	413	1	2000	413	97830d788ed08b91c74e159ddb3aea95	0	0	0	0	0	0	0	0	0	0	0	0	0	/home/dhl_ec/bnelissen/Slides/CD3_manuscript/CD3_slides/AAA432.cd3/AAA432.cd3.run1	255	0.7	0.06	0.7	0.06	0.0	-12.5466823505	1.32995633801	0.0628465072021
0.0	0.0	0.0	0.0	0.0	4000000.0	0.0	0.0	2.23	1.56	1.09	0.0499999999993	6.06	0.279999999999	0.669999999998	0.199999999999	4.52	0.120000000001	1.88	1.43	0.33	AAA432.cd3.X4.Y16.tile.tissue.png	414	1	2000	414	ce279184803cd7a748ddb9a3fa60cc77	0	0	0	0	0	0	0	0	0	0	0	0	0	/home/dhl_ec/bnelissen/Slides/CD3_manuscript/CD3_slides/AAA432.cd3/AAA432.cd3.run1	255	1.0	0.06	1.0	0.06	0.0	-11.9144686687	0.0	0.0274592633781
32102.0	2674293.0	13113.0	8137.0	2674293.0	4000000.0	251.0	1.0	1.36	2.76	1.08	0.0399999999991	6.51	0.550000000001	0.889999999999	0.1	8.65	0.299999999999	2.06	1.44	0.57	AAA432.cd3.X4.Y17.tile.tissue.png	415	1	2000	415	3948f3676cf3d57627fe627a55621538	0	0	0	0	0	0	0	0	0	0	0	0	0	/home/dhl_ec/bnelissen/Slides/CD3_manuscript/CD3_slides/AAA432.cd3/AAA432.cd3.run1	255	0.7	0.06	0.7	0.06	-8.97637496615	-12.0431616945	1.15227010738	0.162255958008
10762.0	3995228.0	5117.0	8490.0	3995228.0	4000000.0	118.0	1.0	2.49	2.06	1.12	0.0599999999995	7.26	0.35	0.67	0.0599999999995	9.07	0.35	2.08	1.5	0.4	AAA432.cd3.X4.Y18.tile.tissue.png	416	1	2000	416	9aae723ac2825e9ea42c17d1b412954a	0	0	0	0	0	0	0	0	0	0	0	0	0	/home/dhl_ec/bnelissen/Slides/CD3_manuscript/CD3_slides/AAA432.cd3/AAA432.cd3.run1	255	0.7	0.06	0.7	0.06	-9.47378033186	-12.6773947368	1.33666372974	0.173559024902
7171.0	3988412.0	3396.0	9414.0	3988412.0	4000000.0	84.0	1.0	1.07	1.2	1.08	0.0499999999993	7.43	0.35	0.67	0.0600000000013	9.03	0.34	2.1	1.43	0.390000000001	AAA432.cd3.X4.Y19.tile.tissue.png	417	1	2000	417	a6d6325c9122819836ef4f13a5f8cf1b	0	0	0	0	0	0	0	0	0	0	0	0	0	/home/dhl_ec/bnelissen/Slides/CD3_manuscript/CD3_slides/AAA432.cd3/AAA432.cd3.run1	255	0.7	0.06	0.7	0.06	-9.54391490808	-12.779096984	1.23630720506	0.189497974121
3393.0	2403582.0	1752.0	14542.0	2403582.0	4000000.0	45.0	9.0	0.949999999999	1.09	1.33	0.0700000000015	7.28	0.35	0.660000000002	0.120000000001	8.18	0.300000000001	2.8	1.44	0.570000000002	AAA432.cd3.X4.Y2.tile.tissue.png	418	1	2000	418	ec53bc01a783282c21cf1bcbd6d7682a	0	0	0	0	0	0	0	0	0	0	0	0	0	/home/dhl_ec/bnelissen/Slides/CD3_manuscript/CD3_slides/AAA432.cd3/AAA432.cd3.run1	255	0.7	0.06	0.7	0.06	-9.06635655021	-12.6441696411	1.09871619106	0.212174558594
29305.0	3986136.0	12917.0	8686.0	3986136.0	4000000.0	307.0	1.0	1.21	2.46	1.05	0.0500000000011	6.02	0.34	0.660000000002	0.0500000000011	9.32	0.4	2.08	1.44	0.4	AAA432.cd3.X4.Y20.tile.tissue.png	419	1	2000	419	99e6a9a0a91aaa7eedc8c82a9ef2acfe	0	0	0	0	0	0	0	0	0	0	0	0	0	/home/dhl_ec/bnelissen/Slides/CD3_manuscript/CD3_slides/AAA432.cd3/AAA432.cd3.run1	255	0.7	0.06	0.7	0.06	-9.18517650511	-12.386354647	1.11108302888	0.200386880737
44025.0	3999947.0	20271.0	8012.0	3999947.0	4000000.0	467.0	1.0	0.799999999997	2.01	1.05	0.0399999999991	6.49	0.34	0.67	0.0500000000011	9.37	0.35	2.03	1.45	0.390000000001	AAA432.cd3.X4.Y21.tile.tissue.png	420	1	2000	420	4caafd9e72ec6234c888ff9f3af3206a	0	0	0	0	0	0	0	0	0	0	0	0	0	/home/dhl_ec/bnelissen/Slides/CD3_manuscript/CD3_slides/AAA432.cd3/AAA432.cd3.run1	255	0.7	0.06	0.7	0.06	-9.54097141815	-12.322518747	1.09473534758	0.198429973793
7131.0	3990675.0	3570.0	8264.0	3990675.0	4000000.0	100.0	1.0	0.799999999999	1.08	1.21	0.0399999999991	7.34	0.35	0.690000000001	0.0500000000011	9.01	0.540000000001	2.16	1.44	0.59	AAA432.cd3.X4.Y22.tile.tissue.png	421	1	2000	421	3f64fd2955a8b4b131dae6a2c2e654f3	0	0	0	0	0	0	0	0	0	0	0	0	0	/home/dhl_ec/bnelissen/Slides/CD3_manuscript/CD3_slides/AAA432.cd3/AAA432.cd3.run1	255	0.7	0.06	0.7	0.06	-9.15713807832	-12.2475067888	1.27801889017	0.130065852997
486.0	2821734.0	225.0	9458.0	2821734.0	3000000.0	5.0	1.0	0.73	1.85	0.810000000001	0.0399999999991	7.08	0.289999999999	0.5	0.0499999999993	6.76	0.25	1.59	1.07	0.299999999999	AAA432.cd3.X4.Y23.tile.tissue.png	422	1	2000	422	393039169c0bb42bdbaf28d4e1673329	0	0	0	0	0	0	0	0	0	0	0	0	0	/home/dhl_ec/bnelissen/Slides/CD3_manuscript/CD3_slides/AAA432.cd3/AAA432.cd3.run1	255	0.7	0.06	0.7	0.06	-8.44147744768	-11.4973252647	1.63183887682	0.350144322917
57535.0	3997649.0	20946.0	8244.0	3997649.0	4000000.0	423.0	1.0	3.12	1.4	1.09	0.0400000000009	6.65	0.469999999999	0.709999999999	0.0600000000013	9.66	0.360000000001	2.04	1.43	0.379999999999	AAA432.cd3.X4.Y3.tile.tissue.png	423	1	2000	423	7ea32a72cd87a1268c24c237cf8f4654	0	0	0	0	0	0	0	0	0	0	0	0	0	/home/dhl_ec/bnelissen/Slides/CD3_manuscript/CD3_slides/AAA432.cd3/AAA432.cd3.run1	255	0.7	0.0691574315797	0.7	0.0691574315797	-8.66951366369	-12.5878482574	0.505543990704	0.231697324226
113709.0	2993062.0	38470.0	14291.0	2993062.0	4000000.0	750.0	7.0	1.2	1.4	1.09	0.0400000000009	6.3	0.34	0.68	0.0900000000001	9.96	0.33	2.29	1.44	0.440000000001	AAA432.cd3.X4.Y4.tile.tissue.png	424	1	2000	424	573b6c4119646033c664a2cfbe5b6c35	0	0	0	0	0	0	0	0	0	0	0	0	0	/home/dhl_ec/bnelissen/Slides/CD3_manuscript/CD3_slides/AAA432.cd3/AAA432.cd3.run1	255	0.7	0.06	0.7	0.06	-8.20284033162	-12.2772477881	0.613912671938	0.306647875977
0.0	76968.0	0.0	3800.0	76968.0	4000000.0	0.0	9.0	0.730000000001	1.03	1.05	0.0399999999991	6.16	0.35	0.67	0.200000000001	6.2	0.139999999999	2.0	1.43	0.5	AAA432.cd3.X4.Y5.tile.tissue.png	425	1	2000	425	51bdcfff556d9e1360344abe741f02fa	0	0	0	0	0	0	0	0	0	0	0	0	0	/home/dhl_ec/bnelissen/Slides/CD3_manuscript/CD3_slides/AAA432.cd3/AAA432.cd3.run1	255	0.7	0.06	0.7	0.06	-6.18780313766	-11.8300606617	0.190904064569	0.109365903809
0.0	5582.0	0.0	474.0	5582.0	4000000.0	0.0	2.0	1.33	1.79	1.18	0.0399999999991	6.53	0.370000000001	0.660000000002	0.190000000001	5.94	0.120000000001	1.93	1.43	0.469999999999	AAA432.cd3.X4.Y6.tile.tissue.png	426	1	2000	426	efe4f63333c5b0f3eebc0c8eafb6d705	0	0	0	0	0	0	0	0	0	0	0	0	0	/home/dhl_ec/bnelissen/Slides/CD3_manuscript/CD3_slides/AAA432.cd3/AAA432.cd3.run1	255	0.7	0.06	0.7	0.06	-7.2381894141	-12.6095060446	2.73001316056	0.0671309229126
67910.0	2784345.0	26296.0	18537.0	2784345.0	4000000.0	530.0	5.0	1.76	1.99	1.07	0.0399999999991	6.61	0.35	0.670000000002	0.0900000000001	8.85	0.309999999999	2.09	1.43	0.380000000001	AAA432.cd3.X4.Y7.tile.tissue.png	427	1	2000	427	78e5e996d24df872797456794fb5a28f	0	0	0	0	0	0	0	0	0	0	0	0	0	/home/dhl_ec/bnelissen/Slides/CD3_manuscript/CD3_slides/AAA432.cd3/AAA432.cd3.run1	255	0.7	0.06	0.7	0.06	-9.33690105412	-13.0266963686	1.39475872356	0.359666828125
239151.0	3902955.0	87567.0	9167.0	3902955.0	4000000.0	1678.0	2.0	0.809999999998	1.24	1.05	0.0400000000009	6.53	0.34	0.679999999998	0.0499999999993	11.11	0.389999999999	2.04	1.46	0.390000000001	AAA432.cd3.X4.Y8.tile.tissue.png	428	1	2000	428	f690d59b02b6aac3f84e3f643c8b66e8	0	0	0	0	0	0	0	0	0	0	0	0	0	/home/dhl_ec/bnelissen/Slides/CD3_manuscript/CD3_slides/AAA432.cd3/AAA432.cd3.run1	255	0.7	0.071416663905	0.7	0.071416663905	-9.12497347908	-12.7888825452	0.794726735583	0.337426435791
140166.0	3819918.0	58225.0	12050.0	3819918.0	4000000.0	1214.0	1.0	0.980000000001	2.01	1.12	0.0400000000009	11.1	0.35	0.68	0.0599999999995	10.21	0.370000000001	2.1	1.43	0.4	AAA432.cd3.X4.Y9.tile.tissue.png	429	1	2000	429	c1b1ddf81347ab4cede2ea099e2e175a	0	0	0	0	0	0	0	0	0	0	0	0	0	/home/dhl_ec/bnelissen/Slides/CD3_manuscript/CD3_slides/AAA432.cd3/AAA432.cd3.run1	255	0.7	0.0631999872743	0.7	0.0631999872743	-8.82723977617	-12.278014062	0.653641134708	0.198344595337
0.0	227441.0	0.0	5818.0	227441.0	4000000.0	0.0	7.0	1.18	2.46	1.09	0.0600000000013	6.59	0.360000000001	0.730000000001	0.199999999999	6.16	0.139999999999	2.01	1.44	0.429999999998	AAA432.cd3.X5.Y1.tile.tissue.png	430	1	2000	430	e0e53196c8fe5cf2ec4cba5ec138ab58	0	0	0	0	0	0	0	0	0	0	0	0	0	/home/dhl_ec/bnelissen/Slides/CD3_manuscript/CD3_slides/AAA432.cd3/AAA432.cd3.run1	255	0.7	0.06	0.7	0.06	-8.38026543405	-12.2405510741	1.0084108772	4.1849550332
308119.0	3999105.0	116818.0	8072.0	3999105.0	4000000.0	2255.0	1.0	4.24	3.07	1.13	0.0499999999993	6.42	0.35	0.67	0.0599999999995	11.82	0.41	2.48	1.43	0.400000000001	AAA432.cd3.X5.Y10.tile.tissue.png	431	1	2000	431	0eeaa65a94c3861d9842c0429abc5ad5	0	0	0	0	0	0	0	0	0	0	0	0	0	/home/dhl_ec/bnelissen/Slides/CD3_manuscript/CD3_slides/AAA432.cd3/AAA432.cd3.run1	255	0.7	0.0826919114615	0.7	0.0826919114615	-9.23586704493	-12.8552180537	0.784426170751	0.240763299683
103855.0	3999881.0	42129.0	8008.0	3999881.0	4000000.0	848.0	1.0	1.03	1.5	1.07	0.0399999999991	6.66	0.35	0.679999999998	0.0599999999995	9.94	0.370000000001	2.06	1.43	0.4	AAA432.cd3.X5.Y11.tile.tissue.png	432	1	2000	432	d106aba228dc0894006d93365f5c7984	0	0	0	0	0	0	0	0	0	0	0	0	0	/home/dhl_ec/bnelissen/Slides/CD3_manuscript/CD3_slides/AAA432.cd3/AAA432.cd3.run1	255	0.7	0.0693739464584	0.7	0.0693739464584	-9.24470079396	-12.0972395322	0.584779714823	0.137233656807
69567.0	4000000.0	33271.0	7996.0	4000000.0	4000000.0	737.0	1.0	2.42	1.95	1.08	0.0400000000009	8.43	0.349999999999	0.669999999998	0.0499999999993	9.78	0.370000000001	2.08	1.44	0.389999999999	AAA432.cd3.X5.Y12.tile.tissue.png	433	1	2000	433	5bbcb2f971a29e91cfc3fae4ee90d2a7	0	0	0	0	0	0	0	0	0	0	0	0	0	/home/dhl_ec/bnelissen/Slides/CD3_manuscript/CD3_slides/AAA432.cd3/AAA432.cd3.run1	255	0.7	0.0698343370736	0.7	0.0698343370736	-8.89959468341	-12.2120532805	0.536374844177	0.0949778207016
168729.0	3998208.0	65484.0	8178.0	3998208.0	4000000.0	1318.0	1.0	2.71	2.43	1.13	0.0399999999991	6.51	0.34	0.68	0.0499999999993	10.54	0.379999999999	2.16	1.45	0.609999999999	AAA432.cd3.X5.Y13.tile.tissue.png	434	1	2000	434	e1727c7fd336a9ddd007a896dc2022f7	0	0	0	0	0	0	0	0	0	0	0	0	0	/home/dhl_ec/bnelissen/Slides/CD3_manuscript/CD3_slides/AAA432.cd3/AAA432.cd3.run1	255	0.7	0.0705433327071	0.7	0.0705433327071	-9.28095166096	-12.4789876587	0.695012440402	0.212246224358
46407.0	3964016.0	20865.0	8444.0	3964016.0	4000000.0	474.0	1.0	0.860000000001	1.24	1.08	0.0400000000009	6.11	0.35	0.67	0.0600000000013	9.65	0.35	2.23	1.44	0.379999999999	AAA432.cd3.X5.Y14.tile.tissue.png	435	1	2000	435	b725aa22871ad813403e806b9588da32	0	0	0	0	0	0	0	0	0	0	0	0	0	/home/dhl_ec/bnelissen/Slides/CD3_manuscript/CD3_slides/AAA432.cd3/AAA432.cd3.run1	255	0.7	0.06	0.7	0.06	-9.27282141957	-12.5994348509	1.14274377903	0.184416515625
7438.0	324322.0	2958.0	6590.0	324322.0	4000000.0	60.0	2.0	1.11	1.1	1.08	0.0499999999993	6.36	0.450000000001	0.670000000002	0.190000000001	6.91	0.209999999999	1.98	1.43	0.34	AAA432.cd3.X5.Y15.tile.tissue.png	436	1	2000	436	0a62994130a02c7dfb61a96c7ba921dc	0	0	0	0	0	0	0	0	0	0	0	0	0	/home/dhl_ec/bnelissen/Slides/CD3_manuscript/CD3_slides/AAA432.cd3/AAA432.cd3.run1	255	0.7	0.06	0.7	0.06	-9.43154651791	-12.7044328056	1.90080063879	0.103702460938
385.0	4748.0	112.0	536.0	4748.0	4000000.0	1.0	3.0	0.82	1.44	1.08	0.0599999999995	6.34	0.35	0.660000000002	0.200000000001	6.14	0.199999999999	1.97	1.43	0.33	AAA432.cd3.X5.Y16.tile.tissue.png	437	1	2000	437	ef22b40763d75732fa26e75d886922d7	0	0	0	0	0	0	0	0	0	0	0	0	0	/home/dhl_ec/bnelissen/Slides/CD3_manuscript/CD3_slides/AAA432.cd3/AAA432.cd3.run1	255	0.7	0.06	0.7	0.06	-8.74489422792	-12.0640915716	1.93148836622	0.0281715713501
43792.0	3483152.0	19788.0	9958.0	3483152.0	4000000.0	447.0	1.0	0.91	1.11	1.08	0.0400000000009	6.08	0.34	0.669999999998	0.0699999999997	9.09	0.43	2.09	1.43	0.469999999999	AAA432.cd3.X5.Y17.tile.tissue.png	438	1	2000	438	894e7ac69f3695e37110a254836989bd	0	0	0	0	0	0	0	0	0	0	0	0	0	/home/dhl_ec/bnelissen/Slides/CD3_manuscript/CD3_slides/AAA432.cd3/AAA432.cd3.run1	255	0.7	0.06	0.7	0.06	-9.00354415006	-11.9444051008	1.16253614839	0.172603880371
42457.0	3994512.0	19537.0	8692.0	3994512.0	4000000.0	461.0	1.0	0.85	1.34	1.08	0.0400000000009	7.79	0.389999999999	0.66	0.0599999999995	9.88	0.360000000001	2.04	1.64	0.400000000001	AAA432.cd3.X5.Y18.tile.tissue.png	439	1	2000	439	220433946cae838aee7430111655e993	0	0	0	0	0	0	0	0	0	0	0	0	0	/home/dhl_ec/bnelissen/Slides/CD3_manuscript/CD3_slides/AAA432.cd3/AAA432.cd3.run1	255	0.7	0.06	0.7	0.06	-9.57917446343	-12.5650016396	1.34614055024	0.196964270874
18946.0	3993212.0	9193.0	8670.0	3993212.0	4000000.0	240.0	1.0	0.779999999999	0.9	1.08	0.0499999999993	6.21	0.35	0.660000000002	0.0600000000013	9.51	0.34	2.43	1.43	0.389999999999	AAA432.cd3.X5.Y19.tile.tissue.png	440	1	2000	440	e5ba7a9fc17d74ecbbbb9ea0b6632705	0	0	0	0	0	0	0	0	0	0	0	0	0	/home/dhl_ec/bnelissen/Slides/CD3_manuscript/CD3_slides/AAA432.cd3/AAA432.cd3.run1	255	0.7	0.06	0.7	0.06	-9.45134947275	-12.7149291235	1.38244025723	0.182483070679
20146.0	2206432.0	7267.0	10811.0	2206432.0	4000000.0	139.0	3.0	1.07	1.26	1.11	0.0699999999997	8.17	0.35	0.700000000001	0.110000000001	7.9	0.280000000001	2.05	1.44	0.379999999999	AAA432.cd3.X5.Y2.tile.tissue.png	441	1	2000	441	2f546269bb79bfa02d543bd5d9f8c862	0	0	0	0	0	0	0	0	0	0	0	0	0	/home/dhl_ec/bnelissen/Slides/CD3_manuscript/CD3_slides/AAA432.cd3/AAA432.cd3.run1	255	0.7	0.06	0.7	0.06	-8.67667739018	-12.5916433522	0.977223022624	0.257480597656
12426.0	3928027.0	6298.0	10390.0	3928027.0	4000000.0	155.0	1.0	0.960000000001	1.43	1.39	0.0400000000009	6.27	0.369999999999	0.67	0.0599999999995	9.15	0.369999999999	2.08	1.46	0.399999999998	AAA432.cd3.X5.Y20.tile.tissue.png	442	1	2000	442	5b352663363828592b4783d0e094c0ae	0	0	0	0	0	0	0	0	0	0	0	0	0	/home/dhl_ec/bnelissen/Slides/CD3_manuscript/CD3_slides/AAA432.cd3/AAA432.cd3.run1	255	0.7	0.06	0.7	0.06	-9.36985129065	-12.5220182291	1.40331671612	0.172952285645
26753.0	3997537.0	12791.0	8218.0	3997537.0	4000000.0	304.0	1.0	1.0	1.93	1.62	0.0400000000009	6.34	0.35	0.68	0.0599999999995	9.39	0.380000000001	2.05	1.44	0.6	AAA432.cd3.X5.Y21.tile.tissue.png	443	1	2000	443	870f9dab1309bc842de48fc0438c5719	0	0	0	0	0	0	0	0	0	0	0	0	0	/home/dhl_ec/bnelissen/Slides/CD3_manuscript/CD3_slides/AAA432.cd3/AAA432.cd3.run1	255	0.7	0.06	0.7	0.06	-9.41728120069	-12.2800883674	1.37021654898	0.184822600403
42607.0	3998540.0	19878.0	8160.0	3998540.0	4000000.0	496.0	1.0	1.52	1.95	1.08	0.0500000000011	6.3	0.35	0.67	0.0599999999995	9.66	0.35	2.03	1.44	0.400000000001	AAA432.cd3.X5.Y22.tile.tissue.png	444	1	2000	444	5a8ca903fe6c05946e58bdbb4f5d2051	0	0	0	0	0	0	0	0	0	0	0	0	0	/home/dhl_ec/bnelissen/Slides/CD3_manuscript/CD3_slides/AAA432.cd3/AAA432.cd3.run1	255	0.7	0.06	0.7	0.06	-9.51940306777	-12.2426372097	1.60274564771	0.173552153023
938.0	2434310.0	361.0	12950.0	2434310.0	3000000.0	10.0	4.0	2.19	2.58	0.82	0.0300000000007	4.98	0.27	0.49	0.0699999999997	6.52	0.24	1.59	1.08	0.290000000001	AAA432.cd3.X5.Y23.tile.tissue.png	445	1	2000	445	da4c539dced49a772c5ca4f25d453034	0	0	0	0	0	0	0	0	0	0	0	0	0	/home/dhl_ec/bnelissen/Slides/CD3_manuscript/CD3_slides/AAA432.cd3/AAA432.cd3.run1	255	0.7	0.06	0.7	0.06	-8.72171802078	-11.6760540328	1.70760747221	0.493270395833
101120.0	3993620.0	37615.0	8300.0	3993620.0	4000000.0	751.0	1.0	1.65	1.08	1.09	0.0500000000011	6.34	0.34	0.68	0.0599999999995	10.51	0.360000000001	2.07	1.43	0.379999999999	AAA432.cd3.X5.Y3.tile.tissue.png	446	1	2000	446	5e5cb335145d9144a581a310d79c3326	0	0	0	0	0	0	0	0	0	0	0	0	0	/home/dhl_ec/bnelissen/Slides/CD3_manuscript/CD3_slides/AAA432.cd3/AAA432.cd3.run1	255	0.7	0.0817274148274	0.7	0.0817274148274	-8.51814644293	-12.6210752846	0.414030358219	0.217068599121
139524.0	3972182.0	48248.0	8084.0	3972182.0	4000000.0	879.0	1.0	2.7	2.01	1.08	0.0400000000009	6.79	0.35	0.67	0.0600000000013	11.47	0.360000000001	2.05	1.43	0.379999999997	AAA432.cd3.X5.Y4.tile.tissue.png	447	1	2000	447	35bc3da6dea7448c59f8dceb64345884	0	0	0	0	0	0	0	0	0	0	0	0	0	/home/dhl_ec/bnelissen/Slides/CD3_manuscript/CD3_slides/AAA432.cd3/AAA432.cd3.run1	255	0.7	0.06	0.7	0.06	-9.02888107399	-12.1425062912	0.557065101313	0.506243878353
23028.0	508329.0	7402.0	9698.0	508329.0	4000000.0	130.0	7.0	2.69	2.38	1.09	0.0499999999993	6.67	0.360000000001	0.66	0.189999999999	7.42	0.219999999999	2.01	1.44	0.34	AAA432.cd3.X5.Y5.tile.tissue.png	448	1	2000	448	0cbce3292d412b39b8af87a0054a313c	0	0	0	0	0	0	0	0	0	0	0	0	0	/home/dhl_ec/bnelissen/Slides/CD3_manuscript/CD3_slides/AAA432.cd3/AAA432.cd3.run1	255	0.7	0.06	0.7	0.06	-9.06572212661	-12.6299086035	0.90664733481	0.3430974375
484.0	86505.0	224.0	6952.0	86505.0	4000000.0	4.0	17.0	3.15	2.72	1.15	0.0500000000011	7.56	0.35	0.67	0.210000000001	6.44	0.210000000001	2.03	1.43	0.33	AAA432.cd3.X5.Y6.tile.tissue.png	449	1	2000	449	50d75b4f815d23d4544dcba6e770674a	0	0	0	0	0	0	0	0	0	0	0	0	0	/home/dhl_ec/bnelissen/Slides/CD3_manuscript/CD3_slides/AAA432.cd3/AAA432.cd3.run1	255	0.7	0.06	0.7	0.06	-9.30443420305	-12.1792008555	1.24129317942	0.0705680620117
3732.0	1655391.0	1743.0	60500.0	1655391.0	4000000.0	40.0	66.0	3.04	1.18	1.08	0.0500000000011	6.67	0.379999999999	0.659999999998	0.139999999999	7.5	0.26	2.24	1.43	0.380000000001	AAA432.cd3.X5.Y7.tile.tissue.png	450	1	2000	450	21447f90ebcf8529e4c81920b4068400	0	0	0	0	0	0	0	0	0	0	0	0	0	/home/dhl_ec/bnelissen/Slides/CD3_manuscript/CD3_slides/AAA432.cd3/AAA432.cd3.run1	255	0.7	0.06	0.7	0.06	-9.04524325891	-12.8299495848	1.3714749586	0.203938578125
141176.0	3332116.0	51920.0	27080.0	3332116.0	4000000.0	1027.0	15.0	2.38	2.8	1.72	0.0700000000015	8.89	0.369999999999	0.68	0.120000000001	10.6	0.35	2.11	1.44	0.42	AAA432.cd3.X5.Y8.tile.tissue.png	451	1	2000	451	c1d20b72a6dc989dca8d3a1f4cda51fa	0	0	0	0	0	0	0	0	0	0	0	0	0	/home/dhl_ec/bnelissen/Slides/CD3_manuscript/CD3_slides/AAA432.cd3/AAA432.cd3.run1	255	0.7	0.06	0.7	0.06	-9.23841585114	-12.9552813575	1.11923161507	0.479684769531
330189.0	3986916.0	125740.0	8739.0	3986916.0	4000000.0	2500.0	1.0	3.46	1.71	1.08	0.0400000000009	9.19	0.349999999999	0.67	0.0599999999995	11.84	0.599999999999	2.31	1.43	0.41	AAA432.cd3.X5.Y9.tile.tissue.png	452	1	2000	452	a0ae297ee7213b32d16a15269e30dd72	0	0	0	0	0	0	0	0	0	0	0	0	0	/home/dhl_ec/bnelissen/Slides/CD3_manuscript/CD3_slides/AAA432.cd3/AAA432.cd3.run1	255	0.7	0.0768502549972	0.7	0.0768502549972	-9.13681956289	-12.7302654422	0.832576886033	0.263942015869
130.0	307163.0	66.0	15546.0	307163.0	4000000.0	2.0	24.0	0.940000000001	1.23	1.1	0.0499999999993	9.39	0.41	0.780000000001	0.280000000001	6.67	0.209999999999	2.09	1.44	0.35	AAA432.cd3.X6.Y1.tile.tissue.png	453	1	2000	453	0beda703f70ef95939065d76ad4869e4	0	0	0	0	0	0	0	0	0	0	0	0	0	/home/dhl_ec/bnelissen/Slides/CD3_manuscript/CD3_slides/AAA432.cd3/AAA432.cd3.run1	255	0.7	0.06	0.7	0.06	-8.93114983289	-11.6596398163	1.37330068498	4.11863806055
369366.0	3996889.0	138721.0	8134.0	3996889.0	4000000.0	2685.0	1.0	1.15	1.4	1.09	0.0399999999991	6.52	0.35	0.690000000001	0.0599999999995	11.79	0.629999999999	2.16	1.44	0.409999999998	AAA432.cd3.X6.Y10.tile.tissue.png	454	1	2000	454	915aac1ebbd4481e7f171250980ed2a1	0	0	0	0	0	0	0	0	0	0	0	0	0	/home/dhl_ec/bnelissen/Slides/CD3_manuscript/CD3_slides/AAA432.cd3/AAA432.cd3.run1	255	0.7	0.0947868548251	0.7	0.0947868548251	-8.84771409293	-12.4863094281	0.618146633662	0.16715297998
196297.0	3990921.0	76615.0	8428.0	3990921.0	4000000.0	1551.0	1.0	1.16	1.57	1.07	0.0400000000009	8.63	0.379999999999	0.68	0.0599999999995	10.93	0.4	2.12	1.45	0.409999999998	AAA432.cd3.X6.Y11.tile.tissue.png	455	1	2000	455	dfe512b54957f692120160126d5c49d5	0	0	0	0	0	0	0	0	0	0	0	0	0	/home/dhl_ec/bnelissen/Slides/CD3_manuscript/CD3_slides/AAA432.cd3/AAA432.cd3.run1	255	0.7	0.0835588290819	0.7	0.0835588290819	-8.89498957799	-12.3789295333	0.56631220249	0.138097255371
87071.0	3999182.0	36028.0	8072.0	3999182.0	4000000.0	761.0	1.0	0.98	1.73	1.17	0.0599999999995	6.39	0.35	0.690000000001	0.0599999999995	10.37	0.370000000001	2.1	1.44	0.390000000001	AAA432.cd3.X6.Y12.tile.tissue.png	456	1	2000	456	d93c3da970106ef77cd60b7eefdec6a0	0	0	0	0	0	0	0	0	0	0	0	0	0	/home/dhl_ec/bnelissen/Slides/CD3_manuscript/CD3_slides/AAA432.cd3/AAA432.cd3.run1	255	0.7	0.0802519354125	0.7	0.0802519354125	-8.8542463391	-12.0389142503	0.463309773368	0.106356549408
62609.0	3328458.0	27384.0	20401.0	3328458.0	4000000.0	582.0	10.0	0.869999999999	1.02	1.09	0.0400000000009	7.18	0.360000000001	0.68	0.0799999999999	9.48	0.34	2.09	1.44	0.379999999997	AAA432.cd3.X6.Y13.tile.tissue.png	457	1	2000	457	b31e953e42b4d12c1a19caadd2b1775f	0	0	0	0	0	0	0	0	0	0	0	0	0	/home/dhl_ec/bnelissen/Slides/CD3_manuscript/CD3_slides/AAA432.cd3/AAA432.cd3.run1	255	0.7	0.06	0.7	0.06	-8.54522347159	-12.465160908	0.853708262764	0.289030527344
34426.0	1878559.0	15858.0	14571.0	1878559.0	4000000.0	353.0	6.0	0.800000000001	1.13	1.08	0.0500000000011	6.89	0.52	0.660000000002	0.140000000001	8.27	0.280000000001	2.1	1.43	0.380000000001	AAA432.cd3.X6.Y14.tile.tissue.png	458	1	2000	458	0e7841f7045040ef39bb2832f7cf175c	0	0	0	0	0	0	0	0	0	0	0	0	0	/home/dhl_ec/bnelissen/Slides/CD3_manuscript/CD3_slides/AAA432.cd3/AAA432.cd3.run1	255	0.7	0.06	0.7	0.06	-8.93616334805	-12.7801877007	1.14992455996	0.232649261719
0.0	5936.0	0.0	380.0	5936.0	4000000.0	0.0	1.0	0.73	1.01	1.22	0.0799999999999	6.74	0.35	0.669999999998	0.209999999999	6.1	0.129999999999	1.93	1.48	0.34	AAA432.cd3.X6.Y15.tile.tissue.png	459	1	2000	459	5b1c597c0209a2077edad3c255c3ec34	0	0	0	0	0	0	0	0	0	0	0	0	0	/home/dhl_ec/bnelissen/Slides/CD3_manuscript/CD3_slides/AAA432.cd3/AAA432.cd3.run1	255	0.7	0.06	0.7	0.06	-8.43259142812	-13.0219972597	2.6443653294	0.0942075239258
0.0	1680.0	0.0	200.0	1680.0	4000000.0	0.0	1.0	0.730000000001	1.19	1.09	0.0400000000009	6.38	0.34	0.67	0.199999999999	5.66	0.129999999999	1.93	1.45	0.58	AAA432.cd3.X6.Y16.tile.tissue.png	460	1	2000	460	8f757a48e93b88dd9bc0de7b2731fc4a	0	0	0	0	0	0	0	0	0	0	0	0	0	/home/dhl_ec/bnelissen/Slides/CD3_manuscript/CD3_slides/AAA432.cd3/AAA432.cd3.run1	255	0.7	0.06	0.7	0.06	0.0	-12.1223994469	0.346450369699	0.0248331063042
72008.0	3297872.0	29411.0	8162.0	3297872.0	4000000.0	613.0	1.0	1.21	2.72	1.07	0.0500000000011	6.41	0.35	0.67	0.0900000000001	9.47	0.34	2.04	1.47	0.389999999999	AAA432.cd3.X6.Y17.tile.tissue.png	461	1	2000	461	c0d2ffba9bd41ca1baa858848ed56fbe	0	0	0	0	0	0	0	0	0	0	0	0	0	/home/dhl_ec/bnelissen/Slides/CD3_manuscript/CD3_slides/AAA432.cd3/AAA432.cd3.run1	255	0.7	0.06	0.7	0.06	-9.07712574244	-12.0147957452	1.01576575908	0.175123227539
26025.0	4000000.0	12437.0	7996.0	4000000.0	4000000.0	299.0	1.0	2.26	2.02	1.08	0.0499999999993	6.25	0.290000000001	0.669999999998	0.0499999999993	9.52	0.35	2.04	1.44	0.4	AAA432.cd3.X6.Y18.tile.tissue.png	462	1	2000	462	469a715bc4dc96ee2d35676891391a2c	0	0	0	0	0	0	0	0	0	0	0	0	0	/home/dhl_ec/bnelissen/Slides/CD3_manuscript/CD3_slides/AAA432.cd3/AAA432.cd3.run1	255	0.7	0.06	0.7	0.06	-9.27455104136	-12.4592650538	1.07751050509	0.143971431396
34356.0	3999757.0	16150.0	8054.0	3999757.0	4000000.0	409.0	1.0	1.87	1.49	1.08	0.0399999999991	8.05	0.339999999998	0.67	0.0599999999995	9.54	0.360000000001	2.04	1.43	0.390000000001	AAA432.cd3.X6.Y19.tile.tissue.png	463	1	2000	463	37a440d3abac7266ef3b586d51274109	0	0	0	0	0	0	0	0	0	0	0	0	0	/home/dhl_ec/bnelissen/Slides/CD3_manuscript/CD3_slides/AAA432.cd3/AAA432.cd3.run1	255	0.7	0.06	0.7	0.06	-9.45631353648	-12.3053129624	1.27099881513	0.155368148476
14006.0	3178774.0	6038.0	15521.0	3178774.0	4000000.0	125.0	11.0	2.37	1.73	1.09	0.0399999999991	6.88	0.359999999999	0.669999999998	0.0900000000001	8.76	0.32	2.1	1.44	0.389999999999	AAA432.cd3.X6.Y2.tile.tissue.png	464	1	2000	464	d8dfa14c8456452e13ea665dc91b32a8	0	0	0	0	0	0	0	0	0	0	0	0	0	/home/dhl_ec/bnelissen/Slides/CD3_manuscript/CD3_slides/AAA432.cd3/AAA432.cd3.run1	255	0.7	0.0614132478931	0.7	0.0614132478931	-8.75742132927	-12.9859353684	1.11502441371	0.336573462891
20702.0	3999395.0	10240.0	8106.0	3999395.0	4000000.0	258.0	1.0	1.36	2.01	1.08	0.0499999999993	8.23	0.359999999999	0.709999999999	0.0599999999995	9.38	0.35	2.04	1.44	0.400000000001	AAA432.cd3.X6.Y20.tile.tissue.png	465	1	2000	465	4d94a3fc452c5e7b62a85192c4ffb697	0	0	0	0	0	0	0	0	0	0	0	0	0	/home/dhl_ec/bnelissen/Slides/CD3_manuscript/CD3_slides/AAA432.cd3/AAA432.cd3.run1	255	0.7	0.06	0.7	0.06	-9.35765064297	-12.4035725316	1.22937067055	0.148485597519
27963.0	4000000.0	12871.0	7996.0	4000000.0	4000000.0	304.0	1.0	1.62	2.29	1.27	0.0400000000009	6.33	0.279999999999	0.66	0.0499999999993	9.5	0.35	2.04	1.44	0.390000000001	AAA432.cd3.X6.Y21.tile.tissue.png	466	1	2000	466	e0a14f2ead1299bfc66e1eff8a6f51c3	0	0	0	0	0	0	0	0	0	0	0	0	0	/home/dhl_ec/bnelissen/Slides/CD3_manuscript/CD3_slides/AAA432.cd3/AAA432.cd3.run1	255	0.7	0.06	0.7	0.06	-9.38597355247	-12.4122226982	1.13850964233	0.165425812958
21125.0	4000000.0	9910.0	7996.0	4000000.0	4000000.0	247.0	1.0	1.59	1.82	1.08	0.0499999999993	6.37	0.280000000001	0.67	0.0500000000011	9.41	0.349999999999	2.04	1.44	0.41	AAA432.cd3.X6.Y22.tile.tissue.png	467	1	2000	467	43ab319318d5381450bd62a89d9515eb	0	0	0	0	0	0	0	0	0	0	0	0	0	/home/dhl_ec/bnelissen/Slides/CD3_manuscript/CD3_slides/AAA432.cd3/AAA432.cd3.run1	255	0.7	0.06	0.7	0.06	-9.41893585802	-12.6218575739	1.35259070646	0.161813302338
2855.0	1484993.0	970.0	11967.0	1484993.0	3000000.0	17.0	5.0	1.86	1.47	0.82	0.0300000000007	5.03	0.27	0.51	0.1	5.92	0.199999999999	1.58	1.07	0.280000000001	AAA432.cd3.X6.Y23.tile.tissue.png	468	1	2000	468	1325e1cb11cf14686b1daf41ff415867	0	0	0	0	0	0	0	0	0	0	0	0	0	/home/dhl_ec/bnelissen/Slides/CD3_manuscript/CD3_slides/AAA432.cd3/AAA432.cd3.run1	255	0.7	0.06	0.7	0.06	-9.08758331058	-11.4314448021	1.59524052342	0.723077645833
67942.0	3978110.0	26544.0	8807.0	3978110.0	4000000.0	519.0	1.0	2.44	2.18	1.09	0.0400000000009	6.45	0.359999999999	0.690000000001	0.0599999999995	10.33	0.35	2.05	1.44	0.380000000001	AAA432.cd3.X6.Y3.tile.tissue.png	469	1	2000	469	b63f65c6cf31fc3862fc36453b23dea0	0	0	0	0	0	0	0	0	0	0	0	0	0	/home/dhl_ec/bnelissen/Slides/CD3_manuscript/CD3_slides/AAA432.cd3/AAA432.cd3.run1	255	0.7	0.0842380147745	0.7	0.0842380147745	-8.51811171588	-12.0851040597	0.368527538592	0.171913910934
135821.0	3999858.0	51101.0	8026.0	3999858.0	4000000.0	1081.0	1.0	2.83	1.94	1.09	0.0400000000009	6.8	0.35	0.679999999998	0.0500000000011	10.42	0.369999999999	2.05	1.44	0.390000000001	AAA432.cd3.X6.Y4.tile.tissue.png	470	1	2000	470	728d707450c882aa569f34343067b547	0	0	0	0	0	0	0	0	0	0	0	0	0	/home/dhl_ec/bnelissen/Slides/CD3_manuscript/CD3_slides/AAA432.cd3/AAA432.cd3.run1	255	0.7	0.06	0.7	0.06	-9.53243441628	-12.793676356	0.966122006804	0.416614323853
36844.0	552824.0	13044.0	7178.0	552824.0	4000000.0	242.0	3.0	1.92	1.57	1.09	0.0400000000009	6.76	0.359999999999	0.67	0.190000000001	7.18	0.23	1.97	1.44	0.349999999999	AAA432.cd3.X6.Y5.tile.tissue.png	471	1	2000	471	04b4c361e23766a6a8c3dc52defe1fbd	0	0	0	0	0	0	0	0	0	0	0	0	0	/home/dhl_ec/bnelissen/Slides/CD3_manuscript/CD3_slides/AAA432.cd3/AAA432.cd3.run1	255	0.7	0.06	0.7	0.06	-8.59004687343	-12.6191440826	1.08914095638	0.195434265625
1225.0	156496.0	472.0	15196.0	156496.0	4000000.0	11.0	46.0	1.24	1.35	1.08	0.0500000000011	7.78	0.369999999999	0.67	0.199999999999	6.53	0.200000000001	2.08	1.44	0.52	AAA432.cd3.X6.Y6.tile.tissue.png	472	1	2000	472	2bea9c6ba1e62d12d14cdcd343c1c94d	0	0	0	0	0	0	0	0	0	0	0	0	0	/home/dhl_ec/bnelissen/Slides/CD3_manuscript/CD3_slides/AAA432.cd3/AAA432.cd3.run1	255	0.7	0.06	0.7	0.06	-9.4339516223	-12.1086930012	1.29475288716	0.0975514804687
10406.0	1083731.0	4615.0	52965.0	1083731.0	4000000.0	111.0	66.0	2.63	2.36	1.08	0.0400000000009	6.77	0.390000000001	0.67	0.17	7.24	0.24	2.23	1.44	0.369999999999	AAA432.cd3.X6.Y7.tile.tissue.png	473	1	2000	473	d8857bc0f4969e909e3baabeee956bc5	0	0	0	0	0	0	0	0	0	0	0	0	0	/home/dhl_ec/bnelissen/Slides/CD3_manuscript/CD3_slides/AAA432.cd3/AAA432.cd3.run1	255	0.7	0.06	0.7	0.06	-9.28948029459	-12.7529093722	1.59742621569	0.213944148438
31551.0	2915183.0	14171.0	29543.0	2915183.0	4000000.0	316.0	18.0	1.63	2.9	1.59	0.0400000000009	6.61	0.370000000001	0.68	0.1	8.85	0.309999999999	2.13	1.43	0.390000000001	AAA432.cd3.X6.Y8.tile.tissue.png	474	1	2000	474	fe3a5174000abdd2dea9d8cf7dff1f2a	0	0	0	0	0	0	0	0	0	0	0	0	0	/home/dhl_ec/bnelissen/Slides/CD3_manuscript/CD3_slides/AAA432.cd3/AAA432.cd3.run1	255	0.7	0.06	0.7	0.06	-9.2852269102	-12.9151851537	1.82559768678	0.361397820312
378487.0	3864576.0	136129.0	13063.0	3864576.0	4000000.0	2600.0	1.0	2.58	2.35	1.11	0.0400000000009	7.49	0.349999999999	0.679999999998	0.0699999999997	12.3	0.4	2.08	1.43	0.57	AAA432.cd3.X6.Y9.tile.tissue.png	475	1	2000	475	e172a41ca740394efb6fc5cdf03d5e27	0	0	0	0	0	0	0	0	0	0	0	0	0	/home/dhl_ec/bnelissen/Slides/CD3_manuscript/CD3_slides/AAA432.cd3/AAA432.cd3.run1	255	0.7	0.0819929320316	0.7	0.0819929320316	-8.94517382375	-12.860877517	1.15946592543	0.315818673828
75.0	1150046.0	48.0	21581.0	1150046.0	4000000.0	1.0	20.0	0.980000000001	1.24	1.08	0.0499999999993	6.89	0.359999999999	0.73	0.17	7.18	0.24	2.1	1.43	1.55	AAA432.cd3.X7.Y1.tile.tissue.png	476	1	2000	476	d1dcb02dc5fe15f91f699e9259d5faa8	0	0	0	0	0	0	0	0	0	0	0	0	0	/home/dhl_ec/bnelissen/Slides/CD3_manuscript/CD3_slides/AAA432.cd3/AAA432.cd3.run1	255	0.7	0.06	0.7	0.06	-8.64964863118	-12.4444876747	1.25656907101	3.76656320313
177328.0	3952070.0	73383.0	10197.0	3952070.0	4000000.0	1512.0	1.0	2.57	1.36	1.08	0.0500000000011	7.46	0.35	0.68	0.0599999999995	11.16	0.389999999999	2.19	1.44	0.400000000001	AAA432.cd3.X7.Y10.tile.tissue.png	477	1	2000	477	f19cb7018c9bb652efa5987eecfb9103	0	0	0	0	0	0	0	0	0	0	0	0	0	/home/dhl_ec/bnelissen/Slides/CD3_manuscript/CD3_slides/AAA432.cd3/AAA432.cd3.run1	255	0.7	0.0607913145524	0.7	0.0607913145524	-9.07853754213	-12.0619282269	0.905234479536	0.290350461182
203832.0	3769574.0	85017.0	10115.0	3769574.0	4000000.0	1750.0	1.0	2.39	1.67	1.2	0.0499999999993	6.89	0.349999999999	0.679999999998	0.0699999999997	11.09	0.379999999999	2.08	1.43	0.440000000001	AAA432.cd3.X7.Y11.tile.tissue.png	478	1	2000	478	264be490a729f53d3f03321c1519b804	0	0	0	0	0	0	0	0	0	0	0	0	0	/home/dhl_ec/bnelissen/Slides/CD3_manuscript/CD3_slides/AAA432.cd3/AAA432.cd3.run1	255	0.7	0.06	0.7	0.06	-8.4121957365	-11.6418271341	0.650313932087	0.232770933105
94179.0	3587541.0	34120.0	11094.0	3587541.0	4000000.0	643.0	2.0	2.44	2.38	1.16	0.0500000000011	6.39	0.360000000001	0.690000000001	0.0799999999999	10.83	0.370000000001	2.12	1.43	0.379999999999	AAA432.cd3.X7.Y12.tile.tissue.png	479	1	2000	479	5f33e1729ff3a063b5a535c9e75fbdac	0	0	0	0	0	0	0	0	0	0	0	0	0	/home/dhl_ec/bnelissen/Slides/CD3_manuscript/CD3_slides/AAA432.cd3/AAA432.cd3.run1	255	0.7	0.06	0.7	0.06	-9.12821694781	-12.5434360011	1.29938170378	0.61397841748
63433.0	3293189.0	23104.0	21305.0	3293189.0	4000000.0	464.0	8.0	1.52	1.97	1.09	0.0499999999993	6.43	0.370000000001	0.67	0.0799999999999	9.69	0.339999999998	2.1	1.43	0.41	AAA432.cd3.X7.Y13.tile.tissue.png	480	1	2000	480	dea78c4283498c58bf2768183cc460b2	0	0	0	0	0	0	0	0	0	0	0	0	0	/home/dhl_ec/bnelissen/Slides/CD3_manuscript/CD3_slides/AAA432.cd3/AAA432.cd3.run1	255	0.7	0.0696149553366	0.7	0.0696149553366	-8.92867350292	-12.6818461729	0.859488245799	0.259459021484
17859.0	970900.0	8130.0	7892.0	970900.0	4000000.0	179.0	5.0	1.19	1.4	1.09	0.0500000000011	7.16	0.35	0.660000000002	0.18	7.28	0.230000000001	2.01	1.44	0.360000000001	AAA432.cd3.X7.Y14.tile.tissue.png	481	1	2000	481	d52af73db7812c78e2ad240f84846e60	0	0	0	0	0	0	0	0	0	0	0	0	0	/home/dhl_ec/bnelissen/Slides/CD3_manuscript/CD3_slides/AAA432.cd3/AAA432.cd3.run1	255	0.7	0.06	0.7	0.06	-8.54592008033	-12.3141702951	0.68949964848	0.130965828125
0.0	0.0	0.0	0.0	0.0	4000000.0	0.0	0.0	1.56	1.74	1.35	0.0399999999991	5.64	0.27	0.66	0.190000000001	4.39	0.120000000001	1.86	1.43	0.460000000001	AAA432.cd3.X7.Y15.tile.tissue.png	482	1	2000	482	f55b04a55ec3e7c5687b315b3f6bbfc1	0	0	0	0	0	0	0	0	0	0	0	0	0	/home/dhl_ec/bnelissen/Slides/CD3_manuscript/CD3_slides/AAA432.cd3/AAA432.cd3.run1	255	1.0	0.06	1.0	0.06	0.0	-12.5165325806	0.0	0.0544654855804
9994.0	200781.0	3530.0	3976.0	200781.0	4000000.0	68.0	6.0	2.16	1.28	1.41	0.0599999999995	7.01	0.370000000001	0.699999999999	0.209999999999	6.57	0.219999999999	2.0	1.44	0.369999999999	AAA432.cd3.X7.Y16.tile.tissue.png	483	1	2000	483	7b6db169cb8a40046296320ef0ce791e	0	0	0	0	0	0	0	0	0	0	0	0	0	/home/dhl_ec/bnelissen/Slides/CD3_manuscript/CD3_slides/AAA432.cd3/AAA432.cd3.run1	255	0.7	0.06	0.7	0.06	-9.14654050621	-12.3869530297	1.87562526905	0.0628365332031
91174.0	3861295.0	37423.0	9312.0	3861295.0	4000000.0	779.0	1.0	1.76	1.07	1.45	0.0500000000011	7.34	0.349999999999	0.68	0.0599999999995	9.93	0.560000000001	2.1	1.56	0.420000000002	AAA432.cd3.X7.Y17.tile.tissue.png	484	1	2000	484	a74f9019da78fff96fbd31e60640ac53	0	0	0	0	0	0	0	0	0	0	0	0	0	/home/dhl_ec/bnelissen/Slides/CD3_manuscript/CD3_slides/AAA432.cd3/AAA432.cd3.run1	255	0.7	0.0617629257873	0.7	0.0617629257873	-9.13763396029	-12.321407704	1.00498908769	0.198852564209
82169.0	3999821.0	33930.0	8018.0	3999821.0	4000000.0	722.0	1.0	1.08	1.43	1.7	0.0499999999993	6.31	0.35	0.669999999998	0.0599999999995	9.93	0.390000000001	2.07	1.44	0.41	AAA432.cd3.X7.Y18.tile.tissue.png	485	1	2000	485	8e0cf39aed862369bc4f371aca7793d6	0	0	0	0	0	0	0	0	0	0	0	0	0	/home/dhl_ec/bnelissen/Slides/CD3_manuscript/CD3_slides/AAA432.cd3/AAA432.cd3.run1	255	0.7	0.06	0.7	0.06	-9.45744473775	-11.9805855709	0.895695300108	0.176431176495
70456.0	4000000.0	29388.0	7996.0	4000000.0	4000000.0	643.0	1.0	0.860000000001	1.0	1.08	0.0399999999991	6.58	0.280000000001	0.67	0.0499999999993	9.85	0.369999999999	2.06	1.43	0.390000000001	AAA432.cd3.X7.Y19.tile.tissue.png	486	1	2000	486	35db9fb9a85422db4f77a17c9077c5fd	0	0	0	0	0	0	0	0	0	0	0	0	0	/home/dhl_ec/bnelissen/Slides/CD3_manuscript/CD3_slides/AAA432.cd3/AAA432.cd3.run1	255	0.7	0.06	0.7	0.06	-9.41374327148	-12.123956666	0.917122547791	0.183779747154
72759.0	3786704.0	26667.0	10810.0	3786704.0	4000000.0	523.0	4.0	0.870000000001	1.2	1.07	0.0500000000011	7.07	0.43	0.670000000002	0.0600000000013	9.56	0.35	2.07	1.45	0.559999999999	AAA432.cd3.X7.Y2.tile.tissue.png	487	1	2000	487	f27cf4eabf5f4d0755708c5e22cb1885	0	0	0	0	0	0	0	0	0	0	0	0	0	/home/dhl_ec/bnelissen/Slides/CD3_manuscript/CD3_slides/AAA432.cd3/AAA432.cd3.run1	255	0.7	0.06	0.7	0.06	-8.83509349219	-12.5642647132	0.898981574806	0.372901360962
28007.0	3998383.0	13201.0	8091.0	3998383.0	4000000.0	315.0	1.0	1.12	1.15	1.08	0.0500000000011	6.0	0.440000000001	0.68	0.0499999999993	10.5	0.370000000001	2.24	1.43	0.59	AAA432.cd3.X7.Y20.tile.tissue.png	488	1	2000	488	5f8c9776e1a7251d8f9fe93bc7383802	0	0	0	0	0	0	0	0	0	0	0	0	0	/home/dhl_ec/bnelissen/Slides/CD3_manuscript/CD3_slides/AAA432.cd3/AAA432.cd3.run1	255	0.7	0.06	0.7	0.06	-9.31558720243	-12.0074724159	0.841951935768	0.136043844391
16625.0	3998431.0	8544.0	8136.0	3998431.0	4000000.0	218.0	1.0	0.83	1.16	1.18	0.0400000000009	8.3	0.370000000001	0.76	0.0600000000013	9.2	0.549999999999	3.23	1.54	0.58	AAA432.cd3.X7.Y21.tile.tissue.png	489	1	2000	489	255c1d001a76d108ca8a134c82cb3f43	0	0	0	0	0	0	0	0	0	0	0	0	0	/home/dhl_ec/bnelissen/Slides/CD3_manuscript/CD3_slides/AAA432.cd3/AAA432.cd3.run1	255	0.7	0.06	0.7	0.06	-9.19994307127	-11.8438372849	0.877768106282	0.126047625319
36400.0	3998395.0	17462.0	8188.0	3998395.0	4000000.0	452.0	1.0	1.16	1.7	1.73	0.0600000000013	6.99	0.34	0.67	0.0599999999995	9.62	0.35	2.04	1.43	0.540000000001	AAA432.cd3.X7.Y22.tile.tissue.png	490	1	2000	490	28bc9944839e9466580ebbc6ccb922d2	0	0	0	0	0	0	0	0	0	0	0	0	0	/home/dhl_ec/bnelissen/Slides/CD3_manuscript/CD3_slides/AAA432.cd3/AAA432.cd3.run1	255	0.7	0.06	0.7	0.06	-9.41334920711	-12.4437167062	1.31081795647	0.198435307259
872.0	1621224.0	383.0	10427.0	1621224.0	3000000.0	8.0	6.0	0.719999999999	0.790000000001	0.820000000002	0.0300000000007	5.26	0.27	0.51	0.0999999999985	6.0	0.33	1.67	1.07	0.309999999999	AAA432.cd3.X7.Y23.tile.tissue.png	491	1	2000	491	5a04e9294b7dfa8cafbd0b33f7c76615	0	0	0	0	0	0	0	0	0	0	0	0	0	/home/dhl_ec/bnelissen/Slides/CD3_manuscript/CD3_slides/AAA432.cd3/AAA432.cd3.run1	255	0.7	0.06	0.7	0.06	-8.86638007455	-11.4873126461	2.15710629427	0.654269770833
91178.0	3995102.0	35680.0	8156.0	3995102.0	4000000.0	734.0	1.0	1.19	1.41	1.1	0.0499999999993	7.1	0.35	0.68	0.0599999999995	10.1	0.370000000001	2.04	1.43	0.59	AAA432.cd3.X7.Y3.tile.tissue.png	492	1	2000	492	39a9dcb973fa9cdb2812076dadacb6a3	0	0	0	0	0	0	0	0	0	0	0	0	0	/home/dhl_ec/bnelissen/Slides/CD3_manuscript/CD3_slides/AAA432.cd3/AAA432.cd3.run1	255	0.7	0.08659916596	0.7	0.08659916596	-8.65986068151	-12.4889622242	0.458875515994	0.130828547852
175954.0	3997411.0	68221.0	8174.0	3997411.0	4000000.0	1460.0	1.0	1.4	2.16	1.09	0.0699999999997	7.02	0.369999999999	0.699999999999	0.0500000000011	10.87	0.379999999999	2.05	1.44	0.720000000001	AAA432.cd3.X7.Y4.tile.tissue.png	493	1	2000	493	ad07f72263a56a93797f31db5cc8f068	0	0	0	0	0	0	0	0	0	0	0	0	0	/home/dhl_ec/bnelissen/Slides/CD3_manuscript/CD3_slides/AAA432.cd3/AAA432.cd3.run1	255	0.7	0.0728703584175	0.7	0.0728703584175	-9.2543561205	-12.777036547	0.770985190636	0.259519766479
90184.0	1197966.0	31024.0	18627.0	1197966.0	4000000.0	608.0	10.0	2.3	1.65	1.72	0.0699999999997	6.81	0.369999999999	0.679999999998	0.16	8.26	0.26	2.1	1.43	0.690000000001	AAA432.cd3.X7.Y5.tile.tissue.png	494	1	2000	494	be9049ba3f9a181a71f7efb9b9a0fc1f	0	0	0	0	0	0	0	0	0	0	0	0	0	/home/dhl_ec/bnelissen/Slides/CD3_manuscript/CD3_slides/AAA432.cd3/AAA432.cd3.run1	255	0.7	0.06	0.7	0.06	-9.03761042603	-12.8625795478	1.33885235492	0.3806205625
7044.0	94445.0	2577.0	4119.0	94445.0	4000000.0	47.0	9.0	2.2	3.0	1.75	0.0600000000013	7.13	0.35	0.669999999998	0.200000000001	6.53	0.210000000001	2.0	1.43	0.979999999998	AAA432.cd3.X7.Y6.tile.tissue.png	495	1	2000	495	170b8d128e6c9357a8d3612ddbf497d7	0	0	0	0	0	0	0	0	0	0	0	0	0	/home/dhl_ec/bnelissen/Slides/CD3_manuscript/CD3_slides/AAA432.cd3/AAA432.cd3.run1	255	0.7	0.06	0.7	0.06	-9.33277770939	-12.5560275758	1.73422736417	0.0860499921875
2603.0	636945.0	1218.0	40304.0	636945.0	4000000.0	29.0	51.0	1.14	1.86	1.08	0.0500000000011	8.31	0.370000000001	0.67	0.179999999998	6.75	0.219999999999	2.27	1.42	0.529999999999	AAA432.cd3.X7.Y7.tile.tissue.png	496	1	2000	496	92715ea7d00c32b144c8db9bc401d919	0	0	0	0	0	0	0	0	0	0	0	0	0	/home/dhl_ec/bnelissen/Slides/CD3_manuscript/CD3_slides/AAA432.cd3/AAA432.cd3.run1	255	0.7	0.06	0.7	0.06	-9.26240194841	-12.774978807	1.54567176744	0.156875113281
8608.0	906059.0	3570.0	62655.0	906059.0	4000000.0	77.0	84.0	1.23	1.93	1.05	0.0399999999991	6.35	0.6	1.13	0.279999999999	6.96	0.220000000001	2.21	1.43	0.52	AAA432.cd3.X7.Y8.tile.tissue.png	497	1	2000	497	101a32f49eb77238105d18fffa979c99	0	0	0	0	0	0	0	0	0	0	0	0	0	/home/dhl_ec/bnelissen/Slides/CD3_manuscript/CD3_slides/AAA432.cd3/AAA432.cd3.run1	255	0.7	0.06	0.7	0.06	-9.38456079789	-12.8429085929	1.72934519639	0.200457203125
130468.0	3390573.0	46346.0	29782.0	3390573.0	4000000.0	875.0	8.0	1.54	1.36	1.05	0.0400000000009	7.45	0.360000000001	0.67	0.0699999999997	9.5	0.35	2.1	1.44	0.640000000001	AAA432.cd3.X7.Y9.tile.tissue.png	498	1	2000	498	d2ee43481ef09697f2cf18fdc312469b	0	0	0	0	0	0	0	0	0	0	0	0	0	/home/dhl_ec/bnelissen/Slides/CD3_manuscript/CD3_slides/AAA432.cd3/AAA432.cd3.run1	255	0.7	0.06	0.7	0.06	-9.4628481489	-13.1624396617	1.77256135746	0.581223658203
3715.0	683610.0	1359.0	15678.0	683610.0	4000000.0	27.0	19.0	1.19	2.28	1.05	0.0499999999993	6.33	0.349999999999	0.720000000001	0.16	6.72	0.219999999999	2.07	1.43	0.34	AAA432.cd3.X8.Y1.tile.tissue.png	499	1	2000	499	51cf2d3b4d121792fbcd988a1e19f175	0	0	0	0	0	0	0	0	0	0	0	0	0	/home/dhl_ec/bnelissen/Slides/CD3_manuscript/CD3_slides/AAA432.cd3/AAA432.cd3.run1	255	0.7	0.06	0.7	0.06	-9.2245350622	-12.1218471824	1.58070872618	3.05592021875
47866.0	2696520.0	18818.0	23497.0	2696520.0	4000000.0	387.0	9.0	1.13	1.17	1.05	0.0399999999991	6.7	0.349999999999	0.670000000002	0.1	8.52	0.309999999999	2.1	1.43	0.359999999999	AAA432.cd3.X8.Y10.tile.tissue.png	500	1	2000	500	60bb46e4804074c941706354539527f2	0	0	0	0	0	0	0	0	0	0	0	0	0	/home/dhl_ec/bnelissen/Slides/CD3_manuscript/CD3_slides/AAA432.cd3/AAA432.cd3.run1	255	0.7	0.06	0.7	0.06	-9.41729001431	-13.0615499651	1.70409388512	0.407482378906
76726.0	3533211.0	30462.0	21935.0	3533211.0	4000000.0	602.0	4.0	1.05	1.26	1.05	0.0399999999991	6.39	0.35	0.66	0.0699999999997	9.4	0.429999999998	2.18	1.44	0.440000000001	AAA432.cd3.X8.Y11.tile.tissue.png	501	1	2000	501	4d70627a6c6c68b714fc90c32783e2c1	0	0	0	0	0	0	0	0	0	0	0	0	0	/home/dhl_ec/bnelissen/Slides/CD3_manuscript/CD3_slides/AAA432.cd3/AAA432.cd3.run1	255	0.7	0.06	0.7	0.06	-9.49139246987	-13.1100177512	1.65072527099	0.688431607422
80720.0	3849337.0	35305.0	12927.0	3849337.0	4000000.0	742.0	1.0	1.31	1.45	1.36	0.0400000000009	6.73	0.34	0.67	0.0599999999995	9.67	0.43	2.13	1.44	0.599999999999	AAA432.cd3.X8.Y12.tile.tissue.png	502	1	2000	502	c516c8a74e4b8c14e1dea63ea750776b	0	0	0	0	0	0	0	0	0	0	0	0	0	/home/dhl_ec/bnelissen/Slides/CD3_manuscript/CD3_slides/AAA432.cd3/AAA432.cd3.run1	255	0.7	0.06	0.7	0.06	-8.99488184996	-12.5098860892	1.00650128524	0.320729820313
69719.0	3454493.0	30158.0	10867.0	3454493.0	4000000.0	624.0	1.0	1.14	1.8	1.66	0.0399999999991	6.7	0.57	0.870000000001	0.0799999999999	9.8	0.34	2.07	1.44	0.4	AAA432.cd3.X8.Y13.tile.tissue.png	503	1	2000	503	c640034d41b6878832d3d1d9fe58df7f	0	0	0	0	0	0	0	0	0	0	0	0	0	/home/dhl_ec/bnelissen/Slides/CD3_manuscript/CD3_slides/AAA432.cd3/AAA432.cd3.run1	255	0.7	0.06	0.7	0.06	-8.86983289316	-12.6718326269	1.04460365762	0.270684154297
67.0	59091.0	42.0	1594.0	59091.0	4000000.0	1.0	1.0	2.42	2.52	1.09	0.0499999999993	6.43	0.35	0.66	0.199999999999	6.48	0.200000000001	1.96	1.44	0.33	AAA432.cd3.X8.Y14.tile.tissue.png	504	1	2000	504	a50bfc316dd6997bfc76e4920ffa5fd2	0	0	0	0	0	0	0	0	0	0	0	0	0	/home/dhl_ec/bnelissen/Slides/CD3_manuscript/CD3_slides/AAA432.cd3/AAA432.cd3.run1	255	0.7	0.06	0.7	0.06	-8.50290737642	-12.7710912959	1.09867249294	0.0962180371094
0.0	0.0	0.0	0.0	0.0	4000000.0	0.0	0.0	1.78	2.02	1.08	0.0400000000009	5.66	0.27	0.66	0.199999999999	4.42	0.130000000001	1.86	1.43	0.33	AAA432.cd3.X8.Y15.tile.tissue.png	505	1	2000	505	d4771c0f838ccd474ce518dfdbae6d38	0	0	0	0	0	0	0	0	0	0	0	0	0	/home/dhl_ec/bnelissen/Slides/CD3_manuscript/CD3_slides/AAA432.cd3/AAA432.cd3.run1	255	1.0	0.06	1.0	0.06	0.0	-12.3990727273	0.0	0.0380651267586
12178.0	731912.0	5082.0	7342.0	731912.0	4000000.0	103.0	3.0	1.73	2.27	1.56	0.0399999999991	6.29	0.35	0.690000000001	0.17	6.86	0.230000000001	2.0	1.43	0.35	AAA432.cd3.X8.Y16.tile.tissue.png	506	1	2000	506	49171783e5ac89a6fbd25e2124d26790	0	0	0	0	0	0	0	0	0	0	0	0	0	/home/dhl_ec/bnelissen/Slides/CD3_manuscript/CD3_slides/AAA432.cd3/AAA432.cd3.run1	255	0.7	0.06	0.7	0.06	-9.03105802969	-11.8080195042	1.37886786455	0.0809618554687
50438.0	3988700.0	22476.0	8196.0	3988700.0	4000000.0	498.0	1.0	2.42	1.41	1.71	0.0599999999995	6.58	0.43	0.67	0.0599999999995	9.74	0.35	2.04	1.44	0.380000000001	AAA432.cd3.X8.Y17.tile.tissue.png	507	1	2000	507	77f6bf691cd20d90b0cc11bffe65d5b2	0	0	0	0	0	0	0	0	0	0	0	0	0	/home/dhl_ec/bnelissen/Slides/CD3_manuscript/CD3_slides/AAA432.cd3/AAA432.cd3.run1	255	0.7	0.0608141422614	0.7	0.0608141422614	-9.02314661672	-12.1425890363	0.714234082009	0.12793656311
46477.0	3999842.0	20654.0	8024.0	3999842.0	4000000.0	440.0	1.0	2.56	1.46	1.08	0.0399999999991	6.53	0.35	0.67	0.0600000000013	9.63	0.35	2.05	1.43	0.390000000001	AAA432.cd3.X8.Y18.tile.tissue.png	508	1	2000	508	8dea50c2c594b17367baa8403db68e72	0	0	0	0	0	0	0	0	0	0	0	0	0	/home/dhl_ec/bnelissen/Slides/CD3_manuscript/CD3_slides/AAA432.cd3/AAA432.cd3.run1	255	0.7	0.06	0.7	0.06	-9.0894229059	-12.0315480539	0.659174751125	0.136921165901
101753.0	4000000.0	38780.0	7996.0	4000000.0	4000000.0	774.0	1.0	0.909999999998	2.41	1.08	0.0400000000009	6.54	0.290000000001	0.67	0.0500000000011	10.03	0.370000000001	2.05	1.44	0.389999999999	AAA432.cd3.X8.Y19.tile.tissue.png	509	1	2000	509	eeae15811074d225b607a3d243f99d0c	0	0	0	0	0	0	0	0	0	0	0	0	0	/home/dhl_ec/bnelissen/Slides/CD3_manuscript/CD3_slides/AAA432.cd3/AAA432.cd3.run1	255	0.7	0.06	0.7	0.06	-9.29887289227	-12.510579064	0.711233874115	0.209688009472
71005.0	3129268.0	26263.0	12924.0	3129268.0	4000000.0	511.0	13.0	0.99	1.19	1.21	0.0499999999993	6.81	0.51	0.699999999999	0.1	9.47	0.52	2.56	1.48	0.380000000001	AAA432.cd3.X8.Y2.tile.tissue.png	510	1	2000	510	2c23a0ffc813de28f50fab0d5573b32a	0	0	0	0	0	0	0	0	0	0	0	0	0	/home/dhl_ec/bnelissen/Slides/CD3_manuscript/CD3_slides/AAA432.cd3/AAA432.cd3.run1	255	0.7	0.06	0.7	0.06	-8.66244010738	-12.3896569397	0.733555161929	0.286963756836
49373.0	4000000.0	19928.0	7996.0	4000000.0	4000000.0	410.0	1.0	0.960000000001	1.29	1.08	0.0499999999993	6.53	0.280000000001	0.67	0.0500000000011	9.57	0.380000000001	2.06	1.44	0.4	AAA432.cd3.X8.Y20.tile.tissue.png	511	1	2000	511	b8e03eaa94d5495267cf4c9cf509d3f4	0	0	0	0	0	0	0	0	0	0	0	0	0	/home/dhl_ec/bnelissen/Slides/CD3_manuscript/CD3_slides/AAA432.cd3/AAA432.cd3.run1	255	0.7	0.06	0.7	0.06	-9.44227870475	-11.9609960325	0.767557774872	0.147197479492
30936.0	3649154.0	13287.0	16872.0	3649154.0	4000000.0	308.0	5.0	1.02	1.03	1.09	0.0499999999993	6.27	0.41	0.68	0.0700000000015	9.18	0.34	2.07	1.43	0.400000000001	AAA432.cd3.X8.Y21.tile.tissue.png	512	1	2000	512	5afcc032886df6964fdb5a62b605f8d9	0	0	0	0	0	0	0	0	0	0	0	0	0	/home/dhl_ec/bnelissen/Slides/CD3_manuscript/CD3_slides/AAA432.cd3/AAA432.cd3.run1	255	0.7	0.06	0.7	0.06	-9.16096758052	-12.3546369416	1.18444447259	0.290926949219
12324.0	3996455.0	5943.0	8400.0	3996455.0	4000000.0	155.0	1.0	0.9	0.990000000002	1.29	0.0400000000009	6.52	0.349999999999	0.68	0.0599999999995	9.28	0.42	2.05	1.43	0.390000000001	AAA432.cd3.X8.Y22.tile.tissue.png	513	1	2000	513	3d0461dd8c0e70d25a09d1e72ee35de1	0	0	0	0	0	0	0	0	0	0	0	0	0	/home/dhl_ec/bnelissen/Slides/CD3_manuscript/CD3_slides/AAA432.cd3/AAA432.cd3.run1	255	0.7	0.06	0.7	0.06	-9.29628479981	-11.8507052875	1.12441619006	0.152194158936
1018.0	1200868.0	503.0	6768.0	1200868.0	3000000.0	11.0	4.0	0.639999999999	0.800000000001	0.810000000001	0.0400000000009	5.03	0.26	0.51	0.110000000001	5.61	0.190000000001	1.55	1.08	0.27	AAA432.cd3.X8.Y23.tile.tissue.png	514	1	2000	514	cefebb10847ff0879eaa369fdcff46d5	0	0	0	0	0	0	0	0	0	0	0	0	0	/home/dhl_ec/bnelissen/Slides/CD3_manuscript/CD3_slides/AAA432.cd3/AAA432.cd3.run1	255	0.7	0.06	0.7	0.06	-8.52769672213	-10.9086644052	1.68292191913	0.419442911458
150447.0	3999978.0	54564.0	8006.0	3999978.0	4000000.0	1083.0	1.0	0.900000000001	1.08	1.1	0.0600000000013	6.76	0.549999999999	0.970000000001	0.0599999999995	10.89	0.429999999998	2.13	1.53	0.709999999999	AAA432.cd3.X8.Y3.tile.tissue.png	515	1	2000	515	29ade6e6c7658d1e14b29021f02b3257	0	0	0	0	0	0	0	0	0	0	0	0	0	/home/dhl_ec/bnelissen/Slides/CD3_manuscript/CD3_slides/AAA432.cd3/AAA432.cd3.run1	255	0.7	0.0771060702268	0.7	0.0771060702268	-9.68586479478	-12.9209702805	1.151194931	0.368830557617
169671.0	4000000.0	66057.0	7996.0	4000000.0	4000000.0	1409.0	1.0	1.14	1.68	1.08	0.0400000000009	5.85	0.269999999999	0.67	0.0399999999991	10.4	0.52	2.15	1.43	0.519999999999	AAA432.cd3.X8.Y4.tile.tissue.png	516	1	2000	516	8d6f9399fdfd5047e7c169444ad0c58c	0	0	0	0	0	0	0	0	0	0	0	0	0	/home/dhl_ec/bnelissen/Slides/CD3_manuscript/CD3_slides/AAA432.cd3/AAA432.cd3.run1	255	0.7	0.0792103993878	0.7	0.0792103993878	-8.83916016918	0.0	0.395238735535	0.155142546875
60711.0	2527262.0	23256.0	10309.0	2527262.0	4000000.0	483.0	5.0	1.15	1.8	1.08	0.0499999999993	6.6	0.35	0.660000000002	0.120000000001	8.86	0.309999999999	2.1	1.45	0.540000000001	AAA432.cd3.X8.Y5.tile.tissue.png	517	1	2000	517	18b1fcaa2f2c0187de98c6e38609d11f	0	0	0	0	0	0	0	0	0	0	0	0	0	/home/dhl_ec/bnelissen/Slides/CD3_manuscript/CD3_slides/AAA432.cd3/AAA432.cd3.run1	255	0.7	0.06	0.7	0.06	-8.96033470728	-12.5611127121	0.677929389277	0.243699916016
32188.0	1571302.0	12842.0	25201.0	1571302.0	4000000.0	265.0	16.0	1.12	1.24	1.08	0.0399999999991	6.87	0.360000000001	0.679999999998	0.139999999999	8.01	0.27	2.17	1.44	0.750000000002	AAA432.cd3.X8.Y6.tile.tissue.png	518	1	2000	518	f83e32bc52c6ef55549d78651573c89a	0	0	0	0	0	0	0	0	0	0	0	0	0	/home/dhl_ec/bnelissen/Slides/CD3_manuscript/CD3_slides/AAA432.cd3/AAA432.cd3.run1	255	0.7	0.06	0.7	0.06	-9.16352472759	-12.965707189	1.69604062697	0.303489457031
58868.0	1572242.0	21651.0	25926.0	1572242.0	4000000.0	426.0	27.0	1.16	2.22	1.1	0.0400000000009	6.83	0.4	0.67	0.15	8.19	0.26	2.15	1.43	1.02	AAA432.cd3.X8.Y7.tile.tissue.png	519	1	2000	519	208ebc56d54a49312cc9d74f57b0f724	0	0	0	0	0	0	0	0	0	0	0	0	0	/home/dhl_ec/bnelissen/Slides/CD3_manuscript/CD3_slides/AAA432.cd3/AAA432.cd3.run1	255	0.7	0.06	0.7	0.06	-9.36436985785	-13.1842258588	1.95963418989	0.344731359375
97284.0	1600708.0	33946.0	40115.0	1600708.0	4000000.0	678.0	53.0	1.96	2.23	1.08	0.0499999999993	6.82	0.360000000001	0.669999999998	0.139999999999	8.2	0.280000000001	2.22	1.43	1.12	AAA432.cd3.X8.Y8.tile.tissue.png	520	1	2000	520	a3c24b133c435e2873373b4ead0ff880	0	0	0	0	0	0	0	0	0	0	0	0	0	/home/dhl_ec/bnelissen/Slides/CD3_manuscript/CD3_slides/AAA432.cd3/AAA432.cd3.run1	255	0.7	0.06	0.7	0.06	-9.48127008004	-13.1336849741	1.70986716422	0.41401603125
5967.0	1614673.0	3049.0	25764.0	1614673.0	4000000.0	73.0	10.0	1.89	1.58	1.08	0.0499999999993	6.87	0.390000000001	0.660000000002	0.140000000001	7.53	0.299999999999	2.15	1.82	1.19	AAA432.cd3.X8.Y9.tile.tissue.png	521	1	2000	521	6deeb68775b7e9b1143594304b5b549c	0	0	0	0	0	0	0	0	0	0	0	0	0	/home/dhl_ec/bnelissen/Slides/CD3_manuscript/CD3_slides/AAA432.cd3/AAA432.cd3.run1	255	0.7	0.06	0.7	0.06	-9.03414795675	-12.5574104159	1.59543221485	0.175856414062
400.0	856789.0	188.0	17880.0	856789.0	4000000.0	3.0	16.0	1.68	1.58	1.07	0.0499999999993	6.51	0.49	0.700000000001	0.18	6.9	0.23	2.11	1.43	0.5	AAA432.cd3.X9.Y1.tile.tissue.png	522	1	2000	522	65705c455f80ec7ef009ce40d785bf31	0	0	0	0	0	0	0	0	0	0	0	0	0	/home/dhl_ec/bnelissen/Slides/CD3_manuscript/CD3_slides/AAA432.cd3/AAA432.cd3.run1	255	0.7	0.06	0.7	0.06	-9.21322285676	-11.4287406674	1.02660462193	2.21238666406
18047.0	1699951.0	8514.0	12604.0	1699951.0	4000000.0	190.0	8.0	3.05	2.29	1.12	0.0500000000011	7.4	0.360000000001	0.68	0.139999999999	7.67	0.26	2.11	1.43	1.1	AAA432.cd3.X9.Y10.tile.tissue.png	523	1	2000	523	fe96c69b9313b60eae6a9c100327605c	0	0	0	0	0	0	0	0	0	0	0	0	0	/home/dhl_ec/bnelissen/Slides/CD3_manuscript/CD3_slides/AAA432.cd3/AAA432.cd3.run1	255	0.7	0.06	0.7	0.06	-8.87708313065	-12.1886233106	1.31052922385	0.141510425781
151158.0	2703771.0	55556.0	13825.0	2703771.0	4000000.0	1060.0	4.0	2.53	1.63	1.08	0.0400000000009	6.8	0.360000000001	0.789999999999	0.1	9.57	0.32	2.1	1.43	0.809999999999	AAA432.cd3.X9.Y11.tile.tissue.png	524	1	2000	524	3623217d8b0668bd31ed56e09be559c4	0	0	0	0	0	0	0	0	0	0	0	0	0	/home/dhl_ec/bnelissen/Slides/CD3_manuscript/CD3_slides/AAA432.cd3/AAA432.cd3.run1	255	0.7	0.06	0.7	0.06	-9.4605502125	-12.8770022711	1.73792395009	0.424392710937
90648.0	3792658.0	35530.0	15155.0	3792658.0	4000000.0	724.0	4.0	2.53	2.53	1.11	0.0400000000009	6.81	0.360000000001	0.67	0.0700000000015	9.85	0.380000000001	2.08	1.43	1.09	AAA432.cd3.X9.Y12.tile.tissue.png	525	1	2000	525	1c3696d00cc5aa5c184d7ad127c153b0	0	0	0	0	0	0	0	0	0	0	0	0	0	/home/dhl_ec/bnelissen/Slides/CD3_manuscript/CD3_slides/AAA432.cd3/AAA432.cd3.run1	255	0.7	0.06	0.7	0.06	-9.51021006644	-12.9124574075	1.7267191351	0.44955190332
54867.0	1677312.0	21994.0	9077.0	1677312.0	4000000.0	471.0	2.0	3.24	1.41	1.09	0.0399999999991	6.66	0.360000000001	0.669999999998	0.15	8.12	0.42	2.22	1.44	1.05	AAA432.cd3.X9.Y13.tile.tissue.png	526	1	2000	526	1473aec5563710c63e7a4bcbb8830249	0	0	0	0	0	0	0	0	0	0	0	0	0	/home/dhl_ec/bnelissen/Slides/CD3_manuscript/CD3_slides/AAA432.cd3/AAA432.cd3.run1	255	0.7	0.06	0.7	0.06	-9.14639302461	-12.8044322877	1.25904470296	0.215936867187
0.0	0.0	0.0	0.0	0.0	4000000.0	0.0	0.0	2.03	1.38	1.07	0.0500000000011	6.01	0.280000000001	0.67	0.210000000001	4.5	0.129999999999	1.87	1.43	0.51	AAA432.cd3.X9.Y14.tile.tissue.png	527	1	2000	527	e5f729a1baaed364f929b48ffd603ac7	0	0	0	0	0	0	0	0	0	0	0	0	0	/home/dhl_ec/bnelissen/Slides/CD3_manuscript/CD3_slides/AAA432.cd3/AAA432.cd3.run1	255	1.0	0.06	1.0	0.06	0.0	-12.1210435863	0.0	0.0950289793167
0.0	5167.0	0.0	468.0	5167.0	4000000.0	0.0	2.0	2.89	2.75	1.09	0.0399999999991	6.33	0.550000000001	1.1	0.309999999999	5.6	0.129999999999	1.93	1.44	1.01	AAA432.cd3.X9.Y15.tile.tissue.png	528	1	2000	528	e9412b873995b731022e48cf5374f0d8	0	0	0	0	0	0	0	0	0	0	0	0	0	/home/dhl_ec/bnelissen/Slides/CD3_manuscript/CD3_slides/AAA432.cd3/AAA432.cd3.run1	255	0.7	0.06	0.7	0.06	0.0	-12.4106218983	2.26404817381	0.0436800094604
0.0	2175.0	0.0	208.0	2175.0	4000000.0	0.0	1.0	2.6	2.38	1.09	0.0500000000011	6.35	0.35	0.66	0.199999999999	5.57	0.129999999999	1.94	1.43	1.07	AAA432.cd3.X9.Y16.tile.tissue.png	529	1	2000	529	e068903cfb1cd553b49f2d0ab3e811d9	0	0	0	0	0	0	0	0	0	0	0	0	0	/home/dhl_ec/bnelissen/Slides/CD3_manuscript/CD3_slides/AAA432.cd3/AAA432.cd3.run1	255	0.7	0.06	0.7	0.06	0.0	-12.6181548744	2.38051836386	0.0305350727844
61850.0	3810283.0	26900.0	8634.0	3810283.0	4000000.0	570.0	1.0	2.27	2.04	1.09	0.0500000000011	9.98	0.35	0.68	0.0699999999997	9.68	0.360000000001	2.06	1.43	1.19	AAA432.cd3.X9.Y17.tile.tissue.png	530	1	2000	530	68350e3ab712986096d4bf6b2db6bb70	0	0	0	0	0	0	0	0	0	0	0	0	0	/home/dhl_ec/bnelissen/Slides/CD3_manuscript/CD3_slides/AAA432.cd3/AAA432.cd3.run1	255	0.7	0.06	0.7	0.06	-8.67508550518	-11.8927098233	0.748120781258	0.156319331787
63808.0	4000000.0	28747.0	7996.0	4000000.0	4000000.0	621.0	1.0	3.11	2.26	1.08	0.0399999999991	6.12	0.27	0.67	0.0399999999991	9.58	0.349999999999	2.02	1.43	1.45	AAA432.cd3.X9.Y18.tile.tissue.png	531	1	2000	531	d86e6e27fe583897ccb84c18f279c578	0	0	0	0	0	0	0	0	0	0	0	0	0	/home/dhl_ec/bnelissen/Slides/CD3_manuscript/CD3_slides/AAA432.cd3/AAA432.cd3.run1	255	0.7	0.06	0.7	0.06	-9.26979237661	-11.6570576054	0.584131156372	0.140606777925
84579.0	3894643.0	32985.0	10964.0	3894643.0	4000000.0	662.0	1.0	3.03	2.98	1.04	0.0399999999991	6.54	0.34	0.669999999998	0.0500000000011	9.66	0.360000000001	2.03	1.44	1.0	AAA432.cd3.X9.Y19.tile.tissue.png	532	1	2000	532	18975c344a26adbce50e387e9907da19	0	0	0	0	0	0	0	0	0	0	0	0	0	/home/dhl_ec/bnelissen/Slides/CD3_manuscript/CD3_slides/AAA432.cd3/AAA432.cd3.run1	255	0.7	0.0641384492263	0.7	0.0641384492263	-9.05321993757	-12.1384648555	0.596298187539	0.175512523071
25357.0	3512156.0	9721.0	16312.0	3512156.0	4000000.0	192.0	6.0	3.24	2.16	1.05	0.0400000000009	6.13	0.34	0.67	0.0699999999997	8.77	0.32	2.07	1.69	1.91	AAA432.cd3.X9.Y2.tile.tissue.png	533	1	2000	533	fd15538b7412817d1f291592aeb8caaf	0	0	0	0	0	0	0	0	0	0	0	0	0	/home/dhl_ec/bnelissen/Slides/CD3_manuscript/CD3_slides/AAA432.cd3/AAA432.cd3.run1	255	0.7	0.06	0.7	0.06	-9.19227744305	-12.920987688	1.20894586619	0.49951712207
67334.0	3375601.0	27593.0	14621.0	3375601.0	4000000.0	564.0	7.0	3.17	1.23	1.08	0.0499999999993	6.37	0.35	0.670000000002	0.0900000000001	9.39	0.33	2.11	1.44	0.550000000001	AAA432.cd3.X9.Y20.tile.tissue.png	534	1	2000	534	ba2ac6e800d9099ece0e48bff337a801	0	0	0	0	0	0	0	0	0	0	0	0	0	/home/dhl_ec/bnelissen/Slides/CD3_manuscript/CD3_slides/AAA432.cd3/AAA432.cd3.run1	255	0.7	0.06	0.7	0.06	-8.9661890478	-12.4766015457	0.768791197069	0.232869296875
33513.0	2696037.0	14822.0	31580.0	2696037.0	4000000.0	316.0	38.0	3.97	2.56	1.1	0.0399999999991	6.66	0.380000000001	0.670000000002	0.110000000001	8.63	0.300000000001	2.17	1.45	1.05	AAA432.cd3.X9.Y21.tile.tissue.png	535	1	2000	535	425d18d563cd70b1830ec7c44e9fca35	0	0	0	0	0	0	0	0	0	0	0	0	0	/home/dhl_ec/bnelissen/Slides/CD3_manuscript/CD3_slides/AAA432.cd3/AAA432.cd3.run1	255	0.7	0.06	0.7	0.06	-9.23030811078	-12.8723106188	1.21050721153	0.282687205078
59192.0	3999971.0	24574.0	8006.0	3999971.0	4000000.0	564.0	1.0	2.14	2.2	1.08	0.0400000000009	6.67	0.349999999999	0.67	0.0599999999995	9.91	0.35	2.03	1.44	0.559999999999	AAA432.cd3.X9.Y22.tile.tissue.png	536	1	2000	536	a739c1fdf71bbb7ebdb1f263421bfc7c	0	0	0	0	0	0	0	0	0	0	0	0	0	/home/dhl_ec/bnelissen/Slides/CD3_manuscript/CD3_slides/AAA432.cd3/AAA432.cd3.run1	255	0.7	0.06	0.7	0.06	-9.52140852445	-12.5462889744	1.29936548388	0.224465810425
5588.0	1160434.0	2310.0	6697.0	1160434.0	3000000.0	51.0	4.0	2.02	2.22	0.809999999999	0.0300000000007	5.84	0.27	0.49	0.110000000001	5.68	0.190000000001	1.51	1.09	0.359999999999	AAA432.cd3.X9.Y23.tile.tissue.png	537	1	2000	537	ac36db69a85f88c68aef39cfedf134fe	0	0	0	0	0	0	0	0	0	0	0	0	0	/home/dhl_ec/bnelissen/Slides/CD3_manuscript/CD3_slides/AAA432.cd3/AAA432.cd3.run1	255	0.7	0.06	0.7	0.06	-8.83852737347	-10.3868301461	1.34572131807	0.335540984375
65161.0	4000000.0	26921.0	7996.0	4000000.0	4000000.0	585.0	1.0	1.94	1.68	1.05	0.0400000000009	6.05	0.27	0.67	0.0399999999991	9.6	0.35	2.02	1.44	0.6	AAA432.cd3.X9.Y3.tile.tissue.png	538	1	2000	538	348bef3c122e672b82c745ef79b8fe7f	0	0	0	0	0	0	0	0	0	0	0	0	0	/home/dhl_ec/bnelissen/Slides/CD3_manuscript/CD3_slides/AAA432.cd3/AAA432.cd3.run1	255	0.7	0.06	0.7	0.06	-9.5895814169	-12.2983265625	1.01307387851	0.329883603882
129022.0	3999946.0	47230.0	8018.0	3999946.0	4000000.0	957.0	1.0	2.25	2.3	1.15	0.0400000000009	5.87	0.34	0.68	0.0499999999993	10.07	0.369999999999	2.09	1.44	0.519999999999	AAA432.cd3.X9.Y4.tile.tissue.png	539	1	2000	539	c0f210b10c75d5f0b1a5353b2f54c007	0	0	0	0	0	0	0	0	0	0	0	0	0	/home/dhl_ec/bnelissen/Slides/CD3_manuscript/CD3_slides/AAA432.cd3/AAA432.cd3.run1	255	0.7	0.0766858410439	0.7	0.0766858410439	-9.02607537882	-12.7794812659	0.73136053566	0.238083072998
58100.0	3485739.0	23269.0	22034.0	3485739.0	4000000.0	500.0	9.0	3.42	1.88	1.08	0.0400000000009	7.16	0.360000000001	0.67	0.0799999999999	9.32	0.34	2.08	1.43	1.86	AAA432.cd3.X9.Y5.tile.tissue.png	540	1	2000	540	1a12937e5baac90ed7cca379bedccdec	0	0	0	0	0	0	0	0	0	0	0	0	0	/home/dhl_ec/bnelissen/Slides/CD3_manuscript/CD3_slides/AAA432.cd3/AAA432.cd3.run1	255	0.7	0.061507126317	0.7	0.061507126317	-8.93427461286	-12.7332418366	0.939046443113	0.355697097656
4456.0	1400433.0	2054.0	48149.0	1400433.0	4000000.0	49.0	39.0	1.58	1.2	1.08	0.0399999999991	6.62	0.369999999999	0.669999999998	0.15	7.56	0.390000000001	2.51	1.44	0.539999999999	AAA432.cd3.X9.Y6.tile.tissue.png	541	1	2000	541	0f1d861fbda48c16452fb4ff89041429	0	0	0	0	0	0	0	0	0	0	0	0	0	/home/dhl_ec/bnelissen/Slides/CD3_manuscript/CD3_slides/AAA432.cd3/AAA432.cd3.run1	255	0.7	0.06	0.7	0.06	-9.40816212569	-12.8007503385	1.58344268041	0.167588460937
30949.0	2077827.0	11961.0	36545.0	2077827.0	4000000.0	254.0	22.0	2.58	1.15	1.22	0.0499999999993	6.69	0.379999999999	0.679999999998	0.129999999999	8.01	0.280000000001	2.15	1.43	0.539999999999	AAA432.cd3.X9.Y7.tile.tissue.png	542	1	2000	542	ea10362db91586dfe3d01ce9c7e78fee	0	0	0	0	0	0	0	0	0	0	0	0	0	/home/dhl_ec/bnelissen/Slides/CD3_manuscript/CD3_slides/AAA432.cd3/AAA432.cd3.run1	255	0.7	0.06	0.7	0.06	-9.40808224162	-13.0429326248	1.81346947271	0.281517066406
104620.0	3554013.0	39359.0	18400.0	3554013.0	4000000.0	809.0	7.0	1.93	1.83	1.11	0.0400000000009	6.9	0.35	0.67	0.0599999999995	9.43	0.34	2.08	1.48	0.530000000001	AAA432.cd3.X9.Y8.tile.tissue.png	543	1	2000	543	2a2a7d36f3755119b887467449c3f6bc	0	0	0	0	0	0	0	0	0	0	0	0	0	/home/dhl_ec/bnelissen/Slides/CD3_manuscript/CD3_slides/AAA432.cd3/AAA432.cd3.run1	255	0.7	0.06	0.7	0.06	-9.32650577183	-13.1615370935	1.9027704259	0.439756298828
28079.0	3643573.0	13297.0	8779.0	3643573.0	4000000.0	301.0	1.0	1.52	2.62	1.04	0.0400000000009	6.04	0.349999999999	0.660000000002	0.0699999999997	8.92	0.33	2.04	1.43	1.25	AAA432.cd3.X9.Y9.tile.tissue.png	544	1	2000	544	835b2a52e35fc5b45d144a0df96b2e49	0	0	0	0	0	0	0	0	0	0	0	0	0	/home/dhl_ec/bnelissen/Slides/CD3_manuscript/CD3_slides/AAA432.cd3/AAA432.cd3.run1	255	0.7	0.06	0.7	0.06	-8.86267991156	-12.3714377057	0.965818887311	0.207669192871
[truncated: 2 more columns]
