# Supplementary material for: SlideToolkit: An Assistive Toolset for the Histological Quantification of Whole Slide Images
Source: PLoS One. 2014 Nov 5;9(11):e110289. doi: 10.1371/journal.pone.0110289 (PMC4220929; doi:10.1371/journal.pone.0110289)
Supplement: RawData S1 — ICC and BlandAltman plot - measurements and r-script.zip. Measurements of Run1 and Run2, including the code for the calculation of the intraclass correlation coefficient (ICC) and the code for the Bland and Altman plot. (ZIP) [file pone.0110289.s003.zip › cellprofiler.measurements/run1.6e2fc9e23604f887e537ae402194e219.DefaultOUT_Image.csv]

AreaOccupied_AreaOccupied_DAB_Nuclei	AreaOccupied_AreaOccupied_Tissue	AreaOccupied_Perimeter_DAB_Nuclei	AreaOccupied_Perimeter_Tissue	AreaOccupied_TotalArea_DAB_Nuclei	AreaOccupied_TotalArea_Tissue	Count_DAB_Nuclei	Count_Tissue	ExecutionTime_01LoadImages	ExecutionTime_02ColorToGray	ExecutionTime_03Smooth	ExecutionTime_04ImageMath	ExecutionTime_05IdentifyPrimaryObjects	ExecutionTime_06MeasureImageAreaOccupied	ExecutionTime_07UnmixColors	ExecutionTime_08MaskImage	ExecutionTime_09IdentifyPrimaryObjects	ExecutionTime_10MeasureImageAreaOccupied	ExecutionTime_11OverlayOutlines	ExecutionTime_12OverlayOutlines	ExecutionTime_13SaveImages	FileName_Original	Group_Index	Group_Number	Height_Original	ImageNumber	MD5Digest_Original	ModuleError_01LoadImages	ModuleError_02ColorToGray	ModuleError_03Smooth	ModuleError_04ImageMath	ModuleError_05IdentifyPrimaryObjects	ModuleError_06MeasureImageAreaOccupied	ModuleError_07UnmixColors	ModuleError_08MaskImage	ModuleError_09IdentifyPrimaryObjects	ModuleError_10MeasureImageAreaOccupied	ModuleError_11OverlayOutlines	ModuleError_12OverlayOutlines	ModuleError_13SaveImages	PathName_Original	Scaling_Original	Threshold_FinalThreshold_DAB_Nuclei	Threshold_FinalThreshold_Tissue	Threshold_OrigThreshold_DAB_Nuclei	Threshold_OrigThreshold_Tissue	Threshold_SumOfEntropies_DAB_Nuclei	Threshold_SumOfEntropies_Tissue	Threshold_WeightedVariance_DAB_Nuclei	Threshold_WeightedVariance_Tissue
0.0	0.0	0.0	0.0	0.0	4000000.0	0.0	0.0	2.29	1.59	1.83	0.08	9.15	0.47	1.44	0.33	6.91	0.21	3.01	2.27	1.45	AAA328.CD3.X0.Y11.tile.tissue.png	1	1	2000	1	0e1639d39ebc7e2b307d7f48ad19d16d	0	0	0	0	0	0	0	0	0	0	0	0	0	/home/dhl_ec/bnelissen/Slides/CD3_manuscript/CD3_slides/AAA328.CD3/AAA328.CD3.run1	255	1.0	0.06	1.0	0.06	0.0	-10.190868726	0.0	4.25855000152
300.0	44524.0	126.0	1736.0	44524.0	4000000.0	2.0	3.0	1.31	1.74	1.8	0.08	8.84	0.56	1.24	0.3	9.09	0.31	3.29	2.26	1.05	AAA328.CD3.X0.Y12.tile.tissue.png	2	1	2000	2	5036b913e8299372044fd3bd1b73e2f9	0	0	0	0	0	0	0	0	0	0	0	0	0	/home/dhl_ec/bnelissen/Slides/CD3_manuscript/CD3_slides/AAA328.CD3/AAA328.CD3.run1	255	0.7	0.06	0.7	0.06	-8.81654805405	-11.596388875	3.15867331925	1.4886455918
246.0	4154.0	108.0	422.0	4154.0	4000000.0	2.0	2.0	1.68	2.6	1.76	0.09	8.15	0.54	1.34	0.31	8.93	0.31	3.07	2.09	0.67	AAA328.CD3.X0.Y13.tile.tissue.png	3	1	2000	3	bf14e9ffd5c093f575c3c1dad278b721	0	0	0	0	0	0	0	0	0	0	0	0	0	/home/dhl_ec/bnelissen/Slides/CD3_manuscript/CD3_slides/AAA328.CD3/AAA328.CD3.run1	255	0.7	0.06	0.7	0.06	-9.43660678966	-12.4573428784	2.70118584418	2.91528951569
0.0	12356.0	0.0	1186.0	12356.0	4000000.0	0.0	4.0	1.28	1.68	1.77	0.08	9.4	0.55	1.27	0.32	8.56	0.22	3.11	2.31	0.6	AAA328.CD3.X0.Y14.tile.tissue.png	4	1	2000	4	35a3ab01936cf32a06331e85027a759c	0	0	0	0	0	0	0	0	0	0	0	0	0	/home/dhl_ec/bnelissen/Slides/CD3_manuscript/CD3_slides/AAA328.CD3/AAA328.CD3.run1	255	0.7	0.06	0.7	0.06	-8.70281997634	-12.2943117809	5.41779698893	2.97532814563
17139.0	1294680.0	7462.0	8574.0	1294680.0	4000000.0	162.0	4.0	2.51	2.67	1.78	0.08	9.85	0.56	1.23	0.24	10.94	0.54	3.35	2.27	0.79	AAA328.CD3.X0.Y15.tile.tissue.png	5	1	2000	5	af409b33ab9c3dbc1dc2a078623e6344	0	0	0	0	0	0	0	0	0	0	0	0	0	/home/dhl_ec/bnelissen/Slides/CD3_manuscript/CD3_slides/AAA328.CD3/AAA328.CD3.run1	255	0.7	0.06	0.7	0.06	-9.75502310335	-12.1789166961	4.87842962784	1.01145889062
3453.0	153525.0	1239.0	4843.0	153525.0	4000000.0	27.0	9.0	2.06	1.87	1.74	0.08	9.84	0.56	1.33	0.31	9.29	0.32	3.23	2.31	0.6	AAA328.CD3.X0.Y16.tile.tissue.png	6	1	2000	6	e4f9cbb76a5b2cbc3b5030260b8f065c	0	0	0	0	0	0	0	0	0	0	0	0	0	/home/dhl_ec/bnelissen/Slides/CD3_manuscript/CD3_slides/AAA328.CD3/AAA328.CD3.run1	255	0.7	0.06	0.7	0.06	-9.8440476047	-12.4904618798	4.80851762969	1.48173608789
0.0	2917.0	0.0	485.0	2917.0	4000000.0	0.0	1.0	1.09	1.83	1.79	0.08	9.4	0.55	1.36	0.32	8.01	0.22	3.09	2.31	0.61	AAA328.CD3.X1.Y10.tile.tissue.png	7	1	2000	7	f407171a6a4199cb6ac9b423378228a5	0	0	0	0	0	0	0	0	0	0	0	0	0	/home/dhl_ec/bnelissen/Slides/CD3_manuscript/CD3_slides/AAA328.CD3/AAA328.CD3.run1	255	0.7	0.06	0.7	0.06	0.0	-11.1198036723	4.72779182379	7.99303536208
0.0	6671.0	0.0	390.0	6671.0	4000000.0	0.0	1.0	2.24	1.23	1.15	0.06	6.61	0.37	0.76	0.21	5.62	0.14	2.06	1.52	0.45	AAA328.CD3.X1.Y11.tile.tissue.png	8	1	2000	8	0868f6b1c2b590f57c78bfd8dbb8d025	0	0	0	0	0	0	0	0	0	0	0	0	0	/home/dhl_ec/bnelissen/Slides/CD3_manuscript/CD3_slides/AAA328.CD3/AAA328.CD3.run1	255	0.7	0.06	0.7	0.06	0.0	-9.5443888122	0.0188564219909	4.73672217204
1450.0	257783.0	770.0	4475.0	257783.0	4000000.0	20.0	3.0	2.13	2.47	1.15	0.06	6.69	0.37	0.73	0.2	6.72	0.22	2.12	1.53	0.39	AAA328.CD3.X1.Y12.tile.tissue.png	9	1	2000	9	67b28f585c6eee8fe1cdd7e070f73b20	0	0	0	0	0	0	0	0	0	0	0	0	0	/home/dhl_ec/bnelissen/Slides/CD3_manuscript/CD3_slides/AAA328.CD3/AAA328.CD3.run1	255	0.7	0.06	0.7	0.06	-9.41677314053	-12.2732086809	3.5536086586	0.127242517578
31955.0	2140057.0	14157.0	13548.0	2140057.0	4000000.0	319.0	7.0	0.94	1.27	1.11	0.04	6.66	0.37	0.81	0.13	11.04	0.49	3.35	2.33	0.73	AAA328.CD3.X1.Y13.tile.tissue.png	10	1	2000	10	e0dddc97faa462e3f0c9e9a14beb6582	0	0	0	0	0	0	0	0	0	0	0	0	0	/home/dhl_ec/bnelissen/Slides/CD3_manuscript/CD3_slides/AAA328.CD3/AAA328.CD3.run1	255	0.7	0.06	0.7	0.06	-9.68046592095	-12.1079432266	3.78603353341	0.284227859375
46808.0	2755065.0	20466.0	26769.0	2755065.0	4000000.0	430.0	5.0	2.96	2.63	1.76	0.07	10.39	0.57	1.19	0.15	12.16	0.49	3.37	2.33	0.68	AAA328.CD3.X1.Y14.tile.tissue.png	11	1	2000	11	721e6f8c622c4eab1735b582f3e56620	0	0	0	0	0	0	0	0	0	0	0	0	0	/home/dhl_ec/bnelissen/Slides/CD3_manuscript/CD3_slides/AAA328.CD3/AAA328.CD3.run1	255	0.7	0.06	0.7	0.06	-9.74059977	-12.3848641168	4.21128502228	0.43581596875
70044.0	2413215.0	31067.0	13677.0	2413215.0	4000000.0	690.0	6.0	1.29	1.76	1.79	0.07	10.3	0.57	1.2	0.17	12.54	0.48	3.35	2.35	0.68	AAA328.CD3.X1.Y15.tile.tissue.png	12	1	2000	12	81a3677dbd79d90790259dd172951cba	0	0	0	0	0	0	0	0	0	0	0	0	0	/home/dhl_ec/bnelissen/Slides/CD3_manuscript/CD3_slides/AAA328.CD3/AAA328.CD3.run1	255	0.7	0.06	0.7	0.06	-9.72037430026	-12.0803499669	4.44541548025	0.411677125
11712.0	651287.0	4751.0	6710.0	651287.0	4000000.0	88.0	4.0	1.14	1.56	1.72	0.08	9.91	0.56	1.26	0.28	9.92	0.35	3.21	2.34	0.59	AAA328.CD3.X1.Y16.tile.tissue.png	13	1	2000	13	822363e8a3d912ee42b4807d21ba78ad	0	0	0	0	0	0	0	0	0	0	0	0	0	/home/dhl_ec/bnelissen/Slides/CD3_manuscript/CD3_slides/AAA328.CD3/AAA328.CD3.run1	255	0.7	0.06	0.7	0.06	-9.62054522688	-12.1307065684	5.45198332892	1.48288057422
0.0	0.0	0.0	0.0	0.0	4000000.0	0.0	0.0	1.09	1.25	1.77	0.08	9.03	0.47	1.44	0.32	6.61	0.2	2.99	2.34	0.55	AAA328.CD3.X1.Y8.tile.tissue.png	14	1	2000	14	65f6cdd21e5113e37cdf391ec2f0a7c7	0	0	0	0	0	0	0	0	0	0	0	0	0	/home/dhl_ec/bnelissen/Slides/CD3_manuscript/CD3_slides/AAA328.CD3/AAA328.CD3.run1	255	1.0	0.06	1.0	0.06	0.0	-10.1238548991	0.0	2.58749952875
0.0	0.0	0.0	0.0	0.0	4000000.0	0.0	0.0	1.05	1.76	1.74	0.08	8.13	0.46	1.41	0.32	6.47	0.2	3.03	2.32	0.56	AAA328.CD3.X1.Y9.tile.tissue.png	15	1	2000	15	46966a555100e58b54b34f782c831a29	0	0	0	0	0	0	0	0	0	0	0	0	0	/home/dhl_ec/bnelissen/Slides/CD3_manuscript/CD3_slides/AAA328.CD3/AAA328.CD3.run1	255	1.0	0.06	1.0	0.06	0.0	0.0	0.0	5.923759
71.0	12339.0	36.0	1298.0	12339.0	4000000.0	1.0	6.0	2.88	2.28	1.74	0.07	9.58	0.55	1.18	0.31	8.77	0.3	3.14	2.34	0.6	AAA328.CD3.X10.Y0.tile.tissue.png	16	1	2000	16	761888f132964280b1b841426dc13462	0	0	0	0	0	0	0	0	0	0	0	0	0	/home/dhl_ec/bnelissen/Slides/CD3_manuscript/CD3_slides/AAA328.CD3/AAA328.CD3.run1	255	0.7	0.06	0.7	0.06	-9.06065292455	-10.4725778225	1.70018070224	0.27944064624
13063.0	2769034.0	5285.0	8701.0	2769034.0	4000000.0	105.0	1.0	1.43	2.06	1.77	0.0600000000001	9.62	0.56	1.21	0.15	12.48	0.48	3.28	2.35	0.64	AAA328.CD3.X10.Y1.tile.tissue.png	17	1	2000	17	134283fe34c02eaecda8131c0248b08e	0	0	0	0	0	0	0	0	0	0	0	0	0	/home/dhl_ec/bnelissen/Slides/CD3_manuscript/CD3_slides/AAA328.CD3/AAA328.CD3.run1	255	0.7	0.0600052096071	0.7	0.0600052096071	-8.28773236861	-11.2414988785	0.756335919338	0.115500080078
13694.0	1210452.0	6426.0	17368.0	1210452.0	4000000.0	146.0	9.0	1.21	1.6	1.76	0.0599999999999	9.82	0.56	1.2	0.24	10.63	0.39	3.24	2.29	0.87	AAA328.CD3.X10.Y10.tile.tissue.png	18	1	2000	18	244bebaab87d71e651d2478bcaff0085	0	0	0	0	0	0	0	0	0	0	0	0	0	/home/dhl_ec/bnelissen/Slides/CD3_manuscript/CD3_slides/AAA328.CD3/AAA328.CD3.run1	255	0.7	0.06	0.7	0.06	-9.71997889368	-12.2791814823	3.13437117793	0.20825609375
190288.0	3345031.0	73464.0	33524.0	3345031.0	4000000.0	1588.0	14.0	1.47	3.54	1.73	0.0700000000001	22.46	0.59	1.19	0.11	15.08	0.56	3.36	2.29	0.69	AAA328.CD3.X10.Y11.tile.tissue.png	19	1	2000	19	0d8d37af774dc58a27aed8a9e9a9ac4e	0	0	0	0	0	0	0	0	0	0	0	0	0	/home/dhl_ec/bnelissen/Slides/CD3_manuscript/CD3_slides/AAA328.CD3/AAA328.CD3.run1	255	0.7	0.06	0.7	0.06	-9.70788161133	-12.9731014032	2.6473239861	0.52297378125
34039.0	3512655.0	16647.0	15721.0	3512655.0	4000000.0	369.0	2.0	1.51	2.47	1.76	0.0699999999999	9.93	0.56	1.19	0.1	13.36	0.54	3.29	2.33	0.63	AAA328.CD3.X10.Y12.tile.tissue.png	20	1	2000	20	15de906a78da57ef07e3c8ded937935b	0	0	0	0	0	0	0	0	0	0	0	0	0	/home/dhl_ec/bnelissen/Slides/CD3_manuscript/CD3_slides/AAA328.CD3/AAA328.CD3.run1	255	0.7	0.06	0.7	0.06	-9.11830360393	-12.0594218675	1.62795816066	0.210887191406
5965.0	2076023.0	2936.0	12004.0	2076023.0	4000000.0	66.0	3.0	1.3	1.72	1.77	0.0700000000001	9.86	0.58	1.2	0.19	11.41	0.43	3.27	2.34	0.62	AAA328.CD3.X10.Y13.tile.tissue.png	21	1	2000	21	405c937ea7ac40865a441aad08bf721d	0	0	0	0	0	0	0	0	0	0	0	0	0	/home/dhl_ec/bnelissen/Slides/CD3_manuscript/CD3_slides/AAA328.CD3/AAA328.CD3.run1	255	0.7	0.06	0.7	0.06	-8.47076446063	-11.404696737	1.06462871822	0.121928304688
0.0	6146.0	0.0	449.0	6146.0	4000000.0	0.0	1.0	1.2	1.6	1.73	0.0799999999999	9.47	0.55	1.38	0.32	7.74	0.23	3.1	2.34	0.55	AAA328.CD3.X10.Y14.tile.tissue.png	22	1	2000	22	73cfc25d61ddd5f0dd12bdd22eaa686a	0	0	0	0	0	0	0	0	0	0	0	0	0	/home/dhl_ec/bnelissen/Slides/CD3_manuscript/CD3_slides/AAA328.CD3/AAA328.CD3.run1	255	0.7	0.06	0.7	0.06	0.0	-10.7254840402	0.0143232981778	8.96645086333
68296.0	2453065.0	28710.0	17389.0	2453065.0	4000000.0	583.0	11.0	1.26	1.79	1.75	0.0699999999999	10.04	0.57	1.18	0.17	12.79	0.48	3.3	2.33	0.62	AAA328.CD3.X10.Y2.tile.tissue.png	23	1	2000	23	83018dfafed6ebfb7f1d550b633180d9	0	0	0	0	0	0	0	0	0	0	0	0	0	/home/dhl_ec/bnelissen/Slides/CD3_manuscript/CD3_slides/AAA328.CD3/AAA328.CD3.run1	255	0.7	0.06	0.7	0.06	-8.57909905952	-12.057216965	1.02788448003	0.290122359375
160129.0	3165943.0	67667.0	19063.0	3165943.0	4000000.0	1373.0	4.0	1.23	1.84	1.76	0.0699999999999	9.93	0.58	1.2	0.13	15.01	0.55	3.33	2.3	0.64	AAA328.CD3.X10.Y3.tile.tissue.png	24	1	2000	24	aa05d36036cf79ce75ccde54a835eaff	0	0	0	0	0	0	0	0	0	0	0	0	0	/home/dhl_ec/bnelissen/Slides/CD3_manuscript/CD3_slides/AAA328.CD3/AAA328.CD3.run1	255	0.7	0.0637363323329	0.7	0.0637363323329	-9.29228366521	-12.9236953621	2.30302524642	0.474622195312
117794.0	2579693.0	49287.0	15520.0	2579693.0	4000000.0	968.0	6.0	1.29	1.87	1.76	0.0799999999999	9.88	0.56	1.26	0.17	13.25	0.51	3.36	2.35	0.63	AAA328.CD3.X10.Y4.tile.tissue.png	25	1	2000	25	fe229142fdcdc496f5151808b5540f76	0	0	0	0	0	0	0	0	0	0	0	0	0	/home/dhl_ec/bnelissen/Slides/CD3_manuscript/CD3_slides/AAA328.CD3/AAA328.CD3.run1	255	0.7	0.06	0.7	0.06	-9.1786340601	-12.5148518813	2.26046794151	2.24956071875
0.0	0.0	0.0	0.0	0.0	4000000.0	0.0	0.0	0.95	1.27	1.74	0.08	9.13	0.47	1.4	0.31	6.54	0.2	3.05	2.35	0.58	AAA328.CD3.X10.Y8.tile.tissue.png	26	1	2000	26	9d0aeb36454207a98916e7f1b754e6e2	0	0	0	0	0	0	0	0	0	0	0	0	0	/home/dhl_ec/bnelissen/Slides/CD3_manuscript/CD3_slides/AAA328.CD3/AAA328.CD3.run1	255	1.0	0.06	1.0	0.06	0.0	-11.4761844153	0.0	7.07515235908
0.0	0.0	0.0	0.0	0.0	4000000.0	0.0	0.0	1.16	1.73	1.73	0.08	9.04	0.46	1.24	0.31	6.56	0.2	3.03	2.34	0.59	AAA328.CD3.X10.Y9.tile.tissue.png	27	1	2000	27	8551d91b05549f7a5e8aa7b5284c8f91	0	0	0	0	0	0	0	0	0	0	0	0	0	/home/dhl_ec/bnelissen/Slides/CD3_manuscript/CD3_slides/AAA328.CD3/AAA328.CD3.run1	255	1.0	0.06	1.0	0.06	0.0	-10.6503419515	0.0	3.75976840307
0.0	33293.0	0.0	2515.0	33293.0	4000000.0	0.0	8.0	2.53	2.29	1.74	0.0699999999999	9.52	0.55	1.18	0.31	8.55	0.21	3.12	2.3	0.56	AAA328.CD3.X11.Y0.tile.tissue.png	28	1	2000	28	f26ad528e4a948a4f50881de666e210d	0	0	0	0	0	0	0	0	0	0	0	0	0	/home/dhl_ec/bnelissen/Slides/CD3_manuscript/CD3_slides/AAA328.CD3/AAA328.CD3.run1	255	0.7	0.06	0.7	0.06	-6.90060043622	-9.30986143994	0.326554473214	0.28452573645
15434.0	1691463.0	5882.0	10015.0	1691463.0	4000000.0	117.0	6.0	2.04	2.38	1.76	0.0700000000001	9.67	0.58	1.2	0.21	11.28	0.42	3.21	2.28	0.6	AAA328.CD3.X11.Y1.tile.tissue.png	29	1	2000	29	53c2eb8c3e17efbc3b5690920d03bd97	0	0	0	0	0	0	0	0	0	0	0	0	0	/home/dhl_ec/bnelissen/Slides/CD3_manuscript/CD3_slides/AAA328.CD3/AAA328.CD3.run1	255	0.7	0.06	0.7	0.06	-8.46918061683	-11.4840419633	1.0935396608	0.146056585938
80728.0	2019382.0	30716.0	17105.0	2019382.0	4000000.0	646.0	6.0	1.46	2.11	1.77	0.0699999999999	9.25	0.38	0.73	0.13	9.04	0.44	2.36	1.52	0.42	AAA328.CD3.X11.Y10.tile.tissue.png	30	1	2000	30	d402ad7960b4436cd0988afe963f66cb	0	0	0	0	0	0	0	0	0	0	0	0	0	/home/dhl_ec/bnelissen/Slides/CD3_manuscript/CD3_slides/AAA328.CD3/AAA328.CD3.run1	255	0.7	0.06	0.7	0.06	-9.7995221135	-12.8805707205	2.58109631322	0.414521359375
141558.0	2068891.0	49771.0	15640.0	2068891.0	4000000.0	1061.0	5.0	2.61	2.09	1.26	0.05	6.77	0.39	0.74	0.13	9.47	0.32	2.22	1.52	0.57	AAA328.CD3.X11.Y11.tile.tissue.png	31	1	2000	31	f0311952393ee75e1fe9b3b895b41d9e	0	0	0	0	0	0	0	0	0	0	0	0	0	/home/dhl_ec/bnelissen/Slides/CD3_manuscript/CD3_slides/AAA328.CD3/AAA328.CD3.run1	255	0.7	0.06	0.7	0.06	-9.66646568666	-12.319248641	2.13571321466	0.2880349375
28407.0	2410990.0	12597.0	14897.0	2410990.0	4000000.0	270.0	6.0	2.85	3.23	1.13	0.05	8.68	0.56	1.21	0.18	12.08	0.46	3.36	2.35	0.8	AAA328.CD3.X11.Y12.tile.tissue.png	32	1	2000	32	ea1ae982cf540ed5639b566885b12a78	0	0	0	0	0	0	0	0	0	0	0	0	0	/home/dhl_ec/bnelissen/Slides/CD3_manuscript/CD3_slides/AAA328.CD3/AAA328.CD3.run1	255	0.7	0.06	0.7	0.06	-9.15130885086	-12.0040053851	1.58870186025	0.195987734375
4320.0	786350.0	1920.0	10527.0	786350.0	4000000.0	42.0	5.0	2.01	2.62	1.77	0.0699999999999	10.89	0.55	1.18	0.27	9.95	0.37	3.28	2.33	1.05	AAA328.CD3.X11.Y13.tile.tissue.png	33	1	2000	33	95c50a4c627bca7bd0d54e8ad7d98ebb	0	0	0	0	0	0	0	0	0	0	0	0	0	/home/dhl_ec/bnelissen/Slides/CD3_manuscript/CD3_slides/AAA328.CD3/AAA328.CD3.run1	255	0.7	0.06	0.7	0.06	-9.10824296511	-11.7135714732	1.66855471793	0.1901588125
0.0	0.0	0.0	0.0	0.0	4000000.0	0.0	0.0	3.93	2.71	1.72	0.0800000000002	8.98	0.47	1.41	0.31	6.24	0.2	3.03	2.33	0.59	AAA328.CD3.X11.Y14.tile.tissue.png	34	1	2000	34	00a80c07aef8dab234a835a052dd2624	0	0	0	0	0	0	0	0	0	0	0	0	0	/home/dhl_ec/bnelissen/Slides/CD3_manuscript/CD3_slides/AAA328.CD3/AAA328.CD3.run1	255	1.0	0.06	1.0	0.06	0.0	-11.218354672	0.0	5.73113913554
145896.0	3059387.0	56505.0	22625.0	3059387.0	4000000.0	1084.0	18.0	1.8	2.77	1.72	0.0699999999999	13.39	0.56	1.2	0.14	14.39	0.53	3.36	2.31	0.64	AAA328.CD3.X11.Y2.tile.tissue.png	35	1	2000	35	2775372c8fde3a4ae63c33572b0781b9	0	0	0	0	0	0	0	0	0	0	0	0	0	/home/dhl_ec/bnelissen/Slides/CD3_manuscript/CD3_slides/AAA328.CD3/AAA328.CD3.run1	255	0.7	0.06	0.7	0.06	-8.90491695066	-12.2775050711	1.89064612447	0.537445001953
17753.0	364781.0	6327.0	8816.0	364781.0	4000000.0	115.0	14.0	1.11	1.54	1.73	0.0699999999999	9.91	0.57	1.2	0.3	9.89	0.33	3.25	2.35	0.58	AAA328.CD3.X11.Y3.tile.tissue.png	36	1	2000	36	ed39508a0f30d81e3061f2fc127ec6ae	0	0	0	0	0	0	0	0	0	0	0	0	0	/home/dhl_ec/bnelissen/Slides/CD3_manuscript/CD3_slides/AAA328.CD3/AAA328.CD3.run1	255	0.7	0.06	0.7	0.06	-9.45526413946	-10.7940783746	1.7602182921	0.547683992187
1644.0	48671.0	714.0	2571.0	48671.0	4000000.0	12.0	5.0	1.3	2.16	1.73	0.0799999999999	9.53	0.56	1.42	0.32	9.01	0.31	3.17	2.33	0.55	AAA328.CD3.X11.Y4.tile.tissue.png	37	1	2000	37	b55f2b036982fe5feeb8c2ec3f67a356	0	0	0	0	0	0	0	0	0	0	0	0	0	/home/dhl_ec/bnelissen/Slides/CD3_manuscript/CD3_slides/AAA328.CD3/AAA328.CD3.run1	255	0.7	0.06	0.7	0.06	-9.3668351735	-12.7261259511	2.2949626752	1.68882308301
0.0	3573.0	0.0	400.0	3573.0	4000000.0	0.0	2.0	1.3	1.99	1.77	0.0799999999999	9.52	0.55	1.32	0.31	8.62	0.21	3.05	2.31	0.58	AAA328.CD3.X11.Y7.tile.tissue.png	38	1	2000	38	bde3f1ec0975068ae57c73f660602ceb	0	0	0	0	0	0	0	0	0	0	0	0	0	/home/dhl_ec/bnelissen/Slides/CD3_manuscript/CD3_slides/AAA328.CD3/AAA328.CD3.run1	255	0.7	0.06	0.7	0.06	-9.34666207827	-12.0006276759	1.72095520709	6.71515238623
0.0	4433.0	0.0	426.0	4433.0	4000000.0	0.0	2.0	1.37	2.93	1.76	0.0599999999999	9.45	0.55	1.19	0.31	8.54	0.23	3.11	2.34	0.58	AAA328.CD3.X11.Y8.tile.tissue.png	39	1	2000	39	315543ffc3f607ccc29cd17711bf9149	0	0	0	0	0	0	0	0	0	0	0	0	0	/home/dhl_ec/bnelissen/Slides/CD3_manuscript/CD3_slides/AAA328.CD3/AAA328.CD3.run1	255	0.7	0.06	0.7	0.06	-8.61291671404	-12.7019150226	1.63395955899	0.0583045857239
10704.0	658821.0	4713.0	13591.0	658821.0	4000000.0	103.0	7.0	3.5	2.33	1.73	0.0700000000002	9.78	0.55	1.04	0.19	7.37	0.24	2.18	1.53	0.39	AAA328.CD3.X11.Y9.tile.tissue.png	40	1	2000	40	0ab146142fee6b27cfb1ffefbc53634d	0	0	0	0	0	0	0	0	0	0	0	0	0	/home/dhl_ec/bnelissen/Slides/CD3_manuscript/CD3_slides/AAA328.CD3/AAA328.CD3.run1	255	0.7	0.06	0.7	0.06	-9.6317715919	-12.4197161448	3.00761970847	0.1411844375
281.0	219535.0	123.0	6641.0	219535.0	4000000.0	3.0	11.0	1.07	1.47	1.26	0.05	6.71	0.37	0.74	0.2	6.68	0.32	2.22	1.52	0.38	AAA328.CD3.X12.Y0.tile.tissue.png	41	1	2000	41	31848813a0bc6a25b9b74550cac3c376	0	0	0	0	0	0	0	0	0	0	0	0	0	/home/dhl_ec/bnelissen/Slides/CD3_manuscript/CD3_slides/AAA328.CD3/AAA328.CD3.run1	255	0.7	0.06	0.7	0.06	-7.19716881964	-10.0928778259	0.292807738933	1.81040983398
3531.0	354529.0	1421.0	4792.0	354529.0	4000000.0	25.0	5.0	1.13	1.14	1.13	0.0500000000002	6.65	0.38	0.73	0.2	6.99	0.22	2.08	1.53	0.57	AAA328.CD3.X12.Y1.tile.tissue.png	42	1	2000	42	2e35a0329dd0d18ab7476edd1e260764	0	0	0	0	0	0	0	0	0	0	0	0	0	/home/dhl_ec/bnelissen/Slides/CD3_manuscript/CD3_slides/AAA328.CD3/AAA328.CD3.run1	255	0.7	0.06	0.7	0.06	-8.78210345751	-11.8753406609	1.93909067336	0.133616445312
260704.0	3694871.0	99513.0	16468.0	3694871.0	4000000.0	2159.0	3.0	2.45	1.68	1.14	0.0700000000002	7.96	0.37	0.75	0.0699999999999	11.27	0.52	2.24	1.53	0.52	AAA328.CD3.X12.Y10.tile.tissue.png	43	1	2000	43	50bed7aff5444f8221e2525eca0ace81	0	0	0	0	0	0	0	0	0	0	0	0	0	/home/dhl_ec/bnelissen/Slides/CD3_manuscript/CD3_slides/AAA328.CD3/AAA328.CD3.run1	255	0.7	0.06	0.7	0.06	-9.6330275923	-12.8182011028	2.6495284359	0.615262673828
66256.0	3595519.0	28565.0	13022.0	3595519.0	4000000.0	619.0	1.0	2.57	2.93	1.12	0.05	7.06	0.38	0.76	0.0699999999999	10.11	0.37	2.24	1.52	0.43	AAA328.CD3.X12.Y11.tile.tissue.png	44	1	2000	44	43e47ffc2bbeffb45e072aa6180e161f	0	0	0	0	0	0	0	0	0	0	0	0	0	/home/dhl_ec/bnelissen/Slides/CD3_manuscript/CD3_slides/AAA328.CD3/AAA328.CD3.run1	255	0.7	0.06	0.7	0.06	-9.07194479345	-12.0440814921	1.5631976565	0.194976351074
4463.0	1441962.0	2320.0	18221.0	1441962.0	4000000.0	49.0	16.0	0.91	1.12	1.16	0.05	7.22	0.38	0.75	0.15	7.71	0.38	2.54	1.52	0.58	AAA328.CD3.X12.Y12.tile.tissue.png	45	1	2000	45	7b141a64e9bf7b544cbd44cf60eebf0c	0	0	0	0	0	0	0	0	0	0	0	0	0	/home/dhl_ec/bnelissen/Slides/CD3_manuscript/CD3_slides/AAA328.CD3/AAA328.CD3.run1	255	0.7	0.06	0.7	0.06	-8.78387548449	-12.1642696431	1.54019827225	0.2887841875
55.0	298200.0	35.0	7171.0	298200.0	4000000.0	1.0	6.0	0.92	1.22	1.13	0.05	6.58	0.51	0.74	0.19	6.9	0.23	2.14	1.52	0.55	AAA328.CD3.X12.Y13.tile.tissue.png	46	1	2000	46	0bfaa4a5a52d8a8b5181deb34ca34ee1	0	0	0	0	0	0	0	0	0	0	0	0	0	/home/dhl_ec/bnelissen/Slides/CD3_manuscript/CD3_slides/AAA328.CD3/AAA328.CD3.run1	255	0.7	0.06	0.7	0.06	-6.31835174544	-9.24950094077	0.0559763383276	0.903866777222
0.0	0.0	0.0	0.0	0.0	4000000.0	0.0	0.0	1.11	1.34	1.1	0.0600000000002	5.55	0.29	1.09	0.21	4.79	0.13	2.01	1.51	0.53	AAA328.CD3.X12.Y14.tile.tissue.png	47	1	2000	47	203e312b91abce49cdb5d52268ec19b6	0	0	0	0	0	0	0	0	0	0	0	0	0	/home/dhl_ec/bnelissen/Slides/CD3_manuscript/CD3_slides/AAA328.CD3/AAA328.CD3.run1	255	1.0	0.06	1.0	0.06	0.0	0.0	0.0	5.9611865
10851.0	986024.0	4205.0	20799.0	986024.0	4000000.0	80.0	20.0	1.31	1.65	1.12	0.05	6.94	0.38	0.74	0.18	7.88	0.37	2.25	1.53	0.47	AAA328.CD3.X12.Y2.tile.tissue.png	48	1	2000	48	d9e5583fd85373dbbd3a4509b82fc422	0	0	0	0	0	0	0	0	0	0	0	0	0	/home/dhl_ec/bnelissen/Slides/CD3_manuscript/CD3_slides/AAA328.CD3/AAA328.CD3.run1	255	0.7	0.06	0.7	0.06	-8.43690061325	-11.9760207491	1.26907826955	0.354287591797
83.0	151868.0	40.0	4244.0	151868.0	4000000.0	1.0	5.0	0.99	1.11	1.14	0.0599999999999	6.62	0.37	0.79	0.21	6.78	0.22	2.14	1.56	0.53	AAA328.CD3.X12.Y3.tile.tissue.png	49	1	2000	49	6c369b08d7ecb0e1a81aaa76731744b7	0	0	0	0	0	0	0	0	0	0	0	0	0	/home/dhl_ec/bnelissen/Slides/CD3_manuscript/CD3_slides/AAA328.CD3/AAA328.CD3.run1	255	0.7	0.06	0.7	0.06	-5.57843968907	-9.45801945331	0.0529539913709	6.26134625995
0.0	2991.0	0.0	300.0	2991.0	4000000.0	0.0	1.0	0.9	1.82	1.29	0.0599999999999	6.61	0.49	0.91	0.22	5.74	0.18	2.31	1.53	0.37	AAA328.CD3.X12.Y6.tile.tissue.png	50	1	2000	50	e4534b2e85dc350e5db6c557009e4d81	0	0	0	0	0	0	0	0	0	0	0	0	0	/home/dhl_ec/bnelissen/Slides/CD3_manuscript/CD3_slides/AAA328.CD3/AAA328.CD3.run1	255	0.7	0.06	0.7	0.06	0.0	-11.734706337	0.137485821723	5.4163975455
58783.0	912852.0	21617.0	9366.0	912852.0	4000000.0	431.0	5.0	1.6	2.33	1.13	0.0599999999999	7.03	0.43	0.74	0.19	8.01	0.26	2.23	1.54	0.5	AAA328.CD3.X12.Y7.tile.tissue.png	51	1	2000	51	33d79e158e0fc0ecea7aa81676e5998f	0	0	0	0	0	0	0	0	0	0	0	0	0	/home/dhl_ec/bnelissen/Slides/CD3_manuscript/CD3_slides/AAA328.CD3/AAA328.CD3.run1	255	0.7	0.06	0.7	0.06	-9.35917252593	-10.561972182	1.90214450537	0.238954015625
30498.0	1700216.0	13884.0	10798.0	1700216.0	4000000.0	308.0	5.0	1.36	2.34	1.13	0.04	7.19	0.37	0.74	0.15	8.14	0.28	2.26	1.52	0.65	AAA328.CD3.X12.Y8.tile.tissue.png	52	1	2000	52	ccd43505bba914b6e046eb601f1d9d8d	0	0	0	0	0	0	0	0	0	0	0	0	0	/home/dhl_ec/bnelissen/Slides/CD3_manuscript/CD3_slides/AAA328.CD3/AAA328.CD3.run1	255	0.7	0.06	0.7	0.06	-9.55225817119	-12.5736489316	2.21397455556	0.228206917969
28212.0	2111796.0	12897.0	23641.0	2111796.0	4000000.0	284.0	6.0	1.38	1.96	1.81	0.0799999999999	9.91	0.59	1.19	0.19	12.23	0.47	3.23	2.38	0.71	AAA328.CD3.X12.Y9.tile.tissue.png	53	1	2000	53	d503b5dcd7b3dff6c47d4abb9c7345b3	0	0	0	0	0	0	0	0	0	0	0	0	0	/home/dhl_ec/bnelissen/Slides/CD3_manuscript/CD3_slides/AAA328.CD3/AAA328.CD3.run1	255	0.7	0.06	0.7	0.06	-9.56936606327	-12.9348197569	2.21232158402	0.299622710937
0.0	148177.0	0.0	6567.0	148177.0	4000000.0	0.0	12.0	0.92	1.5	1.76	0.0799999999999	9.7	0.58	1.4	0.32	8.42	0.23	3.42	2.37	0.83	AAA328.CD3.X13.Y0.tile.tissue.png	54	1	2000	54	56088c423f632e4f07893944da783f3b	0	0	0	0	0	0	0	0	0	0	0	0	0	/home/dhl_ec/bnelissen/Slides/CD3_manuscript/CD3_slides/AAA328.CD3/AAA328.CD3.run1	255	0.7	0.06	0.7	0.06	0.0	-11.3478123671	0.166986737145	6.34101995264
166.0	58966.0	77.0	4364.0	58966.0	4000000.0	2.0	12.0	1.33	2.75	1.65	0.0700000000002	9.58	0.58	1.38	0.32	9.45	0.35	3.36	2.46	1.13	AAA328.CD3.X13.Y1.tile.tissue.png	55	1	2000	55	f98f8f67901a795f7442f34b96909290	0	0	0	0	0	0	0	0	0	0	0	0	0	/home/dhl_ec/bnelissen/Slides/CD3_manuscript/CD3_slides/AAA328.CD3/AAA328.CD3.run1	255	0.7	0.06	0.7	0.06	-7.49098809934	-10.5744817805	0.364233484683	6.74967694971
167917.0	3995516.0	63347.0	7996.0	3995516.0	4000000.0	1348.0	1.0	2.57	4.25	1.81	0.0699999999999	9.53	0.56	1.21	0.0800000000002	15.9	0.61	3.26	2.37	0.68	AAA328.CD3.X13.Y10.tile.tissue.png	56	1	2000	56	9a9eed29ea1c4cf28f1817f85eae5851	0	0	0	0	0	0	0	0	0	0	0	0	0	/home/dhl_ec/bnelissen/Slides/CD3_manuscript/CD3_slides/AAA328.CD3/AAA328.CD3.run1	255	0.7	0.0840007762389	0.7	0.0840007762389	-9.04798800696	-12.3780619628	0.902252852694	0.133255066406
15912.0	3518095.0	7957.0	13303.0	3518095.0	4000000.0	174.0	2.0	1.33	2.06	1.78	0.0699999999999	9.76	0.56	1.2	0.11	13.2	0.54	3.31	2.39	0.67	AAA328.CD3.X13.Y11.tile.tissue.png	57	1	2000	57	e1f684a1b4b41a649188ef7927622777	0	0	0	0	0	0	0	0	0	0	0	0	0	/home/dhl_ec/bnelissen/Slides/CD3_manuscript/CD3_slides/AAA328.CD3/AAA328.CD3.run1	255	0.7	0.06	0.7	0.06	-8.32195473374	-11.7782329914	0.659126541974	0.277302620117
1678.0	581793.0	501.0	9377.0	581793.0	4000000.0	8.0	7.0	1.25	1.63	1.76	0.0799999999999	9.65	0.56	1.23	0.28	9.71	0.34	3.27	2.38	0.65	AAA328.CD3.X13.Y12.tile.tissue.png	58	1	2000	58	b1a6ca6e5faba76f9c1738191ce96f55	0	0	0	0	0	0	0	0	0	0	0	0	0	/home/dhl_ec/bnelissen/Slides/CD3_manuscript/CD3_slides/AAA328.CD3/AAA328.CD3.run1	255	0.7	0.06	0.7	0.06	-8.4604371733	-10.4376333994	1.26026315501	1.25984101562
0.0	0.0	0.0	0.0	0.0	4000000.0	0.0	0.0	3.96	3.4	1.85	0.0800000000002	8.05	0.47	1.37	0.31	6.66	0.21	3.03	2.3	0.56	AAA328.CD3.X13.Y13.tile.tissue.png	59	1	2000	59	365d72699aaa762378fa7b2763768b24	0	0	0	0	0	0	0	0	0	0	0	0	0	/home/dhl_ec/bnelissen/Slides/CD3_manuscript/CD3_slides/AAA328.CD3/AAA328.CD3.run1	255	1.0	0.06	1.0	0.06	0.0	0.0	0.0	7.701935
0.0	178663.0	0.0	7448.0	178663.0	4000000.0	0.0	17.0	3.41	2.88	1.77	0.0800000000002	12.65	0.56	1.26	0.3	8.7	0.22	3.24	2.31	0.61	AAA328.CD3.X13.Y2.tile.tissue.png	60	1	2000	60	53ecda327bedef11fe030df9639eba92	0	0	0	0	0	0	0	0	0	0	0	0	0	/home/dhl_ec/bnelissen/Slides/CD3_manuscript/CD3_slides/AAA328.CD3/AAA328.CD3.run1	255	0.7	0.06	0.7	0.06	-6.33046816328	-9.51856397079	0.193838681251	5.13100649976
0.0	22940.0	0.0	1861.0	22940.0	4000000.0	0.0	6.0	1.2	2.11	1.75	0.0799999999999	9.43	0.56	1.31	0.32	8.61	0.22	3.12	2.32	0.57	AAA328.CD3.X13.Y3.tile.tissue.png	61	1	2000	61	cce27dc439a15335ab0ebbac3f0e41d6	0	0	0	0	0	0	0	0	0	0	0	0	0	/home/dhl_ec/bnelissen/Slides/CD3_manuscript/CD3_slides/AAA328.CD3/AAA328.CD3.run1	255	0.7	0.06	0.7	0.06	-7.08022999494	-10.7729103872	0.541522202366	6.36804886438
161.0	258244.0	93.0	6267.0	258244.0	4000000.0	2.0	8.0	3.05	3.16	1.77	0.0799999999999	9.68	0.56	1.27	0.3	9.45	0.32	3.15	2.31	0.56	AAA328.CD3.X13.Y6.tile.tissue.png	62	1	2000	62	6928419a5386ab1ccf4d28c85831afd4	0	0	0	0	0	0	0	0	0	0	0	0	0	/home/dhl_ec/bnelissen/Slides/CD3_manuscript/CD3_slides/AAA328.CD3/AAA328.CD3.run1	255	0.7	0.06	0.7	0.06	-8.33542072224	-11.3669147133	1.91673468173	3.14466222852
114435.0	3819374.0	44239.0	9090.0	3819374.0	4000000.0	965.0	2.0	3.87	2.89	1.79	0.0700000000002	10.29	0.56	1.2	0.0899999999999	17.67	0.58	3.25	2.3	0.64	AAA328.CD3.X13.Y7.tile.tissue.png	63	1	2000	63	ae62f8b1ecbbc6d81589f907cb73059c	0	0	0	0	0	0	0	0	0	0	0	0	0	/home/dhl_ec/bnelissen/Slides/CD3_manuscript/CD3_slides/AAA328.CD3/AAA328.CD3.run1	255	0.7	0.0904840127432	0.7	0.0904840127432	-8.83556653854	-12.379632485	0.843072116063	0.233786167969
268911.0	3979742.0	97954.0	8884.0	3979742.0	4000000.0	2106.0	1.0	1.26	1.96	1.76	0.0699999999997	11.03	0.56	1.21	0.0800000000004	19.09	0.63	3.28	2.31	0.660000000001	AAA328.CD3.X13.Y8.tile.tissue.png	64	1	2000	64	ca331b9e6be8486bd57afd24b35ff0a5	0	0	0	0	0	0	0	0	0	0	0	0	0	/home/dhl_ec/bnelissen/Slides/CD3_manuscript/CD3_slides/AAA328.CD3/AAA328.CD3.run1	255	0.7	0.06	0.7	0.06	-9.7693375178	-12.7467451908	1.66725080268	0.614614507324
286596.0	3915363.0	103257.0	12665.0	3915363.0	4000000.0	2279.0	1.0	3.73	2.86	1.75	0.0700000000002	14.39	0.56	1.2	0.0799999999999	22.67	0.62	3.31	2.31	0.67	AAA328.CD3.X13.Y9.tile.tissue.png	65	1	2000	65	e7c62a835be33db8d3917174a62aca3e	0	0	0	0	0	0	0	0	0	0	0	0	0	/home/dhl_ec/bnelissen/Slides/CD3_manuscript/CD3_slides/AAA328.CD3/AAA328.CD3.run1	255	0.7	0.0847510749607	0.7	0.0847510749607	-9.27574927565	-13.0147706676	1.31657930253	0.456084946289
11199.0	2587973.0	5332.0	9126.0	2587973.0	4000000.0	111.0	4.0	3.29	3.6	1.79	0.0599999999999	9.77	0.56	1.21	0.17	12.08	0.47	3.31	2.33	0.67	AAA328.CD3.X14.Y10.tile.tissue.png	66	1	2000	66	c3fc9f7d8c576fe053ce445a920f0363	0	0	0	0	0	0	0	0	0	0	0	0	0	/home/dhl_ec/bnelissen/Slides/CD3_manuscript/CD3_slides/AAA328.CD3/AAA328.CD3.run1	255	0.7	0.06	0.7	0.06	-8.40585315266	-10.9006224866	0.593571229995	0.0977116542969
431.0	634062.0	268.0	12777.0	634062.0	4000000.0	6.0	10.0	2.31	3.06	1.76	0.0800000000004	9.78	0.57	1.21	0.28	9.74	0.34	3.27	2.28	0.63	AAA328.CD3.X14.Y11.tile.tissue.png	67	1	2000	67	befe0be199dfc6310bc68d374465f567	0	0	0	0	0	0	0	0	0	0	0	0	0	/home/dhl_ec/bnelissen/Slides/CD3_manuscript/CD3_slides/AAA328.CD3/AAA328.CD3.run1	255	0.7	0.06	0.7	0.06	-8.08132535496	-9.69198054526	0.931669681753	1.72710995313
0.0	132684.0	0.0	4481.0	132684.0	4000000.0	0.0	4.0	2.81	1.72	1.75	0.0799999999999	9.37	0.56	1.39	0.33	8.78	0.22	3.15	2.31	0.56	AAA328.CD3.X14.Y12.tile.tissue.png	68	1	2000	68	0dc9bac339b62d1059d271cb0f40388f	0	0	0	0	0	0	0	0	0	0	0	0	0	/home/dhl_ec/bnelissen/Slides/CD3_manuscript/CD3_slides/AAA328.CD3/AAA328.CD3.run1	255	0.7	0.06	0.7	0.06	-5.66574634756	-10.4176489889	0.0791285015956	5.04559594189
0.0	36571.0	0.0	1172.0	36571.0	4000000.0	0.0	2.0	1.64	2.35	1.76	0.0800000000004	9.45	0.55	1.25	0.31	8.63	0.22	3.11	2.31	0.57	AAA328.CD3.X14.Y6.tile.tissue.png	69	1	2000	69	01edd434417e31bcde95da3da1d27323	0	0	0	0	0	0	0	0	0	0	0	0	0	/home/dhl_ec/bnelissen/Slides/CD3_manuscript/CD3_slides/AAA328.CD3/AAA328.CD3.run1	255	0.7	0.06	0.7	0.06	-7.86348687766	-10.8431123396	1.92415460906	3.52363834814
35794.0	2345446.0	16948.0	17705.0	2345446.0	4000000.0	344.0	6.0	3.02	3.46	1.74	0.0699999999997	10.47	0.57	1.2	0.18	12.21	0.47	3.33	2.3	0.619999999999	AAA328.CD3.X14.Y7.tile.tissue.png	70	1	2000	70	51bf34349f00b9e938b8b9b3af1c617e	0	0	0	0	0	0	0	0	0	0	0	0	0	/home/dhl_ec/bnelissen/Slides/CD3_manuscript/CD3_slides/AAA328.CD3/AAA328.CD3.run1	255	0.7	0.06	0.7	0.06	-9.03997031287	-12.1931630254	1.2848730357	0.2777670625
85713.0	3672343.0	33117.0	8226.0	3672343.0	4000000.0	684.0	1.0	1.31	2.86	1.74	0.0700000000002	15.3	0.56	1.2	0.0999999999999	15.25	0.56	3.28	2.31	0.63	AAA328.CD3.X14.Y8.tile.tissue.png	71	1	2000	71	67fab7e5fe735a48eccce56c6c2d43dd	0	0	0	0	0	0	0	0	0	0	0	0	0	/home/dhl_ec/bnelissen/Slides/CD3_manuscript/CD3_slides/AAA328.CD3/AAA328.CD3.run1	255	0.7	0.06	0.7	0.06	-8.95938704829	-11.8635108377	1.1529946102	0.209951859375
46764.0	3993531.0	21691.0	8044.0	3993531.0	4000000.0	483.0	1.0	3.25	2.42	1.75	0.0700000000002	9.24	0.55	1.21	0.0799999999999	14.19	0.58	3.28	2.31	0.64	AAA328.CD3.X14.Y9.tile.tissue.png	72	1	2000	72	897c3c56dd5f24614de563f9dc1ee8a5	0	0	0	0	0	0	0	0	0	0	0	0	0	/home/dhl_ec/bnelissen/Slides/CD3_manuscript/CD3_slides/AAA328.CD3/AAA328.CD3.run1	255	0.7	0.0769158905443	0.7	0.0769158905443	-8.70431847192	-11.8225144925	0.481900019142	0.0625988652344
0.0	5450.0	0.0	674.0	5450.0	4000000.0	0.0	2.0	3.8	3.01	1.76	0.0800000000004	9.39	0.56	1.21	0.32	7.93	0.21	3.1	2.33	0.58	AAA328.CD3.X15.Y10.tile.tissue.png	73	1	2000	73	705f7af798d81d078049aee48a3ff81c	0	0	0	0	0	0	0	0	0	0	0	0	0	/home/dhl_ec/bnelissen/Slides/CD3_manuscript/CD3_slides/AAA328.CD3/AAA328.CD3.run1	255	0.7	0.06	0.7	0.06	0.0	-9.67229145813	0.27122278616	2.32319588214
0.0	39478.0	0.0	1476.0	39478.0	4000000.0	0.0	1.0	3.38	2.05	1.14	0.0699999999997	6.75	0.56	1.41	0.32	7.99	0.22	3.1	2.32	0.56	AAA328.CD3.X15.Y11.tile.tissue.png	74	1	2000	74	294095779bd2cc095e1864ce83b026a8	0	0	0	0	0	0	0	0	0	0	0	0	0	/home/dhl_ec/bnelissen/Slides/CD3_manuscript/CD3_slides/AAA328.CD3/AAA328.CD3.run1	255	0.7	0.06	0.7	0.06	0.0	-11.2214296051	0.0781084139228	5.93542686856
370.0	141841.0	182.0	2909.0	141841.0	4000000.0	3.0	2.0	1.95	2.57	1.82	0.0799999999999	9.75	0.55	0.99	0.22	6.81	0.32	3.12	2.28	0.57	AAA328.CD3.X15.Y6.tile.tissue.png	75	1	2000	75	55c154fc66fd8da42a78eba72779f2d4	0	0	0	0	0	0	0	0	0	0	0	0	0	/home/dhl_ec/bnelissen/Slides/CD3_manuscript/CD3_slides/AAA328.CD3/AAA328.CD3.run1	255	0.7	0.06	0.7	0.06	-8.81824062801	-12.0183645716	2.77481600588	3.78846851758
4105.0	401313.0	1833.0	9116.0	401313.0	4000000.0	38.0	8.0	2.48	2.61	1.76	0.0699999999997	9.96	0.57	1.24	0.29	9.61	0.33	3.26	2.31	0.58	AAA328.CD3.X15.Y7.tile.tissue.png	76	1	2000	76	2fe22bd61f57b0531b392208419ebeba	0	0	0	0	0	0	0	0	0	0	0	0	0	/home/dhl_ec/bnelissen/Slides/CD3_manuscript/CD3_slides/AAA328.CD3/AAA328.CD3.run1	255	0.7	0.06	0.7	0.06	-8.80827641696	-12.239808197	2.06918671473	0.139181144531
294.0	125180.0	155.0	2300.0	125180.0	4000000.0	4.0	2.0	0.93	1.29	1.15	0.0499999999997	6.97	0.38	0.75	0.22	6.76	0.31	3.21	2.31	1.0	AAA328.CD3.X15.Y8.tile.tissue.png	77	1	2000	77	baef973b239e308581ec8caa5738d4ce	0	0	0	0	0	0	0	0	0	0	0	0	0	/home/dhl_ec/bnelissen/Slides/CD3_manuscript/CD3_slides/AAA328.CD3/AAA328.CD3.run1	255	0.7	0.06	0.7	0.06	-8.60407647624	-11.9681843879	1.33507090363	0.0855364814453
278.0	419537.0	147.0	4558.0	419537.0	4000000.0	4.0	2.0	2.15	1.52	1.76	0.0599999999999	9.8	0.55	1.19	0.29	9.58	0.33	3.27	2.29	1.61	AAA328.CD3.X15.Y9.tile.tissue.png	78	1	2000	78	deeb4a20d7a1e2df2f4096f9b8a1f138	0	0	0	0	0	0	0	0	0	0	0	0	0	/home/dhl_ec/bnelissen/Slides/CD3_manuscript/CD3_slides/AAA328.CD3/AAA328.CD3.run1	255	0.7	0.06	0.7	0.06	-8.1517505286	-11.5503729168	0.906628703095	0.0744222011719
0.0	1705.0	0.0	216.0	1705.0	1314000.0	0.0	1.0	1.9	0.67	0.37	0.02	2.3	0.13	0.26	0.0699999999997	1.82	0.0499999999997	0.68	0.51	0.13	AAA328.CD3.X16.Y10.tile.tissue.png	79	1	657	79	0850e4c942158f005d41fb9281586c7e	0	0	0	0	0	0	0	0	0	0	0	0	0	/home/dhl_ec/bnelissen/Slides/CD3_manuscript/CD3_slides/AAA328.CD3/AAA328.CD3.run1	255	0.7	0.06	0.7	0.06	0.0	-11.0479047419	6.1278248717	8.1039062284
0.0	3319.0	0.0	279.0	3319.0	1314000.0	0.0	1.0	0.98	1.81	0.42	0.02	2.3	0.13	0.26	0.0799999999999	1.99	0.0500000000002	0.68	0.51	0.14	AAA328.CD3.X16.Y6.tile.tissue.png	80	1	657	80	b59a15198f885261b071e6bdaf8ccbab	0	0	0	0	0	0	0	0	0	0	0	0	0	/home/dhl_ec/bnelissen/Slides/CD3_manuscript/CD3_slides/AAA328.CD3/AAA328.CD3.run1	255	0.7	0.06	0.7	0.06	-8.41510090762	-11.7456756589	2.4328544249	5.61235467353
0.0	0.0	0.0	0.0	0.0	1314000.0	0.0	0.0	1.95	2.27	0.42	0.02	2.18	0.0999999999999	0.24	0.0799999999999	1.44	0.04	0.66	0.51	0.14	AAA328.CD3.X16.Y7.tile.tissue.png	81	1	657	81	ec888d7c69f84b1fb015fea3c0fe1273	0	0	0	0	0	0	0	0	0	0	0	0	0	/home/dhl_ec/bnelissen/Slides/CD3_manuscript/CD3_slides/AAA328.CD3/AAA328.CD3.run1	255	1.0	0.06	1.0	0.06	0.0	-9.63772894185	0.0	0.997632936939
0.0	3374.0	0.0	435.0	3374.0	1314000.0	0.0	2.0	0.96	3.14	0.41	0.02	2.29	0.13	0.24	0.0799999999999	1.98	0.04	0.68	0.51	0.14	AAA328.CD3.X16.Y8.tile.tissue.png	82	1	657	82	64b5e9ec57e36279974e36ae0d6d82d2	0	0	0	0	0	0	0	0	0	0	0	0	0	/home/dhl_ec/bnelissen/Slides/CD3_manuscript/CD3_slides/AAA328.CD3/AAA328.CD3.run1	255	0.7	0.06	0.7	0.06	-8.2913986246	-10.3644322975	1.00179495028	0.883709456259
0.0	0.0	0.0	0.0	0.0	1314000.0	0.0	0.0	2.06	0.99	0.38	0.02	2.19	0.0999999999999	0.39	0.0999999999999	2.01	0.0700000000002	0.96	0.76	0.2	AAA328.CD3.X16.Y9.tile.tissue.png	83	1	657	83	33ed1aefa1abd522482974ba17178e41	0	0	0	0	0	0	0	0	0	0	0	0	0	/home/dhl_ec/bnelissen/Slides/CD3_manuscript/CD3_slides/AAA328.CD3/AAA328.CD3.run1	255	1.0	0.06	1.0	0.06	0.0	-9.54975089894	0.0	1.04887110456
0.0	0.0	0.0	0.0	0.0	4000000.0	0.0	0.0	3.94	2.86	1.13	0.0499999999997	6.32	0.29	0.72	0.22	4.56	0.12	2.0	1.52	1.01	AAA328.CD3.X2.Y10.tile.tissue.png	84	1	2000	84	d354d031671c0ed181184653ac118087	0	0	0	0	0	0	0	0	0	0	0	0	0	/home/dhl_ec/bnelissen/Slides/CD3_manuscript/CD3_slides/AAA328.CD3/AAA328.CD3.run1	255	1.0	0.06	1.0	0.06	0.0	-12.3867136969	0.0	0.0544499427795
34580.0	823460.0	14225.0	6081.0	823460.0	4000000.0	332.0	1.0	2.63	2.69	1.12	0.0599999999999	6.86	0.38	0.76	0.19	7.47	0.25	2.16	1.52	1.31	AAA328.CD3.X2.Y11.tile.tissue.png	85	1	2000	85	d7d7e45fb264d54e0bda5b0cbf7423fd	0	0	0	0	0	0	0	0	0	0	0	0	0	/home/dhl_ec/bnelissen/Slides/CD3_manuscript/CD3_slides/AAA328.CD3/AAA328.CD3.run1	255	0.7	0.06	0.7	0.06	-9.60013495599	-12.1907225677	2.70826683827	0.15592309375
136126.0	3262578.0	53595.0	13998.0	3262578.0	4000000.0	1251.0	3.0	2.5	3.32	1.15	0.0500000000002	6.8	0.38	0.75	0.0900000000001	10.36	0.37	2.23	1.52	0.45	AAA328.CD3.X2.Y12.tile.tissue.png	86	1	2000	86	db531167e207a64d726ac6ab3f43d5a8	0	0	0	0	0	0	0	0	0	0	0	0	0	/home/dhl_ec/bnelissen/Slides/CD3_manuscript/CD3_slides/AAA328.CD3/AAA328.CD3.run1	255	0.7	0.0650023211272	0.7	0.0650023211272	-9.45493151151	-12.2281031222	2.48504688438	0.287211605469
17751.0	3549588.0	8928.0	23993.0	3549588.0	4000000.0	207.0	4.0	3.74	3.38	1.13	0.0499999999997	7.27	0.39	0.76	0.0800000000004	9.65	0.36	2.26	1.53	0.62	AAA328.CD3.X2.Y13.tile.tissue.png	87	1	2000	87	fc9f03dfac13de5ae0fc8c444a705dae	0	0	0	0	0	0	0	0	0	0	0	0	0	/home/dhl_ec/bnelissen/Slides/CD3_manuscript/CD3_slides/AAA328.CD3/AAA328.CD3.run1	255	0.7	0.06	0.7	0.06	-9.05133728065	-12.168339732	2.06605927289	0.244357054687
3949.0	1433465.0	1840.0	16851.0	1433465.0	4000000.0	39.0	11.0	1.69	2.33	1.13	0.0499999999997	7.39	0.39	0.75	0.17	7.83	0.27	2.23	1.54	0.42	AAA328.CD3.X2.Y14.tile.tissue.png	88	1	2000	88	149e59e46fa1cb86b1da08f1f6d7a7ca	0	0	0	0	0	0	0	0	0	0	0	0	0	/home/dhl_ec/bnelissen/Slides/CD3_manuscript/CD3_slides/AAA328.CD3/AAA328.CD3.run1	255	0.7	0.06	0.7	0.06	-9.06140524331	-11.5736480179	2.1197717177	0.19770328125
700.0	17240.0	247.0	1006.0	17240.0	4000000.0	4.0	3.0	2.38	2.78	1.15	0.0599999999999	6.78	0.38	0.74	0.22	6.69	0.21	2.08	1.54	0.37	AAA328.CD3.X2.Y15.tile.tissue.png	89	1	2000	89	29f4766155e2ad40bbf8d8e590b942d9	0	0	0	0	0	0	0	0	0	0	0	0	0	/home/dhl_ec/bnelissen/Slides/CD3_manuscript/CD3_slides/AAA328.CD3/AAA328.CD3.run1	255	0.7	0.06	0.7	0.06	-9.68491922409	-11.4802626332	4.78556801626	0.298641280762
0.0	84865.0	0.0	1562.0	84865.0	4000000.0	0.0	1.0	2.88	2.53	1.13	0.0599999999999	7.95	0.39	0.87	0.23	5.82	0.14	2.1	1.53	0.52	AAA328.CD3.X2.Y16.tile.tissue.png	90	1	2000	90	713dd3116e54445eb3c8b11abe70e541	0	0	0	0	0	0	0	0	0	0	0	0	0	/home/dhl_ec/bnelissen/Slides/CD3_manuscript/CD3_slides/AAA328.CD3/AAA328.CD3.run1	255	0.7	0.06	0.7	0.06	0.0	-12.1231950506	0.197941008329	4.43090321655
0.0	0.0	0.0	0.0	0.0	4000000.0	0.0	0.0	2.16	1.26	1.75	0.0599999999999	6.41	0.29	0.88	0.23	4.57	0.13	2.01	1.53	0.52	AAA328.CD3.X2.Y3.tile.tissue.png	91	1	2000	91	c5046594e3ef4a3796f4510969cc5f0a	0	0	0	0	0	0	0	0	0	0	0	0	0	/home/dhl_ec/bnelissen/Slides/CD3_manuscript/CD3_slides/AAA328.CD3/AAA328.CD3.run1	255	1.0	0.06	1.0	0.06	0.0	-11.4891368404	0.0	5.41389266706
0.0	34212.0	0.0	1134.0	34212.0	4000000.0	0.0	2.0	3.04	3.21	1.75	0.0799999999999	9.39	0.56	1.34	0.31	7.95	0.22	3.09	2.29	0.55	AAA328.CD3.X2.Y4.tile.tissue.png	92	1	2000	92	6f89d2768c45c5c6526092b2b79b48fa	0	0	0	0	0	0	0	0	0	0	0	0	0	/home/dhl_ec/bnelissen/Slides/CD3_manuscript/CD3_slides/AAA328.CD3/AAA328.CD3.run1	255	0.7	0.06	0.7	0.06	0.0	-12.0511858963	0.198114722288	7.59163663
0.0	74299.0	0.0	3039.0	74299.0	4000000.0	0.0	6.0	1.42	1.33	1.75	0.0799999999999	9.39	0.56	1.33	0.31	7.95	0.22	3.16	2.3	0.55	AAA328.CD3.X2.Y5.tile.tissue.png	93	1	2000	93	947c11070853afdb1e3e4fdfd0d90e6e	0	0	0	0	0	0	0	0	0	0	0	0	0	/home/dhl_ec/bnelissen/Slides/CD3_manuscript/CD3_slides/AAA328.CD3/AAA328.CD3.run1	255	0.7	0.06	0.7	0.06	0.0	-11.9750771859	0.24918256807	8.01514880029
0.0	21657.0	0.0	1138.0	21657.0	4000000.0	0.0	3.0	2.4	1.46	1.76	0.0799999999999	9.4	0.56	1.28	0.32	7.91	0.22	3.14	2.32	0.57	AAA328.CD3.X2.Y6.tile.tissue.png	94	1	2000	94	8852b44d4fd76021ca9ac33da34913b8	0	0	0	0	0	0	0	0	0	0	0	0	0	/home/dhl_ec/bnelissen/Slides/CD3_manuscript/CD3_slides/AAA328.CD3/AAA328.CD3.run1	255	0.7	0.06	0.7	0.06	0.0	-10.5603768089	0.0361023865155	9.44893963689
0.0	15515.0	0.0	1222.0	15515.0	4000000.0	0.0	5.0	1.62	1.39	1.76	0.0799999999999	9.38	0.56	1.24	0.33	8.62	0.22	3.12	2.31	0.559999999999	AAA328.CD3.X2.Y7.tile.tissue.png	95	1	2000	95	63615c43e72891833f6e5636a7117663	0	0	0	0	0	0	0	0	0	0	0	0	0	/home/dhl_ec/bnelissen/Slides/CD3_manuscript/CD3_slides/AAA328.CD3/AAA328.CD3.run1	255	0.7	0.06	0.7	0.06	-6.90320898678	-10.9552772866	1.47295912275	2.89758371265
0.0	0.0	0.0	0.0	0.0	4000000.0	0.0	0.0	1.42	1.26	1.14	0.0499999999997	6.32	0.3	0.73	0.23	4.51	0.12	3.15	2.56	0.64	AAA328.CD3.X2.Y8.tile.tissue.png	96	1	2000	96	bb889e22ed677d344d1bb88c18455876	0	0	0	0	0	0	0	0	0	0	0	0	0	/home/dhl_ec/bnelissen/Slides/CD3_manuscript/CD3_slides/AAA328.CD3/AAA328.CD3.run1	255	1.0	0.06	1.0	0.06	0.0	-9.88004390557	0.0	0.102670848991
0.0	1636.0	0.0	185.0	1636.0	4000000.0	0.0	1.0	1.9	1.58	1.14	0.0500000000002	6.95	0.38	0.77	0.22	5.91	0.13	2.08	1.54	0.66	AAA328.CD3.X2.Y9.tile.tissue.png	97	1	2000	97	85b89b9189eeb9171e30c9069395a0a9	0	0	0	0	0	0	0	0	0	0	0	0	0	/home/dhl_ec/bnelissen/Slides/CD3_manuscript/CD3_slides/AAA328.CD3/AAA328.CD3.run1	255	0.7	0.06	0.7	0.06	0.0	-12.5494882845	1.9518377402	0.0585301786957
0.0	19536.0	0.0	676.0	19536.0	4000000.0	0.0	1.0	3.27	3.11	1.17	0.0699999999997	6.95	0.36	0.83	0.22	6.31	0.14	2.09	1.53	0.53	AAA328.CD3.X3.Y1.tile.tissue.png	98	1	2000	98	a0bbd23fa58fb27c31c315aab66fa41c	0	0	0	0	0	0	0	0	0	0	0	0	0	/home/dhl_ec/bnelissen/Slides/CD3_manuscript/CD3_slides/AAA328.CD3/AAA328.CD3.run1	255	0.7	0.06	0.7	0.06	-5.03250916031	-11.1658799087	0.101157239454	9.44813007925
115051.0	1288697.0	42399.0	8742.0	1288697.0	4000000.0	912.0	6.0	2.79	2.15	1.13	0.0500000000002	7.33	0.38	0.76	0.18	8.88	0.29	2.24	1.53	0.43	AAA328.CD3.X3.Y10.tile.tissue.png	99	1	2000	99	601a1ca3a8e927dd4cbb5e00b87d0a1c	0	0	0	0	0	0	0	0	0	0	0	0	0	/home/dhl_ec/bnelissen/Slides/CD3_manuscript/CD3_slides/AAA328.CD3/AAA328.CD3.run1	255	0.7	0.06	0.7	0.06	-9.32235818852	-11.992566373	1.64253814889	0.206912960938
107184.0	3666651.0	44512.0	9536.0	3666651.0	4000000.0	1024.0	1.0	2.55	2.19	1.8	0.0700000000002	10.82	0.63	1.33	0.11	16.06	0.64	3.63	2.41	0.64	AAA328.CD3.X3.Y11.tile.tissue.png	100	1	2000	100	f6fa04bba8c7ecc101ebdae850ccb7dc	0	0	0	0	0	0	0	0	0	0	0	0	0	/home/dhl_ec/bnelissen/Slides/CD3_manuscript/CD3_slides/AAA328.CD3/AAA328.CD3.run1	255	0.7	0.0631678633964	0.7	0.0631678633964	-9.38056801398	-12.3240669841	1.72535366855	0.278103966797
20913.0	3830583.0	10308.0	14461.0	3830583.0	4000000.0	252.0	1.0	3.48	1.74	1.86	0.0799999999999	12.41	0.57	1.33	0.0999999999999	14.72	0.61	3.42	2.51	0.66	AAA328.CD3.X3.Y12.tile.tissue.png	101	1	2000	101	ce16b5b6d9fc365eec7cef61ec5050c5	0	0	0	0	0	0	0	0	0	0	0	0	0	/home/dhl_ec/bnelissen/Slides/CD3_manuscript/CD3_slides/AAA328.CD3/AAA328.CD3.run1	255	0.7	0.06	0.7	0.06	-8.68772392998	-12.0593360149	1.17848680106	0.133083673828
6362.0	3981885.0	3461.0	9085.0	3981885.0	4000000.0	83.0	1.0	2.83	3.57	1.13	0.0599999999999	6.65	0.55	1.22	0.0900000000001	13.77	0.37	3.45	2.51	0.66	AAA328.CD3.X3.Y13.tile.tissue.png	102	1	2000	102	325214ddc49649c58d0d2df8be647a7f	0	0	0	0	0	0	0	0	0	0	0	0	0	/home/dhl_ec/bnelissen/Slides/CD3_manuscript/CD3_slides/AAA328.CD3/AAA328.CD3.run1	255	0.7	0.0601192022359	0.7	0.0601192022359	-8.43486640693	-12.3914872745	0.628564361585	0.0999741610107
19103.0	3472851.0	6948.0	14234.0	3472851.0	4000000.0	126.0	3.0	2.89	2.87	1.19	0.0500000000002	6.49	0.37	0.79	0.0799999999999	9.79	0.34	2.16	1.48	0.66	AAA328.CD3.X3.Y14.tile.tissue.png	103	1	2000	103	47dd3a41c17621e0265fc364dd66c773	0	0	0	0	0	0	0	0	0	0	0	0	0	/home/dhl_ec/bnelissen/Slides/CD3_manuscript/CD3_slides/AAA328.CD3/AAA328.CD3.run1	255	0.7	0.06	0.7	0.06	-8.92722941178	-12.3475786701	1.34091521182	0.239761671875
780.0	296443.0	428.0	4918.0	296443.0	4000000.0	10.0	5.0	2.27	2.48	1.15	0.0599999999999	6.98	0.63	1.37	0.29	9.36	0.32	3.28	2.51	0.68	AAA328.CD3.X3.Y15.tile.tissue.png	104	1	2000	104	58fed82875799a583a7d9cbf57bc9bce	0	0	0	0	0	0	0	0	0	0	0	0	0	/home/dhl_ec/bnelissen/Slides/CD3_manuscript/CD3_slides/AAA328.CD3/AAA328.CD3.run1	255	0.7	0.06	0.7	0.06	-9.23477828735	-11.4323834615	2.52998615668	1.32649963086
0.0	7126.0	0.0	584.0	7126.0	4000000.0	0.0	2.0	1.21	1.23	1.27	0.0599999999999	6.66	0.36	0.74	0.22	5.58	0.14	2.04	1.47	0.89	AAA328.CD3.X3.Y2.tile.tissue.png	105	1	2000	105	9f670cd1931783cd8cee85c7c9fe2495	0	0	0	0	0	0	0	0	0	0	0	0	0	/home/dhl_ec/bnelissen/Slides/CD3_manuscript/CD3_slides/AAA328.CD3/AAA328.CD3.run1	255	0.7	0.06	0.7	0.06	0.0	-9.76055008046	0.934070930834	3.6649961438
474.0	44086.0	110.0	2430.0	44086.0	4000000.0	1.0	6.0	1.75	2.45	1.11	0.0599999999999	6.58	0.59	1.3	0.31	9.17	0.31	3.16	2.31	0.670000000001	AAA328.CD3.X3.Y3.tile.tissue.png	106	1	2000	106	85d65995daf63d8beb5d2274f2e48cb4	0	0	0	0	0	0	0	0	0	0	0	0	0	/home/dhl_ec/bnelissen/Slides/CD3_manuscript/CD3_slides/AAA328.CD3/AAA328.CD3.run1	255	0.7	0.06	0.7	0.06	-6.75589768949	-10.926601654	0.150619645622	0.0646151729736
0.0	3191.0	0.0	296.0	3191.0	4000000.0	0.0	1.0	1.79	2.26	1.14	0.0499999999997	6.85	0.36	0.7	0.21	5.52	0.14	2.01	1.47	1.55	AAA328.CD3.X3.Y4.tile.tissue.png	107	1	2000	107	a91dd06f18fbd2ed3e6b249e0bb6db41	0	0	0	0	0	0	0	0	0	0	0	0	0	/home/dhl_ec/bnelissen/Slides/CD3_manuscript/CD3_slides/AAA328.CD3/AAA328.CD3.run1	255	0.7	0.06	0.7	0.06	0.0	-12.0157395764	0.0347554449824	0.0481449387131
0.0	28444.0	0.0	1973.0	28444.0	4000000.0	0.0	6.0	3.98	1.48	1.96	0.0699999999997	7.61	0.37	0.75	0.22	5.72	0.14	2.1	1.53	2.06	AAA328.CD3.X3.Y5.tile.tissue.png	108	1	2000	108	ec5be0a4c680a46360c4fdd9d5f07a87	0	0	0	0	0	0	0	0	0	0	0	0	0	/home/dhl_ec/bnelissen/Slides/CD3_manuscript/CD3_slides/AAA328.CD3/AAA328.CD3.run1	255	0.7	0.06	0.7	0.06	0.0	-11.6098405349	0.34188771962	0.0576313569336
0.0	18656.0	0.0	1164.0	18656.0	4000000.0	0.0	3.0	1.1	1.72	1.14	0.0699999999997	9.69	0.56	1.23	0.34	8.5	0.24	3.17	2.34	1.0	AAA328.CD3.X3.Y6.tile.tissue.png	109	1	2000	109	c3de8eca4b5c2e63c0f67143f80370c3	0	0	0	0	0	0	0	0	0	0	0	0	0	/home/dhl_ec/bnelissen/Slides/CD3_manuscript/CD3_slides/AAA328.CD3/AAA328.CD3.run1	255	0.7	0.06	0.7	0.06	0.0	-11.2720993753	0.0244899082347	0.0557076630669
0.0	48941.0	0.0	3060.0	48941.0	4000000.0	0.0	8.0	2.0	1.57	1.12	0.0499999999997	6.6	0.38	0.89	0.22	6.42	0.14	2.12	1.53	0.79	AAA328.CD3.X3.Y7.tile.tissue.png	110	1	2000	110	8ab3fcb1bc9d163d969e890a79b14bf5	0	0	0	0	0	0	0	0	0	0	0	0	0	/home/dhl_ec/bnelissen/Slides/CD3_manuscript/CD3_slides/AAA328.CD3/AAA328.CD3.run1	255	0.7	0.06	0.7	0.06	-7.18769105507	-11.2709066034	0.138105596378	0.0683203458252
0.0	0.0	0.0	0.0	0.0	4000000.0	0.0	0.0	2.69	2.67	1.17	0.0499999999997	6.44	0.52	1.2	0.32	6.94	0.23	3.24	2.36	1.08	AAA328.CD3.X3.Y8.tile.tissue.png	111	1	2000	111	2d509b25c1cd72c7dce838cb28f3ce1b	0	0	0	0	0	0	0	0	0	0	0	0	0	/home/dhl_ec/bnelissen/Slides/CD3_manuscript/CD3_slides/AAA328.CD3/AAA328.CD3.run1	255	1.0	0.06	1.0	0.06	0.0	-12.2986134557	0.0	0.0491183861504
0.0	1960.0	0.0	200.0	1960.0	4000000.0	0.0	1.0	2.51	1.58	1.08	0.0699999999997	9.98	0.63	1.31	0.32	7.93	0.21	3.06	2.3	1.02	AAA328.CD3.X3.Y9.tile.tissue.png	112	1	2000	112	8ab3b94bf3cca8bc5c08cf099251c608	0	0	0	0	0	0	0	0	0	0	0	0	0	/home/dhl_ec/bnelissen/Slides/CD3_manuscript/CD3_slides/AAA328.CD3/AAA328.CD3.run1	255	0.7	0.06	0.7	0.06	0.0	-12.3106219104	1.43867336974	0.0575040973663
57.0	20283.0	35.0	1315.0	20283.0	4000000.0	1.0	4.0	2.96	3.2	1.09	0.0599999999999	6.65	0.37	0.78	0.22	6.51	0.21	2.05	1.49	0.9	AAA328.CD3.X4.Y1.tile.tissue.png	113	1	2000	113	d38b08d68fa08c5a25a2976e1097be68	0	0	0	0	0	0	0	0	0	0	0	0	0	/home/dhl_ec/bnelissen/Slides/CD3_manuscript/CD3_slides/AAA328.CD3/AAA328.CD3.run1	255	0.7	0.06	0.7	0.06	-7.52918084861	-10.6457489346	0.673945609729	4.62314687817
83061.0	3991729.0	33591.0	8368.0	3991729.0	4000000.0	743.0	1.0	2.44	1.84	1.17	0.0500000000002	7.37	0.36	0.74	0.0599999999999	10.34	0.38	2.12	2.3	1.75	AAA328.CD3.X4.Y10.tile.tissue.png	114	1	2000	114	f43d510cc524d4c4c8a26dcc2e940f61	0	0	0	0	0	0	0	0	0	0	0	0	0	/home/dhl_ec/bnelissen/Slides/CD3_manuscript/CD3_slides/AAA328.CD3/AAA328.CD3.run1	255	0.7	0.0696371676707	0.7	0.0696371676707	-9.2652663185	-12.5122615818	1.0500317937	0.1850733125
29121.0	3998193.0	14533.0	8190.0	3998193.0	4000000.0	346.0	1.0	2.31	2.55	1.76	0.0700000000002	8.99	0.56	1.21	0.0800000000004	13.79	0.57	3.28	2.3	0.66	AAA328.CD3.X4.Y11.tile.tissue.png	115	1	2000	115	5202752bbdec23078155f23db928e1e2	0	0	0	0	0	0	0	0	0	0	0	0	0	/home/dhl_ec/bnelissen/Slides/CD3_manuscript/CD3_slides/AAA328.CD3/AAA328.CD3.run1	255	0.7	0.0701345929319	0.7	0.0701345929319	-8.88462378315	-12.1294357709	0.722667097239	0.0673179408226
20552.0	4000000.0	10516.0	7996.0	4000000.0	4000000.0	257.0	1.0	1.31	2.61	1.75	0.0700000000002	10.52	0.46	1.2	0.0599999999999	13.74	0.57	3.26	2.29	0.65	AAA328.CD3.X4.Y12.tile.tissue.png	116	1	2000	116	bee1f6e6f1e050b6ffd5e1f867bc6e9f	0	0	0	0	0	0	0	0	0	0	0	0	0	/home/dhl_ec/bnelissen/Slides/CD3_manuscript/CD3_slides/AAA328.CD3/AAA328.CD3.run1	255	0.7	0.061460046786	0.7	0.061460046786	-8.67846012896	0.0	0.527060866295	0.0445231914062
4016.0	3852060.0	2303.0	10105.0	3852060.0	4000000.0	48.0	1.0	1.9	2.88	1.76	0.0700000000002	9.54	0.56	1.23	0.0900000000001	13.39	0.55	3.35	2.38	0.63	AAA328.CD3.X4.Y13.tile.tissue.png	117	1	2000	117	7a567a36e7352f74fcf2b1f75d9b23d2	0	0	0	0	0	0	0	0	0	0	0	0	0	/home/dhl_ec/bnelissen/Slides/CD3_manuscript/CD3_slides/AAA328.CD3/AAA328.CD3.run1	255	0.7	0.06	0.7	0.06	-8.41243390409	-11.5926170126	0.683278935797	0.0544684018555
4566.0	1593573.0	2554.0	9724.0	1593573.0	4000000.0	53.0	5.0	1.4	1.89	1.76	0.0700000000002	9.89	0.56	1.22	0.22	10.89	0.41	3.28	2.32	0.6	AAA328.CD3.X4.Y14.tile.tissue.png	118	1	2000	118	d109ffa23b798a9c998ac40bb22726d3	0	0	0	0	0	0	0	0	0	0	0	0	0	/home/dhl_ec/bnelissen/Slides/CD3_manuscript/CD3_slides/AAA328.CD3/AAA328.CD3.run1	255	0.7	0.06	0.7	0.06	-8.8937994766	-11.5980396102	1.70468828411	0.116777808594
0.0	1457.0	0.0	168.0	1457.0	4000000.0	0.0	1.0	1.19	1.42	1.76	0.0799999999999	9.29	0.36	0.78	0.22	5.61	0.13	2.04	1.48	0.37	AAA328.CD3.X4.Y15.tile.tissue.png	119	1	2000	119	1c285548a9201e0a2ba264fc03aeec92	0	0	0	0	0	0	0	0	0	0	0	0	0	/home/dhl_ec/bnelissen/Slides/CD3_manuscript/CD3_slides/AAA328.CD3/AAA328.CD3.run1	255	0.7	0.06	0.7	0.06	0.0	-10.4476583643	0.0605110110857	6.36784361267
0.0	14899.0	0.0	770.0	14899.0	4000000.0	0.0	2.0	1.03	1.31	1.09	0.0499999999997	6.57	0.42	1.2	0.31	7.83	0.22	3.12	2.31	0.57	AAA328.CD3.X4.Y2.tile.tissue.png	120	1	2000	120	2146a75d992ae830e00ef4359bb606a6	0	0	0	0	0	0	0	0	0	0	0	0	0	/home/dhl_ec/bnelissen/Slides/CD3_manuscript/CD3_slides/AAA328.CD3/AAA328.CD3.run1	255	0.7	0.06	0.7	0.06	0.0	-11.7126838621	0.0963348689772	0.0415161396179
3459.0	612881.0	1695.0	5114.0	612881.0	4000000.0	37.0	3.0	1.27	2.03	1.78	0.0499999999997	7.04	0.56	1.2	0.28	9.82	0.35	3.3	2.31	0.59	AAA328.CD3.X4.Y3.tile.tissue.png	121	1	2000	121	45af7b48d7e89c21764e317953b4532a	0	0	0	0	0	0	0	0	0	0	0	0	0	/home/dhl_ec/bnelissen/Slides/CD3_manuscript/CD3_slides/AAA328.CD3/AAA328.CD3.run1	255	0.7	0.06	0.7	0.06	-8.13750954012	-10.7869343505	0.907336609969	0.0776977539062
18173.0	2166820.0	8307.0	7840.0	2166820.0	4000000.0	175.0	2.0	3.03	1.55	1.77	0.0699999999997	9.73	0.57	1.22	0.19	11.7	0.45	3.33	2.31	0.61	AAA328.CD3.X4.Y4.tile.tissue.png	122	1	2000	122	ab2d43d17ea860ed60de710e9a88d80a	0	0	0	0	0	0	0	0	0	0	0	0	0	/home/dhl_ec/bnelissen/Slides/CD3_manuscript/CD3_slides/AAA328.CD3/AAA328.CD3.run1	255	0.7	0.06	0.7	0.06	-8.79724928353	-11.6516366512	1.32929709263	0.137971908203
32795.0	2544072.0	15673.0	11081.0	2544072.0	4000000.0	335.0	1.0	1.21	1.76	1.75	0.0700000000002	10.07	0.57	1.19	0.17	12.23	0.48	3.33	2.32	0.610000000001	AAA328.CD3.X4.Y5.tile.tissue.png	123	1	2000	123	43c0dadaa1423c143e5af538db9eb8e4	0	0	0	0	0	0	0	0	0	0	0	0	0	/home/dhl_ec/bnelissen/Slides/CD3_manuscript/CD3_slides/AAA328.CD3/AAA328.CD3.run1	255	0.7	0.06	0.7	0.06	-9.20548232018	-12.2087996942	2.13084505281	0.219107148438
220.0	17839.0	101.0	854.0	17839.0	4000000.0	2.0	2.0	1.22	1.59	1.78	0.0700000000002	9.42	0.55	1.19	0.31	9.11	0.31	3.09	2.31	0.570000000001	AAA328.CD3.X4.Y6.tile.tissue.png	124	1	2000	124	f6fd182491f2c8b30e2734f1b9842096	0	0	0	0	0	0	0	0	0	0	0	0	0	/home/dhl_ec/bnelissen/Slides/CD3_manuscript/CD3_slides/AAA328.CD3/AAA328.CD3.run1	255	0.7	0.06	0.7	0.06	-7.5470388195	-11.055003151	0.337895570739	0.0547233609009
13833.0	792983.0	6244.0	12086.0	792983.0	4000000.0	127.0	6.0	1.14	1.51	1.77	0.0699999999997	9.79	0.56	1.2	0.26	10.09	0.36	3.38	2.34	0.6	AAA328.CD3.X4.Y7.tile.tissue.png	125	1	2000	125	7cd4fdae20449e01034e4026aa66e913	0	0	0	0	0	0	0	0	0	0	0	0	0	/home/dhl_ec/bnelissen/Slides/CD3_manuscript/CD3_slides/AAA328.CD3/AAA328.CD3.run1	255	0.7	0.06	0.7	0.06	-8.77201513674	-11.877879759	2.13522536843	0.136747972656
34564.0	1685574.0	14310.0	16246.0	1685574.0	4000000.0	303.0	8.0	1.17	1.85	1.75	0.0699999999997	10.98	0.37	0.74	0.15	8.4	0.29	2.25	1.53	0.43	AAA328.CD3.X4.Y8.tile.tissue.png	126	1	2000	126	7955823bc76df4d44a4a6c2f81660e62	0	0	0	0	0	0	0	0	0	0	0	0	0	/home/dhl_ec/bnelissen/Slides/CD3_manuscript/CD3_slides/AAA328.CD3/AAA328.CD3.run1	255	0.7	0.06	0.7	0.06	-9.32001421817	-12.0870210473	2.47592333658	0.198731480469
121742.0	3059791.0	47705.0	8704.0	3059791.0	4000000.0	996.0	1.0	0.92	1.25	1.18	0.0500000000002	9.97	0.56	1.2	0.13	14.27	0.54	3.28	2.29	0.64	AAA328.CD3.X4.Y9.tile.tissue.png	127	1	2000	127	ec1439eb7a25f56982f91b13038a6fbf	0	0	0	0	0	0	0	0	0	0	0	0	0	/home/dhl_ec/bnelissen/Slides/CD3_manuscript/CD3_slides/AAA328.CD3/AAA328.CD3.run1	255	0.7	0.06	0.7	0.06	-9.2740506731	-12.0197553029	1.45187798198	0.228501552734
0.0	23689.0	0.0	1396.0	23689.0	4000000.0	0.0	4.0	1.17	1.49	1.76	0.0799999999999	9.36	0.56	1.22	0.32	8.53	0.21	3.11	2.29	0.59	AAA328.CD3.X5.Y1.tile.tissue.png	128	1	2000	128	40c6b7a83a9b0789a67833ed9adbf78d	0	0	0	0	0	0	0	0	0	0	0	0	0	/home/dhl_ec/bnelissen/Slides/CD3_manuscript/CD3_slides/AAA328.CD3/AAA328.CD3.run1	255	0.7	0.06	0.7	0.06	-7.51028327045	-9.85340001524	0.476479146299	1.92062054968
19578.0	3999457.0	9825.0	8082.0	3999457.0	4000000.0	230.0	1.0	1.3	1.88	1.75	0.0699999999997	9.01	0.56	1.21	0.0799999999999	13.73	0.56	3.24	2.31	0.65	AAA328.CD3.X5.Y10.tile.tissue.png	129	1	2000	129	7b3475218ff6295a39ef78d607f090b6	0	0	0	0	0	0	0	0	0	0	0	0	0	/home/dhl_ec/bnelissen/Slides/CD3_manuscript/CD3_slides/AAA328.CD3/AAA328.CD3.run1	255	0.7	0.0672767014525	0.7	0.0672767014525	-8.95394969312	-12.1561111169	0.632499301462	0.10712163015
9586.0	4000000.0	5028.0	7996.0	4000000.0	4000000.0	119.0	1.0	1.73	2.79	1.75	0.0700000000002	8.85	0.3	0.76	0.0500000000002	9.58	0.56	3.27	2.33	0.42	AAA328.CD3.X5.Y11.tile.tissue.png	130	1	2000	130	4837d340b50bc86519adaf1c78e9e39f	0	0	0	0	0	0	0	0	0	0	0	0	0	/home/dhl_ec/bnelissen/Slides/CD3_manuscript/CD3_slides/AAA328.CD3/AAA328.CD3.run1	255	0.7	0.0607236913279	0.7	0.0607236913279	-8.60613937351	-11.8429050571	0.696733397285	0.070089303833
8621.0	3167940.0	4543.0	8268.0	3167940.0	4000000.0	106.0	1.0	1.03	1.29	1.1	0.0500000000002	6.75	0.37	0.73	0.0999999999995	8.87	0.33	2.14	1.47	0.410000000001	AAA328.CD3.X5.Y12.tile.tissue.png	131	1	2000	131	f7a0dcf490f0287af3fa472596b2fd2c	0	0	0	0	0	0	0	0	0	0	0	0	0	/home/dhl_ec/bnelissen/Slides/CD3_manuscript/CD3_slides/AAA328.CD3/AAA328.CD3.run1	255	0.7	0.06	0.7	0.06	-8.43784060283	-11.1324930793	0.732017429577	0.069900390625
1110.0	788772.0	558.0	5818.0	788772.0	4000000.0	14.0	3.0	0.97	1.45	1.13	0.0499999999993	6.96	0.37	0.73	0.19	7.13	0.35	3.27	2.32	0.719999999999	AAA328.CD3.X5.Y13.tile.tissue.png	132	1	2000	132	1314e23720c595f4e488509ee709d248	0	0	0	0	0	0	0	0	0	0	0	0	0	/home/dhl_ec/bnelissen/Slides/CD3_manuscript/CD3_slides/AAA328.CD3/AAA328.CD3.run1	255	0.7	0.06	0.7	0.06	-8.55955813208	-10.896303174	1.28772572386	0.0711261992188
0.0	2205.0	0.0	232.0	2205.0	4000000.0	0.0	1.0	1.77	2.23	1.17	0.0500000000002	7.0	0.38	0.74	0.22	5.87	0.13	2.08	1.53	0.529999999999	AAA328.CD3.X5.Y14.tile.tissue.png	133	1	2000	133	5f1db106141c82b58caee7318284692e	0	0	0	0	0	0	0	0	0	0	0	0	0	/home/dhl_ec/bnelissen/Slides/CD3_manuscript/CD3_slides/AAA328.CD3/AAA328.CD3.run1	255	0.7	0.06	0.7	0.06	0.0	-12.4721944985	4.45439165249	0.0776801342163
0.0	2423.0	0.0	220.0	2423.0	4000000.0	0.0	1.0	1.98	1.98	1.17	0.0600000000004	6.99	0.38	0.830000000001	0.22	5.88	0.139999999999	2.06	1.53	1.48	AAA328.CD3.X5.Y15.tile.tissue.png	134	1	2000	134	59b0d5c24ee720777e3f7bf6d59d78c7	0	0	0	0	0	0	0	0	0	0	0	0	0	/home/dhl_ec/bnelissen/Slides/CD3_manuscript/CD3_slides/AAA328.CD3/AAA328.CD3.run1	255	0.7	0.06	0.7	0.06	0.0	-12.1608532734	3.77608465745	4.68507021933
5816.0	1773906.0	2959.0	8138.0	1773906.0	4000000.0	67.0	5.0	3.03	2.94	1.19	0.0500000000002	7.12	0.38	0.76	0.16	8.13	0.29	2.2	1.52	0.46	AAA328.CD3.X5.Y2.tile.tissue.png	135	1	2000	135	3cf659ecf96e6c5643ea8098688b5747	0	0	0	0	0	0	0	0	0	0	0	0	0	/home/dhl_ec/bnelissen/Slides/CD3_manuscript/CD3_slides/AAA328.CD3/AAA328.CD3.run1	255	0.7	0.06	0.7	0.06	-8.32606187365	-11.050373358	0.817757283723	0.104948605469
23284.0	3875733.0	11623.0	9625.0	3875733.0	4000000.0	261.0	1.0	1.79	2.96	1.15	0.0499999999993	7.06	0.39	0.760000000001	0.0699999999997	9.93	0.37	2.35	1.53	0.429999999998	AAA328.CD3.X5.Y3.tile.tissue.png	136	1	2000	136	b84d0a17c76a64f219ffd146fd1f04d5	0	0	0	0	0	0	0	0	0	0	0	0	0	/home/dhl_ec/bnelissen/Slides/CD3_manuscript/CD3_slides/AAA328.CD3/AAA328.CD3.run1	255	0.7	0.0628204250329	0.7	0.0628204250329	-8.33726408217	-12.0139897198	0.769062125346	0.144233612305
16735.0	3163138.0	7768.0	15696.0	3163138.0	4000000.0	176.0	2.0	2.65	2.62	1.15	0.0600000000004	7.24	0.389999999999	0.759999999999	0.0999999999995	9.28	0.35	2.23	1.53	0.42	AAA328.CD3.X5.Y4.tile.tissue.png	137	1	2000	137	288ef9c97618539bd84e727e2f1f7939	0	0	0	0	0	0	0	0	0	0	0	0	0	/home/dhl_ec/bnelissen/Slides/CD3_manuscript/CD3_slides/AAA328.CD3/AAA328.CD3.run1	255	0.7	0.0667358423232	0.7	0.0667358423232	-8.60907277365	-11.9828888258	1.22025574509	0.195775265625
19832.0	2762930.0	10044.0	10418.0	2762930.0	4000000.0	228.0	4.0	3.1	2.58	1.24	0.0500000000002	7.31	0.389999999999	0.77	0.12	9.0	0.33	2.23	1.54	0.429999999999	AAA328.CD3.X5.Y5.tile.tissue.png	138	1	2000	138	a8c8e0bda2bc812d741473236f4ac555	0	0	0	0	0	0	0	0	0	0	0	0	0	/home/dhl_ec/bnelissen/Slides/CD3_manuscript/CD3_slides/AAA328.CD3/AAA328.CD3.run1	255	0.7	0.0635552062197	0.7	0.0635552062197	-8.38938415856	-11.7095417026	1.04872762885	0.147290980469
2101.0	315046.0	1028.0	4048.0	315046.0	4000000.0	24.0	2.0	3.68	3.0	1.2	0.0500000000002	6.98	0.38	0.749999999999	0.21	7.19	0.219999999999	2.11	1.52	0.41	AAA328.CD3.X5.Y6.tile.tissue.png	139	1	2000	139	6db696cbb4242e7199ee84097ba9b8af	0	0	0	0	0	0	0	0	0	0	0	0	0	/home/dhl_ec/bnelissen/Slides/CD3_manuscript/CD3_slides/AAA328.CD3/AAA328.CD3.run1	255	0.7	0.06	0.7	0.06	-8.7824217228	-12.2253793573	1.75008802013	0.122631855469
23766.0	3419751.0	11083.0	9290.0	3419751.0	4000000.0	230.0	2.0	2.08	2.05	1.16	0.0499999999993	8.84	0.56	1.22	0.12	9.24	0.530000000001	3.28	2.31	0.64	AAA328.CD3.X5.Y7.tile.tissue.png	140	1	2000	140	aa6c6482603d775bcc022e7e884c626a	0	0	0	0	0	0	0	0	0	0	0	0	0	/home/dhl_ec/bnelissen/Slides/CD3_manuscript/CD3_slides/AAA328.CD3/AAA328.CD3.run1	255	0.7	0.06	0.7	0.06	-8.14716302322	-11.5385094493	0.773552406918	0.127696685547
26504.0	4000000.0	12105.0	7996.0	4000000.0	4000000.0	269.0	1.0	2.95	1.71	1.12	0.0500000000002	6.48	0.29	0.740000000001	0.0500000000002	9.85	0.38	2.13	1.49	0.43	AAA328.CD3.X5.Y8.tile.tissue.png	141	1	2000	141	866c07ddf08891679ba82ff80154f5fd	0	0	0	0	0	0	0	0	0	0	0	0	0	/home/dhl_ec/bnelissen/Slides/CD3_manuscript/CD3_slides/AAA328.CD3/AAA328.CD3.run1	255	0.7	0.0760367949064	0.7	0.0760367949064	-8.64176086072	-12.2591467478	0.781270554482	0.0973827685547
20013.0	3997482.0	9996.0	8333.0	3997482.0	4000000.0	238.0	1.0	0.98	1.49	1.16	0.0500000000002	6.35	0.37	0.740000000001	0.0599999999995	9.66	0.37	2.14	1.49	0.43	AAA328.CD3.X5.Y9.tile.tissue.png	142	1	2000	142	81f36d1b715f76ccec88df0ea9202685	0	0	0	0	0	0	0	0	0	0	0	0	0	/home/dhl_ec/bnelissen/Slides/CD3_manuscript/CD3_slides/AAA328.CD3/AAA328.CD3.run1	255	0.7	0.0723013168465	0.7	0.0723013168465	-8.77983455236	-12.2844475445	0.732203848867	0.0786272091064
0.0	3130.0	0.0	300.0	3130.0	4000000.0	0.0	1.0	1.8	1.98	1.14	0.0599999999995	6.64	0.46	0.889999999999	0.21	6.07	0.13	2.03	1.49	0.37	AAA328.CD3.X6.Y0.tile.tissue.png	143	1	2000	143	fd2c5fa5f44bec6690609e2150cfb072	0	0	0	0	0	0	0	0	0	0	0	0	0	/home/dhl_ec/bnelissen/Slides/CD3_manuscript/CD3_slides/AAA328.CD3/AAA328.CD3.run1	255	0.7	0.06	0.7	0.06	-5.8857748536	-11.6965939729	1.26618583127	8.30391213271
7465.0	1042093.0	3889.0	10559.0	1042093.0	4000000.0	88.0	7.0	2.34	2.55	1.11	0.0500000000002	6.81	0.37	0.72	0.18	7.27	0.26	2.24	1.53	0.399999999999	AAA328.CD3.X6.Y1.tile.tissue.png	144	1	2000	144	70c118a909159bf2205740be49073525	0	0	0	0	0	0	0	0	0	0	0	0	0	/home/dhl_ec/bnelissen/Slides/CD3_manuscript/CD3_slides/AAA328.CD3/AAA328.CD3.run1	255	0.7	0.06	0.7	0.06	-8.81091146473	-11.4492335368	1.60714686905	0.135705304688
4251.0	3008541.0	2189.0	7434.0	3008541.0	4000000.0	52.0	1.0	2.24	3.0	1.15	0.0600000000004	7.09	0.37	0.75	0.1	9.21	0.339999999999	2.21	1.52	0.42	AAA328.CD3.X6.Y10.tile.tissue.png	145	1	2000	145	b08c48aad2391572e4636071b9980f9b	0	0	0	0	0	0	0	0	0	0	0	0	0	/home/dhl_ec/bnelissen/Slides/CD3_manuscript/CD3_slides/AAA328.CD3/AAA328.CD3.run1	255	0.7	0.06	0.7	0.06	-8.03756509659	-10.9527758085	0.407784749921	0.0404838310547
2429.0	1499395.0	1370.0	6848.0	1499395.0	4000000.0	34.0	3.0	3.97	2.87	1.16	0.0500000000002	7.6	0.39	0.759999999999	0.17	8.04	0.27	2.32	1.52	0.410000000001	AAA328.CD3.X6.Y11.tile.tissue.png	146	1	2000	146	4eaeb2fc9af6231d4fbc15b1f8107c26	0	0	0	0	0	0	0	0	0	0	0	0	0	/home/dhl_ec/bnelissen/Slides/CD3_manuscript/CD3_slides/AAA328.CD3/AAA328.CD3.run1	255	0.7	0.06	0.7	0.06	-8.37549248864	-11.0774672394	1.01875189162	0.0747097929687
51.0	23222.0	43.0	880.0	23222.0	4000000.0	1.0	1.0	2.74	2.68	1.2	0.0600000000004	6.84	0.38	0.749999999999	0.219999999999	6.58	0.31	3.12	2.3	0.570000000001	AAA328.CD3.X6.Y12.tile.tissue.png	147	1	2000	147	ac92481b6d8a09b40799f599b932be25	0	0	0	0	0	0	0	0	0	0	0	0	0	/home/dhl_ec/bnelissen/Slides/CD3_manuscript/CD3_slides/AAA328.CD3/AAA328.CD3.run1	255	0.7	0.06	0.7	0.06	-9.26035467514	-12.4885701921	2.93595034308	0.0603823548584
0.0	4895.0	0.0	554.0	4895.0	4000000.0	0.0	3.0	2.34	1.63	1.1	0.0500000000002	6.48	0.36	0.72	0.219999999999	6.02	0.22	3.09	2.3	0.58	AAA328.CD3.X6.Y13.tile.tissue.png	148	1	2000	148	9edfdf5795b0956eee03426993037b1c	0	0	0	0	0	0	0	0	0	0	0	0	0	/home/dhl_ec/bnelissen/Slides/CD3_manuscript/CD3_slides/AAA328.CD3/AAA328.CD3.run1	255	0.7	0.06	0.7	0.06	-8.84920058792	-12.1906833556	2.97218041562	0.0925979285583
0.0	1524.0	0.0	250.0	1524.0	4000000.0	0.0	1.0	1.91	1.93	1.76	0.0799999999999	6.67	0.36	0.72	0.23	5.55	0.13	2.01	1.59	0.540000000001	AAA328.CD3.X6.Y14.tile.tissue.png	149	1	2000	149	1ca5bdf683789c5cf3a550d344a990df	0	0	0	0	0	0	0	0	0	0	0	0	0	/home/dhl_ec/bnelissen/Slides/CD3_manuscript/CD3_slides/AAA328.CD3/AAA328.CD3.run1	255	0.7	0.06	0.7	0.06	0.0	-10.7168263796	1.66851534305	0.235613212509
0.0	0.0	0.0	0.0	0.0	4000000.0	0.0	0.0	2.18	2.01	1.76	0.0799999999999	8.08	0.469999999999	1.42	0.32	6.6	0.2	3.01	2.3	0.589999999999	AAA328.CD3.X6.Y15.tile.tissue.png	150	1	2000	150	87533d5f70a4a6cd76817a34f8e2f418	0	0	0	0	0	0	0	0	0	0	0	0	0	/home/dhl_ec/bnelissen/Slides/CD3_manuscript/CD3_slides/AAA328.CD3/AAA328.CD3.run1	255	1.0	0.06	1.0	0.06	0.0	0.0	0.0	5.9932055
9907.0	3982151.0	5315.0	8004.0	3982151.0	4000000.0	119.0	1.0	2.65	2.52	1.79	0.0600000000004	9.18	0.55	1.21	0.0799999999999	13.65	0.570000000001	3.27	2.29	1.1	AAA328.CD3.X6.Y2.tile.tissue.png	151	1	2000	151	971a9a33d64ac2cf3afa636a4cb42372	0	0	0	0	0	0	0	0	0	0	0	0	0	/home/dhl_ec/bnelissen/Slides/CD3_manuscript/CD3_slides/AAA328.CD3/AAA328.CD3.run1	255	0.7	0.0785704210748	0.7	0.0785704210748	-8.34318707303	-12.0457983099	0.515409322544	0.0674927679443
42508.0	3999804.0	20255.0	8070.0	3999804.0	4000000.0	442.0	1.0	2.39	3.87	1.78	0.0699999999997	9.04	0.55	1.21	0.0799999999999	14.14	0.57	3.27	2.3	0.639999999999	AAA328.CD3.X6.Y3.tile.tissue.png	152	1	2000	152	56b2cc33fea04b8109a1086d1e414cb0	0	0	0	0	0	0	0	0	0	0	0	0	0	/home/dhl_ec/bnelissen/Slides/CD3_manuscript/CD3_slides/AAA328.CD3/AAA328.CD3.run1	255	0.7	0.082043625941	0.7	0.082043625941	-8.8920085812	-12.3867163092	0.701020047759	0.109873993362
113119.0	3996690.0	45865.0	8290.0	3996690.0	4000000.0	995.0	1.0	3.23	1.8	1.78	0.0700000000006	9.27	0.56	1.2	0.0799999999999	14.71	0.59	3.32	2.32	0.639999999999	AAA328.CD3.X6.Y4.tile.tissue.png	153	1	2000	153	210dbd01020ab43e06dcb95a205ebf4e	0	0	0	0	0	0	0	0	0	0	0	0	0	/home/dhl_ec/bnelissen/Slides/CD3_manuscript/CD3_slides/AAA328.CD3/AAA328.CD3.run1	255	0.7	0.077937552561	0.7	0.077937552561	-9.26496389015	-12.5008094068	0.980235128181	0.154683962402
125603.0	3902969.0	52345.0	8538.0	3902969.0	4000000.0	1120.0	1.0	1.54	3.01	1.77	0.0699999999997	10.44	0.56	1.2	0.0900000000001	15.0	0.59	3.27	2.34	0.650000000001	AAA328.CD3.X6.Y5.tile.tissue.png	154	1	2000	154	043f470fe7bd87c05038a29859f20a97	0	0	0	0	0	0	0	0	0	0	0	0	0	/home/dhl_ec/bnelissen/Slides/CD3_manuscript/CD3_slides/AAA328.CD3/AAA328.CD3.run1	255	0.7	0.0730678142197	0.7	0.0730678142197	-9.08423641918	-12.1350015893	1.13582307585	0.167530509521
9328.0	458082.0	3894.0	7967.0	458082.0	4000000.0	76.0	10.0	1.1	1.51	1.77	0.0699999999997	9.68	0.37	1.23	0.29	9.74	0.34	3.2	2.3	0.58	AAA328.CD3.X6.Y6.tile.tissue.png	155	1	2000	155	361b1b469ca7f55d881f6502d77de89b	0	0	0	0	0	0	0	0	0	0	0	0	0	/home/dhl_ec/bnelissen/Slides/CD3_manuscript/CD3_slides/AAA328.CD3/AAA328.CD3.run1	255	0.7	0.06	0.7	0.06	-8.48569544773	-11.9150819327	1.5230590357	0.168438804687
25969.0	1940165.0	11180.0	18304.0	1940165.0	4000000.0	234.0	8.0	1.22	1.56	1.78	0.0700000000006	10.4	0.59	1.2	0.2	8.9	0.3	2.22	1.53	0.6	AAA328.CD3.X6.Y7.tile.tissue.png	156	1	2000	156	5fa54be05f850e429d239078710223e7	0	0	0	0	0	0	0	0	0	0	0	0	0	/home/dhl_ec/bnelissen/Slides/CD3_manuscript/CD3_slides/AAA328.CD3/AAA328.CD3.run1	255	0.7	0.06	0.7	0.06	-9.29851035528	-11.9197821709	2.11631589051	0.174828863281
12761.0	2939877.0	6090.0	19896.0	2939877.0	4000000.0	140.0	6.0	1.2	1.56	1.8	0.0699999999997	10.3	0.570000000001	1.2	0.14	12.55	0.49	3.34	2.29	0.62	AAA328.CD3.X6.Y8.tile.tissue.png	157	1	2000	157	0e04c8f5fa1e81e993b649a53b1d42d2	0	0	0	0	0	0	0	0	0	0	0	0	0	/home/dhl_ec/bnelissen/Slides/CD3_manuscript/CD3_slides/AAA328.CD3/AAA328.CD3.run1	255	0.7	0.06	0.7	0.06	-9.05619853355	-12.2129555306	1.51416722886	0.195696570313
10049.0	3622129.0	4855.0	8922.0	3622129.0	4000000.0	113.0	1.0	1.27	1.78	1.17	0.0500000000002	6.69	0.38	0.740000000001	0.0699999999997	9.25	0.36	2.17	1.7	0.429999999999	AAA328.CD3.X6.Y9.tile.tissue.png	158	1	2000	158	2d032540109381d34b11aeb44e11cf3a	0	0	0	0	0	0	0	0	0	0	0	0	0	/home/dhl_ec/bnelissen/Slides/CD3_manuscript/CD3_slides/AAA328.CD3/AAA328.CD3.run1	255	0.7	0.06	0.7	0.06	-8.50323548235	-11.4593973711	0.740328703421	0.0655477158203
0.0	0.0	0.0	0.0	0.0	4000000.0	0.0	0.0	0.81	1.1	1.09	0.0599999999995	6.14	0.29	0.780000000001	0.23	4.5	0.21	3.03	2.3	0.57	AAA328.CD3.X7.Y0.tile.tissue.png	159	1	2000	159	b81c85835e7e44d11ced2fbaea86c7d7	0	0	0	0	0	0	0	0	0	0	0	0	0	/home/dhl_ec/bnelissen/Slides/CD3_manuscript/CD3_slides/AAA328.CD3/AAA328.CD3.run1	255	1.0	0.06	1.0	0.06	0.0	-11.4238674917	0.0	8.09955011496
13524.0	2510059.0	6062.0	9215.0	2510059.0	4000000.0	128.0	1.0	2.61	1.78	1.11	0.0500000000002	6.82	0.56	1.2	0.169999999999	12.06	0.469999999999	3.26	2.29	0.610000000001	AAA328.CD3.X7.Y1.tile.tissue.png	160	1	2000	160	df3adb52885105a45398d0e65ba2384f	0	0	0	0	0	0	0	0	0	0	0	0	0	/home/dhl_ec/bnelissen/Slides/CD3_manuscript/CD3_slides/AAA328.CD3/AAA328.CD3.run1	255	0.7	0.06	0.7	0.06	-8.6138342132	-11.4651530889	1.46633346411	0.148751179688
0.0	16232.0	0.0	754.0	16232.0	4000000.0	0.0	2.0	1.12	1.56	1.78	0.0700000000006	9.41	0.56	1.18	0.33	7.76	0.22	3.01	2.27	0.6	AAA328.CD3.X7.Y10.tile.tissue.png	161	1	2000	161	3209629543208ff7879dbd100bc888b0	0	0	0	0	0	0	0	0	0	0	0	0	0	/home/dhl_ec/bnelissen/Slides/CD3_manuscript/CD3_slides/AAA328.CD3/AAA328.CD3.run1	255	0.7	0.06	0.7	0.06	0.0	-11.1694771945	0.309990248814	0.0684809746094
0.0	1665.0	0.0	194.0	1665.0	4000000.0	0.0	1.0	1.07	1.71	1.76	0.0699999999997	9.32	0.54	1.18	0.34	8.01	0.219999999999	3.11	2.31	0.580000000001	AAA328.CD3.X7.Y11.tile.tissue.png	162	1	2000	162	2e6c9fa209126dd77bb58ef86e1f8de7	0	0	0	0	0	0	0	0	0	0	0	0	0	/home/dhl_ec/bnelissen/Slides/CD3_manuscript/CD3_slides/AAA328.CD3/AAA328.CD3.run1	255	0.7	0.06	0.7	0.06	0.0	-12.311295339	2.54772721941	0.0905040587997
0.0	2072.0	0.0	200.0	2072.0	4000000.0	0.0	1.0	1.22	1.55	1.72	0.0600000000004	9.44	0.55	1.18	0.33	7.95	0.219999999999	3.07	2.29	0.579999999999	AAA328.CD3.X7.Y12.tile.tissue.png	163	1	2000	163	6dc5c2ff1a7ef5e667d708e4532fcfe4	0	0	0	0	0	0	0	0	0	0	0	0	0	/home/dhl_ec/bnelissen/Slides/CD3_manuscript/CD3_slides/AAA328.CD3/AAA328.CD3.run1	255	0.7	0.06	0.7	0.06	0.0	-12.2382391664	1.00650743168	0.0986667559814
0.0	1647.0	0.0	186.0	1647.0	4000000.0	0.0	1.0	1.07	1.57	1.75	0.0700000000006	9.38	0.56	1.18	0.33	8.67	0.22	3.06	2.3	0.589999999999	AAA328.CD3.X7.Y13.tile.tissue.png	164	1	2000	164	9afc6eeb2cacb47716c29e9b715bc87b	0	0	0	0	0	0	0	0	0	0	0	0	0	/home/dhl_ec/bnelissen/Slides/CD3_manuscript/CD3_slides/AAA328.CD3/AAA328.CD3.run1	255	0.7	0.06	0.7	0.06	-9.13583443882	-12.1592678426	5.75156868038	0.103995675262
162.0	4254.0	96.0	316.0	4254.0	4000000.0	2.0	1.0	1.94	3.13	1.76	0.0799999999999	9.35	0.559999999999	1.24	0.33	9.18	0.31	3.1	2.29	0.56	AAA328.CD3.X7.Y14.tile.tissue.png	165	1	2000	165	6fa43dae265148ae454d3be194f300e5	0	0	0	0	0	0	0	0	0	0	0	0	0	/home/dhl_ec/bnelissen/Slides/CD3_manuscript/CD3_slides/AAA328.CD3/AAA328.CD3.run1	255	0.7	0.06	0.7	0.06	-8.96169243205	-12.0090349395	4.61120661582	2.19384523669
50676.0	3985808.0	23662.0	8915.0	3985808.0	4000000.0	527.0	1.0	2.88	2.93	1.76	0.0699999999997	9.04	0.559999999999	1.18	0.0700000000006	13.85	0.59	3.3	2.28	0.75	AAA328.CD3.X7.Y2.tile.tissue.png	166	1	2000	166	700a9072c08f8a376a8cd58a553d8436	0	0	0	0	0	0	0	0	0	0	0	0	0	/home/dhl_ec/bnelissen/Slides/CD3_manuscript/CD3_slides/AAA328.CD3/AAA328.CD3.run1	255	0.7	0.0836587278781	0.7	0.0836587278781	-8.73286286856	-12.5820752014	0.734317232526	0.116051903442
215815.0	3731506.0	84910.0	12210.0	3731506.0	4000000.0	1812.0	7.0	2.19	2.31	1.62	0.0500000000002	15.78	0.37	1.2	0.0900000000001	15.65	0.39	2.15	1.48	0.53	AAA328.CD3.X7.Y3.tile.tissue.png	167	1	2000	167	352f36975f2f5c3cf0b3637a8c8f4f34	0	0	0	0	0	0	0	0	0	0	0	0	0	/home/dhl_ec/bnelissen/Slides/CD3_manuscript/CD3_slides/AAA328.CD3/AAA328.CD3.run1	255	0.7	0.06	0.7	0.06	-9.58272945102	-12.8659211111	1.97448246363	0.518713108398
105445.0	3031001.0	45098.0	31513.0	3031001.0	4000000.0	927.0	21.0	1.05	1.3	1.43	0.0500000000002	7.05	0.38	0.719999999999	0.0999999999995	9.88	0.44	3.4	2.29	0.62	AAA328.CD3.X7.Y4.tile.tissue.png	168	1	2000	168	c503f139d59ee1f09d30cd4e581d58b1	0	0	0	0	0	0	0	0	0	0	0	0	0	/home/dhl_ec/bnelissen/Slides/CD3_manuscript/CD3_slides/AAA328.CD3/AAA328.CD3.run1	255	0.7	0.06	0.7	0.06	-9.40642170593	-12.9615159168	2.36611364415	0.438868009766
103565.0	1743488.0	42843.0	16579.0	1743488.0	4000000.0	903.0	3.0	1.18	1.55	1.76	0.0699999999997	10.32	0.57	1.21	0.26	12.66	0.450000000001	3.32	2.29	0.62	AAA328.CD3.X7.Y5.tile.tissue.png	169	1	2000	169	f52a4331db4ca38e242cfe6535b5fa0f	0	0	0	0	0	0	0	0	0	0	0	0	0	/home/dhl_ec/bnelissen/Slides/CD3_manuscript/CD3_slides/AAA328.CD3/AAA328.CD3.run1	255	0.7	0.06	0.7	0.06	-9.45577835394	-12.7019382008	2.18787817566	0.291216757813
680.0	34562.0	147.0	2758.0	34562.0	4000000.0	2.0	7.0	1.11	1.52	1.76	0.0700000000006	9.37	0.569999999999	1.2	0.330000000001	9.17	0.309999999999	3.16	2.28	0.570000000001	AAA328.CD3.X7.Y6.tile.tissue.png	170	1	2000	170	a09911b6a575a6eefa670237b26c89fe	0	0	0	0	0	0	0	0	0	0	0	0	0	/home/dhl_ec/bnelissen/Slides/CD3_manuscript/CD3_slides/AAA328.CD3/AAA328.CD3.run1	255	0.7	0.06	0.7	0.06	-7.03601478074	-11.3034081741	0.383125534385	0.0702745400391
2527.0	111699.0	1207.0	2800.0	111699.0	4000000.0	24.0	1.0	1.48	2.84	1.75	0.0700000000006	9.43	0.559999999999	1.19	0.32	9.35	0.320000000001	3.17	2.29	0.66	AAA328.CD3.X7.Y7.tile.tissue.png	171	1	2000	171	904ef93597cf48f471918d64ced07d85	0	0	0	0	0	0	0	0	0	0	0	0	0	/home/dhl_ec/bnelissen/Slides/CD3_manuscript/CD3_slides/AAA328.CD3/AAA328.CD3.run1	255	0.7	0.06	0.7	0.06	-9.14199015247	-12.1549492613	2.43737026776	0.06991840625
0.0	0.0	0.0	0.0	0.0	4000000.0	0.0	0.0	1.63	2.18	1.75	0.0700000000006	8.85	0.46	1.17	0.32	6.58	0.21	2.98	2.28	1.16	AAA328.CD3.X7.Y8.tile.tissue.png	172	1	2000	172	502285c144802a8904a8bd80621ad08d	0	0	0	0	0	0	0	0	0	0	0	0	0	/home/dhl_ec/bnelissen/Slides/CD3_manuscript/CD3_slides/AAA328.CD3/AAA328.CD3.run1	255	1.0	0.06	1.0	0.06	0.0	-12.5667196704	0.0	0.0598082741241
0.0	0.0	0.0	0.0	0.0	4000000.0	0.0	0.0	2.29	3.11	1.75	0.0699999999997	8.92	0.46	1.18	0.320000000001	6.52	0.2	2.97	2.28	1.13	AAA328.CD3.X7.Y9.tile.tissue.png	173	1	2000	173	a4c556c25b034cf1c434923a2033124d	0	0	0	0	0	0	0	0	0	0	0	0	0	/home/dhl_ec/bnelissen/Slides/CD3_manuscript/CD3_slides/AAA328.CD3/AAA328.CD3.run1	255	1.0	0.06	1.0	0.06	0.0	-12.5259016044	0.0	0.047940163868
0.0	3419.0	0.0	382.0	3419.0	4000000.0	0.0	2.0	2.31	2.43	1.73	0.0799999999999	9.37	0.56	1.23	0.31	8.69	0.21	3.22	2.39	0.66	AAA328.CD3.X8.Y0.tile.tissue.png	174	1	2000	174	c18401b0ea6f993545a4a4f22f53630b	0	0	0	0	0	0	0	0	0	0	0	0	0	/home/dhl_ec/bnelissen/Slides/CD3_manuscript/CD3_slides/AAA328.CD3/AAA328.CD3.run1	255	0.7	0.06	0.7	0.06	-8.79065266217	-10.9510068177	2.16627721812	2.29300183105
17298.0	3376603.0	7237.0	10182.0	3376603.0	4000000.0	147.0	2.0	1.36	2.21	1.21	0.0600000000004	7.16	0.429999999999	0.929999999999	0.0899999999992	9.21	0.339999999999	2.12	1.47	0.53	AAA328.CD3.X8.Y1.tile.tissue.png	175	1	2000	175	24e407e8665714fd79dd8aa123f13b7b	0	0	0	0	0	0	0	0	0	0	0	0	0	/home/dhl_ec/bnelissen/Slides/CD3_manuscript/CD3_slides/AAA328.CD3/AAA328.CD3.run1	255	0.7	0.0603788177821	0.7	0.0603788177821	-8.54152712459	-11.3982236616	1.31286341188	0.150949529297
0.0	0.0	0.0	0.0	0.0	4000000.0	0.0	0.0	1.45	2.35	1.12	0.0500000000002	6.46	0.3	0.72	0.219999999999	4.48	0.13	2.15	1.66	0.64	AAA328.CD3.X8.Y10.tile.tissue.png	176	1	2000	176	37e182a863ecb675928bfc1c9e33b5da	0	0	0	0	0	0	0	0	0	0	0	0	0	/home/dhl_ec/bnelissen/Slides/CD3_manuscript/CD3_slides/AAA328.CD3/AAA328.CD3.run1	255	1.0	0.06	1.0	0.06	0.0	-11.9230237122	0.0	0.080205090271
0.0	0.0	0.0	0.0	0.0	4000000.0	0.0	0.0	1.02	1.78	1.76	0.0699999999997	9.06	0.469999999999	1.19	0.320000000001	6.66	0.2	2.98	2.29	0.690000000001	AAA328.CD3.X8.Y11.tile.tissue.png	177	1	2000	177	1f857237af8f4a643fffaec176ad5e9d	0	0	0	0	0	0	0	0	0	0	0	0	0	/home/dhl_ec/bnelissen/Slides/CD3_manuscript/CD3_slides/AAA328.CD3/AAA328.CD3.run1	255	1.0	0.06	1.0	0.06	0.0	-11.2499003319	0.0	0.0947465061386
85.0	26837.0	44.0	892.0	26837.0	4000000.0	1.0	2.0	1.61	3.46	1.74	0.0599999999995	9.41	0.58	1.19	0.339999999999	9.18	0.309999999999	3.19	2.3	0.89	AAA328.CD3.X8.Y12.tile.tissue.png	178	1	2000	178	88d5853d39af3c7dbb3d7f5d4974a457	0	0	0	0	0	0	0	0	0	0	0	0	0	/home/dhl_ec/bnelissen/Slides/CD3_manuscript/CD3_slides/AAA328.CD3/AAA328.CD3.run1	255	0.7	0.06	0.7	0.06	-8.15327854287	-11.5434583881	0.342248726563	0.110371149902
0.0	0.0	0.0	0.0	0.0	4000000.0	0.0	0.0	2.68	2.21	1.2	0.0499999999993	6.52	0.3	0.75	0.219999999999	4.75	0.13	2.01	1.52	1.49	AAA328.CD3.X8.Y13.tile.tissue.png	179	1	2000	179	40fa3240d4820a4c95fb3257492ac403	0	0	0	0	0	0	0	0	0	0	0	0	0	/home/dhl_ec/bnelissen/Slides/CD3_manuscript/CD3_slides/AAA328.CD3/AAA328.CD3.run1	255	1.0	0.06	1.0	0.06	0.0	-10.886344388	0.0	0.100844190907
0.0	2314.0	0.0	220.0	2314.0	4000000.0	0.0	1.0	1.44	1.4	1.13	0.0600000000004	6.9	0.549999999999	1.33	0.32	8.71	0.219999999999	3.09	2.33	0.580000000001	AAA328.CD3.X8.Y14.tile.tissue.png	180	1	2000	180	5a7e4ed2021dedb389affb44bb9988ff	0	0	0	0	0	0	0	0	0	0	0	0	0	/home/dhl_ec/bnelissen/Slides/CD3_manuscript/CD3_slides/AAA328.CD3/AAA328.CD3.run1	255	0.7	0.06	0.7	0.06	-8.72581516246	-12.4596116172	2.66790040737	4.56270125679
53732.0	3911384.0	24609.0	11559.0	3911384.0	4000000.0	539.0	2.0	1.43	3.52	1.73	0.0699999999997	9.45	0.599999999999	1.22	0.0799999999999	14.24	0.58	3.43	2.49	0.710000000001	AAA328.CD3.X8.Y2.tile.tissue.png	181	1	2000	181	de4d23b0c8e6f26613298891e551dfeb	0	0	0	0	0	0	0	0	0	0	0	0	0	/home/dhl_ec/bnelissen/Slides/CD3_manuscript/CD3_slides/AAA328.CD3/AAA328.CD3.run1	255	0.7	0.0744449749235	0.7	0.0744449749235	-8.98001931525	-12.671020162	1.0497243616	0.170349838379
148589.0	3844684.0	59970.0	15031.0	3844684.0	4000000.0	1292.0	1.0	1.32	1.72	1.16	0.0500000000002	7.44	0.37	0.75	0.0699999999997	10.68	0.379999999999	2.15	1.48	0.54	AAA328.CD3.X8.Y3.tile.tissue.png	182	1	2000	182	3cbec387a707c7ef5e32bea70198d128	0	0	0	0	0	0	0	0	0	0	0	0	0	/home/dhl_ec/bnelissen/Slides/CD3_manuscript/CD3_slides/AAA328.CD3/AAA328.CD3.run1	255	0.7	0.06	0.7	0.06	-9.58477842467	-13.1001745023	2.05995488775	0.584671200195
59438.0	2697709.0	26403.0	25769.0	2697709.0	4000000.0	537.0	6.0	2.89	3.08	1.93	0.0799999999999	8.51	0.389999999999	0.719999999999	0.11	8.94	0.5	3.53	2.5	0.620000000001	AAA328.CD3.X8.Y4.tile.tissue.png	183	1	2000	183	b6a65f31f2cba41d2047aeaf51cdf77d	0	0	0	0	0	0	0	0	0	0	0	0	0	/home/dhl_ec/bnelissen/Slides/CD3_manuscript/CD3_slides/AAA328.CD3/AAA328.CD3.run1	255	0.7	0.06	0.7	0.06	-9.19335377118	-12.8796414259	2.12241100084	0.371687375
0.0	19930.0	0.0	662.0	19930.0	4000000.0	0.0	1.0	2.85	2.57	1.2	0.0500000000002	6.92	0.41	0.740000000001	0.22	5.81	0.139999999999	2.08	1.53	0.59	AAA328.CD3.X8.Y5.tile.tissue.png	184	1	2000	184	16ab0c57eb41a874817972293c25b650	0	0	0	0	0	0	0	0	0	0	0	0	0	/home/dhl_ec/bnelissen/Slides/CD3_manuscript/CD3_slides/AAA328.CD3/AAA328.CD3.run1	255	0.7	0.06	0.7	0.06	0.0	-12.4348124913	0.0579804890848	0.0449903927917
0.0	0.0	0.0	0.0	0.0	4000000.0	0.0	0.0	2.36	1.4	1.77	0.0799999999999	8.92	0.469999999999	1.24	0.31	6.7	0.2	2.98	2.3	0.57	AAA328.CD3.X8.Y6.tile.tissue.png	185	1	2000	185	3dabbb07d97dab787224e2f5f923e7d9	0	0	0	0	0	0	0	0	0	0	0	0	0	/home/dhl_ec/bnelissen/Slides/CD3_manuscript/CD3_slides/AAA328.CD3/AAA328.CD3.run1	255	1.0	0.06	1.0	0.06	0.0	-10.30441548	0.0	7.26423049694
0.0	7901.0	0.0	482.0	7901.0	4000000.0	0.0	1.0	1.99	2.07	1.74	0.0799999999999	9.44	0.559999999999	1.43	0.32	6.2	0.21	3.26	2.57	0.56	AAA328.CD3.X8.Y7.tile.tissue.png	186	1	2000	186	3589b568c8650e4d5b2f4449a36068fd	0	0	0	0	0	0	0	0	0	0	0	0	0	/home/dhl_ec/bnelissen/Slides/CD3_manuscript/CD3_slides/AAA328.CD3/AAA328.CD3.run1	255	0.7	0.06	0.7	0.06	0.0	-11.1094790434	0.0291759499175	5.61316434196
0.0	0.0	0.0	0.0	0.0	4000000.0	0.0	0.0	1.02	1.24	1.12	0.0600000000004	5.54	0.46	1.53	0.36	7.31	0.21	3.15	2.35	0.610000000001	AAA328.CD3.X8.Y8.tile.tissue.png	187	1	2000	187	ad60a1b6afde6421dc58ac915b54ce7d	0	0	0	0	0	0	0	0	0	0	0	0	0	/home/dhl_ec/bnelissen/Slides/CD3_manuscript/CD3_slides/AAA328.CD3/AAA328.CD3.run1	255	1.0	0.06	1.0	0.06	0.0	0.0	0.0	4.194304
0.0	0.0	0.0	0.0	0.0	4000000.0	0.0	0.0	1.18	1.78	1.2	0.0599999999995	6.57	0.3	0.780000000001	0.23	4.75	0.12	2.0	1.54	0.55	AAA328.CD3.X8.Y9.tile.tissue.png	188	1	2000	188	7719fb4a680f98a938963f2d7153af1a	0	0	0	0	0	0	0	0	0	0	0	0	0	/home/dhl_ec/bnelissen/Slides/CD3_manuscript/CD3_slides/AAA328.CD3/AAA328.CD3.run1	255	1.0	0.06	1.0	0.06	0.0	-9.90130325254	0.0	7.75368693407
0.0	9175.0	0.0	648.0	9175.0	4000000.0	0.0	2.0	3.93	2.26	1.79	0.0699999999997	8.51	0.36	0.720000000001	0.22	5.57	0.22	3.22	2.5	0.66	AAA328.CD3.X9.Y0.tile.tissue.png	189	1	2000	189	92687779e9f12ec7c4a30ea8b71e5045	0	0	0	0	0	0	0	0	0	0	0	0	0	/home/dhl_ec/bnelissen/Slides/CD3_manuscript/CD3_slides/AAA328.CD3/AAA328.CD3.run1	255	0.7	0.06	0.7	0.06	0.0	-10.1885311304	0.998852392711	0.280201796997
1843.0	3368285.0	973.0	7900.0	3368285.0	4000000.0	21.0	1.0	2.94	1.93	1.76	0.0700000000006	10.14	0.62	1.35	0.129999999999	12.83	0.52	3.26	2.32	0.630000000001	AAA328.CD3.X9.Y1.tile.tissue.png	190	1	2000	190	9ab51320b8e62c8894f73d6f490c6bec	0	0	0	0	0	0	0	0	0	0	0	0	0	/home/dhl_ec/bnelissen/Slides/CD3_manuscript/CD3_slides/AAA328.CD3/AAA328.CD3.run1	255	0.7	0.06	0.7	0.06	-7.82249729855	-10.7718671811	0.594500627809	0.0567464858398
2748.0	333608.0	1293.0	8535.0	333608.0	4000000.0	30.0	7.0	1.48	1.86	1.15	0.0499999999993	6.87	0.389999999999	0.75	0.22	7.13	0.26	2.27	1.52	0.400000000001	AAA328.CD3.X9.Y10.tile.tissue.png	191	1	2000	191	146cd59088edc0d1a5a9990e37e5400e	0	0	0	0	0	0	0	0	0	0	0	0	0	/home/dhl_ec/bnelissen/Slides/CD3_manuscript/CD3_slides/AAA328.CD3/AAA328.CD3.run1	255	0.7	0.06	0.7	0.06	-9.63329383648	-12.2927106261	3.2851027048	0.108059509766
42602.0	3061449.0	17921.0	16603.0	3061449.0	4000000.0	380.0	2.0	1.06	1.81	1.2	0.0600000000004	7.35	0.39	0.76	0.0999999999995	9.58	0.34	2.24	1.53	0.440000000001	AAA328.CD3.X9.Y11.tile.tissue.png	192	1	2000	192	de87dd2f55c2860d7343064dcdcb5977	0	0	0	0	0	0	0	0	0	0	0	0	0	/home/dhl_ec/bnelissen/Slides/CD3_manuscript/CD3_slides/AAA328.CD3/AAA328.CD3.run1	255	0.7	0.06	0.7	0.06	-9.6641531487	-12.7732623742	3.08334599606	0.390969695312
21145.0	1012047.0	9015.0	11687.0	1012047.0	4000000.0	188.0	4.0	1.05	2.08	1.14	0.0500000000002	7.14	0.38	0.75	0.179999999999	7.81	0.26	2.22	1.53	0.39	AAA328.CD3.X9.Y12.tile.tissue.png	193	1	2000	193	65e343bba819a4b2ad50890f8c13ce34	0	0	0	0	0	0	0	0	0	0	0	0	0	/home/dhl_ec/bnelissen/Slides/CD3_manuscript/CD3_slides/AAA328.CD3/AAA328.CD3.run1	255	0.7	0.06	0.7	0.06	-9.40472486943	-12.1684142133	2.72132073983	0.174857203125
1436.0	61970.0	711.0	2367.0	61970.0	4000000.0	15.0	4.0	0.83	1.18	1.2	0.0500000000002	7.21	0.38	0.77	0.23	6.84	0.21	2.14	1.53	0.58	AAA328.CD3.X9.Y13.tile.tissue.png	194	1	2000	194	6b65fe30e5398d2e83016e2f27dc4f69	0	0	0	0	0	0	0	0	0	0	0	0	0	/home/dhl_ec/bnelissen/Slides/CD3_manuscript/CD3_slides/AAA328.CD3/AAA328.CD3.run1	255	0.7	0.06	0.7	0.06	-9.0446315178	-11.9983322432	2.40258450213	0.11824205957
0.0	510860.0	0.0	4126.0	510860.0	4000000.0	0.0	1.0	1.14	1.77	1.76	0.0799999999999	8.81	0.370000000001	0.85	0.2	5.88	0.15	2.06	1.48	0.37	AAA328.CD3.X9.Y14.tile.tissue.png	195	1	2000	195	424a97c38f1bbe1faecc2ab5590f666b	0	0	0	0	0	0	0	0	0	0	0	0	0	/home/dhl_ec/bnelissen/Slides/CD3_manuscript/CD3_slides/AAA328.CD3/AAA328.CD3.run1	255	0.7	0.06	0.7	0.06	0.0	-11.679103073	0.100451895762	5.15511731348
84399.0	3412666.0	38138.0	18250.0	3412666.0	4000000.0	801.0	3.0	1.21	1.55	1.11	0.0500000000002	7.28	0.38	0.740000000001	0.0900000000001	9.92	0.36	2.18	1.51	0.429999999999	AAA328.CD3.X9.Y2.tile.tissue.png	196	1	2000	196	c892d26513d7cbffb4481a1e3468d77a	0	0	0	0	0	0	0	0	0	0	0	0	0	/home/dhl_ec/bnelissen/Slides/CD3_manuscript/CD3_slides/AAA328.CD3/AAA328.CD3.run1	255	0.7	0.06	0.7	0.06	-9.00381041102	-12.3898907929	1.35371837713	0.275898433594
147241.0	3951428.0	60953.0	11588.0	3951428.0	4000000.0	1256.0	1.0	0.92	1.24	1.14	0.0500000000002	8.5	0.37	0.74	0.0599999999995	10.82	0.610000000001	3.33	2.36	0.789999999999	AAA328.CD3.X9.Y3.tile.tissue.png	197	1	2000	197	8ce881c2cf71086aa8869517bd95d444	0	0	0	0	0	0	0	0	0	0	0	0	0	/home/dhl_ec/bnelissen/Slides/CD3_manuscript/CD3_slides/AAA328.CD3/AAA328.CD3.run1	255	0.7	0.064826404575	0.7	0.064826404575	-9.55163951962	-12.8113550976	2.20835020884	0.41118372998
108226.0	2612024.0	46809.0	20222.0	2612024.0	4000000.0	942.0	6.0	2.13	2.81	1.75	0.0699999999997	9.62	0.57	1.22	0.17	9.48	0.33	2.17	1.49	1.24	AAA328.CD3.X9.Y4.tile.tissue.png	198	1	2000	198	8b301cce50eabeb7c5123317fe14893f	0	0	0	0	0	0	0	0	0	0	0	0	0	/home/dhl_ec/bnelissen/Slides/CD3_manuscript/CD3_slides/AAA328.CD3/AAA328.CD3.run1	255	0.7	0.06	0.7	0.06	-9.11389006893	-12.3422262556	2.57151400667	0.419788429688
0.0	1361.0	0.0	166.0	1361.0	4000000.0	0.0	1.0	1.8	2.92	1.11	0.0599999999995	6.57	0.37	0.77	0.23	6.25	0.14	2.07	1.53	1.17	AAA328.CD3.X9.Y5.tile.tissue.png	199	1	2000	199	7871652e2bd4e986ed728456aebdcdd4	0	0	0	0	0	0	0	0	0	0	0	0	0	/home/dhl_ec/bnelissen/Slides/CD3_manuscript/CD3_slides/AAA328.CD3/AAA328.CD3.run1	255	0.7	0.06	0.7	0.06	-7.67172116088	-11.3940257617	2.73578469263	6.30432643727
0.0	0.0	0.0	0.0	0.0	4000000.0	0.0	0.0	1.9	3.09	1.76	0.0800000000008	8.92	0.469999999999	1.33	0.32	6.54	0.2	2.99	2.29	1.29	AAA328.CD3.X9.Y9.tile.tissue.png	200	1	2000	200	21b75a70e8af0766b5bb8b32d981af5f	0	0	0	0	0	0	0	0	0	0	0	0	0	/home/dhl_ec/bnelissen/Slides/CD3_manuscript/CD3_slides/AAA328.CD3/AAA328.CD3.run1	255	1.0	0.06	1.0	0.06	0.0	-11.9063763949	0.0	8.317526864
[truncated: 2 more columns]
