# Supplementary material for: SlideToolkit: An Assistive Toolset for the Histological Quantification of Whole Slide Images
Source: PLoS One. 2014 Nov 5;9(11):e110289. doi: 10.1371/journal.pone.0110289 (PMC4220929; doi:10.1371/journal.pone.0110289)
Supplement: RawData S1 — ICC and BlandAltman plot - measurements and r-script.zip. Measurements of Run1 and Run2, including the code for the calculation of the intraclass correlation coefficient (ICC) and the code for the Bland and Altman plot. (ZIP) [file pone.0110289.s003.zip › cellprofiler.measurements/run1.6e8fe7afbb46ebfe93095cd64a6b15a9.DefaultOUT_Image.csv]

AreaOccupied_AreaOccupied_DAB_Nuclei	AreaOccupied_AreaOccupied_Tissue	AreaOccupied_Perimeter_DAB_Nuclei	AreaOccupied_Perimeter_Tissue	AreaOccupied_TotalArea_DAB_Nuclei	AreaOccupied_TotalArea_Tissue	Count_DAB_Nuclei	Count_Tissue	ExecutionTime_01LoadImages	ExecutionTime_02ColorToGray	ExecutionTime_03Smooth	ExecutionTime_04ImageMath	ExecutionTime_05IdentifyPrimaryObjects	ExecutionTime_06MeasureImageAreaOccupied	ExecutionTime_07UnmixColors	ExecutionTime_08MaskImage	ExecutionTime_09IdentifyPrimaryObjects	ExecutionTime_10MeasureImageAreaOccupied	ExecutionTime_11OverlayOutlines	ExecutionTime_12OverlayOutlines	ExecutionTime_13SaveImages	FileName_Original	Group_Index	Group_Number	Height_Original	ImageNumber	MD5Digest_Original	ModuleError_01LoadImages	ModuleError_02ColorToGray	ModuleError_03Smooth	ModuleError_04ImageMath	ModuleError_05IdentifyPrimaryObjects	ModuleError_06MeasureImageAreaOccupied	ModuleError_07UnmixColors	ModuleError_08MaskImage	ModuleError_09IdentifyPrimaryObjects	ModuleError_10MeasureImageAreaOccupied	ModuleError_11OverlayOutlines	ModuleError_12OverlayOutlines	ModuleError_13SaveImages	PathName_Original	Scaling_Original	Threshold_FinalThreshold_DAB_Nuclei	Threshold_FinalThreshold_Tissue	Threshold_OrigThreshold_DAB_Nuclei	Threshold_OrigThreshold_Tissue	Threshold_SumOfEntropies_DAB_Nuclei	Threshold_SumOfEntropies_Tissue	Threshold_WeightedVariance_DAB_Nuclei	Threshold_WeightedVariance_Tissue
0.0	0.0	0.0	0.0	0.0	4000000.0	0.0	0.0	5.0	2.39	1.18	0.05	6.36	0.3	1.5	0.36	4.92	0.13	2.08	1.66	1.39	AAA113.CD3.X0.Y0.tile.tissue.png	1	1	2000	1	12bd72b6c8a123a9a8843a1ff83b4574	0	0	0	0	0	0	0	0	0	0	0	0	0	/home/dhl_ec/bnelissen/Slides/CD3_manuscript/CD3_slides/AAA113.CD3/AAA113.CD3.run1	255	1.0	0.06	1.0	0.06	0.0	-11.6410868512	0.0	7.96998468694
0.0	3444.0	0.0	368.0	3444.0	4000000.0	0.0	2.0	1.41	2.59	1.2	0.05	6.96	0.38	0.74	0.22	6.58	0.14	2.17	1.63	0.97	AAA113.CD3.X0.Y1.tile.tissue.png	2	1	2000	2	436738fc8d1ad40effdbbc5c34a3f18d	0	0	0	0	0	0	0	0	0	0	0	0	0	/home/dhl_ec/bnelissen/Slides/CD3_manuscript/CD3_slides/AAA113.CD3/AAA113.CD3.run1	255	0.7	0.06	0.7	0.06	-8.46340868797	-9.73380908192	1.30638969635	0.283836375061
22192.0	432075.0	8304.0	7093.0	432075.0	4000000.0	155.0	9.0	3.57	3.12	1.21	0.05	7.0	0.38	0.76	0.2	7.27	0.24	2.23	1.57	0.5	AAA113.CD3.X0.Y10.tile.tissue.png	3	1	2000	3	28563b8ed4ead917c7d01b2773feae51	0	0	0	0	0	0	0	0	0	0	0	0	0	/home/dhl_ec/bnelissen/Slides/CD3_manuscript/CD3_slides/AAA113.CD3/AAA113.CD3.run1	255	0.7	0.06	0.7	0.06	-9.27975948026	-10.2164955127	2.21170322349	0.300085203125
14142.0	184632.0	4626.0	8294.0	184632.0	4000000.0	84.0	14.0	3.22	2.06	1.15	0.05	6.99	0.39	0.8	0.22	6.99	0.23	2.22	1.56	0.44	AAA113.CD3.X0.Y11.tile.tissue.png	4	1	2000	4	014ef2606de10be30b4c05b83e9c7984	0	0	0	0	0	0	0	0	0	0	0	0	0	/home/dhl_ec/bnelissen/Slides/CD3_manuscript/CD3_slides/AAA113.CD3/AAA113.CD3.run1	255	0.7	0.06	0.7	0.06	-9.2670205952	-10.3253323947	2.13179453748	0.258164136719
4481.0	88446.0	1908.0	1838.0	88446.0	4000000.0	39.0	2.0	1.88	2.36	1.18	0.05	6.65	0.46	0.76	0.21	6.86	0.23	2.15	1.59	0.66	AAA113.CD3.X0.Y12.tile.tissue.png	5	1	2000	5	501ec0c182d992dd0ec4c96e10b10382	0	0	0	0	0	0	0	0	0	0	0	0	0	/home/dhl_ec/bnelissen/Slides/CD3_manuscript/CD3_slides/AAA113.CD3/AAA113.CD3.run1	255	0.7	0.06	0.7	0.06	-8.58197392824	-9.71980041327	1.75467787062	0.199338726563
0.0	0.0	0.0	0.0	0.0	4000000.0	0.0	0.0	2.82	1.85	1.88	0.08	9.62	0.5	1.3	0.35	6.92	0.22	3.21	2.47	0.64	AAA113.CD3.X0.Y13.tile.tissue.png	6	1	2000	6	2f2a3796b3ecfc9940ca918421d71c2d	0	0	0	0	0	0	0	0	0	0	0	0	0	/home/dhl_ec/bnelissen/Slides/CD3_manuscript/CD3_slides/AAA113.CD3/AAA113.CD3.run1	255	1.0	0.06	1.0	0.06	0.0	-8.74090415427	0.0	0.341935542633
258.0	3965.0	84.0	402.0	3965.0	4000000.0	1.0	2.0	1.32	1.75	1.76	0.08	10.31	0.4	0.78	0.24	6.83	0.22	2.18	1.65	0.45	AAA113.CD3.X0.Y14.tile.tissue.png	7	1	2000	7	5283a0d925ad3940665e780a453ffbc4	0	0	0	0	0	0	0	0	0	0	0	0	0	/home/dhl_ec/bnelissen/Slides/CD3_manuscript/CD3_slides/AAA113.CD3/AAA113.CD3.run1	255	0.7	0.06	0.7	0.06	-8.65589399563	-9.84305700802	1.70174031627	0.229586840454
0.0	1927.0	0.0	194.0	1927.0	4000000.0	0.0	1.0	0.91	1.13	1.24	0.05	7.25	0.39	0.79	0.24	6.07	0.15	2.39	1.97	0.62	AAA113.CD3.X0.Y15.tile.tissue.png	8	1	2000	8	608405a52ca5cec7368317b045fe2213	0	0	0	0	0	0	0	0	0	0	0	0	0	/home/dhl_ec/bnelissen/Slides/CD3_manuscript/CD3_slides/AAA113.CD3/AAA113.CD3.run1	255	0.7	0.06	0.7	0.06	0.0	-9.4575248634	1.98389482721	0.269831824036
0.0	0.0	0.0	0.0	0.0	4000000.0	0.0	0.0	1.26	1.68	1.35	0.05	6.47	0.42	0.89	0.23	4.84	0.14	2.04	1.52	0.63	AAA113.CD3.X0.Y16.tile.tissue.png	9	1	2000	9	1b5a64fe67308e310b14efd349617157	0	0	0	0	0	0	0	0	0	0	0	0	0	/home/dhl_ec/bnelissen/Slides/CD3_manuscript/CD3_slides/AAA113.CD3/AAA113.CD3.run1	255	1.0	0.06	1.0	0.06	0.0	-9.2949434207	0.0	0.287264707142
0.0	0.0	0.0	0.0	0.0	4000000.0	0.0	0.0	2.79	3.35	1.71	0.1	7.2	0.32	0.79	0.22	4.75	0.14	2.1	2.1	0.47	AAA113.CD3.X0.Y17.tile.tissue.png	10	1	2000	10	7eff6fc209d1c9aade5562b416aeab3d	0	0	0	0	0	0	0	0	0	0	0	0	0	/home/dhl_ec/bnelissen/Slides/CD3_manuscript/CD3_slides/AAA113.CD3/AAA113.CD3.run1	255	1.0	0.06	1.0	0.06	0.0	-9.53602815663	0.0	0.366212431343
0.0	3321.0	0.0	257.0	3321.0	4000000.0	0.0	1.0	3.17	1.51	1.26	0.06	7.9	0.4	0.79	0.24	6.46	0.14	2.11	1.58	0.44	AAA113.CD3.X0.Y18.tile.tissue.png	11	1	2000	11	354f5779c5f7d546ec2ae94943c5abe6	0	0	0	0	0	0	0	0	0	0	0	0	0	/home/dhl_ec/bnelissen/Slides/CD3_manuscript/CD3_slides/AAA113.CD3/AAA113.CD3.run1	255	0.7	0.06	0.7	0.06	-7.69130463557	-10.6301890022	2.90372176738	1.22443329053
0.0	1704.0	0.0	199.0	1704.0	4000000.0	0.0	1.0	0.9	1.14	1.21	0.07	7.18	0.4	0.85	0.24	6.68	0.15	2.18	1.62	0.4	AAA113.CD3.X0.Y19.tile.tissue.png	12	1	2000	12	8403f5993edea42fcefdf427f914ddfb	0	0	0	0	0	0	0	0	0	0	0	0	0	/home/dhl_ec/bnelissen/Slides/CD3_manuscript/CD3_slides/AAA113.CD3/AAA113.CD3.run1	255	0.7	0.06	0.7	0.06	-8.51801000756	-11.6429742107	3.83162266024	6.47669682687
652.0	126340.0	218.0	6837.0	126340.0	4000000.0	3.0	10.0	0.97	1.73	1.23	0.06	7.27	0.41	0.78	0.23	7.06	0.24	3.27	2.47	0.63	AAA113.CD3.X0.Y2.tile.tissue.png	13	1	2000	13	6bed683bb1518fe59a0a823f34c65485	0	0	0	0	0	0	0	0	0	0	0	0	0	/home/dhl_ec/bnelissen/Slides/CD3_manuscript/CD3_slides/AAA113.CD3/AAA113.CD3.run1	255	0.7	0.06	0.7	0.06	-6.76499649583	-8.10038818041	0.109706914887	0.243456531494
0.0	0.0	0.0	0.0	0.0	282000.0	0.0	0.0	0.25	0.23	0.14	0.00999999999999	0.98	0.04	0.09	0.02	0.51	0.02	0.26	0.18	0.07	AAA113.CD3.X0.Y22.tile.tissue.png	14	1	2000	14	23e68a4aa740ecfd8b68d53a6a33d1b4	0	0	0	0	0	0	0	0	0	0	0	0	0	/home/dhl_ec/bnelissen/Slides/CD3_manuscript/CD3_slides/AAA113.CD3/AAA113.CD3.run1	255	1.0	0.06	1.0	0.06	0.0	0.0	0.0	3.68404388298
663.0	821547.0	216.0	35064.0	821547.0	4000000.0	4.0	34.0	1.8	2.15	1.68	0.07	10.28	0.63	1.28	0.28	10.77	0.41	3.65	2.54	0.67	AAA113.CD3.X0.Y3.tile.tissue.png	15	1	2000	15	59018d076b1925acddb496390d99084c	0	0	0	0	0	0	0	0	0	0	0	0	0	/home/dhl_ec/bnelissen/Slides/CD3_manuscript/CD3_slides/AAA113.CD3/AAA113.CD3.run1	255	0.7	0.06	0.7	0.06	-6.80288726441	-7.34015560394	0.0491960896135	0.228551878906
517.0	1204805.0	162.0	48844.0	1204805.0	4000000.0	2.0	36.0	1.32	1.67	1.89	0.08	10.69	0.63	1.28	0.26	11.06	0.42	3.7	2.53	0.68	AAA113.CD3.X0.Y4.tile.tissue.png	16	1	2000	16	2fa18ac766f3e3349629116397634442	0	0	0	0	0	0	0	0	0	0	0	0	0	/home/dhl_ec/bnelissen/Slides/CD3_manuscript/CD3_slides/AAA113.CD3/AAA113.CD3.run1	255	0.7	0.06	0.7	0.06	-6.72421424559	-7.24939975472	0.044315031108	0.231886280518
2839.0	1814792.0	823.0	40816.0	1814792.0	4000000.0	17.0	28.0	1.24	2.0	1.91	0.08	10.34	0.63	1.28	0.23	11.78	0.45	3.77	2.49	0.7	AAA113.CD3.X0.Y5.tile.tissue.png	17	1	2000	17	ca6bdebb593a8dad97198cb61b5ff58b	0	0	0	0	0	0	0	0	0	0	0	0	0	/home/dhl_ec/bnelissen/Slides/CD3_manuscript/CD3_slides/AAA113.CD3/AAA113.CD3.run1	255	0.7	0.06	0.7	0.06	-7.05724263881	-7.3609638264	0.0791439954851	0.228407527344
0.0	3564898.0	0.0	14521.0	3564898.0	4000000.0	0.0	2.0	1.18	1.68	1.96	0.08	9.95	0.48	1.27	0.12	13.21	0.47	3.61	2.5	0.66	AAA113.CD3.X0.Y6.tile.tissue.png	18	1	2000	18	3a276bb3effbc53f46f941afcbc0b669	0	0	0	0	0	0	0	0	0	0	0	0	0	/home/dhl_ec/bnelissen/Slides/CD3_manuscript/CD3_slides/AAA113.CD3/AAA113.CD3.run1	255	0.7	0.06	0.7	0.06	-6.2796052393	-7.7249391816	0.0383759093621	0.28945791748
0.0	3725528.0	0.0	11674.0	3725528.0	4000000.0	0.0	1.0	1.19	1.64	1.88	0.08	10.1	0.69	1.29	0.11	13.6	0.44	3.62	2.62	0.67	AAA113.CD3.X0.Y7.tile.tissue.png	19	1	2000	19	b048fc3258ba1072c15e4cc1d4568b07	0	0	0	0	0	0	0	0	0	0	0	0	0	/home/dhl_ec/bnelissen/Slides/CD3_manuscript/CD3_slides/AAA113.CD3/AAA113.CD3.run1	255	0.7	0.06	0.7	0.06	-5.58654438349	-7.9875351986	0.036735098089	0.317831773926
0.0	2354431.0	0.0	19402.0	2354431.0	4000000.0	0.0	5.0	1.21	1.67	1.66	0.09	10.35	0.63	1.26	0.15	10.85	0.41	3.56	2.61	0.94	AAA113.CD3.X0.Y8.tile.tissue.png	20	1	2000	20	a28e878b3175d994702326ddcd53aaaa	0	0	0	0	0	0	0	0	0	0	0	0	0	/home/dhl_ec/bnelissen/Slides/CD3_manuscript/CD3_slides/AAA113.CD3/AAA113.CD3.run1	255	0.7	0.06	0.7	0.06	0.0	-7.76273734953	0.0349016718371	0.345140013794
0.0	22418.0	0.0	1419.0	22418.0	4000000.0	0.0	4.0	1.93	3.04	1.86	0.08	10.25	0.63	1.28	0.36	9.36	0.25	3.25	2.55	0.96	AAA113.CD3.X0.Y9.tile.tissue.png	21	1	2000	21	b5c7db4184bf6035e50e40a7103905b2	0	0	0	0	0	0	0	0	0	0	0	0	0	/home/dhl_ec/bnelissen/Slides/CD3_manuscript/CD3_slides/AAA113.CD3/AAA113.CD3.run1	255	0.7	0.06	0.7	0.06	-5.60596794263	-8.24472326042	0.489964604573	0.267626237305
10531.0	782125.0	4636.0	5260.0	782125.0	4000000.0	104.0	4.0	1.48	1.56	1.91	0.09	10.22	0.63	1.09	0.21	10.76	0.43	3.12	2.65	0.77	AAA113.CD3.X1.Y0.tile.tissue.png	22	1	2000	22	06abe7dbcd0739036e535e4fc94d7949	0	0	0	0	0	0	0	0	0	0	0	0	0	/home/dhl_ec/bnelissen/Slides/CD3_manuscript/CD3_slides/AAA113.CD3/AAA113.CD3.run1	255	0.7	0.06	0.7	0.06	-7.96261108542	-11.0365165679	0.782288683608	3.46267694336
61516.0	2067412.0	25552.0	7902.0	2067412.0	4000000.0	536.0	4.0	1.67	2.41	1.24	0.05	9.6	0.62	1.21	0.15	9.06	0.32	2.36	1.62	0.59	AAA113.CD3.X1.Y1.tile.tissue.png	23	1	2000	23	28d269ee42b8859839223af75436e53a	0	0	0	0	0	0	0	0	0	0	0	0	0	/home/dhl_ec/bnelissen/Slides/CD3_manuscript/CD3_slides/AAA113.CD3/AAA113.CD3.run1	255	0.7	0.06	0.7	0.06	-8.20092627261	-11.3643023666	0.46903918699	0.101063119141
146018.0	2955363.0	58157.0	15729.0	2955363.0	4000000.0	1112.0	5.0	1.42	1.89	1.2	0.0599999999999	7.81	0.41	1.02	0.11	10.71	0.38	2.34	1.62	0.48	AAA113.CD3.X1.Y10.tile.tissue.png	24	1	2000	24	b79d5d912d6475c2dd21a069c8a70201	0	0	0	0	0	0	0	0	0	0	0	0	0	/home/dhl_ec/bnelissen/Slides/CD3_manuscript/CD3_slides/AAA113.CD3/AAA113.CD3.run1	255	0.7	0.06	0.7	0.06	-9.36251330321	-12.704189277	2.43823458669	0.453821410156
160088.0	3369140.0	60923.0	18458.0	3369140.0	4000000.0	1120.0	4.0	2.34	1.21	1.19	0.0500000000001	7.69	0.4	0.77	0.0799999999999	11.92	0.4	2.43	1.71	0.49	AAA113.CD3.X1.Y11.tile.tissue.png	25	1	2000	25	baa4a4fdd4054cec8a05181af03ac1c7	0	0	0	0	0	0	0	0	0	0	0	0	0	/home/dhl_ec/bnelissen/Slides/CD3_manuscript/CD3_slides/AAA113.CD3/AAA113.CD3.run1	255	0.7	0.06	0.7	0.06	-9.62373084706	-12.9854876517	2.29127163853	0.657178183594
59983.0	2277730.0	23539.0	13279.0	2277730.0	4000000.0	454.0	5.0	0.99	1.17	1.21	0.05	7.52	0.4	0.79	0.14	9.63	0.34	2.36	1.64	0.45	AAA113.CD3.X1.Y12.tile.tissue.png	26	1	2000	26	cfd16c852be9f29e2251f34a1d8260dd	0	0	0	0	0	0	0	0	0	0	0	0	0	/home/dhl_ec/bnelissen/Slides/CD3_manuscript/CD3_slides/AAA113.CD3/AAA113.CD3.run1	255	0.7	0.06	0.7	0.06	-9.00390669806	-12.7685188661	2.68223073278	0.382105279297
23671.0	296731.0	9220.0	4187.0	296731.0	4000000.0	173.0	3.0	1.06	1.47	1.21	0.05	7.36	0.4	0.81	0.22	7.57	0.25	2.25	1.66	0.41	AAA113.CD3.X1.Y13.tile.tissue.png	27	1	2000	27	b4aed3aecf8295221aa636e7ebe6ac06	0	0	0	0	0	0	0	0	0	0	0	0	0	/home/dhl_ec/bnelissen/Slides/CD3_manuscript/CD3_slides/AAA113.CD3/AAA113.CD3.run1	255	0.7	0.06	0.7	0.06	-8.85442036276	-12.476515304	2.39411676873	0.0826298066406
25786.0	368097.0	9084.0	8322.0	368097.0	4000000.0	157.0	5.0	1.08	3.07	1.24	0.05	7.42	0.41	0.79	0.22	7.68	0.24	2.27	1.73	0.43	AAA113.CD3.X1.Y14.tile.tissue.png	28	1	2000	28	63f35d9c148f2f417978b347c13acd61	0	0	0	0	0	0	0	0	0	0	0	0	0	/home/dhl_ec/bnelissen/Slides/CD3_manuscript/CD3_slides/AAA113.CD3/AAA113.CD3.run1	255	0.7	0.06	0.7	0.06	-9.40415979065	-12.4361941944	2.69007577224	0.119912285156
38153.0	514795.0	13624.0	14975.0	514795.0	4000000.0	257.0	18.0	2.62	2.08	1.28	0.05	7.46	0.42	0.78	0.22	10.5	0.37	3.63	2.45	0.63	AAA113.CD3.X1.Y15.tile.tissue.png	29	1	2000	29	8b71403106124dc1dc7c4155391e8d47	0	0	0	0	0	0	0	0	0	0	0	0	0	/home/dhl_ec/bnelissen/Slides/CD3_manuscript/CD3_slides/AAA113.CD3/AAA113.CD3.run1	255	0.7	0.06	0.7	0.06	-9.33068744931	-12.4826329254	2.7057166577	0.1496560625
52220.0	1117449.0	18130.0	15837.0	1117449.0	4000000.0	321.0	7.0	1.31	2.8	1.9	0.0700000000001	10.79	0.61	1.27	0.27	11.94	0.42	3.55	2.45	0.57	AAA113.CD3.X1.Y16.tile.tissue.png	30	1	2000	30	5853ebf1fbb90f724685f5af37aa0a5c	0	0	0	0	0	0	0	0	0	0	0	0	0	/home/dhl_ec/bnelissen/Slides/CD3_manuscript/CD3_slides/AAA113.CD3/AAA113.CD3.run1	255	0.7	0.06	0.7	0.06	-8.69352371826	-11.5805953539	1.83700120436	0.190042863281
0.0	1374.0	0.0	164.0	1374.0	4000000.0	0.0	1.0	3.29	3.33	1.91	0.08	10.3	0.61	1.26	0.34	8.43	0.23	3.31	2.46	0.62	AAA113.CD3.X1.Y17.tile.tissue.png	31	1	2000	31	aa0b495a0b5b1923f2a31d79d978efe1	0	0	0	0	0	0	0	0	0	0	0	0	0	/home/dhl_ec/bnelissen/Slides/CD3_manuscript/CD3_slides/AAA113.CD3/AAA113.CD3.run1	255	0.7	0.06	0.7	0.06	0.0	-12.3590823499	2.1726134632	0.0310806593628
0.0	0.0	0.0	0.0	0.0	4000000.0	0.0	0.0	1.89	2.66	1.91	0.08	9.75	0.5	1.28	0.35	7.04	0.22	3.23	2.46	0.61	AAA113.CD3.X1.Y18.tile.tissue.png	32	1	2000	32	6cbcae1e62343cffdf6bf142cc7e4f09	0	0	0	0	0	0	0	0	0	0	0	0	0	/home/dhl_ec/bnelissen/Slides/CD3_manuscript/CD3_slides/AAA113.CD3/AAA113.CD3.run1	255	1.0	0.06	1.0	0.06	0.0	-12.2250307555	0.0	0.041411709877
0.0	7368.0	0.0	596.0	7368.0	4000000.0	0.0	2.0	1.5	3.16	1.9	0.0899999999999	10.35	0.6	1.37	0.34	9.1	0.23	3.32	2.49	0.79	AAA113.CD3.X1.Y19.tile.tissue.png	33	1	2000	33	13e55ee777c161f0334e25ebbca02a13	0	0	0	0	0	0	0	0	0	0	0	0	0	/home/dhl_ec/bnelissen/Slides/CD3_manuscript/CD3_slides/AAA113.CD3/AAA113.CD3.run1	255	0.7	0.06	0.7	0.06	-7.8943953083	-10.9847725189	1.0958960471	5.01645794055
73486.0	2529741.0	27878.0	13664.0	2529741.0	4000000.0	538.0	7.0	2.66	3.64	1.88	0.08	10.49	0.6	1.28	0.18	12.28	0.35	2.41	1.62	0.5	AAA113.CD3.X1.Y2.tile.tissue.png	34	1	2000	34	056bbf71a7c8bb6aea4e0c17badb4089	0	0	0	0	0	0	0	0	0	0	0	0	0	/home/dhl_ec/bnelissen/Slides/CD3_manuscript/CD3_slides/AAA113.CD3/AAA113.CD3.run1	255	0.7	0.06	0.7	0.06	-8.78988394217	-11.9283399974	1.20992695466	0.335643431641
0.0	0.0	0.0	0.0	0.0	282000.0	0.0	0.0	2.43	0.27	0.0900000000001	0.0	0.62	0.02	0.0599999999999	0.00999999999999	0.31	0.02	0.15	0.11	0.0599999999999	AAA113.CD3.X1.Y22.tile.tissue.png	35	1	2000	35	20da21f05e3b6b990a89b658c4e2d046	0	0	0	0	0	0	0	0	0	0	0	0	0	/home/dhl_ec/bnelissen/Slides/CD3_manuscript/CD3_slides/AAA113.CD3/AAA113.CD3.run1	255	1.0	0.06	1.0	0.06	0.0	0.0	0.0	3.47036347518
117233.0	2258584.0	36182.0	20481.0	2258584.0	4000000.0	693.0	18.0	2.2	2.11	1.21	0.05	7.0	0.62	1.29	0.2	14.5	0.51	3.61	2.47	1.06	AAA113.CD3.X1.Y3.tile.tissue.png	36	1	2000	36	166849ffe9d49409fb34c9dba6a4e08a	0	0	0	0	0	0	0	0	0	0	0	0	0	/home/dhl_ec/bnelissen/Slides/CD3_manuscript/CD3_slides/AAA113.CD3/AAA113.CD3.run1	255	0.7	0.06	0.7	0.06	-8.50559203152	-12.0630218698	1.23089844173	0.461197134766
15920.0	1975872.0	5099.0	32680.0	1975872.0	4000000.0	87.0	20.0	3.52	2.38	1.21	0.05	7.31	0.41	0.78	0.15	10.74	0.31	2.4	1.63	1.02	AAA113.CD3.X1.Y4.tile.tissue.png	37	1	2000	37	8f20f30941f3491ac141638681405c4f	0	0	0	0	0	0	0	0	0	0	0	0	0	/home/dhl_ec/bnelissen/Slides/CD3_manuscript/CD3_slides/AAA113.CD3/AAA113.CD3.run1	255	0.7	0.06	0.7	0.06	-8.6497079466	-12.0114735687	1.10555675011	1.01514120703
869.0	3583101.0	250.0	15792.0	3583101.0	4000000.0	3.0	7.0	3.07	2.57	1.91	0.0799999999999	10.21	0.61	1.26	0.11	13.46	0.57	3.55	2.46	1.21	AAA113.CD3.X1.Y5.tile.tissue.png	38	1	2000	38	b19119c657d98987e6870def1583e9fd	0	0	0	0	0	0	0	0	0	0	0	0	0	/home/dhl_ec/bnelissen/Slides/CD3_manuscript/CD3_slides/AAA113.CD3/AAA113.CD3.run1	255	0.7	0.06	0.7	0.06	-7.19307009978	-9.79115920746	0.0507610882228	0.0172932695312
0.0	3458138.0	0.0	19540.0	3458138.0	4000000.0	0.0	3.0	2.23	3.61	1.88	0.0799999999999	10.09	0.61	1.26	0.12	12.87	0.46	3.57	2.48	0.75	AAA113.CD3.X1.Y6.tile.tissue.png	39	1	2000	39	11fa57fc61ffb0b6c403c0fe821284ab	0	0	0	0	0	0	0	0	0	0	0	0	0	/home/dhl_ec/bnelissen/Slides/CD3_manuscript/CD3_slides/AAA113.CD3/AAA113.CD3.run1	255	0.7	0.06	0.7	0.06	-6.71212465794	-10.9907386223	0.0399087551708	0.0096823302002
805.0	3365977.0	256.0	20177.0	3365977.0	4000000.0	4.0	4.0	1.23	3.12	1.88	0.0799999999999	10.24	0.61	1.26	0.13	13.35	0.55	3.57	2.46	1.88	AAA113.CD3.X1.Y7.tile.tissue.png	40	1	2000	40	358c94b4ec748a2dbb06671ac208ed57	0	0	0	0	0	0	0	0	0	0	0	0	0	/home/dhl_ec/bnelissen/Slides/CD3_manuscript/CD3_slides/AAA113.CD3/AAA113.CD3.run1	255	0.7	0.06	0.7	0.06	-6.98293222703	-9.9614402607	0.0517517710115	0.0126131308594
0.0	1951110.0	0.0	31171.0	1951110.0	4000000.0	0.0	13.0	1.36	3.92	1.91	0.0799999999999	10.39	0.62	1.26	0.21	11.23	0.36	3.65	2.47	1.79	AAA113.CD3.X1.Y8.tile.tissue.png	41	1	2000	41	d0ed8bae607d9fdc7112b79283d3750a	0	0	0	0	0	0	0	0	0	0	0	0	0	/home/dhl_ec/bnelissen/Slides/CD3_manuscript/CD3_slides/AAA113.CD3/AAA113.CD3.run1	255	0.7	0.06	0.7	0.06	-6.19538050456	-11.2606531337	0.041047618774	0.00938408105469
1717.0	86447.0	442.0	7323.0	86447.0	4000000.0	9.0	18.0	2.7	1.57	1.9	0.0800000000002	10.34	0.62	1.26	0.34	9.76	0.34	3.48	2.48	0.94	AAA113.CD3.X1.Y9.tile.tissue.png	42	1	2000	42	79dc15de1454e4b23db579ec253b2906	0	0	0	0	0	0	0	0	0	0	0	0	0	/home/dhl_ec/bnelissen/Slides/CD3_manuscript/CD3_slides/AAA113.CD3/AAA113.CD3.run1	255	0.7	0.06	0.7	0.06	-7.76523719869	-11.2409916231	0.568980194729	0.0466722099609
40728.0	3630513.0	15715.0	9309.0	3630513.0	4000000.0	308.0	1.0	2.41	2.75	1.23	0.0599999999999	7.26	0.4	0.81	0.0799999999999	10.22	0.38	2.32	1.63	0.45	AAA113.CD3.X10.Y0.tile.tissue.png	43	1	2000	43	eab3ee3abc25bf2c1df178522d9bfdf6	0	0	0	0	0	0	0	0	0	0	0	0	0	/home/dhl_ec/bnelissen/Slides/CD3_manuscript/CD3_slides/AAA113.CD3/AAA113.CD3.run1	255	0.7	0.0718499177503	0.7	0.0718499177503	-8.08016431416	-10.9540982594	0.667201982023	0.477120914063
157421.0	3892969.0	62053.0	12091.0	3892969.0	4000000.0	1253.0	1.0	2.44	2.25	1.17	0.0599999999999	7.06	0.4	0.8	0.0699999999999	11.33	0.42	2.33	1.62	0.7	AAA113.CD3.X10.Y1.tile.tissue.png	44	1	2000	44	98b40702c47c54254546e270672672eb	0	0	0	0	0	0	0	0	0	0	0	0	0	/home/dhl_ec/bnelissen/Slides/CD3_manuscript/CD3_slides/AAA113.CD3/AAA113.CD3.run1	255	0.7	0.0779721844565	0.7	0.0779721844565	-8.95352590139	-12.4500384994	1.54751425204	0.40979559082
1587.0	446088.0	546.0	25844.0	446088.0	4000000.0	11.0	50.0	2.94	1.87	1.89	0.0799999999999	10.42	0.63	1.28	0.32	10.23	0.36	3.62	2.49	0.65	AAA113.CD3.X10.Y10.tile.tissue.png	45	1	2000	45	6728931abcd37fe8142f4680b18951bb	0	0	0	0	0	0	0	0	0	0	0	0	0	/home/dhl_ec/bnelissen/Slides/CD3_manuscript/CD3_slides/AAA113.CD3/AAA113.CD3.run1	255	0.7	0.06	0.7	0.06	-7.12538901068	-10.1011242733	0.163471427603	0.0324292070312
0.0	1802252.0	0.0	30440.0	1802252.0	4000000.0	0.0	8.0	4.0	1.51	1.9	0.0800000000002	10.32	0.63	1.3	0.23	11.16	0.36	3.69	2.47	0.64	AAA113.CD3.X10.Y11.tile.tissue.png	46	1	2000	46	9288af93001e797fbfd6cd252a66c92c	0	0	0	0	0	0	0	0	0	0	0	0	0	/home/dhl_ec/bnelissen/Slides/CD3_manuscript/CD3_slides/AAA113.CD3/AAA113.CD3.run1	255	0.7	0.06	0.7	0.06	-4.74492388689	-12.2268598838	0.0331914376738	0.0107374121094
16600.0	1591163.0	6817.0	9261.0	1591163.0	4000000.0	130.0	5.0	2.05	2.18	1.17	0.05	7.29	0.39	0.8	0.16	8.31	0.44	3.6	2.46	0.64	AAA113.CD3.X10.Y12.tile.tissue.png	47	1	2000	47	a799e22a7e579b60f8491c5246e9f510	0	0	0	0	0	0	0	0	0	0	0	0	0	/home/dhl_ec/bnelissen/Slides/CD3_manuscript/CD3_slides/AAA113.CD3/AAA113.CD3.run1	255	0.7	0.06	0.7	0.06	-7.90739254233	-10.9915532231	0.663613055726	0.143598339844
8724.0	542697.0	3948.0	5943.0	542697.0	4000000.0	84.0	2.0	2.46	3.03	1.89	0.0799999999999	14.76	0.6	1.29	0.3	10.47	0.36	3.53	2.46	0.63	AAA113.CD3.X10.Y13.tile.tissue.png	48	1	2000	48	d7b85a6d8c74af5370e84d468f97c8fa	0	0	0	0	0	0	0	0	0	0	0	0	0	/home/dhl_ec/bnelissen/Slides/CD3_manuscript/CD3_slides/AAA113.CD3/AAA113.CD3.run1	255	0.7	0.06	0.7	0.06	-8.24610467608	-11.2011736474	0.97475778918	0.0665454648437
54107.0	2468676.0	22674.0	10011.0	2468676.0	4000000.0	462.0	2.0	3.78	4.4	1.18	0.05	6.88	0.4	0.81	0.12	9.35	0.35	2.37	1.62	0.64	AAA113.CD3.X10.Y14.tile.tissue.png	49	1	2000	49	f87c15f747ea33b96db7a73cc1f96cb1	0	0	0	0	0	0	0	0	0	0	0	0	0	/home/dhl_ec/bnelissen/Slides/CD3_manuscript/CD3_slides/AAA113.CD3/AAA113.CD3.run1	255	0.7	0.06	0.7	0.06	-8.6179687144	-11.4106054742	0.769288610854	0.202257572266
119678.0	3883504.0	47598.0	12156.0	3883504.0	4000000.0	923.0	1.0	2.51	3.15	1.89	0.0699999999999	11.86	0.61	1.3	0.0999999999999	16.41	0.64	3.55	2.46	0.7	AAA113.CD3.X10.Y15.tile.tissue.png	50	1	2000	50	cfa2b5431a2d253f99cc77ac2827e44a	0	0	0	0	0	0	0	0	0	0	0	0	0	/home/dhl_ec/bnelissen/Slides/CD3_manuscript/CD3_slides/AAA113.CD3/AAA113.CD3.run1	255	0.7	0.0788739492475	0.7	0.0788739492475	-8.68409796056	-11.9204048571	0.898396248544	0.17897055542
133276.0	3235436.0	52710.0	16483.0	3235436.0	4000000.0	995.0	9.0	3.2	3.16	1.89	0.0799999999999	10.9	0.62	1.29	0.14	15.49	0.6	3.62	2.45	0.68	AAA113.CD3.X10.Y16.tile.tissue.png	51	1	2000	51	271b81b37f84cfa95caf83fc43935c0a	0	0	0	0	0	0	0	0	0	0	0	0	0	/home/dhl_ec/bnelissen/Slides/CD3_manuscript/CD3_slides/AAA113.CD3/AAA113.CD3.run1	255	0.7	0.06	0.7	0.06	-9.07178801097	-12.2611963549	1.90698064291	0.422485734375
75334.0	2692440.0	31422.0	21508.0	2692440.0	4000000.0	642.0	10.0	2.85	3.4	1.9	0.0800000000002	10.92	0.62	1.29	0.17	14.15	0.54	3.66	2.49	0.72	AAA113.CD3.X10.Y17.tile.tissue.png	52	1	2000	52	cf142d1dba6817dcd120bc5d578ef55a	0	0	0	0	0	0	0	0	0	0	0	0	0	/home/dhl_ec/bnelissen/Slides/CD3_manuscript/CD3_slides/AAA113.CD3/AAA113.CD3.run1	255	0.7	0.06	0.7	0.06	-9.36156348204	-12.5363092073	2.34603859493	0.418833648437
45301.0	3338904.0	19902.0	16775.0	3338904.0	4000000.0	426.0	7.0	3.36	2.04	1.91	0.0800000000002	11.19	0.62	1.3	0.13	14.47	0.59	3.59	2.47	0.69	AAA113.CD3.X10.Y18.tile.tissue.png	53	1	2000	53	1a588f433e2d86d67f8a246e9743592c	0	0	0	0	0	0	0	0	0	0	0	0	0	/home/dhl_ec/bnelissen/Slides/CD3_manuscript/CD3_slides/AAA113.CD3/AAA113.CD3.run1	255	0.7	0.06	0.7	0.06	-9.28032056249	-12.7402356839	2.41798915532	0.3738258125
46271.0	3830597.0	21503.0	15910.0	3830597.0	4000000.0	463.0	1.0	3.63	2.37	1.91	0.0800000000002	11.93	0.62	1.29	0.0999999999999	15.11	0.61	3.67	2.48	0.69	AAA113.CD3.X10.Y19.tile.tissue.png	54	1	2000	54	7b8c130205fa5e0dffe066b58945f9d7	0	0	0	0	0	0	0	0	0	0	0	0	0	/home/dhl_ec/bnelissen/Slides/CD3_manuscript/CD3_slides/AAA113.CD3/AAA113.CD3.run1	255	0.7	0.06	0.7	0.06	-9.20022015731	-12.6959280336	2.45040931468	0.363911144531
112032.0	2161347.0	39331.0	26647.0	2161347.0	4000000.0	749.0	7.0	3.18	2.88	1.16	0.0800000000002	11.03	0.62	1.29	0.21	16.01	0.51	3.64	2.46	0.65	AAA113.CD3.X10.Y2.tile.tissue.png	55	1	2000	55	45b400750c2e43975c95805961cd87c5	0	0	0	0	0	0	0	0	0	0	0	0	0	/home/dhl_ec/bnelissen/Slides/CD3_manuscript/CD3_slides/AAA113.CD3/AAA113.CD3.run1	255	0.7	0.06	0.7	0.06	-9.27464717009	-12.4849931127	1.63758147539	0.870795595703
22248.0	2305908.0	9174.0	15269.0	2305908.0	4000000.0	177.0	2.0	1.26	1.45	1.18	0.05	6.95	0.39	0.8	0.14	9.33	0.32	2.38	2.46	0.65	AAA113.CD3.X10.Y20.tile.tissue.png	56	1	2000	56	56a78d3d133e6c3bfb288b91cabd05fa	0	0	0	0	0	0	0	0	0	0	0	0	0	/home/dhl_ec/bnelissen/Slides/CD3_manuscript/CD3_slides/AAA113.CD3/AAA113.CD3.run1	255	0.7	0.06	0.7	0.06	-8.9800980234	-11.7460249012	1.72480669667	0.218844488281
3099.0	270692.0	1172.0	11593.0	270692.0	4000000.0	21.0	17.0	1.35	2.25	1.91	0.0699999999999	10.76	0.62	1.29	0.32	10.16	0.35	3.54	2.47	0.68	AAA113.CD3.X10.Y21.tile.tissue.png	57	1	2000	57	84ac8f009afa5eafc394793710e776f1	0	0	0	0	0	0	0	0	0	0	0	0	0	/home/dhl_ec/bnelissen/Slides/CD3_manuscript/CD3_slides/AAA113.CD3/AAA113.CD3.run1	255	0.7	0.06	0.7	0.06	-8.70942927429	-10.9005192079	0.888253726164	0.694141632812
0.0	0.0	0.0	0.0	0.0	282000.0	0.0	0.0	0.22	0.24	0.1	0.0	0.96	0.04	0.1	0.02	0.48	0.02	0.23	0.18	0.0699999999999	AAA113.CD3.X10.Y22.tile.tissue.png	58	1	2000	58	9aab74c566d9102a7f40dce36bd8b725	0	0	0	0	0	0	0	0	0	0	0	0	0	/home/dhl_ec/bnelissen/Slides/CD3_manuscript/CD3_slides/AAA113.CD3/AAA113.CD3.run1	255	1.0	0.06	1.0	0.06	0.0	0.0	0.0	3.90207757092
283063.0	3607538.0	102351.0	19206.0	3607538.0	4000000.0	1839.0	4.0	1.86	3.12	1.16	0.05	7.67	0.62	1.3	0.11	19.47	0.44	3.64	2.49	0.92	AAA113.CD3.X10.Y3.tile.tissue.png	59	1	2000	59	e78be9439cc8cdbcf92179ff050663a4	0	0	0	0	0	0	0	0	0	0	0	0	0	/home/dhl_ec/bnelissen/Slides/CD3_manuscript/CD3_slides/AAA113.CD3/AAA113.CD3.run1	255	0.7	0.06	0.7	0.06	-9.32891132582	-12.4859803001	2.03417483411	0.792805571289
82742.0	2334470.0	26644.0	21775.0	2334470.0	4000000.0	463.0	14.0	1.78	2.44	1.19	0.0500000000002	6.96	0.4	0.79	0.2	13.87	0.52	3.64	2.5	2.11	AAA113.CD3.X10.Y4.tile.tissue.png	60	1	2000	60	bc6357c3cb2787e343780335a4ba77b4	0	0	0	0	0	0	0	0	0	0	0	0	0	/home/dhl_ec/bnelissen/Slides/CD3_manuscript/CD3_slides/AAA113.CD3/AAA113.CD3.run1	255	0.7	0.06	0.7	0.06	-8.06385085022	-11.5013267594	0.851585026171	0.693379779297
111805.0	1992725.0	37411.0	44434.0	1992725.0	4000000.0	652.0	28.0	2.28	2.72	1.9	0.0799999999999	10.63	0.63	1.29	0.22	14.52	0.5	3.68	2.47	0.75	AAA113.CD3.X10.Y5.tile.tissue.png	61	1	2000	61	8f055f43b822ffe8905165b372eb4ca3	0	0	0	0	0	0	0	0	0	0	0	0	0	/home/dhl_ec/bnelissen/Slides/CD3_manuscript/CD3_slides/AAA113.CD3/AAA113.CD3.run1	255	0.7	0.06	0.7	0.06	-9.20677781774	-12.8220107116	1.59075938188	0.575340001953
0.0	2990321.0	0.0	26582.0	2990321.0	4000000.0	0.0	9.0	1.74	2.32	1.18	0.05	6.97	0.4	0.78	0.0999999999999	8.82	0.27	2.39	1.63	0.73	AAA113.CD3.X10.Y6.tile.tissue.png	62	1	2000	62	d5b77656a3ee09a79542624ef4a9f700	0	0	0	0	0	0	0	0	0	0	0	0	0	/home/dhl_ec/bnelissen/Slides/CD3_manuscript/CD3_slides/AAA113.CD3/AAA113.CD3.run1	255	0.7	0.06	0.7	0.06	-5.00487018233	-11.0649349272	0.041461708484	0.00643508227539
193.0	3649185.0	120.0	12971.0	3649185.0	4000000.0	3.0	3.0	2.39	2.42	1.16	0.05	6.79	0.39	0.79	0.0700000000002	9.58	0.38	2.35	1.64	1.22	AAA113.CD3.X10.Y7.tile.tissue.png	63	1	2000	63	770f28306dbd9f9aebc10d6140bee3de	0	0	0	0	0	0	0	0	0	0	0	0	0	/home/dhl_ec/bnelissen/Slides/CD3_manuscript/CD3_slides/AAA113.CD3/AAA113.CD3.run1	255	0.7	0.06	0.7	0.06	-7.04961989151	-10.5278540346	0.0446228896296	0.00656401342773
0.0	3567433.0	0.0	16922.0	3567433.0	4000000.0	0.0	1.0	2.51	1.7	1.89	0.0799999999999	10.29	0.63	1.27	0.12	10.06	0.47	3.58	2.51	1.0	AAA113.CD3.X10.Y8.tile.tissue.png	64	1	2000	64	8b71b1e87554968daa52fab6db4c8442	0	0	0	0	0	0	0	0	0	0	0	0	0	/home/dhl_ec/bnelissen/Slides/CD3_manuscript/CD3_slides/AAA113.CD3/AAA113.CD3.run1	255	0.7	0.06	0.7	0.06	-6.39521059435	-11.4310887041	0.058930388518	0.016802057251
79.0	1766259.0	44.0	28994.0	1766259.0	4000000.0	1.0	15.0	2.7	2.12	1.92	0.0499999999997	6.96	0.62	1.29	0.23	11.71	0.45	3.63	2.47	0.51	AAA113.CD3.X10.Y9.tile.tissue.png	65	1	2000	65	06f571dabf34e98d70000be703f0a450	0	0	0	0	0	0	0	0	0	0	0	0	0	/home/dhl_ec/bnelissen/Slides/CD3_manuscript/CD3_slides/AAA113.CD3/AAA113.CD3.run1	255	0.7	0.06	0.7	0.06	-6.68631187186	-11.2123114451	0.0452527251108	0.0110051342773
48389.0	2652024.0	18729.0	15433.0	2652024.0	4000000.0	372.0	3.0	1.39	2.67	1.9	0.0900000000001	10.56	0.61	1.32	0.18	13.64	0.53	3.61	2.49	1.06	AAA113.CD3.X11.Y0.tile.tissue.png	66	1	2000	66	5a4a7c8a7aa80e66d78fb4c990245dab	0	0	0	0	0	0	0	0	0	0	0	0	0	/home/dhl_ec/bnelissen/Slides/CD3_manuscript/CD3_slides/AAA113.CD3/AAA113.CD3.run1	255	0.7	0.06	0.7	0.06	-8.47654394336	-10.9923676425	1.34086252865	1.4857743125
144940.0	3641567.0	59498.0	15191.0	3641567.0	4000000.0	1160.0	7.0	2.82	2.24	1.16	0.0500000000002	7.18	0.6	1.3	0.11	11.58	0.41	2.34	1.63	0.67	AAA113.CD3.X11.Y1.tile.tissue.png	67	1	2000	67	cf4c018012dc9eed06542ad846c006a3	0	0	0	0	0	0	0	0	0	0	0	0	0	/home/dhl_ec/bnelissen/Slides/CD3_manuscript/CD3_slides/AAA113.CD3/AAA113.CD3.run1	255	0.7	0.0821782946966	0.7	0.0821782946966	-8.63777981815	-11.6625923972	1.07374726249	0.246534456543
40088.0	1646000.0	12982.0	41101.0	1646000.0	4000000.0	218.0	41.0	3.28	1.6	1.9	0.0799999999999	11.05	0.64	1.29	0.24	12.67	0.46	3.66	2.47	0.65	AAA113.CD3.X11.Y10.tile.tissue.png	68	1	2000	68	48fb53db4158c0584fdf2089e3cdd3c8	0	0	0	0	0	0	0	0	0	0	0	0	0	/home/dhl_ec/bnelissen/Slides/CD3_manuscript/CD3_slides/AAA113.CD3/AAA113.CD3.run1	255	0.7	0.06	0.7	0.06	-8.1641660687	-11.1284620582	0.545497927252	0.39107328125
44320.0	2011208.0	17049.0	20718.0	2011208.0	4000000.0	326.0	8.0	1.58	1.66	1.93	0.0799999999999	10.62	0.61	1.29	0.22	12.61	0.48	3.61	2.48	0.63	AAA113.CD3.X11.Y11.tile.tissue.png	69	1	2000	69	c4b63c959c60d9b17c3a22aac578c15f	0	0	0	0	0	0	0	0	0	0	0	0	0	/home/dhl_ec/bnelissen/Slides/CD3_manuscript/CD3_slides/AAA113.CD3/AAA113.CD3.run1	255	0.7	0.06	0.7	0.06	-7.71326345922	-11.2257922259	0.78819985465	0.470859123047
81271.0	3291706.0	35767.0	15839.0	3291706.0	4000000.0	735.0	5.0	1.28	1.97	1.9	0.0799999999999	10.53	0.61	1.3	0.14	15.04	0.59	3.65	2.49	0.69	AAA113.CD3.X11.Y12.tile.tissue.png	70	1	2000	70	a5c41b818c47709e4aeb57634ecdb4ee	0	0	0	0	0	0	0	0	0	0	0	0	0	/home/dhl_ec/bnelissen/Slides/CD3_manuscript/CD3_slides/AAA113.CD3/AAA113.CD3.run1	255	0.7	0.075325912984	0.7	0.075325912984	-8.32381631542	-11.4903683689	0.877832473398	0.13515940918
53015.0	3002740.0	21068.0	10953.0	3002740.0	4000000.0	389.0	2.0	3.12	2.81	1.9	0.0799999999999	10.46	0.61	1.3	0.15	14.15	0.55	3.56	2.49	0.67	AAA113.CD3.X11.Y13.tile.tissue.png	71	1	2000	71	2c3602feb2ee76bb2c1c5750f010085f	0	0	0	0	0	0	0	0	0	0	0	0	0	/home/dhl_ec/bnelissen/Slides/CD3_manuscript/CD3_slides/AAA113.CD3/AAA113.CD3.run1	255	0.7	0.081933191502	0.7	0.081933191502	-8.0117771737	-10.8582166074	0.5712395897	0.0809517265625
15012.0	617658.0	6253.0	5706.0	617658.0	4000000.0	125.0	4.0	3.24	2.73	1.91	0.0799999999999	10.46	0.61	1.3	0.31	10.74	0.38	3.6	2.58	0.62	AAA113.CD3.X11.Y14.tile.tissue.png	72	1	2000	72	6e11e3363d6ef84323e205ece4d94163	0	0	0	0	0	0	0	0	0	0	0	0	0	/home/dhl_ec/bnelissen/Slides/CD3_manuscript/CD3_slides/AAA113.CD3/AAA113.CD3.run1	255	0.7	0.06	0.7	0.06	-8.11108673873	-11.2333356496	1.01940506917	0.0813312539062
73573.0	1969518.0	28892.0	22016.0	1969518.0	4000000.0	539.0	4.0	2.88	2.11	1.89	0.0799999999999	11.05	0.62	1.3	0.22	13.35	0.49	3.65	2.5	0.43	AAA113.CD3.X11.Y15.tile.tissue.png	73	1	2000	73	3e87292b6527d4fe1f9080fdf8c3bd64	0	0	0	0	0	0	0	0	0	0	0	0	0	/home/dhl_ec/bnelissen/Slides/CD3_manuscript/CD3_slides/AAA113.CD3/AAA113.CD3.run1	255	0.7	0.06	0.7	0.06	-9.03842565625	-12.1415326298	1.42528059374	0.356102498047
87702.0	2887385.0	34718.0	23939.0	2887385.0	4000000.0	690.0	7.0	3.17	2.25	1.16	0.0499999999997	7.0	0.42	0.79	0.11	10.04	0.37	2.38	1.63	0.65	AAA113.CD3.X11.Y16.tile.tissue.png	74	1	2000	74	2095c628745aaae8124f7ec5c09bd3fb	0	0	0	0	0	0	0	0	0	0	0	0	0	/home/dhl_ec/bnelissen/Slides/CD3_manuscript/CD3_slides/AAA113.CD3/AAA113.CD3.run1	255	0.7	0.0628200296566	0.7	0.0628200296566	-8.64435988409	-11.8727344962	0.824685155379	0.224057837891
55390.0	3954218.0	24255.0	9580.0	3954218.0	4000000.0	493.0	1.0	1.83	1.84	1.91	0.0799999999999	10.97	0.61	1.31	0.0899999999997	15.38	0.62	3.57	2.48	0.68	AAA113.CD3.X11.Y17.tile.tissue.png	75	1	2000	75	ce4ed00c09007dade4048051bc4afe2d	0	0	0	0	0	0	0	0	0	0	0	0	0	/home/dhl_ec/bnelissen/Slides/CD3_manuscript/CD3_slides/AAA113.CD3/AAA113.CD3.run1	255	0.7	0.0659355187522	0.7	0.0659355187522	-8.3707856792	-11.7350840564	0.769238359715	0.124986957275
39606.0	3811924.0	17161.0	13146.0	3811924.0	4000000.0	341.0	1.0	2.53	3.87	1.9	0.0699999999997	11.42	0.61	1.3	0.1	13.54	0.41	2.36	1.64	0.45	AAA113.CD3.X11.Y18.tile.tissue.png	76	1	2000	76	9632c29702564ed48b09d245358c5a4e	0	0	0	0	0	0	0	0	0	0	0	0	0	/home/dhl_ec/bnelissen/Slides/CD3_manuscript/CD3_slides/AAA113.CD3/AAA113.CD3.run1	255	0.7	0.0656341628723	0.7	0.0656341628723	-8.12588837164	-11.5675722813	0.496801131463	0.097081269043
38352.0	3683558.0	18197.0	9678.0	3683558.0	4000000.0	364.0	6.0	2.96	3.82	1.45	0.0599999999999	10.25	0.63	1.34	0.11	12.97	0.63	2.76	1.63	0.51	AAA113.CD3.X11.Y19.tile.tissue.png	77	1	2000	77	d0bb36c3f430de39c6a277b43eda3016	0	0	0	0	0	0	0	0	0	0	0	0	0	/home/dhl_ec/bnelissen/Slides/CD3_manuscript/CD3_slides/AAA113.CD3/AAA113.CD3.run1	255	0.7	0.064840467765	0.7	0.064840467765	-8.1487996009	-11.3292372478	0.331625221603	0.0844306276855
58531.0	3348971.0	19790.0	19710.0	3348971.0	4000000.0	355.0	9.0	2.31	2.91	2.05	0.0799999999999	10.43	0.61	1.3	0.13	15.48	0.57	3.58	2.49	0.66	AAA113.CD3.X11.Y2.tile.tissue.png	78	1	2000	78	1d402cf43f8a8ad06ed76fe02a4709e0	0	0	0	0	0	0	0	0	0	0	0	0	0	/home/dhl_ec/bnelissen/Slides/CD3_manuscript/CD3_slides/AAA113.CD3/AAA113.CD3.run1	255	0.7	0.06	0.7	0.06	-8.79971044293	-11.9234087295	1.53407694766	1.23341698633
69801.0	3111141.0	27677.0	14657.0	3111141.0	4000000.0	527.0	9.0	3.01	2.96	1.87	0.0800000000004	10.73	0.61	1.3	0.14	15.14	0.56	3.58	2.48	0.670000000001	AAA113.CD3.X11.Y20.tile.tissue.png	79	1	2000	79	156d7402b1f8b16100227ed664e33752	0	0	0	0	0	0	0	0	0	0	0	0	0	/home/dhl_ec/bnelissen/Slides/CD3_manuscript/CD3_slides/AAA113.CD3/AAA113.CD3.run1	255	0.7	0.06	0.7	0.06	-8.68388856045	-11.4953663174	1.19204840887	0.308124132813
15619.0	1880085.0	6318.0	29494.0	1880085.0	4000000.0	117.0	22.0	2.95	3.99	1.89	0.0700000000002	10.78	0.62	1.29	0.22	12.3	0.46	3.64	2.49	0.67	AAA113.CD3.X11.Y21.tile.tissue.png	80	1	2000	80	e5811fbb6de17b0e9ae1f24dff574424	0	0	0	0	0	0	0	0	0	0	0	0	0	/home/dhl_ec/bnelissen/Slides/CD3_manuscript/CD3_slides/AAA113.CD3/AAA113.CD3.run1	255	0.7	0.06	0.7	0.06	-8.94167314145	-12.2028905178	1.33811069907	0.570054914062
0.0	45734.0	0.0	2244.0	45734.0	282000.0	0.0	5.0	1.69	1.95	0.14	0.00999999999976	1.05	0.0500000000002	0.0999999999999	0.02	0.62	0.0300000000002	0.25	0.18	0.0800000000004	AAA113.CD3.X11.Y22.tile.tissue.png	81	1	2000	81	cbe819a246937b658733d635325e942e	0	0	0	0	0	0	0	0	0	0	0	0	0	/home/dhl_ec/bnelissen/Slides/CD3_manuscript/CD3_slides/AAA113.CD3/AAA113.CD3.run1	255	0.7	0.06	0.7	0.06	0.0	-10.5769066199	0.202407279732	3.54112798466
199508.0	2805763.0	69668.0	31201.0	2805763.0	4000000.0	1250.0	17.0	2.69	3.38	1.9	0.0799999999999	10.87	0.62	1.3	0.16	16.95	0.57	3.64	2.49	0.68	AAA113.CD3.X11.Y3.tile.tissue.png	82	1	2000	82	a077ddca37e13f83692c0a0fd3a21176	0	0	0	0	0	0	0	0	0	0	0	0	0	/home/dhl_ec/bnelissen/Slides/CD3_manuscript/CD3_slides/AAA113.CD3/AAA113.CD3.run1	255	0.7	0.06	0.7	0.06	-8.86505340381	-12.3522088719	1.59136338872	0.654225317383
123619.0	3963966.0	41807.0	10106.0	3963966.0	4000000.0	730.0	1.0	1.34	2.23	1.9	0.0799999999999	11.11	0.61	1.29	0.0900000000001	17.04	0.65	3.54	2.48	0.65	AAA113.CD3.X11.Y4.tile.tissue.png	83	1	2000	83	25d98974fe0314e511e7b5add3bb832b	0	0	0	0	0	0	0	0	0	0	0	0	0	/home/dhl_ec/bnelissen/Slides/CD3_manuscript/CD3_slides/AAA113.CD3/AAA113.CD3.run1	255	0.7	0.06	0.7	0.06	-8.7504187585	-12.0530248331	0.687723525901	0.916474775391
23455.0	3534486.0	9146.0	14417.0	3534486.0	4000000.0	165.0	6.0	1.24	1.69	1.9	0.0699999999997	10.46	0.62	1.29	0.11	14.12	0.57	3.58	2.47	0.63	AAA113.CD3.X11.Y5.tile.tissue.png	84	1	2000	84	721dddf74b2e956c0710c2749ae70ecc	0	0	0	0	0	0	0	0	0	0	0	0	0	/home/dhl_ec/bnelissen/Slides/CD3_manuscript/CD3_slides/AAA113.CD3/AAA113.CD3.run1	255	0.7	0.06	0.7	0.06	-7.44187213694	-10.5938876943	0.181178770523	0.211916652588
465.0	3477299.0	189.0	16363.0	3477299.0	4000000.0	4.0	5.0	1.2	2.03	1.91	0.0700000000002	10.18	0.62	1.29	0.13	13.71	0.56	3.61	2.48	0.679999999999	AAA113.CD3.X11.Y6.tile.tissue.png	85	1	2000	85	ea414bd0bcf2f20c5b7c8dfdbf602100	0	0	0	0	0	0	0	0	0	0	0	0	0	/home/dhl_ec/bnelissen/Slides/CD3_manuscript/CD3_slides/AAA113.CD3/AAA113.CD3.run1	255	0.7	0.06	0.7	0.06	-7.03179320468	-10.4604450058	0.0614895020077	0.0230506030273
0.0	3083314.0	0.0	21224.0	3083314.0	4000000.0	0.0	4.0	1.83	3.33	1.9	0.0799999999999	10.35	0.62	1.27	0.15	12.73	0.44	3.6	2.49	1.25	AAA113.CD3.X11.Y7.tile.tissue.png	86	1	2000	86	3033d9341776ab7347aa0d81f116ddfd	0	0	0	0	0	0	0	0	0	0	0	0	0	/home/dhl_ec/bnelissen/Slides/CD3_manuscript/CD3_slides/AAA113.CD3/AAA113.CD3.run1	255	0.7	0.06	0.7	0.06	-5.52771032699	-9.6538412451	0.0394264893108	0.0103834746094
97548.0	2480907.0	35155.0	36405.0	2480907.0	4000000.0	643.0	17.0	2.89	1.65	1.89	0.0799999999999	10.68	0.62	1.3	0.19	14.27	0.52	3.7	2.49	0.880000000001	AAA113.CD3.X11.Y8.tile.tissue.png	87	1	2000	87	2d1670ac7fdc9e99374f6e71cf1716e0	0	0	0	0	0	0	0	0	0	0	0	0	0	/home/dhl_ec/bnelissen/Slides/CD3_manuscript/CD3_slides/AAA113.CD3/AAA113.CD3.run1	255	0.7	0.06	0.7	0.06	-8.57310289391	-11.4857562745	1.34969360717	0.832247652832
116479.0	2261256.0	41640.0	44872.0	2261256.0	4000000.0	726.0	14.0	1.63	3.12	1.88	0.0699999999997	10.56	0.63	1.3	0.2	14.51	0.52	3.7	2.47	0.84	AAA113.CD3.X11.Y9.tile.tissue.png	88	1	2000	88	aec0c1f7e6f7edc68e82f76c76952a79	0	0	0	0	0	0	0	0	0	0	0	0	0	/home/dhl_ec/bnelissen/Slides/CD3_manuscript/CD3_slides/AAA113.CD3/AAA113.CD3.run1	255	0.7	0.06	0.7	0.06	-8.49800329771	-11.758279817	1.40060894914	0.834984858887
174.0	3138341.0	60.0	9764.0	3138341.0	4000000.0	1.0	2.0	1.43	2.04	1.22	0.0700000000002	7.43	0.4	0.82	0.0899999999997	9.39	0.36	2.33	1.62	0.75	AAA113.CD3.X12.Y0.tile.tissue.png	89	1	2000	89	1ef87368c113134121b63a1d0bb63854	0	0	0	0	0	0	0	0	0	0	0	0	0	/home/dhl_ec/bnelissen/Slides/CD3_manuscript/CD3_slides/AAA113.CD3/AAA113.CD3.run1	255	0.7	0.06	0.7	0.06	-6.8115359408	-10.6488457622	0.0887655820857	0.538262449219
165186.0	3152410.0	66769.0	20848.0	3152410.0	4000000.0	1301.0	13.0	3.0	3.36	1.89	0.0800000000004	10.61	0.62	1.3	0.14	12.28	0.39	2.37	1.63	0.7	AAA113.CD3.X12.Y1.tile.tissue.png	90	1	2000	90	7f746306d94b5274b70d9eb6995d1473	0	0	0	0	0	0	0	0	0	0	0	0	0	/home/dhl_ec/bnelissen/Slides/CD3_manuscript/CD3_slides/AAA113.CD3/AAA113.CD3.run1	255	0.7	0.0857257124822	0.7	0.0857257124822	-8.42343147734	-11.9051621013	0.844705268648	0.457838423828
210182.0	2945041.0	74106.0	32483.0	2945041.0	4000000.0	1340.0	17.0	1.26	1.49	1.22	0.0500000000002	7.34	0.63	1.3	0.16	16.88	0.59	3.65	2.51	0.69	AAA113.CD3.X12.Y10.tile.tissue.png	91	1	2000	91	93f65f6985fc8d22bea696c81d3f25f6	0	0	0	0	0	0	0	0	0	0	0	0	0	/home/dhl_ec/bnelissen/Slides/CD3_manuscript/CD3_slides/AAA113.CD3/AAA113.CD3.run1	255	0.7	0.06	0.7	0.06	-9.05334251733	-12.4558743596	1.87526973474	0.8172751875
247512.0	3616304.0	98365.0	12993.0	3616304.0	4000000.0	1900.0	2.0	1.31	1.88	1.89	0.0799999999999	11.37	0.61	1.3	0.11	16.8	0.64	3.6	2.49	0.71	AAA113.CD3.X12.Y11.tile.tissue.png	92	1	2000	92	f982bcf67f9eca0b83d0a5de26ff0cb5	0	0	0	0	0	0	0	0	0	0	0	0	0	/home/dhl_ec/bnelissen/Slides/CD3_manuscript/CD3_slides/AAA113.CD3/AAA113.CD3.run1	255	0.7	0.0678898837993	0.7	0.0678898837993	-9.07462107589	-12.5776643733	2.14466676029	0.446114758789
167125.0	3798237.0	68850.0	17249.0	3798237.0	4000000.0	1357.0	2.0	1.72	3.4	1.17	0.0500000000002	7.64	0.61	1.29	0.0999999999999	16.29	0.64	3.6	2.49	0.7	AAA113.CD3.X12.Y12.tile.tissue.png	93	1	2000	93	44866f8568705cd450fd0df601a71154	0	0	0	0	0	0	0	0	0	0	0	0	0	/home/dhl_ec/bnelissen/Slides/CD3_manuscript/CD3_slides/AAA113.CD3/AAA113.CD3.run1	255	0.7	0.06	0.7	0.06	-9.241414456	-12.7881045613	2.28351670104	0.633474478516
203805.0	3795611.0	81931.0	12898.0	3795611.0	4000000.0	1606.0	1.0	2.85	2.77	1.9	0.0700000000002	11.62	0.61	1.3	0.0999999999999	17.54	0.69	2.69	1.62	0.47	AAA113.CD3.X12.Y13.tile.tissue.png	94	1	2000	94	d7bc3602524ad474235ef21c0c93f292	0	0	0	0	0	0	0	0	0	0	0	0	0	/home/dhl_ec/bnelissen/Slides/CD3_manuscript/CD3_slides/AAA113.CD3/AAA113.CD3.run1	255	0.7	0.089107889851	0.7	0.089107889851	-8.82969475155	-12.039233647	1.22429270644	0.195498344727
67060.0	3421650.0	28935.0	8631.0	3421650.0	4000000.0	579.0	1.0	2.78	1.96	1.24	0.0500000000002	7.38	0.41	0.83	0.0900000000001	10.75	0.4	2.37	1.64	0.46	AAA113.CD3.X12.Y14.tile.tissue.png	95	1	2000	95	5155dd72d4079beed862904fdb2b2433	0	0	0	0	0	0	0	0	0	0	0	0	0	/home/dhl_ec/bnelissen/Slides/CD3_manuscript/CD3_slides/AAA113.CD3/AAA113.CD3.run1	255	0.7	0.07992689354	0.7	0.07992689354	-8.13493220298	-11.1196969184	0.633822196492	0.0834589160156
14342.0	415183.0	5793.0	7588.0	415183.0	4000000.0	109.0	11.0	3.65	2.22	1.23	0.0500000000002	10.28	0.4	0.78	0.21	7.55	0.25	2.29	1.64	0.4	AAA113.CD3.X12.Y15.tile.tissue.png	96	1	2000	96	fd9f84b96d3133bd071329543678bd86	0	0	0	0	0	0	0	0	0	0	0	0	0	/home/dhl_ec/bnelissen/Slides/CD3_manuscript/CD3_slides/AAA113.CD3/AAA113.CD3.run1	255	0.7	0.06	0.7	0.06	-8.64377707516	-12.0271236396	1.53485227152	0.137325757813
1031.0	519309.0	495.0	5286.0	519309.0	4000000.0	11.0	2.0	2.8	2.47	1.27	0.0500000000002	7.33	0.4	0.86	0.21	7.89	0.25	2.4	1.69	0.4	AAA113.CD3.X12.Y16.tile.tissue.png	97	1	2000	97	af33a719a962e1b40a8fe5a528922e5c	0	0	0	0	0	0	0	0	0	0	0	0	0	/home/dhl_ec/bnelissen/Slides/CD3_manuscript/CD3_slides/AAA113.CD3/AAA113.CD3.run1	255	0.7	0.06	0.7	0.06	-7.56662983115	-11.2551156226	0.71568288508	0.0658716386719
3882.0	1053140.0	1377.0	10872.0	1053140.0	4000000.0	28.0	7.0	2.36	2.62	1.25	0.0500000000002	9.48	0.62	1.3	0.29	11.1	0.4	3.59	2.48	0.64	AAA113.CD3.X12.Y17.tile.tissue.png	98	1	2000	98	504bb3c99651ee2afaec4f46679dcc18	0	0	0	0	0	0	0	0	0	0	0	0	0	/home/dhl_ec/bnelissen/Slides/CD3_manuscript/CD3_slides/AAA113.CD3/AAA113.CD3.run1	255	0.7	0.06	0.7	0.06	-8.12843834687	-11.6038801161	1.08972927544	0.243781453125
6175.0	1032798.0	2972.0	17967.0	1032798.0	4000000.0	61.0	15.0	1.22	1.81	1.91	0.0799999999999	10.75	0.62	1.29	0.29	11.17	0.4	3.64	2.49	0.68	AAA113.CD3.X12.Y18.tile.tissue.png	99	1	2000	99	0b5ddb5c3a08f82b5219a321744a0d35	0	0	0	0	0	0	0	0	0	0	0	0	0	/home/dhl_ec/bnelissen/Slides/CD3_manuscript/CD3_slides/AAA113.CD3/AAA113.CD3.run1	255	0.7	0.06	0.7	0.06	-8.10915230567	-11.9786357921	1.5592745271	0.359942855469
1104.0	825541.0	478.0	19980.0	825541.0	4000000.0	9.0	17.0	3.48	2.67	1.9	0.0799999999999	10.36	0.65	1.29	0.29	10.74	0.38	3.6	2.49	0.66	AAA113.CD3.X12.Y19.tile.tissue.png	100	1	2000	100	12cbd7faba45fb4da72b8836de5be7cd	0	0	0	0	0	0	0	0	0	0	0	0	0	/home/dhl_ec/bnelissen/Slides/CD3_manuscript/CD3_slides/AAA113.CD3/AAA113.CD3.run1	255	0.7	0.06	0.7	0.06	-7.05872294768	-10.7199718836	0.285427576378	0.0804866035156
154542.0	3204184.0	59084.0	18789.0	3204184.0	4000000.0	1131.0	4.0	3.26	3.43	1.91	0.0700000000002	10.41	0.4	1.3	0.14	15.99	0.59	3.57	2.47	0.67	AAA113.CD3.X12.Y2.tile.tissue.png	101	1	2000	101	21f37e5ed047f5c306e2551b64bb09fb	0	0	0	0	0	0	0	0	0	0	0	0	0	/home/dhl_ec/bnelissen/Slides/CD3_manuscript/CD3_slides/AAA113.CD3/AAA113.CD3.run1	255	0.7	0.06	0.7	0.06	-8.86987311154	-12.0541811818	1.32195195142	1.04199272363
0.0	2463426.0	0.0	19992.0	2463426.0	4000000.0	0.0	11.0	3.43	2.59	1.89	0.0899999999997	10.26	0.62	1.3	0.19	12.01	0.4	3.64	2.46	0.64	AAA113.CD3.X12.Y20.tile.tissue.png	102	1	2000	102	2986ef8eefa956efa126f995356b80d0	0	0	0	0	0	0	0	0	0	0	0	0	0	/home/dhl_ec/bnelissen/Slides/CD3_manuscript/CD3_slides/AAA113.CD3/AAA113.CD3.run1	255	0.7	0.06	0.7	0.06	-6.43378974212	-9.67333155301	0.164685311529	1.37317543359
429.0	1818722.0	284.0	10658.0	1818722.0	4000000.0	6.0	3.0	2.61	2.32	1.91	0.0899999999997	10.3	0.61	1.42	0.23	11.63	0.46	3.6	2.47	0.62	AAA113.CD3.X12.Y21.tile.tissue.png	103	1	2000	103	66238291801f162c525048d287f005d3	0	0	0	0	0	0	0	0	0	0	0	0	0	/home/dhl_ec/bnelissen/Slides/CD3_manuscript/CD3_slides/AAA113.CD3/AAA113.CD3.run1	255	0.7	0.06	0.7	0.06	-7.55776833069	-10.9613514537	0.191521718144	1.17219999609
0.0	145108.0	0.0	4101.0	145108.0	282000.0	0.0	4.0	0.23	0.83	0.12	0.0	0.71	0.0299999999997	0.0599999999999	0.00999999999976	0.53	0.02	0.17	0.11	0.04	AAA113.CD3.X12.Y22.tile.tissue.png	104	1	2000	104	0aa96295bd4cdbb591653e5727890cc2	0	0	0	0	0	0	0	0	0	0	0	0	0	/home/dhl_ec/bnelissen/Slides/CD3_manuscript/CD3_slides/AAA113.CD3/AAA113.CD3.run1	255	0.7	0.06	0.7	0.06	-6.86973236037	-10.9270370676	0.191243936852	2.55366259419
35348.0	3092618.0	12073.0	20401.0	3092618.0	4000000.0	214.0	6.0	1.54	2.65	1.17	0.0499999999997	7.12	0.61	1.28	0.15	13.86	0.55	3.61	2.48	0.65	AAA113.CD3.X12.Y3.tile.tissue.png	105	1	2000	105	0dc76b125df01b9b0dd116fc95755e9f	0	0	0	0	0	0	0	0	0	0	0	0	0	/home/dhl_ec/bnelissen/Slides/CD3_manuscript/CD3_slides/AAA113.CD3/AAA113.CD3.run1	255	0.7	0.06	0.7	0.06	-8.36055175381	-11.7487807201	0.751600191845	0.576541823242
64629.0	3728804.0	22291.0	14536.0	3728804.0	4000000.0	396.0	6.0	2.57	1.88	1.89	0.0799999999999	10.99	0.61	1.29	0.11	15.25	0.6	3.54	2.47	0.64	AAA113.CD3.X12.Y4.tile.tissue.png	106	1	2000	106	0a0f6217d2c65548915e0bc057d859aa	0	0	0	0	0	0	0	0	0	0	0	0	0	/home/dhl_ec/bnelissen/Slides/CD3_manuscript/CD3_slides/AAA113.CD3/AAA113.CD3.run1	255	0.7	0.06	0.7	0.06	-8.22174724669	-11.1874841879	0.602087593391	0.727182570313
42115.0	3756704.0	13445.0	16588.0	3756704.0	4000000.0	219.0	2.0	1.31	1.51	1.18	0.0500000000002	7.06	0.62	1.28	0.11	15.1	0.59	3.56	2.48	0.72	AAA113.CD3.X12.Y5.tile.tissue.png	107	1	2000	107	c20dc2ad5ef75206bf6cf5fe2ea47e6f	0	0	0	0	0	0	0	0	0	0	0	0	0	/home/dhl_ec/bnelissen/Slides/CD3_manuscript/CD3_slides/AAA113.CD3/AAA113.CD3.run1	255	0.7	0.06	0.7	0.06	-7.72285184984	-10.8768616854	0.240304607256	0.435959040894
0.0	3985418.0	0.0	8228.0	3985418.0	4000000.0	0.0	1.0	1.35	1.82	1.18	0.0499999999997	6.58	0.39	0.79	0.0599999999999	9.56	0.49	3.56	2.51	1.5	AAA113.CD3.X12.Y6.tile.tissue.png	108	1	2000	108	a937dffc04f0fb987b800fdc780883ab	0	0	0	0	0	0	0	0	0	0	0	0	0	/home/dhl_ec/bnelissen/Slides/CD3_manuscript/CD3_slides/AAA113.CD3/AAA113.CD3.run1	255	0.7	0.06	0.7	0.06	-6.27629709176	-10.0770152918	0.0434484231106	0.0238621188622
0.0	3857187.0	0.0	10099.0	3857187.0	4000000.0	0.0	2.0	2.62	1.61	1.89	0.0799999999999	10.17	0.6	1.27	0.1	13.47	0.5	3.64	2.52	0.67	AAA113.CD3.X12.Y7.tile.tissue.png	109	1	2000	109	0a6270832edf26dc87b7f5cf531023c7	0	0	0	0	0	0	0	0	0	0	0	0	0	/home/dhl_ec/bnelissen/Slides/CD3_manuscript/CD3_slides/AAA113.CD3/AAA113.CD3.run1	255	0.7	0.06	0.7	0.06	-6.73268055525	-10.9780385759	0.0489495773806	0.0297091672058
80504.0	1860716.0	30397.0	31340.0	1860716.0	4000000.0	552.0	19.0	1.26	1.44	1.19	0.0500000000002	7.35	0.42	0.78	0.15	9.88	0.32	2.43	1.63	0.71	AAA113.CD3.X12.Y8.tile.tissue.png	110	1	2000	110	180b59f85035a0b3eac7b160d22d8b4d	0	0	0	0	0	0	0	0	0	0	0	0	0	/home/dhl_ec/bnelissen/Slides/CD3_manuscript/CD3_slides/AAA113.CD3/AAA113.CD3.run1	255	0.7	0.06	0.7	0.06	-8.81419595603	-12.0704189405	1.65975188092	0.7820943125
241653.0	3499325.0	90395.0	19268.0	3499325.0	4000000.0	1672.0	4.0	2.88	2.63	1.92	0.0799999999999	11.11	0.61	1.31	0.12	14.11	0.64	3.62	2.48	0.77	AAA113.CD3.X12.Y9.tile.tissue.png	111	1	2000	111	b1888efd00c5dbdfb2e33fc5eef130d9	0	0	0	0	0	0	0	0	0	0	0	0	0	/home/dhl_ec/bnelissen/Slides/CD3_manuscript/CD3_slides/AAA113.CD3/AAA113.CD3.run1	255	0.7	0.0634042442842	0.7	0.0634042442842	-9.03136431324	-12.4685403082	2.07925322917	0.579884350098
0.0	1732599.0	0.0	6590.0	1732599.0	4000000.0	0.0	1.0	2.7	3.34	1.9	0.0900000000001	10.05	0.61	1.44	0.16	6.86	0.21	2.24	1.59	0.51	AAA113.CD3.X13.Y0.tile.tissue.png	112	1	2000	112	f82b3fccdd3f6495ecd104ffbb4dbf79	0	0	0	0	0	0	0	0	0	0	0	0	0	/home/dhl_ec/bnelissen/Slides/CD3_manuscript/CD3_slides/AAA113.CD3/AAA113.CD3.run1	255	0.7	0.06	0.7	0.06	0.0	-10.4269684153	0.0498551823373	0.383638775391
81264.0	3999181.0	28664.0	8067.0	3999181.0	4000000.0	558.0	1.0	2.9	2.02	1.91	0.0700000000002	10.96	0.6	1.29	0.0900000000001	17.02	0.63	3.53	2.48	0.65	AAA113.CD3.X13.Y1.tile.tissue.png	113	1	2000	113	3cad3e68cec920c466c1d2bb1261fff2	0	0	0	0	0	0	0	0	0	0	0	0	0	/home/dhl_ec/bnelissen/Slides/CD3_manuscript/CD3_slides/AAA113.CD3/AAA113.CD3.run1	255	0.7	0.06	0.7	0.06	-8.95367703762	-11.6653161188	0.824510023628	1.15586863606
91196.0	1839742.0	29513.0	41094.0	1839742.0	4000000.0	523.0	34.0	1.38	1.83	1.9	0.0799999999999	10.62	0.67	1.29	0.23	9.92	0.31	2.36	1.57	0.420000000001	AAA113.CD3.X13.Y10.tile.tissue.png	114	1	2000	114	31da733f6c416e7049952bdd85f1394a	0	0	0	0	0	0	0	0	0	0	0	0	0	/home/dhl_ec/bnelissen/Slides/CD3_manuscript/CD3_slides/AAA113.CD3/AAA113.CD3.run1	255	0.7	0.06	0.7	0.06	-8.63327174862	-12.1696795579	1.11925936219	0.619106474609
224261.0	3500171.0	89366.0	24372.0	3500171.0	4000000.0	1714.0	10.0	1.11	1.65	1.9	0.0699999999997	11.29	0.62	1.29	0.12	16.8	0.64	3.61	2.49	0.69	AAA113.CD3.X13.Y11.tile.tissue.png	115	1	2000	115	886ded82b9844c0cf0a4f869d44dc524	0	0	0	0	0	0	0	0	0	0	0	0	0	/home/dhl_ec/bnelissen/Slides/CD3_manuscript/CD3_slides/AAA113.CD3/AAA113.CD3.run1	255	0.7	0.0646954759842	0.7	0.0646954759842	-9.19607095719	-12.6585748244	2.10778784017	0.563539950684
140290.0	2966357.0	54766.0	30351.0	2966357.0	4000000.0	1037.0	5.0	1.5	1.87	1.9	0.0799999999999	10.87	0.63	1.27	0.16	15.55	0.58	3.62	2.45	0.44	AAA113.CD3.X13.Y12.tile.tissue.png	116	1	2000	116	6939875b6bb7eb0f922bd8f55fb801df	0	0	0	0	0	0	0	0	0	0	0	0	0	/home/dhl_ec/bnelissen/Slides/CD3_manuscript/CD3_slides/AAA113.CD3/AAA113.CD3.run1	255	0.7	0.06	0.7	0.06	-9.16134189732	-12.6146319026	1.68732165419	0.596557664062
138594.0	2237590.0	50275.0	39109.0	2237590.0	4000000.0	955.0	27.0	1.03	1.46	1.14	0.0500000000002	7.27	0.63	1.29	0.2	15.22	0.52	3.68	2.49	0.68	AAA113.CD3.X13.Y13.tile.tissue.png	117	1	2000	117	1417630edeea7ee81ff1bb92121b0d66	0	0	0	0	0	0	0	0	0	0	0	0	0	/home/dhl_ec/bnelissen/Slides/CD3_manuscript/CD3_slides/AAA113.CD3/AAA113.CD3.run1	255	0.7	0.06	0.7	0.06	-9.3418797581	-12.7169540182	2.02030025091	0.560840486328
123733.0	3603321.0	44835.0	9372.0	3603321.0	4000000.0	866.0	2.0	3.0	1.77	1.94	0.0799999999999	16.05	0.59	1.3	0.11	17.61	0.62	3.39	2.49	0.69	AAA113.CD3.X13.Y14.tile.tissue.png	118	1	2000	118	b492881275ef23246c559e56636af97c	0	0	0	0	0	0	0	0	0	0	0	0	0	/home/dhl_ec/bnelissen/Slides/CD3_manuscript/CD3_slides/AAA113.CD3/AAA113.CD3.run1	255	0.7	0.06	0.7	0.06	-8.62760326163	-11.8184466956	0.77291030242	0.324562758301
102868.0	2902599.0	40251.0	12769.0	2902599.0	4000000.0	764.0	3.0	1.35	1.73	1.9	0.0699999999997	10.34	0.620000000001	1.28	0.17	15.44	0.57	3.6	2.5	0.67	AAA113.CD3.X13.Y15.tile.tissue.png	119	1	2000	119	1b53700c08e78d16021af737cd42e5dd	0	0	0	0	0	0	0	0	0	0	0	0	0	/home/dhl_ec/bnelissen/Slides/CD3_manuscript/CD3_slides/AAA113.CD3/AAA113.CD3.run1	255	0.7	0.06	0.7	0.06	-8.79593227795	-11.6595150723	1.40713900021	0.413087674316
0.0	21962.0	0.0	1610.0	21962.0	4000000.0	0.0	6.0	1.16	1.36	1.13	0.0500000000002	6.55	0.389999999999	0.77	0.219999999999	6.29	0.139999999999	2.29	1.63	0.6	AAA113.CD3.X13.Y16.tile.tissue.png	120	1	2000	120	323563efb8412ad88482f8128bb688bf	0	0	0	0	0	0	0	0	0	0	0	0	0	/home/dhl_ec/bnelissen/Slides/CD3_manuscript/CD3_slides/AAA113.CD3/AAA113.CD3.run1	255	0.7	0.06	0.7	0.06	-6.56199295478	-11.5780763835	0.436129912452	0.0226760587158
53.0	37065.0	32.0	2425.0	37065.0	4000000.0	1.0	6.0	0.94	1.45	1.31	0.0699999999997	6.76	0.379999999999	0.77	0.219999999999	6.66	0.32	3.42	2.56	0.64	AAA113.CD3.X13.Y17.tile.tissue.png	121	1	2000	121	3cfc39fd6d93b6ce76fbb68a4c530243	0	0	0	0	0	0	0	0	0	0	0	0	0	/home/dhl_ec/bnelissen/Slides/CD3_manuscript/CD3_slides/AAA113.CD3/AAA113.CD3.run1	255	0.7	0.06	0.7	0.06	-7.17031960836	-11.1786032009	0.440114012868	0.0216617746582
0.0	59371.0	0.0	2500.0	59371.0	4000000.0	0.0	3.0	2.29	2.15	1.8	0.0599999999995	9.09	0.47	1.23	0.34	8.53	0.24	3.41	2.51	0.66	AAA113.CD3.X13.Y18.tile.tissue.png	122	1	2000	122	4f98ea7bb72890ffaf0f34f74c4bb314	0	0	0	0	0	0	0	0	0	0	0	0	0	/home/dhl_ec/bnelissen/Slides/CD3_manuscript/CD3_slides/AAA113.CD3/AAA113.CD3.run1	255	0.7	0.06	0.7	0.06	0.0	-11.2624709954	0.0397342845663	0.0187584510193
150.0	1731530.0	60.0	17458.0	1731530.0	4000000.0	1.0	10.0	4.08	1.85	1.93	0.0899999999992	10.52	0.57	1.27	0.23	11.94	0.47	3.76	2.52	0.639999999999	AAA113.CD3.X13.Y19.tile.tissue.png	123	1	2000	123	30867937e965958c5af658b5a2a4c64c	0	0	0	0	0	0	0	0	0	0	0	0	0	/home/dhl_ec/bnelissen/Slides/CD3_manuscript/CD3_slides/AAA113.CD3/AAA113.CD3.run1	255	0.7	0.06	0.7	0.06	-6.83083771383	-8.23926912528	0.0907065592242	0.791952745117
81566.0	3992306.0	30829.0	8520.0	3992306.0	4000000.0	569.0	1.0	1.3	1.72	1.9	0.0799999999999	10.53	0.63	1.3	0.0899999999992	20.96	0.66	3.47	2.44	0.64	AAA113.CD3.X13.Y2.tile.tissue.png	124	1	2000	124	8dad534d36ccf32b5ec7532640491072	0	0	0	0	0	0	0	0	0	0	0	0	0	/home/dhl_ec/bnelissen/Slides/CD3_manuscript/CD3_slides/AAA113.CD3/AAA113.CD3.run1	255	0.7	0.06	0.7	0.06	-8.92476105474	-12.0200862845	0.730120468508	1.41484134308
0.0	958408.0	0.0	7535.0	958408.0	4000000.0	0.0	1.0	2.96	2.47	1.93	0.0900000000001	10.4	0.64	1.63	0.29	9.87	0.309999999999	3.5	2.56	0.610000000001	AAA113.CD3.X13.Y20.tile.tissue.png	125	1	2000	125	05f526d654a5ccd9a202e56b179083ca	0	0	0	0	0	0	0	0	0	0	0	0	0	/home/dhl_ec/bnelissen/Slides/CD3_manuscript/CD3_slides/AAA113.CD3/AAA113.CD3.run1	255	0.7	0.06	0.7	0.06	0.0	-10.927983294	0.122942967335	1.09530833691
0.0	37229.0	0.0	1928.0	37229.0	282000.0	0.0	3.0	0.22	0.52	0.13	0.0	1.53	0.0500000000002	0.0999999999995	0.0300000000007	0.64	0.0299999999997	0.26	0.179999999999	0.0900000000001	AAA113.CD3.X13.Y22.tile.tissue.png	126	1	2000	126	69f94a7c5ad58aa4ab91750700cad333	0	0	0	0	0	0	0	0	0	0	0	0	0	/home/dhl_ec/bnelissen/Slides/CD3_manuscript/CD3_slides/AAA113.CD3/AAA113.CD3.run1	255	0.7	0.06	0.7	0.06	0.0	-11.3108993347	0.346636694512	3.05749356923
19556.0	3789425.0	6840.0	11851.0	3789425.0	4000000.0	117.0	2.0	1.79	3.48	1.92	0.0699999999997	10.92	0.66	1.32	0.0999999999995	14.3	0.6	3.63	2.55	0.66	AAA113.CD3.X13.Y3.tile.tissue.png	127	1	2000	127	5e726cfd7983b941884cbe4e8c454489	0	0	0	0	0	0	0	0	0	0	0	0	0	/home/dhl_ec/bnelissen/Slides/CD3_manuscript/CD3_slides/AAA113.CD3/AAA113.CD3.run1	255	0.7	0.06	0.7	0.06	-7.88745817182	-10.7683458661	0.159905981909	0.136359491699
0.0	1606943.0	0.0	30143.0	1606943.0	4000000.0	0.0	14.0	3.62	2.0	1.94	0.0799999999999	10.71	0.63	1.27	0.25	10.08	0.349999999999	3.74	2.52	0.72	AAA113.CD3.X13.Y4.tile.tissue.png	128	1	2000	128	1737ac5b27221f1e191fbb508f89e6da	0	0	0	0	0	0	0	0	0	0	0	0	0	/home/dhl_ec/bnelissen/Slides/CD3_manuscript/CD3_slides/AAA113.CD3/AAA113.CD3.run1	255	0.7	0.06	0.7	0.06	0.0	-12.0432652785	0.0300973868745	0.0105146269531
411.0	1679619.0	184.0	27055.0	1679619.0	4000000.0	4.0	31.0	1.47	2.08	1.9	0.0799999999999	10.63	0.6	1.26	0.22	11.98	0.49	3.79	2.49	1.1	AAA113.CD3.X13.Y5.tile.tissue.png	129	1	2000	129	87dd760aaf97633f71123730fdc1df23	0	0	0	0	0	0	0	0	0	0	0	0	0	/home/dhl_ec/bnelissen/Slides/CD3_manuscript/CD3_slides/AAA113.CD3/AAA113.CD3.run1	255	0.7	0.06	0.7	0.06	-7.02851487378	-10.1295639195	0.0500184180038	0.0210815532227
6971.0	3269184.0	2056.0	20079.0	3269184.0	4000000.0	37.0	12.0	1.96	2.89	1.91	0.0699999999997	10.33	0.639999999999	1.29	0.14	13.99	0.57	3.49	2.31	0.8	AAA113.CD3.X13.Y6.tile.tissue.png	130	1	2000	130	0322760ac45f66e3d3fdb0a3b0274b5f	0	0	0	0	0	0	0	0	0	0	0	0	0	/home/dhl_ec/bnelissen/Slides/CD3_manuscript/CD3_slides/AAA113.CD3/AAA113.CD3.run1	255	0.7	0.06	0.7	0.06	-7.09276619357	-10.0554647773	0.0786108766371	0.0691362910156
446.0	3828805.0	213.0	10169.0	3828805.0	4000000.0	4.0	1.0	1.33	2.67	1.92	0.0700000000006	10.12	0.64	1.33	0.1	14.16	0.59	3.51	2.46	0.700000000001	AAA113.CD3.X13.Y7.tile.tissue.png	131	1	2000	131	0a05800a9dc32b925f6a92a394faa64f	0	0	0	0	0	0	0	0	0	0	0	0	0	/home/dhl_ec/bnelissen/Slides/CD3_manuscript/CD3_slides/AAA113.CD3/AAA113.CD3.run1	255	0.7	0.06	0.7	0.06	-7.1789336385	-10.1055961474	0.058663772146	0.0354299973907
74824.0	1412069.0	26617.0	24424.0	1412069.0	4000000.0	494.0	24.0	1.95	3.57	1.88	0.0799999999999	11.17	0.63	1.29	0.26	13.17	0.45	3.6	2.45	0.7	AAA113.CD3.X13.Y8.tile.tissue.png	132	1	2000	132	306d78ce79934af18ee91ee2d7ab563b	0	0	0	0	0	0	0	0	0	0	0	0	0	/home/dhl_ec/bnelissen/Slides/CD3_manuscript/CD3_slides/AAA113.CD3/AAA113.CD3.run1	255	0.7	0.06	0.7	0.06	-8.97780676844	-12.4028457359	1.85375262365	0.429624230469
93478.0	1879638.0	32363.0	33354.0	1879638.0	4000000.0	590.0	16.0	1.31	2.47	1.87	0.0699999999997	10.21	0.61	1.29	0.22	13.28	0.47	3.63	2.47	0.749999999999	AAA113.CD3.X13.Y9.tile.tissue.png	133	1	2000	133	e74348bf02a2ff82050dcfc8dd709648	0	0	0	0	0	0	0	0	0	0	0	0	0	/home/dhl_ec/bnelissen/Slides/CD3_manuscript/CD3_slides/AAA113.CD3/AAA113.CD3.run1	255	0.7	0.06	0.7	0.06	-8.69777780268	-12.0393566457	1.21483632332	0.648879148438
297.0	682283.0	151.0	5671.0	682283.0	4000000.0	3.0	1.0	1.52	3.06	1.88	0.0799999999999	9.77	0.59	1.49	0.29	10.35	0.38	3.39	2.46	0.63	AAA113.CD3.X14.Y0.tile.tissue.png	134	1	2000	134	73fe2079e51cf6f5587124fdb1abdc04	0	0	0	0	0	0	0	0	0	0	0	0	0	/home/dhl_ec/bnelissen/Slides/CD3_manuscript/CD3_slides/AAA113.CD3/AAA113.CD3.run1	255	0.7	0.06	0.7	0.06	-7.04003325058	-10.7496156478	0.121306602803	0.492141961914
8043.0	3975861.0	2691.0	8844.0	3975861.0	4000000.0	45.0	1.0	1.63	3.34	1.88	0.0699999999997	9.92	0.59	1.28	0.0900000000001	14.45	0.61	3.53	2.47	0.71	AAA113.CD3.X14.Y1.tile.tissue.png	135	1	2000	135	3703e337dbfa6257359724d66d3c91cf	0	0	0	0	0	0	0	0	0	0	0	0	0	/home/dhl_ec/bnelissen/Slides/CD3_manuscript/CD3_slides/AAA113.CD3/AAA113.CD3.run1	255	0.7	0.06	0.7	0.06	-7.93107767534	-10.5022097107	0.160236871894	0.212774719513
2981.0	1275146.0	648.0	25101.0	1275146.0	4000000.0	11.0	16.0	1.54	1.59	1.93	0.0699999999997	9.88	0.62	1.27	0.26	11.12	0.42	3.6	2.45	0.72	AAA113.CD3.X14.Y10.tile.tissue.png	136	1	2000	136	639d1999afa0114eae2c582de3d94a50	0	0	0	0	0	0	0	0	0	0	0	0	0	/home/dhl_ec/bnelissen/Slides/CD3_manuscript/CD3_slides/AAA113.CD3/AAA113.CD3.run1	255	0.7	0.06	0.7	0.06	-6.71093721592	-10.0543414076	0.0905911417974	0.0797465507812
67965.0	1382730.0	27658.0	19881.0	1382730.0	4000000.0	533.0	14.0	2.2	3.23	1.88	0.0800000000008	10.55	0.599999999999	1.29	0.25	12.1	0.440000000001	3.59	2.46	0.69	AAA113.CD3.X14.Y11.tile.tissue.png	137	1	2000	137	a3bf4c8acbe59839ebd22205294417dd	0	0	0	0	0	0	0	0	0	0	0	0	0	/home/dhl_ec/bnelissen/Slides/CD3_manuscript/CD3_slides/AAA113.CD3/AAA113.CD3.run1	255	0.7	0.06	0.7	0.06	-9.09699226196	-12.7043329111	1.9229209495	0.379494673828
111990.0	1958274.0	41224.0	29030.0	1958274.0	4000000.0	750.0	15.0	1.42	3.19	1.88	0.0699999999997	10.31	0.62	1.28	0.22	13.63	0.49	3.63	2.46	0.69	AAA113.CD3.X14.Y12.tile.tissue.png	138	1	2000	138	529b182965a07601aefc79ff7391773a	0	0	0	0	0	0	0	0	0	0	0	0	0	/home/dhl_ec/bnelissen/Slides/CD3_manuscript/CD3_slides/AAA113.CD3/AAA113.CD3.run1	255	0.7	0.06	0.7	0.06	-9.22746173526	-12.6779714213	1.7885730032	0.476573108398
169427.0	2400885.0	58529.0	48856.0	2400885.0	4000000.0	1088.0	30.0	1.78	3.09	1.91	0.0699999999997	10.95	0.62	1.29	0.19	14.98	0.53	3.7	2.48	0.81	AAA113.CD3.X14.Y13.tile.tissue.png	139	1	2000	139	5238092d08f35c7855603e0406ebf055	0	0	0	0	0	0	0	0	0	0	0	0	0	/home/dhl_ec/bnelissen/Slides/CD3_manuscript/CD3_slides/AAA113.CD3/AAA113.CD3.run1	255	0.7	0.06	0.7	0.06	-9.14013232401	-12.7573506464	2.019773455	0.551308154297
216084.0	3126552.0	77622.0	19731.0	3126552.0	4000000.0	1542.0	14.0	1.42	2.6	1.88	0.0799999999999	10.34	0.599999999999	1.29	0.14	18.78	0.599999999999	3.59	2.45	0.690000000001	AAA113.CD3.X14.Y14.tile.tissue.png	140	1	2000	140	00e2025eaa62f6ff029e28f26c13da29	0	0	0	0	0	0	0	0	0	0	0	0	0	/home/dhl_ec/bnelissen/Slides/CD3_manuscript/CD3_slides/AAA113.CD3/AAA113.CD3.run1	255	0.7	0.06	0.7	0.06	-9.15003756568	-12.4036721857	1.44134455814	0.632940725098
114876.0	3531643.0	43847.0	13225.0	3531643.0	4000000.0	877.0	3.0	1.29	1.76	1.88	0.0800000000008	10.29	0.6	1.29	0.120000000001	17.98	0.6	3.61	2.47	0.660000000001	AAA113.CD3.X14.Y15.tile.tissue.png	141	1	2000	141	6eca0c8f0cb6bb75091d62eb178b389d	0	0	0	0	0	0	0	0	0	0	0	0	0	/home/dhl_ec/bnelissen/Slides/CD3_manuscript/CD3_slides/AAA113.CD3/AAA113.CD3.run1	255	0.7	0.06	0.7	0.06	-8.80339198331	-12.0572103258	1.09961769625	0.768543781738
0.0	1049299.0	0.0	20122.0	1049299.0	4000000.0	0.0	17.0	1.3	2.26	1.87	0.0799999999999	9.82	0.6	1.27	0.26	10.11	0.299999999999	3.55	2.45	0.639999999999	AAA113.CD3.X14.Y16.tile.tissue.png	142	1	2000	142	d923e47b38002e8bf4de2c2d183d2a2e	0	0	0	0	0	0	0	0	0	0	0	0	0	/home/dhl_ec/bnelissen/Slides/CD3_manuscript/CD3_slides/AAA113.CD3/AAA113.CD3.run1	255	0.7	0.06	0.7	0.06	-5.65217089739	-11.6464110855	0.0528837516111	0.0166111391602
0.0	8735.0	0.0	872.0	8735.0	4000000.0	0.0	4.0	1.18	1.6	1.85	0.0699999999997	9.79	0.59	1.28	0.33	9.01	0.23	3.35	2.47	0.749999999999	AAA113.CD3.X14.Y17.tile.tissue.png	143	1	2000	143	efee49e5dcfe50bbec1f07c26acf777e	0	0	0	0	0	0	0	0	0	0	0	0	0	/home/dhl_ec/bnelissen/Slides/CD3_manuscript/CD3_slides/AAA113.CD3/AAA113.CD3.run1	255	0.7	0.06	0.7	0.06	-7.19547081288	-12.1437366219	0.659617310811	0.0246975021362
91.0	823151.0	42.0	11854.0	823151.0	4000000.0	1.0	13.0	1.37	1.88	1.87	0.0699999999997	9.81	0.599999999999	1.28	0.28	10.38	0.38	3.45	2.47	0.73	AAA113.CD3.X14.Y18.tile.tissue.png	144	1	2000	144	c01c3c557d5c7ca71489fcd797d52fdc	0	0	0	0	0	0	0	0	0	0	0	0	0	/home/dhl_ec/bnelissen/Slides/CD3_manuscript/CD3_slides/AAA113.CD3/AAA113.CD3.run1	255	0.7	0.06	0.7	0.06	-6.54796413856	-11.3087556646	0.0700470982353	0.0208930600586
0.0	2329327.0	0.0	8324.0	2329327.0	4000000.0	0.0	1.0	1.23	2.19	1.87	0.0799999999999	9.8	0.6	1.39	0.19	11.68	0.38	3.51	2.46	0.719999999999	AAA113.CD3.X14.Y19.tile.tissue.png	145	1	2000	145	fb388dc55ff2c609014de9ab9234d7db	0	0	0	0	0	0	0	0	0	0	0	0	0	/home/dhl_ec/bnelissen/Slides/CD3_manuscript/CD3_slides/AAA113.CD3/AAA113.CD3.run1	255	0.7	0.06	0.7	0.06	-6.05761919016	-10.9035828547	0.095840076505	1.06353883398
5164.0	3570631.0	1733.0	14840.0	3570631.0	4000000.0	30.0	4.0	1.31	2.23	1.86	0.0700000000006	9.64	0.6	1.27	0.12	13.58	0.56	3.56	2.45	0.75	AAA113.CD3.X14.Y2.tile.tissue.png	146	1	2000	146	845b808a08ed24a9217708ba6d6dac8b	0	0	0	0	0	0	0	0	0	0	0	0	0	/home/dhl_ec/bnelissen/Slides/CD3_manuscript/CD3_slides/AAA113.CD3/AAA113.CD3.run1	255	0.7	0.06	0.7	0.06	-8.10276171826	-10.7615720021	0.149392148473	0.105342058777
0.0	55018.0	0.0	1777.0	55018.0	282000.0	0.0	3.0	0.35	0.51	0.13	0.0	1.26	0.0499999999993	0.0900000000001	0.0199999999995	0.62	0.0200000000004	0.25	0.17	0.0699999999997	AAA113.CD3.X14.Y22.tile.tissue.png	147	1	2000	147	70fa10d49257c2e04a15b11f08c4a704	0	0	0	0	0	0	0	0	0	0	0	0	0	/home/dhl_ec/bnelissen/Slides/CD3_manuscript/CD3_slides/AAA113.CD3/AAA113.CD3.run1	255	0.7	0.06	0.7	0.06	0.0	-11.9138007952	0.788016322499	2.66624420642
35592.0	2331418.0	11594.0	44769.0	2331418.0	4000000.0	196.0	33.0	1.71	3.44	1.86	0.0700000000006	10.35	0.62	1.27	0.190000000001	13.32	0.49	3.63	2.45	0.910000000001	AAA113.CD3.X14.Y3.tile.tissue.png	148	1	2000	148	d342baca4e1329c9010a3ca6e5a36c88	0	0	0	0	0	0	0	0	0	0	0	0	0	/home/dhl_ec/bnelissen/Slides/CD3_manuscript/CD3_slides/AAA113.CD3/AAA113.CD3.run1	255	0.7	0.06	0.7	0.06	-7.9771499232	-11.1784947174	0.38712676255	0.443628325684
0.0	196769.0	0.0	11478.0	196769.0	4000000.0	0.0	20.0	1.5	2.63	1.87	0.0699999999997	9.93	0.599999999999	1.28	0.33	8.46	0.24	3.44	2.47	0.72	AAA113.CD3.X14.Y4.tile.tissue.png	149	1	2000	149	ad41f791144688f25e512d1236597c50	0	0	0	0	0	0	0	0	0	0	0	0	0	/home/dhl_ec/bnelissen/Slides/CD3_manuscript/CD3_slides/AAA113.CD3/AAA113.CD3.run1	255	0.7	0.06	0.7	0.06	0.0	-12.0352861612	0.0356022068747	0.0252441152954
332.0	404601.0	95.0	21531.0	404601.0	4000000.0	1.0	32.0	1.62	1.93	1.87	0.0799999999999	9.96	0.610000000001	1.27	0.32	9.98	0.360000000001	3.52	2.47	0.72	AAA113.CD3.X14.Y5.tile.tissue.png	150	1	2000	150	52db1aec4a27290ecf83ccb38fa3e969	0	0	0	0	0	0	0	0	0	0	0	0	0	/home/dhl_ec/bnelissen/Slides/CD3_manuscript/CD3_slides/AAA113.CD3/AAA113.CD3.run1	255	0.7	0.06	0.7	0.06	-6.43263470632	-10.1509349789	0.0614742845707	0.0241900932617
209.0	2715036.0	95.0	18710.0	2715036.0	4000000.0	2.0	5.0	1.55	2.65	1.87	0.0699999999997	9.81	0.6	1.27	0.17	12.57	0.51	3.6	2.47	0.739999999999	AAA113.CD3.X14.Y6.tile.tissue.png	151	1	2000	151	97a82e969d2d9d6e8c670b174e8d7ceb	0	0	0	0	0	0	0	0	0	0	0	0	0	/home/dhl_ec/bnelissen/Slides/CD3_manuscript/CD3_slides/AAA113.CD3/AAA113.CD3.run1	255	0.7	0.06	0.7	0.06	-6.77471159474	-10.557397091	0.0384495567079	0.012225199707
0.0	3965799.0	0.0	8918.0	3965799.0	4000000.0	0.0	2.0	1.88	3.52	1.88	0.0700000000006	9.52	0.59	1.27	0.0900000000001	13.48	0.48	3.51	2.45	0.71	AAA113.CD3.X14.Y7.tile.tissue.png	152	1	2000	152	05b2d22ca355a733e652c2f55daae4f7	0	0	0	0	0	0	0	0	0	0	0	0	0	/home/dhl_ec/bnelissen/Slides/CD3_manuscript/CD3_slides/AAA113.CD3/AAA113.CD3.run1	255	0.7	0.06	0.7	0.06	-6.68101849822	-11.1142366984	0.0393857445459	0.0227009463787
0.0	3243897.0	0.0	16489.0	3243897.0	4000000.0	0.0	5.0	1.7	3.1	1.86	0.0799999999999	9.73	0.59	1.27	0.13	12.63	0.440000000001	3.55	2.47	0.759999999999	AAA113.CD3.X14.Y8.tile.tissue.png	153	1	2000	153	9977605018ecc630f1d1aab16314e151	0	0	0	0	0	0	0	0	0	0	0	0	0	/home/dhl_ec/bnelissen/Slides/CD3_manuscript/CD3_slides/AAA113.CD3/AAA113.CD3.run1	255	0.7	0.06	0.7	0.06	-5.76022979754	-11.6109765258	0.0491873870455	0.0222836396484
118.0	3814586.0	67.0	13304.0	3814586.0	4000000.0	2.0	1.0	1.37	2.75	1.86	0.0799999999999	9.7	0.59	1.27	0.1	13.73	0.58	3.55	2.45	0.72	AAA113.CD3.X14.Y9.tile.tissue.png	154	1	2000	154	213f5c6d3b1fe27c7ba32cee356d6df1	0	0	0	0	0	0	0	0	0	0	0	0	0	/home/dhl_ec/bnelissen/Slides/CD3_manuscript/CD3_slides/AAA113.CD3/AAA113.CD3.run1	255	0.7	0.06	0.7	0.06	-6.95087156101	-10.4443037938	0.0543231290829	0.0184306643982
0.0	34347.0	0.0	2286.0	34347.0	4000000.0	0.0	3.0	1.23	2.52	1.88	0.0900000000001	9.83	0.59	1.54	0.34	8.38	0.23	3.31	2.46	0.679999999999	AAA113.CD3.X15.Y0.tile.tissue.png	155	1	2000	155	50fbd6fe461878dcde62e3386b7b9a99	0	0	0	0	0	0	0	0	0	0	0	0	0	/home/dhl_ec/bnelissen/Slides/CD3_manuscript/CD3_slides/AAA113.CD3/AAA113.CD3.run1	255	0.7	0.06	0.7	0.06	0.0	-10.3420658448	0.0839150145255	0.799155064014
0.0	3628114.0	0.0	12520.0	3628114.0	4000000.0	0.0	3.0	1.76	2.81	1.85	0.0800000000008	12.95	0.59	1.28	0.11	13.04	0.47	3.56	2.46	0.76	AAA113.CD3.X15.Y1.tile.tissue.png	156	1	2000	156	2e0a326e4c2982dbd604440d543a4f1e	0	0	0	0	0	0	0	0	0	0	0	0	0	/home/dhl_ec/bnelissen/Slides/CD3_manuscript/CD3_slides/AAA113.CD3/AAA113.CD3.run1	255	0.7	0.06	0.7	0.06	-7.3434267266	-9.00477344141	0.101019066241	0.806214888672
62267.0	3770770.0	22398.0	13739.0	3770770.0	4000000.0	414.0	3.0	2.84	3.52	1.86	0.0700000000006	10.57	0.6	1.29	0.0999999999995	16.52	0.599999999999	3.53	2.38	0.53	AAA113.CD3.X15.Y10.tile.tissue.png	157	1	2000	157	288880e22c884cb3b5e1a31096336b25	0	0	0	0	0	0	0	0	0	0	0	0	0	/home/dhl_ec/bnelissen/Slides/CD3_manuscript/CD3_slides/AAA113.CD3/AAA113.CD3.run1	255	0.7	0.06	0.7	0.06	-8.65208928212	-11.1624541874	1.4330851705	1.51586828638
54520.0	3157246.0	22563.0	18140.0	3157246.0	4000000.0	446.0	10.0	1.17	2.32	1.27	0.0500000000002	7.21	0.4	0.8	0.0900000000001	9.91	0.37	2.39	1.63	1.11	AAA113.CD3.X15.Y11.tile.tissue.png	158	1	2000	158	5fdc578a03a7f22fc21241cb15e55382	0	0	0	0	0	0	0	0	0	0	0	0	0	/home/dhl_ec/bnelissen/Slides/CD3_manuscript/CD3_slides/AAA113.CD3/AAA113.CD3.run1	255	0.7	0.06	0.7	0.06	-8.15636947516	-11.0137315926	1.56297175757	1.10667690955
26621.0	1178762.0	10995.0	17202.0	1178762.0	4000000.0	215.0	10.0	2.4	2.41	1.21	0.0500000000002	7.28	0.400000000001	0.8	0.18	7.85	0.27	2.3	1.57	0.999999999999	AAA113.CD3.X15.Y12.tile.tissue.png	159	1	2000	159	f7a991469f8920d74faa8d01e060b583	0	0	0	0	0	0	0	0	0	0	0	0	0	/home/dhl_ec/bnelissen/Slides/CD3_manuscript/CD3_slides/AAA113.CD3/AAA113.CD3.run1	255	0.7	0.06	0.7	0.06	-8.18414041149	-11.5605707314	1.70770723232	0.472319327148
43040.0	969690.0	16291.0	27108.0	969690.0	4000000.0	298.0	20.0	3.01	2.47	1.15	0.0500000000002	6.9	0.389999999999	0.77	0.19	7.86	0.26	2.42	1.59	1.34	AAA113.CD3.X15.Y13.tile.tissue.png	160	1	2000	160	c76de19df41a06735d2c5429141c949d	0	0	0	0	0	0	0	0	0	0	0	0	0	/home/dhl_ec/bnelissen/Slides/CD3_manuscript/CD3_slides/AAA113.CD3/AAA113.CD3.run1	255	0.7	0.06	0.7	0.06	-8.97805155326	-12.5437022785	1.5591634795	0.231737537109
168223.0	2708344.0	63233.0	20765.0	2708344.0	4000000.0	1213.0	6.0	2.95	2.74	1.9	0.0799999999999	11.05	0.620000000001	1.31	0.18	15.58	0.57	3.63	2.51	0.84	AAA113.CD3.X15.Y14.tile.tissue.png	161	1	2000	161	5d5c4c29a0889c29b2bb7ab8b287887b	0	0	0	0	0	0	0	0	0	0	0	0	0	/home/dhl_ec/bnelissen/Slides/CD3_manuscript/CD3_slides/AAA113.CD3/AAA113.CD3.run1	255	0.7	0.06	0.7	0.06	-9.2322680198	-11.9894188478	1.8240949702	0.444551722168
82982.0	3887343.0	31054.0	11408.0	3887343.0	4000000.0	586.0	3.0	2.21	2.67	1.92	0.0799999999999	10.28	0.61	1.29	0.1	15.97	0.62	3.55	2.46	1.16	AAA113.CD3.X15.Y15.tile.tissue.png	162	1	2000	162	0ef8e153f0693c609678570d4bd0d52a	0	0	0	0	0	0	0	0	0	0	0	0	0	/home/dhl_ec/bnelissen/Slides/CD3_manuscript/CD3_slides/AAA113.CD3/AAA113.CD3.run1	255	0.7	0.06	0.7	0.06	-8.86638443882	-12.1005433106	1.56313175416	1.12703294336
0.0	2313681.0	0.0	13138.0	2313681.0	4000000.0	0.0	6.0	2.77	2.43	1.93	0.0699999999997	10.09	0.620000000001	1.29	0.190000000001	11.8	0.389999999999	3.55	2.48	1.06	AAA113.CD3.X15.Y16.tile.tissue.png	163	1	2000	163	6067f0ed4ec889e781b171b504b2ce90	0	0	0	0	0	0	0	0	0	0	0	0	0	/home/dhl_ec/bnelissen/Slides/CD3_manuscript/CD3_slides/AAA113.CD3/AAA113.CD3.run1	255	0.7	0.06	0.7	0.06	-6.90177313142	-11.6724258643	0.0560718273175	0.0180262231445
104.0	37762.0	43.0	3655.0	37762.0	4000000.0	1.0	12.0	2.74	1.62	1.23	0.0500000000002	6.97	0.620000000001	1.28	0.349999999999	6.87	0.22	3.39	2.47	1.2	AAA113.CD3.X15.Y17.tile.tissue.png	164	1	2000	164	baf8d7f9f3a747a90e953114f9e9bc92	0	0	0	0	0	0	0	0	0	0	0	0	0	/home/dhl_ec/bnelissen/Slides/CD3_manuscript/CD3_slides/AAA113.CD3/AAA113.CD3.run1	255	0.7	0.06	0.7	0.06	-6.71669676969	-10.717487168	0.266964195533	0.0289852338867
0.0	2899249.0	0.0	16022.0	2899249.0	4000000.0	0.0	7.0	2.11	1.95	1.92	0.0799999999999	10.24	0.62	1.27	0.16	12.62	0.440000000001	3.6	2.48	1.12	AAA113.CD3.X15.Y18.tile.tissue.png	165	1	2000	165	0d9ca45598b524d8c876c19d9498b3d3	0	0	0	0	0	0	0	0	0	0	0	0	0	/home/dhl_ec/bnelissen/Slides/CD3_manuscript/CD3_slides/AAA113.CD3/AAA113.CD3.run1	255	0.7	0.06	0.7	0.06	-7.53972090392	-11.3137626095	0.0932474336354	0.025082982666
316.0	1994377.0	134.0	6706.0	1994377.0	4000000.0	3.0	1.0	2.21	2.1	1.15	0.0599999999995	6.45	0.38	0.86	0.14	8.09	0.3	2.2	1.61	0.69	AAA113.CD3.X15.Y19.tile.tissue.png	166	1	2000	166	ffb34c38140b9899d665aa9880ac6064	0	0	0	0	0	0	0	0	0	0	0	0	0	/home/dhl_ec/bnelissen/Slides/CD3_manuscript/CD3_slides/AAA113.CD3/AAA113.CD3.run1	255	0.7	0.06	0.7	0.06	-7.37598428103	-10.4173035859	0.0957923424962	0.257698665039
0.0	3298223.0	0.0	14712.0	3298223.0	4000000.0	0.0	11.0	2.13	2.91	1.18	0.0500000000002	6.6	0.62	1.28	0.13	13.03	0.459999999999	3.58	2.47	1.03	AAA113.CD3.X15.Y2.tile.tissue.png	167	1	2000	167	287f86c14c1f685d9c11acb90b060cec	0	0	0	0	0	0	0	0	0	0	0	0	0	/home/dhl_ec/bnelissen/Slides/CD3_manuscript/CD3_slides/AAA113.CD3/AAA113.CD3.run1	255	0.7	0.06	0.7	0.06	-6.21593816212	-11.5831374997	0.0597713399741	0.0182300166016
0.0	13181.0	0.0	552.0	13181.0	282000.0	0.0	1.0	1.74	1.33	0.14	0.0	2.06	0.0299999999997	0.0500000000002	0.0200000000004	0.39	0.0200000000004	0.16	0.110000000001	0.0700000000006	AAA113.CD3.X15.Y22.tile.tissue.png	168	1	2000	168	02c6a684c4a5c02bb0d6623f756cd8bc	0	0	0	0	0	0	0	0	0	0	0	0	0	/home/dhl_ec/bnelissen/Slides/CD3_manuscript/CD3_slides/AAA113.CD3/AAA113.CD3.run1	255	0.7	0.06	0.7	0.06	0.0	-12.1318974435	0.627153905242	3.19754169957
305.0	783701.0	129.0	31986.0	783701.0	4000000.0	4.0	37.0	3.36	2.56	1.9	0.0699999999997	10.26	0.64	1.27	0.299999999999	10.68	0.38	3.63	2.48	1.13	AAA113.CD3.X15.Y3.tile.tissue.png	169	1	2000	169	6f64473a1876e4516f2757f465ccc042	0	0	0	0	0	0	0	0	0	0	0	0	0	/home/dhl_ec/bnelissen/Slides/CD3_manuscript/CD3_slides/AAA113.CD3/AAA113.CD3.run1	255	0.7	0.06	0.7	0.06	-6.6415592898	-10.4173233568	0.126661306399	0.0311471386719
0.0	58469.0	0.0	3865.0	58469.0	4000000.0	0.0	8.0	3.22	3.23	1.91	0.0700000000006	10.29	0.610000000001	1.29	0.34	9.31	0.23	3.42	2.48	1.42	AAA113.CD3.X15.Y4.tile.tissue.png	170	1	2000	170	830445c2f8541b5abf2f0b6c5a2af620	0	0	0	0	0	0	0	0	0	0	0	0	0	/home/dhl_ec/bnelissen/Slides/CD3_manuscript/CD3_slides/AAA113.CD3/AAA113.CD3.run1	255	0.7	0.06	0.7	0.06	-5.3640831742	-11.2555055159	0.0613416928323	0.0260279020081
0.0	1108879.0	0.0	32788.0	1108879.0	4000000.0	0.0	16.0	1.25	1.66	1.18	0.0500000000002	6.67	0.63	1.28	0.28	6.64	0.190000000001	2.39	1.6	1.87	AAA113.CD3.X15.Y5.tile.tissue.png	171	1	2000	171	30390c38a457afef94f92f7b6a896c62	0	0	0	0	0	0	0	0	0	0	0	0	0	/home/dhl_ec/bnelissen/Slides/CD3_manuscript/CD3_slides/AAA113.CD3/AAA113.CD3.run1	255	0.7	0.06	0.7	0.06	0.0	-10.9537078249	0.0327182550463	0.0148506358643
152.0	3272776.0	87.0	16299.0	3272776.0	4000000.0	2.0	5.0	1.78	2.61	1.38	0.0499999999993	6.81	0.400000000001	0.78	0.0899999999992	9.66	0.360000000001	2.41	1.62	1.64	AAA113.CD3.X15.Y6.tile.tissue.png	172	1	2000	172	2a9f5bc13b484c323d91632961539986	0	0	0	0	0	0	0	0	0	0	0	0	0	/home/dhl_ec/bnelissen/Slides/CD3_manuscript/CD3_slides/AAA113.CD3/AAA113.CD3.run1	255	0.7	0.06	0.7	0.06	-6.40563361363	-10.4821131714	0.0362836987746	0.0162058847656
59.0	3997275.0	34.0	8178.0	3997275.0	4000000.0	1.0	1.0	2.44	1.95	1.15	0.0500000000002	6.39	0.39	0.77	0.0699999999997	10.1	0.400000000001	2.34	1.63	0.5	AAA113.CD3.X15.Y7.tile.tissue.png	173	1	2000	173	bfd622b9dffaae04d714f586119478ab	0	0	0	0	0	0	0	0	0	0	0	0	0	/home/dhl_ec/bnelissen/Slides/CD3_manuscript/CD3_slides/AAA113.CD3/AAA113.CD3.run1	255	0.7	0.06	0.7	0.06	-6.67636926234	-11.3678511628	0.0377593040506	0.0271535860325
0.0	4000000.0	0.0	7996.0	4000000.0	4000000.0	0.0	1.0	1.42	2.7	1.21	0.0500000000002	6.58	0.31	0.780000000001	0.0500000000002	9.45	0.3	2.24	1.61	0.98	AAA113.CD3.X15.Y8.tile.tissue.png	174	1	2000	174	eea2bd9956cf74c1ce46087dd5c663cc	0	0	0	0	0	0	0	0	0	0	0	0	0	/home/dhl_ec/bnelissen/Slides/CD3_manuscript/CD3_slides/AAA113.CD3/AAA113.CD3.run1	255	0.7	0.06	0.7	0.06	-7.15045318653	-9.92603009788	0.0485505720446	0.0383919467415
4096.0	3774654.0	1335.0	12573.0	3774654.0	4000000.0	16.0	1.0	3.56	2.8	1.17	0.04	6.68	0.379999999999	0.76	0.0700000000006	9.77	0.38	2.27	1.58	0.84	AAA113.CD3.X15.Y9.tile.tissue.png	175	1	2000	175	125e4a30d999f0bae0098369da5dd567	0	0	0	0	0	0	0	0	0	0	0	0	0	/home/dhl_ec/bnelissen/Slides/CD3_manuscript/CD3_slides/AAA113.CD3/AAA113.CD3.run1	255	0.7	0.06	0.7	0.06	-7.19561916605	-9.88332638385	0.0747142473016	0.227721568359
9542.0	2434049.0	3130.0	16312.0	2434049.0	4000000.0	55.0	5.0	2.32	3.07	1.16	0.0500000000002	9.76	0.389999999999	0.81	0.12	8.95	0.32	2.35	1.62	0.75	AAA113.CD3.X16.Y1.tile.tissue.png	176	1	2000	176	3678ee4fc5dc6280c65153d6a2846efb	0	0	0	0	0	0	0	0	0	0	0	0	0	/home/dhl_ec/bnelissen/Slides/CD3_manuscript/CD3_slides/AAA113.CD3/AAA113.CD3.run1	255	0.7	0.06	0.7	0.06	-7.88727490508	-10.1324795162	0.428222091247	1.77082596875
153466.0	2742802.0	57614.0	19582.0	2742802.0	4000000.0	1082.0	9.0	1.55	1.2	1.19	0.0500000000002	7.31	0.4	0.78	0.11	11.16	0.370000000001	2.35	1.61	0.639999999999	AAA113.CD3.X16.Y10.tile.tissue.png	177	1	2000	177	142a3705cd91ac45a8ee0d4d5c0e6efe	0	0	0	0	0	0	0	0	0	0	0	0	0	/home/dhl_ec/bnelissen/Slides/CD3_manuscript/CD3_slides/AAA113.CD3/AAA113.CD3.run1	255	0.7	0.06	0.7	0.06	-9.20870340783	-12.5872050364	1.77239942903	0.721537973633
197175.0	3778358.0	73340.0	15444.0	3778358.0	4000000.0	1395.0	3.0	2.5	2.87	1.22	0.0500000000002	7.14	0.38	0.77	0.0699999999997	11.45	0.42	3.6	2.48	0.79	AAA113.CD3.X16.Y11.tile.tissue.png	178	1	2000	178	0d1bda560cdd2aa81510a0744565a9b2	0	0	0	0	0	0	0	0	0	0	0	0	0	/home/dhl_ec/bnelissen/Slides/CD3_manuscript/CD3_slides/AAA113.CD3/AAA113.CD3.run1	255	0.7	0.06	0.7	0.06	-9.26569045389	-12.492833211	1.67188311261	0.849429227295
178237.0	3718254.0	71011.0	20693.0	3718254.0	4000000.0	1397.0	2.0	2.04	2.64	1.93	0.0799999999999	11.06	0.62	1.31	0.11	16.81	0.64	3.59	2.49	0.9	AAA113.CD3.X16.Y12.tile.tissue.png	179	1	2000	179	53c475789c3c68d248d9b68292b24753	0	0	0	0	0	0	0	0	0	0	0	0	0	/home/dhl_ec/bnelissen/Slides/CD3_manuscript/CD3_slides/AAA113.CD3/AAA113.CD3.run1	255	0.7	0.0871707556321	0.7	0.0871707556321	-8.85179120516	-12.4670618072	1.35196220359	0.301056729492
141467.0	2559165.0	55346.0	14980.0	2559165.0	4000000.0	1028.0	17.0	2.47	3.85	1.2	0.0799999999999	10.91	0.610000000001	1.29	0.190000000001	14.93	0.54	3.56	2.47	0.76	AAA113.CD3.X16.Y13.tile.tissue.png	180	1	2000	180	8d10a30e3de29aa654c8b4739f09ae92	0	0	0	0	0	0	0	0	0	0	0	0	0	/home/dhl_ec/bnelissen/Slides/CD3_manuscript/CD3_slides/AAA113.CD3/AAA113.CD3.run1	255	0.7	0.06	0.7	0.06	-8.2846285347	-11.3769402419	0.975748131917	0.457441230469
31305.0	1294286.0	11099.0	27899.0	1294286.0	4000000.0	200.0	21.0	1.73	2.79	1.27	0.0499999999993	7.34	0.42	0.790000000001	0.17	8.39	0.29	2.42	1.63	0.7	AAA113.CD3.X16.Y14.tile.tissue.png	181	1	2000	181	b1f7f263cd3caf052708868ec2dba238	0	0	0	0	0	0	0	0	0	0	0	0	0	/home/dhl_ec/bnelissen/Slides/CD3_manuscript/CD3_slides/AAA113.CD3/AAA113.CD3.run1	255	0.7	0.06	0.7	0.06	-7.93790732036	-11.4339586533	1.25856393741	0.460817941406
13990.0	3667711.0	5662.0	15729.0	3667711.0	4000000.0	111.0	4.0	1.82	4.61	1.91	0.0799999999999	10.38	0.610000000001	1.29	0.110000000001	14.12	0.59	3.6	2.5	0.82	AAA113.CD3.X16.Y15.tile.tissue.png	182	1	2000	182	21108d4ee9e2dd957e4e914454359651	0	0	0	0	0	0	0	0	0	0	0	0	0	/home/dhl_ec/bnelissen/Slides/CD3_manuscript/CD3_slides/AAA113.CD3/AAA113.CD3.run1	255	0.7	0.06	0.7	0.06	-7.79971051975	-10.7401209011	0.364587595225	0.338792493286
440.0	2446272.0	179.0	26562.0	2446272.0	4000000.0	4.0	19.0	1.46	1.72	1.92	0.0700000000006	10.16	0.62	1.29	0.190000000001	12.42	0.490000000001	3.64	2.47	0.76	AAA113.CD3.X16.Y16.tile.tissue.png	183	1	2000	183	72e8b661c7ba20814b1a6323450be837	0	0	0	0	0	0	0	0	0	0	0	0	0	/home/dhl_ec/bnelissen/Slides/CD3_manuscript/CD3_slides/AAA113.CD3/AAA113.CD3.run1	255	0.7	0.06	0.7	0.06	-6.83303878688	-10.207153867	0.0475819792399	0.013225984375
0.0	1282319.0	0.0	24616.0	1282319.0	4000000.0	0.0	16.0	1.75	2.52	1.89	0.0799999999999	10.41	0.63	1.27	0.259999999999	10.76	0.32	3.63	2.48	0.870000000001	AAA113.CD3.X16.Y17.tile.tissue.png	184	1	2000	184	6882bd6cd10af55af6f9a0d4046611f7	0	0	0	0	0	0	0	0	0	0	0	0	0	/home/dhl_ec/bnelissen/Slides/CD3_manuscript/CD3_slides/AAA113.CD3/AAA113.CD3.run1	255	0.7	0.06	0.7	0.06	-6.76978654431	-12.0098518432	0.0723283068909	0.0156884589844
631.0	3953888.0	190.0	9108.0	3953888.0	4000000.0	4.0	1.0	2.85	4.13	1.21	0.0499999999993	6.65	0.6	1.28	0.0899999999992	14.16	0.61	3.54	2.48	0.74	AAA113.CD3.X16.Y18.tile.tissue.png	185	1	2000	185	971969677025b90703920b6e4963da4a	0	0	0	0	0	0	0	0	0	0	0	0	0	/home/dhl_ec/bnelissen/Slides/CD3_manuscript/CD3_slides/AAA113.CD3/AAA113.CD3.run1	255	0.7	0.06	0.7	0.06	-7.9064623582	-10.814321109	0.107946172879	0.0398194443817
310.0	1673306.0	101.0	16398.0	1673306.0	4000000.0	2.0	7.0	1.6	2.59	1.9	0.0900000000001	10.07	0.610000000001	1.41	0.24	11.41	0.440000000001	3.53	2.47	0.75	AAA113.CD3.X16.Y19.tile.tissue.png	186	1	2000	186	b095d5cfc00c90758e02b99ea06a5b43	0	0	0	0	0	0	0	0	0	0	0	0	0	/home/dhl_ec/bnelissen/Slides/CD3_manuscript/CD3_slides/AAA113.CD3/AAA113.CD3.run1	255	0.7	0.06	0.7	0.06	-7.49326585775	-10.4290647222	0.0755521552604	2.22669158301
5511.0	3156950.0	1815.0	11727.0	3156950.0	4000000.0	32.0	4.0	2.95	3.26	1.28	0.0500000000002	6.87	0.61	1.29	0.15	13.24	0.54	3.57	2.48	0.79	AAA113.CD3.X16.Y2.tile.tissue.png	187	1	2000	187	8d291e7a0877582007c493227d9d3559	0	0	0	0	0	0	0	0	0	0	0	0	0	/home/dhl_ec/bnelissen/Slides/CD3_manuscript/CD3_slides/AAA113.CD3/AAA113.CD3.run1	255	0.7	0.06	0.7	0.06	-7.38985363469	-10.2800663789	0.0925513284213	0.0640002175293
0.0	23242.0	0.0	866.0	23242.0	282000.0	0.0	2.0	0.99	1.28	0.0799999999999	0.0100000000002	4.35	0.0299999999997	0.0500000000002	0.0199999999995	0.42	0.0200000000004	0.17	0.11	0.0499999999993	AAA113.CD3.X16.Y22.tile.tissue.png	188	1	2000	188	4600882e32acb1ecc23b561f366d1bae	0	0	0	0	0	0	0	0	0	0	0	0	0	/home/dhl_ec/bnelissen/Slides/CD3_manuscript/CD3_slides/AAA113.CD3/AAA113.CD3.run1	255	0.7	0.06	0.7	0.06	0.0	-11.4335532636	0.329338308107	3.46057833451
64490.0	732115.0	21164.0	14781.0	732115.0	4000000.0	376.0	28.0	2.22	2.53	1.22	0.0500000000002	7.46	0.41	1.3	0.299999999999	12.21	0.389999999999	3.56	2.5	0.8	AAA113.CD3.X16.Y3.tile.tissue.png	189	1	2000	189	a9813e0f954fc32ae3db8ff97ed7f177	0	0	0	0	0	0	0	0	0	0	0	0	0	/home/dhl_ec/bnelissen/Slides/CD3_manuscript/CD3_slides/AAA113.CD3/AAA113.CD3.run1	255	0.7	0.06	0.7	0.06	-9.17471059917	-12.3004286172	1.80096190969	0.323438730469
318.0	147407.0	100.0	10371.0	147407.0	4000000.0	2.0	27.0	1.54	1.65	1.89	0.0799999999999	10.27	0.62	1.29	0.33	9.86	0.34	3.55	2.48	0.76	AAA113.CD3.X16.Y4.tile.tissue.png	190	1	2000	190	3919b03f483a5eda79ee34512e801b4b	0	0	0	0	0	0	0	0	0	0	0	0	0	/home/dhl_ec/bnelissen/Slides/CD3_manuscript/CD3_slides/AAA113.CD3/AAA113.CD3.run1	255	0.7	0.06	0.7	0.06	-7.09849992235	-10.7410027714	0.201037244639	0.0289716816406
0.0	1005329.0	0.0	37240.0	1005329.0	4000000.0	0.0	24.0	1.3	1.72	1.89	0.0799999999999	10.35	0.63	1.28	0.280000000001	10.25	0.3	3.71	2.48	0.93	AAA113.CD3.X16.Y5.tile.tissue.png	191	1	2000	191	3db00f22652096785dd0e9950cd6dc76	0	0	0	0	0	0	0	0	0	0	0	0	0	/home/dhl_ec/bnelissen/Slides/CD3_manuscript/CD3_slides/AAA113.CD3/AAA113.CD3.run1	255	0.7	0.06	0.7	0.06	-5.41657252208	-11.1844004289	0.0407793362009	0.0157651506348
453.0	3371068.0	109.0	16571.0	3371068.0	4000000.0	1.0	1.0	2.88	3.09	1.92	0.0799999999999	10.16	0.61	1.29	0.13	13.46	0.549999999999	3.6	2.46	0.65	AAA113.CD3.X16.Y6.tile.tissue.png	192	1	2000	192	91bfa88f61c90d45c4ace4ab30d6b5d5	0	0	0	0	0	0	0	0	0	0	0	0	0	/home/dhl_ec/bnelissen/Slides/CD3_manuscript/CD3_slides/AAA113.CD3/AAA113.CD3.run1	255	0.7	0.06	0.7	0.06	-6.68016654732	-10.1757340383	0.0387217422644	0.0167830645752
163.0	4000000.0	82.0	7996.0	4000000.0	4000000.0	2.0	1.0	2.48	2.72	1.25	0.0500000000002	6.51	0.31	0.79	0.0500000000002	9.64	0.61	3.56	2.5	0.43	AAA113.CD3.X16.Y7.tile.tissue.png	193	1	2000	193	369ed66d0dc5c1a86f8c67ce791fecac	0	0	0	0	0	0	0	0	0	0	0	0	0	/home/dhl_ec/bnelissen/Slides/CD3_manuscript/CD3_slides/AAA113.CD3/AAA113.CD3.run1	255	0.7	0.06	0.7	0.06	-9.43956472761	-10.7414582144	0.0366667391532	0.0229315706658
53.0	4000000.0	33.0	7996.0	4000000.0	4000000.0	1.0	1.0	1.34	2.65	1.17	0.0500000000002	6.33	0.46	1.22	0.0799999999999	14.45	0.619999999999	3.67	2.56	0.73	AAA113.CD3.X16.Y8.tile.tissue.png	194	1	2000	194	0d53ba62a6511e9e8fae67b8391ece0d	0	0	0	0	0	0	0	0	0	0	0	0	0	/home/dhl_ec/bnelissen/Slides/CD3_manuscript/CD3_slides/AAA113.CD3/AAA113.CD3.run1	255	0.7	0.06	0.7	0.06	-7.99704640662	-10.8496598547	0.053383876188	0.0322085137069
46931.0	2503019.0	16049.0	35952.0	2503019.0	4000000.0	285.0	22.0	2.0	2.62	1.94	0.0799999999999	15.45	0.63	1.3	0.19	12.35	0.52	3.69	1.76	0.64	AAA113.CD3.X16.Y9.tile.tissue.png	195	1	2000	195	181483a381e6bb3525c662da600b166e	0	0	0	0	0	0	0	0	0	0	0	0	0	/home/dhl_ec/bnelissen/Slides/CD3_manuscript/CD3_slides/AAA113.CD3/AAA113.CD3.run1	255	0.7	0.06	0.7	0.06	-8.17354834382	-11.6025384825	0.530686862564	0.495440553711
73412.0	1973980.0	27154.0	19441.0	1973980.0	4000000.0	482.0	10.0	1.23	2.72	1.14	0.0599999999995	6.82	0.389999999999	0.789999999999	0.14	9.37	0.48	3.03	1.58	0.719999999999	AAA113.CD3.X17.Y1.tile.tissue.png	196	1	2000	196	167687376732b73578e7514fd5b8701a	0	0	0	0	0	0	0	0	0	0	0	0	0	/home/dhl_ec/bnelissen/Slides/CD3_manuscript/CD3_slides/AAA113.CD3/AAA113.CD3.run1	255	0.7	0.06	0.7	0.06	-8.80398846377	-11.492294563	1.76047589961	2.4058819375
51520.0	3514945.0	20603.0	27801.0	3514945.0	4000000.0	383.0	13.0	2.77	2.57	1.17	0.0500000000002	7.1	0.39	0.77	0.0799999999999	9.95	0.39	2.47	1.58	0.84	AAA113.CD3.X17.Y10.tile.tissue.png	197	1	2000	197	704671a543acf433cdfce3ae0dcfd3e8	0	0	0	0	0	0	0	0	0	0	0	0	0	/home/dhl_ec/bnelissen/Slides/CD3_manuscript/CD3_slides/AAA113.CD3/AAA113.CD3.run1	255	0.7	0.06	0.7	0.06	-8.28449541077	-11.8625896418	0.724648602848	0.388492650757
108268.0	3633289.0	42757.0	26631.0	3633289.0	4000000.0	813.0	8.0	3.34	1.85	1.9	0.0700000000006	10.82	0.61	1.28	0.110000000001	15.44	0.6	3.6	2.47	0.829999999999	AAA113.CD3.X17.Y11.tile.tissue.png	198	1	2000	198	6fc122516ca5ee89c336c01c5848b801	0	0	0	0	0	0	0	0	0	0	0	0	0	/home/dhl_ec/bnelissen/Slides/CD3_manuscript/CD3_slides/AAA113.CD3/AAA113.CD3.run1	255	0.7	0.06	0.7	0.06	-8.67246358338	-12.1382971755	1.11355763902	0.515134135742
106748.0	2618413.0	40512.0	55475.0	2618413.0	4000000.0	779.0	46.0	3.57	1.9	1.91	0.0799999999999	11.28	0.64	1.29	0.17	14.22	0.549999999999	3.73	2.49	0.77	AAA113.CD3.X17.Y12.tile.tissue.png	199	1	2000	199	bee3854ec04714d191b5c3f0138c47ac	0	0	0	0	0	0	0	0	0	0	0	0	0	/home/dhl_ec/bnelissen/Slides/CD3_manuscript/CD3_slides/AAA113.CD3/AAA113.CD3.run1	255	0.7	0.06	0.7	0.06	-9.02483627275	-12.6564845783	1.65423061927	0.504349998047
198353.0	3494439.0	70051.0	19939.0	3494439.0	4000000.0	1324.0	11.0	1.9	3.44	1.91	0.0699999999997	12.59	0.620000000001	1.3	0.12	17.02	0.63	3.57	2.46	0.98	AAA113.CD3.X17.Y13.tile.tissue.png	200	1	2000	200	21bc572939c8275370a1a3bb326fb9a7	0	0	0	0	0	0	0	0	0	0	0	0	0	/home/dhl_ec/bnelissen/Slides/CD3_manuscript/CD3_slides/AAA113.CD3/AAA113.CD3.run1	255	0.7	0.06	0.7	0.06	-9.05133844597	-12.2111528092	1.5610245476	0.641604251465
134308.0	3996917.0	53580.0	8134.0	3996917.0	4000000.0	1023.0	1.0	3.53	2.62	1.91	0.0799999999999	11.1	0.599999999999	1.28	0.0900000000001	16.32	0.639999999999	3.15	2.47	0.739999999999	AAA113.CD3.X17.Y14.tile.tissue.png	201	1	2000	201	1b60895ba9f4162af212ad6cb8953c38	0	0	0	0	0	0	0	0	0	0	0	0	0	/home/dhl_ec/bnelissen/Slides/CD3_manuscript/CD3_slides/AAA113.CD3/AAA113.CD3.run1	255	0.7	0.06	0.7	0.06	-8.67339997347	-11.2916803534	1.33360000929	1.29262679047
17373.0	3792372.0	6360.0	11307.0	3792372.0	4000000.0	110.0	1.0	2.27	3.41	1.23	0.0500000000002	6.98	0.39	0.8	0.0699999999997	9.73	0.6	2.79	1.59	0.919999999999	AAA113.CD3.X17.Y15.tile.tissue.png	202	1	2000	202	2d635298f0c25f32d2c94651740f2af4	0	0	0	0	0	0	0	0	0	0	0	0	0	/home/dhl_ec/bnelissen/Slides/CD3_manuscript/CD3_slides/AAA113.CD3/AAA113.CD3.run1	255	0.7	0.06	0.7	0.06	-7.26540423766	-10.1788004706	0.218508983845	0.267840749725
444.0	3224212.0	92.0	19230.0	3224212.0	4000000.0	1.0	5.0	3.55	2.19	1.9	0.0699999999997	9.61	0.4	0.780000000001	0.1	9.52	0.549999999999	3.62	2.47	0.49	AAA113.CD3.X17.Y16.tile.tissue.png	203	1	2000	203	eba794c64eb96cdcf5138be70144d397	0	0	0	0	0	0	0	0	0	0	0	0	0	/home/dhl_ec/bnelissen/Slides/CD3_manuscript/CD3_slides/AAA113.CD3/AAA113.CD3.run1	255	0.7	0.06	0.7	0.06	-6.86415671396	-10.026636215	0.050969144355	0.0122111499023
64.0	3776927.0	33.0	12047.0	3776927.0	4000000.0	1.0	3.0	0.96	1.8	1.2	0.0499999999993	6.72	0.4	0.77	0.0699999999997	9.54	0.37	2.34	1.63	1.96	AAA113.CD3.X17.Y17.tile.tissue.png	204	1	2000	204	1d6c6cade2588537f7b8ddca4835de23	0	0	0	0	0	0	0	0	0	0	0	0	0	/home/dhl_ec/bnelissen/Slides/CD3_manuscript/CD3_slides/AAA113.CD3/AAA113.CD3.run1	255	0.7	0.06	0.7	0.06	-7.8146051208	-11.3135258604	0.119073583699	0.0433208454895
0.0	3689095.0	0.0	14509.0	3689095.0	4000000.0	0.0	3.0	2.71	2.04	1.26	0.0500000000002	6.75	0.6	1.28	0.11	13.34	0.47	3.55	2.48	0.63	AAA113.CD3.X17.Y18.tile.tissue.png	205	1	2000	205	8c53298040fd11d52ec0e379b378344e	0	0	0	0	0	0	0	0	0	0	0	0	0	/home/dhl_ec/bnelissen/Slides/CD3_manuscript/CD3_slides/AAA113.CD3/AAA113.CD3.run1	255	0.7	0.06	0.7	0.06	-7.68541489868	-11.7997253001	0.141395497139	0.0599602595215
261.0	1356131.0	142.0	25170.0	1356131.0	4000000.0	3.0	14.0	1.52	2.66	1.16	0.0600000000004	6.89	0.389999999999	0.8	0.16	7.98	0.280000000001	2.39	1.64	1.38	AAA113.CD3.X17.Y19.tile.tissue.png	206	1	2000	206	790a52ce000155afa7ea3254d3ef0f23	0	0	0	0	0	0	0	0	0	0	0	0	0	/home/dhl_ec/bnelissen/Slides/CD3_manuscript/CD3_slides/AAA113.CD3/AAA113.CD3.run1	255	0.7	0.06	0.7	0.06	-7.53962134781	-9.53322443165	0.11322982915	2.96010807324
120556.0	2568429.0	44387.0	17466.0	2568429.0	4000000.0	835.0	7.0	2.84	1.62	1.23	0.0599999999995	7.24	0.41	0.81	0.13	11.35	0.54	3.62	2.46	0.869999999999	AAA113.CD3.X17.Y2.tile.tissue.png	207	1	2000	207	57048ee82d3e61d1aa1ab3fc72338788	0	0	0	0	0	0	0	0	0	0	0	0	0	/home/dhl_ec/bnelissen/Slides/CD3_manuscript/CD3_slides/AAA113.CD3/AAA113.CD3.run1	255	0.7	0.06	0.7	0.06	-9.06080776231	-12.2397628527	1.57301699627	0.816935408203
0.0	0.0	0.0	0.0	0.0	282000.0	0.0	0.0	0.530000000001	1.52	0.0900000000001	0.0	0.610000000001	0.0299999999997	0.0599999999995	0.0199999999995	0.32	0.0199999999995	0.23	0.18	0.0600000000004	AAA113.CD3.X17.Y22.tile.tissue.png	208	1	2000	208	b95770a6ba727cd5917a5d01c978a7e8	0	0	0	0	0	0	0	0	0	0	0	0	0	/home/dhl_ec/bnelissen/Slides/CD3_manuscript/CD3_slides/AAA113.CD3/AAA113.CD3.run1	255	1.0	0.06	1.0	0.06	0.0	0.0	0.0	4.38437234043
51320.0	940011.0	16743.0	21669.0	940011.0	4000000.0	304.0	21.0	2.79	3.06	1.19	0.0500000000002	7.33	0.41	0.79	0.190000000001	9.51	0.28	2.37	1.62	0.81	AAA113.CD3.X17.Y3.tile.tissue.png	209	1	2000	209	68f5d40a8ba4994d2d3c075bb24bd833	0	0	0	0	0	0	0	0	0	0	0	0	0	/home/dhl_ec/bnelissen/Slides/CD3_manuscript/CD3_slides/AAA113.CD3/AAA113.CD3.run1	255	0.7	0.06	0.7	0.06	-9.1690566672	-12.5650602765	1.52675781962	0.417812226562
4299.0	1498931.0	1399.0	33787.0	1498931.0	4000000.0	24.0	24.0	2.67	3.31	1.24	0.0500000000002	6.78	0.63	1.28	0.26	10.17	0.29	2.52	1.65	0.56	AAA113.CD3.X17.Y4.tile.tissue.png	210	1	2000	210	28e9f330ed18485f7930b3842c0c3003	0	0	0	0	0	0	0	0	0	0	0	0	0	/home/dhl_ec/bnelissen/Slides/CD3_manuscript/CD3_slides/AAA113.CD3/AAA113.CD3.run1	255	0.7	0.06	0.7	0.06	-7.39281871504	-10.3842851535	0.137158599487	0.0858755830078
487.0	2021731.0	184.0	31652.0	2021731.0	4000000.0	2.0	14.0	2.82	2.63	1.19	0.0500000000002	7.28	0.400000000001	0.79	0.14	8.43	0.47	2.45	1.63	0.839999999999	AAA113.CD3.X17.Y5.tile.tissue.png	211	1	2000	211	195862d5c99039a3feb06e7355b8f903	0	0	0	0	0	0	0	0	0	0	0	0	0	/home/dhl_ec/bnelissen/Slides/CD3_manuscript/CD3_slides/AAA113.CD3/AAA113.CD3.run1	255	0.7	0.06	0.7	0.06	-6.50877349864	-9.9918682315	0.0498586113265	0.012242918457
0.0	3787221.0	0.0	10849.0	3787221.0	4000000.0	0.0	3.0	1.97	3.38	1.18	0.0500000000002	6.72	0.4	0.78	0.0700000000006	9.5	0.49	3.54	2.45	1.17	AAA113.CD3.X17.Y6.tile.tissue.png	212	1	2000	212	15a33c024bbe976de2291986e3105e59	0	0	0	0	0	0	0	0	0	0	0	0	0	/home/dhl_ec/bnelissen/Slides/CD3_manuscript/CD3_slides/AAA113.CD3/AAA113.CD3.run1	255	0.7	0.06	0.7	0.06	-6.42725070018	-11.521709569	0.041129308455	0.0132274286499
876.0	3998668.0	194.0	8122.0	3998668.0	4000000.0	4.0	1.0	2.77	1.67	1.88	0.0699999999997	9.74	0.599999999999	1.28	0.0900000000001	14.13	0.6	3.52	2.46	0.86	AAA113.CD3.X17.Y7.tile.tissue.png	213	1	2000	213	9d8cfe22722224f22ab5ae55355466f6	0	0	0	0	0	0	0	0	0	0	0	0	0	/home/dhl_ec/bnelissen/Slides/CD3_manuscript/CD3_slides/AAA113.CD3/AAA113.CD3.run1	255	0.7	0.06	0.7	0.06	-6.86359501175	-9.84830928693	0.0382945643482	0.025226532304
7059.0	3729389.0	2612.0	14177.0	3729389.0	4000000.0	44.0	3.0	2.66	2.28	1.26	0.0500000000002	6.89	0.61	1.27	0.110000000001	10.16	0.580000000001	3.57	2.49	0.77	AAA113.CD3.X17.Y8.tile.tissue.png	214	1	2000	214	b747dac3046089d99fb82f74b3c155e3	0	0	0	0	0	0	0	0	0	0	0	0	0	/home/dhl_ec/bnelissen/Slides/CD3_manuscript/CD3_slides/AAA113.CD3/AAA113.CD3.run1	255	0.7	0.06	0.7	0.06	-7.29192701525	-10.231109853	0.0778454487985	0.0845081043701
91360.0	3390357.0	33726.0	30280.0	3390357.0	4000000.0	596.0	19.0	2.26	3.11	1.18	0.0800000000008	10.9	0.62	1.29	0.129999999999	14.92	0.59	3.64	2.48	0.76	AAA113.CD3.X17.Y9.tile.tissue.png	215	1	2000	215	432f04a484d890aaeb98c49a5a680911	0	0	0	0	0	0	0	0	0	0	0	0	0	/home/dhl_ec/bnelissen/Slides/CD3_manuscript/CD3_slides/AAA113.CD3/AAA113.CD3.run1	255	0.7	0.06	0.7	0.06	-8.31457884818	-12.1092235312	0.804539225931	0.435238058105
59204.0	1027746.0	22484.0	10443.0	1027746.0	4000000.0	432.0	8.0	2.9	3.97	1.9	0.0900000000001	10.65	0.610000000001	1.15	0.18	8.49	0.27	2.26	1.58	0.620000000001	AAA113.CD3.X18.Y1.tile.tissue.png	216	1	2000	216	1aee6df3b09ce3dd88ff2b892b5aa029	0	0	0	0	0	0	0	0	0	0	0	0	0	/home/dhl_ec/bnelissen/Slides/CD3_manuscript/CD3_slides/AAA113.CD3/AAA113.CD3.run1	255	0.7	0.06	0.7	0.06	-8.56390785308	-11.1462563849	1.83861801421	1.86036310937
79309.0	3947700.0	28492.0	11496.0	3947700.0	4000000.0	535.0	2.0	2.14	3.03	1.25	0.0500000000002	7.43	0.38	0.77	0.0599999999995	10.72	0.52	2.27	1.59	0.52	AAA113.CD3.X18.Y10.tile.tissue.png	217	1	2000	217	de6d8721b2656a8a639d5843e8390e7f	0	0	0	0	0	0	0	0	0	0	0	0	0	/home/dhl_ec/bnelissen/Slides/CD3_manuscript/CD3_slides/AAA113.CD3/AAA113.CD3.run1	255	0.7	0.06	0.7	0.06	-8.17239078665	-11.4781517139	0.567632055576	0.550702330841
115203.0	3632912.0	45119.0	25857.0	3632912.0	4000000.0	846.0	6.0	1.69	2.93	1.15	0.0500000000002	7.43	0.400000000001	0.76	0.0799999999999	10.79	0.38	2.32	1.57	0.76	AAA113.CD3.X18.Y11.tile.tissue.png	218	1	2000	218	927b227a406faddb640a0e09e7cb0651	0	0	0	0	0	0	0	0	0	0	0	0	0	/home/dhl_ec/bnelissen/Slides/CD3_manuscript/CD3_slides/AAA113.CD3/AAA113.CD3.run1	255	0.7	0.06	0.7	0.06	-8.82485497279	-12.287728305	1.38734011403	0.589899436523
138503.0	3102881.0	52022.0	40176.0	3102881.0	4000000.0	977.0	17.0	1.67	2.26	1.9	0.0799999999999	11.22	0.64	1.32	0.15	10.58	0.58	3.68	2.43	0.85	AAA113.CD3.X18.Y12.tile.tissue.png	219	1	2000	219	ffa87b67fe302982ebeb8e3e66e33d79	0	0	0	0	0	0	0	0	0	0	0	0	0	/home/dhl_ec/bnelissen/Slides/CD3_manuscript/CD3_slides/AAA113.CD3/AAA113.CD3.run1	255	0.7	0.06	0.7	0.06	-8.87031554387	-12.5676378607	1.73840942654	0.513936240234
118218.0	2229780.0	43728.0	45499.0	2229780.0	4000000.0	833.0	42.0	2.17	3.57	2.13	0.0799999999999	19.5	0.63	1.29	0.2	14.25	0.52	3.67	2.48	0.83	AAA113.CD3.X18.Y13.tile.tissue.png	220	1	2000	220	1055765f85c2d5d35c3a8dbcdf1cef26	0	0	0	0	0	0	0	0	0	0	0	0	0	/home/dhl_ec/bnelissen/Slides/CD3_manuscript/CD3_slides/AAA113.CD3/AAA113.CD3.run1	255	0.7	0.06	0.7	0.06	-9.15338036546	-12.6304412728	1.69546141978	0.580177749023
141088.0	3465237.0	53359.0	15934.0	3465237.0	4000000.0	1001.0	2.0	2.79	2.54	1.55	0.0599999999995	7.49	0.41	0.81	0.0900000000001	15.0	0.6	3.52	2.46	0.720000000001	AAA113.CD3.X18.Y14.tile.tissue.png	221	1	2000	221	646b71e72dff000708b95620d00e79a2	0	0	0	0	0	0	0	0	0	0	0	0	0	/home/dhl_ec/bnelissen/Slides/CD3_manuscript/CD3_slides/AAA113.CD3/AAA113.CD3.run1	255	0.7	0.0848154051248	0.7	0.0848154051248	-8.4596165938	-11.9143742219	0.639350971262	0.183572956543
55119.0	3979271.0	21859.0	8348.0	3979271.0	4000000.0	415.0	1.0	2.14	2.43	2.09	0.0799999999999	9.62	0.599999999999	1.29	0.0900000000001	16.06	0.610000000001	3.51	2.39	0.9	AAA113.CD3.X18.Y15.tile.tissue.png	222	1	2000	222	091a49abd9611e50b63931c26016f3c1	0	0	0	0	0	0	0	0	0	0	0	0	0	/home/dhl_ec/bnelissen/Slides/CD3_manuscript/CD3_slides/AAA113.CD3/AAA113.CD3.run1	255	0.7	0.06	0.7	0.06	-8.82048977928	-11.3594803378	1.36507099978	1.38834138677
0.0	3979721.0	0.0	8474.0	3979721.0	4000000.0	0.0	1.0	3.29	3.13	1.33	0.0500000000002	6.8	0.39	0.79	0.0599999999995	9.64	0.49	3.39	2.46	1.23	AAA113.CD3.X18.Y16.tile.tissue.png	223	1	2000	223	f8e573708aa40bb454136e6c54699779	0	0	0	0	0	0	0	0	0	0	0	0	0	/home/dhl_ec/bnelissen/Slides/CD3_manuscript/CD3_slides/AAA113.CD3/AAA113.CD3.run1	255	0.7	0.06	0.7	0.06	-6.7380981261	-11.7381618278	0.0575452579711	0.0363230407295
84.0	3999705.0	49.0	8044.0	3999705.0	4000000.0	1.0	1.0	2.79	1.68	1.86	0.0799999999999	9.56	0.599999999999	1.27	0.0900000000001	11.55	0.389999999999	2.46	1.7	0.599999999999	AAA113.CD3.X18.Y17.tile.tissue.png	224	1	2000	224	02ab2a8169edc536169b494621068010	0	0	0	0	0	0	0	0	0	0	0	0	0	/home/dhl_ec/bnelissen/Slides/CD3_manuscript/CD3_slides/AAA113.CD3/AAA113.CD3.run1	255	0.7	0.06	0.7	0.06	-7.93444835459	-10.9990213292	0.084009037363	0.0357955479592
123.0	3516981.0	60.0	17051.0	3516981.0	4000000.0	1.0	6.0	2.04	3.6	1.25	0.0500000000002	6.69	0.389999999999	0.77	0.0800000000008	9.22	0.36	2.42	1.74	0.490000000001	AAA113.CD3.X18.Y18.tile.tissue.png	225	1	2000	225	ee772607c2e059faa61a4f9c7647aa49	0	0	0	0	0	0	0	0	0	0	0	0	0	/home/dhl_ec/bnelissen/Slides/CD3_manuscript/CD3_slides/AAA113.CD3/AAA113.CD3.run1	255	0.7	0.06	0.7	0.06	-6.96731879009	-10.9921815678	0.08926037543	0.0316670571289
0.0	530337.0	0.0	16317.0	530337.0	4000000.0	0.0	16.0	1.62	2.82	1.2	0.0499999999993	6.94	0.410000000001	0.79	0.21	6.97	0.16	2.32	1.62	0.51	AAA113.CD3.X18.Y19.tile.tissue.png	226	1	2000	226	b9b45805a0be611f82e6594801d02acb	0	0	0	0	0	0	0	0	0	0	0	0	0	/home/dhl_ec/bnelissen/Slides/CD3_manuscript/CD3_slides/AAA113.CD3/AAA113.CD3.run1	255	0.7	0.06	0.7	0.06	-6.60089951936	-11.9727295357	0.0939942197594	0.0299108701172
176652.0	3633323.0	66193.0	14089.0	3633323.0	4000000.0	1287.0	1.0	2.53	3.23	1.22	0.0500000000002	7.65	0.4	0.809999999999	0.0799999999999	11.91	0.42	2.25	1.59	0.7	AAA113.CD3.X18.Y2.tile.tissue.png	227	1	2000	227	d895c2d5dee3d59d7f76bb8c6403d6a0	0	0	0	0	0	0	0	0	0	0	0	0	0	/home/dhl_ec/bnelissen/Slides/CD3_manuscript/CD3_slides/AAA113.CD3/AAA113.CD3.run1	255	0.7	0.0854387589998	0.7	0.0854387589998	-8.82893348362	-12.3166802772	1.21945017983	0.201779936523
0.0	16553.0	0.0	874.0	16553.0	4000000.0	0.0	2.0	1.92	2.2	1.17	0.0599999999995	6.7	0.38	0.88	0.21	5.79	0.14	2.14	1.62	1.02	AAA113.CD3.X18.Y20.tile.tissue.png	228	1	2000	228	db1a126c9541327a3179f45257629e0f	0	0	0	0	0	0	0	0	0	0	0	0	0	/home/dhl_ec/bnelissen/Slides/CD3_manuscript/CD3_slides/AAA113.CD3/AAA113.CD3.run1	255	0.7	0.06	0.7	0.06	0.0	-10.5294316182	0.0402062242718	7.35896783438
0.0	2773.0	0.0	325.0	2773.0	282000.0	0.0	1.0	1.0	1.79	0.0900000000001	0.0	0.7	0.0299999999997	0.0599999999995	0.0199999999995	0.38	0.0100000000002	0.15	0.11	0.04	AAA113.CD3.X18.Y22.tile.tissue.png	229	1	2000	229	da0b1033a2f62319fc0333e18c48ad99	0	0	0	0	0	0	0	0	0	0	0	0	0	/home/dhl_ec/bnelissen/Slides/CD3_manuscript/CD3_slides/AAA113.CD3/AAA113.CD3.run1	255	0.7	0.06	0.7	0.06	0.0	-10.888196012	0.0360818196409	3.62194283722
54366.0	1715990.0	17922.0	26452.0	1715990.0	4000000.0	317.0	18.0	2.17	3.32	1.12	0.0500000000002	6.8	0.389999999999	0.77	0.15	10.11	0.46	3.38	2.45	1.09	AAA113.CD3.X18.Y3.tile.tissue.png	230	1	2000	230	3b56f9821374310314162dcb1a0f494b	0	0	0	0	0	0	0	0	0	0	0	0	0	/home/dhl_ec/bnelissen/Slides/CD3_manuscript/CD3_slides/AAA113.CD3/AAA113.CD3.run1	255	0.7	0.06	0.7	0.06	-8.29875382641	-11.5824972961	0.775884591089	0.580689115234
102741.0	2714045.0	36393.0	34576.0	2714045.0	4000000.0	659.0	16.0	3.07	3.85	1.19	0.0500000000002	7.34	0.41	0.8	0.12	11.11	0.36	2.43	1.64	0.7	AAA113.CD3.X18.Y4.tile.tissue.png	231	1	2000	231	ac352b1d87b2042d5e3120d962c99670	0	0	0	0	0	0	0	0	0	0	0	0	0	/home/dhl_ec/bnelissen/Slides/CD3_manuscript/CD3_slides/AAA113.CD3/AAA113.CD3.run1	255	0.7	0.06	0.7	0.06	-8.03765871593	-11.4350895176	0.992959160038	1.09005560547
0.0	3097616.0	0.0	20051.0	3097616.0	4000000.0	0.0	3.0	2.64	3.09	1.21	0.0500000000002	6.95	0.39	0.780000000001	0.0999999999995	9.03	0.27	3.61	2.48	0.880000000001	AAA113.CD3.X18.Y5.tile.tissue.png	232	1	2000	232	659e0797572aaff9fcf48414f3461a22	0	0	0	0	0	0	0	0	0	0	0	0	0	/home/dhl_ec/bnelissen/Slides/CD3_manuscript/CD3_slides/AAA113.CD3/AAA113.CD3.run1	255	0.7	0.06	0.7	0.06	-6.13864626024	-10.6930406524	0.0445395188131	0.0081377199707
2158.0	3924621.0	706.0	8989.0	3924621.0	4000000.0	12.0	1.0	2.98	3.05	1.18	0.0500000000002	6.7	0.39	0.78	0.0599999999995	10.2	0.39	2.36	1.64	0.73	AAA113.CD3.X18.Y6.tile.tissue.png	233	1	2000	233	01867817c4cdea16e5236970d3e729ac	0	0	0	0	0	0	0	0	0	0	0	0	0	/home/dhl_ec/bnelissen/Slides/CD3_manuscript/CD3_slides/AAA113.CD3/AAA113.CD3.run1	255	0.7	0.06	0.7	0.06	-6.95769076716	-9.80929226605	0.0498300135951	0.0458459986725
6009.0	3998591.0	1940.0	8176.0	3998591.0	4000000.0	30.0	1.0	2.18	2.4	1.17	0.0500000000002	6.65	0.6	1.28	0.0900000000001	10.24	0.38	2.29	1.65	0.84	AAA113.CD3.X18.Y7.tile.tissue.png	234	1	2000	234	0e31c67a8c68f91c6de4a6bb258953e7	0	0	0	0	0	0	0	0	0	0	0	0	0	/home/dhl_ec/bnelissen/Slides/CD3_manuscript/CD3_slides/AAA113.CD3/AAA113.CD3.run1	255	0.7	0.06	0.7	0.06	-7.3148570034	-9.90366241653	0.0593825163874	0.079279932504
539.0	3985472.0	181.0	8677.0	3985472.0	4000000.0	3.0	2.0	2.08	3.18	1.54	0.0500000000002	6.38	0.37	0.77	0.0599999999995	9.73	0.389999999999	2.35	1.68	1.12	AAA113.CD3.X18.Y8.tile.tissue.png	235	1	2000	235	182c7d31f87283ae58aa7384ad56eeb8	0	0	0	0	0	0	0	0	0	0	0	0	0	/home/dhl_ec/bnelissen/Slides/CD3_manuscript/CD3_slides/AAA113.CD3/AAA113.CD3.run1	255	0.7	0.06	0.7	0.06	-6.9867993434	-10.3020059814	0.0459518030641	0.0249292339706
22998.0	3241236.0	8943.0	21366.0	3241236.0	4000000.0	166.0	8.0	3.37	3.27	1.18	0.0500000000002	6.92	0.4	0.79	0.0900000000001	9.67	0.56	3.6	2.45	0.83	AAA113.CD3.X18.Y9.tile.tissue.png	236	1	2000	236	9209e40fc3bcd6be2a9ea92c1924b7da	0	0	0	0	0	0	0	0	0	0	0	0	0	/home/dhl_ec/bnelissen/Slides/CD3_manuscript/CD3_slides/AAA113.CD3/AAA113.CD3.run1	255	0.7	0.06	0.7	0.06	-7.725944418	-10.7811627685	0.568140870654	0.457708922119
6834.0	232857.0	2861.0	8242.0	232857.0	4000000.0	62.0	10.0	3.25	2.61	1.22	0.0600000000004	7.15	0.610000000001	1.34	0.33	10.27	0.34	3.42	1.83	0.85	AAA113.CD3.X19.Y1.tile.tissue.png	237	1	2000	237	333feae8564e32521e37aa1bd005d7ab	0	0	0	0	0	0	0	0	0	0	0	0	0	/home/dhl_ec/bnelissen/Slides/CD3_manuscript/CD3_slides/AAA113.CD3/AAA113.CD3.run1	255	0.7	0.06	0.7	0.06	-8.98029579243	-11.6712193449	2.08144318065	2.33576280469
104091.0	3649661.0	40117.0	19714.0	3649661.0	4000000.0	741.0	5.0	3.02	3.12	1.21	0.0500000000011	7.83	0.4	0.800000000001	0.0699999999997	10.95	0.41	3.55	2.34	1.14	AAA113.CD3.X19.Y10.tile.tissue.png	238	1	2000	238	1810b12ff7aff4377a969516e0932621	0	0	0	0	0	0	0	0	0	0	0	0	0	/home/dhl_ec/bnelissen/Slides/CD3_manuscript/CD3_slides/AAA113.CD3/AAA113.CD3.run1	255	0.7	0.06	0.7	0.06	-8.37649452805	-12.10319652	0.886465510981	0.666218027832
125766.0	3530496.0	45507.0	26654.0	3530496.0	4000000.0	855.0	4.0	3.93	2.67	1.18	0.0499999999993	7.22	0.400000000001	0.769999999999	0.0799999999999	10.68	0.620000000001	2.88	1.74	0.960000000001	AAA113.CD3.X19.Y11.tile.tissue.png	239	1	2000	239	117c2aa8e910ac9e5d7f456174449b5e	0	0	0	0	0	0	0	0	0	0	0	0	0	/home/dhl_ec/bnelissen/Slides/CD3_manuscript/CD3_slides/AAA113.CD3/AAA113.CD3.run1	255	0.7	0.06	0.7	0.06	-8.75228673872	-12.4866496672	1.30743165559	0.607024475586
67986.0	1768128.0	22380.0	27027.0	1768128.0	4000000.0	407.0	19.0	3.21	4.24	1.22	0.0499999999993	7.15	0.4	0.799999999999	0.139999999999	8.56	0.469999999999	3.67	2.53	1.35	AAA113.CD3.X19.Y12.tile.tissue.png	240	1	2000	240	33d86f67fdde7ee3e4ba31952a6e4b52	0	0	0	0	0	0	0	0	0	0	0	0	0	/home/dhl_ec/bnelissen/Slides/CD3_manuscript/CD3_slides/AAA113.CD3/AAA113.CD3.run1	255	0.7	0.06	0.7	0.06	-8.04672039488	-11.2789601147	0.747830133103	0.453173765625
62396.0	1711311.0	23254.0	31743.0	1711311.0	4000000.0	436.0	17.0	1.78	2.83	1.18	0.0499999999993	7.01	0.4	0.779999999999	0.24	9.56	0.299999999999	2.37	1.57	0.690000000001	AAA113.CD3.X19.Y13.tile.tissue.png	241	1	2000	241	de8cf1c96414c036a58374d1d013745a	0	0	0	0	0	0	0	0	0	0	0	0	0	/home/dhl_ec/bnelissen/Slides/CD3_manuscript/CD3_slides/AAA113.CD3/AAA113.CD3.run1	255	0.7	0.06	0.7	0.06	-8.97023362914	-12.6166767406	1.45968533414	0.360329255859
195796.0	3632877.0	73459.0	18084.0	3632877.0	4000000.0	1407.0	3.0	3.16	2.89	1.15	0.0499999999993	6.84	0.4	0.789999999999	0.0699999999997	11.82	0.609999999999	2.29	1.58	1.13	AAA113.CD3.X19.Y14.tile.tissue.png	242	1	2000	242	7a17affcc4a6909d81214b3e6bc509e0	0	0	0	0	0	0	0	0	0	0	0	0	0	/home/dhl_ec/bnelissen/Slides/CD3_manuscript/CD3_slides/AAA113.CD3/AAA113.CD3.run1	255	0.7	0.0796931083087	0.7	0.0796931083087	-8.99063289465	-12.3632280489	1.4574589744	0.35146629834
112416.0	3907570.0	47303.0	14041.0	3907570.0	4000000.0	909.0	3.0	2.58	2.84	1.91	0.0799999999999	10.49	0.609999999999	1.3	0.0900000000001	16.81	0.640000000001	3.54	2.47	0.809999999999	AAA113.CD3.X19.Y15.tile.tissue.png	243	1	2000	243	209f4f2a0b0745d2066ee9d41c0a20c6	0	0	0	0	0	0	0	0	0	0	0	0	0	/home/dhl_ec/bnelissen/Slides/CD3_manuscript/CD3_slides/AAA113.CD3/AAA113.CD3.run1	255	0.7	0.0829238110859	0.7	0.0829238110859	-8.69678901625	-12.0277386012	0.747707940533	0.554091690979
7590.0	4000000.0	3032.0	7996.0	4000000.0	4000000.0	59.0	1.0	3.24	3.66	1.9	0.0799999999999	10.02	0.5	1.29	0.0699999999997	14.28	0.6	3.52	2.46	1.53	AAA113.CD3.X19.Y16.tile.tissue.png	244	1	2000	244	61bb42070f6de82bc4e21e06006c1541	0	0	0	0	0	0	0	0	0	0	0	0	0	/home/dhl_ec/bnelissen/Slides/CD3_manuscript/CD3_slides/AAA113.CD3/AAA113.CD3.run1	255	0.7	0.06	0.7	0.06	-10.0587544804	0.0	0.530418225286	0.52351946875
65640.0	3930968.0	18517.0	10377.0	3930968.0	4000000.0	331.0	1.0	3.38	2.4	1.89	0.0699999999997	10.67	0.610000000001	1.3	0.0900000000001	15.43	0.610000000001	3.52	2.47	1.04	AAA113.CD3.X19.Y17.tile.tissue.png	245	1	2000	245	1607ba35f7e260a1e47387c619ce3bfb	0	0	0	0	0	0	0	0	0	0	0	0	0	/home/dhl_ec/bnelissen/Slides/CD3_manuscript/CD3_slides/AAA113.CD3/AAA113.CD3.run1	255	0.7	0.0755021543268	0.7	0.0755021543268	-7.79588454976	-11.67279373	0.689704561893	0.67059161628
22487.0	3626720.0	9018.0	13385.0	3626720.0	4000000.0	167.0	4.0	3.04	2.4	1.9	0.0799999999999	16.01	0.6	1.31	0.120000000001	10.76	0.589999999998	3.58	2.49	0.719999999999	AAA113.CD3.X19.Y18.tile.tissue.png	246	1	2000	246	8313af95164d7ae4d366ea72da34aa00	0	0	0	0	0	0	0	0	0	0	0	0	0	/home/dhl_ec/bnelissen/Slides/CD3_manuscript/CD3_slides/AAA113.CD3/AAA113.CD3.run1	255	0.7	0.0745466025682	0.7	0.0745466025682	-7.41912543384	-11.245490445	0.497662864756	0.340897630127
1902.0	617364.0	857.0	16291.0	617364.0	4000000.0	15.0	14.0	1.84	2.9	1.14	0.0399999999991	6.92	0.389999999999	0.799999999999	0.199999999999	7.55	0.25	2.36	1.65	0.689999999999	AAA113.CD3.X19.Y19.tile.tissue.png	247	1	2000	247	8af6f5bbfeb7c3fe799273227fdb71f4	0	0	0	0	0	0	0	0	0	0	0	0	0	/home/dhl_ec/bnelissen/Slides/CD3_manuscript/CD3_slides/AAA113.CD3/AAA113.CD3.run1	255	0.7	0.06	0.7	0.06	-8.17245379357	-9.32018895428	1.37686779404	0.221185988281
234525.0	3966668.0	89466.0	9190.0	3966668.0	4000000.0	1741.0	2.0	1.46	2.08	1.92	0.0799999999999	10.05	0.380000000001	0.800000000001	0.0599999999995	12.7	0.42	2.49	1.64	0.559999999999	AAA113.CD3.X19.Y2.tile.tissue.png	248	1	2000	248	33f4275fb033e6e06aa80532a032fbbd	0	0	0	0	0	0	0	0	0	0	0	0	0	/home/dhl_ec/bnelissen/Slides/CD3_manuscript/CD3_slides/AAA113.CD3/AAA113.CD3.run1	255	0.7	0.0868801180501	0.7	0.0868801180501	-8.52514398309	-12.1060985877	0.846318012653	0.147274523437
0.0	9595.0	0.0	672.0	9595.0	4000000.0	0.0	1.0	1.49	1.65	1.19	0.0600000000013	6.82	0.599999999999	1.53	0.35	6.22	0.139999999999	2.19	1.63	0.859999999999	AAA113.CD3.X19.Y20.tile.tissue.png	249	1	2000	249	f2bb30c31b7dc089d22b42cf1ea52ac1	0	0	0	0	0	0	0	0	0	0	0	0	0	/home/dhl_ec/bnelissen/Slides/CD3_manuscript/CD3_slides/AAA113.CD3/AAA113.CD3.run1	255	0.7	0.06	0.7	0.06	0.0	-10.9325896671	0.140633498486	6.40879032922
0.0	11903.0	0.0	744.0	11903.0	282000.0	0.0	2.0	1.77	1.18	0.130000000001	0.0	0.889999999999	0.0300000000007	0.0599999999995	0.0099999999984	0.41	0.0200000000004	0.23	0.18	0.0699999999997	AAA113.CD3.X19.Y22.tile.tissue.png	250	1	2000	250	2883725ac766bf920d1d45dad416ff85	0	0	0	0	0	0	0	0	0	0	0	0	0	/home/dhl_ec/bnelissen/Slides/CD3_manuscript/CD3_slides/AAA113.CD3/AAA113.CD3.run1	255	0.7	0.06	0.7	0.06	0.0	-10.7012761827	0.0937150084931	3.81410003337
171960.0	2619718.0	60573.0	22278.0	2619718.0	4000000.0	1079.0	9.0	1.38	1.97	1.17	0.0500000000011	7.32	0.389999999999	0.769999999999	0.120000000001	10.49	0.369999999999	2.38	1.63	1.24	AAA113.CD3.X19.Y3.tile.tissue.png	251	1	2000	251	0bbd86c6674b9dc91b96d8a6f93ae1cd	0	0	0	0	0	0	0	0	0	0	0	0	0	/home/dhl_ec/bnelissen/Slides/CD3_manuscript/CD3_slides/AAA113.CD3/AAA113.CD3.run1	255	0.7	0.06	0.7	0.06	-8.59161235114	-11.8460628279	1.55344346701	1.07827573291
196291.0	2810796.0	71171.0	21900.0	2810796.0	4000000.0	1288.0	8.0	2.93	1.95	1.91	0.0799999999999	9.12	0.389999999999	0.77	0.110000000001	13.55	0.370000000001	2.31	1.57	0.969999999999	AAA113.CD3.X19.Y4.tile.tissue.png	252	1	2000	252	3a3bbf466d9bc204dd6e7c228f2c3116	0	0	0	0	0	0	0	0	0	0	0	0	0	/home/dhl_ec/bnelissen/Slides/CD3_manuscript/CD3_slides/AAA113.CD3/AAA113.CD3.run1	255	0.7	0.06	0.7	0.06	-9.14451936278	-12.3410416662	1.66324281901	0.704004039062
141206.0	2630731.0	46101.0	28817.0	2630731.0	4000000.0	817.0	13.0	3.15	1.89	1.15	0.0499999999993	7.01	0.6	1.29	0.17	14.78	0.360000000001	2.45	1.66	0.609999999999	AAA113.CD3.X19.Y5.tile.tissue.png	253	1	2000	253	e1377779036b2784614289d9d9089e11	0	0	0	0	0	0	0	0	0	0	0	0	0	/home/dhl_ec/bnelissen/Slides/CD3_manuscript/CD3_slides/AAA113.CD3/AAA113.CD3.run1	255	0.7	0.06	0.7	0.06	-8.95763321533	-12.2924032343	1.42823040607	1.08222964355
84588.0	3961962.0	27926.0	10378.0	3961962.0	4000000.0	462.0	1.0	2.02	3.65	1.19	0.0499999999993	6.97	0.380000000001	0.77	0.0599999999995	13.29	0.42	2.37	1.65	0.759999999998	AAA113.CD3.X19.Y6.tile.tissue.png	254	1	2000	254	25e5a43d1f9e33c718df997077045e30	0	0	0	0	0	0	0	0	0	0	0	0	0	/home/dhl_ec/bnelissen/Slides/CD3_manuscript/CD3_slides/AAA113.CD3/AAA113.CD3.run1	255	0.7	0.06	0.7	0.06	-8.38407377459	-11.7910361722	0.611757610437	1.38247332941
168906.0	4000000.0	57214.0	7996.0	4000000.0	4000000.0	1051.0	1.0	4.13	1.59	1.24	0.0500000000011	7.82	0.4	0.789999999999	0.0500000000011	12.23	0.42	2.35	1.65	0.66	AAA113.CD3.X19.Y7.tile.tissue.png	255	1	2000	255	b2673bb55ecb7bad4788c236b709f791	0	0	0	0	0	0	0	0	0	0	0	0	0	/home/dhl_ec/bnelissen/Slides/CD3_manuscript/CD3_slides/AAA113.CD3/AAA113.CD3.run1	255	0.7	0.06	0.7	0.06	-8.71271127	-11.5988017934	1.00771180969	1.33983029505
32602.0	4000000.0	10845.0	7996.0	4000000.0	4000000.0	183.0	1.0	3.91	3.85	1.4	0.0799999999999	9.82	0.51	1.28	0.0699999999997	13.47	0.620000000001	3.53	2.43	0.84	AAA113.CD3.X19.Y8.tile.tissue.png	256	1	2000	256	e53c2d5295eb4e1d4987e540de07660f	0	0	0	0	0	0	0	0	0	0	0	0	0	/home/dhl_ec/bnelissen/Slides/CD3_manuscript/CD3_slides/AAA113.CD3/AAA113.CD3.run1	255	0.7	0.06	0.7	0.06	-8.59649494148	-10.3135105306	0.229836250092	0.423975915819
0.0	3961566.0	0.0	9927.0	3961566.0	4000000.0	0.0	2.0	1.66	2.68	1.89	0.0699999999997	8.35	0.380000000001	0.769999999999	0.0599999999995	9.5	0.309999999999	2.26	1.72	1.19	AAA113.CD3.X19.Y9.tile.tissue.png	257	1	2000	257	67457307d5a2c7ebde7d99e32d83a388	0	0	0	0	0	0	0	0	0	0	0	0	0	/home/dhl_ec/bnelissen/Slides/CD3_manuscript/CD3_slides/AAA113.CD3/AAA113.CD3.run1	255	0.7	0.06	0.7	0.06	-6.71184556805	-10.8770631089	0.050678950765	0.0254182977524
90897.0	1888031.0	34484.0	30073.0	1888031.0	4000000.0	723.0	18.0	3.77	2.31	1.9	0.0799999999999	10.97	0.639999999999	1.35	0.230000000001	9.35	0.32	2.33	1.7	0.820000000002	AAA113.CD3.X2.Y0.tile.tissue.png	258	1	2000	258	26e52834a405d4b08fdc8cde2d4a26ec	0	0	0	0	0	0	0	0	0	0	0	0	0	/home/dhl_ec/bnelissen/Slides/CD3_manuscript/CD3_slides/AAA113.CD3/AAA113.CD3.run1	255	0.7	0.06	0.7	0.06	-9.21162586134	-12.643641788	2.63189169576	2.57741603125
105004.0	2726000.0	37476.0	22104.0	2726000.0	4000000.0	735.0	6.0	2.19	2.6	1.23	0.0499999999993	7.57	0.389999999999	0.769999999999	0.109999999999	10.1	0.539999999999	3.66	2.46	0.749999999998	AAA113.CD3.X2.Y1.tile.tissue.png	259	1	2000	259	9ad75d7ca0f9816e2fef5e821fba26bf	0	0	0	0	0	0	0	0	0	0	0	0	0	/home/dhl_ec/bnelissen/Slides/CD3_manuscript/CD3_slides/AAA113.CD3/AAA113.CD3.run1	255	0.7	0.06	0.7	0.06	-9.41212815007	-13.0604629032	2.25137973387	0.732499917969
114883.0	3118565.0	43256.0	20377.0	3118565.0	4000000.0	810.0	14.0	2.92	2.89	1.32	0.0500000000011	7.58	0.4	0.799999999999	0.0900000000001	11.2	0.360000000001	3.6	2.47	1.07	AAA113.CD3.X2.Y10.tile.tissue.png	260	1	2000	260	1bbe69fc5a592afc589b1b809aaf8640	0	0	0	0	0	0	0	0	0	0	0	0	0	/home/dhl_ec/bnelissen/Slides/CD3_manuscript/CD3_slides/AAA113.CD3/AAA113.CD3.run1	255	0.7	0.06	0.7	0.06	-9.55769576964	-12.9329948502	2.61991066653	0.560710681641
95110.0	2937767.0	33320.0	35159.0	2937767.0	4000000.0	619.0	7.0	2.75	2.52	1.19	0.0500000000011	7.58	0.410000000002	0.810000000001	0.110000000001	11.41	0.369999999999	2.45	1.64	0.889999999999	AAA113.CD3.X2.Y11.tile.tissue.png	261	1	2000	261	b0be6fabf377edfb9004333dcb516443	0	0	0	0	0	0	0	0	0	0	0	0	0	/home/dhl_ec/bnelissen/Slides/CD3_manuscript/CD3_slides/AAA113.CD3/AAA113.CD3.run1	255	0.7	0.06	0.7	0.06	-9.61858638092	-12.9921817776	1.74131896226	0.653559945312
226944.0	3895371.0	77488.0	12631.0	3895371.0	4000000.0	1400.0	1.0	3.5	2.78	1.21	0.0500000000011	8.35	0.4	0.840000000002	0.0699999999997	13.47	0.66	3.62	2.48	0.969999999999	AAA113.CD3.X2.Y12.tile.tissue.png	262	1	2000	262	5259a22e05b84948dccfe8598472a447	0	0	0	0	0	0	0	0	0	0	0	0	0	/home/dhl_ec/bnelissen/Slides/CD3_manuscript/CD3_slides/AAA113.CD3/AAA113.CD3.run1	255	0.7	0.06	0.7	0.06	-9.40550966765	-13.0998486744	2.28129037582	0.79157818457
185443.0	2695194.0	68538.0	12313.0	2695194.0	4000000.0	1312.0	3.0	3.8	3.28	1.21	0.0499999999993	7.65	0.41	0.800000000001	0.120000000001	12.29	0.370000000001	2.36	1.67	0.52	AAA113.CD3.X2.Y13.tile.tissue.png	263	1	2000	263	0ad16c8e2c19be674e2ee353c448afb5	0	0	0	0	0	0	0	0	0	0	0	0	0	/home/dhl_ec/bnelissen/Slides/CD3_manuscript/CD3_slides/AAA113.CD3/AAA113.CD3.run1	255	0.7	0.06	0.7	0.06	-9.04866112177	-12.1945595486	1.78464681202	0.408245858398
21191.0	1020861.0	6746.0	11293.0	1020861.0	4000000.0	109.0	7.0	1.69	2.55	1.9	0.0799999999999	8.77	0.390000000001	0.76	0.179999999998	11.0	0.26	2.27	1.58	0.68	AAA113.CD3.X2.Y14.tile.tissue.png	264	1	2000	264	da20ba94344de5abe0917fe2a11f42f3	0	0	0	0	0	0	0	0	0	0	0	0	0	/home/dhl_ec/bnelissen/Slides/CD3_manuscript/CD3_slides/AAA113.CD3/AAA113.CD3.run1	255	0.7	0.06	0.7	0.06	-8.98991700698	-11.6852734802	0.872330159412	0.225323625
27053.0	466119.0	9834.0	10116.0	466119.0	4000000.0	170.0	9.0	2.05	2.66	1.13	0.0500000000011	7.51	0.589999999998	1.27	0.219999999999	7.85	0.25	2.32	1.62	0.58	AAA113.CD3.X2.Y15.tile.tissue.png	265	1	2000	265	0e7088bea9b9361ea89ddaf1991b086b	0	0	0	0	0	0	0	0	0	0	0	0	0	/home/dhl_ec/bnelissen/Slides/CD3_manuscript/CD3_slides/AAA113.CD3/AAA113.CD3.run1	255	0.7	0.06	0.7	0.06	-9.34102393485	-12.5258782118	2.55888004965	0.164389675781
18403.0	717957.0	6799.0	10631.0	717957.0	4000000.0	102.0	7.0	2.41	3.8	1.17	0.0499999999993	7.34	0.450000000001	0.809999999999	0.200000000001	8.64	0.26	2.32	1.62	1.1	AAA113.CD3.X2.Y16.tile.tissue.png	266	1	2000	266	96592e0d56559e61e5b5e10be2dc7d8b	0	0	0	0	0	0	0	0	0	0	0	0	0	/home/dhl_ec/bnelissen/Slides/CD3_manuscript/CD3_slides/AAA113.CD3/AAA113.CD3.run1	255	0.7	0.06	0.7	0.06	-8.99699983109	-12.4359880431	1.22107365575	0.174223988281
7851.0	594553.0	3173.0	7269.0	594553.0	4000000.0	62.0	6.0	3.48	2.56	1.22	0.0499999999993	7.1	0.4	0.839999999998	0.210000000001	7.46	0.26	3.41	2.45	0.680000000002	AAA113.CD3.X2.Y17.tile.tissue.png	267	1	2000	267	1d70c1c1489421914308dc8b42d1b951	0	0	0	0	0	0	0	0	0	0	0	0	0	/home/dhl_ec/bnelissen/Slides/CD3_manuscript/CD3_slides/AAA113.CD3/AAA113.CD3.run1	255	0.7	0.06	0.7	0.06	-8.60542062926	-12.0944178512	1.20414109484	0.10825115625
0.0	4584.0	0.0	495.0	4584.0	4000000.0	0.0	2.0	1.8	3.01	1.81	0.0799999999999	9.83	0.629999999999	1.29	0.35	9.19	0.230000000001	3.37	2.51	0.799999999999	AAA113.CD3.X2.Y18.tile.tissue.png	268	1	2000	268	fee6544a0671d95b50ef2e3c15aeb937	0	0	0	0	0	0	0	0	0	0	0	0	0	/home/dhl_ec/bnelissen/Slides/CD3_manuscript/CD3_slides/AAA113.CD3/AAA113.CD3.run1	255	0.7	0.06	0.7	0.06	-8.84007160607	-12.3539037349	2.27532746595	0.047437194519
0.0	13547.0	0.0	542.0	13547.0	4000000.0	0.0	1.0	1.84	1.97	1.19	0.0900000000001	10.27	0.6	1.4	0.34	8.54	0.23	3.37	2.46	1.01	AAA113.CD3.X2.Y19.tile.tissue.png	269	1	2000	269	e72625aeb19cd7205cf589bfd29d004b	0	0	0	0	0	0	0	0	0	0	0	0	0	/home/dhl_ec/bnelissen/Slides/CD3_manuscript/CD3_slides/AAA113.CD3/AAA113.CD3.run1	255	0.7	0.06	0.7	0.06	0.0	-10.8574646228	0.0344948180445	8.31743778391
17963.0	1050130.0	5917.0	20806.0	1050130.0	4000000.0	95.0	23.0	3.81	3.51	1.76	0.0500000000011	7.73	0.4	0.809999999999	0.189999999999	10.53	0.269999999999	2.43	1.64	1.33	AAA113.CD3.X2.Y2.tile.tissue.png	270	1	2000	270	045e2103560fa8c19eccd76379f4595f	0	0	0	0	0	0	0	0	0	0	0	0	0	/home/dhl_ec/bnelissen/Slides/CD3_manuscript/CD3_slides/AAA113.CD3/AAA113.CD3.run1	255	0.7	0.06	0.7	0.06	-9.09587396665	-12.5467501595	0.959194667044	0.62797053125
0.0	0.0	0.0	0.0	0.0	282000.0	0.0	0.0	1.42	0.299999999999	0.139999999999	0.0	0.960000000001	0.0400000000009	0.0900000000001	0.0200000000004	0.470000000001	0.0200000000004	0.23	0.179999999998	0.0699999999997	AAA113.CD3.X2.Y22.tile.tissue.png	271	1	2000	271	87cf70ee33a137a36f61c03f3ee2a3f9	0	0	0	0	0	0	0	0	0	0	0	0	0	/home/dhl_ec/bnelissen/Slides/CD3_manuscript/CD3_slides/AAA113.CD3/AAA113.CD3.run1	255	1.0	0.06	1.0	0.06	0.0	0.0	0.0	3.28458976064
43923.0	2189963.0	14347.0	23953.0	2189963.0	4000000.0	253.0	10.0	1.34	1.93	1.9	0.0799999999999	12.24	0.629999999999	1.31	0.190000000001	13.46	0.49	3.7	2.5	0.92	AAA113.CD3.X2.Y3.tile.tissue.png	272	1	2000	272	8c294ad0a8256fce212a8bcb4eea6c05	0	0	0	0	0	0	0	0	0	0	0	0	0	/home/dhl_ec/bnelissen/Slides/CD3_manuscript/CD3_slides/AAA113.CD3/AAA113.CD3.run1	255	0.7	0.06	0.7	0.06	-9.08339753392	-12.4905862277	0.994498006983	1.03415039844
43465.0	3057874.0	13044.0	23605.0	3057874.0	4000000.0	246.0	8.0	1.43	3.21	1.24	0.0499999999993	8.24	0.41	0.799999999999	0.1	11.72	0.560000000001	3.64	2.53	0.860000000001	AAA113.CD3.X2.Y4.tile.tissue.png	273	1	2000	273	a8f68501f087c931033b6988b036a3da	0	0	0	0	0	0	0	0	0	0	0	0	0	/home/dhl_ec/bnelissen/Slides/CD3_manuscript/CD3_slides/AAA113.CD3/AAA113.CD3.run1	255	0.7	0.06	0.7	0.06	-8.10708837413	-11.5236442671	1.02328701615	1.34660447461
8205.0	3766813.0	2655.0	14169.0	3766813.0	4000000.0	44.0	2.0	1.83	2.92	1.86	0.0799999999999	10.17	0.610000000001	1.26	0.0999999999985	13.88	0.589999999998	3.58	2.47	0.83	AAA113.CD3.X2.Y5.tile.tissue.png	274	1	2000	274	cb54e661c1d0aef79c3a4432150b2b06	0	0	0	0	0	0	0	0	0	0	0	0	0	/home/dhl_ec/bnelissen/Slides/CD3_manuscript/CD3_slides/AAA113.CD3/AAA113.CD3.run1	255	0.7	0.06	0.7	0.06	-7.60420060604	-10.458148684	0.109420953677	0.0818462616577
7945.0	3632662.0	2494.0	13280.0	3632662.0	4000000.0	48.0	4.0	1.94	2.3	1.45	0.0499999999993	7.21	0.42	0.869999999999	0.109999999999	10.73	0.389999999999	2.92	1.66	0.52	AAA113.CD3.X2.Y6.tile.tissue.png	275	1	2000	275	fe7bd550a376ca78227004af922ecbe0	0	0	0	0	0	0	0	0	0	0	0	0	0	/home/dhl_ec/bnelissen/Slides/CD3_manuscript/CD3_slides/AAA113.CD3/AAA113.CD3.run1	255	0.7	0.06	0.7	0.06	-7.3632545884	-9.81107929454	0.125911449604	0.106991776245
118.0	2721021.0	50.0	25303.0	2721021.0	4000000.0	1.0	13.0	2.11	2.62	1.7	0.0900000000001	10.18	0.65	1.26	0.17	13.23	0.549999999999	3.32	2.62	1.34	AAA113.CD3.X2.Y7.tile.tissue.png	276	1	2000	276	3cf8cce31c9405ae18c3741ff5d8e21c	0	0	0	0	0	0	0	0	0	0	0	0	0	/home/dhl_ec/bnelissen/Slides/CD3_manuscript/CD3_slides/AAA113.CD3/AAA113.CD3.run1	255	0.7	0.06	0.7	0.06	-6.58643111033	-10.6138178479	0.0526530623779	0.0107897268066
0.0	1516145.0	0.0	35656.0	1516145.0	4000000.0	0.0	23.0	1.85	2.76	1.77	0.0799999999999	10.31	0.639999999999	1.27	0.24	11.27	0.34	3.84	2.25	1.01	AAA113.CD3.X2.Y8.tile.tissue.png	277	1	2000	277	188e3dda850279b44bc112623690679e	0	0	0	0	0	0	0	0	0	0	0	0	0	/home/dhl_ec/bnelissen/Slides/CD3_manuscript/CD3_slides/AAA113.CD3/AAA113.CD3.run1	255	0.7	0.06	0.7	0.06	-5.54271367223	-10.9640554342	0.0351923763456	0.0116694117432
13764.0	195106.0	4454.0	11001.0	195106.0	4000000.0	83.0	24.0	2.72	2.43	1.88	0.0699999999997	10.85	0.640000000001	1.29	0.33	10.24	0.35	3.49	2.51	0.939999999999	AAA113.CD3.X2.Y9.tile.tissue.png	278	1	2000	278	31df6c6bb39227406edcf7d56c66db14	0	0	0	0	0	0	0	0	0	0	0	0	0	/home/dhl_ec/bnelissen/Slides/CD3_manuscript/CD3_slides/AAA113.CD3/AAA113.CD3.run1	255	0.7	0.06	0.7	0.06	-9.63832471671	-12.9089101105	2.3102275839	0.129895914063
0.0	1802.0	0.0	284.0	1802.0	4000000.0	0.0	1.0	1.66	3.46	1.89	0.0900000000001	7.93	0.609999999999	1.35	0.349999999999	8.53	0.23	3.36	2.48	0.720000000001	AAA113.CD3.X20.Y1.tile.tissue.png	279	1	2000	279	fcb6adefbc8f8bf134098b24fbb60909	0	0	0	0	0	0	0	0	0	0	0	0	0	/home/dhl_ec/bnelissen/Slides/CD3_manuscript/CD3_slides/AAA113.CD3/AAA113.CD3.run1	255	0.7	0.06	0.7	0.06	0.0	-10.7694415066	1.66738305637	6.54421616629
6430.0	3987605.0	2486.0	8549.0	3987605.0	4000000.0	43.0	1.0	1.76	3.42	1.89	0.0799999999999	10.22	0.609999999999	1.29	0.0899999999983	14.41	0.6	3.56	2.5	0.91	AAA113.CD3.X20.Y10.tile.tissue.png	280	1	2000	280	5bcac372ccf019c9dfeb8bb407e0bd66	0	0	0	0	0	0	0	0	0	0	0	0	0	/home/dhl_ec/bnelissen/Slides/CD3_manuscript/CD3_slides/AAA113.CD3/AAA113.CD3.run1	255	0.7	0.06	0.7	0.06	-7.40933527035	-10.399700068	0.114187083364	0.0846017342911
50865.0	3564664.0	21552.0	16474.0	3564664.0	4000000.0	419.0	6.0	2.99	2.02	1.9	0.0799999999999	10.63	0.610000000001	1.28	0.120000000001	14.6	0.58	3.58	2.47	0.75	AAA113.CD3.X20.Y11.tile.tissue.png	281	1	2000	281	33331c5420e3b60be84191aaef9368eb	0	0	0	0	0	0	0	0	0	0	0	0	0	/home/dhl_ec/bnelissen/Slides/CD3_manuscript/CD3_slides/AAA113.CD3/AAA113.CD3.run1	255	0.7	0.06	0.7	0.06	-8.32268722373	-11.8563255538	0.817230944481	0.480469471313
103299.0	3636203.0	44132.0	16068.0	3636203.0	4000000.0	873.0	6.0	3.2	2.99	1.88	0.0799999999999	10.54	0.610000000001	1.3	0.110000000001	15.21	0.610000000001	3.6	2.49	0.85	AAA113.CD3.X20.Y12.tile.tissue.png	282	1	2000	282	dc6e3b51280b1f7fdd332a20a869ea31	0	0	0	0	0	0	0	0	0	0	0	0	0	/home/dhl_ec/bnelissen/Slides/CD3_manuscript/CD3_slides/AAA113.CD3/AAA113.CD3.run1	255	0.7	0.06	0.7	0.06	-8.95889908399	-12.4728576986	1.85872967926	0.961081200928
53829.0	1588648.0	20269.0	34841.0	1588648.0	4000000.0	384.0	20.0	1.51	3.09	1.89	0.0799999999999	8.62	0.41	0.790000000001	0.150000000001	8.58	0.309999999999	2.53	2.0	0.799999999999	AAA113.CD3.X20.Y13.tile.tissue.png	283	1	2000	283	908cb64b67edffd37b787e0fe89deacd	0	0	0	0	0	0	0	0	0	0	0	0	0	/home/dhl_ec/bnelissen/Slides/CD3_manuscript/CD3_slides/AAA113.CD3/AAA113.CD3.run1	255	0.7	0.06	0.7	0.06	-8.64778625815	-12.3705224339	1.34886182381	0.376590522461
88212.0	3660100.0	37228.0	19775.0	3660100.0	4000000.0	760.0	1.0	2.16	3.79	1.87	0.0799999999999	10.67	0.620000000001	1.3	0.109999999999	15.64	0.610000000001	3.64	2.52	1.68	AAA113.CD3.X20.Y14.tile.tissue.png	284	1	2000	284	52d2ae315b9f8049710e0f151de08417	0	0	0	0	0	0	0	0	0	0	0	0	0	/home/dhl_ec/bnelissen/Slides/CD3_manuscript/CD3_slides/AAA113.CD3/AAA113.CD3.run1	255	0.7	0.06	0.7	0.06	-8.88705766918	-12.1524055642	1.63094281979	0.978954884888
134162.0	3939791.0	54582.0	11143.0	3939791.0	4000000.0	1057.0	1.0	2.41	2.38	1.9	0.0799999999999	10.47	0.609999999999	1.3	0.0900000000001	16.76	0.65	3.56	2.49	1.21	AAA113.CD3.X20.Y15.tile.tissue.png	285	1	2000	285	a603b3b3300dfc8b4addc41a0104cdcb	0	0	0	0	0	0	0	0	0	0	0	0	0	/home/dhl_ec/bnelissen/Slides/CD3_manuscript/CD3_slides/AAA113.CD3/AAA113.CD3.run1	255	0.7	0.0840028838551	0.7	0.0840028838551	-8.6484982094	-12.2361109541	0.791092213436	0.536675811157
31445.0	4000000.0	10972.0	7996.0	4000000.0	4000000.0	209.0	1.0	3.76	2.96	1.21	0.0699999999997	9.48	0.51	1.28	0.0699999999997	19.1	0.6	3.53	2.48	0.719999999999	AAA113.CD3.X20.Y16.tile.tissue.png	286	1	2000	286	b7daea00345ff21ee6fc84b2e756cc27	0	0	0	0	0	0	0	0	0	0	0	0	0	/home/dhl_ec/bnelissen/Slides/CD3_manuscript/CD3_slides/AAA113.CD3/AAA113.CD3.run1	255	0.7	0.06	0.7	0.06	-8.59279556084	0.0	0.575503622742	1.0391565625
34570.0	3956255.0	11333.0	9318.0	3956255.0	4000000.0	195.0	1.0	1.46	2.37	1.9	0.0699999999997	10.48	0.6	1.3	0.0900000000001	19.23	0.6	3.53	2.5	0.789999999999	AAA113.CD3.X20.Y17.tile.tissue.png	287	1	2000	287	044fae4b7f98151444cc19ddf151962d	0	0	0	0	0	0	0	0	0	0	0	0	0	/home/dhl_ec/bnelissen/Slides/CD3_manuscript/CD3_slides/AAA113.CD3/AAA113.CD3.run1	255	0.7	0.101958242854	0.7	0.101958242854	-6.52922036848	-11.0665501287	0.0853624536419	0.143458551697
8019.0	3887264.0	3005.0	10680.0	3887264.0	4000000.0	56.0	2.0	2.92	2.75	1.22	0.0499999999993	7.04	0.4	0.800000000001	0.0699999999997	10.03	0.389999999999	2.36	1.63	1.16	AAA113.CD3.X20.Y18.tile.tissue.png	288	1	2000	288	d3ad4d997a063bfa9b070c19e35a78d0	0	0	0	0	0	0	0	0	0	0	0	0	0	/home/dhl_ec/bnelissen/Slides/CD3_manuscript/CD3_slides/AAA113.CD3/AAA113.CD3.run1	255	0.7	0.06	0.7	0.06	-7.15643748216	-9.96987612855	0.271069753405	0.163159041199
1341.0	1139388.0	532.0	17345.0	1139388.0	4000000.0	12.0	11.0	3.21	3.15	1.21	0.0599999999995	6.94	0.4	0.829999999998	0.18	7.81	0.41	3.57	2.5	1.67	AAA113.CD3.X20.Y19.tile.tissue.png	289	1	2000	289	4d15f27d389419b01af69dab9d92593c	0	0	0	0	0	0	0	0	0	0	0	0	0	/home/dhl_ec/bnelissen/Slides/CD3_manuscript/CD3_slides/AAA113.CD3/AAA113.CD3.run1	255	0.7	0.06	0.7	0.06	-7.10212996929	-9.23412521679	0.0952854002745	2.65273867773
74379.0	2332293.0	29734.0	12660.0	2332293.0	4000000.0	594.0	6.0	1.98	2.02	1.91	0.0699999999997	10.54	0.609999999999	1.31	0.190000000001	11.05	0.560000000001	3.61	2.48	0.969999999998	AAA113.CD3.X20.Y2.tile.tissue.png	290	1	2000	290	ca259c6b3e6a09c37444dfefdf9bc5d4	0	0	0	0	0	0	0	0	0	0	0	0	0	/home/dhl_ec/bnelissen/Slides/CD3_manuscript/CD3_slides/AAA113.CD3/AAA113.CD3.run1	255	0.7	0.06	0.7	0.06	-8.31821403833	-11.3681219719	0.829071196248	0.191038572266
0.0	2008.0	0.0	200.0	2008.0	282000.0	0.0	1.0	1.65	0.27	0.139999999999	0.0	1.06	0.0500000000011	0.1	0.0200000000004	0.480000000001	0.0200000000004	0.24	0.18	0.0699999999997	AAA113.CD3.X20.Y22.tile.tissue.png	291	1	2000	291	46c5752720cbb95cd764429c03eb52bf	0	0	0	0	0	0	0	0	0	0	0	0	0	/home/dhl_ec/bnelissen/Slides/CD3_manuscript/CD3_slides/AAA113.CD3/AAA113.CD3.run1	255	0.7	0.06	0.7	0.06	0.0	-12.2371393873	9.79092613919	2.6801957168
267313.0	3302862.0	100241.0	12506.0	3302862.0	4000000.0	1810.0	1.0	3.37	3.53	1.91	0.0699999999997	10.42	0.610000000001	1.3	0.129999999999	18.47	0.629999999999	3.62	2.47	0.930000000002	AAA113.CD3.X20.Y3.tile.tissue.png	292	1	2000	292	3385b4095c103c8e9a99885b1b905502	0	0	0	0	0	0	0	0	0	0	0	0	0	/home/dhl_ec/bnelissen/Slides/CD3_manuscript/CD3_slides/AAA113.CD3/AAA113.CD3.run1	255	0.7	0.06	0.7	0.06	-8.53547513829	-11.9394895036	1.16263469873	0.885692230957
88878.0	2623886.0	30347.0	22826.0	2623886.0	4000000.0	532.0	7.0	2.73	3.3	1.36	0.0499999999993	7.22	0.4	0.799999999999	0.120000000001	10.77	0.35	2.39	1.63	2.08	AAA113.CD3.X20.Y4.tile.tissue.png	293	1	2000	293	ea414a773d9763c9e2220bce836cec1a	0	0	0	0	0	0	0	0	0	0	0	0	0	/home/dhl_ec/bnelissen/Slides/CD3_manuscript/CD3_slides/AAA113.CD3/AAA113.CD3.run1	255	0.7	0.06	0.7	0.06	-8.12245331505	-11.7522195755	0.959863880314	1.02199173877
66460.0	3683976.0	21950.0	13559.0	3683976.0	4000000.0	402.0	2.0	2.58	1.74	1.92	0.0799999999999	10.54	0.610000000001	1.28	0.110000000001	15.89	0.6	3.6	2.5	0.93	AAA113.CD3.X20.Y5.tile.tissue.png	294	1	2000	294	aae8747c2c84304f041155a747e9ace2	0	0	0	0	0	0	0	0	0	0	0	0	0	/home/dhl_ec/bnelissen/Slides/CD3_manuscript/CD3_slides/AAA113.CD3/AAA113.CD3.run1	255	0.7	0.06	0.7	0.06	-8.01864047969	-10.9983519288	0.512855378671	0.911631396942
171097.0	3724823.0	61634.0	15276.0	3724823.0	4000000.0	1141.0	4.0	3.11	5.0	1.84	0.0499999999993	7.36	0.4	0.789999999999	0.0699999999997	12.44	0.630000000001	3.58	2.48	1.0	AAA113.CD3.X20.Y6.tile.tissue.png	295	1	2000	295	a588a43899fdb136c6252445732e6efe	0	0	0	0	0	0	0	0	0	0	0	0	0	/home/dhl_ec/bnelissen/Slides/CD3_manuscript/CD3_slides/AAA113.CD3/AAA113.CD3.run1	255	0.7	0.06	0.7	0.06	-8.53128098655	-11.6171577012	1.29561314644	1.52213579645
295297.0	3503112.0	105952.0	17459.0	3503112.0	4000000.0	2009.0	7.0	3.1	2.13	1.19	0.0499999999993	7.16	0.4	0.800000000001	0.0799999999999	13.33	0.65	3.61	2.47	2.14	AAA113.CD3.X20.Y7.tile.tissue.png	296	1	2000	296	fc1ace43d5fa9d0ed9c8d2076a65397a	0	0	0	0	0	0	0	0	0	0	0	0	0	/home/dhl_ec/bnelissen/Slides/CD3_manuscript/CD3_slides/AAA113.CD3/AAA113.CD3.run1	255	0.7	0.0901051525184	0.7	0.0901051525184	-8.51574249916	-12.0120354851	0.881174198314	0.343523051514
270440.0	4000000.0	90998.0	7996.0	4000000.0	4000000.0	1639.0	1.0	3.16	2.11	1.9	0.0699999999997	12.81	0.519999999999	1.32	0.0700000000015	17.92	0.67	3.61	2.47	0.799999999999	AAA113.CD3.X20.Y8.tile.tissue.png	297	1	2000	297	a0dcd7b0dbd41254516431c6fe26f1a1	0	0	0	0	0	0	0	0	0	0	0	0	0	/home/dhl_ec/bnelissen/Slides/CD3_manuscript/CD3_slides/AAA113.CD3/AAA113.CD3.run1	255	0.7	0.06	0.7	0.06	-9.5138109903	-11.6068620686	1.21519497791	1.29172259767
37145.0	4000000.0	13996.0	7996.0	4000000.0	4000000.0	257.0	1.0	1.67	3.58	1.2	0.0499999999993	6.08	0.310000000001	0.770000000002	0.0600000000013	10.16	0.619999999999	2.77	1.57	0.91	AAA113.CD3.X20.Y9.tile.tissue.png	298	1	2000	298	8d8230dac3557b4d631b2e2d0b797f5d	0	0	0	0	0	0	0	0	0	0	0	0	0	/home/dhl_ec/bnelissen/Slides/CD3_manuscript/CD3_slides/AAA113.CD3/AAA113.CD3.run1	255	0.7	0.06	0.7	0.06	-9.52175935831	0.0	0.394486272797	0.54829025
0.0	5123.0	0.0	649.0	5123.0	4000000.0	0.0	3.0	2.89	1.3	1.19	0.0600000000013	6.59	0.379999999999	0.809999999999	0.220000000001	5.81	0.139999999999	2.12	1.56	1.41	AAA113.CD3.X21.Y1.tile.tissue.png	299	1	2000	299	fd61d25d35b6c4e1d4c2564f71329033	0	0	0	0	0	0	0	0	0	0	0	0	0	/home/dhl_ec/bnelissen/Slides/CD3_manuscript/CD3_slides/AAA113.CD3/AAA113.CD3.run1	255	0.7	0.06	0.7	0.06	0.0	-10.7391963982	1.03743734216	7.62481784503
24492.0	4000000.0	8736.0	7996.0	4000000.0	4000000.0	153.0	1.0	1.88	3.08	1.17	0.0500000000011	6.17	0.359999999999	0.940000000001	0.0799999999999	14.61	0.6	3.52	2.48	0.799999999999	AAA113.CD3.X21.Y10.tile.tissue.png	300	1	2000	300	76a79fd56f2f27ac4a72315b81ac78f2	0	0	0	0	0	0	0	0	0	0	0	0	0	/home/dhl_ec/bnelissen/Slides/CD3_manuscript/CD3_slides/AAA113.CD3/AAA113.CD3.run1	255	0.7	0.06	0.7	0.06	-7.73935090078	0.0	0.234445330025	0.27954375
97.0	3456019.0	42.0	17054.0	3456019.0	4000000.0	1.0	3.0	3.74	3.16	1.15	0.0499999999993	6.48	0.610000000001	1.28	0.129999999999	13.62	0.570000000002	3.57	2.47	1.1	AAA113.CD3.X21.Y11.tile.tissue.png	301	1	2000	301	338abd230b20bd545a3a2fb867b12251	0	0	0	0	0	0	0	0	0	0	0	0	0	/home/dhl_ec/bnelissen/Slides/CD3_manuscript/CD3_slides/AAA113.CD3/AAA113.CD3.run1	255	0.7	0.06	0.7	0.06	-6.98484302082	-10.8207997907	0.0509915700042	0.0198039549561
2999.0	2691551.0	1270.0	16309.0	2691551.0	4000000.0	24.0	11.0	3.24	2.19	1.91	0.0799999999999	10.32	0.610000000001	1.3	0.17	12.84	0.51	3.61	2.49	0.83	AAA113.CD3.X21.Y12.tile.tissue.png	302	1	2000	302	d733084d6804525ca9bbc092e63293ec	0	0	0	0	0	0	0	0	0	0	0	0	0	/home/dhl_ec/bnelissen/Slides/CD3_manuscript/CD3_slides/AAA113.CD3/AAA113.CD3.run1	255	0.7	0.06	0.7	0.06	-7.10877795866	-10.6815715729	0.0936375081067	0.0555995576172
10760.0	3559480.0	3911.0	20700.0	3559480.0	4000000.0	69.0	7.0	3.08	2.48	1.17	0.0499999999993	6.9	0.41	0.780000000001	0.0799999999999	9.61	0.379999999999	2.37	1.64	0.890000000001	AAA113.CD3.X21.Y13.tile.tissue.png	303	1	2000	303	25c2142c903d19dd7acdb6172a61c792	0	0	0	0	0	0	0	0	0	0	0	0	0	/home/dhl_ec/bnelissen/Slides/CD3_manuscript/CD3_slides/AAA113.CD3/AAA113.CD3.run1	255	0.7	0.06	0.7	0.06	-7.3758991045	-10.4451601539	0.170697610568	0.138381797729
66422.0	3930747.0	26382.0	11797.0	3930747.0	4000000.0	508.0	2.0	3.52	1.53	1.2	0.0499999999993	7.3	0.380000000001	0.769999999999	0.0600000000013	10.42	0.389999999999	2.34	1.61	1.13	AAA113.CD3.X21.Y14.tile.tissue.png	304	1	2000	304	506ab77a33844a7361476f3f575186fd	0	0	0	0	0	0	0	0	0	0	0	0	0	/home/dhl_ec/bnelissen/Slides/CD3_manuscript/CD3_slides/AAA113.CD3/AAA113.CD3.run1	255	0.7	0.06	0.7	0.06	-8.6797504065	-11.9890886802	1.22518205807	0.822238846161
160300.0	3999946.0	63685.0	8006.0	3999946.0	4000000.0	1260.0	1.0	2.59	2.38	1.19	0.0499999999993	7.04	0.599999999999	1.29	0.0899999999983	16.83	0.640000000001	3.51	2.48	1.15	AAA113.CD3.X21.Y15.tile.tissue.png	305	1	2000	305	9c9a1ca7b6a6e06bfc4555c45b0d106c	0	0	0	0	0	0	0	0	0	0	0	0	0	/home/dhl_ec/bnelissen/Slides/CD3_manuscript/CD3_slides/AAA113.CD3/AAA113.CD3.run1	255	0.7	0.0872166743178	0.7	0.0872166743178	-8.94887008789	-11.7649020189	0.507630805408	0.108779730957
60917.0	3978717.0	23074.0	8772.0	3978717.0	4000000.0	433.0	1.0	3.21	3.82	1.19	0.0499999999993	7.25	0.390000000001	0.790000000001	0.0699999999997	11.17	0.620000000001	3.56	2.49	1.78	AAA113.CD3.X21.Y16.tile.tissue.png	306	1	2000	306	69bc992adefa45ac7c5f324c5c705a02	0	0	0	0	0	0	0	0	0	0	0	0	0	/home/dhl_ec/bnelissen/Slides/CD3_manuscript/CD3_slides/AAA113.CD3/AAA113.CD3.run1	255	0.7	0.070693323219	0.7	0.070693323219	-8.3066846295	-11.3589950169	0.594586769165	0.594116195397
10130.0	3804650.0	3708.0	10641.0	3804650.0	4000000.0	72.0	2.0	4.0	3.22	1.27	0.0499999999993	7.09	0.4	0.799999999999	0.0699999999997	10.08	0.390000000001	2.37	1.63	0.59	AAA113.CD3.X21.Y17.tile.tissue.png	307	1	2000	307	4bde17463a48ae24a9818a38ce26b554	0	0	0	0	0	0	0	0	0	0	0	0	0	/home/dhl_ec/bnelissen/Slides/CD3_manuscript/CD3_slides/AAA113.CD3/AAA113.CD3.run1	255	0.7	0.076212188771	0.7	0.076212188771	-6.95012077049	-10.2135161834	0.18922002722	0.128290288818
6639.0	3364592.0	2451.0	22380.0	3364592.0	4000000.0	46.0	6.0	3.43	3.52	1.24	0.0500000000011	7.15	0.610000000001	1.29	0.129999999999	13.62	0.559999999999	3.64	2.5	0.890000000001	AAA113.CD3.X21.Y18.tile.tissue.png	308	1	2000	308	3802ee085f7e03eb6dad9d9e1a7b64b4	0	0	0	0	0	0	0	0	0	0	0	0	0	/home/dhl_ec/bnelissen/Slides/CD3_manuscript/CD3_slides/AAA113.CD3/AAA113.CD3.run1	255	0.7	0.06	0.7	0.06	-8.09415220826	-11.186130764	0.865286882792	0.628033006836
117.0	762421.0	52.0	20147.0	762421.0	4000000.0	1.0	13.0	2.88	2.15	1.17	0.0600000000013	6.6	0.389999999999	0.839999999998	0.179999999998	7.22	0.389999999999	3.53	2.48	1.24	AAA113.CD3.X21.Y19.tile.tissue.png	309	1	2000	309	3eb337873a63efdb8f4ef8ad797fdfef	0	0	0	0	0	0	0	0	0	0	0	0	0	/home/dhl_ec/bnelissen/Slides/CD3_manuscript/CD3_slides/AAA113.CD3/AAA113.CD3.run1	255	0.7	0.06	0.7	0.06	-6.66538467766	-10.5383378856	0.103856519284	6.34082700684
12695.0	121630.0	4430.0	3836.0	121630.0	4000000.0	86.0	7.0	3.48	3.06	1.16	0.0499999999993	6.87	0.6	1.29	0.219999999999	6.99	0.220000000001	2.29	1.58	0.92	AAA113.CD3.X21.Y2.tile.tissue.png	310	1	2000	310	3d2b55010ff7c83cab50a7bda5276522	0	0	0	0	0	0	0	0	0	0	0	0	0	/home/dhl_ec/bnelissen/Slides/CD3_manuscript/CD3_slides/AAA113.CD3/AAA113.CD3.run1	255	0.7	0.06	0.7	0.06	-8.92965889733	-12.320402687	2.17410114806	0.085886125
0.0	0.0	0.0	0.0	0.0	282000.0	0.0	0.0	1.83	0.450000000001	0.0799999999999	0.0100000000002	0.6	0.0300000000007	0.0499999999993	0.0200000000004	0.300000000001	0.0099999999984	0.15	0.1	0.0599999999995	AAA113.CD3.X21.Y22.tile.tissue.png	311	1	2000	311	0b921009b531ae6f3e398b274f912864	0	0	0	0	0	0	0	0	0	0	0	0	0	/home/dhl_ec/bnelissen/Slides/CD3_manuscript/CD3_slides/AAA113.CD3/AAA113.CD3.run1	255	1.0	0.06	1.0	0.06	0.0	0.0	0.0	4.48360992908
4964.0	588233.0	1538.0	10126.0	588233.0	4000000.0	22.0	8.0	2.86	1.98	1.91	0.0799999999999	10.42	0.610000000001	1.3	0.309999999999	9.52	0.25	2.28	1.59	1.4	AAA113.CD3.X21.Y3.tile.tissue.png	312	1	2000	312	6f322517d05513b3c3fb760da53f18b1	0	0	0	0	0	0	0	0	0	0	0	0	0	/home/dhl_ec/bnelissen/Slides/CD3_manuscript/CD3_slides/AAA113.CD3/AAA113.CD3.run1	255	0.7	0.06	0.7	0.06	-7.45525190078	-10.4571940411	0.195547458965	0.0832578066406
135260.0	3268172.0	50121.0	16484.0	3268172.0	4000000.0	916.0	7.0	2.35	1.66	1.26	0.0499999999993	12.83	0.389999999999	1.3	0.139999999999	17.51	0.58	3.58	2.47	0.470000000001	AAA113.CD3.X21.Y4.tile.tissue.png	313	1	2000	313	bf8828e3218d45dedac0a59c303dcd3a	0	0	0	0	0	0	0	0	0	0	0	0	0	/home/dhl_ec/bnelissen/Slides/CD3_manuscript/CD3_slides/AAA113.CD3/AAA113.CD3.run1	255	0.7	0.06	0.7	0.06	-8.5420385338	-11.7926743776	1.38411767029	1.27471426172
293936.0	3298616.0	109157.0	17557.0	3298616.0	4000000.0	2052.0	3.0	1.73	1.82	1.16	0.0499999999993	6.96	0.450000000001	0.789999999999	0.0900000000001	12.66	0.42	2.3	1.58	0.51	AAA113.CD3.X21.Y5.tile.tissue.png	314	1	2000	314	76fd39d2764e871ecb08736572c2c333	0	0	0	0	0	0	0	0	0	0	0	0	0	/home/dhl_ec/bnelissen/Slides/CD3_manuscript/CD3_slides/AAA113.CD3/AAA113.CD3.run1	255	0.7	0.0974392604618	0.7	0.0974392604618	-8.35399291202	-11.836054984	0.995181733835	0.206445281738
212860.0	3990904.0	73688.0	8624.0	3990904.0	4000000.0	1324.0	1.0	1.75	2.65	1.16	0.0499999999993	7.49	0.380000000001	0.779999999999	0.0600000000013	13.68	0.66	3.55	2.48	1.15	AAA113.CD3.X21.Y6.tile.tissue.png	315	1	2000	315	91159849baabe25637cfa2aef569041c	0	0	0	0	0	0	0	0	0	0	0	0	0	/home/dhl_ec/bnelissen/Slides/CD3_manuscript/CD3_slides/AAA113.CD3/AAA113.CD3.run1	255	0.7	0.06	0.7	0.06	-9.06321074277	-11.8296989548	1.32986721399	1.39994092205
160300.0	3424456.0	58812.0	19875.0	3424456.0	4000000.0	1086.0	7.0	2.87	1.88	1.92	0.0799999999999	10.67	0.629999999999	1.31	0.130000000001	18.16	0.65	3.7	2.67	1.32	AAA113.CD3.X21.Y7.tile.tissue.png	316	1	2000	316	d1967932b9cdda4dc5fea9b592373a4e	0	0	0	0	0	0	0	0	0	0	0	0	0	/home/dhl_ec/bnelissen/Slides/CD3_manuscript/CD3_slides/AAA113.CD3/AAA113.CD3.run1	255	0.7	0.0966802461121	0.7	0.0966802461121	-8.17334025381	-11.646431718	0.51577252885	0.21400526123
238602.0	3841237.0	89172.0	10935.0	3841237.0	4000000.0	1636.0	3.0	4.84	3.93	1.95	0.0800000000017	10.7	0.610000000001	1.3	0.0900000000001	19.71	0.66	3.56	2.48	0.920000000002	AAA113.CD3.X21.Y8.tile.tissue.png	317	1	2000	317	8c5657bed9ae047a5d9c589db4e948b5	0	0	0	0	0	0	0	0	0	0	0	0	0	/home/dhl_ec/bnelissen/Slides/CD3_manuscript/CD3_slides/AAA113.CD3/AAA113.CD3.run1	255	0.7	0.110581323965	0.7	0.110581323965	-8.36041480063	-12.0097587149	0.57468378803	0.162083299805
121632.0	4000000.0	48276.0	7996.0	4000000.0	4000000.0	929.0	1.0	2.64	3.67	1.92	0.0699999999997	11.16	0.51	1.3	0.0799999999999	16.13	0.639999999999	3.53	2.49	0.759999999998	AAA113.CD3.X21.Y9.tile.tissue.png	318	1	2000	318	bfc09c315ab0a2b0a25b6782509c61d8	0	0	0	0	0	0	0	0	0	0	0	0	0	/home/dhl_ec/bnelissen/Slides/CD3_manuscript/CD3_slides/AAA113.CD3/AAA113.CD3.run1	255	0.7	0.06	0.7	0.06	-8.79824502393	-11.3461459331	0.953998489105	1.05771194407
0.0	5999.0	0.0	676.0	5999.0	4000000.0	0.0	3.0	1.25	1.78	1.91	0.0900000000001	10.28	0.609999999999	1.37	0.359999999999	9.4	0.23	3.36	1.71	0.690000000001	AAA113.CD3.X22.Y1.tile.tissue.png	319	1	2000	319	6a403f528f53b63dc561b5352a8dd40a	0	0	0	0	0	0	0	0	0	0	0	0	0	/home/dhl_ec/bnelissen/Slides/CD3_manuscript/CD3_slides/AAA113.CD3/AAA113.CD3.run1	255	0.7	0.06	0.7	0.06	-6.09682848145	-11.0931994605	0.984281152979	5.88470484564
78647.0	4000000.0	30452.0	7996.0	4000000.0	4000000.0	587.0	1.0	1.47	2.56	1.91	0.0799999999999	10.99	0.519999999999	1.29	0.0800000000017	10.85	0.390000000001	2.29	2.48	0.74	AAA113.CD3.X22.Y10.tile.tissue.png	320	1	2000	320	8fa5d8f979abee70e40b8f615044936f	0	0	0	0	0	0	0	0	0	0	0	0	0	/home/dhl_ec/bnelissen/Slides/CD3_manuscript/CD3_slides/AAA113.CD3/AAA113.CD3.run1	255	0.7	0.06	0.7	0.06	-9.06221492046	-11.5322608308	1.44618331268	1.35782540686
0.0	4000000.0	0.0	7996.0	4000000.0	4000000.0	0.0	1.0	3.07	2.15	1.91	0.0799999999999	9.74	0.51	1.28	0.0699999999997	13.87	0.519999999999	3.53	2.5	1.08	AAA113.CD3.X22.Y11.tile.tissue.png	321	1	2000	321	306ad59f2248c15a569461d2fb3b95ee	0	0	0	0	0	0	0	0	0	0	0	0	0	/home/dhl_ec/bnelissen/Slides/CD3_manuscript/CD3_slides/AAA113.CD3/AAA113.CD3.run1	255	0.7	0.06	0.7	0.06	-7.98701180606	-8.19052016246	0.0411002806204	0.0182229023438
92.0	4000000.0	42.0	7996.0	4000000.0	4000000.0	1.0	1.0	3.08	2.58	1.91	0.0799999999999	9.82	0.5	1.29	0.0799999999999	14.23	0.6	3.55	2.48	1.1	AAA113.CD3.X22.Y12.tile.tissue.png	322	1	2000	322	218d9abdfa03a715f343e6fd12426bbe	0	0	0	0	0	0	0	0	0	0	0	0	0	/home/dhl_ec/bnelissen/Slides/CD3_manuscript/CD3_slides/AAA113.CD3/AAA113.CD3.run1	255	0.7	0.06	0.7	0.06	-7.17526453785	-10.9138351488	0.0448976501918	0.0297757147842
0.0	3971662.0	0.0	8840.0	3971662.0	4000000.0	0.0	1.0	2.6	1.93	1.9	0.0799999999999	10.07	0.610000000001	1.27	0.0900000000001	13.87	0.49	3.54	2.49	1.17	AAA113.CD3.X22.Y13.tile.tissue.png	323	1	2000	323	2403b98306a10eb92519157ce7b7c1bf	0	0	0	0	0	0	0	0	0	0	0	0	0	/home/dhl_ec/bnelissen/Slides/CD3_manuscript/CD3_slides/AAA113.CD3/AAA113.CD3.run1	255	0.7	0.06	0.7	0.06	-6.79668625186	-12.0113354719	0.0489592457109	0.0308413089771
7793.0	3806837.0	2921.0	13289.0	3806837.0	4000000.0	55.0	2.0	2.13	2.67	1.9	0.0699999999997	10.49	0.610000000001	1.28	0.1	14.26	0.6	3.58	2.45	0.970000000001	AAA113.CD3.X22.Y14.tile.tissue.png	324	1	2000	324	cb6bad7ecca1584314f69f84dd46fab3	0	0	0	0	0	0	0	0	0	0	0	0	0	/home/dhl_ec/bnelissen/Slides/CD3_manuscript/CD3_slides/AAA113.CD3/AAA113.CD3.run1	255	0.7	0.06	0.7	0.06	-7.38012610385	-10.4510188981	0.151230599802	0.123996256805
51203.0	3388231.0	18574.0	20795.0	3388231.0	4000000.0	352.0	12.0	2.83	1.99	1.91	0.0700000000015	10.98	0.620000000001	1.3	0.129999999999	14.7	0.58	3.63	2.48	0.73	AAA113.CD3.X22.Y15.tile.tissue.png	325	1	2000	325	9caaf718c9f75e7690d72034f14b7adc	0	0	0	0	0	0	0	0	0	0	0	0	0	/home/dhl_ec/bnelissen/Slides/CD3_manuscript/CD3_slides/AAA113.CD3/AAA113.CD3.run1	255	0.7	0.06	0.7	0.06	-8.31125643326	-11.1206708589	1.0398177136	0.965619585327
38335.0	3897981.0	15074.0	11458.0	3897981.0	4000000.0	285.0	2.0	3.0	1.81	1.91	0.0699999999997	10.61	0.610000000001	1.31	0.0900000000001	15.06	0.610000000001	3.61	2.5	1.12	AAA113.CD3.X22.Y16.tile.tissue.png	326	1	2000	326	f62f82f681f571188132a92c6d6c385c	0	0	0	0	0	0	0	0	0	0	0	0	0	/home/dhl_ec/bnelissen/Slides/CD3_manuscript/CD3_slides/AAA113.CD3/AAA113.CD3.run1	255	0.7	0.06	0.7	0.06	-8.39043088433	-11.7145696579	0.896911415126	0.907174962532
3273.0	3845624.0	1433.0	9312.0	3845624.0	4000000.0	29.0	1.0	3.16	3.03	1.92	0.0900000000001	10.49	0.610000000001	1.31	0.1	14.27	0.610000000001	3.59	2.49	0.780000000001	AAA113.CD3.X22.Y17.tile.tissue.png	327	1	2000	327	2fad420b7136f00331cc3cecb01ad8ae	0	0	0	0	0	0	0	0	0	0	0	0	0	/home/dhl_ec/bnelissen/Slides/CD3_manuscript/CD3_slides/AAA113.CD3/AAA113.CD3.run1	255	0.7	0.06	0.7	0.06	-8.02411245841	-11.5962350563	0.667539202323	0.77600228125
0.0	1891882.0	0.0	19650.0	1891882.0	4000000.0	0.0	9.0	1.36	2.48	1.89	0.0900000000001	10.36	0.629999999999	1.42	0.219999999999	11.3	0.360000000001	3.61	2.52	0.68	AAA113.CD3.X22.Y18.tile.tissue.png	328	1	2000	328	042a8fd290566e876363d77b5f04fbe7	0	0	0	0	0	0	0	0	0	0	0	0	0	/home/dhl_ec/bnelissen/Slides/CD3_manuscript/CD3_slides/AAA113.CD3/AAA113.CD3.run1	255	0.7	0.06	0.7	0.06	-6.67947626365	-10.5986296304	0.0711782774936	2.43678089551
133.0	146317.0	83.0	5418.0	146317.0	4000000.0	2.0	9.0	1.82	2.07	1.91	0.0900000000001	10.37	0.609999999999	1.54	0.34	10.03	0.339999999998	3.47	2.5	0.700000000001	AAA113.CD3.X22.Y19.tile.tissue.png	329	1	2000	329	27bba4a382ee63fb72852c2862562ab3	0	0	0	0	0	0	0	0	0	0	0	0	0	/home/dhl_ec/bnelissen/Slides/CD3_manuscript/CD3_slides/AAA113.CD3/AAA113.CD3.run1	255	0.7	0.06	0.7	0.06	-7.69686765969	-11.2412706317	0.201733287504	2.01338482324
4027.0	174792.0	1063.0	10757.0	174792.0	4000000.0	20.0	19.0	1.89	3.31	1.91	0.0699999999997	10.4	0.620000000001	1.3	0.33	10.17	0.349999999999	3.56	2.5	0.720000000001	AAA113.CD3.X22.Y2.tile.tissue.png	330	1	2000	330	b4071bfd6c9e415e733aaf5f574d9210	0	0	0	0	0	0	0	0	0	0	0	0	0	/home/dhl_ec/bnelissen/Slides/CD3_manuscript/CD3_slides/AAA113.CD3/AAA113.CD3.run1	255	0.7	0.06	0.7	0.06	-7.6447845193	-11.2058383887	0.310118955957	0.0600918457031
0.0	0.0	0.0	0.0	0.0	282000.0	0.0	0.0	0.73	1.3	0.139999999999	0.0100000000002	1.04	0.0400000000009	0.0899999999983	0.0300000000007	0.49	0.0300000000007	0.230000000001	0.17	0.0900000000001	AAA113.CD3.X22.Y22.tile.tissue.png	331	1	2000	331	ab3166f768beef824014418eb45b996a	0	0	0	0	0	0	0	0	0	0	0	0	0	/home/dhl_ec/bnelissen/Slides/CD3_manuscript/CD3_slides/AAA113.CD3/AAA113.CD3.run1	255	1.0	0.06	1.0	0.06	0.0	-9.42604251046	0.0	4.12446941772
4974.0	281078.0	1792.0	14215.0	281078.0	4000000.0	33.0	24.0	2.44	2.19	1.92	0.0700000000015	10.46	0.610000000001	1.29	0.32	10.74	0.370000000001	3.61	2.61	1.16	AAA113.CD3.X22.Y3.tile.tissue.png	332	1	2000	332	17e401a766327f8c30022f6edc7c4af0	0	0	0	0	0	0	0	0	0	0	0	0	0	/home/dhl_ec/bnelissen/Slides/CD3_manuscript/CD3_slides/AAA113.CD3/AAA113.CD3.run1	255	0.7	0.06	0.7	0.06	-8.095637277	-11.3821272523	0.386893379528	0.0607698183594
123154.0	1878112.0	45717.0	19437.0	1878112.0	4000000.0	879.0	13.0	3.28	3.38	1.24	0.0600000000013	7.87	0.42	0.809999999999	0.16	10.36	0.34	2.41	1.66	1.81	AAA113.CD3.X22.Y4.tile.tissue.png	333	1	2000	333	bd450562a101e61d3fd3d5bfb4e0d4ee	0	0	0	0	0	0	0	0	0	0	0	0	0	/home/dhl_ec/bnelissen/Slides/CD3_manuscript/CD3_slides/AAA113.CD3/AAA113.CD3.run1	255	0.7	0.06	0.7	0.06	-8.54759273674	-11.8476772653	1.36336129852	0.664841563477
262204.0	3526758.0	91806.0	21754.0	3526758.0	4000000.0	1641.0	6.0	2.07	2.41	1.22	0.0599999999995	7.73	0.41	0.830000000002	0.0799999999999	13.19	0.43	2.4	1.65	1.76	AAA113.CD3.X22.Y5.tile.tissue.png	334	1	2000	334	c8e5998216fbc3dea4e9add23946eb8e	0	0	0	0	0	0	0	0	0	0	0	0	0	/home/dhl_ec/bnelissen/Slides/CD3_manuscript/CD3_slides/AAA113.CD3/AAA113.CD3.run1	255	0.7	0.102896740439	0.7	0.102896740439	-8.39304429408	-12.0554152576	0.851873815678	0.205091016113
202908.0	4000000.0	71455.0	7996.0	4000000.0	4000000.0	1289.0	1.0	1.92	1.34	1.22	0.0599999999995	8.07	0.32	0.809999999999	0.0600000000013	14.55	0.439999999999	2.35	1.65	0.549999999999	AAA113.CD3.X22.Y6.tile.tissue.png	335	1	2000	335	73cc8810e8e25f44abd12cea55e97397	0	0	0	0	0	0	0	0	0	0	0	0	0	/home/dhl_ec/bnelissen/Slides/CD3_manuscript/CD3_slides/AAA113.CD3/AAA113.CD3.run1	255	0.7	0.06	0.7	0.06	-9.54468526651	-11.8548100544	1.04866414062	1.03861431491
86009.0	4000000.0	31853.0	7996.0	4000000.0	4000000.0	571.0	1.0	2.44	1.27	1.22	0.0599999999995	7.33	0.33	0.810000000001	0.0499999999993	13.17	0.410000000002	2.36	1.65	0.609999999999	AAA113.CD3.X22.Y7.tile.tissue.png	336	1	2000	336	5eeb715ceaf9229b66a21fdc03906faf	0	0	0	0	0	0	0	0	0	0	0	0	0	/home/dhl_ec/bnelissen/Slides/CD3_manuscript/CD3_slides/AAA113.CD3/AAA113.CD3.run1	255	0.7	0.06	0.7	0.06	-10.180598182	-11.6406503976	0.945313281128	1.33526929981
128682.0	4000000.0	51943.0	7996.0	4000000.0	4000000.0	985.0	1.0	2.0	1.86	1.21	0.0500000000011	7.54	0.32	0.800000000001	0.0600000000013	12.93	0.630000000001	2.52	1.64	0.68	AAA113.CD3.X22.Y8.tile.tissue.png	337	1	2000	337	95df94499345c9f94ecc51a55e2d0cf3	0	0	0	0	0	0	0	0	0	0	0	0	0	/home/dhl_ec/bnelissen/Slides/CD3_manuscript/CD3_slides/AAA113.CD3/AAA113.CD3.run1	255	0.7	0.06	0.7	0.06	-9.78410307059	-11.8185551415	0.985864540039	1.2370036337
87302.0	3848584.0	36534.0	9636.0	3848584.0	4000000.0	696.0	3.0	2.67	1.46	1.29	0.0499999999993	10.25	0.42	0.799999999997	0.0699999999997	11.35	0.42	2.36	1.63	0.58	AAA113.CD3.X22.Y9.tile.tissue.png	338	1	2000	338	d3a3dd9247659d8a676f00374039f052	0	0	0	0	0	0	0	0	0	0	0	0	0	/home/dhl_ec/bnelissen/Slides/CD3_manuscript/CD3_slides/AAA113.CD3/AAA113.CD3.run1	255	0.7	0.0885368757875	0.7	0.0885368757875	-8.26697344624	-12.0342053199	0.886172401549	0.698285966797
0.0	340379.0	0.0	11140.0	340379.0	4000000.0	0.0	11.0	0.93	1.5	1.23	0.0599999999995	7.33	0.42	0.85	0.219999999999	7.11	0.17	2.35	1.63	2.2	AAA113.CD3.X23.Y1.tile.tissue.png	339	1	2000	339	286cba7a0ef489af68bec381b89157f5	0	0	0	0	0	0	0	0	0	0	0	0	0	/home/dhl_ec/bnelissen/Slides/CD3_manuscript/CD3_slides/AAA113.CD3/AAA113.CD3.run1	255	0.7	0.06	0.7	0.06	-5.22132798936	-9.71019589638	0.0551609845801	7.38734610114
142.0	4000000.0	87.0	7996.0	4000000.0	4000000.0	2.0	1.0	1.27	2.02	1.24	0.0499999999993	6.42	0.32	0.789999999997	0.0599999999995	10.27	0.41	2.35	1.65	0.93	AAA113.CD3.X23.Y10.tile.tissue.png	340	1	2000	340	b128b4babe953933daf86785f5a48826	0	0	0	0	0	0	0	0	0	0	0	0	0	/home/dhl_ec/bnelissen/Slides/CD3_manuscript/CD3_slides/AAA113.CD3/AAA113.CD3.run1	255	0.7	0.06	0.7	0.06	-9.63754369036	0.0	0.0523327096759	0.0345529570312
55.0	3493268.0	32.0	8002.0	3493268.0	4000000.0	1.0	1.0	1.49	3.17	1.24	0.0699999999997	8.16	0.4	0.83	0.0900000000001	9.8	0.379999999999	2.37	1.64	0.870000000001	AAA113.CD3.X23.Y11.tile.tissue.png	341	1	2000	341	af0ab275ee7586a189eb2760476e09b8	0	0	0	0	0	0	0	0	0	0	0	0	0	/home/dhl_ec/bnelissen/Slides/CD3_manuscript/CD3_slides/AAA113.CD3/AAA113.CD3.run1	255	0.7	0.06	0.7	0.06	-5.80397723301	-10.3791917057	0.0303844374177	0.176200775391
0.0	2353135.0	0.0	6741.0	2353135.0	4000000.0	0.0	1.0	2.12	1.25	1.25	0.0600000000013	7.22	0.41	0.869999999999	0.129999999999	8.59	0.25	2.39	1.64	1.68	AAA113.CD3.X23.Y12.tile.tissue.png	342	1	2000	342	b13ce859f27c0d7cee394e647db8a4b7	0	0	0	0	0	0	0	0	0	0	0	0	0	/home/dhl_ec/bnelissen/Slides/CD3_manuscript/CD3_slides/AAA113.CD3/AAA113.CD3.run1	255	0.7	0.06	0.7	0.06	-6.42735778132	-9.83848636269	0.0344013872469	0.132666585449
0.0	1978319.0	0.0	6432.0	1978319.0	4000000.0	0.0	1.0	2.0	2.74	1.23	0.0600000000013	7.16	0.6	0.899999999998	0.15	7.54	0.220000000001	2.35	1.62	1.14	AAA113.CD3.X23.Y13.tile.tissue.png	343	1	2000	343	285bd500ff614342b2bf14d6ba43392e	0	0	0	0	0	0	0	0	0	0	0	0	0	/home/dhl_ec/bnelissen/Slides/CD3_manuscript/CD3_slides/AAA113.CD3/AAA113.CD3.run1	255	0.7	0.06	0.7	0.06	0.0	-10.650385743	0.0695462520832	0.255232904297
166.0	1852495.0	70.0	6292.0	1852495.0	4000000.0	1.0	1.0	2.11	1.72	1.23	0.0699999999997	7.17	0.410000000002	0.890000000001	0.15	8.62	0.309999999999	2.38	1.63	1.35	AAA113.CD3.X23.Y14.tile.tissue.png	344	1	2000	344	f541d80893f19841446e5f41eae14fbf	0	0	0	0	0	0	0	0	0	0	0	0	0	/home/dhl_ec/bnelissen/Slides/CD3_manuscript/CD3_slides/AAA113.CD3/AAA113.CD3.run1	255	0.7	0.06	0.7	0.06	-6.69422532106	-9.99396960483	0.0357839361467	0.161427055664
0.0	1701264.0	0.0	6056.0	1701264.0	4000000.0	0.0	1.0	0.98	1.0	1.2	0.0599999999995	7.16	0.4	0.910000000002	0.18	7.99	0.23	2.37	1.63	1.07	AAA113.CD3.X23.Y15.tile.tissue.png	345	1	2000	345	155842050e6fba3c0ddafd548c6d0463	0	0	0	0	0	0	0	0	0	0	0	0	0	/home/dhl_ec/bnelissen/Slides/CD3_manuscript/CD3_slides/AAA113.CD3/AAA113.CD3.run1	255	0.7	0.06	0.7	0.06	-6.30587060546	-10.0449411461	0.0393430305404	0.23854762793
0.0	1307857.0	0.0	5632.0	1307857.0	4000000.0	0.0	1.0	2.57	0.980000000001	1.21	0.0599999999995	7.54	0.4	0.91	0.18	7.81	0.210000000001	2.36	1.64	0.85	AAA113.CD3.X23.Y16.tile.tissue.png	346	1	2000	346	e6534afdb07847bdc11fc1236227e2a0	0	0	0	0	0	0	0	0	0	0	0	0	0	/home/dhl_ec/bnelissen/Slides/CD3_manuscript/CD3_slides/AAA113.CD3/AAA113.CD3.run1	255	0.7	0.06	0.7	0.06	-6.04631859814	-10.9646225609	0.0948290817993	0.261056770508
0.0	381472.0	0.0	3454.0	381472.0	4000000.0	0.0	1.0	1.74	2.0	1.2	0.0599999999995	7.42	0.42	0.959999999999	0.219999999999	6.95	0.16	2.31	1.69	0.620000000001	AAA113.CD3.X23.Y17.tile.tissue.png	347	1	2000	347	df79e072b71cd6513ed8676f33eeb99b	0	0	0	0	0	0	0	0	0	0	0	0	0	/home/dhl_ec/bnelissen/Slides/CD3_manuscript/CD3_slides/AAA113.CD3/AAA113.CD3.run1	255	0.7	0.06	0.7	0.06	-5.56074678259	-10.3647658642	0.0542298964018	0.184885343994
145.0	884078.0	77.0	33949.0	884078.0	4000000.0	2.0	37.0	2.29	2.61	1.21	0.0499999999993	7.44	0.43	0.800000000001	0.190000000001	7.83	0.269999999999	2.44	1.63	1.33	AAA113.CD3.X23.Y2.tile.tissue.png	348	1	2000	348	9381377e24ea33cf3c6d36717c52e113	0	0	0	0	0	0	0	0	0	0	0	0	0	/home/dhl_ec/bnelissen/Slides/CD3_manuscript/CD3_slides/AAA113.CD3/AAA113.CD3.run1	255	0.7	0.06	0.7	0.06	-6.54523502857	-10.6712286592	0.0551251624857	0.0221308361816
0.0	0.0	0.0	0.0	0.0	282000.0	0.0	0.0	0.939999999999	1.57	0.0999999999985	0.0100000000002	0.65	0.0299999999988	0.0599999999995	0.0200000000004	0.33	0.0100000000002	0.16	0.109999999999	0.0399999999991	AAA113.CD3.X23.Y22.tile.tissue.png	349	1	2000	349	dfdafc5f1877a1e5dc12cf433f2c3f3c	0	0	0	0	0	0	0	0	0	0	0	0	0	/home/dhl_ec/bnelissen/Slides/CD3_manuscript/CD3_slides/AAA113.CD3/AAA113.CD3.run1	255	1.0	0.06	1.0	0.06	0.0	0.0	0.0	4.35949601064
30433.0	555875.0	10848.0	22490.0	555875.0	4000000.0	203.0	31.0	1.64	1.54	1.21	0.0600000000013	7.59	0.42	0.800000000001	0.209999999999	7.91	0.27	2.41	1.64	0.800000000001	AAA113.CD3.X23.Y3.tile.tissue.png	350	1	2000	350	5a3f738cdaa5c13c36e3cdc0cf5b528f	0	0	0	0	0	0	0	0	0	0	0	0	0	/home/dhl_ec/bnelissen/Slides/CD3_manuscript/CD3_slides/AAA113.CD3/AAA113.CD3.run1	255	0.7	0.06	0.7	0.06	-8.04667206684	-11.4857550083	1.23758825637	0.242622990234
24270.0	750552.0	9756.0	32925.0	750552.0	4000000.0	176.0	38.0	1.14	1.53	1.24	0.0499999999993	7.9	0.429999999998	0.799999999999	0.199999999999	7.99	0.269999999999	2.44	1.63	0.530000000001	AAA113.CD3.X23.Y4.tile.tissue.png	351	1	2000	351	73f2f271eed9473f06787dc1bb0a3033	0	0	0	0	0	0	0	0	0	0	0	0	0	/home/dhl_ec/bnelissen/Slides/CD3_manuscript/CD3_slides/AAA113.CD3/AAA113.CD3.run1	255	0.7	0.06	0.7	0.06	-8.25388925889	-11.6211523753	1.35652962528	0.304883177734
85836.0	2677680.0	34404.0	24004.0	2677680.0	4000000.0	647.0	20.0	1.18	1.26	1.24	0.0600000000013	7.53	0.43	0.800000000001	0.130000000001	10.77	0.380000000001	2.41	1.64	0.539999999999	AAA113.CD3.X23.Y5.tile.tissue.png	352	1	2000	352	9873c81c2d992c046585b0141fe2cd69	0	0	0	0	0	0	0	0	0	0	0	0	0	/home/dhl_ec/bnelissen/Slides/CD3_manuscript/CD3_slides/AAA113.CD3/AAA113.CD3.run1	255	0.7	0.06	0.7	0.06	-8.43868266131	-11.3715185356	1.12040291932	0.735739791016
46435.0	3999890.0	16905.0	8012.0	3999890.0	4000000.0	322.0	1.0	1.09	1.28	1.22	0.0599999999995	7.89	0.41	0.790000000001	0.0699999999997	11.06	0.42	2.35	1.64	0.719999999999	AAA113.CD3.X23.Y6.tile.tissue.png	353	1	2000	353	9a272f5432ddc523fe0174f395ad5eac	0	0	0	0	0	0	0	0	0	0	0	0	0	/home/dhl_ec/bnelissen/Slides/CD3_manuscript/CD3_slides/AAA113.CD3/AAA113.CD3.run1	255	0.7	0.06	0.7	0.06	-8.8406885901	-11.0704037718	0.719840632409	0.82049344516
48990.0	4000000.0	18531.0	7996.0	4000000.0	4000000.0	323.0	1.0	2.86	1.46	1.25	0.0499999999993	7.13	0.33	0.809999999999	0.0599999999995	11.65	0.42	2.35	1.63	1.33	AAA113.CD3.X23.Y7.tile.tissue.png	354	1	2000	354	699766aaab42b59671ae58d14d463bdf	0	0	0	0	0	0	0	0	0	0	0	0	0	/home/dhl_ec/bnelissen/Slides/CD3_manuscript/CD3_slides/AAA113.CD3/AAA113.CD3.run1	255	0.7	0.06	0.7	0.06	-8.89907011082	-11.1558758098	0.432950990845	0.731109617278
50211.0	3995200.0	20181.0	8401.0	3995200.0	4000000.0	385.0	1.0	1.52	1.82	1.22	0.0500000000011	7.68	0.4	0.810000000001	0.0600000000013	11.07	0.41	2.36	1.64	0.970000000001	AAA113.CD3.X23.Y8.tile.tissue.png	355	1	2000	355	2fda7cafcf0877f7e2cd0c44364f65cf	0	0	0	0	0	0	0	0	0	0	0	0	0	/home/dhl_ec/bnelissen/Slides/CD3_manuscript/CD3_slides/AAA113.CD3/AAA113.CD3.run1	255	0.7	0.06	0.7	0.06	-9.10204481835	-11.7720148747	1.27547729364	1.1704160538
45759.0	3997458.0	19185.0	8152.0	3997458.0	4000000.0	372.0	1.0	1.68	1.38	1.23	0.0499999999993	7.56	0.4	0.810000000001	0.0600000000013	10.89	0.42	2.35	1.64	0.51	AAA113.CD3.X23.Y9.tile.tissue.png	356	1	2000	356	357710c33fbd0093aedeaa5d32294e34	0	0	0	0	0	0	0	0	0	0	0	0	0	/home/dhl_ec/bnelissen/Slides/CD3_manuscript/CD3_slides/AAA113.CD3/AAA113.CD3.run1	255	0.7	0.06	0.7	0.06	-8.44669710469	-11.4146209047	1.16920737873	1.13931302512
2685.0	1634030.0	637.0	16594.0	1634030.0	4000000.0	11.0	10.0	2.46	1.99	1.22	0.0699999999997	9.91	0.630000000001	1.0	0.16	8.45	0.299999999999	2.37	1.65	0.49	AAA113.CD3.X24.Y1.tile.tissue.png	357	1	2000	357	28cb879cd971ac7e60082d8bd89db8ed	0	0	0	0	0	0	0	0	0	0	0	0	0	/home/dhl_ec/bnelissen/Slides/CD3_manuscript/CD3_slides/AAA113.CD3/AAA113.CD3.run1	255	0.7	0.06	0.7	0.06	-7.13898641918	-9.32064652293	0.0894016563289	2.85244752734
658.0	2031124.0	227.0	8004.0	2031124.0	4000000.0	3.0	1.0	1.02	1.22	1.23	0.0599999999995	7.43	0.41	0.890000000001	0.150000000001	8.89	0.32	2.4	1.64	1.28	AAA113.CD3.X24.Y10.tile.tissue.png	358	1	2000	358	d8a8b09d1a4073c413e8ef5d48323a37	0	0	0	0	0	0	0	0	0	0	0	0	0	/home/dhl_ec/bnelissen/Slides/CD3_manuscript/CD3_slides/AAA113.CD3/AAA113.CD3.run1	255	0.7	0.06	0.7	0.06	-6.45574934017	-10.0751779047	0.0377068839522	0.186485621094
0.0	153435.0	0.0	2147.0	153435.0	4000000.0	0.0	1.0	1.18	1.08	1.24	0.0600000000013	7.34	0.41	0.970000000001	0.23	6.32	0.15	2.29	1.64	0.879999999999	AAA113.CD3.X24.Y11.tile.tissue.png	359	1	2000	359	10e3646a54c30d95e92db265217d4002	0	0	0	0	0	0	0	0	0	0	0	0	0	/home/dhl_ec/bnelissen/Slides/CD3_manuscript/CD3_slides/AAA113.CD3/AAA113.CD3.run1	255	0.7	0.06	0.7	0.06	0.0	-10.3860263982	0.0334780371931	0.196517042664
0.0	3356756.0	0.0	15114.0	3356756.0	4000000.0	0.0	2.0	1.67	1.18	1.25	0.0500000000011	7.33	0.410000000002	0.799999999999	0.0900000000001	9.37	0.290000000001	2.42	1.63	1.1	AAA113.CD3.X24.Y2.tile.tissue.png	360	1	2000	360	8947e088d7c8bf19acfef78f5aa0449f	0	0	0	0	0	0	0	0	0	0	0	0	0	/home/dhl_ec/bnelissen/Slides/CD3_manuscript/CD3_slides/AAA113.CD3/AAA113.CD3.run1	255	0.7	0.06	0.7	0.06	-6.11495881598	-11.1402019334	0.0455111953407	0.0119497700195
231.0	4216.0	86.0	336.0	4216.0	282000.0	3.0	1.0	1.1	1.12	0.139999999999	0.0100000000002	1.06	0.0500000000011	0.1	0.0199999999986	0.629999999999	0.0200000000004	0.17	0.120000000001	0.0399999999991	AAA113.CD3.X24.Y22.tile.tissue.png	361	1	2000	361	9da8a1f7551ca796be131eb4533531df	0	0	0	0	0	0	0	0	0	0	0	0	0	/home/dhl_ec/bnelissen/Slides/CD3_manuscript/CD3_slides/AAA113.CD3/AAA113.CD3.run1	255	0.7	0.06	0.7	0.06	-9.76591729072	-12.3106473011	7.32680285381	2.50203141363
77.0	201650.0	47.0	8305.0	201650.0	4000000.0	1.0	9.0	1.54	1.12	1.24	0.0599999999995	7.33	0.41	0.800000000001	0.24	7.4	0.24	2.29	1.65	0.490000000002	AAA113.CD3.X24.Y3.tile.tissue.png	362	1	2000	362	0dbbb2c8767bd33ab92b44d0ac119535	0	0	0	0	0	0	0	0	0	0	0	0	0	/home/dhl_ec/bnelissen/Slides/CD3_manuscript/CD3_slides/AAA113.CD3/AAA113.CD3.run1	255	0.7	0.06	0.7	0.06	-6.42399073815	-11.056023423	0.0354169310928	0.0424090444336
28692.0	346999.0	10719.0	8799.0	346999.0	4000000.0	210.0	7.0	0.950000000001	1.35	1.29	0.0599999999995	7.6	0.43	0.799999999997	0.23	7.7	0.25	2.35	1.63	0.550000000001	AAA113.CD3.X24.Y4.tile.tissue.png	363	1	2000	363	3b09463da674e984a826c1f2762c2903	0	0	0	0	0	0	0	0	0	0	0	0	0	/home/dhl_ec/bnelissen/Slides/CD3_manuscript/CD3_slides/AAA113.CD3/AAA113.CD3.run1	255	0.7	0.06	0.7	0.06	-8.65910704872	-12.329110143	1.95864087352	0.15747053125
48047.0	1270527.0	16537.0	31249.0	1270527.0	4000000.0	290.0	18.0	0.93	1.22	1.22	0.0600000000013	7.78	0.440000000001	1.0	0.189999999999	8.69	0.299999999999	2.44	1.63	0.59	AAA113.CD3.X24.Y5.tile.tissue.png	364	1	2000	364	433a1cfd2b6cc5bc3c09bdc90d021436	0	0	0	0	0	0	0	0	0	0	0	0	0	/home/dhl_ec/bnelissen/Slides/CD3_manuscript/CD3_slides/AAA113.CD3/AAA113.CD3.run1	255	0.7	0.06	0.7	0.06	-8.36669300972	-11.8151989854	0.976410795527	0.392908151367
2682.0	3983067.0	1055.0	9092.0	3983067.0	4000000.0	19.0	1.0	1.1	1.24	1.32	0.0499999999993	7.09	0.41	0.789999999999	0.0699999999997	10.34	0.51	2.34	1.64	0.630000000001	AAA113.CD3.X24.Y6.tile.tissue.png	365	1	2000	365	006942bf28c38cc883f81965a0700a90	0	0	0	0	0	0	0	0	0	0	0	0	0	/home/dhl_ec/bnelissen/Slides/CD3_manuscript/CD3_slides/AAA113.CD3/AAA113.CD3.run1	255	0.7	0.06	0.7	0.06	-7.41030293326	-10.3941720782	0.100059555241	0.085378789577
5900.0	3997193.0	1974.0	8272.0	3997193.0	4000000.0	40.0	1.0	2.28	1.66	1.21	0.0499999999993	7.05	0.4	0.790000000001	0.0699999999997	10.3	0.58	2.36	1.65	0.929999999998	AAA113.CD3.X24.Y7.tile.tissue.png	366	1	2000	366	4f968d9cdc0c43c42d3df13d3335f1e4	0	0	0	0	0	0	0	0	0	0	0	0	0	/home/dhl_ec/bnelissen/Slides/CD3_manuscript/CD3_slides/AAA113.CD3/AAA113.CD3.run1	255	0.7	0.06	0.7	0.06	-7.40207590616	-10.1852510128	0.0836875643247	0.0702119280548
7794.0	3994029.0	2867.0	8393.0	3994029.0	4000000.0	57.0	1.0	2.2	1.54	1.25	0.0499999999993	7.07	0.41	0.790000000001	0.0699999999997	10.41	0.410000000002	2.38	1.65	0.51	AAA113.CD3.X24.Y8.tile.tissue.png	367	1	2000	367	c8f1a170fa51c3adf14fe76dbd9e10f6	0	0	0	0	0	0	0	0	0	0	0	0	0	/home/dhl_ec/bnelissen/Slides/CD3_manuscript/CD3_slides/AAA113.CD3/AAA113.CD3.run1	255	0.7	0.06	0.7	0.06	-7.81537492645	-10.8160449897	0.139022168395	0.114608948172
339.0	3998504.0	150.0	8152.0	3998504.0	4000000.0	3.0	1.0	1.39	1.33	1.21	0.0499999999993	7.01	0.4	0.780000000001	0.0600000000013	10.33	0.4	2.39	1.67	0.77	AAA113.CD3.X24.Y9.tile.tissue.png	368	1	2000	368	c6a61f30b8ac74c20e0af0d9d59f57f6	0	0	0	0	0	0	0	0	0	0	0	0	0	/home/dhl_ec/bnelissen/Slides/CD3_manuscript/CD3_slides/AAA113.CD3/AAA113.CD3.run1	255	0.7	0.06	0.7	0.06	-7.50430962971	-10.5341215374	0.0502701076044	0.0362134627828
0.0	73520.0	0.0	3129.0	73520.0	520000.0	0.0	4.0	1.03	0.709999999999	0.16	0.0100000000002	1.17	0.0600000000013	0.109999999999	0.0300000000007	0.800000000001	0.0300000000007	0.289999999999	0.209999999999	0.0599999999995	AAA113.CD3.X25.Y1.tile.tissue.png	369	1	260	369	26dee3fc37aa77c1a175ac82bcf3e36f	0	0	0	0	0	0	0	0	0	0	0	0	0	/home/dhl_ec/bnelissen/Slides/CD3_manuscript/CD3_slides/AAA113.CD3/AAA113.CD3.run1	255	0.7	0.06	0.7	0.06	0.0	-9.40643531558	0.0431203051412	4.82230178463
0.0	284902.0	0.0	5634.0	284902.0	520000.0	0.0	3.0	0.439999999999	0.34	0.16	0.0	2.37	0.0599999999995	0.109999999999	0.0200000000004	0.940000000001	0.0399999999991	0.32	0.220000000001	0.0699999999997	AAA113.CD3.X25.Y2.tile.tissue.png	370	1	260	370	207ddb18665c1191c7b71b71f3f976cc	0	0	0	0	0	0	0	0	0	0	0	0	0	/home/dhl_ec/bnelissen/Slides/CD3_manuscript/CD3_slides/AAA113.CD3/AAA113.CD3.run1	255	0.7	0.06	0.7	0.06	0.0	-9.29465651386	0.0329698553691	2.27511521325
0.0	4191.0	0.0	318.0	4191.0	520000.0	0.0	1.0	0.24	0.259999999998	0.16	0.0100000000002	1.14	0.0499999999993	0.110000000001	0.0300000000007	0.849999999999	0.0300000000007	0.279999999999	0.209999999999	0.0699999999997	AAA113.CD3.X25.Y3.tile.tissue.png	371	1	260	371	8b39c212a743819ca143ff487330e69f	0	0	0	0	0	0	0	0	0	0	0	0	0	/home/dhl_ec/bnelissen/Slides/CD3_manuscript/CD3_slides/AAA113.CD3/AAA113.CD3.run1	255	0.7	0.06	0.7	0.06	-7.29473347646	-9.6671777505	0.437500011982	2.13210984438
0.0	0.0	0.0	0.0	0.0	520000.0	0.0	0.0	0.380000000001	0.220000000001	0.15	0.0	1.07	0.0399999999991	0.1	0.0300000000007	0.6	0.0200000000004	0.279999999999	0.220000000001	0.0699999999997	AAA113.CD3.X25.Y4.tile.tissue.png	372	1	260	372	34f0e7ffa7c2f0372b0a34b22fc8918d	0	0	0	0	0	0	0	0	0	0	0	0	0	/home/dhl_ec/bnelissen/Slides/CD3_manuscript/CD3_slides/AAA113.CD3/AAA113.CD3.run1	255	1.0	0.06	1.0	0.06	0.0	-9.48003765595	0.0	2.41644472274
0.0	166200.0	0.0	3547.0	166200.0	520000.0	0.0	2.0	0.27	0.310000000001	0.16	0.0100000000002	1.15	0.0499999999993	0.0999999999985	0.0200000000004	0.869999999999	0.0300000000007	0.300000000001	0.219999999999	0.0699999999997	AAA113.CD3.X25.Y5.tile.tissue.png	373	1	260	373	758af0787a1f160b7a396a180904da76	0	0	0	0	0	0	0	0	0	0	0	0	0	/home/dhl_ec/bnelissen/Slides/CD3_manuscript/CD3_slides/AAA113.CD3/AAA113.CD3.run1	255	0.7	0.06	0.7	0.06	0.0	-9.47815059173	0.0249832862092	2.36679903001
0.0	444081.0	0.0	4510.0	444081.0	520000.0	0.0	1.0	0.25	0.49	0.16	0.0100000000002	2.14	0.0499999999993	0.1	0.0199999999986	1.15	0.0400000000009	0.310000000001	0.220000000001	0.0700000000015	AAA113.CD3.X25.Y6.tile.tissue.png	374	1	260	374	b6cbd9242d6b6c5f88102932256bcb39	0	0	0	0	0	0	0	0	0	0	0	0	0	/home/dhl_ec/bnelissen/Slides/CD3_manuscript/CD3_slides/AAA113.CD3/AAA113.CD3.run1	255	0.7	0.06	0.7	0.06	-5.52821526609	-10.8484741884	0.0302891980866	0.909046654334
0.0	439518.0	0.0	4604.0	439518.0	520000.0	0.0	1.0	0.18	0.27	0.16	0.0100000000002	2.23	0.0500000000011	0.109999999999	0.0100000000002	1.14	0.0400000000009	0.32	0.209999999999	0.0599999999995	AAA113.CD3.X25.Y7.tile.tissue.png	375	1	260	375	1ba319d6dfcb268d5c1d57d8fb4fce86	0	0	0	0	0	0	0	0	0	0	0	0	0	/home/dhl_ec/bnelissen/Slides/CD3_manuscript/CD3_slides/AAA113.CD3/AAA113.CD3.run1	255	0.7	0.06	0.7	0.06	-4.56291215983	-10.8532869127	0.0423243478261	0.946177834848
0.0	450245.0	0.0	4476.0	450245.0	520000.0	0.0	1.0	0.41	0.219999999999	0.16	0.0	1.27	0.0599999999995	0.1	0.0099999999984	1.04	0.0400000000009	0.309999999999	0.209999999999	0.0599999999995	AAA113.CD3.X25.Y8.tile.tissue.png	376	1	260	376	674484faa90f462a56f404269f5e9e1d	0	0	0	0	0	0	0	0	0	0	0	0	0	/home/dhl_ec/bnelissen/Slides/CD3_manuscript/CD3_slides/AAA113.CD3/AAA113.CD3.run1	255	0.7	0.06	0.7	0.06	0.0	-11.2193022367	0.0590044118341	0.901130962665
0.0	410258.0	0.0	4425.0	410258.0	520000.0	0.0	1.0	0.360000000001	0.299999999999	0.16	0.0100000000002	1.39	0.0600000000013	0.110000000001	0.0200000000004	1.14	0.0400000000009	0.309999999999	0.209999999999	0.0799999999999	AAA113.CD3.X25.Y9.tile.tissue.png	377	1	260	377	e5ac123969d07f331002fe85e9381e61	0	0	0	0	0	0	0	0	0	0	0	0	0	/home/dhl_ec/bnelissen/Slides/CD3_manuscript/CD3_slides/AAA113.CD3/AAA113.CD3.run1	255	0.7	0.06	0.7	0.06	-5.77494470137	-10.50788237	0.0294446820824	1.10925138503
21437.0	838352.0	9331.0	20349.0	838352.0	4000000.0	181.0	10.0	0.940000000001	1.25	1.24	0.0699999999979	8.41	0.43	0.85	0.200000000001	8.1	0.279999999999	2.41	1.63	0.800000000001	AAA113.CD3.X3.Y0.tile.tissue.png	378	1	2000	378	b1309553d8af5f6f292a658112c04e9c	0	0	0	0	0	0	0	0	0	0	0	0	0	/home/dhl_ec/bnelissen/Slides/CD3_manuscript/CD3_slides/AAA113.CD3/AAA113.CD3.run1	255	0.7	0.06	0.7	0.06	-9.10689006707	-12.0478017024	2.87381459489	2.82182934375
71692.0	2148910.0	24194.0	16673.0	2148910.0	4000000.0	441.0	6.0	2.42	1.32	1.22	0.0500000000011	7.95	0.42	0.810000000001	0.150000000001	10.74	0.34	2.42	1.64	0.689999999999	AAA113.CD3.X3.Y1.tile.tissue.png	379	1	2000	379	2c0f75ba33dffa8816c96f7d4692d16a	0	0	0	0	0	0	0	0	0	0	0	0	0	/home/dhl_ec/bnelissen/Slides/CD3_manuscript/CD3_slides/AAA113.CD3/AAA113.CD3.run1	255	0.7	0.06	0.7	0.06	-9.60411115791	-12.9765827878	2.25238655081	0.525463734375
21387.0	316371.0	6629.0	22442.0	316371.0	4000000.0	123.0	54.0	2.18	1.91	1.26	0.0500000000011	7.7	0.43	0.810000000001	0.220000000001	7.74	0.25	2.39	1.64	0.66	AAA113.CD3.X3.Y10.tile.tissue.png	380	1	2000	380	d2efdd8dfdd9b52349817f03096eb477	0	0	0	0	0	0	0	0	0	0	0	0	0	/home/dhl_ec/bnelissen/Slides/CD3_manuscript/CD3_slides/AAA113.CD3/AAA113.CD3.run1	255	0.7	0.06	0.7	0.06	-9.36221802146	-12.7246680729	1.75494337104	0.129273546875
70467.0	1553005.0	24399.0	29213.0	1553005.0	4000000.0	439.0	34.0	2.42	2.23	1.23	0.0599999999995	7.64	0.43	0.799999999999	0.179999999998	9.48	0.32	2.43	1.64	0.67	AAA113.CD3.X3.Y11.tile.tissue.png	381	1	2000	381	69f95fb5c900d733c9d8eeac9d51d14a	0	0	0	0	0	0	0	0	0	0	0	0	0	/home/dhl_ec/bnelissen/Slides/CD3_manuscript/CD3_slides/AAA113.CD3/AAA113.CD3.run1	255	0.7	0.06	0.7	0.06	-9.58113763358	-13.0358969136	1.84725666202	0.366202128906
179872.0	3736548.0	60927.0	15823.0	3736548.0	4000000.0	1097.0	7.0	1.54	2.26	1.24	0.0499999999993	7.98	0.42	0.85	0.0799999999999	13.65	0.439999999999	2.39	1.63	0.939999999997	AAA113.CD3.X3.Y12.tile.tissue.png	382	1	2000	382	a5be7622c165639103995093bbc6f3bb	0	0	0	0	0	0	0	0	0	0	0	0	0	/home/dhl_ec/bnelissen/Slides/CD3_manuscript/CD3_slides/AAA113.CD3/AAA113.CD3.run1	255	0.7	0.06	0.7	0.06	-9.43564174686	-12.9311981362	1.79610715875	0.647416916992
150342.0	3258033.0	51567.0	29826.0	3258033.0	4000000.0	946.0	17.0	3.24	1.97	1.24	0.0599999999995	9.46	0.43	0.810000000001	0.0900000000001	17.97	0.4	2.47	1.65	0.809999999999	AAA113.CD3.X3.Y13.tile.tissue.png	383	1	2000	383	a1c0a9d548d9ec1e7993765f88ccbcbe	0	0	0	0	0	0	0	0	0	0	0	0	0	/home/dhl_ec/bnelissen/Slides/CD3_manuscript/CD3_slides/AAA113.CD3/AAA113.CD3.run1	255	0.7	0.113280771078	0.7	0.113280771078	-9.13011302936	-13.0819262559	1.26075851523	0.420305902344
113655.0	2555298.0	40107.0	18209.0	2555298.0	4000000.0	710.0	3.0	2.38	1.88	1.27	0.0500000000011	9.87	0.43	0.809999999999	0.129999999999	12.55	0.359999999999	2.39	1.63	0.570000000002	AAA113.CD3.X3.Y14.tile.tissue.png	384	1	2000	384	5665b874c9aa00b2c3c3d77231dca558	0	0	0	0	0	0	0	0	0	0	0	0	0	/home/dhl_ec/bnelissen/Slides/CD3_manuscript/CD3_slides/AAA113.CD3/AAA113.CD3.run1	255	0.7	0.06	0.7	0.06	-9.34501448247	-12.8998612746	1.48508501993	0.580878335938
17641.0	892519.0	6084.0	21028.0	892519.0	4000000.0	103.0	30.0	1.55	2.25	1.23	0.0600000000013	7.51	0.42	0.800000000001	0.200000000001	8.6	0.269999999999	2.44	1.63	0.550000000001	AAA113.CD3.X3.Y15.tile.tissue.png	385	1	2000	385	6e2cc8eebe7ee437ef6ed3612e81aebd	0	0	0	0	0	0	0	0	0	0	0	0	0	/home/dhl_ec/bnelissen/Slides/CD3_manuscript/CD3_slides/AAA113.CD3/AAA113.CD3.run1	255	0.7	0.06	0.7	0.06	-8.33746902617	-11.5883445645	0.846715999944	0.341303228516
36311.0	845612.0	12129.0	17354.0	845612.0	4000000.0	201.0	16.0	1.36	1.71	1.22	0.0500000000011	7.66	0.41	0.809999999999	0.210000000001	9.53	0.280000000001	2.4	1.63	0.48	AAA113.CD3.X3.Y16.tile.tissue.png	386	1	2000	386	5598657026be3ba4de1fdfaa1073fc29	0	0	0	0	0	0	0	0	0	0	0	0	0	/home/dhl_ec/bnelissen/Slides/CD3_manuscript/CD3_slides/AAA113.CD3/AAA113.CD3.run1	255	0.7	0.06	0.7	0.06	-9.20318871243	-12.5611378802	1.57123998331	0.27215671875
15456.0	1100323.0	5960.0	11175.0	1100323.0	4000000.0	97.0	7.0	1.97	2.62	1.22	0.0599999999995	7.76	0.41	0.810000000001	0.190000000001	9.63	0.280000000001	2.38	1.64	0.52	AAA113.CD3.X3.Y17.tile.tissue.png	387	1	2000	387	462b80090722c9cb23b6103a8871494a	0	0	0	0	0	0	0	0	0	0	0	0	0	/home/dhl_ec/bnelissen/Slides/CD3_manuscript/CD3_slides/AAA113.CD3/AAA113.CD3.run1	255	0.7	0.06	0.7	0.06	-8.84364230484	-12.0455326243	1.12022261797	0.222305636719
78.0	8106.0	42.0	909.0	8106.0	4000000.0	1.0	5.0	1.92	2.09	1.23	0.0600000000013	7.32	0.41	0.800000000001	0.24	7.32	0.24	2.25	1.65	0.540000000001	AAA113.CD3.X3.Y18.tile.tissue.png	388	1	2000	388	ad49fc8a294aabc78cf6970212ef29dd	0	0	0	0	0	0	0	0	0	0	0	0	0	/home/dhl_ec/bnelissen/Slides/CD3_manuscript/CD3_slides/AAA113.CD3/AAA113.CD3.run1	255	0.7	0.06	0.7	0.06	-9.08003108362	-12.4244900427	2.94389101404	0.0460032312012
123.0	19713.0	71.0	1284.0	19713.0	4000000.0	1.0	4.0	2.48	1.16	1.22	0.0600000000013	7.36	0.41	0.890000000001	0.24	7.28	0.23	2.28	1.65	0.58	AAA113.CD3.X3.Y19.tile.tissue.png	389	1	2000	389	1dc8a3ecc0ab0350a209bca0d60dd97d	0	0	0	0	0	0	0	0	0	0	0	0	0	/home/dhl_ec/bnelissen/Slides/CD3_manuscript/CD3_slides/AAA113.CD3/AAA113.CD3.run1	255	0.7	0.06	0.7	0.06	-8.44510489952	-11.4187010889	1.5187347307	3.79860396313
29956.0	745306.0	9669.0	8106.0	745306.0	4000000.0	171.0	11.0	2.48	1.95	1.22	0.0599999999995	7.6	0.42	0.799999999999	0.210000000001	9.59	0.27	2.33	1.64	1.27	AAA113.CD3.X3.Y2.tile.tissue.png	390	1	2000	390	72a59533f220d10e7def4b8984222942	0	0	0	0	0	0	0	0	0	0	0	0	0	/home/dhl_ec/bnelissen/Slides/CD3_manuscript/CD3_slides/AAA113.CD3/AAA113.CD3.run1	255	0.7	0.06	0.7	0.06	-8.77400912765	-11.7109446535	1.08008493618	0.183538
0.0	0.0	0.0	0.0	0.0	282000.0	0.0	0.0	0.6	0.190000000001	0.0900000000001	0.0	0.68	0.0299999999988	0.0599999999995	0.0100000000002	0.33	0.0200000000004	0.15	0.109999999999	0.0500000000011	AAA113.CD3.X3.Y22.tile.tissue.png	391	1	2000	391	01c88d368daac5d7c7e495fd04697200	0	0	0	0	0	0	0	0	0	0	0	0	0	/home/dhl_ec/bnelissen/Slides/CD3_manuscript/CD3_slides/AAA113.CD3/AAA113.CD3.run1	255	1.0	0.06	1.0	0.06	0.0	0.0	0.0	3.58242841312
3041.0	1151492.0	918.0	20152.0	1151492.0	4000000.0	16.0	22.0	1.32	1.26	1.22	0.0599999999995	7.4	0.41	0.799999999999	0.189999999999	8.22	0.280000000001	2.43	1.65	0.489999999998	AAA113.CD3.X3.Y3.tile.tissue.png	392	1	2000	392	2ea7bef60bfc6a9a2e104d210b8cfd57	0	0	0	0	0	0	0	0	0	0	0	0	0	/home/dhl_ec/bnelissen/Slides/CD3_manuscript/CD3_slides/AAA113.CD3/AAA113.CD3.run1	255	0.7	0.06	0.7	0.06	-7.77313004284	-10.9398051131	0.184440963343	0.0680993300781
2308.0	1510668.0	666.0	31969.0	1510668.0	4000000.0	10.0	25.0	1.07	1.21	1.23	0.0499999999993	7.29	0.42	0.799999999999	0.18	8.33	0.300000000001	2.49	1.64	0.690000000001	AAA113.CD3.X3.Y4.tile.tissue.png	393	1	2000	393	45dd9949a2e535f24a7c18d735834345	0	0	0	0	0	0	0	0	0	0	0	0	0	/home/dhl_ec/bnelissen/Slides/CD3_manuscript/CD3_slides/AAA113.CD3/AAA113.CD3.run1	255	0.7	0.06	0.7	0.06	-7.16988859382	-10.2468055672	0.0879931876682	0.0452623935547
1437.0	2505433.0	483.0	43802.0	2505433.0	4000000.0	7.0	24.0	1.91	1.44	1.24	0.0599999999995	7.37	0.43	0.779999999999	0.130000000001	9.11	0.34	2.48	1.64	0.940000000001	AAA113.CD3.X3.Y5.tile.tissue.png	394	1	2000	394	50eecdfe6a77ea1fc4c0bee398e2a09d	0	0	0	0	0	0	0	0	0	0	0	0	0	/home/dhl_ec/bnelissen/Slides/CD3_manuscript/CD3_slides/AAA113.CD3/AAA113.CD3.run1	255	0.7	0.06	0.7	0.06	-7.30981844523	-10.0023703785	0.0794582485133	0.0256894143066
28576.0	1448127.0	9990.0	33636.0	1448127.0	4000000.0	173.0	26.0	1.77	1.43	1.21	0.0499999999993	7.63	0.42	0.799999999999	0.17	9.87	0.360000000001	2.45	1.64	0.59	AAA113.CD3.X3.Y6.tile.tissue.png	395	1	2000	395	14211236ec2fc722959775d07a47f711	0	0	0	0	0	0	0	0	0	0	0	0	0	/home/dhl_ec/bnelissen/Slides/CD3_manuscript/CD3_slides/AAA113.CD3/AAA113.CD3.run1	255	0.7	0.06	0.7	0.06	-8.62415737597	-12.4071608224	1.39886929952	0.670392107422
10797.0	2841706.0	4377.0	29303.0	2841706.0	4000000.0	82.0	13.0	1.96	2.66	1.23	0.0499999999993	7.5	0.43	0.82	0.120000000001	10.34	0.360000000001	2.46	1.65	0.83	AAA113.CD3.X3.Y7.tile.tissue.png	396	1	2000	396	9af26fa42338a363bece7c0d40d0fc5a	0	0	0	0	0	0	0	0	0	0	0	0	0	/home/dhl_ec/bnelissen/Slides/CD3_manuscript/CD3_slides/AAA113.CD3/AAA113.CD3.run1	255	0.7	0.06	0.7	0.06	-7.71793919738	-10.2198881841	0.574353899511	0.551092736328
38260.0	1101698.0	14082.0	27925.0	1101698.0	4000000.0	272.0	21.0	2.38	2.33	1.26	0.0500000000011	7.61	0.43	0.810000000001	0.190000000001	8.66	0.289999999999	2.43	1.64	0.499999999998	AAA113.CD3.X3.Y8.tile.tissue.png	397	1	2000	397	fd3a79b4d2e1a0111ee477844c597704	0	0	0	0	0	0	0	0	0	0	0	0	0	/home/dhl_ec/bnelissen/Slides/CD3_manuscript/CD3_slides/AAA113.CD3/AAA113.CD3.run1	255	0.7	0.06	0.7	0.06	-8.84349403237	-12.1719685455	1.66652761266	0.479182859375
28051.0	1033744.0	11094.0	9155.0	1033744.0	4000000.0	210.0	9.0	1.01	1.98	1.25	0.0500000000011	7.6	0.410000000002	0.800000000001	0.209999999999	8.3	0.290000000001	2.36	1.63	0.710000000001	AAA113.CD3.X3.Y9.tile.tissue.png	398	1	2000	398	dfe0657f3a0b6b539e3bf47021f22b93	0	0	0	0	0	0	0	0	0	0	0	0	0	/home/dhl_ec/bnelissen/Slides/CD3_manuscript/CD3_slides/AAA113.CD3/AAA113.CD3.run1	255	0.7	0.06	0.7	0.06	-8.51496063757	-11.7438972821	1.22855006084	0.140255484375
375.0	7413.0	170.0	746.0	7413.0	4000000.0	4.0	3.0	1.61	2.09	1.25	0.0599999999995	7.27	0.41	0.839999999998	0.24	7.26	0.23	2.24	1.64	0.499999999998	AAA113.CD3.X4.Y0.tile.tissue.png	399	1	2000	399	450f0491d1ef30cc996b0d717e957e80	0	0	0	0	0	0	0	0	0	0	0	0	0	/home/dhl_ec/bnelissen/Slides/CD3_manuscript/CD3_slides/AAA113.CD3/AAA113.CD3.run1	255	0.7	0.06	0.7	0.06	-8.9815739343	-10.6700794061	2.7893331428	2.19624825269
552.0	8191.0	174.0	724.0	8191.0	4000000.0	3.0	3.0	1.98	1.22	1.26	0.0599999999995	7.33	0.41	0.800000000001	0.24	7.17	0.24	2.24	1.64	0.949999999999	AAA113.CD3.X4.Y1.tile.tissue.png	400	1	2000	400	ced2ef7d26c69af9e6d4d09a308248de	0	0	0	0	0	0	0	0	0	0	0	0	0	/home/dhl_ec/bnelissen/Slides/CD3_manuscript/CD3_slides/AAA113.CD3/AAA113.CD3.run1	255	0.7	0.06	0.7	0.06	-9.05330289069	-12.0638036002	1.17504241321	0.0514425344238
58420.0	1229172.0	16131.0	8822.0	1229172.0	4000000.0	283.0	3.0	2.2	1.29	1.22	0.0500000000011	8.65	0.42	0.790000000001	0.190000000001	9.77	0.299999999999	2.37	1.63	0.52	AAA113.CD3.X4.Y10.tile.tissue.png	401	1	2000	401	0c47f6e02af17d0f1c5a9b77ac4ccaac	0	0	0	0	0	0	0	0	0	0	0	0	0	/home/dhl_ec/bnelissen/Slides/CD3_manuscript/CD3_slides/AAA113.CD3/AAA113.CD3.run1	255	0.7	0.06	0.7	0.06	-8.42643976164	-12.2681056222	1.14158644359	0.35037615625
27116.0	634300.0	10695.0	15773.0	634300.0	4000000.0	204.0	8.0	2.78	2.76	1.27	0.0599999999995	10.21	0.42	0.799999999999	0.219999999999	8.03	0.27	2.35	1.63	0.48	AAA113.CD3.X4.Y11.tile.tissue.png	402	1	2000	402	1387552ca1dca0a7426f30193a375fcb	0	0	0	0	0	0	0	0	0	0	0	0	0	/home/dhl_ec/bnelissen/Slides/CD3_manuscript/CD3_slides/AAA113.CD3/AAA113.CD3.run1	255	0.7	0.06	0.7	0.06	-9.32052563434	-12.7155798248	3.05056669723	0.154095253906
21951.0	2104991.0	7621.0	23701.0	2104991.0	4000000.0	143.0	7.0	1.54	2.09	1.3	0.0499999999993	7.54	0.42	0.810000000001	0.15	9.58	0.34	2.42	1.64	0.820000000002	AAA113.CD3.X4.Y12.tile.tissue.png	403	1	2000	403	503ecc1275be3b2e9385d90adcfc4ad7	0	0	0	0	0	0	0	0	0	0	0	0	0	/home/dhl_ec/bnelissen/Slides/CD3_manuscript/CD3_slides/AAA113.CD3/AAA113.CD3.run1	255	0.7	0.06	0.7	0.06	-9.10566108614	-12.6259425897	2.0922037912	0.329851652344
86908.0	3532741.0	33105.0	17447.0	3532741.0	4000000.0	620.0	4.0	3.27	2.42	1.23	0.0500000000011	8.11	0.42	0.800000000001	0.0799999999999	13.39	0.41	2.4	1.66	0.879999999999	AAA113.CD3.X4.Y13.tile.tissue.png	404	1	2000	404	b0f6633374d15928e474e63ae088c008	0	0	0	0	0	0	0	0	0	0	0	0	0	/home/dhl_ec/bnelissen/Slides/CD3_manuscript/CD3_slides/AAA113.CD3/AAA113.CD3.run1	255	0.7	0.06	0.7	0.06	-9.2008920381	-12.7264745061	1.65212743011	0.920064990234
41433.0	1976629.0	14221.0	25352.0	1976629.0	4000000.0	236.0	16.0	1.79	1.45	1.28	0.0599999999995	7.89	0.42	0.799999999999	0.15	13.01	0.33	2.43	1.62	0.82	AAA113.CD3.X4.Y14.tile.tissue.png	405	1	2000	405	4262d3cbdb8b3165dc036c57f64e3e04	0	0	0	0	0	0	0	0	0	0	0	0	0	/home/dhl_ec/bnelissen/Slides/CD3_manuscript/CD3_slides/AAA113.CD3/AAA113.CD3.run1	255	0.7	0.06	0.7	0.06	-8.75719695034	-12.5197065646	1.22621972942	1.00249434375
33126.0	1575937.0	10782.0	27519.0	1575937.0	4000000.0	189.0	17.0	2.86	1.35	1.24	0.0499999999993	7.8	0.42	0.809999999999	0.18	10.65	0.309999999999	2.42	1.65	0.669999999998	AAA113.CD3.X4.Y15.tile.tissue.png	406	1	2000	406	8b91c9f427a1ba3eb3e6e85425398bb6	0	0	0	0	0	0	0	0	0	0	0	0	0	/home/dhl_ec/bnelissen/Slides/CD3_manuscript/CD3_slides/AAA113.CD3/AAA113.CD3.run1	255	0.7	0.06	0.7	0.06	-8.54533660328	-12.4453922562	1.0055706461	0.812670027344
63630.0	2945928.0	26855.0	13977.0	2945928.0	4000000.0	538.0	12.0	1.7	1.4	1.28	0.0500000000011	7.48	0.41	0.82	0.119999999999	11.3	0.379999999999	2.39	1.66	1.4	AAA113.CD3.X4.Y16.tile.tissue.png	407	1	2000	407	5bdac437c9bbdc3524960f8456751a1a	0	0	0	0	0	0	0	0	0	0	0	0	0	/home/dhl_ec/bnelissen/Slides/CD3_manuscript/CD3_slides/AAA113.CD3/AAA113.CD3.run1	255	0.7	0.06	0.7	0.06	-8.71312645276	-11.9904811998	0.937712582399	0.306158537109
87418.0	2639237.0	29971.0	14641.0	2639237.0	4000000.0	550.0	5.0	1.96	1.98	1.25	0.0500000000011	7.41	0.43	0.859999999999	0.130000000001	12.05	0.359999999999	2.38	1.64	0.6	AAA113.CD3.X4.Y17.tile.tissue.png	408	1	2000	408	59672bad4f26361fe44cd3ad443373ce	0	0	0	0	0	0	0	0	0	0	0	0	0	/home/dhl_ec/bnelissen/Slides/CD3_manuscript/CD3_slides/AAA113.CD3/AAA113.CD3.run1	255	0.7	0.06	0.7	0.06	-8.62477222082	-12.3245877025	0.946466199618	0.294877277344
6796.0	487402.0	2267.0	4518.0	487402.0	4000000.0	38.0	3.0	1.79	1.74	1.28	0.0600000000013	7.57	0.409999999998	0.800000000001	0.220000000001	7.66	0.25	2.29	1.65	0.540000000001	AAA113.CD3.X4.Y18.tile.tissue.png	409	1	2000	409	83bf5f3149ffcbe129bb4f8045236054	0	0	0	0	0	0	0	0	0	0	0	0	0	/home/dhl_ec/bnelissen/Slides/CD3_manuscript/CD3_slides/AAA113.CD3/AAA113.CD3.run1	255	0.7	0.06	0.7	0.06	-8.13432526822	-11.6048171526	0.845110648062	0.0872324179688
119.0	11247.0	72.0	1242.0	11247.0	4000000.0	2.0	6.0	2.79	1.3	1.27	0.0599999999995	7.28	0.4	0.85	0.230000000001	7.15	0.23	2.24	1.65	0.5	AAA113.CD3.X4.Y19.tile.tissue.png	410	1	2000	410	6c7614e99fc24a9fe9e8394e76a4cd15	0	0	0	0	0	0	0	0	0	0	0	0	0	/home/dhl_ec/bnelissen/Slides/CD3_manuscript/CD3_slides/AAA113.CD3/AAA113.CD3.run1	255	0.7	0.06	0.7	0.06	-8.78777585788	-11.3359002749	2.44065800645	3.7581919314
3044.0	153049.0	1043.0	7374.0	153049.0	4000000.0	16.0	15.0	3.05	3.45	1.2	0.0499999999993	7.35	0.41	0.790000000001	0.230000000001	7.39	0.23	2.35	1.63	1.79	AAA113.CD3.X4.Y2.tile.tissue.png	411	1	2000	411	faed90d91252c4d1d9dae058941cbde7	0	0	0	0	0	0	0	0	0	0	0	0	0	/home/dhl_ec/bnelissen/Slides/CD3_manuscript/CD3_slides/AAA113.CD3/AAA113.CD3.run1	255	0.7	0.06	0.7	0.06	-8.57116007547	-11.8723594561	0.826731008839	0.0930385546875
566.0	4022.0	188.0	288.0	4022.0	282000.0	2.0	1.0	0.59	0.160000000002	0.0900000000001	0.0	0.74	0.0399999999991	0.0599999999995	0.0100000000002	0.49	0.0300000000007	0.16	0.110000000001	0.0499999999993	AAA113.CD3.X4.Y22.tile.tissue.png	412	1	2000	412	f1684c3ef7d75980fe6999caf6a7d342	0	0	0	0	0	0	0	0	0	0	0	0	0	/home/dhl_ec/bnelissen/Slides/CD3_manuscript/CD3_slides/AAA113.CD3/AAA113.CD3.run1	255	0.7	0.06	0.7	0.06	-8.37382672285	-12.0014312978	0.98318388615	1.39861170905
10375.0	324535.0	4174.0	16403.0	324535.0	4000000.0	83.0	35.0	1.28	1.33	1.23	0.0499999999993	7.59	0.43	0.809999999999	0.23	7.73	0.25	2.37	1.63	0.5	AAA113.CD3.X4.Y3.tile.tissue.png	413	1	2000	413	1ab891622014244de91c92a97f8b14fd	0	0	0	0	0	0	0	0	0	0	0	0	0	/home/dhl_ec/bnelissen/Slides/CD3_manuscript/CD3_slides/AAA113.CD3/AAA113.CD3.run1	255	0.7	0.06	0.7	0.06	-9.32800543645	-12.4248090237	2.09583176251	0.14379940625
0.0	234705.0	0.0	13163.0	234705.0	4000000.0	0.0	21.0	1.05	1.3	1.27	0.0499999999993	7.38	0.42	0.790000000001	0.230000000001	6.95	0.16	2.39	1.64	0.530000000001	AAA113.CD3.X4.Y4.tile.tissue.png	414	1	2000	414	718862cb56b6c1de497996a209d9e114	0	0	0	0	0	0	0	0	0	0	0	0	0	/home/dhl_ec/bnelissen/Slides/CD3_manuscript/CD3_slides/AAA113.CD3/AAA113.CD3.run1	255	0.7	0.06	0.7	0.06	-7.05905370768	-10.735909622	0.134965173925	0.0301409172363
427.0	1386461.0	224.0	29216.0	1386461.0	4000000.0	5.0	18.0	0.98	2.08	1.25	0.0599999999995	7.39	0.42	0.800000000001	0.179999999998	8.2	0.289999999999	2.46	1.64	0.519999999999	AAA113.CD3.X4.Y5.tile.tissue.png	415	1	2000	415	2f98ff8067303c10d60a67ee02d0f38a	0	0	0	0	0	0	0	0	0	0	0	0	0	/home/dhl_ec/bnelissen/Slides/CD3_manuscript/CD3_slides/AAA113.CD3/AAA113.CD3.run1	255	0.7	0.06	0.7	0.06	-7.1722270912	-10.65607016	0.0761063462657	0.0176406977539
78.0	677802.0	39.0	25460.0	677802.0	4000000.0	1.0	23.0	1.59	1.52	1.26	0.0599999999995	7.43	0.43	0.800000000001	0.209999999999	7.72	0.27	2.4	1.65	0.869999999999	AAA113.CD3.X4.Y6.tile.tissue.png	416	1	2000	416	33fe96630b214aa1965b4656e2b60c76	0	0	0	0	0	0	0	0	0	0	0	0	0	/home/dhl_ec/bnelissen/Slides/CD3_manuscript/CD3_slides/AAA113.CD3/AAA113.CD3.run1	255	0.7	0.06	0.7	0.06	-6.62513817556	-11.0825210438	0.065903099173	0.0205557722168
694.0	1522056.0	341.0	30401.0	1522056.0	4000000.0	8.0	19.0	1.84	1.44	1.25	0.0499999999993	7.4	0.469999999999	0.779999999999	0.18	8.4	0.299999999999	2.47	1.65	0.860000000001	AAA113.CD3.X4.Y7.tile.tissue.png	417	1	2000	417	d10899bc65b3e7c86dd32bbde9dd7add	0	0	0	0	0	0	0	0	0	0	0	0	0	/home/dhl_ec/bnelissen/Slides/CD3_manuscript/CD3_slides/AAA113.CD3/AAA113.CD3.run1	255	0.7	0.06	0.7	0.06	-7.13435154762	-10.4268297385	0.0816309412545	0.0274303642578
54812.0	1361570.0	20636.0	9128.0	1361570.0	4000000.0	408.0	7.0	1.33	1.28	1.2	0.0599999999995	7.6	0.41	0.800000000001	0.18	9.04	0.43	2.31	1.63	0.67	AAA113.CD3.X4.Y8.tile.tissue.png	418	1	2000	418	3f2f70e882392f625df2bee9e9ccdad3	0	0	0	0	0	0	0	0	0	0	0	0	0	/home/dhl_ec/bnelissen/Slides/CD3_manuscript/CD3_slides/AAA113.CD3/AAA113.CD3.run1	255	0.7	0.06	0.7	0.06	-8.48159375243	-11.8103367741	0.737005951841	0.141081439453
136516.0	3730195.0	54297.0	9457.0	3730195.0	4000000.0	1048.0	2.0	2.13	1.19	1.24	0.0500000000011	7.9	0.41	0.810000000001	0.0799999999999	13.41	0.42	2.35	1.66	1.0	AAA113.CD3.X4.Y9.tile.tissue.png	419	1	2000	419	8f3d14ef60570cac6ae53d26207ea2bf	0	0	0	0	0	0	0	0	0	0	0	0	0	/home/dhl_ec/bnelissen/Slides/CD3_manuscript/CD3_slides/AAA113.CD3/AAA113.CD3.run1	255	0.7	0.0723928569552	0.7	0.0723928569552	-8.56756287535	-12.0523274536	0.885478524042	0.220709132813
0.0	6590.0	0.0	536.0	6590.0	4000000.0	0.0	2.0	1.41	1.3	1.21	0.0699999999997	7.29	0.440000000001	0.82	0.23	6.72	0.139999999999	2.24	1.63	0.700000000001	AAA113.CD3.X5.Y0.tile.tissue.png	420	1	2000	420	8679e35abb3a8c852bc2e8eeac8bc8d6	0	0	0	0	0	0	0	0	0	0	0	0	0	/home/dhl_ec/bnelissen/Slides/CD3_manuscript/CD3_slides/AAA113.CD3/AAA113.CD3.run1	255	0.7	0.06	0.7	0.06	-8.26514820807	-11.0012918422	2.55115672496	2.25440332825
0.0	3532.0	0.0	388.0	3532.0	4000000.0	0.0	2.0	2.27	1.63	1.23	0.0500000000011	7.33	0.41	0.76	0.24	6.65	0.149999999998	2.24	1.64	0.77	AAA113.CD3.X5.Y1.tile.tissue.png	421	1	2000	421	fad36ec89e3103b85d8ace2081188f35	0	0	0	0	0	0	0	0	0	0	0	0	0	/home/dhl_ec/bnelissen/Slides/CD3_manuscript/CD3_slides/AAA113.CD3/AAA113.CD3.run1	255	0.7	0.06	0.7	0.06	-7.9673570783	-12.4272955166	1.41442645986	0.0542994367676
113587.0	3790700.0	48745.0	7996.0	3790700.0	4000000.0	1004.0	1.0	2.35	2.13	1.28	0.0499999999993	7.56	0.4	0.820000000002	0.0699999999997	11.57	0.41	2.55	1.58	1.2	AAA113.CD3.X5.Y10.tile.tissue.png	422	1	2000	422	fdb31c0971d95b99f683924f0217f0c7	0	0	0	0	0	0	0	0	0	0	0	0	0	/home/dhl_ec/bnelissen/Slides/CD3_manuscript/CD3_slides/AAA113.CD3/AAA113.CD3.run1	255	0.7	0.0771727020153	0.7	0.0771727020153	-7.8944121208	-10.9804961259	0.182538706082	0.0546264074707
9719.0	718951.0	4024.0	10638.0	718951.0	4000000.0	80.0	10.0	1.85	2.1	1.18	0.0599999999995	7.22	0.389999999999	0.759999999998	0.199999999999	7.47	0.25	2.25	1.58	1.36	AAA113.CD3.X5.Y11.tile.tissue.png	423	1	2000	423	443a09ffc76eb00b85b0ed662017d16b	0	0	0	0	0	0	0	0	0	0	0	0	0	/home/dhl_ec/bnelissen/Slides/CD3_manuscript/CD3_slides/AAA113.CD3/AAA113.CD3.run1	255	0.7	0.06	0.7	0.06	-8.26658921366	-11.7710181394	1.59336006824	0.308439384766
0.0	15749.0	0.0	1297.0	15749.0	4000000.0	0.0	4.0	0.98	1.16	1.21	0.0499999999993	7.22	0.41	0.790000000001	0.230000000001	6.44	0.139999999999	2.18	1.57	0.480000000001	AAA113.CD3.X5.Y12.tile.tissue.png	424	1	2000	424	0773315df671baef8282616947355271	0	0	0	0	0	0	0	0	0	0	0	0	0	/home/dhl_ec/bnelissen/Slides/CD3_manuscript/CD3_slides/AAA113.CD3/AAA113.CD3.run1	255	0.7	0.06	0.7	0.06	-7.27098564125	-12.1118902319	0.520838448642	0.0501171060791
38249.0	1208699.0	12583.0	22012.0	1208699.0	4000000.0	224.0	16.0	1.25	1.28	1.2	0.0499999999993	7.67	0.4	0.77	0.18	9.38	0.280000000001	2.31	1.56	0.66	AAA113.CD3.X5.Y13.tile.tissue.png	425	1	2000	425	fce8a69001cbcc620eb9664bf03ba0d2	0	0	0	0	0	0	0	0	0	0	0	0	0	/home/dhl_ec/bnelissen/Slides/CD3_manuscript/CD3_slides/AAA113.CD3/AAA113.CD3.run1	255	0.7	0.06	0.7	0.06	-9.36444953871	-12.7732677569	1.45754339431	0.50480334375
79530.0	1748484.0	29314.0	30948.0	1748484.0	4000000.0	522.0	16.0	1.09	1.27	1.3	0.0500000000011	8.08	0.41	0.77	0.16	11.65	0.32	2.33	1.6	0.9	AAA113.CD3.X5.Y14.tile.tissue.png	426	1	2000	426	4cfb6e680f50b452b0bc5829f8e6ddd6	0	0	0	0	0	0	0	0	0	0	0	0	0	/home/dhl_ec/bnelissen/Slides/CD3_manuscript/CD3_slides/AAA113.CD3/AAA113.CD3.run1	255	0.7	0.06	0.7	0.06	-9.57394026765	-12.7976535188	1.63618585868	0.639216326172
113044.0	2378126.0	38933.0	18195.0	2378126.0	4000000.0	721.0	9.0	1.74	1.75	1.2	0.0499999999993	7.64	0.41	0.790000000001	0.129999999999	11.66	0.34	2.35	1.58	0.530000000001	AAA113.CD3.X5.Y15.tile.tissue.png	427	1	2000	427	00264f866eba9a3772d2d9f39fff653a	0	0	0	0	0	0	0	0	0	0	0	0	0	/home/dhl_ec/bnelissen/Slides/CD3_manuscript/CD3_slides/AAA113.CD3/AAA113.CD3.run1	255	0.7	0.06	0.7	0.06	-9.57039059708	-12.6554937031	1.86587651418	0.687740751953
80952.0	1693114.0	28423.0	12988.0	1693114.0	4000000.0	509.0	9.0	1.46	1.39	1.18	0.0599999999995	7.41	0.4	0.780000000001	0.16	10.39	0.309999999999	2.29	1.57	0.5	AAA113.CD3.X5.Y16.tile.tissue.png	428	1	2000	428	2397ba91f37dab81ab0c3a6c114a151a	0	0	0	0	0	0	0	0	0	0	0	0	0	/home/dhl_ec/bnelissen/Slides/CD3_manuscript/CD3_slides/AAA113.CD3/AAA113.CD3.run1	255	0.7	0.06	0.7	0.06	-8.47890993526	-12.2243025486	0.710037970721	0.231431820313
96999.0	3644704.0	30406.0	9987.0	3644704.0	4000000.0	495.0	1.0	1.32	1.31	1.21	0.0500000000011	7.95	0.41	0.819999999998	0.0799999999999	13.49	0.4	2.31	1.63	0.699999999999	AAA113.CD3.X5.Y17.tile.tissue.png	429	1	2000	429	3ea278604108192098b42cf97f83cc2d	0	0	0	0	0	0	0	0	0	0	0	0	0	/home/dhl_ec/bnelissen/Slides/CD3_manuscript/CD3_slides/AAA113.CD3/AAA113.CD3.run1	255	0.868462372263	0.140723094722	0.868462372263	0.140723094722	-6.15028147387	-12.3291432377	0.235826921734	0.149899201172
56646.0	2639194.0	19497.0	13146.0	2639194.0	4000000.0	337.0	3.0	2.13	1.68	1.27	0.0599999999995	7.02	0.4	0.780000000001	0.130000000001	19.16	0.35	2.3	1.58	0.75	AAA113.CD3.X5.Y18.tile.tissue.png	430	1	2000	430	05f7b62d77c2e625f5f2ea4b39dc6df4	0	0	0	0	0	0	0	0	0	0	0	0	0	/home/dhl_ec/bnelissen/Slides/CD3_manuscript/CD3_slides/AAA113.CD3/AAA113.CD3.run1	255	0.7	0.06	0.7	0.06	-8.62885627125	-12.0112488031	0.550968990053	0.366029902344
7365.0	325198.0	3025.0	3496.0	325198.0	4000000.0	35.0	1.0	1.87	1.55	1.21	0.0499999999993	6.97	0.389999999999	0.759999999998	0.210000000001	7.69	0.24	2.19	1.57	0.57	AAA113.CD3.X5.Y19.tile.tissue.png	431	1	2000	431	8c274a5ffa3877f6bfd4ab87261fd662	0	0	0	0	0	0	0	0	0	0	0	0	0	/home/dhl_ec/bnelissen/Slides/CD3_manuscript/CD3_slides/AAA113.CD3/AAA113.CD3.run1	255	0.7	0.06	0.7	0.06	-8.76920107642	-11.9088795846	0.98806046729	0.131101484375
57.0	3172.0	34.0	355.0	3172.0	4000000.0	1.0	2.0	2.21	2.51	1.22	0.0499999999993	6.96	0.379999999999	0.76	0.23	6.81	0.219999999999	2.15	1.58	0.890000000001	AAA113.CD3.X5.Y2.tile.tissue.png	432	1	2000	432	f6adffdd7b9e84b54b8ac0de71cffbd3	0	0	0	0	0	0	0	0	0	0	0	0	0	/home/dhl_ec/bnelissen/Slides/CD3_manuscript/CD3_slides/AAA113.CD3/AAA113.CD3.run1	255	0.7	0.06	0.7	0.06	-7.41152510751	-12.1974278102	0.711665293993	0.0445564665527
0.0	0.0	0.0	0.0	0.0	4000000.0	0.0	0.0	1.02	1.46	1.2	0.0599999999995	5.88	0.32	0.9	0.23	4.81	0.129999999999	2.1	1.58	0.52	AAA113.CD3.X5.Y20.tile.tissue.png	433	1	2000	433	99b7a55a3303fb9bfd37a7e759febbb6	0	0	0	0	0	0	0	0	0	0	0	0	0	/home/dhl_ec/bnelissen/Slides/CD3_manuscript/CD3_slides/AAA113.CD3/AAA113.CD3.run1	255	1.0	0.06	1.0	0.06	0.0	0.0	0.0	8.818147
0.0	0.0	0.0	0.0	0.0	282000.0	0.0	0.0	0.99	1.58	0.0900000000001	0.0	0.67	0.0300000000007	0.0599999999995	0.0199999999986	0.32	0.0200000000004	0.15	0.109999999999	0.0499999999993	AAA113.CD3.X5.Y22.tile.tissue.png	434	1	2000	434	f002577fecf25c18e02635de769782d4	0	0	0	0	0	0	0	0	0	0	0	0	0	/home/dhl_ec/bnelissen/Slides/CD3_manuscript/CD3_slides/AAA113.CD3/AAA113.CD3.run1	255	1.0	0.06	1.0	0.06	0.0	-10.9035607098	0.0	2.49138001092
16221.0	528507.0	5555.0	31556.0	528507.0	4000000.0	100.0	45.0	1.42	1.36	1.15	0.0500000000011	7.17	0.400000000001	0.77	0.200000000001	7.49	0.25	2.29	1.58	0.52	AAA113.CD3.X5.Y3.tile.tissue.png	435	1	2000	435	0122cca34e782c1df17b99537de05f4a	0	0	0	0	0	0	0	0	0	0	0	0	0	/home/dhl_ec/bnelissen/Slides/CD3_manuscript/CD3_slides/AAA113.CD3/AAA113.CD3.run1	255	0.7	0.06	0.7	0.06	-9.30853489487	-12.2749533214	1.6304410383	0.130868976562
38530.0	705268.0	13178.0	25467.0	705268.0	4000000.0	231.0	27.0	1.32	1.27	1.2	0.0499999999993	7.48	0.419999999998	0.799999999999	0.209999999999	8.1	0.27	2.41	1.61	0.52	AAA113.CD3.X5.Y4.tile.tissue.png	436	1	2000	436	66f10be3a65317ea964e76322c906eef	0	0	0	0	0	0	0	0	0	0	0	0	0	/home/dhl_ec/bnelissen/Slides/CD3_manuscript/CD3_slides/AAA113.CD3/AAA113.CD3.run1	255	0.7	0.06	0.7	0.06	-9.54089938728	-12.5359847099	2.08310617728	0.188672517578
3912.0	230166.0	1224.0	14962.0	230166.0	4000000.0	21.0	33.0	1.28	1.26	1.19	0.0499999999993	6.48	0.42	0.77	0.200000000001	6.71	0.24	2.29	1.59	0.92	AAA113.CD3.X5.Y5.tile.tissue.png	437	1	2000	437	d73700bf689f107c7e04201db41c699a	0	0	0	0	0	0	0	0	0	0	0	0	0	/home/dhl_ec/bnelissen/Slides/CD3_manuscript/CD3_slides/AAA113.CD3/AAA113.CD3.run1	255	0.7	0.06	0.7	0.06	-8.47987007148	-11.3209546401	0.666538568839	0.067236140625
59.0	449432.0	34.0	25973.0	449432.0	4000000.0	1.0	38.0	3.05	1.3	1.24	0.0499999999993	7.05	0.410000000002	0.760000000002	0.220000000001	7.24	0.24	2.38	1.58	0.539999999999	AAA113.CD3.X5.Y6.tile.tissue.png	438	1	2000	438	0ad86095ab2f1153ecd471ce00a4c136	0	0	0	0	0	0	0	0	0	0	0	0	0	/home/dhl_ec/bnelissen/Slides/CD3_manuscript/CD3_slides/AAA113.CD3/AAA113.CD3.run1	255	0.7	0.06	0.7	0.06	-7.13535558058	-11.257328649	0.117750431136	0.0231456879883
0.0	87812.0	0.0	7878.0	87812.0	4000000.0	0.0	21.0	1.69	1.42	1.17	0.0599999999995	7.06	0.380000000001	0.77	0.23	6.41	0.15	2.3	1.59	1.1	AAA113.CD3.X5.Y7.tile.tissue.png	439	1	2000	439	98e4adb042dbcaca0b6e7a3abd3feeef	0	0	0	0	0	0	0	0	0	0	0	0	0	/home/dhl_ec/bnelissen/Slides/CD3_manuscript/CD3_slides/AAA113.CD3/AAA113.CD3.run1	255	0.7	0.06	0.7	0.06	-6.62548207225	-11.5538543683	0.133211066307	0.0324238182983
36460.0	684941.0	14127.0	14194.0	684941.0	4000000.0	265.0	12.0	1.41	1.31	1.21	0.0599999999995	7.92	0.4	0.809999999999	0.199999999999	7.86	0.26	2.27	1.56	1.07	AAA113.CD3.X5.Y8.tile.tissue.png	440	1	2000	440	976a97847cebcd7f2d9cf3a48ed4fda2	0	0	0	0	0	0	0	0	0	0	0	0	0	/home/dhl_ec/bnelissen/Slides/CD3_manuscript/CD3_slides/AAA113.CD3/AAA113.CD3.run1	255	0.7	0.06	0.7	0.06	-9.51999154658	-12.6124619833	2.75180475705	0.174127515625
73654.0	3016384.0	29545.0	18779.0	3016384.0	4000000.0	561.0	12.0	2.76	1.69	1.21	0.0599999999995	7.1	0.41	0.829999999998	0.110000000001	10.97	0.360000000001	2.21	1.52	0.559999999998	AAA113.CD3.X5.Y9.tile.tissue.png	441	1	2000	441	7a132e1e00f8f58556f48f70f9221b20	0	0	0	0	0	0	0	0	0	0	0	0	0	/home/dhl_ec/bnelissen/Slides/CD3_manuscript/CD3_slides/AAA113.CD3/AAA113.CD3.run1	255	0.7	0.06	0.7	0.06	-8.86685528019	-11.9801220352	1.06857215402	0.34345409082
10578.0	128344.0	3775.0	2728.0	128344.0	4000000.0	74.0	3.0	1.02	1.34	1.31	0.0599999999995	7.15	0.369999999999	0.780000000001	0.209999999999	6.61	0.24	2.2	1.52	0.59	AAA113.CD3.X6.Y0.tile.tissue.png	442	1	2000	442	b014721b776c31138f186a996142201d	0	0	0	0	0	0	0	0	0	0	0	0	0	/home/dhl_ec/bnelissen/Slides/CD3_manuscript/CD3_slides/AAA113.CD3/AAA113.CD3.run1	255	0.7	0.06	0.7	0.06	-8.41611070971	-10.6654162735	1.27180550531	1.81295213867
40951.0	585706.0	15272.0	10788.0	585706.0	4000000.0	285.0	11.0	1.76	2.35	1.26	0.0499999999993	7.0	0.389999999999	0.780000000001	0.200000000001	7.72	0.25	2.29	1.58	0.91	AAA113.CD3.X6.Y1.tile.tissue.png	443	1	2000	443	865aa883a3f4042f2c4021fe4ce0a788	0	0	0	0	0	0	0	0	0	0	0	0	0	/home/dhl_ec/bnelissen/Slides/CD3_manuscript/CD3_slides/AAA113.CD3/AAA113.CD3.run1	255	0.7	0.06	0.7	0.06	-8.99527929382	-12.1843664859	1.96665257768	0.168244152344
59448.0	3980311.0	22546.0	9215.0	3980311.0	4000000.0	474.0	1.0	3.88	2.44	1.16	0.0499999999993	7.42	0.4	0.820000000002	0.0699999999997	18.76	0.42	2.31	1.62	0.48	AAA113.CD3.X6.Y10.tile.tissue.png	444	1	2000	444	80be18e00a4f9074e3e280630c82b17a	0	0	0	0	0	0	0	0	0	0	0	0	0	/home/dhl_ec/bnelissen/Slides/CD3_manuscript/CD3_slides/AAA113.CD3/AAA113.CD3.run1	255	0.7	0.119057210136	0.7	0.119057210136	-8.53685458293	-12.8536465641	0.33279076538	0.434026608276
31863.0	1984377.0	10910.0	22037.0	1984377.0	4000000.0	175.0	12.0	2.84	1.64	1.17	0.0599999999995	7.53	0.41	0.769999999999	0.16	12.81	0.32	2.23	1.52	0.52	AAA113.CD3.X6.Y11.tile.tissue.png	445	1	2000	445	27bc8be57a1d8c10dfe2987faa288737	0	0	0	0	0	0	0	0	0	0	0	0	0	/home/dhl_ec/bnelissen/Slides/CD3_manuscript/CD3_slides/AAA113.CD3/AAA113.CD3.run1	255	0.7	0.06	0.7	0.06	-8.88121023653	-12.1950321109	0.939665981085	0.991763294922
0.0	834097.0	0.0	22342.0	834097.0	4000000.0	0.0	24.0	1.89	1.75	1.26	0.0500000000011	6.81	0.41	0.76	0.190000000001	7.17	0.190000000001	2.38	1.58	1.1	AAA113.CD3.X6.Y12.tile.tissue.png	446	1	2000	446	3752ab404035f5c50f55a476b13491a4	0	0	0	0	0	0	0	0	0	0	0	0	0	/home/dhl_ec/bnelissen/Slides/CD3_manuscript/CD3_slides/AAA113.CD3/AAA113.CD3.run1	255	0.7	0.06	0.7	0.06	-5.64338231063	-11.0418563717	0.0314000209917	0.0147321660767
11993.0	556036.0	4146.0	16998.0	556036.0	4000000.0	73.0	16.0	2.47	1.38	1.22	0.0499999999993	6.78	0.389999999999	0.730000000001	0.199999999999	7.2	0.360000000001	2.35	1.59	0.51	AAA113.CD3.X6.Y13.tile.tissue.png	447	1	2000	447	0d2d11818d682cc3274d7860fa35de82	0	0	0	0	0	0	0	0	0	0	0	0	0	/home/dhl_ec/bnelissen/Slides/CD3_manuscript/CD3_slides/AAA113.CD3/AAA113.CD3.run1	255	0.7	0.06	0.7	0.06	-8.06467313491	-11.3786377257	1.09063660528	0.273299984375
18576.0	392926.0	6492.0	7334.0	392926.0	4000000.0	104.0	5.0	2.66	1.76	1.24	0.0800000000017	6.61	0.4	0.780000000001	0.209999999999	7.98	0.24	2.35	1.61	0.960000000001	AAA113.CD3.X6.Y14.tile.tissue.png	448	1	2000	448	994e666d6e2bb6d5f748ebbfa2b19f3c	0	0	0	0	0	0	0	0	0	0	0	0	0	/home/dhl_ec/bnelissen/Slides/CD3_manuscript/CD3_slides/AAA113.CD3/AAA113.CD3.run1	255	0.7	0.06	0.7	0.06	-9.11711210369	-12.1672470568	1.22734625947	0.182337824219
85072.0	2118348.0	30269.0	14746.0	2118348.0	4000000.0	550.0	5.0	2.79	1.24	1.19	0.0599999999995	7.01	0.41	0.780000000001	0.130000000001	10.8	0.34	2.4	1.55	0.92	AAA113.CD3.X6.Y15.tile.tissue.png	449	1	2000	449	4baa63cad0a3c8173183c8ba197e6e39	0	0	0	0	0	0	0	0	0	0	0	0	0	/home/dhl_ec/bnelissen/Slides/CD3_manuscript/CD3_slides/AAA113.CD3/AAA113.CD3.run1	255	0.7	0.06	0.7	0.06	-8.87978277898	-12.287783169	1.33471630015	0.284695058594
56840.0	2164170.0	20460.0	20172.0	2164170.0	4000000.0	384.0	7.0	2.2	1.45	1.26	0.0499999999993	8.01	0.41	0.779999999999	0.139999999999	12.56	0.33	2.31	1.58	0.940000000001	AAA113.CD3.X6.Y16.tile.tissue.png	450	1	2000	450	947b1437dcd257800c24a76993e71eed	0	0	0	0	0	0	0	0	0	0	0	0	0	/home/dhl_ec/bnelissen/Slides/CD3_manuscript/CD3_slides/AAA113.CD3/AAA113.CD3.run1	255	0.7	0.06	0.7	0.06	-9.02129846458	-12.4896610881	1.08831840023	0.566497472656
75356.0	2783981.0	27711.0	13132.0	2783981.0	4000000.0	490.0	3.0	3.16	2.06	1.25	0.0499999999993	7.4	0.41	0.810000000001	0.120000000001	13.92	0.360000000001	2.27	1.51	1.17	AAA113.CD3.X6.Y17.tile.tissue.png	451	1	2000	451	807d709921ca2a9bb93b6e6b8b4fe5cc	0	0	0	0	0	0	0	0	0	0	0	0	0	/home/dhl_ec/bnelissen/Slides/CD3_manuscript/CD3_slides/AAA113.CD3/AAA113.CD3.run1	255	0.7	0.103733878594	0.7	0.103733878594	-8.88590639566	-12.4125058933	0.839474992713	0.297945117187
80935.0	3092035.0	28391.0	12586.0	3092035.0	4000000.0	507.0	5.0	2.64	2.02	1.16	0.0399999999991	6.74	0.4	0.750000000002	0.0900000000001	11.01	0.370000000001	2.19	1.52	1.49	AAA113.CD3.X6.Y18.tile.tissue.png	452	1	2000	452	7bfd02e7f2d9355d939513adefb4d6bd	0	0	0	0	0	0	0	0	0	0	0	0	0	/home/dhl_ec/bnelissen/Slides/CD3_manuscript/CD3_slides/AAA113.CD3/AAA113.CD3.run1	255	0.7	0.06	0.7	0.06	-8.94291295054	-12.3024897666	1.26611209609	0.550816335938
185.0	31664.0	77.0	1548.0	31664.0	4000000.0	1.0	2.0	1.49	1.93	1.14	0.0499999999993	7.07	0.390000000001	0.770000000002	0.230000000001	6.79	0.219999999999	2.16	1.58	0.789999999997	AAA113.CD3.X6.Y19.tile.tissue.png	453	1	2000	453	b900a89615fc6fc02112294e379dec93	0	0	0	0	0	0	0	0	0	0	0	0	0	/home/dhl_ec/bnelissen/Slides/CD3_manuscript/CD3_slides/AAA113.CD3/AAA113.CD3.run1	255	0.7	0.06	0.7	0.06	-8.01926734193	-12.143229539	1.47952253738	0.148333620117
1402.0	891930.0	484.0	32591.0	891930.0	4000000.0	10.0	35.0	2.45	1.28	1.2	0.0500000000011	7.28	0.42	0.780000000001	0.190000000001	7.62	0.27	2.42	1.64	0.59	AAA113.CD3.X6.Y2.tile.tissue.png	454	1	2000	454	00c943d793a5693af0d79d235b287b9a	0	0	0	0	0	0	0	0	0	0	0	0	0	/home/dhl_ec/bnelissen/Slides/CD3_manuscript/CD3_slides/AAA113.CD3/AAA113.CD3.run1	255	0.7	0.06	0.7	0.06	-6.90856321883	-10.1694562809	0.101126276421	0.0304943310547
0.0	0.0	0.0	0.0	0.0	4000000.0	0.0	0.0	1.14	1.16	1.16	0.0699999999997	6.6	0.32	0.799999999997	0.23	4.74	0.129999999999	2.09	1.58	0.48	AAA113.CD3.X6.Y20.tile.tissue.png	455	1	2000	455	25a697c79cdf6f041889c357c388dd6e	0	0	0	0	0	0	0	0	0	0	0	0	0	/home/dhl_ec/bnelissen/Slides/CD3_manuscript/CD3_slides/AAA113.CD3/AAA113.CD3.run1	255	1.0	0.06	1.0	0.06	0.0	-9.96524904618	0.0	6.76739616518
0.0	0.0	0.0	0.0	0.0	282000.0	0.0	0.0	0.939999999999	0.58	0.0900000000001	0.0100000000002	0.66	0.0199999999986	0.0599999999995	0.0200000000004	0.32	0.0099999999984	0.15	0.120000000001	0.0399999999991	AAA113.CD3.X6.Y22.tile.tissue.png	456	1	2000	456	696e7df08fd9616a2be166b0b887937c	0	0	0	0	0	0	0	0	0	0	0	0	0	/home/dhl_ec/bnelissen/Slides/CD3_manuscript/CD3_slides/AAA113.CD3/AAA113.CD3.run1	255	1.0	0.06	1.0	0.06	0.0	-10.4881437852	0.0	3.11823455586
19471.0	697601.0	6287.0	30192.0	697601.0	4000000.0	111.0	34.0	1.24	1.33	1.2	0.0499999999993	7.41	0.440000000001	0.810000000001	0.200000000001	7.49	0.25	2.31	1.56	0.560000000001	AAA113.CD3.X6.Y3.tile.tissue.png	457	1	2000	457	d86656a9e243680962840816e9ba4c55	0	0	0	0	0	0	0	0	0	0	0	0	0	/home/dhl_ec/bnelissen/Slides/CD3_manuscript/CD3_slides/AAA113.CD3/AAA113.CD3.run1	255	0.7	0.06	0.7	0.06	-8.56086397117	-11.7472002562	0.976785838481	0.22460484375
72189.0	1372796.0	24263.0	45293.0	1372796.0	4000000.0	413.0	36.0	1.84	2.84	1.13	0.0500000000011	6.99	0.629999999999	0.919999999998	0.18	8.59	0.309999999999	2.51	1.64	1.45	AAA113.CD3.X6.Y4.tile.tissue.png	458	1	2000	458	5da2137192e6290c448d52c3266203b0	0	0	0	0	0	0	0	0	0	0	0	0	0	/home/dhl_ec/bnelissen/Slides/CD3_manuscript/CD3_slides/AAA113.CD3/AAA113.CD3.run1	255	0.7	0.06	0.7	0.06	-9.38360790555	-12.6299848421	1.70019078678	0.389822052734
23907.0	2080869.0	8930.0	40809.0	2080869.0	4000000.0	160.0	26.0	1.05	1.44	1.22	0.0600000000013	7.63	0.440000000001	0.810000000001	0.15	8.54	0.33	2.51	1.6	0.58	AAA113.CD3.X6.Y5.tile.tissue.png	459	1	2000	459	9a3787aea6bb35179972cdc7e3ad92c5	0	0	0	0	0	0	0	0	0	0	0	0	0	/home/dhl_ec/bnelissen/Slides/CD3_manuscript/CD3_slides/AAA113.CD3/AAA113.CD3.run1	255	0.7	0.06	0.7	0.06	-8.07924927249	-11.2305963719	0.470928090609	0.204850674805
93.0	434623.0	40.0	22469.0	434623.0	4000000.0	1.0	28.0	0.970000000001	1.28	1.19	0.0500000000011	6.53	0.379999999999	0.739999999998	0.200000000001	6.89	0.230000000001	2.19	1.58	0.960000000001	AAA113.CD3.X6.Y6.tile.tissue.png	460	1	2000	460	923d33fb18829b71cb4273f2ef6f1447	0	0	0	0	0	0	0	0	0	0	0	0	0	/home/dhl_ec/bnelissen/Slides/CD3_manuscript/CD3_slides/AAA113.CD3/AAA113.CD3.run1	255	0.7	0.06	0.7	0.06	-7.16245845242	-10.6438593921	0.114348326889	0.0258432929688
356.0	60990.0	91.0	4474.0	60990.0	4000000.0	1.0	10.0	2.19	2.1	1.21	0.0499999999993	6.86	0.389999999999	0.780000000001	0.23	6.88	0.219999999999	2.2	1.59	0.98	AAA113.CD3.X6.Y7.tile.tissue.png	461	1	2000	461	b7827f344fd689234cbc34701d3c1f48	0	0	0	0	0	0	0	0	0	0	0	0	0	/home/dhl_ec/bnelissen/Slides/CD3_manuscript/CD3_slides/AAA113.CD3/AAA113.CD3.run1	255	0.7	0.06	0.7	0.06	-6.67718682283	-10.6357417611	0.195931582233	0.0322082807617
8120.0	153083.0	2883.0	9124.0	153083.0	4000000.0	50.0	18.0	3.17	1.73	1.21	0.0499999999993	6.94	0.41	0.74	0.200000000001	6.66	0.209999999999	2.12	1.52	0.530000000001	AAA113.CD3.X6.Y8.tile.tissue.png	462	1	2000	462	3ec813483a1cfdd30b6645e96fda6ac9	0	0	0	0	0	0	0	0	0	0	0	0	0	/home/dhl_ec/bnelissen/Slides/CD3_manuscript/CD3_slides/AAA113.CD3/AAA113.CD3.run1	255	0.7	0.06	0.7	0.06	-9.51842037212	-12.9586358315	1.93879143442	0.106784738281
71308.0	1548039.0	25657.0	37733.0	1548039.0	4000000.0	479.0	46.0	2.89	1.34	1.13	0.0400000000009	6.94	0.400000000001	0.770000000002	0.16	9.08	0.299999999999	2.32	1.57	1.02	AAA113.CD3.X6.Y9.tile.tissue.png	463	1	2000	463	d15e47e58ae5973d1da667526af1f204	0	0	0	0	0	0	0	0	0	0	0	0	0	/home/dhl_ec/bnelissen/Slides/CD3_manuscript/CD3_slides/AAA113.CD3/AAA113.CD3.run1	255	0.7	0.06	0.7	0.06	-9.67154377034	-12.8496406034	2.40149443976	0.4062681875
26370.0	2745410.0	12074.0	7864.0	2745410.0	4000000.0	264.0	1.0	1.75	1.27	1.21	0.0599999999995	6.83	0.400000000001	0.799999999999	0.109999999999	9.33	0.35	2.26	1.57	0.66	AAA113.CD3.X7.Y0.tile.tissue.png	464	1	2000	464	f876c453fa48cafa8ed409774f239bf3	0	0	0	0	0	0	0	0	0	0	0	0	0	/home/dhl_ec/bnelissen/Slides/CD3_manuscript/CD3_slides/AAA113.CD3/AAA113.CD3.run1	255	0.7	0.0643711025065	0.7	0.0643711025065	-7.797925385	-10.9970016719	0.505692770284	1.29071301562
138209.0	3606218.0	50662.0	14627.0	3606218.0	4000000.0	1024.0	6.0	2.31	1.27	1.17	0.0499999999993	7.37	0.389999999999	0.790000000001	0.0799999999999	11.59	0.4	2.23	1.52	0.990000000002	AAA113.CD3.X7.Y1.tile.tissue.png	465	1	2000	465	3b6c29d936a030367e54da11af5c312c	0	0	0	0	0	0	0	0	0	0	0	0	0	/home/dhl_ec/bnelissen/Slides/CD3_manuscript/CD3_slides/AAA113.CD3/AAA113.CD3.run1	255	0.7	0.0782048881524	0.7	0.0782048881524	-8.37469726884	-11.8239091845	1.00195048545	0.165072708008
77406.0	3165732.0	29669.0	26486.0	3165732.0	4000000.0	578.0	10.0	2.24	1.5	1.21	0.0399999999991	6.59	0.379999999999	0.750000000002	0.1	12.24	0.359999999999	2.32	1.57	0.99	AAA113.CD3.X7.Y10.tile.tissue.png	466	1	2000	466	8e49183cc8025fa539170bdc2e4887e1	0	0	0	0	0	0	0	0	0	0	0	0	0	/home/dhl_ec/bnelissen/Slides/CD3_manuscript/CD3_slides/AAA113.CD3/AAA113.CD3.run1	255	0.7	0.06	0.7	0.06	-9.24980953637	-12.509570395	1.43478824782	0.528689401367
23175.0	1967508.0	7039.0	22683.0	1967508.0	4000000.0	106.0	12.0	2.61	1.31	1.22	0.0599999999995	7.4	0.400000000001	0.77	0.15	9.51	0.299999999999	2.32	1.56	1.4	AAA113.CD3.X7.Y11.tile.tissue.png	467	1	2000	467	37fcf66c2fd024142f23255d11573ec8	0	0	0	0	0	0	0	0	0	0	0	0	0	/home/dhl_ec/bnelissen/Slides/CD3_manuscript/CD3_slides/AAA113.CD3/AAA113.CD3.run1	255	0.7	0.06	0.7	0.06	-8.03013498682	-11.7411051892	0.384456222594	0.623757847656
0.0	739974.0	0.0	19000.0	739974.0	4000000.0	0.0	23.0	3.05	2.98	1.19	0.0599999999995	6.95	0.4	0.769999999999	0.209999999999	6.94	0.18	2.4	1.63	0.880000000001	AAA113.CD3.X7.Y12.tile.tissue.png	468	1	2000	468	b0c377160e9f6c5039bc7aadc3766d42	0	0	0	0	0	0	0	0	0	0	0	0	0	/home/dhl_ec/bnelissen/Slides/CD3_manuscript/CD3_slides/AAA113.CD3/AAA113.CD3.run1	255	0.7	0.06	0.7	0.06	-5.8968063345	-11.5995698152	0.0437797599791	0.019657348877
67921.0	2485008.0	28019.0	10553.0	2485008.0	4000000.0	582.0	5.0	2.16	1.48	1.21	0.0599999999995	6.92	0.4	0.800000000001	0.119999999999	9.66	0.34	2.23	1.58	0.51	AAA113.CD3.X7.Y13.tile.tissue.png	469	1	2000	469	9178e1cb561603af3cf9a7258d99971f	0	0	0	0	0	0	0	0	0	0	0	0	0	/home/dhl_ec/bnelissen/Slides/CD3_manuscript/CD3_slides/AAA113.CD3/AAA113.CD3.run1	255	0.7	0.06	0.7	0.06	-8.46587216808	-11.9281041978	1.28129156267	0.172669244141
151837.0	3920754.0	60437.0	11440.0	3920754.0	4000000.0	1192.0	1.0	2.36	2.11	1.16	0.0499999999993	8.3	0.380000000001	0.780000000001	0.0600000000013	11.2	0.42	2.18	1.51	1.05	AAA113.CD3.X7.Y14.tile.tissue.png	470	1	2000	470	8e233d6b77b67af04890b0adb25e02b1	0	0	0	0	0	0	0	0	0	0	0	0	0	/home/dhl_ec/bnelissen/Slides/CD3_manuscript/CD3_slides/AAA113.CD3/AAA113.CD3.run1	255	0.7	0.0781017370722	0.7	0.0781017370722	-8.87350971581	-12.3436898387	1.37332693114	0.198627499023
162630.0	3086921.0	60143.0	24401.0	3086921.0	4000000.0	1229.0	7.0	2.93	3.1	1.2	0.0599999999995	7.21	0.43	0.809999999999	0.1	11.56	0.379999999999	2.3	1.58	1.05	AAA113.CD3.X7.Y15.tile.tissue.png	471	1	2000	471	039256457eaee0fb9ccd18ff1e6eb4d1	0	0	0	0	0	0	0	0	0	0	0	0	0	/home/dhl_ec/bnelissen/Slides/CD3_manuscript/CD3_slides/AAA113.CD3/AAA113.CD3.run1	255	0.7	0.06	0.7	0.06	-9.42028673919	-12.6172910599	2.11060863484	0.476395013672
33636.0	865421.0	12241.0	23930.0	865421.0	4000000.0	229.0	26.0	2.68	1.22	1.22	0.0500000000011	7.31	0.41	0.790000000001	0.190000000001	7.64	0.25	2.26	1.52	0.900000000001	AAA113.CD3.X7.Y16.tile.tissue.png	472	1	2000	472	f1146d73da8488ff9d02e2c8f3d95768	0	0	0	0	0	0	0	0	0	0	0	0	0	/home/dhl_ec/bnelissen/Slides/CD3_manuscript/CD3_slides/AAA113.CD3/AAA113.CD3.run1	255	0.7	0.06	0.7	0.06	-9.23275766134	-12.6962768559	1.45517368911	0.27249828125
455.0	28535.0	151.0	1828.0	28535.0	4000000.0	3.0	5.0	1.72	2.76	1.15	0.0500000000011	6.41	0.369999999999	0.769999999999	0.210000000001	6.63	0.23	2.17	1.57	0.52	AAA113.CD3.X7.Y17.tile.tissue.png	473	1	2000	473	ad285c350bbae86db060921dedaec39d	0	0	0	0	0	0	0	0	0	0	0	0	0	/home/dhl_ec/bnelissen/Slides/CD3_manuscript/CD3_slides/AAA113.CD3/AAA113.CD3.run1	255	0.7	0.06	0.7	0.06	-7.71145465215	-12.1339295347	1.35897651042	0.101888342285
739.0	49919.0	248.0	2541.0	49919.0	4000000.0	5.0	4.0	2.02	2.88	1.11	0.0399999999991	6.49	0.370000000001	0.74	0.209999999999	6.63	0.220000000001	2.18	1.57	0.85	AAA113.CD3.X7.Y18.tile.tissue.png	474	1	2000	474	425bc3d107bf5338583d9b8f77a1d7e9	0	0	0	0	0	0	0	0	0	0	0	0	0	/home/dhl_ec/bnelissen/Slides/CD3_manuscript/CD3_slides/AAA113.CD3/AAA113.CD3.run1	255	0.7	0.06	0.7	0.06	-8.49182423457	-11.8180715563	1.14163586096	0.142180929688
89.0	1637.0	52.0	182.0	1637.0	4000000.0	1.0	1.0	2.68	2.81	1.1	0.0400000000009	6.36	0.370000000001	0.739999999998	0.209999999999	6.46	0.209999999999	2.06	1.52	0.889999999998	AAA113.CD3.X7.Y19.tile.tissue.png	475	1	2000	475	24d7c72396a0304935d8058385d01400	0	0	0	0	0	0	0	0	0	0	0	0	0	/home/dhl_ec/bnelissen/Slides/CD3_manuscript/CD3_slides/AAA113.CD3/AAA113.CD3.run1	255	0.7	0.06	0.7	0.06	-8.90420626824	-12.5414818446	3.83304059418	0.0985569747314
17188.0	2923654.0	5612.0	31764.0	2923654.0	4000000.0	99.0	20.0	2.39	4.15	1.13	0.0500000000011	6.73	0.380000000001	0.730000000001	0.0999999999985	8.92	0.32	2.23	1.52	0.620000000001	AAA113.CD3.X7.Y2.tile.tissue.png	476	1	2000	476	d1c4ea7b3b6c4fd6706f0b4df0855f90	0	0	0	0	0	0	0	0	0	0	0	0	0	/home/dhl_ec/bnelissen/Slides/CD3_manuscript/CD3_slides/AAA113.CD3/AAA113.CD3.run1	255	0.7	0.06	0.7	0.06	-7.47165638373	-10.2041822208	0.198215066688	0.254705121094
0.0	7250.0	0.0	640.0	7250.0	4000000.0	0.0	2.0	2.01	2.88	1.23	0.0599999999995	7.02	0.4	0.799999999999	0.230000000001	5.94	0.15	2.47	1.62	1.37	AAA113.CD3.X7.Y20.tile.tissue.png	477	1	2000	477	21f62ea64fa1b373df709a1075bab950	0	0	0	0	0	0	0	0	0	0	0	0	0	/home/dhl_ec/bnelissen/Slides/CD3_manuscript/CD3_slides/AAA113.CD3/AAA113.CD3.run1	255	0.7	0.06	0.7	0.06	0.0	-10.6906646141	1.14161853448	1.85502243817
0.0	0.0	0.0	0.0	0.0	282000.0	0.0	0.0	0.640000000001	1.75	0.0999999999985	0.0	0.639999999999	0.0299999999988	0.0599999999995	0.0200000000004	0.33	0.0100000000002	0.15	0.110000000001	0.0500000000011	AAA113.CD3.X7.Y22.tile.tissue.png	478	1	2000	478	ec2acad0a1bd73f256169387602fde4a	0	0	0	0	0	0	0	0	0	0	0	0	0	/home/dhl_ec/bnelissen/Slides/CD3_manuscript/CD3_slides/AAA113.CD3/AAA113.CD3.run1	255	1.0	0.06	1.0	0.06	0.0	0.0	0.0	3.75359884752
53166.0	1336731.0	17366.0	38937.0	1336731.0	4000000.0	300.0	41.0	2.04	1.54	1.18	0.0599999999995	7.0	0.400000000001	0.77	0.18	8.46	0.280000000001	2.36	1.57	0.990000000002	AAA113.CD3.X7.Y3.tile.tissue.png	479	1	2000	479	7418befb045bf7023b236398ab6f5a7e	0	0	0	0	0	0	0	0	0	0	0	0	0	/home/dhl_ec/bnelissen/Slides/CD3_manuscript/CD3_slides/AAA113.CD3/AAA113.CD3.run1	255	0.7	0.06	0.7	0.06	-8.66942672629	-11.9496805387	1.30647819407	0.466759152344
78013.0	2925252.0	29024.0	43723.0	2925252.0	4000000.0	537.0	29.0	2.94	2.25	1.19	0.0499999999993	7.17	0.4	0.789999999999	0.110000000001	10.14	0.35	2.41	1.58	0.960000000001	AAA113.CD3.X7.Y4.tile.tissue.png	480	1	2000	480	b4e3f0f4e464eeb2b74415b131a4d791	0	0	0	0	0	0	0	0	0	0	0	0	0	/home/dhl_ec/bnelissen/Slides/CD3_manuscript/CD3_slides/AAA113.CD3/AAA113.CD3.run1	255	0.7	0.06	0.7	0.06	-8.93667966142	-12.4773126155	1.25138708878	0.453757319336
42898.0	2441038.0	16824.0	51372.0	2441038.0	4000000.0	323.0	38.0	3.1	2.38	1.2	0.0499999999993	7.67	0.41	0.779999999999	0.129999999999	9.55	0.33	2.36	1.53	0.939999999999	AAA113.CD3.X7.Y5.tile.tissue.png	481	1	2000	481	bd814287784da50bb7fd568ca7fd3e8e	0	0	0	0	0	0	0	0	0	0	0	0	0	/home/dhl_ec/bnelissen/Slides/CD3_manuscript/CD3_slides/AAA113.CD3/AAA113.CD3.run1	255	0.7	0.06	0.7	0.06	-8.60813677157	-11.8187538845	0.815462678176	0.369226511719
272.0	2724897.0	110.0	26465.0	2724897.0	4000000.0	2.0	12.0	2.47	1.6	1.19	0.0500000000011	6.39	0.4	0.74	0.1	8.43	0.33	2.36	1.57	1.97	AAA113.CD3.X7.Y6.tile.tissue.png	482	1	2000	482	88eac2c8232a2ad3a988e63234854483	0	0	0	0	0	0	0	0	0	0	0	0	0	/home/dhl_ec/bnelissen/Slides/CD3_manuscript/CD3_slides/AAA113.CD3/AAA113.CD3.run1	255	0.7	0.06	0.7	0.06	-6.88941479376	-10.0552956961	0.0504729157546	0.0110377021484
77.0	1614088.0	42.0	26384.0	1614088.0	4000000.0	1.0	12.0	1.59	1.25	1.22	0.0399999999991	6.56	0.380000000001	0.74	0.16	7.69	0.269999999999	2.25	1.52	0.959999999999	AAA113.CD3.X7.Y7.tile.tissue.png	483	1	2000	483	4035651cc20aadcfd30aa7ccee9c4792	0	0	0	0	0	0	0	0	0	0	0	0	0	/home/dhl_ec/bnelissen/Slides/CD3_manuscript/CD3_slides/AAA113.CD3/AAA113.CD3.run1	255	0.7	0.06	0.7	0.06	-6.97432917976	-9.95485492256	0.0579951296263	0.0188082265625
4552.0	102101.0	1450.0	8060.0	102101.0	4000000.0	29.0	19.0	2.3	2.81	1.1	0.0399999999991	6.35	0.369999999999	0.76	0.210000000001	6.68	0.230000000001	2.19	1.55	1.32	AAA113.CD3.X7.Y8.tile.tissue.png	484	1	2000	484	80c3753b0a171b0bfa919c330f1a433a	0	0	0	0	0	0	0	0	0	0	0	0	0	/home/dhl_ec/bnelissen/Slides/CD3_manuscript/CD3_slides/AAA113.CD3/AAA113.CD3.run1	255	0.7	0.06	0.7	0.06	-9.31750446066	-12.2184932403	1.6278056364	0.0776175097656
80587.0	1801319.0	30646.0	69775.0	1801319.0	4000000.0	585.0	54.0	3.32	3.27	1.22	0.0499999999993	7.56	0.43	0.780000000001	0.17	9.43	0.33	2.47	1.65	0.539999999999	AAA113.CD3.X7.Y9.tile.tissue.png	485	1	2000	485	ad5c3e3d022a7ca16cc3f3b8967c3c87	0	0	0	0	0	0	0	0	0	0	0	0	0	/home/dhl_ec/bnelissen/Slides/CD3_manuscript/CD3_slides/AAA113.CD3/AAA113.CD3.run1	255	0.7	0.06	0.7	0.06	-9.42249116324	-12.9436604143	2.52871013237	0.397172324219
21178.0	3416622.0	8474.0	7894.0	3416622.0	4000000.0	186.0	1.0	1.9	2.47	1.17	0.0599999999995	7.34	0.41	0.82	0.1	9.85	0.380000000001	2.26	1.6	1.35	AAA113.CD3.X8.Y0.tile.tissue.png	486	1	2000	486	6be0a61bb095c1a37dcb8fe193277b01	0	0	0	0	0	0	0	0	0	0	0	0	0	/home/dhl_ec/bnelissen/Slides/CD3_manuscript/CD3_slides/AAA113.CD3/AAA113.CD3.run1	255	0.7	0.06	0.7	0.06	-8.14235564393	-11.1991522526	0.678886042468	0.324774578125
125510.0	3637416.0	43990.0	17198.0	3637416.0	4000000.0	893.0	6.0	2.05	1.45	1.28	0.0799999999999	7.35	0.41	0.790000000001	0.0900000000001	11.38	0.389999999999	2.35	1.61	0.969999999999	AAA113.CD3.X8.Y1.tile.tissue.png	487	1	2000	487	bf55d8152e936b647d2e4925283f7986	0	0	0	0	0	0	0	0	0	0	0	0	0	/home/dhl_ec/bnelissen/Slides/CD3_manuscript/CD3_slides/AAA113.CD3/AAA113.CD3.run1	255	0.7	0.06	0.7	0.06	-9.01982210512	-12.3132238487	1.49323787823	0.903260018555
41574.0	1255183.0	16405.0	30720.0	1255183.0	4000000.0	305.0	26.0	2.18	1.29	1.2	0.0500000000011	7.26	0.4	0.770000000002	0.18	8.36	0.300000000001	2.4	1.62	0.93	AAA113.CD3.X8.Y10.tile.tissue.png	488	1	2000	488	2fe97e212574e08fd4a3c4bcdd973bd6	0	0	0	0	0	0	0	0	0	0	0	0	0	/home/dhl_ec/bnelissen/Slides/CD3_manuscript/CD3_slides/AAA113.CD3/AAA113.CD3.run1	255	0.7	0.06	0.7	0.06	-9.13353369165	-12.2277706392	1.53672689082	0.286218832031
78.0	1782574.0	43.0	29801.0	1782574.0	4000000.0	1.0	18.0	2.51	2.67	1.2	0.0500000000011	7.06	0.429999999998	0.790000000001	0.17	7.89	0.300000000001	2.32	1.52	0.950000000001	AAA113.CD3.X8.Y11.tile.tissue.png	489	1	2000	489	53b2b73a209394a19421aa859e1bdab8	0	0	0	0	0	0	0	0	0	0	0	0	0	/home/dhl_ec/bnelissen/Slides/CD3_manuscript/CD3_slides/AAA113.CD3/AAA113.CD3.run1	255	0.7	0.06	0.7	0.06	-6.40327985558	-11.1471334711	0.0482671668606	0.0149329975586
0.0	281855.0	0.0	10171.0	281855.0	4000000.0	0.0	14.0	2.61	1.52	1.19	0.0500000000011	6.94	0.4	0.780000000001	0.230000000001	6.57	0.15	2.23	1.59	1.34	AAA113.CD3.X8.Y12.tile.tissue.png	490	1	2000	490	768a126254cd8764b1aea60d4de2d711	0	0	0	0	0	0	0	0	0	0	0	0	0	/home/dhl_ec/bnelissen/Slides/CD3_manuscript/CD3_slides/AAA113.CD3/AAA113.CD3.run1	255	0.7	0.06	0.7	0.06	-6.15096426394	-11.9761264989	0.0583363576028	0.0343584420166
63713.0	3403876.0	25799.0	7552.0	3403876.0	4000000.0	541.0	1.0	1.91	2.15	1.21	0.0500000000011	7.09	0.389999999999	0.780000000001	0.0900000000001	10.3	0.369999999999	2.26	1.61	1.0	AAA113.CD3.X8.Y13.tile.tissue.png	491	1	2000	491	07f8234b8df930786f7a839dd5cdfbcd	0	0	0	0	0	0	0	0	0	0	0	0	0	/home/dhl_ec/bnelissen/Slides/CD3_manuscript/CD3_slides/AAA113.CD3/AAA113.CD3.run1	255	0.7	0.0705570390871	0.7	0.0705570390871	-8.23120616638	-11.3747156499	0.721381303777	0.112459668945
129813.0	3748681.0	51176.0	14506.0	3748681.0	4000000.0	1027.0	3.0	1.56	2.12	1.17	0.0599999999995	7.04	0.389999999999	0.780000000001	0.0699999999997	11.34	0.4	2.28	1.68	1.44	AAA113.CD3.X8.Y14.tile.tissue.png	492	1	2000	492	f8410edd562ff3bf26e3e69570e687bb	0	0	0	0	0	0	0	0	0	0	0	0	0	/home/dhl_ec/bnelissen/Slides/CD3_manuscript/CD3_slides/AAA113.CD3/AAA113.CD3.run1	255	0.7	0.06	0.7	0.06	-9.16610705266	-12.2088476901	1.6441077726	0.6272168125
64058.0	2483927.0	25262.0	52906.0	2483927.0	4000000.0	509.0	39.0	1.83	2.16	1.21	0.0500000000011	7.4	0.66	0.889999999999	0.120000000001	8.93	0.360000000001	2.28	1.53	0.51	AAA113.CD3.X8.Y15.tile.tissue.png	493	1	2000	493	51d7294feb777f94a6b42e059d06fcf6	0	0	0	0	0	0	0	0	0	0	0	0	0	/home/dhl_ec/bnelissen/Slides/CD3_manuscript/CD3_slides/AAA113.CD3/AAA113.CD3.run1	255	0.7	0.06	0.7	0.06	-9.1204551194	-12.7368711089	1.61701269185	0.451369087891
57910.0	2331952.0	21561.0	52774.0	2331952.0	4000000.0	415.0	21.0	2.28	1.27	1.22	0.0499999999993	7.28	0.41	0.780000000002	0.140000000001	9.5	0.33	2.39	1.57	1.05	AAA113.CD3.X8.Y16.tile.tissue.png	494	1	2000	494	89a2a938701701c10d0aabbf3b940df3	0	0	0	0	0	0	0	0	0	0	0	0	0	/home/dhl_ec/bnelissen/Slides/CD3_manuscript/CD3_slides/AAA113.CD3/AAA113.CD3.run1	255	0.7	0.06	0.7	0.06	-9.02781266221	-12.4841106779	1.69146038113	0.321776798828
23707.0	709103.0	8709.0	37779.0	709103.0	4000000.0	166.0	31.0	2.96	1.7	1.21	0.0599999999995	7.48	0.41	0.76	0.189999999999	7.36	0.25	2.32	1.57	0.630000000001	AAA113.CD3.X8.Y17.tile.tissue.png	495	1	2000	495	2b2748764643d3c03eac017e3c60fe69	0	0	0	0	0	0	0	0	0	0	0	0	0	/home/dhl_ec/bnelissen/Slides/CD3_manuscript/CD3_slides/AAA113.CD3/AAA113.CD3.run1	255	0.7	0.06	0.7	0.06	-9.46874002849	-12.6682046102	2.47512840235	0.197748570313
711.0	12314.0	300.0	1069.0	12314.0	4000000.0	5.0	4.0	2.16	3.58	1.11	0.0499999999993	6.41	0.5	0.810000000001	0.23	6.78	0.219999999999	2.19	1.59	0.98	AAA113.CD3.X8.Y18.tile.tissue.png	496	1	2000	496	2ccc4202d103d019397ac8f18919d46d	0	0	0	0	0	0	0	0	0	0	0	0	0	/home/dhl_ec/bnelissen/Slides/CD3_manuscript/CD3_slides/AAA113.CD3/AAA113.CD3.run1	255	0.7	0.06	0.7	0.06	-9.44950339296	-12.406468502	3.29610023782	0.0603409116211
0.0	0.0	0.0	0.0	0.0	4000000.0	0.0	0.0	2.33	1.97	1.19	0.0500000000011	6.58	0.32	0.799999999999	0.25	4.74	0.130000000001	2.15	1.62	1.31	AAA113.CD3.X8.Y19.tile.tissue.png	497	1	2000	497	84dee6a35e6c2b6c2ee5d865052fd02a	0	0	0	0	0	0	0	0	0	0	0	0	0	/home/dhl_ec/bnelissen/Slides/CD3_manuscript/CD3_slides/AAA113.CD3/AAA113.CD3.run1	255	1.0	0.06	1.0	0.06	0.0	-11.1320802805	0.0	0.135105610188
32412.0	2432971.0	10576.0	35892.0	2432971.0	4000000.0	184.0	39.0	2.71	1.62	1.23	0.0500000000011	6.98	0.410000000002	0.77	0.190000000001	9.85	0.33	2.34	1.58	0.5	AAA113.CD3.X8.Y2.tile.tissue.png	498	1	2000	498	c917c793be8289b21d7118d5db2a2796	0	0	0	0	0	0	0	0	0	0	0	0	0	/home/dhl_ec/bnelissen/Slides/CD3_manuscript/CD3_slides/AAA113.CD3/AAA113.CD3.run1	255	0.7	0.06	0.7	0.06	-8.13053780009	-11.2099990851	0.472428546015	0.357557267578
0.0	12845.0	0.0	570.0	12845.0	4000000.0	0.0	1.0	2.48	2.26	1.2	0.0599999999995	6.39	0.360000000001	0.740000000002	0.219999999999	5.63	0.129999999999	2.13	1.51	1.42	AAA113.CD3.X8.Y20.tile.tissue.png	499	1	2000	499	2b9b5ce936e07e2d13d555ce0416b2e4	0	0	0	0	0	0	0	0	0	0	0	0	0	/home/dhl_ec/bnelissen/Slides/CD3_manuscript/CD3_slides/AAA113.CD3/AAA113.CD3.run1	255	0.7	0.06	0.7	0.06	0.0	-10.6510695666	0.041544399952	0.18956862793
0.0	51688.0	0.0	2274.0	51688.0	4000000.0	0.0	4.0	1.34	1.95	1.11	0.0599999999995	6.47	0.370000000001	0.860000000001	0.210000000001	5.6	0.140000000001	2.12	1.57	0.84	AAA113.CD3.X8.Y21.tile.tissue.png	500	1	2000	500	937a1ed5e75ca999c78a0053a011ad58	0	0	0	0	0	0	0	0	0	0	0	0	0	/home/dhl_ec/bnelissen/Slides/CD3_manuscript/CD3_slides/AAA113.CD3/AAA113.CD3.run1	255	0.7	0.06	0.7	0.06	0.0	-11.4745658963	0.0657844206918	6.6403375083
0.0	0.0	0.0	0.0	0.0	282000.0	0.0	0.0	1.13	0.26	0.0900000000001	0.0	0.57	0.0300000000007	0.0499999999993	0.0199999999986	0.290000000001	0.0099999999984	0.139999999999	0.110000000001	0.0399999999991	AAA113.CD3.X8.Y22.tile.tissue.png	501	1	2000	501	f504ee663c2c40de5a371d82832ce019	0	0	0	0	0	0	0	0	0	0	0	0	0	/home/dhl_ec/bnelissen/Slides/CD3_manuscript/CD3_slides/AAA113.CD3/AAA113.CD3.run1	255	1.0	0.06	1.0	0.06	0.0	0.0	0.0	3.56247628546
117908.0	1819366.0	41528.0	43633.0	1819366.0	4000000.0	749.0	38.0	1.94	1.73	1.12	0.0499999999993	7.03	0.389999999999	0.739999999998	0.139999999999	9.31	0.300000000001	2.31	1.52	0.559999999999	AAA113.CD3.X8.Y3.tile.tissue.png	502	1	2000	502	5315d4dc9b07c243f27194e42fde628b	0	0	0	0	0	0	0	0	0	0	0	0	0	/home/dhl_ec/bnelissen/Slides/CD3_manuscript/CD3_slides/AAA113.CD3/AAA113.CD3.run1	255	0.7	0.06	0.7	0.06	-9.51240597551	-12.9962853334	2.32337743178	0.509880212891
93709.0	2384593.0	33119.0	65833.0	2384593.0	4000000.0	587.0	37.0	3.51	2.08	1.18	0.0399999999991	6.72	0.41	0.74	0.119999999999	9.73	0.34	2.34	1.52	0.529999999999	AAA113.CD3.X8.Y4.tile.tissue.png	503	1	2000	503	64fb6f6e3e6902c613003ef1690cd952	0	0	0	0	0	0	0	0	0	0	0	0	0	/home/dhl_ec/bnelissen/Slides/CD3_manuscript/CD3_slides/AAA113.CD3/AAA113.CD3.run1	255	0.7	0.06	0.7	0.06	-9.22200775678	-12.6151693921	1.52341362327	0.594063829102
67919.0	2828818.0	24019.0	51165.0	2828818.0	4000000.0	426.0	25.0	1.89	3.26	1.13	0.0400000000009	6.97	0.389999999999	0.74	0.110000000001	9.37	0.34	2.34	1.56	0.52	AAA113.CD3.X8.Y5.tile.tissue.png	504	1	2000	504	113c60878b38b37e08ffc5ad78f0cdc0	0	0	0	0	0	0	0	0	0	0	0	0	0	/home/dhl_ec/bnelissen/Slides/CD3_manuscript/CD3_slides/AAA113.CD3/AAA113.CD3.run1	255	0.7	0.06	0.7	0.06	-8.70792888262	-12.1531632537	0.955603329954	0.433777544434
532.0	2769949.0	204.0	30832.0	2769949.0	4000000.0	5.0	6.0	1.44	1.66	1.13	0.0400000000009	6.43	0.379999999999	0.73	0.110000000001	8.49	0.33	2.3	1.56	0.880000000001	AAA113.CD3.X8.Y6.tile.tissue.png	505	1	2000	505	448069e31019c5251a046f0599bc6c92	0	0	0	0	0	0	0	0	0	0	0	0	0	/home/dhl_ec/bnelissen/Slides/CD3_manuscript/CD3_slides/AAA113.CD3/AAA113.CD3.run1	255	0.7	0.06	0.7	0.06	-7.19504475508	-9.85600700779	0.0462167218959	0.0126367746582
506.0	1615770.0	169.0	44430.0	1615770.0	4000000.0	3.0	18.0	1.26	2.94	1.18	0.0499999999993	6.43	0.389999999999	0.739999999998	0.15	7.55	0.269999999999	2.33	1.52	0.929999999998	AAA113.CD3.X8.Y7.tile.tissue.png	506	1	2000	506	1d686fc291de1a5bf309f4c7bcb8d8ef	0	0	0	0	0	0	0	0	0	0	0	0	0	/home/dhl_ec/bnelissen/Slides/CD3_manuscript/CD3_slides/AAA113.CD3/AAA113.CD3.run1	255	0.7	0.06	0.7	0.06	-6.3820670951	-10.1307668545	0.0315362889267	0.0100411853027
9261.0	1329575.0	3020.0	36284.0	1329575.0	4000000.0	50.0	24.0	2.12	3.2	1.15	0.0499999999993	6.72	0.379999999999	0.74	0.17	7.4	0.27	2.3	1.52	0.49	AAA113.CD3.X8.Y8.tile.tissue.png	507	1	2000	507	fcece46a3c4a3ef7f55da0330994a16b	0	0	0	0	0	0	0	0	0	0	0	0	0	/home/dhl_ec/bnelissen/Slides/CD3_manuscript/CD3_slides/AAA113.CD3/AAA113.CD3.run1	255	0.7	0.06	0.7	0.06	-7.580845783	-10.4813063797	0.249124476179	0.0837619296875
60827.0	2461097.0	23174.0	67250.0	2461097.0	4000000.0	434.0	32.0	2.87	2.27	1.12	0.0499999999993	6.76	0.389999999999	0.739999999998	0.110000000001	8.81	0.32	2.32	1.53	0.530000000001	AAA113.CD3.X8.Y9.tile.tissue.png	508	1	2000	508	768e5f0c67d0e89fef311492648150c4	0	0	0	0	0	0	0	0	0	0	0	0	0	/home/dhl_ec/bnelissen/Slides/CD3_manuscript/CD3_slides/AAA113.CD3/AAA113.CD3.run1	255	0.7	0.06	0.7	0.06	-9.06431006586	-12.6448095109	1.62693254598	0.370597130859
41027.0	3601248.0	15077.0	9374.0	3601248.0	4000000.0	310.0	1.0	1.7	2.56	1.14	0.0599999999995	6.58	0.370000000001	0.780000000001	0.0799999999999	9.59	0.360000000001	2.21	1.52	0.540000000001	AAA113.CD3.X9.Y0.tile.tissue.png	509	1	2000	509	c67cb69493ef2945ecc061c010bc3568	0	0	0	0	0	0	0	0	0	0	0	0	0	/home/dhl_ec/bnelissen/Slides/CD3_manuscript/CD3_slides/AAA113.CD3/AAA113.CD3.run1	255	0.7	0.0698215941694	0.7	0.0698215941694	-8.15672620333	-10.8728487537	1.3426061448	0.693021914063
114474.0	3209790.0	42341.0	21818.0	3209790.0	4000000.0	817.0	14.0	2.21	1.31	1.15	0.0499999999993	8.79	0.370000000001	0.740000000002	0.0900000000001	10.05	0.359999999999	2.21	1.52	0.579999999998	AAA113.CD3.X9.Y1.tile.tissue.png	510	1	2000	510	a6031b119f1ecdbd28cda0b09baf51a8	0	0	0	0	0	0	0	0	0	0	0	0	0	/home/dhl_ec/bnelissen/Slides/CD3_manuscript/CD3_slides/AAA113.CD3/AAA113.CD3.run1	255	0.7	0.06	0.7	0.06	-8.88329432229	-12.1940237201	1.33233522728	0.78024809082
0.0	411832.0	0.0	20515.0	411832.0	4000000.0	0.0	32.0	1.56	1.38	1.14	0.0400000000009	6.51	0.389999999999	0.74	0.190000000001	6.35	0.150000000001	2.2	1.53	0.939999999999	AAA113.CD3.X9.Y10.tile.tissue.png	511	1	2000	511	261008b3f68d89935531a257ab5e2944	0	0	0	0	0	0	0	0	0	0	0	0	0	/home/dhl_ec/bnelissen/Slides/CD3_manuscript/CD3_slides/AAA113.CD3/AAA113.CD3.run1	255	0.7	0.06	0.7	0.06	-6.35934527364	-11.194190916	0.0536863201874	0.018202942627
0.0	291387.0	0.0	16696.0	291387.0	4000000.0	0.0	38.0	1.51	2.55	1.14	0.0400000000009	6.48	0.370000000001	0.730000000001	0.199999999999	6.33	0.15	2.18	1.52	0.589999999998	AAA113.CD3.X9.Y11.tile.tissue.png	512	1	2000	512	5da01b563ead35d30341d7fdfafc8648	0	0	0	0	0	0	0	0	0	0	0	0	0	/home/dhl_ec/bnelissen/Slides/CD3_manuscript/CD3_slides/AAA113.CD3/AAA113.CD3.run1	255	0.7	0.06	0.7	0.06	-6.18624850766	-10.8866200462	0.070072493372	0.0239180008545
0.0	10384.0	0.0	1117.0	10384.0	4000000.0	0.0	4.0	2.26	1.09	1.14	0.0499999999993	6.38	0.369999999999	0.730000000001	0.209999999999	5.69	0.140000000001	2.13	1.54	0.690000000001	AAA113.CD3.X9.Y12.tile.tissue.png	513	1	2000	513	d878bdac78ba48121086410debaf07b4	0	0	0	0	0	0	0	0	0	0	0	0	0	/home/dhl_ec/bnelissen/Slides/CD3_manuscript/CD3_slides/AAA113.CD3/AAA113.CD3.run1	255	0.7	0.06	0.7	0.06	0.0	-12.2585368295	0.188349754674	0.0326715300293
61104.0	2531940.0	24078.0	8600.0	2531940.0	4000000.0	478.0	3.0	1.73	2.21	1.13	0.0499999999993	6.61	0.369999999999	0.759999999998	0.110000000001	8.94	0.32	2.17	1.53	0.549999999999	AAA113.CD3.X9.Y13.tile.tissue.png	514	1	2000	514	4bbfec7d9be7765a9f0f92a3bfc24440	0	0	0	0	0	0	0	0	0	0	0	0	0	/home/dhl_ec/bnelissen/Slides/CD3_manuscript/CD3_slides/AAA113.CD3/AAA113.CD3.run1	255	0.7	0.06	0.7	0.06	-8.17423830144	-11.3307215991	0.552297040944	0.109214113281
155649.0	3910656.0	63551.0	9506.0	3910656.0	4000000.0	1253.0	1.0	2.3	2.3	1.11	0.0500000000011	7.04	0.369999999999	0.76	0.0599999999995	11.08	0.4	2.23	1.58	0.940000000001	AAA113.CD3.X9.Y14.tile.tissue.png	515	1	2000	515	d6e1cd6c9b533691190be793b5d15cba	0	0	0	0	0	0	0	0	0	0	0	0	0	/home/dhl_ec/bnelissen/Slides/CD3_manuscript/CD3_slides/AAA113.CD3/AAA113.CD3.run1	255	0.7	0.0604800286167	0.7	0.0604800286167	-8.7726321835	-12.0742243055	1.1436512901	0.386362116394
99715.0	3149227.0	39892.0	30599.0	3149227.0	4000000.0	776.0	23.0	2.67	3.23	1.18	0.0499999999993	6.92	0.389999999999	0.769999999999	0.1	9.84	0.360000000001	2.3	1.53	0.83	AAA113.CD3.X9.Y15.tile.tissue.png	516	1	2000	516	6a092709bde15eb852b189a1d906de85	0	0	0	0	0	0	0	0	0	0	0	0	0	/home/dhl_ec/bnelissen/Slides/CD3_manuscript/CD3_slides/AAA113.CD3/AAA113.CD3.run1	255	0.7	0.06	0.7	0.06	-9.08040230506	-12.4179090344	1.88649400933	0.626110572266
24649.0	936595.0	9325.0	32865.0	936595.0	4000000.0	171.0	45.0	2.8	2.73	1.13	0.0499999999993	6.88	0.389999999999	0.740000000002	0.169999999998	7.41	0.25	2.26	1.52	0.599999999999	AAA113.CD3.X9.Y16.tile.tissue.png	517	1	2000	517	413c2cfa17d872b26f98ff2e04a7538c	0	0	0	0	0	0	0	0	0	0	0	0	0	/home/dhl_ec/bnelissen/Slides/CD3_manuscript/CD3_slides/AAA113.CD3/AAA113.CD3.run1	255	0.7	0.06	0.7	0.06	-9.0688480536	-12.5164296528	1.65098760242	0.151893988281
15930.0	2388001.0	7131.0	49364.0	2388001.0	4000000.0	144.0	25.0	1.01	1.29	1.22	0.0600000000013	7.15	0.460000000003	0.790000000001	0.140000000003	8.79	0.32	2.38	1.57	1.29	AAA113.CD3.X9.Y17.tile.tissue.png	518	1	2000	518	8dee514a1001524e9b116fe1c8f29d77	0	0	0	0	0	0	0	0	0	0	0	0	0	/home/dhl_ec/bnelissen/Slides/CD3_manuscript/CD3_slides/AAA113.CD3/AAA113.CD3.run1	255	0.7	0.06	0.7	0.06	-8.78853263326	-12.592597295	1.52935510907	0.183886882813
19547.0	1235297.0	7721.0	72136.0	1235297.0	4000000.0	155.0	38.0	1.83	2.01	1.18	0.0499999999993	7.07	0.43	0.789999999997	0.18	8.02	0.27	2.45	1.58	1.09	AAA113.CD3.X9.Y18.tile.tissue.png	519	1	2000	519	022835a470eb2e0c294947ed5c1fcbc0	0	0	0	0	0	0	0	0	0	0	0	0	0	/home/dhl_ec/bnelissen/Slides/CD3_manuscript/CD3_slides/AAA113.CD3/AAA113.CD3.run1	255	0.7	0.06	0.7	0.06	-9.46287624424	-12.5859648917	2.4990919492	0.2045070625
10968.0	397480.0	4283.0	11207.0	397480.0	4000000.0	86.0	5.0	1.16	1.59	1.15	0.0499999999993	7.07	0.390000000003	0.77	0.219999999998	7.19	0.23	2.29	1.56	1.41	AAA113.CD3.X9.Y19.tile.tissue.png	520	1	2000	520	b1aba44895228324abf2758fa55fa1cf	0	0	0	0	0	0	0	0	0	0	0	0	0	/home/dhl_ec/bnelissen/Slides/CD3_manuscript/CD3_slides/AAA113.CD3/AAA113.CD3.run1	255	0.7	0.06	0.7	0.06	-9.45070025246	-12.537494636	3.31711681981	0.134285148438
62027.0	1232876.0	20726.0	26374.0	1232876.0	4000000.0	369.0	23.0	1.52	1.44	1.17	0.0500000000029	7.53	0.41	0.790000000001	0.18	10.48	0.290000000001	2.32	1.57	0.560000000001	AAA113.CD3.X9.Y2.tile.tissue.png	521	1	2000	521	27f9ab28c7189ca6436e653289228dc7	0	0	0	0	0	0	0	0	0	0	0	0	0	/home/dhl_ec/bnelissen/Slides/CD3_manuscript/CD3_slides/AAA113.CD3/AAA113.CD3.run1	255	0.7	0.06	0.7	0.06	-9.49441744643	-12.7928073353	1.61844334628	0.516134585937
1722.0	50665.0	830.0	2188.0	50665.0	4000000.0	20.0	2.0	1.14	1.1	1.21	0.0499999999993	6.78	0.379999999997	0.779999999999	0.23	6.87	0.23	2.26	1.59	0.470000000001	AAA113.CD3.X9.Y20.tile.tissue.png	522	1	2000	522	963be01d456f4c6c71fbf8cee76b5272	0	0	0	0	0	0	0	0	0	0	0	0	0	/home/dhl_ec/bnelissen/Slides/CD3_manuscript/CD3_slides/AAA113.CD3/AAA113.CD3.run1	255	0.7	0.06	0.7	0.06	-9.44538812307	-12.3719493537	2.32395390204	0.101081773437
0.0	210615.0	0.0	7422.0	210615.0	4000000.0	0.0	10.0	1.98	1.2	1.22	0.0499999999993	6.95	0.399999999998	0.82	0.219999999998	5.98	0.149999999998	2.23	1.57	1.82	AAA113.CD3.X9.Y21.tile.tissue.png	523	1	2000	523	334a8cc19f2c4cab1539190a2abcd7ab	0	0	0	0	0	0	0	0	0	0	0	0	0	/home/dhl_ec/bnelissen/Slides/CD3_manuscript/CD3_slides/AAA113.CD3/AAA113.CD3.run1	255	0.7	0.06	0.7	0.06	0.0	-11.5443629565	0.146184481311	4.38524768213
0.0	0.0	0.0	0.0	0.0	282000.0	0.0	0.0	0.23	0.219999999998	0.0800000000017	0.0099999999984	0.639999999999	0.0299999999988	0.0600000000013	0.0099999999984	0.310000000001	0.0199999999968	0.139999999999	0.110000000001	0.0499999999993	AAA113.CD3.X9.Y22.tile.tissue.png	524	1	2000	524	70de971c3d51884da02b2e93885e6c4b	0	0	0	0	0	0	0	0	0	0	0	0	0	/home/dhl_ec/bnelissen/Slides/CD3_manuscript/CD3_slides/AAA113.CD3/AAA113.CD3.run1	255	1.0	0.06	1.0	0.06	0.0	-9.24943895719	0.0	3.22455076875
177721.0	2487585.0	62909.0	28805.0	2487585.0	4000000.0	1142.0	12.0	1.04	1.23	1.2	0.0499999999993	7.39	0.400000000001	0.789999999997	0.130000000001	11.66	0.360000000001	2.37	1.59	0.959999999999	AAA113.CD3.X9.Y3.tile.tissue.png	525	1	2000	525	6c259b654f2239bec43d5b7922944519	0	0	0	0	0	0	0	0	0	0	0	0	0	/home/dhl_ec/bnelissen/Slides/CD3_manuscript/CD3_slides/AAA113.CD3/AAA113.CD3.run1	255	0.7	0.06	0.7	0.06	-9.48539332116	-12.783561009	2.40473102493	0.567663574219
120484.0	1919037.0	41713.0	45109.0	1919037.0	4000000.0	727.0	42.0	3.2	1.46	1.21	0.0499999999993	7.08	0.41	0.779999999999	0.150000000001	9.71	0.32	2.37	1.56	1.47	AAA113.CD3.X9.Y4.tile.tissue.png	526	1	2000	526	001d664841bb551a959d8629b5e86e09	0	0	0	0	0	0	0	0	0	0	0	0	0	/home/dhl_ec/bnelissen/Slides/CD3_manuscript/CD3_slides/AAA113.CD3/AAA113.CD3.run1	255	0.7	0.06	0.7	0.06	-9.1814002588	-12.7341044079	1.78400261212	0.544637248047
85414.0	2058519.0	28171.0	58944.0	2058519.0	4000000.0	497.0	45.0	1.07	1.25	1.21	0.0499999999993	7.17	0.419999999998	0.780000000002	0.149999999998	10.3	0.32	2.45	1.58	1.06	AAA113.CD3.X9.Y5.tile.tissue.png	527	1	2000	527	54c2b51c40c9b18a7d175c81b1b8868e	0	0	0	0	0	0	0	0	0	0	0	0	0	/home/dhl_ec/bnelissen/Slides/CD3_manuscript/CD3_slides/AAA113.CD3/AAA113.CD3.run1	255	0.7	0.06	0.7	0.06	-9.21408284944	-12.7556810926	1.49375445989	0.605099736328
1074.0	1435321.0	373.0	47252.0	1435321.0	4000000.0	6.0	34.0	2.64	1.97	1.16	0.0599999999977	6.93	0.419999999998	0.77	0.170000000002	7.87	0.279999999999	2.41	1.58	0.57	AAA113.CD3.X9.Y6.tile.tissue.png	528	1	2000	528	d717d6236b5fa8f9338198daaf853361	0	0	0	0	0	0	0	0	0	0	0	0	0	/home/dhl_ec/bnelissen/Slides/CD3_manuscript/CD3_slides/AAA113.CD3/AAA113.CD3.run1	255	0.7	0.06	0.7	0.06	-7.08873699422	-10.056458087	0.0702453385623	0.0193735361328
0.0	2987652.0	0.0	22955.0	2987652.0	4000000.0	0.0	7.0	0.959999999999	1.23	1.18	0.0499999999993	6.86	0.389999999999	0.779999999999	0.100000000002	8.68	0.27	2.34	1.57	0.630000000001	AAA113.CD3.X9.Y7.tile.tissue.png	529	1	2000	529	4ae131d772d25a52a36204dc6d4a15e8	0	0	0	0	0	0	0	0	0	0	0	0	0	/home/dhl_ec/bnelissen/Slides/CD3_manuscript/CD3_slides/AAA113.CD3/AAA113.CD3.run1	255	0.7	0.06	0.7	0.06	-5.6294150126	-11.800926085	0.0365076986291	0.00658552807617
0.0	3053458.0	0.0	16235.0	3053458.0	4000000.0	0.0	5.0	1.98	1.2	1.21	0.0600000000013	6.85	0.41	0.779999999999	0.100000000002	8.65	0.269999999997	2.31	1.58	0.479999999996	AAA113.CD3.X9.Y8.tile.tissue.png	530	1	2000	530	fe0a6927b9bca19cdf454732661791a3	0	0	0	0	0	0	0	0	0	0	0	0	0	/home/dhl_ec/bnelissen/Slides/CD3_manuscript/CD3_slides/AAA113.CD3/AAA113.CD3.run1	255	0.7	0.06	0.7	0.06	-5.17738751246	-11.5996188165	0.0379899980026	0.0113358388672
5821.0	605146.0	1830.0	18346.0	605146.0	4000000.0	29.0	27.0	1.79	2.59	1.23	0.0500000000029	6.93	0.400000000001	0.780000000002	0.200000000001	7.27	0.239999999998	2.32	1.58	1.04	AAA113.CD3.X9.Y9.tile.tissue.png	531	1	2000	531	43fe7da4141f4d83573f7037ad7467bd	0	0	0	0	0	0	0	0	0	0	0	0	0	/home/dhl_ec/bnelissen/Slides/CD3_manuscript/CD3_slides/AAA113.CD3/AAA113.CD3.run1	255	0.7	0.06	0.7	0.06	-7.07817219043	-10.3705142724	0.253103525623	0.0632446171875
[truncated: 2 more columns]
