# Supplementary material for: SlideToolkit: An Assistive Toolset for the Histological Quantification of Whole Slide Images
Source: PLoS One. 2014 Nov 5;9(11):e110289. doi: 10.1371/journal.pone.0110289 (PMC4220929; doi:10.1371/journal.pone.0110289)
Supplement: RawData S1 — ICC and BlandAltman plot - measurements and r-script.zip. Measurements of Run1 and Run2, including the code for the calculation of the intraclass correlation coefficient (ICC) and the code for the Bland and Altman plot. (ZIP) [file pone.0110289.s003.zip › cellprofiler.measurements/run1.6e90869d0e44b91f3b1517e8cd74c169.DefaultOUT_Image.csv]

AreaOccupied_AreaOccupied_DAB_Nuclei	AreaOccupied_AreaOccupied_Tissue	AreaOccupied_Perimeter_DAB_Nuclei	AreaOccupied_Perimeter_Tissue	AreaOccupied_TotalArea_DAB_Nuclei	AreaOccupied_TotalArea_Tissue	Count_DAB_Nuclei	Count_Tissue	ExecutionTime_01LoadImages	ExecutionTime_02ColorToGray	ExecutionTime_03Smooth	ExecutionTime_04ImageMath	ExecutionTime_05IdentifyPrimaryObjects	ExecutionTime_06MeasureImageAreaOccupied	ExecutionTime_07UnmixColors	ExecutionTime_08MaskImage	ExecutionTime_09IdentifyPrimaryObjects	ExecutionTime_10MeasureImageAreaOccupied	ExecutionTime_11OverlayOutlines	ExecutionTime_12OverlayOutlines	ExecutionTime_13SaveImages	FileName_Original	Group_Index	Group_Number	Height_Original	ImageNumber	MD5Digest_Original	ModuleError_01LoadImages	ModuleError_02ColorToGray	ModuleError_03Smooth	ModuleError_04ImageMath	ModuleError_05IdentifyPrimaryObjects	ModuleError_06MeasureImageAreaOccupied	ModuleError_07UnmixColors	ModuleError_08MaskImage	ModuleError_09IdentifyPrimaryObjects	ModuleError_10MeasureImageAreaOccupied	ModuleError_11OverlayOutlines	ModuleError_12OverlayOutlines	ModuleError_13SaveImages	PathName_Original	Scaling_Original	Threshold_FinalThreshold_DAB_Nuclei	Threshold_FinalThreshold_Tissue	Threshold_OrigThreshold_DAB_Nuclei	Threshold_OrigThreshold_Tissue	Threshold_SumOfEntropies_DAB_Nuclei	Threshold_SumOfEntropies_Tissue	Threshold_WeightedVariance_DAB_Nuclei	Threshold_WeightedVariance_Tissue
0.0	12467.0	0.0	1271.0	12467.0	4000000.0	0.0	4.0	2.22	3.58	1.22	0.06	6.75	0.37	0.89	0.21	5.89	0.13	2.07	1.53	1.31	AAA411.CD3.X0.Y7.tile.tissue.png	1	1	2000	1	440c7e2f80b49c8b1064b5c2083dd222	0	0	0	0	0	0	0	0	0	0	0	0	0	/home/dhl_ec/bnelissen/Slides/CD3_manuscript/CD3_slides/AAA411.CD3/AAA411.CD3.run1	255	0.7	0.06	0.7	0.06	0.0	-11.2295668695	2.99279065483	7.34379139929
113.0	48698.0	46.0	4995.0	48698.0	4000000.0	1.0	17.0	2.91	1.92	1.16	0.05	6.85	0.37	0.77	0.21	6.81	0.21	2.16	1.53	0.86	AAA411.CD3.X0.Y8.tile.tissue.png	2	1	2000	2	e6911decb89a9e602239548e7a09d923	0	0	0	0	0	0	0	0	0	0	0	0	0	/home/dhl_ec/bnelissen/Slides/CD3_manuscript/CD3_slides/AAA411.CD3/AAA411.CD3.run1	255	0.7	0.06	0.7	0.06	-9.59686545133	-11.0671395128	2.57018768858	3.21872192041
179.0	127233.0	56.0	6510.0	127233.0	4000000.0	1.0	9.0	3.29	1.96	1.16	0.06	6.76	0.38	0.88	0.21	6.92	0.21	2.13	1.53	0.5	AAA411.CD3.X0.Y9.tile.tissue.png	3	1	2000	3	d54f291b497bda9600040f837e2cf2c4	0	0	0	0	0	0	0	0	0	0	0	0	0	/home/dhl_ec/bnelissen/Slides/CD3_manuscript/CD3_slides/AAA411.CD3/AAA411.CD3.run1	255	0.7	0.06	0.7	0.06	-9.01360607122	-11.6271526128	3.18323025249	1.21909660889
0.0	6287.0	0.0	750.0	6287.0	4000000.0	0.0	4.0	3.09	3.85	1.18	0.05	6.83	0.37	0.83	0.21	6.31	0.14	2.09	1.53	0.43	AAA411.CD3.X1.Y6.tile.tissue.png	4	1	2000	4	c1f3a213bf7ff3a40a64c3ea51a9babb	0	0	0	0	0	0	0	0	0	0	0	0	0	/home/dhl_ec/bnelissen/Slides/CD3_manuscript/CD3_slides/AAA411.CD3/AAA411.CD3.run1	255	0.7	0.06	0.7	0.06	-8.50346155771	-11.7956614334	2.94722180565	7.47508858197
534.0	39282.0	272.0	3366.0	39282.0	4000000.0	6.0	12.0	2.38	2.37	1.16	0.04	6.84	0.38	0.75	0.21	7.11	0.22	2.16	1.54	0.52	AAA411.CD3.X1.Y7.tile.tissue.png	5	1	2000	5	919c40e50e52c66217f9e14f7a8a558a	0	0	0	0	0	0	0	0	0	0	0	0	0	/home/dhl_ec/bnelissen/Slides/CD3_manuscript/CD3_slides/AAA411.CD3/AAA411.CD3.run1	255	0.7	0.06	0.7	0.06	-9.65463602551	-11.0458508137	3.70336007045	0.114422446289
2080.0	384625.0	999.0	24503.0	384625.0	4000000.0	20.0	48.0	2.73	3.14	1.16	0.05	8.64	0.39	0.74	0.2	7.08	0.22	2.33	1.53	0.51	AAA411.CD3.X1.Y8.tile.tissue.png	6	1	2000	6	221517081db380d52ff272478a66a293	0	0	0	0	0	0	0	0	0	0	0	0	0	/home/dhl_ec/bnelissen/Slides/CD3_manuscript/CD3_slides/AAA411.CD3/AAA411.CD3.run1	255	0.7	0.06	0.7	0.06	-9.73286054566	-11.1781414213	3.26172048657	0.220755449219
785.0	239659.0	402.0	18997.0	239659.0	4000000.0	10.0	38.0	3.29	3.08	1.17	0.06	6.91	0.38	0.8	0.21	6.97	0.22	2.23	1.54	0.46	AAA411.CD3.X1.Y9.tile.tissue.png	7	1	2000	7	dae65f76ab027445ba7550787a3938e9	0	0	0	0	0	0	0	0	0	0	0	0	0	/home/dhl_ec/bnelissen/Slides/CD3_manuscript/CD3_slides/AAA411.CD3/AAA411.CD3.run1	255	0.7	0.06	0.7	0.06	-9.42592829078	-11.5151794557	2.82867974186	4.61935490234
155.0	13995.0	82.0	1542.0	13995.0	4000000.0	2.0	4.0	2.42	2.14	1.17	0.06	6.83	0.38	0.87	0.21	6.76	0.21	2.1	1.53	0.44	AAA411.CD3.X10.Y1.tile.tissue.png	8	1	2000	8	9bfddee157a9d4c414ffbf363ed08b9b	0	0	0	0	0	0	0	0	0	0	0	0	0	/home/dhl_ec/bnelissen/Slides/CD3_manuscript/CD3_slides/AAA411.CD3/AAA411.CD3.run1	255	0.7	0.06	0.7	0.06	-9.73856947657	-12.0786425436	3.16966637572	3.88189399817
456.0	74087.0	167.0	6914.0	74087.0	4000000.0	3.0	20.0	2.61	2.68	1.14	0.05	6.82	0.37	0.74	0.2	6.82	0.21	2.19	1.54	0.45	AAA411.CD3.X10.Y2.tile.tissue.png	9	1	2000	9	228aa6545e0f01213e7c0b53ba72e8de	0	0	0	0	0	0	0	0	0	0	0	0	0	/home/dhl_ec/bnelissen/Slides/CD3_manuscript/CD3_slides/AAA411.CD3/AAA411.CD3.run1	255	0.7	0.06	0.7	0.06	-9.93809021735	-10.7368535403	2.88103520917	0.198534083496
0.0	22253.0	0.0	2392.0	22253.0	4000000.0	0.0	9.0	4.65	2.12	1.16	0.05	6.86	0.37	0.75	0.21	5.94	0.14	2.09	1.53	0.45	AAA411.CD3.X10.Y3.tile.tissue.png	10	1	2000	10	902e6886e511dbd01c68ecdbc35dd30f	0	0	0	0	0	0	0	0	0	0	0	0	0	/home/dhl_ec/bnelissen/Slides/CD3_manuscript/CD3_slides/AAA411.CD3/AAA411.CD3.run1	255	0.7	0.06	0.7	0.06	0.0	-11.6464730537	1.55295792281	2.47048598297
178.0	31560.0	90.0	3426.0	31560.0	4000000.0	2.0	13.0	3.62	2.82	1.16	0.05	6.91	0.37	0.75	0.21	6.8	0.22	2.16	1.54	0.42	AAA411.CD3.X10.Y4.tile.tissue.png	11	1	2000	11	c63ad67c558ba2acd0ba44d213df660d	0	0	0	0	0	0	0	0	0	0	0	0	0	/home/dhl_ec/bnelissen/Slides/CD3_manuscript/CD3_slides/AAA411.CD3/AAA411.CD3.run1	255	0.7	0.06	0.7	0.06	-9.48461644539	-10.8983295839	2.85444650331	0.387522586182
12178.0	645507.0	5259.0	36624.0	645507.0	4000000.0	129.0	57.0	1.86	2.29	1.2	0.05	7.08	0.4	0.76	0.19	7.39	0.24	2.28	1.57	0.41	AAA411.CD3.X10.Y5.tile.tissue.png	12	1	2000	12	acdc7a15f185cbadf4a1aad749d25436	0	0	0	0	0	0	0	0	0	0	0	0	0	/home/dhl_ec/bnelissen/Slides/CD3_manuscript/CD3_slides/AAA411.CD3/AAA411.CD3.run1	255	0.7	0.06	0.7	0.06	-10.0788213162	-12.4545858978	5.54896171358	1.44073573438
931.0	226148.0	410.0	17439.0	226148.0	4000000.0	10.0	35.0	3.1	2.55	1.15	0.05	7.86	0.38	0.79	0.2	6.91	0.22	2.27	1.53	0.38	AAA411.CD3.X10.Y6.tile.tissue.png	13	1	2000	13	a53abb11b998a63b4270dea8bf5b6f8d	0	0	0	0	0	0	0	0	0	0	0	0	0	/home/dhl_ec/bnelissen/Slides/CD3_manuscript/CD3_slides/AAA411.CD3/AAA411.CD3.run1	255	0.7	0.06	0.7	0.06	-9.75031790779	-12.2790847538	3.50803083241	2.94395287305
2131.0	653756.0	936.0	37051.0	653756.0	4000000.0	22.0	75.0	1.22	2.09	1.12	0.05	7.06	0.39	0.75	0.19	7.19	0.24	2.3	1.54	0.46	AAA411.CD3.X10.Y7.tile.tissue.png	14	1	2000	14	5a8989332c26ea9d6fc6827a2807f480	0	0	0	0	0	0	0	0	0	0	0	0	0	/home/dhl_ec/bnelissen/Slides/CD3_manuscript/CD3_slides/AAA411.CD3/AAA411.CD3.run1	255	0.7	0.06	0.7	0.06	-9.84738972738	-11.5295708088	4.15743375656	1.72408101562
1499.0	1203035.0	675.0	76629.0	1203035.0	4000000.0	16.0	138.0	1.54	2.99	1.15	0.04	6.88	0.41	0.74	0.17	7.69	0.29	2.39	1.53	0.65	AAA411.CD3.X10.Y8.tile.tissue.png	15	1	2000	15	63af4b095459266af1ac06327bcd0ebc	0	0	0	0	0	0	0	0	0	0	0	0	0	/home/dhl_ec/bnelissen/Slides/CD3_manuscript/CD3_slides/AAA411.CD3/AAA411.CD3.run1	255	0.7	0.06	0.7	0.06	-9.95129531689	-10.4478541689	3.69590985236	1.03613171094
726.0	603612.0	313.0	54235.0	603612.0	4000000.0	7.0	134.0	1.05	1.17	1.15	0.06	6.86	0.41	0.74	0.19	7.19	0.24	2.38	1.65	0.43	AAA411.CD3.X10.Y9.tile.tissue.png	16	1	2000	16	544ef871d1ce8a772e497c7dadfaf338	0	0	0	0	0	0	0	0	0	0	0	0	0	/home/dhl_ec/bnelissen/Slides/CD3_manuscript/CD3_slides/AAA411.CD3/AAA411.CD3.run1	255	0.7	0.06	0.7	0.06	-9.79450896136	-11.3935029151	3.5443142679	3.07249716211
563.0	9585.0	181.0	998.0	9585.0	4000000.0	3.0	5.0	0.76	1.91	1.14	0.05	6.78	0.38	0.91	0.22	6.88	0.21	2.11	1.52	0.38	AAA411.CD3.X11.Y1.tile.tissue.png	17	1	2000	17	43d5a73193a2a2db55193cee38906e04	0	0	0	0	0	0	0	0	0	0	0	0	0	/home/dhl_ec/bnelissen/Slides/CD3_manuscript/CD3_slides/AAA411.CD3/AAA411.CD3.run1	255	0.7	0.06	0.7	0.06	-9.03485239481	-12.1131252519	1.89266371799	1.24811617029
0.0	31792.0	0.0	3261.0	31792.0	4000000.0	0.0	11.0	2.46	1.6	1.15	0.06	6.94	0.4	0.85	0.23	6.44	0.14	2.15	1.52	0.38	AAA411.CD3.X11.Y2.tile.tissue.png	18	1	2000	18	540df962e156a58dfc08be6599f58b10	0	0	0	0	0	0	0	0	0	0	0	0	0	/home/dhl_ec/bnelissen/Slides/CD3_manuscript/CD3_slides/AAA411.CD3/AAA411.CD3.run1	255	0.7	0.06	0.7	0.06	-8.61462247787	-12.019016752	2.71391731636	5.75854595325
189.0	347958.0	88.0	19536.0	347958.0	4000000.0	2.0	30.0	0.89	1.24	1.15	0.06	7.92	0.38	0.8	0.19	6.94	0.22	2.19	1.53	0.51	AAA411.CD3.X11.Y3.tile.tissue.png	19	1	2000	19	a7d5d2fc67e7c7a4b18e0ba4d19f59de	0	0	0	0	0	0	0	0	0	0	0	0	0	/home/dhl_ec/bnelissen/Slides/CD3_manuscript/CD3_slides/AAA411.CD3/AAA411.CD3.run1	255	0.7	0.06	0.7	0.06	-8.56422151683	-11.7174174739	0.715003994163	4.62034204004
0.0	111616.0	0.0	11148.0	111616.0	4000000.0	0.0	31.0	0.94	1.33	1.2	0.05	6.87	0.41	0.74	0.21	5.94	0.23	2.18	1.52	0.7	AAA411.CD3.X11.Y4.tile.tissue.png	20	1	2000	20	ce5b2bae396907bb792e3c49d62aa327	0	0	0	0	0	0	0	0	0	0	0	0	0	/home/dhl_ec/bnelissen/Slides/CD3_manuscript/CD3_slides/AAA411.CD3/AAA411.CD3.run1	255	0.7	0.06	0.7	0.06	0.0	-10.3927942338	0.861839224439	0.353883351807
11102.0	632924.0	4444.0	43324.0	632924.0	4000000.0	106.0	61.0	1.43	3.06	1.18	0.0400000000001	7.03	0.4	0.76	0.19	7.6	0.24	2.31	1.53	0.51	AAA411.CD3.X11.Y5.tile.tissue.png	21	1	2000	21	7676e034d809945657b5590c72ed7ff5	0	0	0	0	0	0	0	0	0	0	0	0	0	/home/dhl_ec/bnelissen/Slides/CD3_manuscript/CD3_slides/AAA411.CD3/AAA411.CD3.run1	255	0.7	0.06	0.7	0.06	-10.1799007852	-12.3774220011	5.12175979185	1.645548125
272.0	99830.0	133.0	8291.0	99830.0	4000000.0	3.0	19.0	0.93	1.4	1.16	0.0500000000001	7.58	0.39	0.85	0.21	6.82	0.21	2.11	1.55	0.44	AAA411.CD3.X11.Y6.tile.tissue.png	22	1	2000	22	db7743a070a2c2bc225646a8eb4db712	0	0	0	0	0	0	0	0	0	0	0	0	0	/home/dhl_ec/bnelissen/Slides/CD3_manuscript/CD3_slides/AAA411.CD3/AAA411.CD3.run1	255	0.7	0.06	0.7	0.06	-9.50400301985	-12.1528045092	3.13644316525	1.27581767871
2494.0	553876.0	1065.0	48461.0	553876.0	4000000.0	23.0	111.0	1.04	1.83	1.48	0.05	6.95	0.39	0.75	0.2	7.28	0.24	2.35	1.54	0.54	AAA411.CD3.X11.Y7.tile.tissue.png	23	1	2000	23	7e942a6035503fcf2b53ced027c5f7fa	0	0	0	0	0	0	0	0	0	0	0	0	0	/home/dhl_ec/bnelissen/Slides/CD3_manuscript/CD3_slides/AAA411.CD3/AAA411.CD3.run1	255	0.7	0.06	0.7	0.06	-9.72159489276	-11.1916606919	2.54813104008	1.71806349023
1751.0	1213195.0	822.0	75133.0	1213195.0	4000000.0	18.0	125.0	1.54	3.5	1.14	0.04	6.92	0.41	0.76	0.17	7.66	0.26	2.42	1.55	0.45	AAA411.CD3.X11.Y8.tile.tissue.png	24	1	2000	24	9140e7e5e90ae09d91ee0d33398b64df	0	0	0	0	0	0	0	0	0	0	0	0	0	/home/dhl_ec/bnelissen/Slides/CD3_manuscript/CD3_slides/AAA411.CD3/AAA411.CD3.run1	255	0.7	0.06	0.7	0.06	-9.78593407797	-11.0683760878	4.09766868751	2.25315064062
1191.0	711031.0	544.0	59238.0	711031.0	4000000.0	12.0	127.0	0.85	1.08	1.12	0.0600000000001	6.91	0.4	0.77	0.18	7.26	0.25	2.32	1.54	0.44	AAA411.CD3.X11.Y9.tile.tissue.png	25	1	2000	25	449ed5638b8a9af8e3560597f7a39d25	0	0	0	0	0	0	0	0	0	0	0	0	0	/home/dhl_ec/bnelissen/Slides/CD3_manuscript/CD3_slides/AAA411.CD3/AAA411.CD3.run1	255	0.7	0.06	0.7	0.06	-9.79532991653	-11.5227176993	3.64656583919	3.94769333984
122.0	372727.0	46.0	22427.0	372727.0	4000000.0	1.0	39.0	0.93	1.19	1.52	0.08	6.93	0.38	0.83	0.2	6.95	0.22	2.21	1.54	0.38	AAA411.CD3.X12.Y3.tile.tissue.png	26	1	2000	26	8cda0392c0c6305051c36cb34e09b1b1	0	0	0	0	0	0	0	0	0	0	0	0	0	/home/dhl_ec/bnelissen/Slides/CD3_manuscript/CD3_slides/AAA411.CD3/AAA411.CD3.run1	255	0.7	0.06	0.7	0.06	-7.86867591293	-11.6974368501	0.511417151624	4.96501741895
0.0	137059.0	0.0	13841.0	137059.0	4000000.0	0.0	38.0	1.12	1.52	1.12	0.05	6.85	0.38	0.75	0.21	6.42	0.15	2.21	1.52	0.41	AAA411.CD3.X12.Y4.tile.tissue.png	27	1	2000	27	23b14122e87da5a9ec3935666ccaaf69	0	0	0	0	0	0	0	0	0	0	0	0	0	/home/dhl_ec/bnelissen/Slides/CD3_manuscript/CD3_slides/AAA411.CD3/AAA411.CD3.run1	255	0.7	0.06	0.7	0.06	-7.83756689221	-10.6951283603	1.15887481716	0.331661003174
32863.0	958082.0	13194.0	59920.0	958082.0	4000000.0	288.0	85.0	0.95	1.31	1.15	0.0500000000001	7.33	0.4	0.76	0.18	7.69	0.26	2.32	1.52	0.42	AAA411.CD3.X12.Y5.tile.tissue.png	28	1	2000	28	15f75b387bc479f8366c804c2b59f606	0	0	0	0	0	0	0	0	0	0	0	0	0	/home/dhl_ec/bnelissen/Slides/CD3_manuscript/CD3_slides/AAA411.CD3/AAA411.CD3.run1	255	0.7	0.06	0.7	0.06	-10.1826159552	-12.5169933222	5.25939708324	1.5669220625
283.0	272531.0	120.0	21762.0	272531.0	4000000.0	3.0	32.0	0.93	1.49	1.13	0.05	7.63	0.38	0.8	0.2	6.92	0.22	2.18	1.53	0.38	AAA411.CD3.X12.Y6.tile.tissue.png	29	1	2000	29	6baf4e3edb710ad1b5b8dc5e7dfb6910	0	0	0	0	0	0	0	0	0	0	0	0	0	/home/dhl_ec/bnelissen/Slides/CD3_manuscript/CD3_slides/AAA411.CD3/AAA411.CD3.run1	255	0.7	0.06	0.7	0.06	-9.50667695895	-12.0998009056	2.74080943379	2.51092368555
1138.0	575708.0	467.0	52792.0	575708.0	4000000.0	10.0	142.0	1.0	1.45	1.18	0.0500000000001	7.72	0.39	0.73	0.19	7.19	0.24	2.36	1.52	0.43	AAA411.CD3.X12.Y7.tile.tissue.png	30	1	2000	30	a595f6e3cd05f56b4f9364f0e6cc1e41	0	0	0	0	0	0	0	0	0	0	0	0	0	/home/dhl_ec/bnelissen/Slides/CD3_manuscript/CD3_slides/AAA411.CD3/AAA411.CD3.run1	255	0.7	0.06	0.7	0.06	-9.73624940786	-10.5082419111	2.96683426957	0.501994179688
2816.0	1535005.0	1271.0	97200.0	1535005.0	4000000.0	27.0	129.0	0.95	1.45	1.15	0.05	7.64	0.42	0.74	0.15	7.89	0.27	2.42	1.52	0.45	AAA411.CD3.X12.Y8.tile.tissue.png	31	1	2000	31	c020040b9e12de4c1401867d20c14dd9	0	0	0	0	0	0	0	0	0	0	0	0	0	/home/dhl_ec/bnelissen/Slides/CD3_manuscript/CD3_slides/AAA411.CD3/AAA411.CD3.run1	255	0.7	0.06	0.7	0.06	-9.84869114164	-9.99314536944	3.65756942989	0.357407820313
1129.0	487375.0	521.0	43954.0	487375.0	4000000.0	12.0	108.0	0.85	1.11	1.12	0.0600000000001	9.41	0.39	0.8	0.19	7.06	0.23	2.27	1.53	0.41	AAA411.CD3.X12.Y9.tile.tissue.png	32	1	2000	32	90133968fa304aaeb5020e2224397c7e	0	0	0	0	0	0	0	0	0	0	0	0	0	/home/dhl_ec/bnelissen/Slides/CD3_manuscript/CD3_slides/AAA411.CD3/AAA411.CD3.run1	255	0.7	0.06	0.7	0.06	-9.69445664551	-11.771605503	3.45649136955	4.90156875391
196.0	348072.0	87.0	17547.0	348072.0	4000000.0	2.0	23.0	0.84	1.0	1.13	0.0600000000001	6.86	0.38	0.85	0.2	6.92	0.23	2.23	1.53	0.36	AAA411.CD3.X13.Y3.tile.tissue.png	33	1	2000	33	8f6d7ccdde37dd48ddac0c683f85a437	0	0	0	0	0	0	0	0	0	0	0	0	0	/home/dhl_ec/bnelissen/Slides/CD3_manuscript/CD3_slides/AAA411.CD3/AAA411.CD3.run1	255	0.7	0.06	0.7	0.06	-7.94959615984	-11.6279691792	0.675621500934	3.40571677832
198.0	291171.0	84.0	20928.0	291171.0	4000000.0	2.0	42.0	1.13	1.81	1.11	0.0500000000001	6.84	0.38	0.74	0.2	6.92	0.23	2.25	1.56	0.46	AAA411.CD3.X13.Y4.tile.tissue.png	34	1	2000	34	71d3560b9e85aeb4480f397807d753f3	0	0	0	0	0	0	0	0	0	0	0	0	0	/home/dhl_ec/bnelissen/Slides/CD3_manuscript/CD3_slides/AAA411.CD3/AAA411.CD3.run1	255	0.7	0.06	0.7	0.06	-8.41743089846	-10.7151096238	1.18659929442	0.333400864258
7852.0	737670.0	3479.0	62826.0	737670.0	4000000.0	87.0	119.0	1.12	1.73	1.18	0.04	7.3	0.4	0.76	0.18	7.29	0.24	2.36	1.55	0.42	AAA411.CD3.X13.Y5.tile.tissue.png	35	1	2000	35	b1320326535363680e00d8b76750a264	0	0	0	0	0	0	0	0	0	0	0	0	0	/home/dhl_ec/bnelissen/Slides/CD3_manuscript/CD3_slides/AAA411.CD3/AAA411.CD3.run1	255	0.7	0.06	0.7	0.06	-10.0319721255	-12.2151192547	5.7199491498	1.51586416016
2552.0	257925.0	1039.0	19802.0	257925.0	4000000.0	22.0	29.0	0.8	2.23	1.14	0.05	7.5	0.38	0.84	0.2	6.88	0.22	2.21	1.54	0.38	AAA411.CD3.X13.Y6.tile.tissue.png	36	1	2000	36	16f9b95a1de67435319ec41fba42a440	0	0	0	0	0	0	0	0	0	0	0	0	0	/home/dhl_ec/bnelissen/Slides/CD3_manuscript/CD3_slides/AAA411.CD3/AAA411.CD3.run1	255	0.7	0.06	0.7	0.06	-9.85126297146	-12.2712941092	3.8433685414	1.8708094043
4105.0	730704.0	1821.0	59611.0	730704.0	4000000.0	39.0	133.0	4.8	3.21	1.13	0.0599999999999	11.62	0.41	0.75	0.18	7.27	0.31	2.35	1.53	0.45	AAA411.CD3.X13.Y7.tile.tissue.png	37	1	2000	37	a12e7bf8c3a015eed23bf5dcbeec77d7	0	0	0	0	0	0	0	0	0	0	0	0	0	/home/dhl_ec/bnelissen/Slides/CD3_manuscript/CD3_slides/AAA411.CD3/AAA411.CD3.run1	255	0.7	0.06	0.7	0.06	-9.7992692467	-11.3708454954	2.96370041478	2.36168201953
1963.0	871730.0	841.0	66466.0	871730.0	4000000.0	17.0	168.0	2.7	2.33	1.16	0.04	8.0	0.41	0.74	0.18	7.42	0.25	2.36	1.52	0.62	AAA411.CD3.X13.Y8.tile.tissue.png	38	1	2000	38	f6f1f0d66374ba335d08d3564f269fa2	0	0	0	0	0	0	0	0	0	0	0	0	0	/home/dhl_ec/bnelissen/Slides/CD3_manuscript/CD3_slides/AAA411.CD3/AAA411.CD3.run1	255	0.7	0.06	0.7	0.06	-9.65007813163	-11.0963411725	3.18195822497	0.10037721875
662.0	131293.0	327.0	13433.0	131293.0	4000000.0	7.0	37.0	0.83	1.06	1.15	0.05	7.89	0.38	0.85	0.2	6.8	0.23	2.45	1.52	0.41	AAA411.CD3.X13.Y9.tile.tissue.png	39	1	2000	39	11370217d3194f8b095ad296024f8375	0	0	0	0	0	0	0	0	0	0	0	0	0	/home/dhl_ec/bnelissen/Slides/CD3_manuscript/CD3_slides/AAA411.CD3/AAA411.CD3.run1	255	0.7	0.06	0.7	0.06	-9.84235049197	-12.1030688926	3.99458872103	4.70719291797
0.0	25771.0	0.0	2724.0	25771.0	4000000.0	0.0	8.0	0.9	1.19	1.12	0.0600000000001	6.75	0.38	0.89	0.21	5.8	0.14	2.07	1.6	0.64	AAA411.CD3.X14.Y3.tile.tissue.png	40	1	2000	40	81a7993e9d05cfb6a54b0cf2a97e657f	0	0	0	0	0	0	0	0	0	0	0	0	0	/home/dhl_ec/bnelissen/Slides/CD3_manuscript/CD3_slides/AAA411.CD3/AAA411.CD3.run1	255	0.7	0.06	0.7	0.06	0.0	-11.4872073504	2.0384028438	0.70246861676
0.0	164762.0	0.0	15703.0	164762.0	4000000.0	0.0	36.0	1.31	2.54	1.1	0.0599999999999	6.85	0.39	0.76	0.21	6.58	0.14	2.18	1.52	0.53	AAA411.CD3.X14.Y4.tile.tissue.png	41	1	2000	41	15ead82a61815f7a13b36dee5f055181	0	0	0	0	0	0	0	0	0	0	0	0	0	/home/dhl_ec/bnelissen/Slides/CD3_manuscript/CD3_slides/AAA411.CD3/AAA411.CD3.run1	255	0.7	0.06	0.7	0.06	-6.16160946374	-10.9547127507	1.08312956719	2.07694524609
12182.0	860512.0	5112.0	57282.0	860512.0	4000000.0	115.0	85.0	3.62	1.18	1.14	0.0500000000002	7.04	0.4	0.75	0.18	7.47	0.26	2.34	1.52	0.43	AAA411.CD3.X14.Y5.tile.tissue.png	42	1	2000	42	0835fab8b1555b3d6739fd35e1dcbd8d	0	0	0	0	0	0	0	0	0	0	0	0	0	/home/dhl_ec/bnelissen/Slides/CD3_manuscript/CD3_slides/AAA411.CD3/AAA411.CD3.run1	255	0.7	0.06	0.7	0.06	-10.1306640788	-12.1387718979	5.49433663372	1.04247592969
139.0	216061.0	75.0	17659.0	216061.0	4000000.0	2.0	27.0	1.96	1.96	1.15	0.0599999999999	7.46	0.38	0.86	0.21	6.82	0.22	2.29	1.53	0.36	AAA411.CD3.X14.Y6.tile.tissue.png	43	1	2000	43	6fa1f984d4858281f98289a2ede664a7	0	0	0	0	0	0	0	0	0	0	0	0	0	/home/dhl_ec/bnelissen/Slides/CD3_manuscript/CD3_slides/AAA411.CD3/AAA411.CD3.run1	255	0.7	0.06	0.7	0.06	-9.6288129573	-12.1099928505	4.26069171388	2.65357338281
1374.0	168386.0	608.0	16387.0	168386.0	4000000.0	13.0	47.0	0.98	1.19	1.11	0.05	9.16	0.37	0.81	0.2	6.86	0.25	2.2	1.53	0.39	AAA411.CD3.X14.Y7.tile.tissue.png	44	1	2000	44	744f9b62204e3f90c8468d15b19b22c3	0	0	0	0	0	0	0	0	0	0	0	0	0	/home/dhl_ec/bnelissen/Slides/CD3_manuscript/CD3_slides/AAA411.CD3/AAA411.CD3.run1	255	0.7	0.06	0.7	0.06	-9.86400950441	-12.0394131271	3.10010710318	5.09827910156
1872.0	216192.0	907.0	24710.0	216192.0	4000000.0	20.0	95.0	1.01	1.21	1.14	0.0600000000002	6.91	0.38	0.76	0.2	6.82	0.24	2.3	1.52	0.42	AAA411.CD3.X14.Y8.tile.tissue.png	45	1	2000	45	13297f970005285c9b76f461ea8add51	0	0	0	0	0	0	0	0	0	0	0	0	0	/home/dhl_ec/bnelissen/Slides/CD3_manuscript/CD3_slides/AAA411.CD3/AAA411.CD3.run1	255	0.7	0.06	0.7	0.06	-9.83927574092	-11.0414675362	3.64181639256	1.59070380078
117.0	6723.0	50.0	843.0	6723.0	4000000.0	1.0	4.0	0.81	1.08	1.12	0.0599999999999	6.76	0.37	0.9	0.21	6.69	0.21	2.1	1.53	0.38	AAA411.CD3.X14.Y9.tile.tissue.png	46	1	2000	46	f8a7f5b0042189c953df51517cc9b52c	0	0	0	0	0	0	0	0	0	0	0	0	0	/home/dhl_ec/bnelissen/Slides/CD3_manuscript/CD3_slides/AAA411.CD3/AAA411.CD3.run1	255	0.7	0.06	0.7	0.06	-9.98035833558	-11.9985824095	4.64256801218	0.544952890747
135.0	323960.0	97.0	19912.0	323960.0	4000000.0	2.0	27.0	2.51	3.38	1.13	0.0599999999999	8.01	0.38	0.83	0.2	6.88	0.22	2.23	1.54	0.38	AAA411.CD3.X15.Y4.tile.tissue.png	47	1	2000	47	773d8505dd1f91a0335b1295f29734af	0	0	0	0	0	0	0	0	0	0	0	0	0	/home/dhl_ec/bnelissen/Slides/CD3_manuscript/CD3_slides/AAA411.CD3/AAA411.CD3.run1	255	0.7	0.06	0.7	0.06	-8.59284104012	-12.196543515	1.67323627928	4.98826075098
11151.0	460309.0	4599.0	27270.0	460309.0	4000000.0	101.0	39.0	3.08	1.19	1.13	0.0500000000002	7.1	0.38	0.74	0.2	7.08	0.23	2.22	1.53	0.42	AAA411.CD3.X15.Y5.tile.tissue.png	48	1	2000	48	1d9477f7808c572985faa3b157457fad	0	0	0	0	0	0	0	0	0	0	0	0	0	/home/dhl_ec/bnelissen/Slides/CD3_manuscript/CD3_slides/AAA411.CD3/AAA411.CD3.run1	255	0.7	0.06	0.7	0.06	-10.1390853819	-11.7491407695	4.84100313736	0.425847300781
3172.0	377179.0	1379.0	34402.0	377179.0	4000000.0	33.0	69.0	2.11	2.05	1.14	0.05	7.03	0.39	0.82	0.21	7.03	0.22	2.24	1.56	0.59	AAA411.CD3.X15.Y6.tile.tissue.png	49	1	2000	49	795a45eaef137179a2c49cd2048740cd	0	0	0	0	0	0	0	0	0	0	0	0	0	/home/dhl_ec/bnelissen/Slides/CD3_manuscript/CD3_slides/AAA411.CD3/AAA411.CD3.run1	255	0.7	0.06	0.7	0.06	-10.0243103171	-12.2623259851	5.00044517575	3.01623732812
307.0	53674.0	145.0	5887.0	53674.0	4000000.0	4.0	18.0	1.5	2.98	1.12	0.0599999999999	7.07	0.37	0.88	0.21	6.71	0.21	2.14	1.54	0.45	AAA411.CD3.X15.Y7.tile.tissue.png	50	1	2000	50	5418c30f3859b0197c8b384c711600f6	0	0	0	0	0	0	0	0	0	0	0	0	0	/home/dhl_ec/bnelissen/Slides/CD3_manuscript/CD3_slides/AAA411.CD3/AAA411.CD3.run1	255	0.7	0.06	0.7	0.06	-9.60743338591	-11.9054064855	3.76814903252	2.09988013086
3348.0	288208.0	1463.0	29002.0	288208.0	4000000.0	33.0	73.0	2.69	1.32	1.15	0.0599999999999	8.18	0.39	0.79	0.21	6.95	0.23	2.27	1.52	0.42	AAA411.CD3.X15.Y8.tile.tissue.png	51	1	2000	51	85000f8f562a31d1c2ee0fb5f1465889	0	0	0	0	0	0	0	0	0	0	0	0	0	/home/dhl_ec/bnelissen/Slides/CD3_manuscript/CD3_slides/AAA411.CD3/AAA411.CD3.run1	255	0.7	0.06	0.7	0.06	-9.89658375376	-11.827799857	3.41401703728	4.28658533594
79.0	102628.0	38.0	6619.0	102628.0	4000000.0	1.0	8.0	2.56	1.8	1.12	0.0599999999999	7.65	0.38	0.81	0.21	6.73	0.21	2.18	1.53	0.4	AAA411.CD3.X16.Y5.tile.tissue.png	52	1	2000	52	67917d862e7b9959f5b7e4103cede125	0	0	0	0	0	0	0	0	0	0	0	0	0	/home/dhl_ec/bnelissen/Slides/CD3_manuscript/CD3_slides/AAA411.CD3/AAA411.CD3.run1	255	0.7	0.06	0.7	0.06	-9.28252771873	-12.0916067015	2.5508658281	4.52679311523
29060.0	660790.0	10240.0	44800.0	660790.0	4000000.0	216.0	87.0	2.1	2.01	1.15	0.05	7.28	0.4	0.78	0.19	7.42	0.25	2.28	1.53	0.41	AAA411.CD3.X16.Y6.tile.tissue.png	53	1	2000	53	2fc01daa6153c6547ece455e04d8025a	0	0	0	0	0	0	0	0	0	0	0	0	0	/home/dhl_ec/bnelissen/Slides/CD3_manuscript/CD3_slides/AAA411.CD3/AAA411.CD3.run1	255	0.7	0.06	0.7	0.06	-10.146006967	-12.6597883134	4.99773193178	2.06354029687
0.0	38070.0	0.0	3710.0	38070.0	4000000.0	0.0	10.0	2.67	2.96	1.16	0.05	6.84	0.39	0.86	0.21	6.02	0.14	2.11	1.52	0.38	AAA411.CD3.X17.Y5.tile.tissue.png	54	1	2000	54	f7db6b976e60c6daa1aa9650e8c1cf09	0	0	0	0	0	0	0	0	0	0	0	0	0	/home/dhl_ec/bnelissen/Slides/CD3_manuscript/CD3_slides/AAA411.CD3/AAA411.CD3.run1	255	0.7	0.06	0.7	0.06	0.0	-12.0050954075	2.37651427469	4.70273864758
5083.0	396770.0	2195.0	35325.0	396770.0	4000000.0	52.0	74.0	2.79	2.57	1.12	0.0599999999999	7.07	0.39	0.77	0.2	7.04	0.23	2.28	1.54	0.41	AAA411.CD3.X17.Y6.tile.tissue.png	55	1	2000	55	9107319c16fa189a39a37867323b4113	0	0	0	0	0	0	0	0	0	0	0	0	0	/home/dhl_ec/bnelissen/Slides/CD3_manuscript/CD3_slides/AAA411.CD3/AAA411.CD3.run1	255	0.7	0.06	0.7	0.06	-9.94125179114	-12.1934496689	4.44198969469	1.74970432031
79.0	10205.0	40.0	1039.0	10205.0	4000000.0	1.0	3.0	2.47	1.87	1.12	0.0500000000002	6.77	0.37	0.88	0.21	6.57	0.21	2.09	1.53	0.36	AAA411.CD3.X17.Y7.tile.tissue.png	56	1	2000	56	3ba45b57b27861c259562ad5ac698b1d	0	0	0	0	0	0	0	0	0	0	0	0	0	/home/dhl_ec/bnelissen/Slides/CD3_manuscript/CD3_slides/AAA411.CD3/AAA411.CD3.run1	255	0.7	0.06	0.7	0.06	-9.29012864837	-11.7158589127	3.18887332861	0.36778802359
0.0	51095.0	0.0	5124.0	51095.0	4000000.0	0.0	13.0	2.1	1.88	1.12	0.05	6.78	0.37	0.88	0.21	5.83	0.14	2.09	1.51	0.82	AAA411.CD3.X18.Y5.tile.tissue.png	57	1	2000	57	d8b0146a92d21a86e487f37431dfba72	0	0	0	0	0	0	0	0	0	0	0	0	0	/home/dhl_ec/bnelissen/Slides/CD3_manuscript/CD3_slides/AAA411.CD3/AAA411.CD3.run1	255	0.7	0.06	0.7	0.06	0.0	-11.6527073058	1.96403788287	1.27664220398
225.0	97324.0	114.0	9811.0	97324.0	4000000.0	3.0	25.0	1.27	2.28	1.16	0.0599999999999	6.81	0.38	0.76	0.21	6.69	0.21	2.24	1.56	0.53	AAA411.CD3.X18.Y6.tile.tissue.png	58	1	2000	58	f7facfb17e41d569f5d8d128c52ce283	0	0	0	0	0	0	0	0	0	0	0	0	0	/home/dhl_ec/bnelissen/Slides/CD3_manuscript/CD3_slides/AAA411.CD3/AAA411.CD3.run1	255	0.7	0.06	0.7	0.06	-9.16617917373	-11.3357009825	2.74554674262	1.84465085107
1130.0	209134.0	437.0	18828.0	209134.0	4000000.0	9.0	38.0	3.1	2.43	1.12	0.0600000000002	8.12	0.39	0.79	0.21	6.8	0.23	2.28	1.53	0.55	AAA411.CD3.X18.Y7.tile.tissue.png	59	1	2000	59	19c26e87693fbe1420e4d3b198dd40bd	0	0	0	0	0	0	0	0	0	0	0	0	0	/home/dhl_ec/bnelissen/Slides/CD3_manuscript/CD3_slides/AAA411.CD3/AAA411.CD3.run1	255	0.7	0.06	0.7	0.06	-9.91089602344	-11.92534171	4.32933148183	2.70018975098
0.0	6163.0	0.0	684.0	6163.0	4000000.0	0.0	3.0	2.34	2.46	1.11	0.05	6.78	0.37	0.87	0.21	5.78	0.14	2.05	1.51	0.57	AAA411.CD3.X18.Y8.tile.tissue.png	60	1	2000	60	85129c33f133bab91bf59a155b5cba37	0	0	0	0	0	0	0	0	0	0	0	0	0	/home/dhl_ec/bnelissen/Slides/CD3_manuscript/CD3_slides/AAA411.CD3/AAA411.CD3.run1	255	0.7	0.06	0.7	0.06	0.0	-12.1181189662	4.29674950308	3.59948103265
0.0	23461.0	0.0	2307.0	23461.0	4000000.0	0.0	6.0	1.86	1.59	1.12	0.05	6.87	0.37	0.87	0.21	5.75	0.14	2.17	1.56	0.5	AAA411.CD3.X19.Y6.tile.tissue.png	61	1	2000	61	26cab2c7399fc294b70508505f8296f9	0	0	0	0	0	0	0	0	0	0	0	0	0	/home/dhl_ec/bnelissen/Slides/CD3_manuscript/CD3_slides/AAA411.CD3/AAA411.CD3.run1	255	0.7	0.06	0.7	0.06	0.0	-11.1670002418	0.643527048546	4.33922620755
0.0	54550.0	0.0	5426.0	54550.0	4000000.0	0.0	18.0	1.04	1.53	1.13	0.0599999999999	6.75	0.37	0.81	0.21	6.26	0.14	2.14	1.52	0.51	AAA411.CD3.X19.Y7.tile.tissue.png	62	1	2000	62	a9b212510bed942755293d6f14f09fb8	0	0	0	0	0	0	0	0	0	0	0	0	0	/home/dhl_ec/bnelissen/Slides/CD3_manuscript/CD3_slides/AAA411.CD3/AAA411.CD3.run1	255	0.7	0.06	0.7	0.06	-6.302075983	-11.5961208755	1.65129541446	6.87045757898
71.0	67363.0	36.0	6666.0	67363.0	4000000.0	1.0	20.0	1.69	2.17	1.15	0.0599999999999	6.99	0.37	0.83	0.21	6.7	0.22	2.17	1.53	0.49	AAA411.CD3.X19.Y8.tile.tissue.png	63	1	2000	63	639c75f569ea44dc98dac0dac58b86d4	0	0	0	0	0	0	0	0	0	0	0	0	0	/home/dhl_ec/bnelissen/Slides/CD3_manuscript/CD3_slides/AAA411.CD3/AAA411.CD3.run1	255	0.7	0.06	0.7	0.06	-9.02167728114	-11.9239786192	2.42950714527	4.33513016699
0.0	1796.0	0.0	192.0	1796.0	4000000.0	0.0	1.0	1.87	1.76	1.11	0.0599999999999	6.75	0.37	0.86	0.22	5.87	0.13	2.06	1.54	0.5	AAA411.CD3.X2.Y5.tile.tissue.png	64	1	2000	64	7b6f85a165759ed0bcdaca145d40558d	0	0	0	0	0	0	0	0	0	0	0	0	0	/home/dhl_ec/bnelissen/Slides/CD3_manuscript/CD3_slides/AAA411.CD3/AAA411.CD3.run1	255	0.7	0.06	0.7	0.06	0.0	-11.7412196293	0.634266197018	6.97015371219
62.0	42103.0	40.0	4211.0	42103.0	4000000.0	1.0	16.0	2.66	3.55	1.16	0.0599999999999	6.73	0.36	0.75	0.21	6.63	0.21	2.16	1.53	0.58	AAA411.CD3.X2.Y6.tile.tissue.png	65	1	2000	65	ebc84990d11fc7142f70d7f6d6a033e2	0	0	0	0	0	0	0	0	0	0	0	0	0	/home/dhl_ec/bnelissen/Slides/CD3_manuscript/CD3_slides/AAA411.CD3/AAA411.CD3.run1	255	0.7	0.06	0.7	0.06	-9.23441828046	-10.6251793212	3.13523711022	0.319999928955
955.0	558716.0	514.0	40491.0	558716.0	4000000.0	12.0	70.0	2.04	1.86	1.12	0.05	7.06	0.39	0.74	0.2	7.07	0.24	2.32	1.53	0.44	AAA411.CD3.X2.Y7.tile.tissue.png	66	1	2000	66	d193a7b006f38d5ea9227f5e9dd3cccc	0	0	0	0	0	0	0	0	0	0	0	0	0	/home/dhl_ec/bnelissen/Slides/CD3_manuscript/CD3_slides/AAA411.CD3/AAA411.CD3.run1	255	0.7	0.06	0.7	0.06	-9.82160273578	-11.5422965251	3.01894539303	0.273372208984
2988.0	419511.0	1373.0	28735.0	419511.0	4000000.0	31.0	58.0	2.38	2.09	1.13	0.0400000000002	7.08	0.38	0.75	0.2	7.08	0.23	2.29	1.53	0.42	AAA411.CD3.X2.Y8.tile.tissue.png	67	1	2000	67	7023b9777f9707b1cfa3064f3a507de8	0	0	0	0	0	0	0	0	0	0	0	0	0	/home/dhl_ec/bnelissen/Slides/CD3_manuscript/CD3_slides/AAA411.CD3/AAA411.CD3.run1	255	0.7	0.06	0.7	0.06	-9.94517764237	-12.4748479519	3.90817790354	0.219052890625
635.0	138103.0	301.0	12389.0	138103.0	4000000.0	7.0	23.0	2.57	2.12	1.12	0.0600000000002	8.42	0.38	0.82	0.2	6.79	0.22	2.2	1.53	0.38	AAA411.CD3.X2.Y9.tile.tissue.png	68	1	2000	68	52e9368ed46c3a33ba3e1595330076eb	0	0	0	0	0	0	0	0	0	0	0	0	0	/home/dhl_ec/bnelissen/Slides/CD3_manuscript/CD3_slides/AAA411.CD3/AAA411.CD3.run1	255	0.7	0.06	0.7	0.06	-10.0653900733	-12.0794166944	4.6819913321	5.25782877637
1797.0	103130.0	790.0	5975.0	103130.0	4000000.0	17.0	13.0	2.44	2.1	1.12	0.0599999999999	6.74	0.38	0.88	0.21	6.68	0.22	2.13	1.53	0.53	AAA411.CD3.X3.Y10.tile.tissue.png	69	1	2000	69	19c91d155cec330e887b5d8de2ed9ca4	0	0	0	0	0	0	0	0	0	0	0	0	0	/home/dhl_ec/bnelissen/Slides/CD3_manuscript/CD3_slides/AAA411.CD3/AAA411.CD3.run1	255	0.7	0.06	0.7	0.06	-10.176534177	-12.0769358856	4.68053116339	0.784730599609
0.0	0.0	0.0	0.0	0.0	4000000.0	0.0	0.0	2.76	1.86	1.17	0.0599999999999	6.54	0.3	0.9	0.21	4.68	0.13	2.03	1.53	0.35	AAA411.CD3.X3.Y4.tile.tissue.png	70	1	2000	70	5c1b7a18b950ef68696212aa2f0a8118	0	0	0	0	0	0	0	0	0	0	0	0	0	/home/dhl_ec/bnelissen/Slides/CD3_manuscript/CD3_slides/AAA411.CD3/AAA411.CD3.run1	255	1.0	0.06	1.0	0.06	0.0	-10.60043521	0.0	1.70246819682
139.0	10611.0	74.0	1270.0	10611.0	4000000.0	2.0	5.0	2.55	2.42	1.12	0.05	6.7	0.37	0.76	0.21	6.49	0.21	2.12	1.56	0.4	AAA411.CD3.X3.Y5.tile.tissue.png	71	1	2000	71	e1693341127e0abb7d4c3f4ad4167eba	0	0	0	0	0	0	0	0	0	0	0	0	0	/home/dhl_ec/bnelissen/Slides/CD3_manuscript/CD3_slides/AAA411.CD3/AAA411.CD3.run1	255	0.7	0.06	0.7	0.06	-9.51383762917	-10.5362305678	2.89658894218	2.04052377368
460.0	251944.0	285.0	24650.0	251944.0	4000000.0	7.0	55.0	2.34	2.22	1.11	0.05	8.18	0.39	0.74	0.2	6.86	0.22	2.27	1.54	0.39	AAA411.CD3.X3.Y6.tile.tissue.png	72	1	2000	72	7fbbc78ffd8f9b1ea1f2110b4fdf6ca2	0	0	0	0	0	0	0	0	0	0	0	0	0	/home/dhl_ec/bnelissen/Slides/CD3_manuscript/CD3_slides/AAA411.CD3/AAA411.CD3.run1	255	0.7	0.06	0.7	0.06	-9.63409161409	-11.6224473187	3.55083449599	0.314658828125
2221.0	309832.0	1063.0	25995.0	309832.0	4000000.0	24.0	60.0	3.29	2.09	1.13	0.05	8.58	0.38	0.75	0.2	6.91	0.22	2.29	1.54	0.52	AAA411.CD3.X3.Y7.tile.tissue.png	73	1	2000	73	02d50babb850ab3953738c7f91840fb3	0	0	0	0	0	0	0	0	0	0	0	0	0	/home/dhl_ec/bnelissen/Slides/CD3_manuscript/CD3_slides/AAA411.CD3/AAA411.CD3.run1	255	0.7	0.06	0.7	0.06	-10.0747535675	-11.1878090552	3.84990240828	0.304102230469
6760.0	745024.0	3214.0	50455.0	745024.0	4000000.0	75.0	90.0	2.99	2.25	1.12	0.0500000000002	7.28	0.4	0.76	0.19	7.33	0.24	2.33	1.56	0.42	AAA411.CD3.X3.Y8.tile.tissue.png	74	1	2000	74	1bd999b6428b149dd6d8b1863097d596	0	0	0	0	0	0	0	0	0	0	0	0	0	/home/dhl_ec/bnelissen/Slides/CD3_manuscript/CD3_slides/AAA411.CD3/AAA411.CD3.run1	255	0.7	0.06	0.7	0.06	-10.0281184835	-11.9981108014	5.07588027564	1.31372702344
1004.0	339763.0	415.0	23265.0	339763.0	4000000.0	10.0	35.0	2.63	2.75	1.11	0.05	6.75	0.37	0.81	0.21	6.9	0.22	2.27	1.53	0.38	AAA411.CD3.X3.Y9.tile.tissue.png	75	1	2000	75	87c69e8259de30f325ef0e64168f871e	0	0	0	0	0	0	0	0	0	0	0	0	0	/home/dhl_ec/bnelissen/Slides/CD3_manuscript/CD3_slides/AAA411.CD3/AAA411.CD3.run1	255	0.7	0.06	0.7	0.06	-9.89093082816	-11.7657963619	3.66150284093	3.10786010156
9325.0	218589.0	3807.0	4242.0	218589.0	2584000.0	25.0	1.0	2.44	2.04	0.72	0.03	4.39	0.25	0.58	0.14	4.79	0.15	1.42	0.98	0.29	AAA411.CD3.X34.Y17.tile.tissue.png	76	1	1292	76	98be6637bd521bf90c17ecbe8126b0bc	0	0	0	0	0	0	0	0	0	0	0	0	0	/home/dhl_ec/bnelissen/Slides/CD3_manuscript/CD3_slides/AAA411.CD3/AAA411.CD3.run1	255	0.7	0.06	0.7	0.06	-9.15787349687	-12.4934184523	5.06533808827	0.241141912974
0.0	37931.0	0.0	1198.0	37931.0	2584000.0	0.0	1.0	2.55	1.08	0.74	0.04	4.28	0.24	0.59	0.14	3.66	0.0899999999999	1.37	0.98	0.23	AAA411.CD3.X34.Y18.tile.tissue.png	77	1	1292	77	2df9387ac72d5887273e00f13bdb5bbe	0	0	0	0	0	0	0	0	0	0	0	0	0	/home/dhl_ec/bnelissen/Slides/CD3_manuscript/CD3_slides/AAA411.CD3/AAA411.CD3.run1	255	0.7	0.06	0.7	0.06	0.0	-10.8041864006	0.0281358087145	2.93448101505
1887.0	427004.0	845.0	32989.0	427004.0	4000000.0	18.0	84.0	2.29	1.22	1.12	0.0599999999999	6.8	0.4	0.79	0.2	6.95	0.23	2.25	1.52	0.4	AAA411.CD3.X4.Y10.tile.tissue.png	78	1	2000	78	2e743daac04b6fe98648c2e1eefac382	0	0	0	0	0	0	0	0	0	0	0	0	0	/home/dhl_ec/bnelissen/Slides/CD3_manuscript/CD3_slides/AAA411.CD3/AAA411.CD3.run1	255	0.7	0.06	0.7	0.06	-9.77109605546	-11.6533275766	3.30357749673	4.72486578906
0.0	0.0	0.0	0.0	0.0	4000000.0	0.0	0.0	2.83	3.05	1.19	0.0600000000002	6.33	0.3	0.86	0.21	4.71	0.13	2.03	1.54	0.38	AAA411.CD3.X4.Y4.tile.tissue.png	79	1	2000	79	00aee452cc352e54fd52c21b8eb87469	0	0	0	0	0	0	0	0	0	0	0	0	0	/home/dhl_ec/bnelissen/Slides/CD3_manuscript/CD3_slides/AAA411.CD3/AAA411.CD3.run1	255	1.0	0.06	1.0	0.06	0.0	-11.3457591635	0.0	8.41111025097
62.0	45665.0	31.0	5430.0	45665.0	4000000.0	1.0	21.0	2.64	1.17	1.12	0.05	6.73	0.37	0.74	0.22	6.65	0.22	2.12	1.54	0.39	AAA411.CD3.X4.Y5.tile.tissue.png	80	1	2000	80	698bb4b7e3b85d37a4dd463d2baf704c	0	0	0	0	0	0	0	0	0	0	0	0	0	/home/dhl_ec/bnelissen/Slides/CD3_manuscript/CD3_slides/AAA411.CD3/AAA411.CD3.run1	255	0.7	0.06	0.7	0.06	-9.45378311869	-11.4426815259	2.86135965307	0.139574416748
365.0	189488.0	163.0	20546.0	189488.0	4000000.0	4.0	55.0	3.28	1.83	1.15	0.05	8.33	0.38	0.75	0.2	6.79	0.22	2.23	1.53	0.41	AAA411.CD3.X4.Y6.tile.tissue.png	81	1	2000	81	1c17ead6aac1cd9a9c79e060213db63c	0	0	0	0	0	0	0	0	0	0	0	0	0	/home/dhl_ec/bnelissen/Slides/CD3_manuscript/CD3_slides/AAA411.CD3/AAA411.CD3.run1	255	0.7	0.06	0.7	0.06	-9.72385341059	-11.5554787889	3.41865890552	0.267197814453
5201.0	465500.0	2355.0	39760.0	465500.0	4000000.0	55.0	84.0	3.83	1.96	1.14	0.04	7.95	0.4	0.75	0.19	7.12	0.23	2.28	1.52	0.43	AAA411.CD3.X4.Y7.tile.tissue.png	82	1	2000	82	e511ec95f5d9c62d2287ef60a1fac023	0	0	0	0	0	0	0	0	0	0	0	0	0	/home/dhl_ec/bnelissen/Slides/CD3_manuscript/CD3_slides/AAA411.CD3/AAA411.CD3.run1	255	0.7	0.06	0.7	0.06	-9.96695665805	-11.3795057195	3.86021093634	0.699165449219
741.0	983017.0	343.0	44433.0	983017.0	4000000.0	7.0	86.0	2.86	2.34	1.15	0.0500000000002	8.41	0.39	0.75	0.17	7.39	0.26	2.31	1.53	0.43	AAA411.CD3.X4.Y8.tile.tissue.png	83	1	2000	83	ac6fca063521133330af8a23c2a6b162	0	0	0	0	0	0	0	0	0	0	0	0	0	/home/dhl_ec/bnelissen/Slides/CD3_manuscript/CD3_slides/AAA411.CD3/AAA411.CD3.run1	255	0.7	0.06	0.7	0.06	-9.84206002915	-11.404692968	3.77089589662	1.22416484375
1208.0	2151342.0	547.0	77411.0	2151342.0	4000000.0	11.0	85.0	2.51	2.67	1.12	0.04	7.76	0.41	0.74	0.13	8.26	0.3	2.36	1.53	0.55	AAA411.CD3.X4.Y9.tile.tissue.png	84	1	2000	84	2c64ec4df77adaa79edef9aa0ccd9dd5	0	0	0	0	0	0	0	0	0	0	0	0	0	/home/dhl_ec/bnelissen/Slides/CD3_manuscript/CD3_slides/AAA411.CD3/AAA411.CD3.run1	255	0.7	0.06	0.7	0.06	-9.67976268414	-9.1116814782	3.29903678235	0.110940082031
1044.0	154080.0	471.0	14372.0	154080.0	4000000.0	9.0	38.0	1.72	1.53	1.14	0.0499999999997	8.05	0.38	0.84	0.2	6.75	0.22	2.16	1.52	1.26	AAA411.CD3.X5.Y10.tile.tissue.png	85	1	2000	85	0488a1c957dc8f1781e5ddfb5374e700	0	0	0	0	0	0	0	0	0	0	0	0	0	/home/dhl_ec/bnelissen/Slides/CD3_manuscript/CD3_slides/AAA411.CD3/AAA411.CD3.run1	255	0.7	0.06	0.7	0.06	-9.88072395969	-11.9468551022	3.19055267864	4.63583402637
154.0	8610.0	80.0	524.0	8610.0	4000000.0	2.0	1.0	2.84	2.96	1.13	0.0599999999999	6.75	0.38	0.8	0.219999999999	6.7	0.21	2.11	1.54	0.88	AAA411.CD3.X5.Y4.tile.tissue.png	86	1	2000	86	df19b37a615ad3461813d847621f9c6c	0	0	0	0	0	0	0	0	0	0	0	0	0	/home/dhl_ec/bnelissen/Slides/CD3_manuscript/CD3_slides/AAA411.CD3/AAA411.CD3.run1	255	0.7	0.06	0.7	0.06	-9.04373599715	-11.4701599755	1.53104667539	4.41161906982
655.0	119429.0	271.0	10501.0	119429.0	4000000.0	5.0	21.0	2.96	2.16	1.18	0.0499999999997	8.05	0.37	0.73	0.21	6.71	0.22	2.15	1.52	0.4	AAA411.CD3.X5.Y5.tile.tissue.png	87	1	2000	87	c0db9127ae0ce288365cb53d3b4c7140	0	0	0	0	0	0	0	0	0	0	0	0	0	/home/dhl_ec/bnelissen/Slides/CD3_manuscript/CD3_slides/AAA411.CD3/AAA411.CD3.run1	255	0.7	0.06	0.7	0.06	-9.92024766452	-11.3476463315	3.1179959377	0.186403955078
14989.0	376726.0	5961.0	25251.0	376726.0	4000000.0	131.0	53.0	3.3	2.84	1.12	0.0400000000004	7.27	0.39	0.75	0.2	7.01	0.24	2.26	1.59	0.42	AAA411.CD3.X5.Y6.tile.tissue.png	88	1	2000	88	56516edf8bf5892edf10e5559c0429b3	0	0	0	0	0	0	0	0	0	0	0	0	0	/home/dhl_ec/bnelissen/Slides/CD3_manuscript/CD3_slides/AAA411.CD3/AAA411.CD3.run1	255	0.7	0.06	0.7	0.06	-10.184870466	-12.0800879163	4.59735484454	0.823893417969
786.0	601689.0	367.0	52239.0	601689.0	4000000.0	10.0	117.0	3.17	2.02	1.13	0.0500000000002	6.81	0.4	0.76	0.18	7.15	0.23	2.31	1.53	0.43	AAA411.CD3.X5.Y7.tile.tissue.png	89	1	2000	89	56fe396c1b5f66e166a07bbc2cf8411e	0	0	0	0	0	0	0	0	0	0	0	0	0	/home/dhl_ec/bnelissen/Slides/CD3_manuscript/CD3_slides/AAA411.CD3/AAA411.CD3.run1	255	0.7	0.06	0.7	0.06	-9.51113257389	-11.3768820341	3.07252732787	1.6847316582
1209.0	1308550.0	617.0	58366.0	1308550.0	4000000.0	13.0	93.0	2.48	1.99	1.12	0.0400000000004	6.73	0.41	0.76	0.16	7.66	0.26	2.35	1.53	0.43	AAA411.CD3.X5.Y8.tile.tissue.png	90	1	2000	90	03b44b9cfbfa9075a56d625da9832002	0	0	0	0	0	0	0	0	0	0	0	0	0	/home/dhl_ec/bnelissen/Slides/CD3_manuscript/CD3_slides/AAA411.CD3/AAA411.CD3.run1	255	0.7	0.06	0.7	0.06	-9.63500367348	-10.900007056	3.22997378487	1.64905035156
701.0	1153406.0	359.0	62813.0	1153406.0	4000000.0	8.0	95.0	3.0	2.73	1.1	0.0500000000002	6.75	0.4	0.75	0.17	7.66	0.25	2.35	1.53	0.47	AAA411.CD3.X5.Y9.tile.tissue.png	91	1	2000	91	efbc7f856d94fb36d85768ba54f38b43	0	0	0	0	0	0	0	0	0	0	0	0	0	/home/dhl_ec/bnelissen/Slides/CD3_manuscript/CD3_slides/AAA411.CD3/AAA411.CD3.run1	255	0.7	0.06	0.7	0.06	-9.68333889134	-9.72696542129	3.5242452726	0.591699275391
0.0	20248.0	0.0	1915.0	20248.0	4000000.0	0.0	6.0	2.37	1.84	1.11	0.0500000000002	6.68	0.39	0.91	0.22	6.31	0.13	2.11	1.53	0.35	AAA411.CD3.X6.Y10.tile.tissue.png	92	1	2000	92	345f3219e9f17acf0b804484d445af68	0	0	0	0	0	0	0	0	0	0	0	0	0	/home/dhl_ec/bnelissen/Slides/CD3_manuscript/CD3_slides/AAA411.CD3/AAA411.CD3.run1	255	0.7	0.06	0.7	0.06	-8.05777457947	-11.8683741995	3.55247246871	0.246885087158
0.0	10319.0	0.0	914.0	10319.0	4000000.0	0.0	3.0	3.23	2.49	1.2	0.0600000000004	6.87	0.38	0.88	0.22	5.81	0.13	2.11	1.53	0.380000000001	AAA411.CD3.X6.Y3.tile.tissue.png	93	1	2000	93	471c5e53037d8f62916b4b0f2b293e13	0	0	0	0	0	0	0	0	0	0	0	0	0	/home/dhl_ec/bnelissen/Slides/CD3_manuscript/CD3_slides/AAA411.CD3/AAA411.CD3.run1	255	0.7	0.06	0.7	0.06	0.0	-12.2382797765	2.45526380342	4.32123370105
0.0	5330.0	0.0	616.0	5330.0	4000000.0	0.0	2.0	3.39	1.76	1.12	0.0600000000004	6.67	0.37	0.76	0.21	6.28	0.13	2.08	1.53	0.4	AAA411.CD3.X6.Y4.tile.tissue.png	94	1	2000	94	1c9c18783a03128808df9b1fdea1da5b	0	0	0	0	0	0	0	0	0	0	0	0	0	/home/dhl_ec/bnelissen/Slides/CD3_manuscript/CD3_slides/AAA411.CD3/AAA411.CD3.run1	255	0.7	0.06	0.7	0.06	-7.18608574243	-10.8759084465	4.36330946588	0.188180511353
107.0	37033.0	42.0	4223.0	37033.0	4000000.0	1.0	14.0	3.0	2.76	1.12	0.0499999999997	6.65	0.57	1.13	0.21	6.78	0.21	2.12	1.53	0.4	AAA411.CD3.X6.Y5.tile.tissue.png	95	1	2000	95	0a4a99d8e4d7937f0b84fc2b7f4b05ca	0	0	0	0	0	0	0	0	0	0	0	0	0	/home/dhl_ec/bnelissen/Slides/CD3_manuscript/CD3_slides/AAA411.CD3/AAA411.CD3.run1	255	0.7	0.06	0.7	0.06	-9.60709826431	-10.8164747191	3.29661527884	0.163089250977
14396.0	555790.0	6201.0	40607.0	555790.0	4000000.0	146.0	88.0	2.82	1.57	1.43	0.04	7.08	0.4	0.76	0.2	7.34	0.24	2.29	1.54	0.409999999999	AAA411.CD3.X6.Y6.tile.tissue.png	96	1	2000	96	25ee3ea044897fc404367b17251f9da1	0	0	0	0	0	0	0	0	0	0	0	0	0	/home/dhl_ec/bnelissen/Slides/CD3_manuscript/CD3_slides/AAA411.CD3/AAA411.CD3.run1	255	0.7	0.06	0.7	0.06	-10.0408592456	-12.2453424152	3.84235922226	1.37473189062
349.0	758045.0	204.0	56068.0	758045.0	4000000.0	5.0	111.0	2.11	2.46	1.12	0.0500000000002	6.93	0.4	0.76	0.18	7.32	0.24	2.34	1.56	0.44	AAA411.CD3.X6.Y7.tile.tissue.png	97	1	2000	97	2e72194219def3924645f56c35fabb52	0	0	0	0	0	0	0	0	0	0	0	0	0	/home/dhl_ec/bnelissen/Slides/CD3_manuscript/CD3_slides/AAA411.CD3/AAA411.CD3.run1	255	0.7	0.06	0.7	0.06	-9.16219781405	-11.3256599768	3.02349169289	1.34489523438
641.0	1150224.0	310.0	48909.0	1150224.0	4000000.0	7.0	89.0	1.42	2.24	1.41	0.0500000000002	7.01	0.39	0.76	0.17	7.58	0.26	2.3	1.52	0.43	AAA411.CD3.X6.Y8.tile.tissue.png	98	1	2000	98	42380b91d3d298819f028e71949bc555	0	0	0	0	0	0	0	0	0	0	0	0	0	/home/dhl_ec/bnelissen/Slides/CD3_manuscript/CD3_slides/AAA411.CD3/AAA411.CD3.run1	255	0.7	0.06	0.7	0.06	-9.71256449163	-10.3475505704	3.54870266796	1.90703221094
492.0	851990.0	214.0	55323.0	851990.0	4000000.0	5.0	93.0	0.97	1.24	1.11	0.0599999999999	6.8	0.4	0.77	0.19	7.37	0.24	2.31	1.52	0.45	AAA411.CD3.X6.Y9.tile.tissue.png	99	1	2000	99	2e782dd86f0be65bdb28901550a251b7	0	0	0	0	0	0	0	0	0	0	0	0	0	/home/dhl_ec/bnelissen/Slides/CD3_manuscript/CD3_slides/AAA411.CD3/AAA411.CD3.run1	255	0.7	0.06	0.7	0.06	-9.74357144144	-11.179364003	3.53986990227	3.02388724414
0.0	5416.0	0.0	378.0	5416.0	4000000.0	0.0	1.0	0.72	1.17	1.11	0.0799999999999	6.67	0.38	0.91	0.21	5.78	0.14	2.1	1.71	0.51	AAA411.CD3.X7.Y2.tile.tissue.png	100	1	2000	100	b637693b5a7838e1a4b0ea4e644c5e64	0	0	0	0	0	0	0	0	0	0	0	0	0	/home/dhl_ec/bnelissen/Slides/CD3_manuscript/CD3_slides/AAA411.CD3/AAA411.CD3.run1	255	0.7	0.06	0.7	0.06	0.0	-11.6308837311	2.03341841592	0.90815336554
78.0	17314.0	48.0	2113.0	17314.0	4000000.0	1.0	8.0	0.920000000001	1.15	1.12	0.0700000000002	6.65	0.39	0.77	0.22	6.67	0.21	2.11	1.52	0.4	AAA411.CD3.X7.Y3.tile.tissue.png	101	1	2000	101	7a00d0a9f4e89481089efc6c0a13d768	0	0	0	0	0	0	0	0	0	0	0	0	0	/home/dhl_ec/bnelissen/Slides/CD3_manuscript/CD3_slides/AAA411.CD3/AAA411.CD3.run1	255	0.7	0.06	0.7	0.06	-9.27231187646	-11.2039593546	2.92836067965	3.285895427
0.0	6340.0	0.0	746.0	6340.0	4000000.0	0.0	2.0	1.46	2.05	1.13	0.0500000000002	6.63	0.37	0.75	0.24	5.81	0.14	2.09	1.54	0.38	AAA411.CD3.X7.Y4.tile.tissue.png	102	1	2000	102	d3699665de1973062d32865b7da3ebbb	0	0	0	0	0	0	0	0	0	0	0	0	0	/home/dhl_ec/bnelissen/Slides/CD3_manuscript/CD3_slides/AAA411.CD3/AAA411.CD3.run1	255	0.7	0.06	0.7	0.06	0.0	-10.5141813217	0.591355188412	0.416876639221
2322.0	140161.0	1099.0	11104.0	140161.0	4000000.0	27.0	27.0	1.04	1.44	1.17	0.04	9.14	0.4	0.76	0.22	6.86	0.21	2.18	1.53	0.51	AAA411.CD3.X7.Y5.tile.tissue.png	103	1	2000	103	65564eed405e26928e149a2baa6534b0	0	0	0	0	0	0	0	0	0	0	0	0	0	/home/dhl_ec/bnelissen/Slides/CD3_manuscript/CD3_slides/AAA411.CD3/AAA411.CD3.run1	255	0.7	0.06	0.7	0.06	-9.8315236364	-11.3112510658	4.04968730065	0.464390328125
10025.0	772432.0	4197.0	58765.0	772432.0	4000000.0	99.0	114.0	0.97	1.42	1.12	0.0700000000002	7.15	0.49	0.83	0.18	7.34	0.24	2.36	1.53	0.5	AAA411.CD3.X7.Y6.tile.tissue.png	104	1	2000	104	303035dee025613f0871820bd9625e37	0	0	0	0	0	0	0	0	0	0	0	0	0	/home/dhl_ec/bnelissen/Slides/CD3_manuscript/CD3_slides/AAA411.CD3/AAA411.CD3.run1	255	0.7	0.06	0.7	0.06	-9.95641979859	-12.1669247545	4.35247872324	2.1124681875
1444.0	390413.0	671.0	33710.0	390413.0	4000000.0	16.0	69.0	0.89	2.17	1.11	0.0499999999997	8.31	0.44	0.81	0.2	6.98	0.23	2.3	1.54	0.5	AAA411.CD3.X7.Y7.tile.tissue.png	105	1	2000	105	94de8e43657cf52eedaf4f11e6181ca0	0	0	0	0	0	0	0	0	0	0	0	0	0	/home/dhl_ec/bnelissen/Slides/CD3_manuscript/CD3_slides/AAA411.CD3/AAA411.CD3.run1	255	0.7	0.06	0.7	0.06	-9.85405329874	-12.0170967715	3.94396560988	2.78773765039
659.0	1327176.0	265.0	74542.0	1327176.0	4000000.0	5.0	111.0	2.28	2.14	1.17	0.0500000000002	8.3	0.47	0.77	0.17	7.72	0.26	2.42	1.53	0.49	AAA411.CD3.X7.Y8.tile.tissue.png	106	1	2000	106	7ff1b4f49e98f1e1c866d5961a9b1efc	0	0	0	0	0	0	0	0	0	0	0	0	0	/home/dhl_ec/bnelissen/Slides/CD3_manuscript/CD3_slides/AAA411.CD3/AAA411.CD3.run1	255	0.7	0.06	0.7	0.06	-10.1574135213	-10.3721286778	3.57989108641	0.0795052734375
460.0	495260.0	223.0	46309.0	495260.0	4000000.0	5.0	120.0	3.02	2.53	1.17	0.0599999999999	6.82	0.4	0.79	0.19	7.1	0.23	2.25	1.53	0.4	AAA411.CD3.X7.Y9.tile.tissue.png	107	1	2000	107	47de047aa2d993e27f70a99ab950f852	0	0	0	0	0	0	0	0	0	0	0	0	0	/home/dhl_ec/bnelissen/Slides/CD3_manuscript/CD3_slides/AAA411.CD3/AAA411.CD3.run1	255	0.7	0.06	0.7	0.06	-9.65100798143	-11.4463446845	3.41984540946	4.55631030859
592.0	12282.0	185.0	1497.0	12282.0	4000000.0	3.0	7.0	1.94	2.24	1.13	0.0599999999999	6.68	0.37	0.84	0.21	6.72	0.21	2.11	1.52	0.369999999999	AAA411.CD3.X8.Y2.tile.tissue.png	108	1	2000	108	54e13bf71656e4a8a5503d5261aeb966	0	0	0	0	0	0	0	0	0	0	0	0	0	/home/dhl_ec/bnelissen/Slides/CD3_manuscript/CD3_slides/AAA411.CD3/AAA411.CD3.run1	255	0.7	0.06	0.7	0.06	-9.90500848566	-11.9709189931	3.92601669601	3.94759081958
0.0	18466.0	0.0	2407.0	18466.0	4000000.0	0.0	7.0	1.11	1.24	1.1	0.0499999999997	6.62	0.37	0.75	0.21	6.31	0.13	2.14	1.54	0.39	AAA411.CD3.X8.Y3.tile.tissue.png	109	1	2000	109	6ffe7ee4b65c7a325c5232dae470be2b	0	0	0	0	0	0	0	0	0	0	0	0	0	/home/dhl_ec/bnelissen/Slides/CD3_manuscript/CD3_slides/AAA411.CD3/AAA411.CD3.run1	255	0.7	0.06	0.7	0.06	-7.82484707589	-11.2899465765	2.41266604098	2.18840295178
0.0	5008.0	0.0	512.0	5008.0	4000000.0	0.0	2.0	0.95	1.07	1.12	0.0499999999997	7.68	0.37	0.73	0.21	5.86	0.14	2.08	1.53	0.4	AAA411.CD3.X8.Y4.tile.tissue.png	110	1	2000	110	104d0fb632f7a5ea481e40d872d2a306	0	0	0	0	0	0	0	0	0	0	0	0	0	/home/dhl_ec/bnelissen/Slides/CD3_manuscript/CD3_slides/AAA411.CD3/AAA411.CD3.run1	255	0.7	0.06	0.7	0.06	0.0	-10.8786228184	2.29390982241	0.24394828476
4274.0	345430.0	1995.0	25285.0	345430.0	4000000.0	48.0	35.0	1.06	1.59	1.16	0.0499999999997	7.18	0.38	0.86	0.2	6.98	0.23	2.18	1.53	0.55	AAA411.CD3.X8.Y5.tile.tissue.png	111	1	2000	111	28535dff13b994070a264e0bb0349035	0	0	0	0	0	0	0	0	0	0	0	0	0	/home/dhl_ec/bnelissen/Slides/CD3_manuscript/CD3_slides/AAA411.CD3/AAA411.CD3.run1	255	0.7	0.06	0.7	0.06	-10.1513904865	-11.8158091649	4.86597863913	0.513925515625
2859.0	863258.0	1384.0	74234.0	863258.0	4000000.0	38.0	127.0	1.22	1.92	1.1	0.0499999999997	8.53	0.41	0.76	0.18	7.4	0.25	2.36	1.55	0.5	AAA411.CD3.X8.Y6.tile.tissue.png	112	1	2000	112	b72d8d0cd85b4be2bf7048c897732973	0	0	0	0	0	0	0	0	0	0	0	0	0	/home/dhl_ec/bnelissen/Slides/CD3_manuscript/CD3_slides/AAA411.CD3/AAA411.CD3.run1	255	0.7	0.06	0.7	0.06	-9.65810437948	-11.5741617637	4.32685302757	1.5826334375
2277.0	380294.0	903.0	30259.0	380294.0	4000000.0	19.0	73.0	1.02	1.22	1.12	0.04	6.95	0.38	0.76	0.2	7.03	0.23	2.25	1.53	0.6	AAA411.CD3.X8.Y7.tile.tissue.png	113	1	2000	113	12a704558a30c908c63a981720eb4612	0	0	0	0	0	0	0	0	0	0	0	0	0	/home/dhl_ec/bnelissen/Slides/CD3_manuscript/CD3_slides/AAA411.CD3/AAA411.CD3.run1	255	0.7	0.06	0.7	0.06	-9.70169660535	-12.0803404157	3.11620938234	3.08678386914
746.0	861974.0	318.0	63918.0	861974.0	4000000.0	7.0	113.0	1.34	3.33	1.14	0.04	6.79	0.4	0.82	0.19	7.39	0.25	2.34	1.53	0.84	AAA411.CD3.X8.Y8.tile.tissue.png	114	1	2000	114	1c95ac93c5a9cd83258c2698c4bf1f99	0	0	0	0	0	0	0	0	0	0	0	0	0	/home/dhl_ec/bnelissen/Slides/CD3_manuscript/CD3_slides/AAA411.CD3/AAA411.CD3.run1	255	0.7	0.06	0.7	0.06	-9.63628449346	-10.6335880635	3.42622750595	1.65008898828
582.0	610093.0	234.0	45928.0	610093.0	4000000.0	5.0	82.0	2.68	1.67	1.1	0.0500000000002	6.7	0.4	0.79	0.2	7.23	0.23	2.25	1.54	0.41	AAA411.CD3.X8.Y9.tile.tissue.png	115	1	2000	115	d60d732b28786fc72493ba0b93ac6507	0	0	0	0	0	0	0	0	0	0	0	0	0	/home/dhl_ec/bnelissen/Slides/CD3_manuscript/CD3_slides/AAA411.CD3/AAA411.CD3.run1	255	0.7	0.06	0.7	0.06	-9.78862227499	-11.5874579737	3.50621505791	4.30364872852
0.0	1342.0	0.0	216.0	1342.0	4000000.0	0.0	1.0	2.76	2.83	1.13	0.0599999999999	6.52	0.37	0.9	0.21	5.93	0.13	2.07	1.55	0.48	AAA411.CD3.X9.Y10.tile.tissue.png	116	1	2000	116	9a077e21a8d5ca296d28398ee3e2fa21	0	0	0	0	0	0	0	0	0	0	0	0	0	/home/dhl_ec/bnelissen/Slides/CD3_manuscript/CD3_slides/AAA411.CD3/AAA411.CD3.run1	255	0.7	0.06	0.7	0.06	0.0	-10.2087551456	0.009571086099	3.03209901101
622.0	28546.0	246.0	2848.0	28546.0	4000000.0	5.0	11.0	2.33	1.93	1.11	0.0599999999999	6.65	0.38	0.77	0.21	6.72	0.21	2.14	1.53	0.39	AAA411.CD3.X9.Y2.tile.tissue.png	117	1	2000	117	d5eb65bf62d719056b6436d9da0859db	0	0	0	0	0	0	0	0	0	0	0	0	0	/home/dhl_ec/bnelissen/Slides/CD3_manuscript/CD3_slides/AAA411.CD3/AAA411.CD3.run1	255	0.7	0.06	0.7	0.06	-9.82794668897	-11.5572923356	2.62197257575	3.85188131836
0.0	505905.0	0.0	10332.0	505905.0	4000000.0	0.0	8.0	3.24	2.78	1.14	0.0800000000004	8.46	0.38	0.74	0.19	6.69	0.16	2.17	1.54	0.400000000001	AAA411.CD3.X9.Y3.tile.tissue.png	118	1	2000	118	76b8b477b4b63d82796864902b63e04a	0	0	0	0	0	0	0	0	0	0	0	0	0	/home/dhl_ec/bnelissen/Slides/CD3_manuscript/CD3_slides/AAA411.CD3/AAA411.CD3.run1	255	0.7	0.06	0.7	0.06	-7.62882231442	-11.2987121186	0.779285752779	1.16884736621
0.0	1453585.0	0.0	19192.0	1453585.0	4000000.0	0.0	12.0	2.49	1.96	1.12	0.0599999999999	6.65	0.39	0.83	0.16	7.31	0.19	2.27	1.65	0.5	AAA411.CD3.X9.Y4.tile.tissue.png	119	1	2000	119	6eb0bd572f37441885a7774afef93050	0	0	0	0	0	0	0	0	0	0	0	0	0	/home/dhl_ec/bnelissen/Slides/CD3_manuscript/CD3_slides/AAA411.CD3/AAA411.CD3.run1	255	0.7	0.06	0.7	0.06	-6.60504312853	-11.057181384	0.360508961436	0.654287587891
11094.0	1566467.0	4998.0	38514.0	1566467.0	4000000.0	122.0	39.0	3.24	1.73	1.12	0.0500000000002	7.02	0.47	0.76	0.15	8.01	0.27	2.29	1.74	0.53	AAA411.CD3.X9.Y5.tile.tissue.png	120	1	2000	120	1dfb4aabd2fabb462421b71bfca06ed5	0	0	0	0	0	0	0	0	0	0	0	0	0	/home/dhl_ec/bnelissen/Slides/CD3_manuscript/CD3_slides/AAA411.CD3/AAA411.CD3.run1	255	0.7	0.06	0.7	0.06	-9.29008522484	-11.8235745944	1.79729670179	0.99265965625
1984.0	871614.0	891.0	36874.0	871614.0	4000000.0	21.0	41.0	1.4	1.46	1.11	0.0499999999997	6.91	0.52	0.75	0.18	7.56	0.36	2.4	1.63	0.62	AAA411.CD3.X9.Y6.tile.tissue.png	121	1	2000	121	9e9e1cf15b0fb3bbf8ba6880da34d863	0	0	0	0	0	0	0	0	0	0	0	0	0	/home/dhl_ec/bnelissen/Slides/CD3_manuscript/CD3_slides/AAA411.CD3/AAA411.CD3.run1	255	0.7	0.06	0.7	0.06	-9.77374009375	-12.0765339268	3.17220976419	1.49274715625
2787.0	505101.0	1215.0	34885.0	505101.0	4000000.0	26.0	71.0	1.0	1.18	1.14	0.0500000000002	11.58	0.5	0.76	0.34	7.54	0.31	2.28	1.67	0.5	AAA411.CD3.X9.Y7.tile.tissue.png	122	1	2000	122	cfa1a1412280d54f59f51d44bece9cd9	0	0	0	0	0	0	0	0	0	0	0	0	0	/home/dhl_ec/bnelissen/Slides/CD3_manuscript/CD3_slides/AAA411.CD3/AAA411.CD3.run1	255	0.7	0.06	0.7	0.06	-9.58935429119	-11.8330339185	2.22803356681	2.57153340234
1918.0	1951790.0	775.0	65893.0	1951790.0	4000000.0	15.0	84.0	1.24	1.34	1.12	0.0500000000002	6.77	0.41	0.74	0.14	8.49	0.34	2.49	1.53	0.54	AAA411.CD3.X9.Y8.tile.tissue.png	123	1	2000	123	4f0484449a67a6701df4518f5d14b92f	0	0	0	0	0	0	0	0	0	0	0	0	0	/home/dhl_ec/bnelissen/Slides/CD3_manuscript/CD3_slides/AAA411.CD3/AAA411.CD3.run1	255	0.7	0.06	0.7	0.06	-9.44706420848	-10.2289138147	2.13813266451	1.05028948437
1190.0	1101559.0	578.0	47714.0	1101559.0	4000000.0	12.0	83.0	0.909999999999	1.63	1.15	0.0899999999997	6.74	0.64	1.12	0.17	7.58	0.26	2.26	1.65	0.61	AAA411.CD3.X9.Y9.tile.tissue.png	124	1	2000	124	f9d2663d2660e488e0ab44e535964670	0	0	0	0	0	0	0	0	0	0	0	0	0	/home/dhl_ec/bnelissen/Slides/CD3_manuscript/CD3_slides/AAA411.CD3/AAA411.CD3.run1	255	0.7	0.06	0.7	0.06	-9.69249703383	-11.4215027705	2.86894012772	2.33963759766
[truncated: 2 more columns]
