# Supplementary material for: SlideToolkit: An Assistive Toolset for the Histological Quantification of Whole Slide Images
Source: PLoS One. 2014 Nov 5;9(11):e110289. doi: 10.1371/journal.pone.0110289 (PMC4220929; doi:10.1371/journal.pone.0110289)
Supplement: RawData S1 — ICC and BlandAltman plot - measurements and r-script.zip. Measurements of Run1 and Run2, including the code for the calculation of the intraclass correlation coefficient (ICC) and the code for the Bland and Altman plot. (ZIP) [file pone.0110289.s003.zip › cellprofiler.measurements/run1.6eccc04755c32d9d16742c819781fd89.DefaultOUT_Image.csv]

AreaOccupied_AreaOccupied_DAB_Nuclei	AreaOccupied_AreaOccupied_Tissue	AreaOccupied_Perimeter_DAB_Nuclei	AreaOccupied_Perimeter_Tissue	AreaOccupied_TotalArea_DAB_Nuclei	AreaOccupied_TotalArea_Tissue	Count_DAB_Nuclei	Count_Tissue	ExecutionTime_01LoadImages	ExecutionTime_02ColorToGray	ExecutionTime_03Smooth	ExecutionTime_04ImageMath	ExecutionTime_05IdentifyPrimaryObjects	ExecutionTime_06MeasureImageAreaOccupied	ExecutionTime_07UnmixColors	ExecutionTime_08MaskImage	ExecutionTime_09IdentifyPrimaryObjects	ExecutionTime_10MeasureImageAreaOccupied	ExecutionTime_11OverlayOutlines	ExecutionTime_12OverlayOutlines	ExecutionTime_13SaveImages	FileName_Original	Group_Index	Group_Number	Height_Original	ImageNumber	MD5Digest_Original	ModuleError_01LoadImages	ModuleError_02ColorToGray	ModuleError_03Smooth	ModuleError_04ImageMath	ModuleError_05IdentifyPrimaryObjects	ModuleError_06MeasureImageAreaOccupied	ModuleError_07UnmixColors	ModuleError_08MaskImage	ModuleError_09IdentifyPrimaryObjects	ModuleError_10MeasureImageAreaOccupied	ModuleError_11OverlayOutlines	ModuleError_12OverlayOutlines	ModuleError_13SaveImages	PathName_Original	Scaling_Original	Threshold_FinalThreshold_DAB_Nuclei	Threshold_FinalThreshold_Tissue	Threshold_OrigThreshold_DAB_Nuclei	Threshold_OrigThreshold_Tissue	Threshold_SumOfEntropies_DAB_Nuclei	Threshold_SumOfEntropies_Tissue	Threshold_WeightedVariance_DAB_Nuclei	Threshold_WeightedVariance_Tissue
0.0	2388.0	0.0	221.0	2388.0	4000000.0	0.0	1.0	1.82	1.35	1.11	0.06	6.63	0.36	0.87	0.2	6.13	0.14	2.22	2.44	1.47	AAA345.CD3.D.4.X0.Y2.tile.tissue.png	1	1	2000	1	2386afb4703c5734bc4521e66da0f2c3	0	0	0	0	0	0	0	0	0	0	0	0	0	/home/dhl_ec/bnelissen/Slides/CD3_manuscript/CD3_slides/AAA345.CD3.D.4/AAA345.CD3.D.4.run1	255	0.7	0.06	0.7	0.06	-7.8280282025	-12.1434466791	3.89879026958	0.301461456696
63.0	521193.0	40.0	4715.0	521193.0	4000000.0	1.0	2.0	3.09	2.12	1.14	0.06	8.16	0.6	1.37	0.28	9.74	0.34	3.24	2.3	1.02	AAA345.CD3.D.4.X0.Y3.tile.tissue.png	2	1	2000	2	8748a1c923457851f457cf3cd60f10de	0	0	0	0	0	0	0	0	0	0	0	0	0	/home/dhl_ec/bnelissen/Slides/CD3_manuscript/CD3_slides/AAA345.CD3.D.4/AAA345.CD3.D.4.run1	255	0.7	0.06	0.7	0.06	-8.43297261696	-11.347468847	1.49505736677	0.604307990234
21095.0	1192667.0	7743.0	7825.0	1192667.0	4000000.0	151.0	6.0	1.24	1.73	1.8	0.09	10.67	0.36	0.77	0.17	7.9	0.36	2.1	1.5	0.49	AAA345.CD3.D.4.X0.Y4.tile.tissue.png	3	1	2000	3	93b2ee6e78bb45d6789234ba2edfd4b9	0	0	0	0	0	0	0	0	0	0	0	0	0	/home/dhl_ec/bnelissen/Slides/CD3_manuscript/CD3_slides/AAA345.CD3.D.4/AAA345.CD3.D.4.run1	255	0.7	0.06	0.7	0.06	-9.24564489462	-12.2808779594	1.89296824373	0.5172530625
0.0	0.0	0.0	0.0	0.0	4000000.0	0.0	0.0	0.96	1.27	1.19	0.05	6.15	0.29	0.9	0.22	4.65	0.12	2.0	1.58	0.49	AAA345.CD3.D.4.X0.Y5.tile.tissue.png	4	1	2000	4	fe566eff213766cd715313a6a21b2814	0	0	0	0	0	0	0	0	0	0	0	0	0	/home/dhl_ec/bnelissen/Slides/CD3_manuscript/CD3_slides/AAA345.CD3.D.4/AAA345.CD3.D.4.run1	255	1.0	0.06	1.0	0.06	0.0	-9.72053988831	0.0	1.01603951306
11213.0	794045.0	4386.0	9316.0	794045.0	4000000.0	79.0	7.0	2.48	3.05	1.07	0.05	6.99	0.38	0.82	0.18	8.39	0.24	2.15	1.52	0.46	AAA345.CD3.D.4.X1.Y2.tile.tissue.png	5	1	2000	5	3c600a5cb679312830f96c113b411aac	0	0	0	0	0	0	0	0	0	0	0	0	0	/home/dhl_ec/bnelissen/Slides/CD3_manuscript/CD3_slides/AAA345.CD3.D.4/AAA345.CD3.D.4.run1	255	0.7	0.06	0.7	0.06	-9.22855496863	-12.3311748302	2.85877428115	0.5268695
43199.0	3880479.0	16342.0	8172.0	3880479.0	4000000.0	335.0	1.0	3.54	2.4	1.15	0.05	6.78	0.37	0.75	0.06	10.32	0.38	2.2	1.57	0.48	AAA345.CD3.D.4.X1.Y3.tile.tissue.png	6	1	2000	6	698cef4d64199e91be3841cdee3ac174	0	0	0	0	0	0	0	0	0	0	0	0	0	/home/dhl_ec/bnelissen/Slides/CD3_manuscript/CD3_slides/AAA345.CD3.D.4/AAA345.CD3.D.4.run1	255	0.7	0.0651316689903	0.7	0.0651316689903	-9.01884525741	-12.2582525142	1.17695377619	0.311538351562
52638.0	2390595.0	19573.0	7984.0	2390595.0	4000000.0	414.0	2.0	2.72	1.73	1.17	0.04	6.79	0.37	0.76	0.12	9.07	0.32	2.31	1.66	0.5	AAA345.CD3.D.4.X1.Y4.tile.tissue.png	7	1	2000	7	4d34afface54e2d66efb5ae9808564d9	0	0	0	0	0	0	0	0	0	0	0	0	0	/home/dhl_ec/bnelissen/Slides/CD3_manuscript/CD3_slides/AAA345.CD3.D.4/AAA345.CD3.D.4.run1	255	0.7	0.06	0.7	0.06	-8.95754903765	-11.6676416149	1.19315337997	0.364428539063
0.0	0.0	0.0	0.0	0.0	4000000.0	0.0	0.0	1.44	1.9	1.16	0.05	5.45	0.31	0.87	0.22	4.69	0.12	2.0	1.53	0.43	AAA345.CD3.D.4.X1.Y5.tile.tissue.png	8	1	2000	8	8dd5abb89023928899ab17746a2422fd	0	0	0	0	0	0	0	0	0	0	0	0	0	/home/dhl_ec/bnelissen/Slides/CD3_manuscript/CD3_slides/AAA345.CD3.D.4/AAA345.CD3.D.4.run1	255	1.0	0.06	1.0	0.06	0.0	0.0	0.0	4.848457
27640.0	852324.0	9607.0	9266.0	852324.0	4000000.0	190.0	9.0	1.92	2.25	1.13	0.05	6.81	0.36	0.79	0.29	11.22	0.44	2.63	1.62	0.44	AAA345.CD3.D.4.X10.Y10.tile.tissue.png	9	1	2000	9	926d4ee8f1b3c0a6e5b997b4cfba3397	0	0	0	0	0	0	0	0	0	0	0	0	0	/home/dhl_ec/bnelissen/Slides/CD3_manuscript/CD3_slides/AAA345.CD3.D.4/AAA345.CD3.D.4.run1	255	0.7	0.06	0.7	0.06	-9.39003073727	-12.3824110691	2.23803175149	0.520831390625
51262.0	3893833.0	19458.0	10089.0	3893833.0	4000000.0	405.0	2.0	1.26	1.64	1.13	0.05	6.33	0.35	0.72	0.06	9.45	0.36	2.1	1.48	0.5	AAA345.CD3.D.4.X10.Y11.tile.tissue.png	10	1	2000	10	e27f2fd62044b823ad4f113277737ab6	0	0	0	0	0	0	0	0	0	0	0	0	0	/home/dhl_ec/bnelissen/Slides/CD3_manuscript/CD3_slides/AAA345.CD3.D.4/AAA345.CD3.D.4.run1	255	0.7	0.0641245873668	0.7	0.0641245873668	-8.97766334634	-12.198947764	1.2503510133	0.264936015625
91554.0	3996041.0	34967.0	8136.0	3996041.0	4000000.0	695.0	1.0	2.31	2.53	1.11	0.04	6.54	0.37	0.74	0.05	11.26	0.38	2.15	1.52	0.43	AAA345.CD3.D.4.X10.Y12.tile.tissue.png	11	1	2000	11	b32eb65219d23a23c994f86d265392b4	0	0	0	0	0	0	0	0	0	0	0	0	0	/home/dhl_ec/bnelissen/Slides/CD3_manuscript/CD3_slides/AAA345.CD3.D.4/AAA345.CD3.D.4.run1	255	0.7	0.0763103463091	0.7	0.0763103463091	-9.01431491215	-12.7325248038	0.652595263217	0.249027674805
42807.0	3685267.0	17258.0	10930.0	3685267.0	4000000.0	346.0	2.0	2.68	1.91	1.07	0.05	6.33	0.35	0.72	0.07	9.78	0.35	2.13	1.48	0.54	AAA345.CD3.D.4.X10.Y13.tile.tissue.png	12	1	2000	12	0ac37d44a03cb73bd1ea932c56e49a5c	0	0	0	0	0	0	0	0	0	0	0	0	0	/home/dhl_ec/bnelissen/Slides/CD3_manuscript/CD3_slides/AAA345.CD3.D.4/AAA345.CD3.D.4.run1	255	0.7	0.0677334676069	0.7	0.0677334676069	-9.04470636774	-12.2588817143	1.06603555416	0.39305903125
46731.0	1515695.0	16180.0	14298.0	1515695.0	4000000.0	307.0	9.0	2.53	1.42	1.11	0.06	6.54	0.36	0.75	0.14	8.13	0.44	3.71	2.61	0.7	AAA345.CD3.D.4.X10.Y14.tile.tissue.png	13	1	2000	13	9c3d99ef4679db9f1a12f5ef14d4a522	0	0	0	0	0	0	0	0	0	0	0	0	0	/home/dhl_ec/bnelissen/Slides/CD3_manuscript/CD3_slides/AAA345.CD3.D.4/AAA345.CD3.D.4.run1	255	0.7	0.06	0.7	0.06	-9.18434123674	-12.3514933562	2.83162791658	0.710833421875
70.0	3870.0	39.0	308.0	3870.0	4000000.0	1.0	1.0	2.01	1.52	1.11	0.06	6.52	0.35	0.83	0.21	6.47	0.21	2.07	1.53	0.36	AAA345.CD3.D.4.X10.Y5.tile.tissue.png	14	1	2000	14	a36db6e8c5b9a30be737f6d058c5f1a4	0	0	0	0	0	0	0	0	0	0	0	0	0	/home/dhl_ec/bnelissen/Slides/CD3_manuscript/CD3_slides/AAA345.CD3.D.4/AAA345.CD3.D.4.run1	255	0.7	0.06	0.7	0.06	-9.48269646433	-12.4688404348	8.68533083827	0.581256831116
5496.0	179837.0	2018.0	6255.0	179837.0	4000000.0	39.0	7.0	2.59	2.3	1.11	0.05	6.82	0.37	0.8	0.2	6.85	0.21	2.29	1.72	0.41	AAA345.CD3.D.4.X10.Y6.tile.tissue.png	15	1	2000	15	3e2dbe7ce2f16d1492abf12d32849fa3	0	0	0	0	0	0	0	0	0	0	0	0	0	/home/dhl_ec/bnelissen/Slides/CD3_manuscript/CD3_slides/AAA345.CD3.D.4/AAA345.CD3.D.4.run1	255	0.7	0.06	0.7	0.06	-9.74996340957	-12.4814911158	3.88750186323	0.700141123047
14058.0	396754.0	5462.0	5885.0	396754.0	4000000.0	115.0	3.0	2.35	1.63	1.78	0.08	9.86	0.56	1.33	0.31	8.45	0.23	2.16	1.54	0.38	AAA345.CD3.D.4.X10.Y7.tile.tissue.png	16	1	2000	16	89b858e8108c0d967d898b7a9fd6c8b5	0	0	0	0	0	0	0	0	0	0	0	0	0	/home/dhl_ec/bnelissen/Slides/CD3_manuscript/CD3_slides/AAA345.CD3.D.4/AAA345.CD3.D.4.run1	255	0.7	0.06	0.7	0.06	-9.94750085152	-12.2413153432	5.42521318364	0.4781241875
0.0	0.0	0.0	0.0	0.0	4000000.0	0.0	0.0	0.8	1.89	1.13	0.06	5.48	0.29	0.9	0.21	4.73	0.14	2.05	1.52	0.39	AAA345.CD3.D.4.X10.Y9.tile.tissue.png	17	1	2000	17	a9edce5cb21fc0a9f809c00b60a8146c	0	0	0	0	0	0	0	0	0	0	0	0	0	/home/dhl_ec/bnelissen/Slides/CD3_manuscript/CD3_slides/AAA345.CD3.D.4/AAA345.CD3.D.4.run1	255	1.0	0.06	1.0	0.06	0.0	0.0	0.0	2.094669375
67078.0	3378675.0	26769.0	11933.0	3378675.0	4000000.0	538.0	1.0	0.91	1.4	1.15	0.05	7.21	0.38	0.76	0.08	10.08	0.42	2.27	1.53	0.55	AAA345.CD3.D.4.X11.Y10.tile.tissue.png	18	1	2000	18	9204567ee8a398becce22b4df7372ca0	0	0	0	0	0	0	0	0	0	0	0	0	0	/home/dhl_ec/bnelissen/Slides/CD3_manuscript/CD3_slides/AAA345.CD3.D.4/AAA345.CD3.D.4.run1	255	0.7	0.06	0.7	0.06	-9.05140923873	-12.1480987403	1.32747436049	0.436263171875
155723.0	3608536.0	58055.0	23221.0	3608536.0	4000000.0	1200.0	6.0	2.14	3.56	1.17	0.04	7.95	0.38	0.75	0.08	10.93	0.36	2.19	1.48	0.44	AAA345.CD3.D.4.X11.Y11.tile.tissue.png	19	1	2000	19	f3bcbe62f2684ca3bd63b85afcfc9dcc	0	0	0	0	0	0	0	0	0	0	0	0	0	/home/dhl_ec/bnelissen/Slides/CD3_manuscript/CD3_slides/AAA345.CD3.D.4/AAA345.CD3.D.4.run1	255	0.7	0.0848100190678	0.7	0.0848100190678	-9.68974832248	-12.2345997751	3.21017723893	0.49917325
111790.0	3071356.0	46144.0	16975.0	3071356.0	4000000.0	1018.0	1.0	2.72	2.91	1.11	0.0400000000001	6.73	0.36	0.73	0.0899999999999	10.3	0.36	2.24	1.54	0.68	AAA345.CD3.D.4.X11.Y12.tile.tissue.png	20	1	2000	20	e0546f42697d9905631dae959b077284	0	0	0	0	0	0	0	0	0	0	0	0	0	/home/dhl_ec/bnelissen/Slides/CD3_manuscript/CD3_slides/AAA345.CD3.D.4/AAA345.CD3.D.4.run1	255	0.7	0.06	0.7	0.06	-10.0822372757	-12.5287770788	5.39774584457	0.66799153125
53073.0	1302320.0	20041.0	11988.0	1302320.0	4000000.0	384.0	5.0	3.5	1.67	1.13	0.05	7.8	0.36	0.73	0.16	8.9	0.26	2.16	1.49	0.39	AAA345.CD3.D.4.X11.Y13.tile.tissue.png	21	1	2000	21	01338b68f13e9783d98cb109b042fd14	0	0	0	0	0	0	0	0	0	0	0	0	0	/home/dhl_ec/bnelissen/Slides/CD3_manuscript/CD3_slides/AAA345.CD3.D.4/AAA345.CD3.D.4.run1	255	0.7	0.06	0.7	0.06	-9.38978957722	-12.2571041299	2.89173819966	0.63413615625
6869.0	123165.0	2481.0	1849.0	123165.0	4000000.0	52.0	1.0	2.88	1.9	1.07	0.0600000000001	6.79	0.38	0.85	0.21	6.89	0.22	2.09	2.31	0.56	AAA345.CD3.D.4.X11.Y14.tile.tissue.png	22	1	2000	22	ceca9f7c280605c7fda464868f11322f	0	0	0	0	0	0	0	0	0	0	0	0	0	/home/dhl_ec/bnelissen/Slides/CD3_manuscript/CD3_slides/AAA345.CD3.D.4/AAA345.CD3.D.4.run1	255	0.7	0.06	0.7	0.06	-9.05647489846	-12.1377119471	2.72094744849	0.5891323125
212.0	1909.0	79.0	243.0	1909.0	4000000.0	2.0	1.0	2.69	1.11	1.88	0.08	6.88	0.36	0.88	0.21	6.65	0.21	2.08	1.54	0.36	AAA345.CD3.D.4.X11.Y5.tile.tissue.png	23	1	2000	23	2923d70b139667440282d09afc206951	0	0	0	0	0	0	0	0	0	0	0	0	0	/home/dhl_ec/bnelissen/Slides/CD3_manuscript/CD3_slides/AAA345.CD3.D.4/AAA345.CD3.D.4.run1	255	0.7	0.06	0.7	0.06	-9.63930314132	-12.4520731935	7.56890999222	0.208174764465
5450.0	481108.0	2566.0	7706.0	481108.0	4000000.0	56.0	3.0	2.39	1.88	1.1	0.05	6.71	0.37	0.8	0.19	7.19	0.24	2.14	1.53	0.57	AAA345.CD3.D.4.X11.Y6.tile.tissue.png	24	1	2000	24	288d85c4983ee044f636e4fccb00c310	0	0	0	0	0	0	0	0	0	0	0	0	0	/home/dhl_ec/bnelissen/Slides/CD3_manuscript/CD3_slides/AAA345.CD3.D.4/AAA345.CD3.D.4.run1	255	0.7	0.06	0.7	0.06	-9.20385191498	-11.7588740288	4.84902932454	0.667510621094
5676.0	614032.0	2133.0	9741.0	614032.0	4000000.0	43.0	7.0	2.92	1.8	1.85	0.0799999999999	11.94	0.64	1.35	0.3	10.31	0.35	3.25	2.46	0.61	AAA345.CD3.D.4.X11.Y9.tile.tissue.png	25	1	2000	25	2eb0e0f99558abc55dd4ed5d6e3c154c	0	0	0	0	0	0	0	0	0	0	0	0	0	/home/dhl_ec/bnelissen/Slides/CD3_manuscript/CD3_slides/AAA345.CD3.D.4/AAA345.CD3.D.4.run1	255	0.7	0.06	0.7	0.06	-9.44908866321	-12.0000847173	4.20186391387	0.557237257812
83704.0	3951139.0	34572.0	11121.0	3951139.0	4000000.0	759.0	2.0	2.79	1.56	1.17	0.0500000000001	6.99	0.37	0.76	0.0599999999999	10.4	0.39	2.28	1.61	0.46	AAA345.CD3.D.4.X12.Y10.tile.tissue.png	26	1	2000	26	af8d16d7aa236111cc35258a8515e7ff	0	0	0	0	0	0	0	0	0	0	0	0	0	/home/dhl_ec/bnelissen/Slides/CD3_manuscript/CD3_slides/AAA345.CD3.D.4/AAA345.CD3.D.4.run1	255	0.7	0.06	0.7	0.06	-9.5182400886	-11.774103771	1.92195869391	0.226081369141
65154.0	3658213.0	27616.0	22171.0	3658213.0	4000000.0	614.0	4.0	0.93	1.26	1.14	0.0400000000001	7.24	0.38	0.76	0.0700000000001	9.94	0.36	2.28	1.57	0.45	AAA345.CD3.D.4.X12.Y11.tile.tissue.png	27	1	2000	27	b1b3a505ab0190a3ba845f04a2a4d90a	0	0	0	0	0	0	0	0	0	0	0	0	0	/home/dhl_ec/bnelissen/Slides/CD3_manuscript/CD3_slides/AAA345.CD3.D.4/AAA345.CD3.D.4.run1	255	0.7	0.06	0.7	0.06	-10.3177214876	-12.5567897722	6.19565615097	0.69448553125
38926.0	1759684.0	17114.0	18518.0	1759684.0	4000000.0	385.0	7.0	1.3	1.6	1.12	0.0500000000001	6.88	0.37	0.75	0.14	7.87	0.28	2.17	1.51	0.4	AAA345.CD3.D.4.X12.Y12.tile.tissue.png	28	1	2000	28	3380a056983b8707ab383926f144123a	0	0	0	0	0	0	0	0	0	0	0	0	0	/home/dhl_ec/bnelissen/Slides/CD3_manuscript/CD3_slides/AAA345.CD3.D.4/AAA345.CD3.D.4.run1	255	0.7	0.06	0.7	0.06	-10.1978415197	-12.5721488873	6.52497556083	0.928238109375
105.0	2856.0	68.0	300.0	2856.0	4000000.0	2.0	1.0	2.33	2.75	1.12	0.05	6.26	0.35	0.85	0.2	6.48	0.21	2.06	1.53	0.36	AAA345.CD3.D.4.X12.Y8.tile.tissue.png	29	1	2000	29	9405e7ef06181dc0af92e63ce3355a6a	0	0	0	0	0	0	0	0	0	0	0	0	0	/home/dhl_ec/bnelissen/Slides/CD3_manuscript/CD3_slides/AAA345.CD3.D.4/AAA345.CD3.D.4.run1	255	0.7	0.06	0.7	0.06	-9.67545050931	-12.1468739789	7.43213505365	0.894721548218
6447.0	2092877.0	2689.0	21678.0	2092877.0	4000000.0	55.0	7.0	2.1	2.24	1.13	0.0500000000001	7.01	0.57	1.25	0.2	8.46	0.28	2.36	1.52	0.39	AAA345.CD3.D.4.X12.Y9.tile.tissue.png	30	1	2000	30	2568bc10fa837c2aa415845ef41d14ee	0	0	0	0	0	0	0	0	0	0	0	0	0	/home/dhl_ec/bnelissen/Slides/CD3_manuscript/CD3_slides/AAA345.CD3.D.4/AAA345.CD3.D.4.run1	255	0.7	0.06	0.7	0.06	-9.3264563238	-11.8297483121	3.58822669356	0.766666492188
9684.0	3868376.0	5056.0	13352.0	3868376.0	4000000.0	126.0	3.0	1.23	1.63	1.78	0.0700000000001	13.29	0.36	0.73	0.0600000000001	9.49	0.36	2.14	1.48	0.43	AAA345.CD3.D.4.X13.Y10.tile.tissue.png	31	1	2000	31	f4b1f08b0ad9c09e29932242b98c35b1	0	0	0	0	0	0	0	0	0	0	0	0	0	/home/dhl_ec/bnelissen/Slides/CD3_manuscript/CD3_slides/AAA345.CD3.D.4/AAA345.CD3.D.4.run1	255	0.7	0.06	0.7	0.06	-9.30966366774	-11.8509307711	2.46208082218	0.171329785156
34247.0	2614857.0	16348.0	36246.0	2614857.0	4000000.0	384.0	25.0	0.88	1.05	1.12	0.0500000000001	6.97	0.38	0.73	0.11	8.98	0.35	2.29	1.53	0.44	AAA345.CD3.D.4.X13.Y11.tile.tissue.png	32	1	2000	32	4237e97453f77db951e9dbbebb112d60	0	0	0	0	0	0	0	0	0	0	0	0	0	/home/dhl_ec/bnelissen/Slides/CD3_manuscript/CD3_slides/AAA345.CD3.D.4/AAA345.CD3.D.4.run1	255	0.7	0.06	0.7	0.06	-10.15338578	-12.6981416364	6.31328693352	0.882815765625
2594.0	132062.0	1119.0	4266.0	132062.0	4000000.0	23.0	3.0	0.78	1.07	1.12	0.0599999999999	7.01	0.37	0.85	0.21	6.77	0.21	2.14	1.48	0.42	AAA345.CD3.D.4.X13.Y12.tile.tissue.png	33	1	2000	33	7fe10ca9bf0f0b6002dd72fcf292706a	0	0	0	0	0	0	0	0	0	0	0	0	0	/home/dhl_ec/bnelissen/Slides/CD3_manuscript/CD3_slides/AAA345.CD3.D.4/AAA345.CD3.D.4.run1	255	0.7	0.06	0.7	0.06	-9.62937767611	-12.1645526681	5.25409767467	0.853295765625
2466.0	33019.0	736.0	1844.0	33019.0	4000000.0	13.0	4.0	0.93	1.12	1.08	0.0600000000001	6.44	0.56	1.33	0.33	9.08	0.26	2.02	1.51	0.62	AAA345.CD3.D.4.X13.Y8.tile.tissue.png	34	1	2000	34	5407bd2dee8b4f62cc3afe174017da31	0	0	0	0	0	0	0	0	0	0	0	0	0	/home/dhl_ec/bnelissen/Slides/CD3_manuscript/CD3_slides/AAA345.CD3.D.4/AAA345.CD3.D.4.run1	255	0.7	0.06	0.7	0.06	-9.65828007981	-12.4360092261	5.57164329323	0.568017293945
22288.0	3121657.0	6435.0	16791.0	3121657.0	4000000.0	147.0	6.0	1.3	2.2	1.08	0.05	6.44	0.37	0.73	0.09	9.24	0.51	3.39	2.32	0.82	AAA345.CD3.D.4.X13.Y9.tile.tissue.png	35	1	2000	35	1e06bc95c3fa4ca313c398e88545daa7	0	0	0	0	0	0	0	0	0	0	0	0	0	/home/dhl_ec/bnelissen/Slides/CD3_manuscript/CD3_slides/AAA345.CD3.D.4/AAA345.CD3.D.4.run1	255	0.7	0.06	0.7	0.06	-9.12416155882	-11.4723001417	1.49398120096	0.396695421875
16985.0	3989727.0	7483.0	8791.0	3989727.0	4000000.0	145.0	2.0	2.43	3.34	1.1	0.0500000000001	6.1	0.36	0.72	0.0600000000001	9.35	0.36	2.13	1.49	0.42	AAA345.CD3.D.4.X14.Y10.tile.tissue.png	36	1	2000	36	7fc726f5de62dea964d7fa7a0366b6ad	0	0	0	0	0	0	0	0	0	0	0	0	0	/home/dhl_ec/bnelissen/Slides/CD3_manuscript/CD3_slides/AAA345.CD3.D.4/AAA345.CD3.D.4.run1	255	0.7	0.0618575891207	0.7	0.0618575891207	-8.76343444804	-12.078917481	0.906137591005	0.111654516602
26492.0	1468934.0	10854.0	15252.0	1468934.0	4000000.0	235.0	16.0	2.15	1.88	1.8	0.0700000000001	7.14	0.37	0.74	0.16	7.57	0.26	2.09	1.47	0.61	AAA345.CD3.D.4.X14.Y11.tile.tissue.png	37	1	2000	37	b2f55f268ae29a870c3187ef83a95312	0	0	0	0	0	0	0	0	0	0	0	0	0	/home/dhl_ec/bnelissen/Slides/CD3_manuscript/CD3_slides/AAA345.CD3.D.4/AAA345.CD3.D.4.run1	255	0.7	0.06	0.7	0.06	-9.75401069225	-11.932100933	4.36147331573	0.639952734375
455.0	12692.0	202.0	650.0	12692.0	4000000.0	4.0	1.0	2.34	2.38	1.79	0.0899999999999	9.48	0.56	1.33	0.32	9.16	0.31	3.09	1.99	0.57	AAA345.CD3.D.4.X14.Y8.tile.tissue.png	38	1	2000	38	f098ed4fb52caf408809e752d095efac	0	0	0	0	0	0	0	0	0	0	0	0	0	/home/dhl_ec/bnelissen/Slides/CD3_manuscript/CD3_slides/AAA345.CD3.D.4/AAA345.CD3.D.4.run1	255	0.7	0.06	0.7	0.06	-9.5846269278	-12.2914311915	8.53184531921	1.0865733064
31281.0	2305962.0	11516.0	21046.0	2305962.0	4000000.0	207.0	5.0	2.56	2.2	1.78	0.0699999999999	9.82	0.57	1.21	0.19	12.21	0.46	3.34	2.3	0.63	AAA345.CD3.D.4.X14.Y9.tile.tissue.png	39	1	2000	39	7d93ea1679c75eb8818882c81a714e63	0	0	0	0	0	0	0	0	0	0	0	0	0	/home/dhl_ec/bnelissen/Slides/CD3_manuscript/CD3_slides/AAA345.CD3.D.4/AAA345.CD3.D.4.run1	255	0.7	0.06	0.7	0.06	-9.30669188339	-11.8915734244	1.97987651273	0.538151046875
31094.0	938238.0	11720.0	11683.0	938238.0	4000000.0	227.0	5.0	2.17	2.21	1.77	0.0699999999999	10.27	0.57	1.21	0.26	9.5	0.37	3.35	2.3	0.6	AAA345.CD3.D.4.X15.Y10.tile.tissue.png	40	1	2000	40	a99b98666e7581ba2ec1950f1d8f5e15	0	0	0	0	0	0	0	0	0	0	0	0	0	/home/dhl_ec/bnelissen/Slides/CD3_manuscript/CD3_slides/AAA345.CD3.D.4/AAA345.CD3.D.4.run1	255	0.7	0.06	0.7	0.06	-9.30506896877	-11.9108436973	2.90431173993	0.541929453125
45067.0	1588827.0	18299.0	19260.0	1588827.0	4000000.0	372.0	5.0	1.2	1.61	1.96	0.0599999999999	10.59	0.57	1.21	0.23	11.64	0.42	3.35	2.32	0.63	AAA345.CD3.D.4.X15.Y11.tile.tissue.png	41	1	2000	41	f2f44f1710a5c96619e15ccc95365917	0	0	0	0	0	0	0	0	0	0	0	0	0	/home/dhl_ec/bnelissen/Slides/CD3_manuscript/CD3_slides/AAA345.CD3.D.4/AAA345.CD3.D.4.run1	255	0.7	0.06	0.7	0.06	-9.51179337552	-11.9989512959	3.69558351242	0.580635796875
0.0	0.0	0.0	0.0	0.0	4000000.0	0.0	0.0	1.25	1.88	1.78	0.0899999999999	8.25	0.48	1.3	0.23	4.72	0.13	2.01	1.54	0.39	AAA345.CD3.D.4.X15.Y12.tile.tissue.png	42	1	2000	42	32753c379cdd1b7a061175662dfe142a	0	0	0	0	0	0	0	0	0	0	0	0	0	/home/dhl_ec/bnelissen/Slides/CD3_manuscript/CD3_slides/AAA345.CD3.D.4/AAA345.CD3.D.4.run1	255	1.0	0.06	1.0	0.06	0.0	0.0	0.0	5.83785
3959.0	482734.0	1820.0	8911.0	482734.0	4000000.0	37.0	6.0	3.0	1.14	1.16	0.0599999999999	7.0	0.37	0.79	0.2	7.12	0.23	2.18	1.51	0.38	AAA345.CD3.D.4.X15.Y8.tile.tissue.png	43	1	2000	43	5db65309b4e2241c326c8be2b1af952b	0	0	0	0	0	0	0	0	0	0	0	0	0	/home/dhl_ec/bnelissen/Slides/CD3_manuscript/CD3_slides/AAA345.CD3.D.4/AAA345.CD3.D.4.run1	255	0.7	0.06	0.7	0.06	-9.36172046412	-12.4724442623	2.90409061005	0.563738546875
79544.0	3128404.0	29115.0	14438.0	3128404.0	4000000.0	556.0	2.0	3.47	2.48	1.16	0.05	7.94	0.55	1.16	0.13	13.98	0.37	2.25	1.53	0.47	AAA345.CD3.D.4.X15.Y9.tile.tissue.png	44	1	2000	44	1a9c9a084129e8aaf20eae7778b94e01	0	0	0	0	0	0	0	0	0	0	0	0	0	/home/dhl_ec/bnelissen/Slides/CD3_manuscript/CD3_slides/AAA345.CD3.D.4/AAA345.CD3.D.4.run1	255	0.7	0.06	0.7	0.06	-8.79175642314	-12.089754649	1.47708113256	0.52250778125
481.0	22236.0	221.0	914.0	22236.0	4000000.0	4.0	1.0	1.18	1.1	1.22	0.0600000000002	6.9	0.38	0.87	0.23	6.76	0.22	2.08	1.53	0.37	AAA345.CD3.D.4.X16.Y10.tile.tissue.png	45	1	2000	45	cc83e41900fdaee624624562001fdfaf	0	0	0	0	0	0	0	0	0	0	0	0	0	/home/dhl_ec/bnelissen/Slides/CD3_manuscript/CD3_slides/AAA345.CD3.D.4/AAA345.CD3.D.4.run1	255	0.7	0.06	0.7	0.06	-9.05552585954	-12.2842844042	3.79246341631	0.939295001953
0.0	0.0	0.0	0.0	0.0	4000000.0	0.0	0.0	0.72	0.93	1.33	0.0699999999999	5.94	0.31	0.89	0.22	4.79	0.15	2.01	1.54	0.53	AAA345.CD3.D.4.X16.Y11.tile.tissue.png	46	1	2000	46	c759e3d9d8dd6bb88d37f7f5f3e4dd40	0	0	0	0	0	0	0	0	0	0	0	0	0	/home/dhl_ec/bnelissen/Slides/CD3_manuscript/CD3_slides/AAA345.CD3.D.4/AAA345.CD3.D.4.run1	255	1.0	0.06	1.0	0.06	0.0	0.0	0.0	7.2156035
184.0	184280.0	91.0	5837.0	184280.0	4000000.0	2.0	3.0	1.16	1.97	1.14	0.0600000000002	7.04	0.39	0.82	0.22	6.9	0.23	2.11	1.53	0.38	AAA345.CD3.D.4.X16.Y8.tile.tissue.png	47	1	2000	47	bcdbc62fdbe184867575f59e954664bb	0	0	0	0	0	0	0	0	0	0	0	0	0	/home/dhl_ec/bnelissen/Slides/CD3_manuscript/CD3_slides/AAA345.CD3.D.4/AAA345.CD3.D.4.run1	255	0.7	0.06	0.7	0.06	-9.50402657413	-12.3134611648	2.25588577608	1.08804998828
42362.0	1946612.0	14868.0	11746.0	1946612.0	4000000.0	279.0	6.0	0.86	1.5	1.12	0.0599999999999	7.43	0.54	0.77	0.15	9.0	0.31	2.24	1.54	0.52	AAA345.CD3.D.4.X16.Y9.tile.tissue.png	48	1	2000	48	edc5bdd9e12837b677bb2e8b7efc07d6	0	0	0	0	0	0	0	0	0	0	0	0	0	/home/dhl_ec/bnelissen/Slides/CD3_manuscript/CD3_slides/AAA345.CD3.D.4/AAA345.CD3.D.4.run1	255	0.7	0.06	0.7	0.06	-8.72006949182	-12.0083639999	1.68793075423	0.56015575
110.0	10702.0	62.0	804.0	10702.0	4000000.0	1.0	2.0	0.88	1.97	1.22	0.0599999999999	7.07	0.38	0.91	0.22	6.74	0.21	2.1	1.53	0.62	AAA345.CD3.D.4.X2.Y1.tile.tissue.png	49	1	2000	49	bb9e73d1fd26e7baa3ab4908aa3b7c74	0	0	0	0	0	0	0	0	0	0	0	0	0	/home/dhl_ec/bnelissen/Slides/CD3_manuscript/CD3_slides/AAA345.CD3.D.4/AAA345.CD3.D.4.run1	255	0.7	0.06	0.7	0.06	-8.70378984773	-12.4301909359	7.02728458467	0.262477119141
109819.0	2193629.0	39150.0	7604.0	2193629.0	4000000.0	736.0	3.0	0.94	2.36	1.14	0.0599999999999	7.46	0.59	1.17	0.2	19.52	0.48	3.41	2.27	0.69	AAA345.CD3.D.4.X2.Y2.tile.tissue.png	50	1	2000	50	a61eea111927645c1d702a890f406065	0	0	0	0	0	0	0	0	0	0	0	0	0	/home/dhl_ec/bnelissen/Slides/CD3_manuscript/CD3_slides/AAA345.CD3.D.4/AAA345.CD3.D.4.run1	255	0.7	0.06	0.7	0.06	-8.21854454257	-11.6387693844	1.08905654312	0.47200640625
166877.0	3984164.0	70976.0	9237.0	3984164.0	4000000.0	1734.0	1.0	1.91	2.95	1.78	0.0699999999999	9.58	0.58	1.32	0.0800000000002	15.85	0.62	3.32	2.32	0.71	AAA345.CD3.D.4.X2.Y3.tile.tissue.png	51	1	2000	51	c62bbbf9aaf25fb514a9d5aa8e2f1caa	0	0	0	0	0	0	0	0	0	0	0	0	0	/home/dhl_ec/bnelissen/Slides/CD3_manuscript/CD3_slides/AAA345.CD3.D.4/AAA345.CD3.D.4.run1	255	0.7	0.0724850727112	0.7	0.0724850727112	-9.31916487416	-12.1777935924	1.37227304707	0.25787315332
169034.0	1772289.0	56904.0	7120.0	1772289.0	4000000.0	1153.0	1.0	1.28	1.48	1.78	0.0799999999999	16.3	0.35	0.73	0.14	9.83	0.29	2.16	1.5	0.4	AAA345.CD3.D.4.X2.Y4.tile.tissue.png	52	1	2000	52	d7313c8807a9e9d556e4ed50a07354aa	0	0	0	0	0	0	0	0	0	0	0	0	0	/home/dhl_ec/bnelissen/Slides/CD3_manuscript/CD3_slides/AAA345.CD3.D.4/AAA345.CD3.D.4.run1	255	0.7	0.06	0.7	0.06	-9.46592086931	-12.1231367205	2.25809609335	0.58350184375
4963.0	341166.0	2093.0	3952.0	341166.0	4000000.0	44.0	1.0	0.8	1.07	1.07	0.05	6.31	0.36	0.82	0.19	7.2	0.33	3.17	2.3	0.58	AAA345.CD3.D.4.X3.Y1.tile.tissue.png	53	1	2000	53	4ec09ee93d293d199556125b9d4a23f2	0	0	0	0	0	0	0	0	0	0	0	0	0	/home/dhl_ec/bnelissen/Slides/CD3_manuscript/CD3_slides/AAA345.CD3.D.4/AAA345.CD3.D.4.run1	255	0.7	0.06	0.7	0.06	-8.9011836552	-11.6073908516	1.39840133278	0.48878171875
262737.0	3718177.0	86281.0	8460.0	3718177.0	4000000.0	1750.0	2.0	1.25	1.73	1.76	0.0699999999999	10.02	0.56	1.19	0.1	18.87	0.61	3.26	2.48	0.71	AAA345.CD3.D.4.X3.Y2.tile.tissue.png	54	1	2000	54	231885d17b2d3eb7c88dcef9589d03f5	0	0	0	0	0	0	0	0	0	0	0	0	0	/home/dhl_ec/bnelissen/Slides/CD3_manuscript/CD3_slides/AAA345.CD3.D.4/AAA345.CD3.D.4.run1	255	0.7	0.0876932897274	0.7	0.0876932897274	-9.19804316924	-12.4434675966	0.843213407341	0.499362453125
234191.0	2611755.0	84562.0	8749.0	2611755.0	4000000.0	1894.0	2.0	1.24	1.63	1.87	0.0899999999999	12.13	0.52	0.76	0.11	12.8	0.36	2.22	1.53	0.74	AAA345.CD3.D.4.X3.Y3.tile.tissue.png	55	1	2000	55	81acd1f2893856b7aeb29dbb3bafebcc	0	0	0	0	0	0	0	0	0	0	0	0	0	/home/dhl_ec/bnelissen/Slides/CD3_manuscript/CD3_slides/AAA345.CD3.D.4/AAA345.CD3.D.4.run1	255	0.7	0.06	0.7	0.06	-9.74306522172	-12.5521115546	2.93838520047	0.74868815625
5666.0	55297.0	2128.0	1334.0	55297.0	4000000.0	44.0	1.0	0.99	1.96	1.17	0.0599999999999	6.68	0.37	0.84	0.22	6.95	0.21	2.09	1.49	0.68	AAA345.CD3.D.4.X3.Y4.tile.tissue.png	56	1	2000	56	880ae47605fd273e1fefb3a362a8505f	0	0	0	0	0	0	0	0	0	0	0	0	0	/home/dhl_ec/bnelissen/Slides/CD3_manuscript/CD3_slides/AAA345.CD3.D.4/AAA345.CD3.D.4.run1	255	0.7	0.06	0.7	0.06	-9.64636600546	-12.103836083	3.79980321452	0.663213756348
0.0	0.0	0.0	0.0	0.0	4000000.0	0.0	0.0	1.7	2.64	1.14	0.0599999999999	5.22	0.28	0.87	0.21	4.62	0.13	2.0	1.54	1.38	AAA345.CD3.D.4.X4.Y0.tile.tissue.png	57	1	2000	57	3e40d10fb7aced357845b5eab71c43b6	0	0	0	0	0	0	0	0	0	0	0	0	0	/home/dhl_ec/bnelissen/Slides/CD3_manuscript/CD3_slides/AAA345.CD3.D.4/AAA345.CD3.D.4.run1	255	1.0	0.06	1.0	0.06	0.0	0.0	0.0	1.238723375
17293.0	1842797.0	7037.0	12733.0	1842797.0	4000000.0	143.0	4.0	2.72	2.34	1.81	0.0799999999999	7.45	0.37	0.78	0.14	7.84	0.28	2.13	1.48	1.48	AAA345.CD3.D.4.X4.Y1.tile.tissue.png	58	1	2000	58	a4c34a89035125e14a5a10cb5964a78a	0	0	0	0	0	0	0	0	0	0	0	0	0	/home/dhl_ec/bnelissen/Slides/CD3_manuscript/CD3_slides/AAA345.CD3.D.4/AAA345.CD3.D.4.run1	255	0.7	0.06	0.7	0.06	-9.03624194541	-11.7933309899	2.5422543601	0.517030609375
272611.0	3943982.0	96990.0	10543.0	3943982.0	4000000.0	1948.0	1.0	3.13	2.93	1.22	0.04	7.78	0.37	0.75	0.0599999999999	13.86	0.42	2.23	1.52	0.66	AAA345.CD3.D.4.X4.Y2.tile.tissue.png	59	1	2000	59	1e29f0a4c316d7234a95c47faf6b018c	0	0	0	0	0	0	0	0	0	0	0	0	0	/home/dhl_ec/bnelissen/Slides/CD3_manuscript/CD3_slides/AAA345.CD3.D.4/AAA345.CD3.D.4.run1	255	0.7	0.06	0.7	0.06	-9.94197145978	-12.4784663425	3.93342167662	0.577426679688
8011.0	194215.0	3560.0	5296.0	194215.0	4000000.0	79.0	1.0	2.0	1.19	1.15	0.0799999999999	12.43	0.56	1.28	0.31	7.19	0.21	3.19	2.32	0.62	AAA345.CD3.D.4.X4.Y3.tile.tissue.png	60	1	2000	60	84e432728ba5467c244cad366ecf7770	0	0	0	0	0	0	0	0	0	0	0	0	0	/home/dhl_ec/bnelissen/Slides/CD3_manuscript/CD3_slides/AAA345.CD3.D.4/AAA345.CD3.D.4.run1	255	0.7	0.06	0.7	0.06	-9.67645366655	-12.1481601261	4.5125841755	1.06801758789
0.0	0.0	0.0	0.0	0.0	4000000.0	0.0	0.0	1.94	2.42	1.16	0.0500000000002	6.12	0.3	0.9	0.21	4.54	0.12	2.02	1.53	0.35	AAA345.CD3.D.4.X4.Y8.tile.tissue.png	61	1	2000	61	e7382668b1234463c5ca586352aed5cf	0	0	0	0	0	0	0	0	0	0	0	0	0	/home/dhl_ec/bnelissen/Slides/CD3_manuscript/CD3_slides/AAA345.CD3.D.4/AAA345.CD3.D.4.run1	255	1.0	0.06	1.0	0.06	0.0	-11.6052719063	0.0	0.746150975286
11892.0	134411.0	4101.0	2622.0	134411.0	4000000.0	76.0	1.0	2.23	1.09	1.16	0.05	6.81	0.36	0.84	0.2	6.71	0.21	2.09	1.53	0.58	AAA345.CD3.D.4.X4.Y9.tile.tissue.png	62	1	2000	62	3ae1ae1dd53e225acde463dfd397b203	0	0	0	0	0	0	0	0	0	0	0	0	0	/home/dhl_ec/bnelissen/Slides/CD3_manuscript/CD3_slides/AAA345.CD3.D.4/AAA345.CD3.D.4.run1	255	0.7	0.06	0.7	0.06	-9.12986004255	-11.9872799794	4.38909469482	0.110340882812
0.0	0.0	0.0	0.0	0.0	4000000.0	0.0	0.0	3.98	3.45	1.13	0.05	5.49	0.28	0.86	0.21	4.41	0.12	1.96	1.48	0.36	AAA345.CD3.D.4.X5.Y0.tile.tissue.png	63	1	2000	63	40fa42e15337057f1eb1637b7c3a79bb	0	0	0	0	0	0	0	0	0	0	0	0	0	/home/dhl_ec/bnelissen/Slides/CD3_manuscript/CD3_slides/AAA345.CD3.D.4/AAA345.CD3.D.4.run1	255	1.0	0.06	1.0	0.06	0.0	0.0	0.0	1.662674375
11054.0	1734036.0	4387.0	13131.0	1734036.0	4000000.0	81.0	3.0	1.87	1.93	1.13	0.0599999999999	6.45	0.36	0.76	0.15	7.71	0.27	3.35	2.35	0.6	AAA345.CD3.D.4.X5.Y1.tile.tissue.png	64	1	2000	64	8a0b7b576e395c2932008f76d2ea3d80	0	0	0	0	0	0	0	0	0	0	0	0	0	/home/dhl_ec/bnelissen/Slides/CD3_manuscript/CD3_slides/AAA345.CD3.D.4/AAA345.CD3.D.4.run1	255	0.7	0.06	0.7	0.06	-9.28254756235	-11.9347107752	2.81109310094	0.541878226562
592.0	6610.0	216.0	824.0	6610.0	4000000.0	3.0	3.0	1.66	2.37	1.09	0.05	6.31	0.37	0.85	0.22	6.33	0.21	2.07	1.52	0.53	AAA345.CD3.D.4.X5.Y10.tile.tissue.png	65	1	2000	65	cbc854422a779f2f90d4febe40445f08	0	0	0	0	0	0	0	0	0	0	0	0	0	/home/dhl_ec/bnelissen/Slides/CD3_manuscript/CD3_slides/AAA345.CD3.D.4/AAA345.CD3.D.4.run1	255	0.7	0.06	0.7	0.06	-9.82220601358	-12.2713786357	7.35771746318	0.450236122986
73651.0	3931546.0	30766.0	11058.0	3931546.0	4000000.0	667.0	1.0	3.56	2.49	1.17	0.05	9.24	0.57	1.2	0.0899999999999	15.18	0.6	3.34	2.32	0.65	AAA345.CD3.D.4.X5.Y2.tile.tissue.png	66	1	2000	66	58a9b1954ed95e63e30b305e810d853a	0	0	0	0	0	0	0	0	0	0	0	0	0	/home/dhl_ec/bnelissen/Slides/CD3_manuscript/CD3_slides/AAA345.CD3.D.4/AAA345.CD3.D.4.run1	255	0.7	0.0628812208721	0.7	0.0628812208721	-9.68322062113	-11.9856603484	3.07778715326	0.346446890625
17957.0	937099.0	7568.0	10016.0	937099.0	4000000.0	179.0	2.0	2.87	2.65	1.13	0.0899999999999	10.11	0.63	1.43	0.3	10.61	0.37	3.24	2.28	0.59	AAA345.CD3.D.4.X5.Y3.tile.tissue.png	67	1	2000	67	2704653fd135e1b25546f19b0080cc34	0	0	0	0	0	0	0	0	0	0	0	0	0	/home/dhl_ec/bnelissen/Slides/CD3_manuscript/CD3_slides/AAA345.CD3.D.4/AAA345.CD3.D.4.run1	255	0.7	0.06	0.7	0.06	-10.1133084227	-12.2785443927	5.35515949178	0.91714815625
381.0	399907.0	178.0	5945.0	399907.0	4000000.0	3.0	2.0	1.3	2.17	1.78	0.0899999999999	9.43	0.36	0.83	0.2	6.73	0.37	3.37	1.57	0.59	AAA345.CD3.D.4.X5.Y7.tile.tissue.png	68	1	2000	68	11690c6932889df718031e68d71d9125	0	0	0	0	0	0	0	0	0	0	0	0	0	/home/dhl_ec/bnelissen/Slides/CD3_manuscript/CD3_slides/AAA345.CD3.D.4/AAA345.CD3.D.4.run1	255	0.7	0.06	0.7	0.06	-9.41941498891	-11.5224621572	3.28801533755	0.439260850586
19235.0	2652326.0	6628.0	14780.0	2652326.0	4000000.0	128.0	2.0	1.31	1.71	1.1	0.05	6.79	0.38	0.79	0.11	8.6	0.32	2.16	1.71	0.59	AAA345.CD3.D.4.X5.Y8.tile.tissue.png	69	1	2000	69	7f630bf06e6e746a23ec1cab6d1c03a0	0	0	0	0	0	0	0	0	0	0	0	0	0	/home/dhl_ec/bnelissen/Slides/CD3_manuscript/CD3_slides/AAA345.CD3.D.4/AAA345.CD3.D.4.run1	255	0.7	0.06	0.7	0.06	-9.37336528086	-12.1049622982	3.36170142297	0.639406515625
6285.0	1809995.0	2842.0	10057.0	1809995.0	4000000.0	58.0	2.0	2.27	2.35	1.16	0.04	7.14	0.56	1.27	0.21	8.11	0.27	2.11	1.48	0.38	AAA345.CD3.D.4.X5.Y9.tile.tissue.png	70	1	2000	70	72a462755cbaa725b881f49b7b05397a	0	0	0	0	0	0	0	0	0	0	0	0	0	/home/dhl_ec/bnelissen/Slides/CD3_manuscript/CD3_slides/AAA345.CD3.D.4/AAA345.CD3.D.4.run1	255	0.7	0.06	0.7	0.06	-9.60106441872	-11.9638809736	4.68281846901	0.663291515625
0.0	214352.0	0.0	2786.0	214352.0	4000000.0	0.0	2.0	2.45	2.04	1.12	0.05	6.53	0.37	0.85	0.21	6.44	0.14	2.05	1.47	0.36	AAA345.CD3.D.4.X6.Y1.tile.tissue.png	71	1	2000	71	0458ee858aab70bf87e3db6608d69165	0	0	0	0	0	0	0	0	0	0	0	0	0	/home/dhl_ec/bnelissen/Slides/CD3_manuscript/CD3_slides/AAA345.CD3.D.4/AAA345.CD3.D.4.run1	255	0.7	0.06	0.7	0.06	-8.70838413092	-11.8162220244	3.4988910674	0.608607305664
15538.0	2291840.0	7167.0	12884.0	2291840.0	4000000.0	167.0	1.0	3.26	1.75	1.14	0.04	6.88	0.57	1.26	0.19	11.93	0.47	3.29	1.86	0.47	AAA345.CD3.D.4.X6.Y10.tile.tissue.png	72	1	2000	72	fe0d959d3a26ab12cf00e9272568dfb8	0	0	0	0	0	0	0	0	0	0	0	0	0	/home/dhl_ec/bnelissen/Slides/CD3_manuscript/CD3_slides/AAA345.CD3.D.4/AAA345.CD3.D.4.run1	255	0.7	0.06	0.7	0.06	-9.46699199036	-11.9795371084	4.36303946272	0.73577353125
34454.0	3626360.0	16218.0	9219.0	3626360.0	4000000.0	350.0	2.0	2.79	1.9	1.14	0.0700000000002	10.04	0.57	1.21	0.0999999999999	13.59	0.59	3.36	2.33	0.64	AAA345.CD3.D.4.X6.Y2.tile.tissue.png	73	1	2000	73	42b2f03d1085b690524ccde1d9769d33	0	0	0	0	0	0	0	0	0	0	0	0	0	/home/dhl_ec/bnelissen/Slides/CD3_manuscript/CD3_slides/AAA345.CD3.D.4/AAA345.CD3.D.4.run1	255	0.7	0.06	0.7	0.06	-8.74724829934	-11.9602907374	0.992017138109	0.25845478125
39004.0	3686893.0	16317.0	9968.0	3686893.0	4000000.0	340.0	1.0	3.86	1.88	1.07	0.0499999999997	7.11	0.59	1.38	0.11	14.08	0.56	3.38	1.84	0.41	AAA345.CD3.D.4.X6.Y3.tile.tissue.png	74	1	2000	74	6578a0389ff464a81bf3bd5032d5871e	0	0	0	0	0	0	0	0	0	0	0	0	0	/home/dhl_ec/bnelissen/Slides/CD3_manuscript/CD3_slides/AAA345.CD3.D.4/AAA345.CD3.D.4.run1	255	0.7	0.06	0.7	0.06	-9.46706794734	-12.1785402381	3.19207755148	0.49750234375
4165.0	808145.0	2129.0	4897.0	808145.0	4000000.0	48.0	1.0	2.94	1.78	1.1	0.0499999999997	6.69	0.37	0.83	0.2	7.02	0.24	2.06	1.48	0.36	AAA345.CD3.D.4.X6.Y4.tile.tissue.png	75	1	2000	75	28f7ae6cf2cc40a7a863ccfa16a589b1	0	0	0	0	0	0	0	0	0	0	0	0	0	/home/dhl_ec/bnelissen/Slides/CD3_manuscript/CD3_slides/AAA345.CD3.D.4/AAA345.CD3.D.4.run1	255	0.7	0.06	0.7	0.06	-9.1097611479	-11.5442348272	3.29839075526	0.436309449219
488.0	213786.0	143.0	3068.0	213786.0	4000000.0	2.0	1.0	2.38	2.8	1.11	0.0599999999999	7.0	0.57	1.43	0.31	9.22	0.32	3.21	2.33	0.62	AAA345.CD3.D.4.X6.Y6.tile.tissue.png	76	1	2000	76	b86cd939c3f178d06ded451cf3053b1e	0	0	0	0	0	0	0	0	0	0	0	0	0	/home/dhl_ec/bnelissen/Slides/CD3_manuscript/CD3_slides/AAA345.CD3.D.4/AAA345.CD3.D.4.run1	255	0.7	0.06	0.7	0.06	-9.26077406639	-11.7846888602	4.44282549059	0.376193839844
29733.0	3048537.0	12450.0	10410.0	3048537.0	4000000.0	265.0	1.0	2.85	1.91	1.14	0.0499999999997	6.76	0.38	0.76	0.1	9.29	0.34	2.15	1.54	1.36	AAA345.CD3.D.4.X6.Y7.tile.tissue.png	77	1	2000	77	13c9240162f09807e274f6f98a421813	0	0	0	0	0	0	0	0	0	0	0	0	0	/home/dhl_ec/bnelissen/Slides/CD3_manuscript/CD3_slides/AAA345.CD3.D.4/AAA345.CD3.D.4.run1	255	0.7	0.06	0.7	0.06	-9.33402937041	-11.9527038768	2.73853505799	0.507385421875
81608.0	3986367.0	32367.0	8744.0	3986367.0	4000000.0	692.0	1.0	2.38	2.5	1.12	0.0499999999997	7.31	0.37	0.75	0.0500000000002	10.32	0.38	2.15	1.53	0.43	AAA345.CD3.D.4.X6.Y8.tile.tissue.png	78	1	2000	78	036cb4c5b9afec7d4f2c5d60eb4b20c7	0	0	0	0	0	0	0	0	0	0	0	0	0	/home/dhl_ec/bnelissen/Slides/CD3_manuscript/CD3_slides/AAA345.CD3.D.4/AAA345.CD3.D.4.run1	255	0.7	0.0626451919073	0.7	0.0626451919073	-9.20781531868	-12.413175609	0.874791551182	0.160501065918
138843.0	3244023.0	51363.0	16209.0	3244023.0	4000000.0	993.0	5.0	2.72	2.52	1.25	0.0499999999997	7.03	0.61	1.26	0.15	17.1	0.59	3.67	2.43	0.659999999999	AAA345.CD3.D.4.X6.Y9.tile.tissue.png	79	1	2000	79	19357dc0edcdcbd4553f6514754aec5f	0	0	0	0	0	0	0	0	0	0	0	0	0	/home/dhl_ec/bnelissen/Slides/CD3_manuscript/CD3_slides/AAA345.CD3.D.4/AAA345.CD3.D.4.run1	255	0.7	0.0772066246847	0.7	0.0772066246847	-9.52353060773	-12.3732109749	2.53149739217	0.7277981875
3711.0	507494.0	1838.0	6402.0	507494.0	4000000.0	42.0	3.0	2.98	1.81	1.06	0.0500000000002	6.5	0.35	0.8	0.18	6.97	0.23	2.07	1.49	0.369999999999	AAA345.CD3.D.4.X7.Y10.tile.tissue.png	80	1	2000	80	3e699c521672016152bcb86d0a5e6d36	0	0	0	0	0	0	0	0	0	0	0	0	0	/home/dhl_ec/bnelissen/Slides/CD3_manuscript/CD3_slides/AAA345.CD3.D.4/AAA345.CD3.D.4.run1	255	0.7	0.06	0.7	0.06	-9.47957352982	-12.0474997698	4.60581645988	0.847428535156
2019.0	922263.0	904.0	5236.0	922263.0	4000000.0	19.0	2.0	2.97	1.93	1.1	0.0599999999999	6.77	0.38	0.78	0.17	7.01	0.24	2.16	1.47	0.58	AAA345.CD3.D.4.X7.Y2.tile.tissue.png	81	1	2000	81	8b89abf74d5b601c1fc10b0d0abfc429	0	0	0	0	0	0	0	0	0	0	0	0	0	/home/dhl_ec/bnelissen/Slides/CD3_manuscript/CD3_slides/AAA345.CD3.D.4/AAA345.CD3.D.4.run1	255	0.7	0.06	0.7	0.06	-8.66815799035	-11.4980729874	1.2388154524	0.470109107422
53254.0	2807706.0	20864.0	15044.0	2807706.0	4000000.0	410.0	2.0	2.56	1.72	1.77	0.0700000000002	8.18	0.47	0.73	0.0899999999997	8.76	0.51	2.59	1.48	0.61	AAA345.CD3.D.4.X7.Y3.tile.tissue.png	82	1	2000	82	69878f2f445590b7b6f37a4f9ff1687d	0	0	0	0	0	0	0	0	0	0	0	0	0	/home/dhl_ec/bnelissen/Slides/CD3_manuscript/CD3_slides/AAA345.CD3.D.4/AAA345.CD3.D.4.run1	255	0.7	0.06	0.7	0.06	-9.03331187455	-11.9367619624	2.0656834231	0.4871985625
23513.0	1452639.0	9851.0	8356.0	1452639.0	4000000.0	190.0	2.0	2.62	2.02	1.78	0.0900000000001	6.93	0.62	1.28	0.24	11.12	0.4	3.17	2.32	0.61	AAA345.CD3.D.4.X7.Y4.tile.tissue.png	83	1	2000	83	561d0d116e72028889e4b38c067dd1ac	0	0	0	0	0	0	0	0	0	0	0	0	0	/home/dhl_ec/bnelissen/Slides/CD3_manuscript/CD3_slides/AAA345.CD3.D.4/AAA345.CD3.D.4.run1	255	0.7	0.06	0.7	0.06	-9.16468325425	-11.6669824748	2.20276116629	0.4726375
2332.0	1973469.0	1114.0	8091.0	1973469.0	4000000.0	24.0	2.0	3.74	1.79	1.78	0.0799999999999	10.74	0.56	1.27	0.21	11.17	0.43	3.24	2.29	0.62	AAA345.CD3.D.4.X7.Y6.tile.tissue.png	84	1	2000	84	c68e277065ee9473170b2249eacd09d0	0	0	0	0	0	0	0	0	0	0	0	0	0	/home/dhl_ec/bnelissen/Slides/CD3_manuscript/CD3_slides/AAA345.CD3.D.4/AAA345.CD3.D.4.run1	255	0.7	0.06	0.7	0.06	-9.090957341	-11.69924565	2.22481491096	0.554541351562
63265.0	3999774.0	24581.0	8038.0	3999774.0	4000000.0	514.0	1.0	1.46	2.75	1.78	0.0700000000002	10.28	0.56	1.2	0.0900000000001	14.15	0.57	3.31	2.32	0.69	AAA345.CD3.D.4.X7.Y7.tile.tissue.png	85	1	2000	85	b1099270246b4dd7eec19b18e1ab24f7	0	0	0	0	0	0	0	0	0	0	0	0	0	/home/dhl_ec/bnelissen/Slides/CD3_manuscript/CD3_slides/AAA345.CD3.D.4/AAA345.CD3.D.4.run1	255	0.7	0.0609445306051	0.7	0.0609445306051	-9.28235288846	-12.0197617011	0.678201790951	0.136098752167
138353.0	3883791.0	53346.0	13170.0	3883791.0	4000000.0	1220.0	1.0	1.27	2.0	1.77	0.0799999999999	9.59	0.57	1.2	0.0900000000001	15.01	0.59	3.3	2.28	0.65	AAA345.CD3.D.4.X7.Y8.tile.tissue.png	86	1	2000	86	d5bd90d554afe3b039712f1ae2cf8e70	0	0	0	0	0	0	0	0	0	0	0	0	0	/home/dhl_ec/bnelissen/Slides/CD3_manuscript/CD3_slides/AAA345.CD3.D.4/AAA345.CD3.D.4.run1	255	0.7	0.0641627334053	0.7	0.0641627334053	-9.77845060024	-12.1387698264	2.86455881134	0.314912203125
81385.0	3257464.0	32888.0	12497.0	3257464.0	4000000.0	718.0	1.0	1.24	1.74	1.78	0.0799999999999	12.41	0.57	1.22	0.13	12.11	0.37	2.25	1.53	0.679999999999	AAA345.CD3.D.4.X7.Y9.tile.tissue.png	87	1	2000	87	c651f9c0eecd3daea70a8f3e9dbd6ea9	0	0	0	0	0	0	0	0	0	0	0	0	0	/home/dhl_ec/bnelissen/Slides/CD3_manuscript/CD3_slides/AAA345.CD3.D.4/AAA345.CD3.D.4.run1	255	0.7	0.06	0.7	0.06	-9.88396938221	-12.3700708886	4.48549431046	0.57020921875
1207.0	11985.0	586.0	688.0	11985.0	4000000.0	13.0	1.0	1.0	1.56	1.06	0.0600000000004	6.48	0.35	0.84	0.2	6.59	0.22	2.05	1.53	0.360000000001	AAA345.CD3.D.4.X8.Y3.tile.tissue.png	88	1	2000	88	ac8131a4cf89a461aa1ed43b3cdfbbf2	0	0	0	0	0	0	0	0	0	0	0	0	0	/home/dhl_ec/bnelissen/Slides/CD3_manuscript/CD3_slides/AAA345.CD3.D.4/AAA345.CD3.D.4.run1	255	0.7	0.06	0.7	0.06	-9.48248542283	-12.2360353679	7.37837498418	0.477240014893
511.0	2457.0	107.0	270.0	2457.0	4000000.0	1.0	1.0	0.69	0.99	1.11	0.0599999999999	6.59	0.37	0.88	0.21	6.88	0.21	2.07	1.53	0.36	AAA345.CD3.D.4.X8.Y4.tile.tissue.png	89	1	2000	89	3eec039522d773f434b7f96bfebd60e4	0	0	0	0	0	0	0	0	0	0	0	0	0	/home/dhl_ec/bnelissen/Slides/CD3_manuscript/CD3_slides/AAA345.CD3.D.4/AAA345.CD3.D.4.run1	255	0.7	0.06	0.7	0.06	-9.95586070476	-12.1316631074	5.78963968974	0.512157713989
0.0	0.0	0.0	0.0	0.0	4000000.0	0.0	0.0	1.06	1.8	1.1	0.0599999999999	6.14	0.29	0.86	0.22	4.64	0.13	2.2	1.56	0.36	AAA345.CD3.D.4.X8.Y5.tile.tissue.png	90	1	2000	90	9a3005bab6c1aafa8c3173cdea32f3b1	0	0	0	0	0	0	0	0	0	0	0	0	0	/home/dhl_ec/bnelissen/Slides/CD3_manuscript/CD3_slides/AAA345.CD3.D.4/AAA345.CD3.D.4.run1	255	1.0	0.06	1.0	0.06	0.0	-11.951852477	0.0	0.401130401749
46535.0	3080968.0	16661.0	8564.0	3080968.0	4000000.0	310.0	1.0	0.95	1.37	1.17	0.04	7.02	0.63	1.37	0.15	14.33	0.51	3.46	2.29	0.64	AAA345.CD3.D.4.X8.Y6.tile.tissue.png	91	1	2000	91	9218db33152a5761adf0120549162701	0	0	0	0	0	0	0	0	0	0	0	0	0	/home/dhl_ec/bnelissen/Slides/CD3_manuscript/CD3_slides/AAA345.CD3.D.4/AAA345.CD3.D.4.run1	255	0.7	0.06	0.7	0.06	-9.1660355306	-12.3298730045	2.98583045608	0.645061875
6702.0	3826171.0	3159.0	15391.0	3826171.0	4000000.0	71.0	1.0	1.49	2.9	1.12	0.04	7.12	0.36	0.73	0.0700000000002	9.6	0.36	2.22	1.51	0.5	AAA345.CD3.D.4.X8.Y7.tile.tissue.png	92	1	2000	92	323b6de887a090ce0f6b1c95ffb0aea3	0	0	0	0	0	0	0	0	0	0	0	0	0	/home/dhl_ec/bnelissen/Slides/CD3_manuscript/CD3_slides/AAA345.CD3.D.4/AAA345.CD3.D.4.run1	255	0.7	0.06	0.7	0.06	-9.23763842766	-11.7284268212	2.19106566479	0.1838341875
27652.0	3002507.0	11689.0	15126.0	3002507.0	4000000.0	245.0	5.0	2.08	2.7	1.15	0.04	6.95	0.38	0.75	0.11	9.26	0.33	2.23	1.53	0.49	AAA345.CD3.D.4.X8.Y8.tile.tissue.png	93	1	2000	93	38f1d838160c8ccecee3e168066034d4	0	0	0	0	0	0	0	0	0	0	0	0	0	/home/dhl_ec/bnelissen/Slides/CD3_manuscript/CD3_slides/AAA345.CD3.D.4/AAA345.CD3.D.4.run1	255	0.7	0.06	0.7	0.06	-9.62120337472	-12.1263047446	3.48004282342	0.468116390625
2824.0	141687.0	1389.0	2501.0	141687.0	4000000.0	31.0	2.0	1.63	2.51	1.15	0.0500000000002	7.34	0.37	0.83	0.21	7.07	0.21	2.17	1.54	0.49	AAA345.CD3.D.4.X8.Y9.tile.tissue.png	94	1	2000	94	85b5281200acef4f0ac3e225bb01d7f0	0	0	0	0	0	0	0	0	0	0	0	0	0	/home/dhl_ec/bnelissen/Slides/CD3_manuscript/CD3_slides/AAA345.CD3.D.4/AAA345.CD3.D.4.run1	255	0.7	0.06	0.7	0.06	-9.63096953455	-12.2184074093	4.8572552074	0.83449177832
0.0	0.0	0.0	0.0	0.0	4000000.0	0.0	0.0	2.02	2.34	1.14	0.0500000000002	6.22	0.47	1.5	0.36	7.09	0.21	2.98	2.33	1.28	AAA345.CD3.D.4.X9.Y10.tile.tissue.png	95	1	2000	95	9b671e4319307850ff3b15ae338f4062	0	0	0	0	0	0	0	0	0	0	0	0	0	/home/dhl_ec/bnelissen/Slides/CD3_manuscript/CD3_slides/AAA345.CD3.D.4/AAA345.CD3.D.4.run1	255	1.0	0.06	1.0	0.06	0.0	-10.5550443379	0.0	1.34248061881
10543.0	1273071.0	3955.0	12986.0	1273071.0	4000000.0	77.0	5.0	1.69	1.89	1.12	0.0499999999997	6.49	0.36	0.8	0.16	7.26	0.26	2.2	1.49	1.13	AAA345.CD3.D.4.X9.Y11.tile.tissue.png	96	1	2000	96	8fba6f54321f79ae17cd572e2a286e9b	0	0	0	0	0	0	0	0	0	0	0	0	0	/home/dhl_ec/bnelissen/Slides/CD3_manuscript/CD3_slides/AAA345.CD3.D.4/AAA345.CD3.D.4.run1	255	0.7	0.06	0.7	0.06	-9.08058838129	-11.5564471909	2.02338279444	0.430290796875
19962.0	1421412.0	6589.0	10860.0	1421412.0	4000000.0	140.0	2.0	2.15	1.55	1.51	0.0500000000002	6.78	0.37	0.81	0.16	7.7	0.27	2.23	1.53	1.65	AAA345.CD3.D.4.X9.Y12.tile.tissue.png	97	1	2000	97	cba3b55aba76e713daeeb14715e2b2bd	0	0	0	0	0	0	0	0	0	0	0	0	0	/home/dhl_ec/bnelissen/Slides/CD3_manuscript/CD3_slides/AAA345.CD3.D.4/AAA345.CD3.D.4.run1	255	0.7	0.06	0.7	0.06	-8.90581214757	-11.7492968921	3.05254417951	0.490055125
5035.0	1214157.0	1947.0	7270.0	1214157.0	4000000.0	39.0	1.0	1.4	1.73	1.12	0.0500000000002	7.02	0.56	1.38	0.26	9.27	0.25	2.18	1.5	0.9	AAA345.CD3.D.4.X9.Y13.tile.tissue.png	98	1	2000	98	0d5d93efef72302b248f577292ba5334	0	0	0	0	0	0	0	0	0	0	0	0	0	/home/dhl_ec/bnelissen/Slides/CD3_manuscript/CD3_slides/AAA345.CD3.D.4/AAA345.CD3.D.4.run1	255	0.7	0.06	0.7	0.06	-8.51944373614	-11.4429087664	1.13257246092	0.358228007813
7076.0	655612.0	2718.0	5642.0	655612.0	4000000.0	50.0	2.0	2.06	2.74	1.22	0.0599999999999	6.83	0.36	0.8	0.18	7.41	0.24	2.26	1.59	0.59	AAA345.CD3.D.4.X9.Y14.tile.tissue.png	99	1	2000	99	d8a90a56b749365cb52ee1d12a84c14d	0	0	0	0	0	0	0	0	0	0	0	0	0	/home/dhl_ec/bnelissen/Slides/CD3_manuscript/CD3_slides/AAA345.CD3.D.4/AAA345.CD3.D.4.run1	255	0.7	0.06	0.7	0.06	-9.16764301553	-12.0134090504	2.10205275713	0.357016007812
1139.0	18913.0	361.0	1078.0	18913.0	4000000.0	6.0	3.0	1.22	2.49	1.12	0.0599999999999	6.6	0.56	0.89	0.21	6.86	0.22	2.1	1.53	0.94	AAA345.CD3.D.4.X9.Y4.tile.tissue.png	100	1	2000	100	c989a95b31a46960f0b78aa9ba6852bf	0	0	0	0	0	0	0	0	0	0	0	0	0	/home/dhl_ec/bnelissen/Slides/CD3_manuscript/CD3_slides/AAA345.CD3.D.4/AAA345.CD3.D.4.run1	255	0.7	0.06	0.7	0.06	-10.235031721	-12.5123569025	5.25601332273	0.277628194824
31888.0	1318777.0	12804.0	9261.0	1318777.0	4000000.0	242.0	1.0	3.1	1.77	1.11	0.0500000000002	6.88	0.38	0.76	0.17	8.04	0.36	2.22	1.53	0.400000000001	AAA345.CD3.D.4.X9.Y5.tile.tissue.png	101	1	2000	101	2f0814ee8efb6ff367fc271d8b120bc8	0	0	0	0	0	0	0	0	0	0	0	0	0	/home/dhl_ec/bnelissen/Slides/CD3_manuscript/CD3_slides/AAA345.CD3.D.4/AAA345.CD3.D.4.run1	255	0.7	0.06	0.7	0.06	-8.05658936939	-10.9909012256	1.26750415709	0.41022815625
48348.0	2218149.0	16023.0	15153.0	2218149.0	4000000.0	316.0	5.0	0.87	1.28	1.2	0.04	6.73	0.38	0.77	0.13	10.49	0.31	2.23	1.57	0.59	AAA345.CD3.D.4.X9.Y6.tile.tissue.png	102	1	2000	102	12f41c9b34bc841f65cbc9f06d9c75e9	0	0	0	0	0	0	0	0	0	0	0	0	0	/home/dhl_ec/bnelissen/Slides/CD3_manuscript/CD3_slides/AAA345.CD3.D.4/AAA345.CD3.D.4.run1	255	0.7	0.06	0.7	0.06	-8.21419527821	-11.8965441525	1.08293146237	0.576678859375
35421.0	3475396.0	15543.0	12724.0	3475396.0	4000000.0	344.0	2.0	1.34	1.82	1.17	0.0499999999997	7.29	0.37	0.75	0.0799999999999	9.61	0.62	2.97	1.68	0.44	AAA345.CD3.D.4.X9.Y7.tile.tissue.png	103	1	2000	103	1e07351b8172dd5ff6ecbcbbb73ca219	0	0	0	0	0	0	0	0	0	0	0	0	0	/home/dhl_ec/bnelissen/Slides/CD3_manuscript/CD3_slides/AAA345.CD3.D.4/AAA345.CD3.D.4.run1	255	0.7	0.06	0.7	0.06	-9.73681193606	-12.2540245172	4.132249852	0.510389765625
11875.0	424103.0	4858.0	6852.0	424103.0	4000000.0	104.0	5.0	1.2	2.04	1.12	0.0599999999999	6.88	0.37	0.83	0.19	7.16	0.23	2.13	1.67	0.56	AAA345.CD3.D.4.X9.Y8.tile.tissue.png	104	1	2000	104	05b44b50b093647e222a9574ad87b79e	0	0	0	0	0	0	0	0	0	0	0	0	0	/home/dhl_ec/bnelissen/Slides/CD3_manuscript/CD3_slides/AAA345.CD3.D.4/AAA345.CD3.D.4.run1	255	0.7	0.06	0.7	0.06	-9.90717217188	-12.1559104407	5.55772330974	0.523755085937
[truncated: 2 more columns]
