# Supplementary material for: SlideToolkit: An Assistive Toolset for the Histological Quantification of Whole Slide Images
Source: PLoS One. 2014 Nov 5;9(11):e110289. doi: 10.1371/journal.pone.0110289 (PMC4220929; doi:10.1371/journal.pone.0110289)
Supplement: RawData S1 — ICC and BlandAltman plot - measurements and r-script.zip. Measurements of Run1 and Run2, including the code for the calculation of the intraclass correlation coefficient (ICC) and the code for the Bland and Altman plot. (ZIP) [file pone.0110289.s003.zip › cellprofiler.measurements/run1.6f89453f7c276f586bf129953b360263.DefaultOUT_Image.csv]

AreaOccupied_AreaOccupied_DAB_Nuclei	AreaOccupied_AreaOccupied_Tissue	AreaOccupied_Perimeter_DAB_Nuclei	AreaOccupied_Perimeter_Tissue	AreaOccupied_TotalArea_DAB_Nuclei	AreaOccupied_TotalArea_Tissue	Count_DAB_Nuclei	Count_Tissue	ExecutionTime_01LoadImages	ExecutionTime_02ColorToGray	ExecutionTime_03Smooth	ExecutionTime_04ImageMath	ExecutionTime_05IdentifyPrimaryObjects	ExecutionTime_06MeasureImageAreaOccupied	ExecutionTime_07UnmixColors	ExecutionTime_08MaskImage	ExecutionTime_09IdentifyPrimaryObjects	ExecutionTime_10MeasureImageAreaOccupied	ExecutionTime_11OverlayOutlines	ExecutionTime_12OverlayOutlines	ExecutionTime_13SaveImages	FileName_Original	Group_Index	Group_Number	Height_Original	ImageNumber	MD5Digest_Original	ModuleError_01LoadImages	ModuleError_02ColorToGray	ModuleError_03Smooth	ModuleError_04ImageMath	ModuleError_05IdentifyPrimaryObjects	ModuleError_06MeasureImageAreaOccupied	ModuleError_07UnmixColors	ModuleError_08MaskImage	ModuleError_09IdentifyPrimaryObjects	ModuleError_10MeasureImageAreaOccupied	ModuleError_11OverlayOutlines	ModuleError_12OverlayOutlines	ModuleError_13SaveImages	PathName_Original	Scaling_Original	Threshold_FinalThreshold_DAB_Nuclei	Threshold_FinalThreshold_Tissue	Threshold_OrigThreshold_DAB_Nuclei	Threshold_OrigThreshold_Tissue	Threshold_SumOfEntropies_DAB_Nuclei	Threshold_SumOfEntropies_Tissue	Threshold_WeightedVariance_DAB_Nuclei	Threshold_WeightedVariance_Tissue
0.0	0.0	0.0	0.0	0.0	2960000.0	0.0	0.0	2.85	2.77	1.32	0.06	6.17	0.36	1.05	0.23	5.03	0.15	2.25	1.72	1.43	AAA360.CD3.X0.Y21.tile.tissue.png	1	1	2000	1	48976ebd42bc375a367adb1602ae3305	0	0	0	0	0	0	0	0	0	0	0	0	0	/home/dhl_ec/bnelissen/Slides/CD3_manuscript/CD3_slides/AAA360.CD3/AAA360.CD3.run1	255	1.0	0.06	1.0	0.06	0.0	0.0	0.0	2.84408141892
0.0	13804.0	0.0	722.0	13804.0	4000000.0	0.0	1.0	2.07	3.44	1.79	0.08	9.51	0.55	1.36	0.31	7.98	0.21	3.1	2.33	1.07	AAA360.CD3.X0.Y3.tile.tissue.png	2	1	2000	2	27c50d18e3d2f96cbcbb13d181b25c09	0	0	0	0	0	0	0	0	0	0	0	0	0	/home/dhl_ec/bnelissen/Slides/CD3_manuscript/CD3_slides/AAA360.CD3/AAA360.CD3.run1	255	0.7	0.06	0.7	0.06	0.0	-11.6870465034	2.34565020782	2.47964094098
0.0	738623.0	0.0	7285.0	738623.0	4000000.0	0.0	2.0	2.5	2.77	1.2	0.06	7.99	0.38	0.83	0.19	6.9	0.27	3.4	2.31	0.72	AAA360.CD3.X0.Y4.tile.tissue.png	3	1	2000	3	f193c483de59e42ec4b2a3bedc0e55b7	0	0	0	0	0	0	0	0	0	0	0	0	0	/home/dhl_ec/bnelissen/Slides/CD3_manuscript/CD3_slides/AAA360.CD3/AAA360.CD3.run1	255	0.7	0.06	0.7	0.06	-9.01383372503	-11.295458757	2.26797042142	2.39337454688
0.0	709415.0	0.0	10136.0	709415.0	4000000.0	0.0	4.0	4.16	2.63	1.79	0.08	11.07	0.57	1.31	0.27	9.34	0.26	3.33	2.31	0.63	AAA360.CD3.X0.Y5.tile.tissue.png	4	1	2000	4	ffbdc799ce4cfe7ed701a57274286d4e	0	0	0	0	0	0	0	0	0	0	0	0	0	/home/dhl_ec/bnelissen/Slides/CD3_manuscript/CD3_slides/AAA360.CD3/AAA360.CD3.run1	255	0.7	0.06	0.7	0.06	-8.81846950677	-11.4152113365	1.83747621606	2.20420695703
142.0	570523.0	54.0	6834.0	570523.0	4000000.0	1.0	1.0	2.48	1.37	1.8	0.07	10.86	0.56	1.34	0.28	9.58	0.35	3.33	2.31	0.67	AAA360.CD3.X0.Y6.tile.tissue.png	5	1	2000	5	a5ab9f72e7760703199b962b625fb06d	0	0	0	0	0	0	0	0	0	0	0	0	0	/home/dhl_ec/bnelissen/Slides/CD3_manuscript/CD3_slides/AAA360.CD3/AAA360.CD3.run1	255	0.7	0.06	0.7	0.06	-8.29561465868	-11.2658414796	1.46934535893	1.36593158984
0.0	22315.0	0.0	1238.0	22315.0	4000000.0	0.0	1.0	2.63	2.45	1.8	0.08	9.57	0.56	1.37	0.31	6.48	0.14	2.09	1.54	0.64	AAA360.CD3.X0.Y7.tile.tissue.png	6	1	2000	6	66fa11e6d55a11b80437834219b7f1e1	0	0	0	0	0	0	0	0	0	0	0	0	0	/home/dhl_ec/bnelissen/Slides/CD3_manuscript/CD3_slides/AAA360.CD3/AAA360.CD3.run1	255	0.7	0.06	0.7	0.06	0.0	-11.2650710977	2.11188942415	2.50878688373
0.0	0.0	0.0	0.0	0.0	4000000.0	0.0	0.0	3.37	1.6	1.16	0.06	6.42	0.3	0.89	0.22	4.82	0.13	2.04	1.53	0.43	AAA360.CD3.X0.Y8.tile.tissue.png	7	1	2000	7	4c637ce3b76f9cc2ea43bb47f8bf2436	0	0	0	0	0	0	0	0	0	0	0	0	0	/home/dhl_ec/bnelissen/Slides/CD3_manuscript/CD3_slides/AAA360.CD3/AAA360.CD3.run1	255	1.0	0.06	1.0	0.06	0.0	-9.84355610974	0.0	1.9709731318
0.0	3123.0	0.0	267.0	3123.0	4000000.0	0.0	1.0	2.75	2.16	1.16	0.06	6.83	0.38	0.86	0.22	5.95	0.14	2.08	1.53	0.62	AAA360.CD3.X1.Y0.tile.tissue.png	8	1	2000	8	542af26ec2a6dcdd41ab0179a1d58d6b	0	0	0	0	0	0	0	0	0	0	0	0	0	/home/dhl_ec/bnelissen/Slides/CD3_manuscript/CD3_slides/AAA360.CD3/AAA360.CD3.run1	255	0.7	0.06	0.7	0.06	0.0	-11.498100436	3.20939213597	1.70947916798
0.0	321668.0	0.0	7695.0	321668.0	4000000.0	0.0	2.0	3.0	1.84	1.79	0.08	8.51	0.38	0.83	0.21	6.61	0.2	2.24	1.55	0.57	AAA360.CD3.X1.Y1.tile.tissue.png	9	1	2000	9	da74368e6a644bbc1a1709060d821bb2	0	0	0	0	0	0	0	0	0	0	0	0	0	/home/dhl_ec/bnelissen/Slides/CD3_manuscript/CD3_slides/AAA360.CD3/AAA360.CD3.run1	255	0.7	0.06	0.7	0.06	-9.03443529929	-11.7545485407	3.14125666855	2.65374345313
1739.0	1741607.0	641.0	13077.0	1741607.0	4000000.0	13.0	2.0	2.83	2.85	1.4	0.06	7.0	0.38	0.77	0.15	8.06	0.29	2.24	1.54	0.55	AAA360.CD3.X1.Y2.tile.tissue.png	10	1	2000	10	7a03490089a3e5c91df8f0ed71f9d705	0	0	0	0	0	0	0	0	0	0	0	0	0	/home/dhl_ec/bnelissen/Slides/CD3_manuscript/CD3_slides/AAA360.CD3/AAA360.CD3.run1	255	0.7	0.06	0.7	0.06	-9.45116644338	-12.340082429	2.29102241084	1.10672251563
118.0	3564712.0	67.0	12341.0	3564712.0	4000000.0	2.0	1.0	2.44	2.45	1.13	0.08	6.78	0.38	0.76	0.07	9.51	0.36	2.29	1.54	0.69	AAA360.CD3.X1.Y3.tile.tissue.png	11	1	2000	11	fddebca7aef0f0b972f427226f8d3382	0	0	0	0	0	0	0	0	0	0	0	0	0	/home/dhl_ec/bnelissen/Slides/CD3_manuscript/CD3_slides/AAA360.CD3/AAA360.CD3.run1	255	0.7	0.06	0.7	0.06	-8.74849161754	-12.1435566876	2.14382776052	0.63317471875
459.0	3948179.0	240.0	11162.0	3948179.0	4000000.0	7.0	1.0	4.66	2.27	1.78	0.07	9.77	0.55	1.2	0.08	13.5	0.56	3.33	2.33	0.68	AAA360.CD3.X1.Y4.tile.tissue.png	12	1	2000	12	ee923ddf173adaa3928f4611a7a66f72	0	0	0	0	0	0	0	0	0	0	0	0	0	/home/dhl_ec/bnelissen/Slides/CD3_manuscript/CD3_slides/AAA360.CD3/AAA360.CD3.run1	255	0.7	0.06	0.7	0.06	-8.96543645705	-11.6289212508	2.01996566232	0.329597578125
1112.0	3959570.0	535.0	11500.0	3959570.0	4000000.0	14.0	2.0	3.09	3.77	1.15	0.05	7.05	0.39	0.75	0.06	9.88	0.37	2.23	1.53	0.53	AAA360.CD3.X1.Y5.tile.tissue.png	13	1	2000	13	730257772273c76025098a7f81e3c87f	0	0	0	0	0	0	0	0	0	0	0	0	0	/home/dhl_ec/bnelissen/Slides/CD3_manuscript/CD3_slides/AAA360.CD3/AAA360.CD3.run1	255	0.7	0.06	0.7	0.06	-9.14667195218	-11.8473847219	1.89317657428	0.325341996582
6216.0	3935334.0	2569.0	13783.0	3935334.0	4000000.0	52.0	1.0	1.49	2.35	1.19	0.06	7.0	0.37	0.75	0.06	9.91	0.36	2.2	1.54	0.53	AAA360.CD3.X1.Y6.tile.tissue.png	14	1	2000	14	dfe5b890659a6c0bc5e18ca6d84861f0	0	0	0	0	0	0	0	0	0	0	0	0	0	/home/dhl_ec/bnelissen/Slides/CD3_manuscript/CD3_slides/AAA360.CD3/AAA360.CD3.run1	255	0.7	0.06	0.7	0.06	-9.10219106525	-10.9788220298	1.82323170851	0.308492201172
8799.0	3717146.0	3528.0	8926.0	3717146.0	4000000.0	76.0	1.0	3.11	2.56	1.12	0.05	6.98	0.38	0.75	0.07	9.65	0.36	2.25	1.52	0.64	AAA360.CD3.X1.Y7.tile.tissue.png	15	1	2000	15	d9f13ae2529cd204b72a7a42cd67c378	0	0	0	0	0	0	0	0	0	0	0	0	0	/home/dhl_ec/bnelissen/Slides/CD3_manuscript/CD3_slides/AAA360.CD3/AAA360.CD3.run1	255	0.7	0.06	0.7	0.06	-8.83967512066	-12.3187128008	1.47237478313	0.495606265625
167.0	2523258.0	92.0	10230.0	2523258.0	4000000.0	3.0	1.0	3.47	2.18	1.78	0.08	9.78	0.57	1.22	0.17	11.83	0.47	3.41	2.32	0.64	AAA360.CD3.X1.Y8.tile.tissue.png	16	1	2000	16	d7a52069e8d5581a32f3255f05afed14	0	0	0	0	0	0	0	0	0	0	0	0	0	/home/dhl_ec/bnelissen/Slides/CD3_manuscript/CD3_slides/AAA360.CD3/AAA360.CD3.run1	255	0.7	0.06	0.7	0.06	-8.34221815734	-11.9571761839	1.25531278815	0.871899445312
0.0	595093.0	0.0	5197.0	595093.0	4000000.0	0.0	1.0	1.03	1.95	1.76	0.08	11.25	0.56	1.34	0.28	9.23	0.25	3.36	2.33	0.62	AAA360.CD3.X1.Y9.tile.tissue.png	17	1	2000	17	41e8a6b4ec73bb569b246bd765cc91c1	0	0	0	0	0	0	0	0	0	0	0	0	0	/home/dhl_ec/bnelissen/Slides/CD3_manuscript/CD3_slides/AAA360.CD3/AAA360.CD3.run1	255	0.7	0.06	0.7	0.06	-8.11044466359	-11.8202819375	2.27755860888	2.5548563291
0.0	37422.0	0.0	1381.0	37422.0	4000000.0	0.0	1.0	2.41	3.43	1.76	0.08	9.78	0.58	1.38	0.33	7.98	0.22	3.19	2.33	0.57	AAA360.CD3.X10.Y12.tile.tissue.png	18	1	2000	18	bb99f997970a7a4af90dcaefb8eff089	0	0	0	0	0	0	0	0	0	0	0	0	0	/home/dhl_ec/bnelissen/Slides/CD3_manuscript/CD3_slides/AAA360.CD3/AAA360.CD3.run1	255	0.7	0.06	0.7	0.06	0.0	-12.0740976435	2.29906121399	1.41753110657
408.0	151355.0	215.0	3198.0	151355.0	4000000.0	5.0	2.0	1.01	1.42	1.78	0.0799999999999	10.84	0.57	1.32	0.31	9.29	0.32	3.27	2.33	1.07	AAA360.CD3.X10.Y13.tile.tissue.png	19	1	2000	19	a4c78791a03a55bfd607536797d1b141	0	0	0	0	0	0	0	0	0	0	0	0	0	/home/dhl_ec/bnelissen/Slides/CD3_manuscript/CD3_slides/AAA360.CD3/AAA360.CD3.run1	255	0.7	0.06	0.7	0.06	-8.379988703	-12.2244098337	1.63823753267	1.47975375195
3260.0	759983.0	1578.0	11747.0	759983.0	4000000.0	34.0	3.0	2.31	3.17	1.77	0.08	10.44	0.57	1.28	0.29	9.99	0.36	3.37	2.32	1.0	AAA360.CD3.X10.Y14.tile.tissue.png	20	1	2000	20	9312ec42d0a2d9bafa387922a06f716b	0	0	0	0	0	0	0	0	0	0	0	0	0	/home/dhl_ec/bnelissen/Slides/CD3_manuscript/CD3_slides/AAA360.CD3/AAA360.CD3.run1	255	0.7	0.06	0.7	0.06	-8.89733819216	-12.681615022	2.54601313653	1.83920046875
59.0	2461850.0	30.0	37939.0	2461850.0	4000000.0	1.0	13.0	2.96	2.01	1.76	0.0799999999999	9.91	0.58	1.2	0.17	11.78	0.47	3.48	2.34	1.48	AAA360.CD3.X10.Y15.tile.tissue.png	21	1	2000	21	e209db3ddcbf895e571c46567bf8e7b8	0	0	0	0	0	0	0	0	0	0	0	0	0	/home/dhl_ec/bnelissen/Slides/CD3_manuscript/CD3_slides/AAA360.CD3/AAA360.CD3.run1	255	0.7	0.06	0.7	0.06	-8.86163123394	-11.6269226127	1.85587005656	1.32661650781
2909.0	3498304.0	1494.0	30081.0	3498304.0	4000000.0	35.0	10.0	1.81	1.86	1.77	0.0699999999999	10.55	0.58	1.2	0.11	12.97	0.53	3.41	2.33	0.67	AAA360.CD3.X10.Y16.tile.tissue.png	22	1	2000	22	56639aa3da0c59a35cd20c1719936875	0	0	0	0	0	0	0	0	0	0	0	0	0	/home/dhl_ec/bnelissen/Slides/CD3_manuscript/CD3_slides/AAA360.CD3/AAA360.CD3.run1	255	0.7	0.06	0.7	0.06	-8.85722900663	-11.3379581988	1.56686372308	0.24950525
0.0	3995677.0	0.0	8462.0	3995677.0	4000000.0	0.0	1.0	2.96	2.43	1.76	0.0700000000001	9.38	0.57	1.21	0.0799999999999	12.87	0.47	3.33	2.35	0.67	AAA360.CD3.X10.Y17.tile.tissue.png	23	1	2000	23	f691f2c0e124fca7f9545bac929704e4	0	0	0	0	0	0	0	0	0	0	0	0	0	/home/dhl_ec/bnelissen/Slides/CD3_manuscript/CD3_slides/AAA360.CD3/AAA360.CD3.run1	255	0.7	0.06	0.7	0.06	-7.81471934338	-12.1580424538	0.77499351709	0.0577080001831
0.0	3986878.0	0.0	9276.0	3986878.0	4000000.0	0.0	1.0	2.0	3.27	1.76	0.0700000000001	10.05	0.56	1.2	0.08	12.99	0.47	3.31	2.22	0.66	AAA360.CD3.X10.Y18.tile.tissue.png	24	1	2000	24	616aa9956726a632c89b458d995a2e8a	0	0	0	0	0	0	0	0	0	0	0	0	0	/home/dhl_ec/bnelissen/Slides/CD3_manuscript/CD3_slides/AAA360.CD3/AAA360.CD3.run1	255	0.7	0.06	0.7	0.06	-7.41074551842	-11.6237326314	0.949461086926	0.160510795898
203.0	3596243.0	119.0	12313.0	3596243.0	4000000.0	3.0	2.0	2.35	2.46	1.23	0.0500000000001	10.54	0.38	0.75	0.0699999999999	9.5	0.36	2.28	1.55	0.45	AAA360.CD3.X10.Y19.tile.tissue.png	25	1	2000	25	e195854bd96ad1a48bfbedf52221c8bc	0	0	0	0	0	0	0	0	0	0	0	0	0	/home/dhl_ec/bnelissen/Slides/CD3_manuscript/CD3_slides/AAA360.CD3/AAA360.CD3.run1	255	0.7	0.06	0.7	0.06	-9.08019163521	-12.1759687114	2.16020723956	0.87370253125
526.0	100908.0	223.0	3378.0	100908.0	4000000.0	5.0	4.0	3.1	2.79	1.17	0.0600000000001	6.76	0.39	0.87	0.21	6.93	0.22	2.15	1.56	0.38	AAA360.CD3.X10.Y20.tile.tissue.png	26	1	2000	26	db3c8898f646a92b12e0c3dbb630abc0	0	0	0	0	0	0	0	0	0	0	0	0	0	/home/dhl_ec/bnelissen/Slides/CD3_manuscript/CD3_slides/AAA360.CD3/AAA360.CD3.run1	255	0.7	0.06	0.7	0.06	-8.76081324308	-12.1474034539	2.81755076813	0.504873913086
0.0	0.0	0.0	0.0	0.0	2960000.0	0.0	0.0	2.58	0.91	0.88	0.04	4.43	0.22	0.65	0.16	3.53	0.09	1.46	1.1	0.26	AAA360.CD3.X10.Y21.tile.tissue.png	27	1	2000	27	a7336e019e113dbdceb070fe7c5f4a2a	0	0	0	0	0	0	0	0	0	0	0	0	0	/home/dhl_ec/bnelissen/Slides/CD3_manuscript/CD3_slides/AAA360.CD3/AAA360.CD3.run1	255	1.0	0.06	1.0	0.06	0.0	0.0	0.0	6.34286891892
0.0	253538.0	0.0	7508.0	253538.0	4000000.0	0.0	5.0	1.93	2.06	1.09	0.0600000000001	6.93	0.38	0.89	0.24	6.72	0.15	2.17	1.55	0.39	AAA360.CD3.X11.Y15.tile.tissue.png	28	1	2000	28	4547847e4e611c90821942a3a08d87c0	0	0	0	0	0	0	0	0	0	0	0	0	0	/home/dhl_ec/bnelissen/Slides/CD3_manuscript/CD3_slides/AAA360.CD3/AAA360.CD3.run1	255	0.7	0.06	0.7	0.06	-8.80188729521	-11.2337349317	1.48071780308	2.00380140967
0.0	627811.0	0.0	22509.0	627811.0	4000000.0	0.0	14.0	1.26	1.86	1.14	0.0600000000001	8.81	0.42	0.89	0.21	6.94	0.16	2.28	1.54	0.39	AAA360.CD3.X11.Y16.tile.tissue.png	29	1	2000	29	4a3cc2d73fb4fd42bf8ac436fbf06212	0	0	0	0	0	0	0	0	0	0	0	0	0	/home/dhl_ec/bnelissen/Slides/CD3_manuscript/CD3_slides/AAA360.CD3/AAA360.CD3.run1	255	0.7	0.06	0.7	0.06	-6.74845640598	-11.6950683834	2.27455914709	2.49828458203
0.0	1167679.0	0.0	11466.0	1167679.0	4000000.0	0.0	1.0	1.64	2.46	1.14	0.0599999999999	7.42	0.39	0.78	0.19	7.34	0.19	2.26	1.53	0.41	AAA360.CD3.X11.Y17.tile.tissue.png	30	1	2000	30	abe6dfff7622acb62b0c3a7ebd378c49	0	0	0	0	0	0	0	0	0	0	0	0	0	/home/dhl_ec/bnelissen/Slides/CD3_manuscript/CD3_slides/AAA360.CD3/AAA360.CD3.run1	255	0.7	0.06	0.7	0.06	-7.65836319674	-11.8072724771	2.15162836502	1.51582701172
0.0	1953923.0	0.0	8356.0	1953923.0	4000000.0	0.0	3.0	2.34	2.78	1.17	0.0600000000001	7.05	0.38	0.81	0.16	8.21	0.22	2.25	1.55	0.41	AAA360.CD3.X11.Y18.tile.tissue.png	31	1	2000	31	f6e596d2b70321287abecaabee56d379	0	0	0	0	0	0	0	0	0	0	0	0	0	/home/dhl_ec/bnelissen/Slides/CD3_manuscript/CD3_slides/AAA360.CD3/AAA360.CD3.run1	255	0.7	0.06	0.7	0.06	-9.23078204018	-11.5214204723	2.3418882801	1.03469910547
1008.0	1300174.0	502.0	17178.0	1300174.0	4000000.0	10.0	4.0	2.93	1.78	1.14	0.0600000000001	7.82	0.39	0.78	0.17	8.0	0.27	2.32	1.55	0.39	AAA360.CD3.X11.Y19.tile.tissue.png	32	1	2000	32	3b93c5535d7e861ef12357d3b33c95ca	0	0	0	0	0	0	0	0	0	0	0	0	0	/home/dhl_ec/bnelissen/Slides/CD3_manuscript/CD3_slides/AAA360.CD3/AAA360.CD3.run1	255	0.7	0.06	0.7	0.06	-9.13387395333	-12.5853007941	3.49601005411	1.29004557812
497.0	668445.0	224.0	10514.0	668445.0	4000000.0	5.0	8.0	3.16	2.16	1.14	0.0599999999999	7.97	0.45	0.82	0.2	7.43	0.24	2.26	1.54	0.56	AAA360.CD3.X11.Y20.tile.tissue.png	33	1	2000	33	b6dd2f122c99dec8f9d229db891cc393	0	0	0	0	0	0	0	0	0	0	0	0	0	/home/dhl_ec/bnelissen/Slides/CD3_manuscript/CD3_slides/AAA360.CD3/AAA360.CD3.run1	255	0.7	0.06	0.7	0.06	-9.02124898511	-11.7291808214	3.07769073092	1.09987561523
0.0	0.0	0.0	0.0	0.0	2960000.0	0.0	0.0	1.85	1.7	0.83	0.04	4.24	0.22	0.65	0.16	3.81	0.0900000000001	1.52	1.13	0.41	AAA360.CD3.X11.Y21.tile.tissue.png	34	1	2000	34	98e6c8322707f84c39569d6a5fd34d05	0	0	0	0	0	0	0	0	0	0	0	0	0	/home/dhl_ec/bnelissen/Slides/CD3_manuscript/CD3_slides/AAA360.CD3/AAA360.CD3.run1	255	1.0	0.06	1.0	0.06	0.0	0.0	0.0	7.91738783784
0.0	614563.0	0.0	13736.0	614563.0	4000000.0	0.0	4.0	2.5	1.64	1.14	0.0599999999999	8.17	0.43	0.87	0.2	6.54	0.17	2.21	1.55	0.56	AAA360.CD3.X12.Y20.tile.tissue.png	35	1	2000	35	597bcafd7ee66952db93aacd4813cca7	0	0	0	0	0	0	0	0	0	0	0	0	0	/home/dhl_ec/bnelissen/Slides/CD3_manuscript/CD3_slides/AAA360.CD3/AAA360.CD3.run1	255	0.7	0.06	0.7	0.06	0.0	-11.7447471174	2.75757916601	1.94075662695
0.0	0.0	0.0	0.0	0.0	2960000.0	0.0	0.0	2.44	2.01	1.09	0.05	4.21	0.22	0.67	0.17	3.82	0.0900000000001	1.53	1.14	0.27	AAA360.CD3.X12.Y21.tile.tissue.png	36	1	2000	36	b4ff0982a391ed018aafa47b39b57c4d	0	0	0	0	0	0	0	0	0	0	0	0	0	/home/dhl_ec/bnelissen/Slides/CD3_manuscript/CD3_slides/AAA360.CD3/AAA360.CD3.run1	255	1.0	0.06	1.0	0.06	0.0	0.0	0.0	6.11323310811
0.0	0.0	0.0	0.0	0.0	2160800.0	0.0	0.0	3.0	1.25	0.59	0.03	3.12	0.17	0.47	0.12	2.71	0.0699999999999	1.09	0.84	0.22	AAA360.CD3.X13.Y21.tile.tissue.png	37	1	1460	37	d8277eaf08bf62adfed4d17e34c89fd7	0	0	0	0	0	0	0	0	0	0	0	0	0	/home/dhl_ec/bnelissen/Slides/CD3_manuscript/CD3_slides/AAA360.CD3/AAA360.CD3.run1	255	1.0	0.06	1.0	0.06	0.0	0.0	0.0	8.01420770085
1762.0	1876585.0	622.0	21013.0	1876585.0	4000000.0	10.0	5.0	2.15	1.69	1.15	0.0800000000002	7.38	0.4	0.79	0.15	8.42	0.29	2.3	1.53	1.62	AAA360.CD3.X2.Y0.tile.tissue.png	38	1	2000	38	7aa56563346a01ac1b094b52efc98f3b	0	0	0	0	0	0	0	0	0	0	0	0	0	/home/dhl_ec/bnelissen/Slides/CD3_manuscript/CD3_slides/AAA360.CD3/AAA360.CD3.run1	255	0.7	0.06	0.7	0.06	-9.43326534009	-12.2668545858	2.31774654053	1.40762525781
0.0	3969750.0	0.0	10686.0	3969750.0	4000000.0	0.0	1.0	1.78	1.8	1.16	0.05	7.19	0.38	0.75	0.0600000000002	9.67	0.31	2.24	1.55	0.44	AAA360.CD3.X2.Y1.tile.tissue.png	39	1	2000	39	383c52e95e68de25f892d8cc58dcc2e4	0	0	0	0	0	0	0	0	0	0	0	0	0	/home/dhl_ec/bnelissen/Slides/CD3_manuscript/CD3_slides/AAA360.CD3/AAA360.CD3.run1	255	0.7	0.06	0.7	0.06	-8.7796077548	-10.8543177344	1.920556425	0.250199113281
0.0	2294579.0	0.0	7760.0	2294579.0	4000000.0	0.0	1.0	1.83	2.28	1.75	0.0600000000002	9.57	0.38	0.77	0.14	8.29	0.24	2.26	1.56	0.41	AAA360.CD3.X2.Y10.tile.tissue.png	40	1	2000	40	8376554fe2bd03519dc02acdad446101	0	0	0	0	0	0	0	0	0	0	0	0	0	/home/dhl_ec/bnelissen/Slides/CD3_manuscript/CD3_slides/AAA360.CD3/AAA360.CD3.run1	255	0.7	0.06	0.7	0.06	-8.06150366025	-11.8424503129	0.890846782948	0.892256171875
0.0	274459.0	0.0	3040.0	274459.0	4000000.0	0.0	1.0	2.49	1.8	1.17	0.0600000000002	8.12	0.38	0.88	0.22	6.85	0.15	2.19	1.55	0.56	AAA360.CD3.X2.Y11.tile.tissue.png	41	1	2000	41	a5f1ecc1a82683ac312231ddab3b449f	0	0	0	0	0	0	0	0	0	0	0	0	0	/home/dhl_ec/bnelissen/Slides/CD3_manuscript/CD3_slides/AAA360.CD3/AAA360.CD3.run1	255	0.7	0.06	0.7	0.06	-7.16053868351	-11.2188467768	1.35287118614	1.7563207959
406.0	3364258.0	178.0	22421.0	3364258.0	4000000.0	4.0	5.0	1.51	1.89	1.15	0.05	7.0	0.39	0.76	0.0899999999999	9.6	0.37	2.31	1.56	0.48	AAA360.CD3.X2.Y2.tile.tissue.png	42	1	2000	42	7492f869d7897daece3ab699351d5f75	0	0	0	0	0	0	0	0	0	0	0	0	0	/home/dhl_ec/bnelissen/Slides/CD3_manuscript/CD3_slides/AAA360.CD3/AAA360.CD3.run1	255	0.7	0.06	0.7	0.06	-8.76489040243	-12.4523167091	2.23471183689	0.59590553125
2276.0	3902276.0	1214.0	12991.0	3902276.0	4000000.0	30.0	3.0	1.43	2.05	1.54	0.05	10.37	0.39	0.77	0.0699999999999	10.27	0.37	2.23	1.54	0.45	AAA360.CD3.X2.Y3.tile.tissue.png	43	1	2000	43	0cc4ec9883b467b24fb9089db560bf5f	0	0	0	0	0	0	0	0	0	0	0	0	0	/home/dhl_ec/bnelissen/Slides/CD3_manuscript/CD3_slides/AAA360.CD3/AAA360.CD3.run1	255	0.7	0.06	0.7	0.06	-9.0742609806	-11.5531656301	2.15037579272	0.319299503906
8890.0	3837532.0	4159.0	18654.0	3837532.0	4000000.0	101.0	5.0	1.1	1.28	1.15	0.0500000000002	7.36	0.39	0.74	0.0699999999999	10.08	0.37	2.25	1.54	0.48	AAA360.CD3.X2.Y4.tile.tissue.png	44	1	2000	44	40bc30dd210d07b8daf8f62c85e41a34	0	0	0	0	0	0	0	0	0	0	0	0	0	/home/dhl_ec/bnelissen/Slides/CD3_manuscript/CD3_slides/AAA360.CD3/AAA360.CD3.run1	255	0.7	0.06	0.7	0.06	-9.30742412809	-11.3615346065	2.44534341074	0.4078625
2424.0	3957740.0	1242.0	11434.0	3957740.0	4000000.0	37.0	1.0	1.1	1.5	1.16	0.05	7.2	0.44	0.75	0.0699999999999	10.13	0.37	2.23	1.54	0.44	AAA360.CD3.X2.Y5.tile.tissue.png	45	1	2000	45	7cf72656fdfa74df8afc6932c21e861e	0	0	0	0	0	0	0	0	0	0	0	0	0	/home/dhl_ec/bnelissen/Slides/CD3_manuscript/CD3_slides/AAA360.CD3/AAA360.CD3.run1	255	0.7	0.06	0.7	0.06	-9.13555526344	-11.126235024	1.99877894445	0.256639976562
4696.0	3978007.0	2095.0	9778.0	3978007.0	4000000.0	52.0	1.0	1.23	1.28	1.15	0.05	7.15	0.38	0.74	0.0699999999999	10.06	0.38	2.22	1.6	0.63	AAA360.CD3.X2.Y6.tile.tissue.png	46	1	2000	46	b5fd53a05c8879b6ffa5688dca8be620	0	0	0	0	0	0	0	0	0	0	0	0	0	/home/dhl_ec/bnelissen/Slides/CD3_manuscript/CD3_slides/AAA360.CD3/AAA360.CD3.run1	255	0.7	0.06	0.7	0.06	-9.47140175399	-12.0269817677	1.85334707972	0.283299922852
1062.0	3990899.0	555.0	8754.0	3990899.0	4000000.0	15.0	2.0	1.13	1.51	1.11	0.05	7.21	0.37	0.75	0.0599999999999	9.96	0.37	2.2	1.55	0.47	AAA360.CD3.X2.Y7.tile.tissue.png	47	1	2000	47	03644f979a54e6e63b8c4b2df80022a8	0	0	0	0	0	0	0	0	0	0	0	0	0	/home/dhl_ec/bnelissen/Slides/CD3_manuscript/CD3_slides/AAA360.CD3/AAA360.CD3.run1	255	0.7	0.06	0.7	0.06	-8.96371655726	-12.237711273	1.51266227077	0.24433596698
4373.0	3978317.0	1327.0	9160.0	3978317.0	4000000.0	21.0	1.0	1.7	2.44	1.13	0.05	7.47	0.37	0.74	0.0700000000002	10.01	0.38	2.21	1.54	0.44	AAA360.CD3.X2.Y8.tile.tissue.png	48	1	2000	48	ce414b59cca40ea8e6e214de27bbf4ba	0	0	0	0	0	0	0	0	0	0	0	0	0	/home/dhl_ec/bnelissen/Slides/CD3_manuscript/CD3_slides/AAA360.CD3/AAA360.CD3.run1	255	0.7	0.06	0.7	0.06	-9.09975722408	-11.5350596301	1.04973684054	0.206540006226
0.0	3909349.0	0.0	8260.0	3909349.0	4000000.0	0.0	1.0	1.94	1.41	1.15	0.05	6.77	0.38	0.74	0.0699999999999	9.56	0.3	2.22	1.54	0.44	AAA360.CD3.X2.Y9.tile.tissue.png	49	1	2000	49	9e63ce0e525eb097e4c8c6dbd19591a3	0	0	0	0	0	0	0	0	0	0	0	0	0	/home/dhl_ec/bnelissen/Slides/CD3_manuscript/CD3_slides/AAA360.CD3/AAA360.CD3.run1	255	0.7	0.06	0.7	0.06	-8.33339141558	-12.0084632422	0.777348712289	0.344054835938
0.0	0.0	0.0	0.0	0.0	4000000.0	0.0	0.0	2.82	2.16	1.15	0.0600000000002	6.68	0.31	0.9	0.23	5.01	0.13	2.04	1.56	0.38	AAA360.CD3.X3.Y0.tile.tissue.png	50	1	2000	50	03afa8c319cbbba0085f1ebd0e2add59	0	0	0	0	0	0	0	0	0	0	0	0	0	/home/dhl_ec/bnelissen/Slides/CD3_manuscript/CD3_slides/AAA360.CD3/AAA360.CD3.run1	255	1.0	0.06	1.0	0.06	0.0	-10.8130112697	0.0	2.69158225532
247.0	1066120.0	132.0	6605.0	1066120.0	4000000.0	3.0	1.0	2.34	1.97	1.16	0.0600000000002	7.29	0.38	0.81	0.18	7.8	0.26	2.31	1.56	0.45	AAA360.CD3.X3.Y1.tile.tissue.png	51	1	2000	51	5daaf2b3a952c4d1496ce42c60283afc	0	0	0	0	0	0	0	0	0	0	0	0	0	/home/dhl_ec/bnelissen/Slides/CD3_manuscript/CD3_slides/AAA360.CD3/AAA360.CD3.run1	255	0.7	0.06	0.7	0.06	-8.8775913737	-12.0731318935	2.19780324538	1.14028289844
2037.0	3916050.0	837.0	10563.0	3916050.0	4000000.0	20.0	1.0	1.77	1.28	1.13	0.0500000000002	7.2	0.38	0.74	0.0699999999999	9.87	0.38	2.24	1.55	0.43	AAA360.CD3.X3.Y10.tile.tissue.png	52	1	2000	52	0030334f0073af79394e3a668ef4fc39	0	0	0	0	0	0	0	0	0	0	0	0	0	/home/dhl_ec/bnelissen/Slides/CD3_manuscript/CD3_slides/AAA360.CD3/AAA360.CD3.run1	255	0.7	0.06	0.7	0.06	-8.65414563808	-12.2757643679	0.589446472932	0.211297904053
0.0	3521088.0	0.0	9545.0	3521088.0	4000000.0	0.0	1.0	0.95	1.03	1.18	0.05	9.55	0.38	0.76	0.0799999999999	9.42	0.29	2.25	1.55	0.41	AAA360.CD3.X3.Y11.tile.tissue.png	53	1	2000	53	1abbbe32129e52d9993be060fc3b3e7f	0	0	0	0	0	0	0	0	0	0	0	0	0	/home/dhl_ec/bnelissen/Slides/CD3_manuscript/CD3_slides/AAA360.CD3/AAA360.CD3.run1	255	0.7	0.06	0.7	0.06	-7.07406312574	-11.4337688255	0.622372548186	0.81099765625
0.0	936129.0	0.0	7002.0	936129.0	4000000.0	0.0	1.0	0.79	1.06	1.13	0.0599999999999	7.19	0.38	0.82	0.19	6.67	0.18	2.23	1.54	0.52	AAA360.CD3.X3.Y12.tile.tissue.png	54	1	2000	54	9bcd329d59c20c9d2f4579777857f718	0	0	0	0	0	0	0	0	0	0	0	0	0	/home/dhl_ec/bnelissen/Slides/CD3_manuscript/CD3_slides/AAA360.CD3/AAA360.CD3.run1	255	0.7	0.06	0.7	0.06	0.0	-11.568842111	1.32965929375	2.13686267383
1233.0	1694392.0	517.0	8452.0	1694392.0	4000000.0	10.0	1.0	1.11	1.18	1.13	0.05	7.14	0.4	0.77	0.15	8.3	0.28	2.27	1.54	0.55	AAA360.CD3.X3.Y2.tile.tissue.png	55	1	2000	55	87dd76eb0ca51db42a30a3e1fc75abee	0	0	0	0	0	0	0	0	0	0	0	0	0	/home/dhl_ec/bnelissen/Slides/CD3_manuscript/CD3_slides/AAA360.CD3/AAA360.CD3.run1	255	0.7	0.06	0.7	0.06	-9.29960941394	-12.141617989	2.10732650705	0.81207396875
0.0	0.0	0.0	0.0	0.0	2960000.0	0.0	0.0	0.86	1.34	1.14	0.05	4.3	0.23	0.67	0.16	3.85	0.1	1.51	1.14	0.36	AAA360.CD3.X3.Y21.tile.tissue.png	56	1	2000	56	0687763775904eab08a0b9eed4eb0132	0	0	0	0	0	0	0	0	0	0	0	0	0	/home/dhl_ec/bnelissen/Slides/CD3_manuscript/CD3_slides/AAA360.CD3/AAA360.CD3.run1	255	1.0	0.06	1.0	0.06	0.0	0.0	0.0	3.00773445946
1161.0	1519124.0	585.0	7619.0	1519124.0	4000000.0	13.0	1.0	1.52	1.75	1.12	0.0599999999999	7.28	0.38	0.78	0.19	8.15	0.27	2.25	1.55	0.88	AAA360.CD3.X3.Y3.tile.tissue.png	57	1	2000	57	d4d5c48f2ca346aa85803772c071dc84	0	0	0	0	0	0	0	0	0	0	0	0	0	/home/dhl_ec/bnelissen/Slides/CD3_manuscript/CD3_slides/AAA360.CD3/AAA360.CD3.run1	255	0.7	0.06	0.7	0.06	-9.04505931878	-12.1812644976	2.08437261439	1.00381540625
2335.0	2058262.0	911.0	8543.0	2058262.0	4000000.0	16.0	1.0	1.21	2.21	1.16	0.0599999999999	7.2	0.5	0.85	0.14	8.63	0.3	2.28	1.86	1.1	AAA360.CD3.X3.Y4.tile.tissue.png	58	1	2000	58	219d4e650df4743adad6711730202ec0	0	0	0	0	0	0	0	0	0	0	0	0	0	/home/dhl_ec/bnelissen/Slides/CD3_manuscript/CD3_slides/AAA360.CD3/AAA360.CD3.run1	255	0.7	0.06	0.7	0.06	-9.06096724168	-11.8988156706	1.83452196463	0.732512796875
3797.0	3269682.0	1426.0	24563.0	3269682.0	4000000.0	30.0	5.0	2.37	2.88	1.16	0.05	7.35	0.39	0.76	0.0999999999999	9.52	0.45	2.27	1.55	1.11	AAA360.CD3.X3.Y5.tile.tissue.png	59	1	2000	59	a3cf6b59c7201f457d123f6cf4205e72	0	0	0	0	0	0	0	0	0	0	0	0	0	/home/dhl_ec/bnelissen/Slides/CD3_manuscript/CD3_slides/AAA360.CD3/AAA360.CD3.run1	255	0.7	0.06	0.7	0.06	-9.65752656713	-11.504378886	2.38884389949	0.874276203125
17828.0	3948249.0	7361.0	11351.0	3948249.0	4000000.0	157.0	2.0	2.54	1.64	1.15	0.05	7.6	0.38	0.75	0.0699999999999	10.17	0.38	2.24	1.55	0.55	AAA360.CD3.X3.Y6.tile.tissue.png	60	1	2000	60	c9a6b3e5802e9eb4580cb9ad276396d0	0	0	0	0	0	0	0	0	0	0	0	0	0	/home/dhl_ec/bnelissen/Slides/CD3_manuscript/CD3_slides/AAA360.CD3/AAA360.CD3.run1	255	0.7	0.06	0.7	0.06	-9.44217616737	-12.3237051744	2.12305734272	0.328207015625
15602.0	3993985.0	7420.0	8582.0	3993985.0	4000000.0	179.0	1.0	3.34	1.81	1.16	0.05	7.26	0.38	0.76	0.0599999999999	10.3	0.52	2.23	1.55	0.5	AAA360.CD3.X3.Y7.tile.tissue.png	61	1	2000	61	df5d4e6c30ab346deb8342a527c03167	0	0	0	0	0	0	0	0	0	0	0	0	0	/home/dhl_ec/bnelissen/Slides/CD3_manuscript/CD3_slides/AAA360.CD3/AAA360.CD3.run1	255	0.7	0.06	0.7	0.06	-9.20661583209	-12.0763810655	1.67691334603	0.348529784363
9565.0	3967072.0	3696.0	9435.0	3967072.0	4000000.0	80.0	1.0	2.51	1.79	1.18	0.05	7.48	0.38	0.74	0.0599999999999	10.17	0.38	2.23	1.55	0.45	AAA360.CD3.X3.Y8.tile.tissue.png	62	1	2000	62	d301c0cf6309fed94c00bb7bb69db0f3	0	0	0	0	0	0	0	0	0	0	0	0	0	/home/dhl_ec/bnelissen/Slides/CD3_manuscript/CD3_slides/AAA360.CD3/AAA360.CD3.run1	255	0.7	0.06	0.7	0.06	-9.2046717712	-11.9167782451	1.32142705526	0.27289296875
175.0	3999808.0	84.0	8026.0	3999808.0	4000000.0	2.0	1.0	2.59	1.4	1.14	0.05	7.01	0.37	0.75	0.0599999999999	10.0	0.38	2.24	1.55	0.42	AAA360.CD3.X3.Y9.tile.tissue.png	63	1	2000	63	947631ff49c8c112413b264d611f5480	0	0	0	0	0	0	0	0	0	0	0	0	0	/home/dhl_ec/bnelissen/Slides/CD3_manuscript/CD3_slides/AAA360.CD3/AAA360.CD3.run1	255	0.7	0.06	0.7	0.06	-8.81228804776	-11.880400807	0.894769951486	0.191331516777
186.0	3975674.0	104.0	9620.0	3975674.0	4000000.0	3.0	1.0	2.8	1.59	1.13	0.05	7.09	0.38	0.75	0.0699999999999	10.03	0.44	2.26	1.55	0.51	AAA360.CD3.X4.Y10.tile.tissue.png	64	1	2000	64	c26fc08598a96bea9a462cba9d0cee5a	0	0	0	0	0	0	0	0	0	0	0	0	0	/home/dhl_ec/bnelissen/Slides/CD3_manuscript/CD3_slides/AAA360.CD3/AAA360.CD3.run1	255	0.7	0.06	0.7	0.06	-8.84340806955	-11.3405998419	1.54103810405	0.184554879883
0.0	3879296.0	0.0	13719.0	3879296.0	4000000.0	0.0	4.0	1.89	1.06	1.21	0.05	8.58	0.4	0.74	0.0599999999999	9.66	0.29	2.25	1.55	0.44	AAA360.CD3.X4.Y11.tile.tissue.png	65	1	2000	65	1887b2d2a664c29ab074955392127c81	0	0	0	0	0	0	0	0	0	0	0	0	0	/home/dhl_ec/bnelissen/Slides/CD3_manuscript/CD3_slides/AAA360.CD3/AAA360.CD3.run1	255	0.7	0.06	0.7	0.06	-8.30993174987	-11.2614717753	1.30945450968	0.0983992158203
0.0	3616194.0	0.0	21666.0	3616194.0	4000000.0	0.0	4.0	3.25	1.0	1.16	0.05	7.0	0.39	0.74	0.0699999999999	9.46	0.29	2.26	1.55	0.52	AAA360.CD3.X4.Y12.tile.tissue.png	66	1	2000	66	cfae2c91cdaef7669bd850762b20a806	0	0	0	0	0	0	0	0	0	0	0	0	0	/home/dhl_ec/bnelissen/Slides/CD3_manuscript/CD3_slides/AAA360.CD3/AAA360.CD3.run1	255	0.7	0.06	0.7	0.06	-5.73393761652	-10.4578013124	0.600909893403	0.464570539063
0.0	1543519.0	0.0	7798.0	1543519.0	4000000.0	0.0	1.0	1.71	2.08	1.14	0.0600000000002	7.43	0.38	0.8	0.16	7.36	0.32	2.24	1.54	0.56	AAA360.CD3.X4.Y13.tile.tissue.png	67	1	2000	67	28323853f4e6626b0a7dc467160727b4	0	0	0	0	0	0	0	0	0	0	0	0	0	/home/dhl_ec/bnelissen/Slides/CD3_manuscript/CD3_slides/AAA360.CD3/AAA360.CD3.run1	255	0.7	0.06	0.7	0.06	0.0	-11.6037610753	1.10427973352	1.455902
0.0	0.0	0.0	0.0	0.0	4000000.0	0.0	0.0	2.87	2.21	1.23	0.0599999999999	6.66	0.3	0.9	0.23	4.91	0.2	2.05	1.55	0.39	AAA360.CD3.X4.Y14.tile.tissue.png	68	1	2000	68	92e69d308e598344b23a5f7eba208c37	0	0	0	0	0	0	0	0	0	0	0	0	0	/home/dhl_ec/bnelissen/Slides/CD3_manuscript/CD3_slides/AAA360.CD3/AAA360.CD3.run1	255	1.0	0.06	1.0	0.06	0.0	-10.4053824653	0.0	1.70359491372
0.0	170369.0	0.0	2859.0	170369.0	4000000.0	0.0	1.0	2.35	1.54	1.13	0.0599999999999	8.37	0.39	0.84	0.22	6.61	0.15	2.25	1.54	0.38	AAA360.CD3.X4.Y5.tile.tissue.png	69	1	2000	69	4f88c3d85ecefa7f3decbc1a9ac01253	0	0	0	0	0	0	0	0	0	0	0	0	0	/home/dhl_ec/bnelissen/Slides/CD3_manuscript/CD3_slides/AAA360.CD3/AAA360.CD3.run1	255	0.7	0.06	0.7	0.06	-8.82635246852	-11.8676610971	2.77010039214	1.85175948389
305.0	3314483.0	158.0	13296.0	3314483.0	4000000.0	4.0	1.0	2.57	1.71	1.13	0.0699999999999	6.99	0.39	0.76	0.0899999999999	9.51	0.36	2.28	1.54	0.5	AAA360.CD3.X4.Y6.tile.tissue.png	70	1	2000	70	5126126c468cc438ac7c577ed8810c5b	0	0	0	0	0	0	0	0	0	0	0	0	0	/home/dhl_ec/bnelissen/Slides/CD3_manuscript/CD3_slides/AAA360.CD3/AAA360.CD3.run1	255	0.7	0.06	0.7	0.06	-8.90230213966	-12.0634604978	2.35241007198	0.518230453125
14270.0	3920123.0	6250.0	11821.0	3920123.0	4000000.0	148.0	2.0	2.27	1.56	1.13	0.05	7.5	0.38	0.76	0.0599999999999	10.15	0.39	2.23	1.53	0.45	AAA360.CD3.X4.Y7.tile.tissue.png	71	1	2000	71	ff1271735cdc91c4a6115fda86f566bd	0	0	0	0	0	0	0	0	0	0	0	0	0	/home/dhl_ec/bnelissen/Slides/CD3_manuscript/CD3_slides/AAA360.CD3/AAA360.CD3.run1	255	0.7	0.06	0.7	0.06	-9.25743043169	-12.3667231199	2.28238185003	0.362738944336
4324.0	3983809.0	1424.0	8970.0	3983809.0	4000000.0	31.0	1.0	2.65	2.77	1.17	0.04	7.07	0.37	0.74	0.0699999999997	10.03	0.37	2.21	1.54	0.49	AAA360.CD3.X4.Y8.tile.tissue.png	72	1	2000	72	fd98695f5e597705a76fb97d41a876ba	0	0	0	0	0	0	0	0	0	0	0	0	0	/home/dhl_ec/bnelissen/Slides/CD3_manuscript/CD3_slides/AAA360.CD3/AAA360.CD3.run1	255	0.7	0.06	0.7	0.06	-9.55429939209	-11.6016563071	1.75302212098	0.28985831543
22738.0	3992152.0	8127.0	8886.0	3992152.0	4000000.0	155.0	1.0	1.66	2.11	1.16	0.0500000000002	7.96	0.38	0.75	0.0599999999999	10.28	0.39	2.27	1.6	0.43	AAA360.CD3.X4.Y9.tile.tissue.png	73	1	2000	73	5df4e74f45f3c6488ab6705487c6828c	0	0	0	0	0	0	0	0	0	0	0	0	0	/home/dhl_ec/bnelissen/Slides/CD3_manuscript/CD3_slides/AAA360.CD3/AAA360.CD3.run1	255	0.7	0.06	0.7	0.06	-9.23432462931	-12.5091365374	1.70945118443	0.377912966919
2130.0	3906798.0	1189.0	10447.0	3906798.0	4000000.0	30.0	3.0	3.77	2.31	1.16	0.0499999999997	7.12	0.38	0.76	0.0599999999999	10.03	0.37	2.22	1.53	0.429999999999	AAA360.CD3.X5.Y10.tile.tissue.png	74	1	2000	74	ed8ef76d8c2c1d930d97c1f823b61e00	0	0	0	0	0	0	0	0	0	0	0	0	0	/home/dhl_ec/bnelissen/Slides/CD3_manuscript/CD3_slides/AAA360.CD3/AAA360.CD3.run1	255	0.7	0.06	0.7	0.06	-9.11132553136	-11.7012391128	1.9329765941	0.376912074219
4482.0	3731569.0	2224.0	17681.0	3731569.0	4000000.0	59.0	3.0	1.4	1.72	1.16	0.04	7.18	0.6	0.76	0.0800000000004	9.84	0.51	2.24	1.52	0.53	AAA360.CD3.X5.Y11.tile.tissue.png	75	1	2000	75	4f57b91f37f3a078e87e49ab75a3aa64	0	0	0	0	0	0	0	0	0	0	0	0	0	/home/dhl_ec/bnelissen/Slides/CD3_manuscript/CD3_slides/AAA360.CD3/AAA360.CD3.run1	255	0.7	0.06	0.7	0.06	-8.90575506126	-11.9227506266	1.90041509669	0.444842390625
384.0	3995076.0	217.0	8535.0	3995076.0	4000000.0	6.0	1.0	1.24	1.56	1.13	0.0500000000002	7.01	0.37	0.75	0.0599999999999	9.97	0.38	2.21	1.53	0.59	AAA360.CD3.X5.Y12.tile.tissue.png	76	1	2000	76	5f3896aeec89e3e8dcaeb4a28ec2dee1	0	0	0	0	0	0	0	0	0	0	0	0	0	/home/dhl_ec/bnelissen/Slides/CD3_manuscript/CD3_slides/AAA360.CD3/AAA360.CD3.run1	255	0.7	0.06	0.7	0.06	-8.74745300844	-12.0695460736	1.41682676282	0.314318121094
0.0	3996266.0	0.0	8014.0	3996266.0	4000000.0	0.0	1.0	1.95	2.11	1.17	0.0499999999997	7.98	0.37	0.75	0.0599999999999	9.65	0.3	2.23	1.54	0.6	AAA360.CD3.X5.Y13.tile.tissue.png	77	1	2000	77	dbad99635c734988fc85452a7d3ac58a	0	0	0	0	0	0	0	0	0	0	0	0	0	/home/dhl_ec/bnelissen/Slides/CD3_manuscript/CD3_slides/AAA360.CD3/AAA360.CD3.run1	255	0.7	0.06	0.7	0.06	-8.04972293708	-12.0772649825	0.714173578493	0.0945040205078
0.0	2503452.0	0.0	10194.0	2503452.0	4000000.0	0.0	2.0	1.21	1.91	1.25	0.0599999999999	7.15	0.38	0.76	0.13	8.8	0.38	2.63	1.61	0.68	AAA360.CD3.X5.Y14.tile.tissue.png	78	1	2000	78	513b4012b884b55b7a74e8dec1cc19c6	0	0	0	0	0	0	0	0	0	0	0	0	0	/home/dhl_ec/bnelissen/Slides/CD3_manuscript/CD3_slides/AAA360.CD3/AAA360.CD3.run1	255	0.7	0.06	0.7	0.06	-8.59072142869	-11.5885200088	1.09565932269	0.642830765625
0.0	49897.0	0.0	1805.0	49897.0	4000000.0	0.0	2.0	1.5	1.47	1.21	0.0599999999999	7.04	0.38	0.880000000001	0.23	6.1	0.16	2.12	1.54	1.08	AAA360.CD3.X5.Y15.tile.tissue.png	79	1	2000	79	c2f3d5b1b4788cb26fa28deffc95799f	0	0	0	0	0	0	0	0	0	0	0	0	0	/home/dhl_ec/bnelissen/Slides/CD3_manuscript/CD3_slides/AAA360.CD3/AAA360.CD3.run1	255	0.7	0.06	0.7	0.06	0.0	-11.769543561	2.06213690828	1.22569193164
0.0	4875.0	0.0	354.0	4875.0	2960000.0	0.0	1.0	1.82	1.32	0.82	0.04	5.04	0.28	0.66	0.16	4.62	0.0999999999999	1.56	1.14	0.28	AAA360.CD3.X5.Y21.tile.tissue.png	80	1	2000	80	0883ff272602d46aef4c30bc4bc32615	0	0	0	0	0	0	0	0	0	0	0	0	0	/home/dhl_ec/bnelissen/Slides/CD3_manuscript/CD3_slides/AAA360.CD3/AAA360.CD3.run1	255	0.7	0.06	0.7	0.06	0.0	-11.5290672099	0.123364921374	1.4675083724
187.0	28890.0	60.0	1688.0	28890.0	4000000.0	1.0	2.0	2.19	1.57	1.13	0.0599999999999	7.0	0.37	0.87	0.22	6.94	0.21	2.15	1.54	1.02	AAA360.CD3.X5.Y6.tile.tissue.png	81	1	2000	81	0e908db7bec76fdadefb76a8e54dde80	0	0	0	0	0	0	0	0	0	0	0	0	0	/home/dhl_ec/bnelissen/Slides/CD3_manuscript/CD3_slides/AAA360.CD3/AAA360.CD3.run1	255	0.7	0.06	0.7	0.06	-8.90287964369	-12.1887611976	3.9664277268	1.05090987476
296.0	1123987.0	164.0	10542.0	1123987.0	4000000.0	4.0	4.0	1.54	1.73	1.36	0.0600000000004	7.41	0.39	0.78	0.18	7.86	0.26	2.24	1.55	0.98	AAA360.CD3.X5.Y7.tile.tissue.png	82	1	2000	82	a177eb39b7bdca8bbf60a54986d91d31	0	0	0	0	0	0	0	0	0	0	0	0	0	/home/dhl_ec/bnelissen/Slides/CD3_manuscript/CD3_slides/AAA360.CD3/AAA360.CD3.run1	255	0.7	0.06	0.7	0.06	-9.14981071699	-12.3696535486	3.08669821076	1.06111910938
6182.0	3571174.0	3049.0	14497.0	3571174.0	4000000.0	72.0	4.0	1.78	2.23	1.14	0.0500000000002	7.18	0.38	0.75	0.0800000000004	9.81	0.36	2.24	1.54	0.44	AAA360.CD3.X5.Y8.tile.tissue.png	83	1	2000	83	5139288e156dd31bb1b9bd0e822d60d0	0	0	0	0	0	0	0	0	0	0	0	0	0	/home/dhl_ec/bnelissen/Slides/CD3_manuscript/CD3_slides/AAA360.CD3/AAA360.CD3.run1	255	0.7	0.06	0.7	0.06	-9.24595572878	-12.3441903724	2.74769445869	0.645383421875
3381.0	3730695.0	1847.0	17022.0	3730695.0	4000000.0	46.0	1.0	1.12	1.25	1.17	0.0499999999997	7.22	0.38	0.76	0.0700000000002	9.81	0.36	2.26	1.54	0.559999999999	AAA360.CD3.X5.Y9.tile.tissue.png	84	1	2000	84	c2b81a7168e09bae9758227f67255692	0	0	0	0	0	0	0	0	0	0	0	0	0	/home/dhl_ec/bnelissen/Slides/CD3_manuscript/CD3_slides/AAA360.CD3/AAA360.CD3.run1	255	0.7	0.06	0.7	0.06	-9.11088872078	-12.2140561144	1.71971501213	0.5284471875
13995.0	3915442.0	5319.0	12800.0	3915442.0	4000000.0	124.0	3.0	1.34	1.71	1.13	0.0500000000002	7.25	0.38	0.75	0.0599999999999	10.2	0.39	2.25	1.53	0.65	AAA360.CD3.X6.Y10.tile.tissue.png	85	1	2000	85	af3bdf568455a2f2a44f2e17c4ac69d8	0	0	0	0	0	0	0	0	0	0	0	0	0	/home/dhl_ec/bnelissen/Slides/CD3_manuscript/CD3_slides/AAA360.CD3/AAA360.CD3.run1	255	0.7	0.06	0.7	0.06	-9.35583966394	-11.0750432623	1.59824027441	0.416962191406
2800.0	3977490.0	1479.0	8856.0	3977490.0	4000000.0	43.0	1.0	1.47	1.55	1.13	0.0500000000002	7.12	0.38	0.76	0.0599999999999	10.07	0.37	2.22	1.53	0.53	AAA360.CD3.X6.Y11.tile.tissue.png	86	1	2000	86	8ba27d8f07ef404259ba1eb1b0b98c6f	0	0	0	0	0	0	0	0	0	0	0	0	0	/home/dhl_ec/bnelissen/Slides/CD3_manuscript/CD3_slides/AAA360.CD3/AAA360.CD3.run1	255	0.7	0.06	0.7	0.06	-9.07582588875	-10.7074823703	1.40835587634	0.288696306641
2679.0	3999390.0	1400.0	8054.0	3999390.0	4000000.0	39.0	1.0	1.52	1.51	1.13	0.0499999999997	7.01	0.38	0.75	0.0599999999999	10.15	0.41	2.36	1.54	0.52	AAA360.CD3.X6.Y12.tile.tissue.png	87	1	2000	87	ff67b7ea5d61a11830fc70d688bdafa6	0	0	0	0	0	0	0	0	0	0	0	0	0	/home/dhl_ec/bnelissen/Slides/CD3_manuscript/CD3_slides/AAA360.CD3/AAA360.CD3.run1	255	0.7	0.06	0.7	0.06	-8.92603817029	-12.2505673645	1.39226309801	0.191839913512
1146.0	3999991.0	596.0	8000.0	3999991.0	4000000.0	16.0	1.0	0.96	1.29	1.14	0.0499999999997	7.08	0.39	0.75	0.0599999999999	10.07	0.37	2.2	1.56	0.56	AAA360.CD3.X6.Y13.tile.tissue.png	88	1	2000	88	2016a3900c179603db4687845793c8e5	0	0	0	0	0	0	0	0	0	0	0	0	0	/home/dhl_ec/bnelissen/Slides/CD3_manuscript/CD3_slides/AAA360.CD3/AAA360.CD3.run1	255	0.7	0.06	0.7	0.06	-8.91797616143	-12.4969410001	1.08704911446	0.251953488527
83.0	4000000.0	39.0	7996.0	4000000.0	4000000.0	1.0	1.0	0.97	1.02	1.17	0.0500000000002	8.02	0.31	0.76	0.0500000000002	9.96	0.39	2.21	1.53	0.420000000001	AAA360.CD3.X6.Y14.tile.tissue.png	89	1	2000	89	033045918f7fb1d1f1436a0e736db3e6	0	0	0	0	0	0	0	0	0	0	0	0	0	/home/dhl_ec/bnelissen/Slides/CD3_manuscript/CD3_slides/AAA360.CD3/AAA360.CD3.run1	255	0.7	0.06	0.7	0.06	-8.40112565772	0.0	0.385287355392	0.07894703125
0.0	2618910.0	0.0	8625.0	2618910.0	4000000.0	0.0	1.0	1.64	1.6	1.15	0.0599999999999	7.12	0.39	0.77	0.12	8.59	0.25	2.27	1.53	0.41	AAA360.CD3.X6.Y15.tile.tissue.png	90	1	2000	90	1805ce37c1226fa08c0eccb72c7c28eb	0	0	0	0	0	0	0	0	0	0	0	0	0	/home/dhl_ec/bnelissen/Slides/CD3_manuscript/CD3_slides/AAA360.CD3/AAA360.CD3.run1	255	0.7	0.06	0.7	0.06	-7.64878680801	-11.2541991211	0.62408450355	0.576816359375
0.0	212323.0	0.0	2616.0	212323.0	4000000.0	0.0	1.0	1.25	1.69	1.13	0.0599999999999	7.03	0.38	0.88	0.22	6.2	0.15	2.14	1.54	0.37	AAA360.CD3.X6.Y16.tile.tissue.png	91	1	2000	91	efe625147af9dff37a16200cbac98d99	0	0	0	0	0	0	0	0	0	0	0	0	0	/home/dhl_ec/bnelissen/Slides/CD3_manuscript/CD3_slides/AAA360.CD3/AAA360.CD3.run1	255	0.7	0.06	0.7	0.06	0.0	-11.1877441191	0.660491106121	1.24583880151
0.0	0.0	0.0	0.0	0.0	2960000.0	0.0	0.0	1.21	1.53	0.84	0.0500000000002	4.3	0.23	0.67	0.16	3.86	0.16	1.7	1.13	0.39	AAA360.CD3.X6.Y21.tile.tissue.png	92	1	2000	92	add3f9ebfd8d2fb23b5d6801d0dcfab7	0	0	0	0	0	0	0	0	0	0	0	0	0	/home/dhl_ec/bnelissen/Slides/CD3_manuscript/CD3_slides/AAA360.CD3/AAA360.CD3.run1	255	1.0	0.06	1.0	0.06	0.0	0.0	0.0	2.96704594595
0.0	0.0	0.0	0.0	0.0	4000000.0	0.0	0.0	1.05	1.34	1.12	0.0599999999999	5.91	0.3	0.89	0.23	4.91	0.13	2.01	1.54	0.65	AAA360.CD3.X6.Y7.tile.tissue.png	93	1	2000	93	fa1f5c119176734404978b583480e90b	0	0	0	0	0	0	0	0	0	0	0	0	0	/home/dhl_ec/bnelissen/Slides/CD3_manuscript/CD3_slides/AAA360.CD3/AAA360.CD3.run1	255	1.0	0.06	1.0	0.06	0.0	0.0	0.0	2.5878165
374.0	1721211.0	187.0	17963.0	1721211.0	4000000.0	4.0	4.0	1.32	1.18	1.14	0.0599999999999	7.64	0.55	0.86	0.16	8.25	0.29	2.28	1.57	0.57	AAA360.CD3.X6.Y8.tile.tissue.png	94	1	2000	94	fe3f19baa731e52c833e72b523cfefbf	0	0	0	0	0	0	0	0	0	0	0	0	0	/home/dhl_ec/bnelissen/Slides/CD3_manuscript/CD3_slides/AAA360.CD3/AAA360.CD3.run1	255	0.7	0.06	0.7	0.06	-9.26525671509	-12.6114681447	3.72101352738	1.23068201563
1250.0	3872925.0	711.0	15175.0	3872925.0	4000000.0	20.0	4.0	1.28	1.71	1.31	0.0499999999997	7.44	0.44	0.78	0.0599999999999	10.04	0.37	2.27	1.54	0.69	AAA360.CD3.X6.Y9.tile.tissue.png	95	1	2000	95	caeb4147f004d9ab745c2a712a87b6c7	0	0	0	0	0	0	0	0	0	0	0	0	0	/home/dhl_ec/bnelissen/Slides/CD3_manuscript/CD3_slides/AAA360.CD3/AAA360.CD3.run1	255	0.7	0.06	0.7	0.06	-9.32082426467	-12.1898921939	2.26261963204	0.282240923828
12704.0	3936352.0	6750.0	10385.0	3936352.0	4000000.0	160.0	3.0	1.59	1.99	1.15	0.0500000000002	7.3	0.55	0.76	0.0700000000002	10.42	0.39	2.21	1.54	1.23	AAA360.CD3.X7.Y10.tile.tissue.png	96	1	2000	96	be04ea64b625a32a1a273b75c2b69046	0	0	0	0	0	0	0	0	0	0	0	0	0	/home/dhl_ec/bnelissen/Slides/CD3_manuscript/CD3_slides/AAA360.CD3/AAA360.CD3.run1	255	0.7	0.06	0.7	0.06	-9.18062758089	-12.6582314805	2.2580434327	0.459735038086
19208.0	3974176.0	9686.0	9412.0	3974176.0	4000000.0	229.0	1.0	2.22	1.67	1.13	0.0500000000002	7.27	0.38	0.75	0.0600000000004	10.34	0.39	2.26	1.55	0.65	AAA360.CD3.X7.Y11.tile.tissue.png	97	1	2000	97	2637ca707bd426ee1270e68edfba464d	0	0	0	0	0	0	0	0	0	0	0	0	0	/home/dhl_ec/bnelissen/Slides/CD3_manuscript/CD3_slides/AAA360.CD3/AAA360.CD3.run1	255	0.7	0.06	0.7	0.06	-9.4088301216	-12.2385784121	2.35044713585	0.466332631836
10759.0	3987378.0	5636.0	9146.0	3987378.0	4000000.0	149.0	1.0	2.66	1.32	1.18	0.0500000000002	7.22	0.38	0.75	0.0599999999999	10.21	0.39	2.22	1.63	0.69	AAA360.CD3.X7.Y12.tile.tissue.png	98	1	2000	98	8242ffe3ff4dd897fe64cedb2ff9b270	0	0	0	0	0	0	0	0	0	0	0	0	0	/home/dhl_ec/bnelissen/Slides/CD3_manuscript/CD3_slides/AAA360.CD3/AAA360.CD3.run1	255	0.7	0.06	0.7	0.06	-9.13302900845	-12.453902883	1.71022761325	0.299192328613
16563.0	3986856.0	7719.0	8758.0	3986856.0	4000000.0	195.0	2.0	1.26	2.11	1.12	0.0500000000002	7.24	0.37	0.77	0.0599999999999	10.32	0.39	2.28	1.59	0.68	AAA360.CD3.X7.Y13.tile.tissue.png	99	1	2000	99	030588141419692b96584963dfd6cc70	0	0	0	0	0	0	0	0	0	0	0	0	0	/home/dhl_ec/bnelissen/Slides/CD3_manuscript/CD3_slides/AAA360.CD3/AAA360.CD3.run1	255	0.7	0.06	0.7	0.06	-9.52780150751	-12.7214847814	1.40899448584	0.273194334961
3945.0	4000000.0	2027.0	7996.0	4000000.0	4000000.0	54.0	1.0	1.3	2.22	1.14	0.04	6.9	0.31	0.76	0.0499999999997	10.11	0.37	2.22	2.36	0.77	AAA360.CD3.X7.Y14.tile.tissue.png	100	1	2000	100	80ed17b54f1520f8e0c537307d17dbb7	0	0	0	0	0	0	0	0	0	0	0	0	0	/home/dhl_ec/bnelissen/Slides/CD3_manuscript/CD3_slides/AAA360.CD3/AAA360.CD3.run1	255	0.7	0.06	0.7	0.06	-8.38519373046	-11.7519730597	0.54261536344	0.0819234549122
0.0	4000000.0	0.0	7996.0	4000000.0	4000000.0	0.0	1.0	2.15	2.46	1.13	0.04	6.93	0.31	0.76	0.0500000000002	9.64	0.31	2.37	1.54	0.56	AAA360.CD3.X7.Y15.tile.tissue.png	101	1	2000	101	f10cf266c5c8bfc3237bbfc26f21eaaf	0	0	0	0	0	0	0	0	0	0	0	0	0	/home/dhl_ec/bnelissen/Slides/CD3_manuscript/CD3_slides/AAA360.CD3/AAA360.CD3.run1	255	0.7	0.06	0.7	0.06	-7.89883702421	-12.3916456139	0.404230305421	0.15693186671
0.0	3175461.0	0.0	8724.0	3175461.0	4000000.0	0.0	1.0	2.28	1.32	1.15	0.0599999999999	12.32	0.38	0.75	0.0900000000001	8.8	0.27	2.25	1.56	0.87	AAA360.CD3.X7.Y16.tile.tissue.png	102	1	2000	102	cdd6b4bd7c1420ec1877e85307607503	0	0	0	0	0	0	0	0	0	0	0	0	0	/home/dhl_ec/bnelissen/Slides/CD3_manuscript/CD3_slides/AAA360.CD3/AAA360.CD3.run1	255	0.7	0.06	0.7	0.06	-5.53024335169	-11.4383392215	0.514985894961	0.384655085937
0.0	167447.0	0.0	2934.0	167447.0	4000000.0	0.0	1.0	2.36	2.28	1.12	0.0599999999999	6.72	0.39	0.869999999999	0.21	6.1	0.14	2.16	1.59	0.97	AAA360.CD3.X7.Y17.tile.tissue.png	103	1	2000	103	dc7928baca7549717153f1897bd1017a	0	0	0	0	0	0	0	0	0	0	0	0	0	/home/dhl_ec/bnelissen/Slides/CD3_manuscript/CD3_slides/AAA360.CD3/AAA360.CD3.run1	255	0.7	0.06	0.7	0.06	0.0	-11.2910357248	2.40580359009	1.30608181909
0.0	0.0	0.0	0.0	0.0	2960000.0	0.0	0.0	1.8	1.89	0.85	0.0500000000002	4.75	0.29	0.67	0.16	3.88	0.1	1.51	1.13	0.5	AAA360.CD3.X7.Y21.tile.tissue.png	104	1	2000	104	a0a91293e00b695bb23bccf68f98865b	0	0	0	0	0	0	0	0	0	0	0	0	0	/home/dhl_ec/bnelissen/Slides/CD3_manuscript/CD3_slides/AAA360.CD3/AAA360.CD3.run1	255	1.0	0.06	1.0	0.06	0.0	-10.1782128435	0.0	3.39625686012
0.0	49602.0	0.0	2025.0	49602.0	4000000.0	0.0	3.0	1.85	0.99	1.14	0.0599999999999	6.95	0.48	0.87	0.23	6.09	0.15	2.13	1.59	0.990000000001	AAA360.CD3.X7.Y8.tile.tissue.png	105	1	2000	105	5fe581deab2b2b591fcf90ac3b3b0c60	0	0	0	0	0	0	0	0	0	0	0	0	0	/home/dhl_ec/bnelissen/Slides/CD3_manuscript/CD3_slides/AAA360.CD3/AAA360.CD3.run1	255	0.7	0.06	0.7	0.06	0.0	-12.3600785339	2.43685045462	1.15648873779
3944.0	2783659.0	2172.0	16785.0	2783659.0	4000000.0	51.0	4.0	1.96	2.79	1.13	0.0500000000002	7.99	0.38	0.76	0.11	9.34	0.33	2.27	1.55	0.65	AAA360.CD3.X7.Y9.tile.tissue.png	106	1	2000	106	439fc21cca1033ebd8e877bf999aa54f	0	0	0	0	0	0	0	0	0	0	0	0	0	/home/dhl_ec/bnelissen/Slides/CD3_manuscript/CD3_slides/AAA360.CD3/AAA360.CD3.run1	255	0.7	0.06	0.7	0.06	-9.04449398304	-12.7451920325	2.8630567997	0.90738225
7293.0	1764789.0	3892.0	8821.0	1764789.0	4000000.0	82.0	1.0	3.08	2.05	1.17	0.0600000000004	7.48	0.38	0.77	0.15	8.46	0.29	2.23	1.53	1.67	AAA360.CD3.X8.Y10.tile.tissue.png	107	1	2000	107	ea6c431ee1f42c5aaa49662491d5d21c	0	0	0	0	0	0	0	0	0	0	0	0	0	/home/dhl_ec/bnelissen/Slides/CD3_manuscript/CD3_slides/AAA360.CD3/AAA360.CD3.run1	255	0.7	0.06	0.7	0.06	-8.78131439716	-12.1023584755	2.4386273993	0.717273234375
38646.0	3934200.0	18605.0	8785.0	3934200.0	4000000.0	393.0	1.0	2.85	2.87	1.14	0.0499999999997	6.7	0.39	0.76	0.0700000000002	10.7	0.39	2.21	1.66	0.8	AAA360.CD3.X8.Y11.tile.tissue.png	108	1	2000	108	12aa7ff23259bdea8ea596d3ededccc1	0	0	0	0	0	0	0	0	0	0	0	0	0	/home/dhl_ec/bnelissen/Slides/CD3_manuscript/CD3_slides/AAA360.CD3/AAA360.CD3.run1	255	0.7	0.0650243647884	0.7	0.0650243647884	-9.19225299568	-12.8083257959	1.91945784665	0.307695342773
23177.0	3978581.0	11064.0	9657.0	3978581.0	4000000.0	262.0	1.0	3.19	2.51	1.82	0.0500000000002	7.61	0.38	0.75	0.0700000000002	10.31	0.38	2.61	1.57	0.93	AAA360.CD3.X8.Y12.tile.tissue.png	109	1	2000	109	50fef173a43560e1ee8879bf7f7a643d	0	0	0	0	0	0	0	0	0	0	0	0	0	/home/dhl_ec/bnelissen/Slides/CD3_manuscript/CD3_slides/AAA360.CD3/AAA360.CD3.run1	255	0.7	0.06	0.7	0.06	-9.45808894463	-12.576579137	2.04933410112	0.428633581055
6607.0	3973814.0	3454.0	9677.0	3973814.0	4000000.0	93.0	1.0	2.71	2.4	1.13	0.0500000000002	7.12	0.38	0.75	0.0599999999999	10.02	0.39	2.74	2.06	0.76	AAA360.CD3.X8.Y13.tile.tissue.png	110	1	2000	110	79a79fe907865874957f55cdc95aeb5d	0	0	0	0	0	0	0	0	0	0	0	0	0	/home/dhl_ec/bnelissen/Slides/CD3_manuscript/CD3_slides/AAA360.CD3/AAA360.CD3.run1	255	0.7	0.06	0.7	0.06	-9.4112645499	-12.1675128009	1.88568200067	0.254549716797
25535.0	3988596.0	12091.0	9117.0	3988596.0	4000000.0	292.0	1.0	3.65	1.3	1.15	0.0500000000002	7.17	0.39	0.76	0.0599999999999	10.43	0.39	2.23	1.55	1.94	AAA360.CD3.X8.Y14.tile.tissue.png	111	1	2000	111	9927226ede18d06c8d1f18f2558b5690	0	0	0	0	0	0	0	0	0	0	0	0	0	/home/dhl_ec/bnelissen/Slides/CD3_manuscript/CD3_slides/AAA360.CD3/AAA360.CD3.run1	255	0.7	0.06	0.7	0.06	-9.31404251488	-12.0027043405	1.48896076456	0.260204627686
12140.0	3999961.0	4925.0	8012.0	3999961.0	4000000.0	92.0	1.0	2.82	2.56	1.12	0.0500000000002	6.94	0.38	0.82	0.0799999999999	10.44	0.38	2.2	1.54	1.32	AAA360.CD3.X8.Y15.tile.tissue.png	112	1	2000	112	38889e0e3fe65fff132642ed4d2ee8aa	0	0	0	0	0	0	0	0	0	0	0	0	0	/home/dhl_ec/bnelissen/Slides/CD3_manuscript/CD3_slides/AAA360.CD3/AAA360.CD3.run1	255	0.7	0.06	0.7	0.06	-9.04994498911	-12.9276621605	0.904585061442	0.417099689995
6461.0	4000000.0	2409.0	7996.0	4000000.0	4000000.0	40.0	1.0	3.61	2.26	1.2	0.0499999999997	7.07	0.31	0.74	0.0499999999997	9.99	0.52	2.19	1.53	0.54	AAA360.CD3.X8.Y16.tile.tissue.png	113	1	2000	113	04c33417c05efd0db2f71264059a9ef8	0	0	0	0	0	0	0	0	0	0	0	0	0	/home/dhl_ec/bnelissen/Slides/CD3_manuscript/CD3_slides/AAA360.CD3/AAA360.CD3.run1	255	0.7	0.06	0.7	0.06	-8.89088879043	-11.425307886	0.485905547371	0.276722153008
0.0	3140796.0	0.0	8321.0	3140796.0	4000000.0	0.0	1.0	3.44	2.02	1.34	0.0499999999997	7.17	0.38	0.76	0.0899999999997	8.77	0.27	2.24	1.53	1.03	AAA360.CD3.X8.Y17.tile.tissue.png	114	1	2000	114	287cff3c3dd22907bd51dc195e91a465	0	0	0	0	0	0	0	0	0	0	0	0	0	/home/dhl_ec/bnelissen/Slides/CD3_manuscript/CD3_slides/AAA360.CD3/AAA360.CD3.run1	255	0.7	0.06	0.7	0.06	-5.75131948282	-11.4620514492	1.00095660463	0.563980328125
0.0	206099.0	0.0	4954.0	206099.0	4000000.0	0.0	1.0	2.39	1.98	1.11	0.0600000000004	7.14	0.37	0.87	0.22	6.07	0.15	2.13	1.54	1.5	AAA360.CD3.X8.Y18.tile.tissue.png	115	1	2000	115	860c0bb5f8aab668fb48f742c1c0d444	0	0	0	0	0	0	0	0	0	0	0	0	0	/home/dhl_ec/bnelissen/Slides/CD3_manuscript/CD3_slides/AAA360.CD3/AAA360.CD3.run1	255	0.7	0.06	0.7	0.06	0.0	-11.571272869	2.76773965424	1.08218037793
0.0	0.0	0.0	0.0	0.0	2960000.0	0.0	0.0	2.24	2.26	0.82	0.0500000000002	4.18	0.22	0.68	0.16	3.69	0.0999999999999	1.51	1.13	1.44	AAA360.CD3.X8.Y21.tile.tissue.png	116	1	2000	116	871a649e785c44067891b4a624b35773	0	0	0	0	0	0	0	0	0	0	0	0	0	/home/dhl_ec/bnelissen/Slides/CD3_manuscript/CD3_slides/AAA360.CD3/AAA360.CD3.run1	255	1.0	0.06	1.0	0.06	0.0	0.0	0.0	4.27535236486
0.0	6000.0	0.0	576.0	6000.0	4000000.0	0.0	1.0	1.5	1.25	1.14	0.0599999999999	6.85	0.38	0.86	0.22	5.99	0.14	2.1	1.53	0.93	AAA360.CD3.X8.Y9.tile.tissue.png	117	1	2000	117	b553aa246976707bfa4cfa7e4cea63b8	0	0	0	0	0	0	0	0	0	0	0	0	0	/home/dhl_ec/bnelissen/Slides/CD3_manuscript/CD3_slides/AAA360.CD3/AAA360.CD3.run1	255	0.7	0.06	0.7	0.06	0.0	-11.4346043558	1.84170279948	2.33892202148
0.0	0.0	0.0	0.0	0.0	4000000.0	0.0	0.0	2.35	1.24	1.12	0.0600000000004	5.91	0.3	0.88	0.22	4.84	0.16	2.02	1.53	0.95	AAA360.CD3.X9.Y10.tile.tissue.png	118	1	2000	118	905ae4b2a581e0cb3f56b289ab786efd	0	0	0	0	0	0	0	0	0	0	0	0	0	/home/dhl_ec/bnelissen/Slides/CD3_manuscript/CD3_slides/AAA360.CD3/AAA360.CD3.run1	255	1.0	0.06	1.0	0.06	0.0	0.0	0.0	4.4413185
3188.0	641082.0	894.0	7138.0	641082.0	4000000.0	17.0	3.0	2.45	2.75	1.13	0.0599999999999	7.18	0.46	0.8	0.21	7.27	0.23	2.23	1.53	0.48	AAA360.CD3.X9.Y11.tile.tissue.png	119	1	2000	119	53ccf7242e02ddd6b816d23940716fb9	0	0	0	0	0	0	0	0	0	0	0	0	0	/home/dhl_ec/bnelissen/Slides/CD3_manuscript/CD3_slides/AAA360.CD3/AAA360.CD3.run1	255	0.7	0.06	0.7	0.06	-9.4550612168	-12.3857799861	2.14492637211	1.37367642969
18337.0	3232033.0	9053.0	9356.0	3232033.0	4000000.0	212.0	1.0	2.97	2.81	1.17	0.0700000000002	7.7	0.39	0.76	0.0899999999997	9.79	0.35	2.24	1.55	1.12	AAA360.CD3.X9.Y12.tile.tissue.png	120	1	2000	120	2ee3ff1e33f0bf57aa3b2334c97d4a33	0	0	0	0	0	0	0	0	0	0	0	0	0	/home/dhl_ec/bnelissen/Slides/CD3_manuscript/CD3_slides/AAA360.CD3/AAA360.CD3.run1	255	0.7	0.06	0.7	0.06	-9.04042288488	-12.5463262858	1.74577035068	0.509090671875
17452.0	3768712.0	8278.0	13542.0	3768712.0	4000000.0	191.0	4.0	3.47	3.91	1.22	0.0500000000002	7.38	0.38	0.75	0.0700000000002	10.28	0.37	2.25	1.54	0.68	AAA360.CD3.X9.Y13.tile.tissue.png	121	1	2000	121	3f11ff7e87cc47c3450b934cf4e85722	0	0	0	0	0	0	0	0	0	0	0	0	0	/home/dhl_ec/bnelissen/Slides/CD3_manuscript/CD3_slides/AAA360.CD3/AAA360.CD3.run1	255	0.7	0.06	0.7	0.06	-9.10116774595	-12.8200445847	1.65020866302	0.36549546875
10738.0	3515413.0	5236.0	32472.0	3515413.0	4000000.0	118.0	20.0	2.51	1.57	1.15	0.0499999999997	7.39	0.4	0.75	0.0799999999999	9.67	0.35	2.26	1.54	1.05	AAA360.CD3.X9.Y14.tile.tissue.png	122	1	2000	122	794f6a2be143652770c21c962d0984e8	0	0	0	0	0	0	0	0	0	0	0	0	0	/home/dhl_ec/bnelissen/Slides/CD3_manuscript/CD3_slides/AAA360.CD3/AAA360.CD3.run1	255	0.7	0.06	0.7	0.06	-9.16575463469	-12.1484295606	1.90414153426	0.362792177734
3316.0	3960176.0	1708.0	10639.0	3960176.0	4000000.0	42.0	2.0	3.07	2.67	1.13	0.0499999999997	6.99	0.37	0.74	0.0599999999999	9.95	0.37	2.21	1.54	1.09	AAA360.CD3.X9.Y15.tile.tissue.png	123	1	2000	123	b2a761e3ed9376ed30193d5d07969f11	0	0	0	0	0	0	0	0	0	0	0	0	0	/home/dhl_ec/bnelissen/Slides/CD3_manuscript/CD3_slides/AAA360.CD3/AAA360.CD3.run1	255	0.7	0.06	0.7	0.06	-9.32026348191	-11.7212447293	1.76116183739	0.195124181641
29622.0	3978910.0	10868.0	8998.0	3978910.0	4000000.0	177.0	1.0	3.11	1.83	1.12	0.0500000000002	8.29	0.38	0.74	0.0599999999999	10.25	0.38	2.2	1.58	0.55	AAA360.CD3.X9.Y16.tile.tissue.png	124	1	2000	124	cd69120e7f04a408f1245360590a96c8	0	0	0	0	0	0	0	0	0	0	0	0	0	/home/dhl_ec/bnelissen/Slides/CD3_manuscript/CD3_slides/AAA360.CD3/AAA360.CD3.run1	255	0.7	0.06	0.7	0.06	-9.08223853169	-12.5640404802	0.9161477724	0.398687449341
1402.0	3999971.0	463.0	8004.0	3999971.0	4000000.0	7.0	1.0	1.36	2.77	1.13	0.0499999999997	6.71	0.37	0.73	0.0500000000002	9.87	0.4	2.21	1.54	0.52	AAA360.CD3.X9.Y17.tile.tissue.png	125	1	2000	125	3a64754cb551667bfa1ccdcbf3d9726d	0	0	0	0	0	0	0	0	0	0	0	0	0	/home/dhl_ec/bnelissen/Slides/CD3_manuscript/CD3_slides/AAA360.CD3/AAA360.CD3.run1	255	0.7	0.06	0.7	0.06	-8.58155332087	-12.8133857638	0.608533877633	0.313136569641
107.0	3061227.0	46.0	9478.0	3061227.0	4000000.0	1.0	1.0	0.87	1.83	1.14	0.0599999999999	6.65	0.39	0.76	0.0999999999999	9.29	0.34	2.25	1.71	0.57	AAA360.CD3.X9.Y18.tile.tissue.png	126	1	2000	126	99c7be3fcdce53f1ab0706e30dceda68	0	0	0	0	0	0	0	0	0	0	0	0	0	/home/dhl_ec/bnelissen/Slides/CD3_manuscript/CD3_slides/AAA360.CD3/AAA360.CD3.run1	255	0.7	0.06	0.7	0.06	-8.25854244026	-12.069999056	1.49216469711	0.5769423125
0.0	451602.0	0.0	4163.0	451602.0	4000000.0	0.0	1.0	0.940000000001	1.57	1.17	0.0599999999999	7.64	0.38	0.85	0.21	6.76	0.16	2.18	1.54	0.42	AAA360.CD3.X9.Y19.tile.tissue.png	127	1	2000	127	884c3a58c27b369f1bd82aa61cb7d969	0	0	0	0	0	0	0	0	0	0	0	0	0	/home/dhl_ec/bnelissen/Slides/CD3_manuscript/CD3_slides/AAA360.CD3/AAA360.CD3.run1	255	0.7	0.06	0.7	0.06	-8.62833317898	-11.3312059981	2.11567104124	1.26401740625
0.0	0.0	0.0	0.0	0.0	2960000.0	0.0	0.0	0.75	1.05	0.83	0.0499999999997	4.19	0.22	0.66	0.16	3.7	0.0999999999999	1.51	1.13	0.8	AAA360.CD3.X9.Y21.tile.tissue.png	128	1	2000	128	415fb6fb363f74ef1d91853a9f511964	0	0	0	0	0	0	0	0	0	0	0	0	0	/home/dhl_ec/bnelissen/Slides/CD3_manuscript/CD3_slides/AAA360.CD3/AAA360.CD3.run1	255	1.0	0.06	1.0	0.06	0.0	0.0	0.0	6.37803445946
[truncated: 2 more columns]
