# Supplementary material for: SlideToolkit: An Assistive Toolset for the Histological Quantification of Whole Slide Images
Source: PLoS One. 2014 Nov 5;9(11):e110289. doi: 10.1371/journal.pone.0110289 (PMC4220929; doi:10.1371/journal.pone.0110289)
Supplement: RawData S1 — ICC and BlandAltman plot - measurements and r-script.zip. Measurements of Run1 and Run2, including the code for the calculation of the intraclass correlation coefficient (ICC) and the code for the Bland and Altman plot. (ZIP) [file pone.0110289.s003.zip › cellprofiler.measurements/run1.6fb963367b7188b6ea7c55d43b406b44.DefaultOUT_Image.csv]

AreaOccupied_AreaOccupied_DAB_Nuclei	AreaOccupied_AreaOccupied_Tissue	AreaOccupied_Perimeter_DAB_Nuclei	AreaOccupied_Perimeter_Tissue	AreaOccupied_TotalArea_DAB_Nuclei	AreaOccupied_TotalArea_Tissue	Count_DAB_Nuclei	Count_Tissue	ExecutionTime_01LoadImages	ExecutionTime_02ColorToGray	ExecutionTime_03Smooth	ExecutionTime_04ImageMath	ExecutionTime_05IdentifyPrimaryObjects	ExecutionTime_06MeasureImageAreaOccupied	ExecutionTime_07UnmixColors	ExecutionTime_08MaskImage	ExecutionTime_09IdentifyPrimaryObjects	ExecutionTime_10MeasureImageAreaOccupied	ExecutionTime_11OverlayOutlines	ExecutionTime_12OverlayOutlines	ExecutionTime_13SaveImages	FileName_Original	Group_Index	Group_Number	Height_Original	ImageNumber	MD5Digest_Original	ModuleError_01LoadImages	ModuleError_02ColorToGray	ModuleError_03Smooth	ModuleError_04ImageMath	ModuleError_05IdentifyPrimaryObjects	ModuleError_06MeasureImageAreaOccupied	ModuleError_07UnmixColors	ModuleError_08MaskImage	ModuleError_09IdentifyPrimaryObjects	ModuleError_10MeasureImageAreaOccupied	ModuleError_11OverlayOutlines	ModuleError_12OverlayOutlines	ModuleError_13SaveImages	PathName_Original	Scaling_Original	Threshold_FinalThreshold_DAB_Nuclei	Threshold_FinalThreshold_Tissue	Threshold_OrigThreshold_DAB_Nuclei	Threshold_OrigThreshold_Tissue	Threshold_SumOfEntropies_DAB_Nuclei	Threshold_SumOfEntropies_Tissue	Threshold_WeightedVariance_DAB_Nuclei	Threshold_WeightedVariance_Tissue
0.0	0.0	0.0	0.0	0.0	2582000.0	0.0	0.0	2.58	2.15	0.7	0.03	3.42	0.18	0.5	0.12	2.8	0.08	1.19	0.93	0.97	AAA757.CD3.location-a.X0.Y15.tile.tissue.png	1	1	2000	1	8b9bcf675692f69f28feb6b1c80911f4	0	0	0	0	0	0	0	0	0	0	0	0	0	/home/dhl_ec/bnelissen/Slides/CD3_manuscript/CD3_slides/AAA757.CD3.location-a/AAA757.CD3.location-a.run1	255	1.0	0.06	1.0	0.06	0.0	0.0	0.0	2.86600658404
0.0	1801.0	0.0	206.0	1801.0	4000000.0	0.0	1.0	1.81	0.84	1.07	0.05	5.97	0.33	0.78	0.2	5.69	0.13	1.88	1.39	0.67	AAA757.CD3.location-a.X0.Y3.tile.tissue.png	2	1	2000	2	2dc274c2ade8de83dae8a1ac7fe9fbac	0	0	0	0	0	0	0	0	0	0	0	0	0	/home/dhl_ec/bnelissen/Slides/CD3_manuscript/CD3_slides/AAA757.CD3.location-a/AAA757.CD3.location-a.run1	255	0.7	0.06	0.7	0.06	0.0	-11.7254968454	3.59336094748	1.71980077638
0.0	719533.0	0.0	5252.0	719533.0	4000000.0	0.0	1.0	1.93	2.31	1.09	0.06	6.44	0.34	0.74	0.16	6.29	0.15	2.06	1.39	0.48	AAA757.CD3.location-a.X0.Y4.tile.tissue.png	3	1	2000	3	b3b3efa00869ead18c8f831a45a3f353	0	0	0	0	0	0	0	0	0	0	0	0	0	/home/dhl_ec/bnelissen/Slides/CD3_manuscript/CD3_slides/AAA757.CD3.location-a/AAA757.CD3.location-a.run1	255	0.7	0.06	0.7	0.06	-9.10976144993	-11.6128117902	2.83380639382	1.62225162891
594.0	748964.0	303.0	12494.0	748964.0	4000000.0	8.0	3.0	2.63	1.08	1.05	0.04	6.14	0.34	0.72	0.16	6.62	0.21	2.04	1.39	0.37	AAA757.CD3.location-a.X0.Y5.tile.tissue.png	4	1	2000	4	cd5c3c7402c20a84937f34f7eabdab00	0	0	0	0	0	0	0	0	0	0	0	0	0	/home/dhl_ec/bnelissen/Slides/CD3_manuscript/CD3_slides/AAA757.CD3.location-a/AAA757.CD3.location-a.run1	255	0.7	0.06	0.7	0.06	-9.85344673613	-12.0516204035	4.89053788531	2.03193848633
538.0	577091.0	261.0	8140.0	577091.0	4000000.0	7.0	2.0	2.0	0.97	1.04	0.05	6.29	0.37	0.76	0.19	6.88	0.21	2.12	1.43	0.41	AAA757.CD3.location-a.X0.Y6.tile.tissue.png	5	1	2000	5	438c77aee3b406cde6cf5c3854d2bc88	0	0	0	0	0	0	0	0	0	0	0	0	0	/home/dhl_ec/bnelissen/Slides/CD3_manuscript/CD3_slides/AAA757.CD3.location-a/AAA757.CD3.location-a.run1	255	0.7	0.06	0.7	0.06	-10.1094054574	-12.0756227274	5.62965919302	2.08008680469
205.0	131382.0	95.0	4833.0	131382.0	4000000.0	2.0	5.0	2.33	1.73	1.05	0.05	6.52	0.38	0.76	0.19	6.22	0.19	2.01	1.39	0.35	AAA757.CD3.location-a.X0.Y7.tile.tissue.png	6	1	2000	6	fae46352bf36fbdf331919640982b0eb	0	0	0	0	0	0	0	0	0	0	0	0	0	/home/dhl_ec/bnelissen/Slides/CD3_manuscript/CD3_slides/AAA757.CD3.location-a/AAA757.CD3.location-a.run1	255	0.7	0.06	0.7	0.06	-8.77661594878	-11.560482922	2.37123227644	1.34222808203
0.0	0.0	0.0	0.0	0.0	4000000.0	0.0	0.0	0.83	0.78	1.16	0.05	5.95	0.28	0.83	0.2	4.44	0.11	1.83	1.39	0.34	AAA757.CD3.location-a.X0.Y8.tile.tissue.png	7	1	2000	7	bb00510914b68d1e1cc612e2181eabd8	0	0	0	0	0	0	0	0	0	0	0	0	0	/home/dhl_ec/bnelissen/Slides/CD3_manuscript/CD3_slides/AAA757.CD3.location-a/AAA757.CD3.location-a.run1	255	1.0	0.06	1.0	0.06	0.0	-10.2568250976	0.0	2.9592314378
603.0	1891920.0	295.0	11161.0	1891920.0	4000000.0	7.0	1.0	0.88	1.01	1.03	0.04	6.02	0.35	0.68	0.12	7.3	0.25	2.08	1.41	0.44	AAA757.CD3.location-a.X1.Y10.tile.tissue.png	8	1	2000	8	8fc79eea154192eddd5448fe528c2d4c	0	0	0	0	0	0	0	0	0	0	0	0	0	/home/dhl_ec/bnelissen/Slides/CD3_manuscript/CD3_slides/AAA757.CD3.location-a/AAA757.CD3.location-a.run1	255	0.7	0.06	0.7	0.06	-9.43594898921	-11.8242601052	2.55922114168	1.12469442969
56.0	482092.0	34.0	7679.0	482092.0	4000000.0	1.0	2.0	0.94	0.85	1.22	0.05	6.37	0.34	0.74	0.18	6.43	0.22	1.99	1.39	0.33	AAA757.CD3.location-a.X1.Y11.tile.tissue.png	9	1	2000	9	749da7a570b0722b809d21a48581f295	0	0	0	0	0	0	0	0	0	0	0	0	0	/home/dhl_ec/bnelissen/Slides/CD3_manuscript/CD3_slides/AAA757.CD3.location-a/AAA757.CD3.location-a.run1	255	0.7	0.06	0.7	0.06	-9.32560126609	-11.9941917546	4.25494696437	1.86426560937
0.0	0.0	0.0	0.0	0.0	2582000.0	0.0	0.0	0.61	0.57	0.69	0.03	3.72	0.17	0.52	0.12	2.78	0.08	1.22	0.93	0.25	AAA757.CD3.location-a.X1.Y15.tile.tissue.png	10	1	2000	10	a1efa2b12d923ff5cdd6eefd24807c06	0	0	0	0	0	0	0	0	0	0	0	0	0	/home/dhl_ec/bnelissen/Slides/CD3_manuscript/CD3_slides/AAA757.CD3.location-a/AAA757.CD3.location-a.run1	255	1.0	0.06	1.0	0.06	0.0	-10.3010840092	0.0	1.89742978916
0.0	0.0	0.0	0.0	0.0	4000000.0	0.0	0.0	1.5	1.57	1.06	0.05	5.33	0.29	0.82	0.21	4.58	0.14	1.92	1.44	0.35	AAA757.CD3.location-a.X1.Y2.tile.tissue.png	11	1	2000	11	4a3b0d899b3b25135ebba0198f871f83	0	0	0	0	0	0	0	0	0	0	0	0	0	/home/dhl_ec/bnelissen/Slides/CD3_manuscript/CD3_slides/AAA757.CD3.location-a/AAA757.CD3.location-a.run1	255	1.0	0.06	1.0	0.06	0.0	0.0	0.0	3.525762
197.0	1919646.0	92.0	9869.0	1919646.0	4000000.0	2.0	1.0	2.01	1.02	1.1	0.05	9.04	0.35	0.71	0.14	7.75	0.27	2.09	1.46	0.42	AAA757.CD3.location-a.X1.Y3.tile.tissue.png	12	1	2000	12	875b84576dc0093082cb40a01470b5ac	0	0	0	0	0	0	0	0	0	0	0	0	0	/home/dhl_ec/bnelissen/Slides/CD3_manuscript/CD3_slides/AAA757.CD3.location-a/AAA757.CD3.location-a.run1	255	0.7	0.06	0.7	0.06	-9.51949592011	-11.4508764085	2.14803526748	0.954541460938
6459.0	3875295.0	3183.0	12652.0	3875295.0	4000000.0	76.0	1.0	1.1	1.83	1.08	0.05	6.24	0.36	0.68	0.05	8.71	0.32	2.0	1.39	0.41	AAA757.CD3.location-a.X1.Y4.tile.tissue.png	13	1	2000	13	6d151963cc042742c0c4c8e3d7ba35b4	0	0	0	0	0	0	0	0	0	0	0	0	0	/home/dhl_ec/bnelissen/Slides/CD3_manuscript/CD3_slides/AAA757.CD3.location-a/AAA757.CD3.location-a.run1	255	0.7	0.06	0.7	0.06	-9.57411936317	-11.5031594352	2.59108520204	0.237270507813
6014.0	2666503.0	2454.0	35932.0	2666503.0	4000000.0	52.0	13.0	0.83	0.96	1.06	0.04	9.27	0.38	0.69	0.11	8.25	0.29	2.13	1.44	0.43	AAA757.CD3.location-a.X1.Y5.tile.tissue.png	14	1	2000	14	aa6e38aedc064a07414268d4f9752e01	0	0	0	0	0	0	0	0	0	0	0	0	0	/home/dhl_ec/bnelissen/Slides/CD3_manuscript/CD3_slides/AAA757.CD3.location-a/AAA757.CD3.location-a.run1	255	0.7	0.06	0.7	0.06	-10.0029399686	-11.8429452546	3.9962844491	0.670791710938
1173.0	3224089.0	594.0	28873.0	3224089.0	4000000.0	15.0	8.0	0.98	2.62	1.08	0.04	6.26	0.38	0.7	0.09	8.6	0.47	2.09	1.44	0.38	AAA757.CD3.location-a.X1.Y6.tile.tissue.png	15	1	2000	15	62521c18f6582ea07664389bbe44b4d7	0	0	0	0	0	0	0	0	0	0	0	0	0	/home/dhl_ec/bnelissen/Slides/CD3_manuscript/CD3_slides/AAA757.CD3.location-a/AAA757.CD3.location-a.run1	255	0.7	0.06	0.7	0.06	-9.9170210411	-11.8106306679	3.84895830243	0.49957040625
1167.0	3935783.0	384.0	11354.0	3935783.0	4000000.0	7.0	2.0	1.19	1.03	1.03	0.04	5.8	0.34	0.66	0.05	8.65	0.32	2.09	1.4	0.39	AAA757.CD3.location-a.X1.Y7.tile.tissue.png	16	1	2000	16	659ac3f4a75b31962974e40318ae563f	0	0	0	0	0	0	0	0	0	0	0	0	0	/home/dhl_ec/bnelissen/Slides/CD3_manuscript/CD3_slides/AAA757.CD3.location-a/AAA757.CD3.location-a.run1	255	0.7	0.06	0.7	0.06	-9.73591967316	-10.766295234	1.41539373643	0.124636085938
399.0	2543943.0	196.0	14116.0	2543943.0	4000000.0	5.0	2.0	1.44	1.02	1.06	0.04	6.04	0.34	0.67	0.09	7.73	0.44	2.06	1.39	0.43	AAA757.CD3.location-a.X1.Y8.tile.tissue.png	17	1	2000	17	36277a752f2b837f42288004679cf909	0	0	0	0	0	0	0	0	0	0	0	0	0	/home/dhl_ec/bnelissen/Slides/CD3_manuscript/CD3_slides/AAA757.CD3.location-a/AAA757.CD3.location-a.run1	255	0.7	0.06	0.7	0.06	-9.46507966003	-11.5703776664	2.54313863518	0.5468021875
2066.0	1958379.0	972.0	14272.0	1958379.0	4000000.0	23.0	1.0	0.8	0.94	1.03	0.05	6.25	0.35	0.68	0.12	7.34	0.26	2.06	1.38	0.35	AAA757.CD3.location-a.X1.Y9.tile.tissue.png	18	1	2000	18	b26b43c10a5bd548b039de0311397b83	0	0	0	0	0	0	0	0	0	0	0	0	0	/home/dhl_ec/bnelissen/Slides/CD3_manuscript/CD3_slides/AAA757.CD3.location-a/AAA757.CD3.location-a.run1	255	0.7	0.06	0.7	0.06	-9.92568321611	-11.9895876753	5.33760674672	0.883795203125
875.0	3653646.0	386.0	9027.0	3653646.0	4000000.0	7.0	1.0	0.82	1.03	1.17	0.04	6.04	0.35	0.68	0.06	8.78	0.32	2.08	1.44	0.58	AAA757.CD3.location-a.X10.Y10.tile.tissue.png	19	1	2000	19	fedd37fbfc5aae1167f9f982fb6d4160	0	0	0	0	0	0	0	0	0	0	0	0	0	/home/dhl_ec/bnelissen/Slides/CD3_manuscript/CD3_slides/AAA757.CD3.location-a/AAA757.CD3.location-a.run1	255	0.7	0.06	0.7	0.06	-9.23757879607	-11.8406212677	1.01911623176	0.258585289063
1400.0	2846280.0	733.0	24255.0	2846280.0	4000000.0	17.0	4.0	0.9	1.0	1.05	0.04	6.58	0.47	0.69	0.09	8.06	0.29	2.07	1.39	0.73	AAA757.CD3.location-a.X10.Y11.tile.tissue.png	20	1	2000	20	57e87b7fecd51b9f5235369c9dca13d5	0	0	0	0	0	0	0	0	0	0	0	0	0	/home/dhl_ec/bnelissen/Slides/CD3_manuscript/CD3_slides/AAA757.CD3.location-a/AAA757.CD3.location-a.run1	255	0.7	0.06	0.7	0.06	-9.34659758927	-12.0471496937	2.02083134529	0.447095328125
5187.0	2017097.0	2244.0	9658.0	2017097.0	4000000.0	49.0	4.0	1.22	0.93	1.03	0.05	6.29	0.35	0.67	0.11	7.47	0.26	2.06	1.42	0.97	AAA757.CD3.location-a.X10.Y12.tile.tissue.png	21	1	2000	21	4c55fdf06d1cb6fbda74a58c04056136	0	0	0	0	0	0	0	0	0	0	0	0	0	/home/dhl_ec/bnelissen/Slides/CD3_manuscript/CD3_slides/AAA757.CD3.location-a/AAA757.CD3.location-a.run1	255	0.7	0.06	0.7	0.06	-9.46657226962	-12.1334678606	2.8873595602	0.78389053125
1070.0	154973.0	532.0	4599.0	154973.0	4000000.0	11.0	3.0	1.29	1.06	1.05	0.05	6.65	0.37	0.79	0.2	6.56	0.2	2.0	1.44	0.49	AAA757.CD3.location-a.X10.Y13.tile.tissue.png	22	1	2000	22	82aa3a7b44deeeccf10637389a204fc3	0	0	0	0	0	0	0	0	0	0	0	0	0	/home/dhl_ec/bnelissen/Slides/CD3_manuscript/CD3_slides/AAA757.CD3.location-a/AAA757.CD3.location-a.run1	255	0.7	0.06	0.7	0.06	-9.85169963634	-12.4882642455	4.11661559487	1.07334908398
0.0	0.0	0.0	0.0	0.0	2582000.0	0.0	0.0	0.48	0.59	0.7	0.03	3.38	0.18	0.51	0.13	2.81	0.08	1.48	0.89	0.2	AAA757.CD3.location-a.X10.Y15.tile.tissue.png	23	1	2000	23	0f9af72a5187e5f378d63a78de0a5882	0	0	0	0	0	0	0	0	0	0	0	0	0	/home/dhl_ec/bnelissen/Slides/CD3_manuscript/CD3_slides/AAA757.CD3.location-a/AAA757.CD3.location-a.run1	255	1.0	0.06	1.0	0.06	0.0	0.0	0.0	4.0812203718
0.0	0.0	0.0	0.0	0.0	4000000.0	0.0	0.0	1.21	0.75	1.06	0.05	5.2	0.29	1.09	0.2	4.53	0.12	1.89	1.44	0.47	AAA757.CD3.location-a.X10.Y2.tile.tissue.png	24	1	2000	24	9bde22f433db2971abc91132b3683598	0	0	0	0	0	0	0	0	0	0	0	0	0	/home/dhl_ec/bnelissen/Slides/CD3_manuscript/CD3_slides/AAA757.CD3.location-a/AAA757.CD3.location-a.run1	255	1.0	0.06	1.0	0.06	0.0	0.0	0.0	3.0160595
250.0	58097.0	108.0	1385.0	58097.0	4000000.0	3.0	1.0	1.13	0.84	1.06	0.05	6.19	0.36	0.79	0.19	6.4	0.2	1.98	1.45	0.91	AAA757.CD3.location-a.X10.Y3.tile.tissue.png	25	1	2000	25	75bd0dee82b8acbdff47a5d25358211e	0	0	0	0	0	0	0	0	0	0	0	0	0	/home/dhl_ec/bnelissen/Slides/CD3_manuscript/CD3_slides/AAA757.CD3.location-a/AAA757.CD3.location-a.run1	255	0.7	0.06	0.7	0.06	-9.20295198118	-11.6163867773	2.22511964483	1.6967435271
55.0	452143.0	36.0	6799.0	452143.0	4000000.0	1.0	2.0	0.76	1.38	1.16	0.0500000000001	6.46	0.36	0.72	0.18	6.62	0.21	1.98	1.43	0.6	AAA757.CD3.location-a.X10.Y5.tile.tissue.png	26	1	2000	26	a9d762abc99f8e64b08b6531ed159539	0	0	0	0	0	0	0	0	0	0	0	0	0	/home/dhl_ec/bnelissen/Slides/CD3_manuscript/CD3_slides/AAA757.CD3.location-a/AAA757.CD3.location-a.run1	255	0.7	0.06	0.7	0.06	-9.05706090446	-11.6186893009	2.44034134519	1.82022753906
14643.0	3999427.0	7396.0	8068.0	3999427.0	4000000.0	172.0	1.0	0.99	1.03	1.05	0.0400000000001	5.91	0.43	0.67	0.05	9.24	0.34	2.03	1.41	0.39	AAA757.CD3.location-a.X10.Y6.tile.tissue.png	27	1	2000	27	34fee39e2cea845648778b9560c19d79	0	0	0	0	0	0	0	0	0	0	0	0	0	/home/dhl_ec/bnelissen/Slides/CD3_manuscript/CD3_slides/AAA757.CD3.location-a/AAA757.CD3.location-a.run1	255	0.7	0.06	0.7	0.06	-9.53140462963	-12.2973776338	1.35747689492	0.182785339169
9012.0	3083945.0	4480.0	15961.0	3083945.0	4000000.0	95.0	3.0	1.16	1.01	1.05	0.04	6.52	0.35	0.67	0.08	8.32	0.29	2.03	1.4	0.38	AAA757.CD3.location-a.X10.Y7.tile.tissue.png	28	1	2000	28	6a062d74758479b15c93d3c21347c5ba	0	0	0	0	0	0	0	0	0	0	0	0	0	/home/dhl_ec/bnelissen/Slides/CD3_manuscript/CD3_slides/AAA757.CD3.location-a/AAA757.CD3.location-a.run1	255	0.7	0.06	0.7	0.06	-9.60464185114	-12.0453956816	1.96232920156	0.48088034375
6493.0	3511271.0	3229.0	12533.0	3511271.0	4000000.0	67.0	2.0	1.08	1.01	1.03	0.03	7.58	0.35	0.68	0.0700000000001	8.63	0.32	2.14	1.4	0.36	AAA757.CD3.location-a.X10.Y8.tile.tissue.png	29	1	2000	29	bef001f48e93f44e217401aa15a92ba3	0	0	0	0	0	0	0	0	0	0	0	0	0	/home/dhl_ec/bnelissen/Slides/CD3_manuscript/CD3_slides/AAA757.CD3.location-a/AAA757.CD3.location-a.run1	255	0.7	0.06	0.7	0.06	-9.35475759241	-12.0938907685	1.60334850259	0.312746453125
24151.0	3218081.0	11319.0	25302.0	3218081.0	4000000.0	236.0	11.0	0.95	1.02	1.03	0.0400000000001	6.57	0.35	0.67	0.08	8.54	0.3	2.03	1.4	0.36	AAA757.CD3.location-a.X10.Y9.tile.tissue.png	30	1	2000	30	0db8963f9dd7f97550cf970951fd2e7c	0	0	0	0	0	0	0	0	0	0	0	0	0	/home/dhl_ec/bnelissen/Slides/CD3_manuscript/CD3_slides/AAA757.CD3.location-a/AAA757.CD3.location-a.run1	255	0.7	0.06	0.7	0.06	-9.55192233815	-12.2787662666	2.607074009	0.449139140625
1676.0	3183950.0	602.0	13067.0	3183950.0	4000000.0	11.0	2.0	1.6	0.96	1.03	0.04	5.88	0.46	0.67	0.0799999999999	8.53	0.32	2.12	1.43	0.38	AAA757.CD3.location-a.X11.Y10.tile.tissue.png	31	1	2000	31	2fffc13d781cfc9cb3587bad11373511	0	0	0	0	0	0	0	0	0	0	0	0	0	/home/dhl_ec/bnelissen/Slides/CD3_manuscript/CD3_slides/AAA757.CD3.location-a/AAA757.CD3.location-a.run1	255	0.7	0.06	0.7	0.06	-9.19175256721	-11.3111369188	1.32997615298	0.353331914062
1145.0	1377625.0	530.0	10289.0	1377625.0	4000000.0	12.0	2.0	2.18	1.07	1.11	0.0500000000001	6.63	0.36	0.71	0.14	7.36	0.25	2.1	1.43	0.35	AAA757.CD3.location-a.X11.Y11.tile.tissue.png	32	1	2000	32	0f785c516be91c933da4f7046e6f37f6	0	0	0	0	0	0	0	0	0	0	0	0	0	/home/dhl_ec/bnelissen/Slides/CD3_manuscript/CD3_slides/AAA757.CD3.location-a/AAA757.CD3.location-a.run1	255	0.7	0.06	0.7	0.06	-9.1537740684	-11.8485851685	1.82854936179	1.02002273437
0.0	0.0	0.0	0.0	0.0	4000000.0	0.0	0.0	1.12	0.93	1.06	0.04	5.34	0.27	0.82	0.19	4.47	0.12	1.91	1.53	0.31	AAA757.CD3.location-a.X11.Y12.tile.tissue.png	33	1	2000	33	ea472049ef8fc4b1c49254ce61ed0e62	0	0	0	0	0	0	0	0	0	0	0	0	0	/home/dhl_ec/bnelissen/Slides/CD3_manuscript/CD3_slides/AAA757.CD3.location-a/AAA757.CD3.location-a.run1	255	1.0	0.06	1.0	0.06	0.0	0.0	0.0	4.11991475
0.0	0.0	0.0	0.0	0.0	2582000.0	0.0	0.0	0.66	0.58	0.7	0.03	3.65	0.18	0.52	0.12	2.77	0.0700000000001	1.22	0.92	0.21	AAA757.CD3.location-a.X11.Y15.tile.tissue.png	34	1	2000	34	b347ab6cc1119950befba61770d92f1b	0	0	0	0	0	0	0	0	0	0	0	0	0	/home/dhl_ec/bnelissen/Slides/CD3_manuscript/CD3_slides/AAA757.CD3.location-a/AAA757.CD3.location-a.run1	255	1.0	0.06	1.0	0.06	0.0	-11.3527875336	0.0	2.07102703368
6920.0	1212999.0	3122.0	7478.0	1212999.0	4000000.0	68.0	2.0	1.17	1.07	1.02	0.0500000000001	6.09	0.35	0.72	0.16	6.91	0.24	1.95	1.44	0.35	AAA757.CD3.location-a.X11.Y5.tile.tissue.png	35	1	2000	35	7633cc4eb593b9d10b155aef9ffc7e76	0	0	0	0	0	0	0	0	0	0	0	0	0	/home/dhl_ec/bnelissen/Slides/CD3_manuscript/CD3_slides/AAA757.CD3.location-a/AAA757.CD3.location-a.run1	255	0.7	0.06	0.7	0.06	-9.45592061471	-11.6377403011	1.74916311869	0.9198806875
25873.0	2915940.0	11894.0	8284.0	2915940.0	4000000.0	254.0	1.0	0.84	1.04	1.09	0.04	6.2	0.36	0.68	0.09	8.67	0.31	2.04	1.44	0.37	AAA757.CD3.location-a.X11.Y6.tile.tissue.png	36	1	2000	36	156dc734fbaa2d672e73aafa625375f3	0	0	0	0	0	0	0	0	0	0	0	0	0	/home/dhl_ec/bnelissen/Slides/CD3_manuscript/CD3_slides/AAA757.CD3.location-a/AAA757.CD3.location-a.run1	255	0.7	0.06	0.7	0.06	-9.3710019711	-11.7382188036	1.78496915412	0.304774265625
137.0	133093.0	74.0	2192.0	133093.0	4000000.0	2.0	3.0	0.76	1.13	1.09	0.0400000000001	6.34	0.35	0.69	0.19	6.45	0.2	1.99	1.43	0.36	AAA757.CD3.location-a.X11.Y7.tile.tissue.png	37	1	2000	37	8bd32b3b628d5cbb03cc66a6716bb18a	0	0	0	0	0	0	0	0	0	0	0	0	0	/home/dhl_ec/bnelissen/Slides/CD3_manuscript/CD3_slides/AAA757.CD3.location-a/AAA757.CD3.location-a.run1	255	0.7	0.06	0.7	0.06	-9.26427952605	-11.3907204708	1.75089744587	1.25091789111
1544.0	449963.0	706.0	7876.0	449963.0	4000000.0	13.0	4.0	0.78	0.94	1.06	0.05	6.39	0.35	0.69	0.18	6.36	0.21	2.03	1.39	0.32	AAA757.CD3.location-a.X11.Y8.tile.tissue.png	38	1	2000	38	02ed17f197a92224f2dc3ebb289ae689	0	0	0	0	0	0	0	0	0	0	0	0	0	/home/dhl_ec/bnelissen/Slides/CD3_manuscript/CD3_slides/AAA757.CD3.location-a/AAA757.CD3.location-a.run1	255	0.7	0.06	0.7	0.06	-8.9606363433	-11.8472909607	2.19303756592	1.23576128125
10952.0	2409941.0	4438.0	14320.0	2409941.0	4000000.0	91.0	3.0	0.81	0.99	1.35	0.04	6.37	0.35	0.69	0.1	7.91	0.28	2.02	1.39	0.35	AAA757.CD3.location-a.X11.Y9.tile.tissue.png	39	1	2000	39	697d33738faf53cbe59abfbc2a64cf0f	0	0	0	0	0	0	0	0	0	0	0	0	0	/home/dhl_ec/bnelissen/Slides/CD3_manuscript/CD3_slides/AAA757.CD3.location-a/AAA757.CD3.location-a.run1	255	0.7	0.06	0.7	0.06	-9.26222268849	-12.100281989	2.34854587094	0.507547875
0.0	247351.0	0.0	3740.0	247351.0	4000000.0	0.0	2.0	0.74	0.92	1.04	0.0400000000001	6.0	0.33	0.67	0.19	5.53	0.13	1.97	1.41	0.33	AAA757.CD3.location-a.X12.Y10.tile.tissue.png	40	1	2000	40	d32dd3d5fdc94e2d09c749f19f91c80e	0	0	0	0	0	0	0	0	0	0	0	0	0	/home/dhl_ec/bnelissen/Slides/CD3_manuscript/CD3_slides/AAA757.CD3.location-a/AAA757.CD3.location-a.run1	255	0.7	0.06	0.7	0.06	0.0	-11.2450777621	0.90430299453	0.997684770508
0.0	0.0	0.0	0.0	0.0	4000000.0	0.0	0.0	0.62	0.81	1.04	0.0500000000001	5.08	0.48	1.0	0.2	4.27	0.12	1.9	1.45	0.33	AAA757.CD3.location-a.X12.Y11.tile.tissue.png	41	1	2000	41	81e61f9af0100122184a12c26f2cfb20	0	0	0	0	0	0	0	0	0	0	0	0	0	/home/dhl_ec/bnelissen/Slides/CD3_manuscript/CD3_slides/AAA757.CD3.location-a/AAA757.CD3.location-a.run1	255	1.0	0.06	1.0	0.06	0.0	0.0	0.0	2.84785675
0.0	0.0	0.0	0.0	0.0	2582000.0	0.0	0.0	0.71	0.59	0.75	0.0300000000001	4.13	0.18	0.53	0.14	3.09	0.08	1.27	0.92	0.26	AAA757.CD3.location-a.X12.Y15.tile.tissue.png	42	1	2000	42	1dd8d23ecc4a5d6109e724f79e1925ce	0	0	0	0	0	0	0	0	0	0	0	0	0	/home/dhl_ec/bnelissen/Slides/CD3_manuscript/CD3_slides/AAA757.CD3.location-a/AAA757.CD3.location-a.run1	255	1.0	0.06	1.0	0.06	0.0	-9.55492663612	0.0	2.91136813052
264.0	296723.0	140.0	4355.0	296723.0	4000000.0	3.0	1.0	0.95	0.91	1.05	0.0500000000001	6.06	0.35	0.74	0.2	6.21	0.2	1.93	1.38	0.6	AAA757.CD3.location-a.X12.Y5.tile.tissue.png	43	1	2000	43	f3def34a742f01645c4eee4e3c2b786f	0	0	0	0	0	0	0	0	0	0	0	0	0	/home/dhl_ec/bnelissen/Slides/CD3_manuscript/CD3_slides/AAA757.CD3.location-a/AAA757.CD3.location-a.run1	255	0.7	0.06	0.7	0.06	-9.27132323102	-12.0523585745	2.39120310873	1.69868058398
13546.0	807719.0	6136.0	5767.0	807719.0	4000000.0	126.0	2.0	1.03	1.92	1.18	0.05	6.19	0.35	0.74	0.17	7.37	0.23	2.05	1.44	0.55	AAA757.CD3.location-a.X12.Y6.tile.tissue.png	44	1	2000	44	076f705b84d2c4fad392d6e072cf3c11	0	0	0	0	0	0	0	0	0	0	0	0	0	/home/dhl_ec/bnelissen/Slides/CD3_manuscript/CD3_slides/AAA757.CD3.location-a/AAA757.CD3.location-a.run1	255	0.7	0.06	0.7	0.06	-9.4011410168	-11.9574625752	1.80606849189	0.893509960937
1836.0	1872932.0	965.0	11498.0	1872932.0	4000000.0	21.0	2.0	1.84	0.92	1.07	0.04	6.69	0.37	0.68	0.13	7.62	0.26	2.09	1.43	0.56	AAA757.CD3.location-a.X12.Y7.tile.tissue.png	45	1	2000	45	84b6da9ed9a6c50b033f30dd31a51441	0	0	0	0	0	0	0	0	0	0	0	0	0	/home/dhl_ec/bnelissen/Slides/CD3_manuscript/CD3_slides/AAA757.CD3.location-a/AAA757.CD3.location-a.run1	255	0.7	0.06	0.7	0.06	-9.51610080314	-11.5006515122	2.58404692379	0.336093804687
0.0	0.0	0.0	0.0	0.0	4000000.0	0.0	0.0	1.0	1.59	1.05	0.05	5.82	0.29	0.82	0.2	4.49	0.12	1.88	1.43	0.53	AAA757.CD3.location-a.X12.Y8.tile.tissue.png	46	1	2000	46	47cc1aafba28acd5ca35dfd92bfc897f	0	0	0	0	0	0	0	0	0	0	0	0	0	/home/dhl_ec/bnelissen/Slides/CD3_manuscript/CD3_slides/AAA757.CD3.location-a/AAA757.CD3.location-a.run1	255	1.0	0.06	1.0	0.06	0.0	-11.6931209909	0.0	1.58995003458
0.0	12483.0	0.0	701.0	12483.0	4000000.0	0.0	1.0	1.44	0.88	1.06	0.04	6.15	0.36	0.76	0.2	5.41	0.12	1.89	1.4	0.55	AAA757.CD3.location-a.X12.Y9.tile.tissue.png	47	1	2000	47	a02986249453c02396a623efdc4e5699	0	0	0	0	0	0	0	0	0	0	0	0	0	/home/dhl_ec/bnelissen/Slides/CD3_manuscript/CD3_slides/AAA757.CD3.location-a/AAA757.CD3.location-a.run1	255	0.7	0.06	0.7	0.06	0.0	-12.5075213261	1.98979800028	2.41637412378
5558.0	1061424.0	1760.0	11446.0	1061424.0	4000000.0	33.0	3.0	1.37	1.78	1.05	0.0400000000001	6.41	0.56	0.7	0.16	6.93	0.24	2.09	1.43	0.98	AAA757.CD3.location-a.X13.Y10.tile.tissue.png	48	1	2000	48	e7aec5545542324ec96bc3a84dc01690	0	0	0	0	0	0	0	0	0	0	0	0	0	/home/dhl_ec/bnelissen/Slides/CD3_manuscript/CD3_slides/AAA757.CD3.location-a/AAA757.CD3.location-a.run1	255	0.7	0.06	0.7	0.06	-9.24328220749	-11.7983911154	2.16381974184	0.574211992187
3876.0	489575.0	1677.0	9853.0	489575.0	4000000.0	38.0	5.0	1.69	1.22	1.05	0.04	6.32	0.35	0.7	0.18	6.4	0.2	2.02	1.44	0.85	AAA757.CD3.location-a.X13.Y11.tile.tissue.png	49	1	2000	49	719fe8b1fadbe06d0a551227183d1aba	0	0	0	0	0	0	0	0	0	0	0	0	0	/home/dhl_ec/bnelissen/Slides/CD3_manuscript/CD3_slides/AAA757.CD3.location-a/AAA757.CD3.location-a.run1	255	0.7	0.06	0.7	0.06	-9.10445510713	-12.3457923293	2.69045670265	1.2989305625
0.0	0.0	0.0	0.0	0.0	2582000.0	0.0	0.0	0.49	0.68	0.69	0.03	3.27	0.17	0.5	0.12	2.89	0.0800000000002	1.19	0.9	0.23	AAA757.CD3.location-a.X13.Y15.tile.tissue.png	50	1	2000	50	88f7df3fdb721a3cfbe64644d1c43a9e	0	0	0	0	0	0	0	0	0	0	0	0	0	/home/dhl_ec/bnelissen/Slides/CD3_manuscript/CD3_slides/AAA757.CD3.location-a/AAA757.CD3.location-a.run1	255	1.0	0.06	1.0	0.06	0.0	0.0	0.0	3.78655925639
76.0	11460.0	40.0	881.0	11460.0	4000000.0	1.0	3.0	1.17	0.98	1.04	0.05	6.04	0.35	0.74	0.18	6.11	0.19	1.89	1.4	1.0	AAA757.CD3.location-a.X13.Y6.tile.tissue.png	51	1	2000	51	6247106a0161286bf9434f9c6dd380fc	0	0	0	0	0	0	0	0	0	0	0	0	0	/home/dhl_ec/bnelissen/Slides/CD3_manuscript/CD3_slides/AAA757.CD3.location-a/AAA757.CD3.location-a.run1	255	0.7	0.06	0.7	0.06	-9.27697612778	-12.2998953271	2.48279216486	2.70336410687
51.0	1073032.0	31.0	8279.0	1073032.0	4000000.0	1.0	3.0	1.48	0.9	1.02	0.05	6.53	0.34	0.69	0.15	6.84	0.23	1.97	1.39	0.68	AAA757.CD3.location-a.X13.Y7.tile.tissue.png	52	1	2000	52	5529f04eae08d6d293f4fb90ff586d13	0	0	0	0	0	0	0	0	0	0	0	0	0	/home/dhl_ec/bnelissen/Slides/CD3_manuscript/CD3_slides/AAA757.CD3.location-a/AAA757.CD3.location-a.run1	255	0.7	0.06	0.7	0.06	-9.0272447177	-10.5471481857	2.39705882847	0.669797169922
0.0	0.0	0.0	0.0	0.0	4000000.0	0.0	0.0	1.88	0.81	1.05	0.05	5.06	0.28	0.8	0.19	4.21	0.12	1.82	1.44	0.66	AAA757.CD3.location-a.X13.Y8.tile.tissue.png	53	1	2000	53	1fe11a332a3795c4c955d2135909594b	0	0	0	0	0	0	0	0	0	0	0	0	0	/home/dhl_ec/bnelissen/Slides/CD3_manuscript/CD3_slides/AAA757.CD3.location-a/AAA757.CD3.location-a.run1	255	1.0	0.06	1.0	0.06	0.0	0.0	0.0	1.987295375
0.0	0.0	0.0	0.0	0.0	4000000.0	0.0	0.0	0.7	2.09	1.06	0.05	6.09	0.29	0.82	0.2	4.58	0.12	1.88	1.45	1.07	AAA757.CD3.location-a.X13.Y9.tile.tissue.png	54	1	2000	54	fe48893fd9e8f25be77008dbc754787a	0	0	0	0	0	0	0	0	0	0	0	0	0	/home/dhl_ec/bnelissen/Slides/CD3_manuscript/CD3_slides/AAA757.CD3.location-a/AAA757.CD3.location-a.run1	255	1.0	0.06	1.0	0.06	0.0	-11.4862811359	0.0	2.86759148579
460.0	22549.0	139.0	1200.0	22549.0	4000000.0	3.0	2.0	1.93	1.08	1.07	0.0599999999999	6.42	0.35	0.79	0.21	6.45	0.2	1.97	1.44	0.96	AAA757.CD3.location-a.X14.Y10.tile.tissue.png	55	1	2000	55	6282bb77d990a9bebe22592120d60604	0	0	0	0	0	0	0	0	0	0	0	0	0	/home/dhl_ec/bnelissen/Slides/CD3_manuscript/CD3_slides/AAA757.CD3.location-a/AAA757.CD3.location-a.run1	255	0.7	0.06	0.7	0.06	-9.03683793128	-12.5854558858	4.70714903863	1.34975741455
1833.0	107915.0	690.0	4504.0	107915.0	4000000.0	13.0	6.0	1.29	0.82	1.08	0.05	6.62	0.36	0.77	0.2	6.55	0.2	2.02	1.45	0.54	AAA757.CD3.location-a.X14.Y11.tile.tissue.png	56	1	2000	56	42422038948da2c9d9ca22f8a5702838	0	0	0	0	0	0	0	0	0	0	0	0	0	/home/dhl_ec/bnelissen/Slides/CD3_manuscript/CD3_slides/AAA757.CD3.location-a/AAA757.CD3.location-a.run1	255	0.7	0.06	0.7	0.06	-9.62761950556	-12.5026786174	3.71142621548	1.47895020898
0.0	0.0	0.0	0.0	0.0	2582000.0	0.0	0.0	1.52	0.6	0.68	0.03	3.58	0.17	0.51	0.12	3.08	0.0800000000002	1.27	0.95	0.26	AAA757.CD3.location-a.X14.Y15.tile.tissue.png	57	1	2000	57	2ad2b1c31f18842d7e844489923e31c5	0	0	0	0	0	0	0	0	0	0	0	0	0	/home/dhl_ec/bnelissen/Slides/CD3_manuscript/CD3_slides/AAA757.CD3.location-a/AAA757.CD3.location-a.run1	255	1.0	0.06	1.0	0.06	0.0	0.0	0.0	3.14639194423
379.0	108225.0	161.0	2749.0	108225.0	4000000.0	4.0	2.0	1.46	1.21	1.03	0.05	6.23	0.35	0.77	0.2	6.55	0.2	2.01	1.44	0.57	AAA757.CD3.location-a.X14.Y5.tile.tissue.png	58	1	2000	58	2daf2f2d7297b629c87e4762d4f5e66e	0	0	0	0	0	0	0	0	0	0	0	0	0	/home/dhl_ec/bnelissen/Slides/CD3_manuscript/CD3_slides/AAA757.CD3.location-a/AAA757.CD3.location-a.run1	255	0.7	0.06	0.7	0.06	-9.28544662541	-11.9619015689	3.61556965663	1.82200152686
350.0	97971.0	157.0	3224.0	97971.0	4000000.0	3.0	1.0	1.32	1.95	1.22	0.0599999999999	6.23	0.35	0.76	0.21	6.5	0.2	2.03	1.43	0.88	AAA757.CD3.location-a.X14.Y6.tile.tissue.png	59	1	2000	59	a0242c728cc266e753173e3c92dbd9a0	0	0	0	0	0	0	0	0	0	0	0	0	0	/home/dhl_ec/bnelissen/Slides/CD3_manuscript/CD3_slides/AAA757.CD3.location-a/AAA757.CD3.location-a.run1	255	0.7	0.06	0.7	0.06	-9.3281036957	-12.1918932414	3.95875835331	1.58902478711
0.0	0.0	0.0	0.0	0.0	4000000.0	0.0	0.0	1.33	1.2	1.06	0.0500000000002	6.25	0.28	0.79	0.2	4.61	0.12	1.9	1.45	0.57	AAA757.CD3.location-a.X14.Y7.tile.tissue.png	60	1	2000	60	e1cbda34bc15a9d43277f8e0998818c8	0	0	0	0	0	0	0	0	0	0	0	0	0	/home/dhl_ec/bnelissen/Slides/CD3_manuscript/CD3_slides/AAA757.CD3.location-a/AAA757.CD3.location-a.run1	255	1.0	0.06	1.0	0.06	0.0	-12.216165779	0.0	2.66870611205
0.0	0.0	0.0	0.0	0.0	4000000.0	0.0	0.0	1.92	0.95	1.07	0.05	5.18	0.28	0.82	0.19	4.51	0.12	1.86	1.39	0.68	AAA757.CD3.location-a.X14.Y8.tile.tissue.png	61	1	2000	61	c2acf2b5f418cb23bc17adb1dacc84cc	0	0	0	0	0	0	0	0	0	0	0	0	0	/home/dhl_ec/bnelissen/Slides/CD3_manuscript/CD3_slides/AAA757.CD3.location-a/AAA757.CD3.location-a.run1	255	1.0	0.06	1.0	0.06	0.0	0.0	0.0	4.481725
0.0	0.0	0.0	0.0	0.0	2582000.0	0.0	0.0	1.77	0.55	0.69	0.03	3.28	0.17	0.51	0.12	2.74	0.0800000000002	1.2	0.91	0.2	AAA757.CD3.location-a.X15.Y15.tile.tissue.png	62	1	2000	62	0817ab40f12cacb2deaef14e94e896dc	0	0	0	0	0	0	0	0	0	0	0	0	0	/home/dhl_ec/bnelissen/Slides/CD3_manuscript/CD3_slides/AAA757.CD3.location-a/AAA757.CD3.location-a.run1	255	1.0	0.06	1.0	0.06	0.0	0.0	0.0	4.10702711077
435.0	1238618.0	166.0	7207.0	1238618.0	4000000.0	3.0	2.0	1.99	0.91	1.05	0.04	7.06	0.33	0.67	0.14	6.88	0.24	1.96	1.39	0.51	AAA757.CD3.location-a.X15.Y5.tile.tissue.png	63	1	2000	63	31a963364b1b32472f6d86a16fd9dec6	0	0	0	0	0	0	0	0	0	0	0	0	0	/home/dhl_ec/bnelissen/Slides/CD3_manuscript/CD3_slides/AAA757.CD3.location-a/AAA757.CD3.location-a.run1	255	0.7	0.06	0.7	0.06	-9.55601694146	-11.1267540942	2.46130382608	0.516484652344
908.0	3485224.0	368.0	10823.0	3485224.0	4000000.0	8.0	1.0	2.12	1.39	1.02	0.04	6.1	0.37	0.7	0.0699999999999	8.83	0.33	2.1	1.44	0.38	AAA757.CD3.location-a.X15.Y6.tile.tissue.png	64	1	2000	64	bd0ac017eeee2a7b1778c6deae92cf83	0	0	0	0	0	0	0	0	0	0	0	0	0	/home/dhl_ec/bnelissen/Slides/CD3_manuscript/CD3_slides/AAA757.CD3.location-a/AAA757.CD3.location-a.run1	255	0.7	0.06	0.7	0.06	-9.64279045445	-11.3825244104	2.20155436954	0.304177171875
403.0	1567517.0	166.0	18858.0	1567517.0	4000000.0	3.0	5.0	1.19	1.45	1.03	0.03	6.21	0.35	0.68	0.13	7.29	0.24	2.11	1.42	0.36	AAA757.CD3.location-a.X15.Y7.tile.tissue.png	65	1	2000	65	420ffaaff4b1f808feb08fce2760f1c2	0	0	0	0	0	0	0	0	0	0	0	0	0	/home/dhl_ec/bnelissen/Slides/CD3_manuscript/CD3_slides/AAA757.CD3.location-a/AAA757.CD3.location-a.run1	255	0.7	0.06	0.7	0.06	-9.54130346173	-11.5781230959	2.80250288207	0.537131578125
214.0	1518636.0	80.0	10119.0	1518636.0	4000000.0	2.0	1.0	1.71	0.98	1.08	0.04	6.48	0.35	0.71	0.15	7.48	0.25	2.1	1.4	0.35	AAA757.CD3.location-a.X15.Y8.tile.tissue.png	66	1	2000	66	e14426c5f87c7384660fd6f74184b0ce	0	0	0	0	0	0	0	0	0	0	0	0	0	/home/dhl_ec/bnelissen/Slides/CD3_manuscript/CD3_slides/AAA757.CD3.location-a/AAA757.CD3.location-a.run1	255	0.7	0.06	0.7	0.06	-9.42802402361	-10.8282273234	1.99151327628	0.681096056641
383.0	35764.0	173.0	1477.0	35764.0	4000000.0	4.0	1.0	1.21	1.62	1.13	0.05	6.19	0.34	0.75	0.2	6.1	0.18	1.92	1.4	0.3	AAA757.CD3.location-a.X15.Y9.tile.tissue.png	67	1	2000	67	ea979fc970c87a20ff2d4d43f0e0b93f	0	0	0	0	0	0	0	0	0	0	0	0	0	/home/dhl_ec/bnelissen/Slides/CD3_manuscript/CD3_slides/AAA757.CD3.location-a/AAA757.CD3.location-a.run1	255	0.7	0.06	0.7	0.06	-9.43006711715	-12.0007717074	2.21644514288	1.75645714014
0.0	0.0	0.0	0.0	0.0	2582000.0	0.0	0.0	0.48	0.58	0.69	0.03	3.26	0.18	0.5	0.12	2.77	0.0799999999999	1.19	0.89	0.2	AAA757.CD3.location-a.X16.Y15.tile.tissue.png	68	1	2000	68	95859c1f3228e7e58f7cbfa5c5d46208	0	0	0	0	0	0	0	0	0	0	0	0	0	/home/dhl_ec/bnelissen/Slides/CD3_manuscript/CD3_slides/AAA757.CD3.location-a/AAA757.CD3.location-a.run1	255	1.0	0.06	1.0	0.06	0.0	0.0	0.0	3.79568202943
0.0	0.0	0.0	0.0	0.0	4000000.0	0.0	0.0	0.67	0.87	1.15	0.0699999999999	5.99	0.29	0.78	0.19	4.24	0.11	1.87	1.41	0.44	AAA757.CD3.location-a.X16.Y5.tile.tissue.png	69	1	2000	69	e4a7141cc83cc58df5eb7958e98176b1	0	0	0	0	0	0	0	0	0	0	0	0	0	/home/dhl_ec/bnelissen/Slides/CD3_manuscript/CD3_slides/AAA757.CD3.location-a/AAA757.CD3.location-a.run1	255	1.0	0.06	1.0	0.06	0.0	-10.1120339987	0.0	5.79769401181
129.0	772716.0	50.0	5130.0	772716.0	4000000.0	1.0	2.0	1.12	1.04	1.03	0.05	6.11	0.34	0.69	0.16	6.44	0.21	1.99	1.45	0.34	AAA757.CD3.location-a.X16.Y6.tile.tissue.png	70	1	2000	70	90f5435cc44f02845bcf64ad76baad75	0	0	0	0	0	0	0	0	0	0	0	0	0	/home/dhl_ec/bnelissen/Slides/CD3_manuscript/CD3_slides/AAA757.CD3.location-a/AAA757.CD3.location-a.run1	255	0.7	0.06	0.7	0.06	-9.20157478705	-11.2621193873	1.37330416193	2.13564915137
467.0	1413287.0	252.0	11614.0	1413287.0	4000000.0	5.0	2.0	0.97	0.97	1.06	0.05	6.13	0.34	0.65	0.14	6.76	0.24	2.01	1.4	0.33	AAA757.CD3.location-a.X16.Y7.tile.tissue.png	71	1	2000	71	02179d7cb63bed1bdc95d684dec1873f	0	0	0	0	0	0	0	0	0	0	0	0	0	/home/dhl_ec/bnelissen/Slides/CD3_manuscript/CD3_slides/AAA757.CD3.location-a/AAA757.CD3.location-a.run1	255	0.7	0.06	0.7	0.06	-9.33885017912	-11.7708447062	2.24082117505	1.34105023437
2952.0	871785.0	949.0	10777.0	871785.0	4000000.0	18.0	7.0	0.91	0.97	1.03	0.0500000000002	6.33	0.34	0.67	0.16	6.69	0.24	2.02	1.44	0.33	AAA757.CD3.location-a.X16.Y8.tile.tissue.png	72	1	2000	72	b49751adfa9a1a83746c8813092ac7ce	0	0	0	0	0	0	0	0	0	0	0	0	0	/home/dhl_ec/bnelissen/Slides/CD3_manuscript/CD3_slides/AAA757.CD3.location-a/AAA757.CD3.location-a.run1	255	0.7	0.06	0.7	0.06	-9.40212582311	-11.3306995117	2.42165814952	0.724684617187
11006.0	1079555.0	4568.0	8482.0	1079555.0	4000000.0	86.0	3.0	0.82	1.58	1.05	0.05	6.32	0.35	0.72	0.15	6.75	0.23	1.98	1.43	0.36	AAA757.CD3.location-a.X16.Y9.tile.tissue.png	73	1	2000	73	2439b71ff2f13d82968c37f8490e8a86	0	0	0	0	0	0	0	0	0	0	0	0	0	/home/dhl_ec/bnelissen/Slides/CD3_manuscript/CD3_slides/AAA757.CD3.location-a/AAA757.CD3.location-a.run1	255	0.7	0.06	0.7	0.06	-9.46460577483	-11.7675330326	2.4835378149	1.03016653906
0.0	1974.0	0.0	204.0	1974.0	2582000.0	0.0	1.0	0.94	0.84	0.72	0.03	3.89	0.22	0.53	0.12	3.47	0.0799999999999	1.28	0.94	0.22	AAA757.CD3.location-a.X17.Y15.tile.tissue.png	74	1	2000	74	5a317aaa8db9a48f56b96a3bfb7f9c8b	0	0	0	0	0	0	0	0	0	0	0	0	0	/home/dhl_ec/bnelissen/Slides/CD3_manuscript/CD3_slides/AAA757.CD3.location-a/AAA757.CD3.location-a.run1	255	0.7	0.06	0.7	0.06	0.0	-11.2198371388	0.0675937068982	2.67174641937
3090.0	89824.0	1134.0	3642.0	89824.0	4000000.0	18.0	4.0	0.85	0.93	1.08	0.0599999999999	6.61	0.35	0.74	0.19	6.37	0.3	2.17	1.68	0.32	AAA757.CD3.location-a.X17.Y8.tile.tissue.png	75	1	2000	75	f14ea3f49681ad55bd87583fd6588f2d	0	0	0	0	0	0	0	0	0	0	0	0	0	/home/dhl_ec/bnelissen/Slides/CD3_manuscript/CD3_slides/AAA757.CD3.location-a/AAA757.CD3.location-a.run1	255	0.7	0.06	0.7	0.06	-9.67965992917	-12.5042713894	4.6468020633	1.71368288281
12539.0	891162.0	5168.0	13381.0	891162.0	4000000.0	103.0	4.0	0.85	1.12	1.06	0.0500000000002	6.29	0.34	0.66	0.15	6.82	0.23	2.07	1.44	0.51	AAA757.CD3.location-a.X17.Y9.tile.tissue.png	76	1	2000	76	a3bf71839aa1278c605ca2fbe2e048a6	0	0	0	0	0	0	0	0	0	0	0	0	0	/home/dhl_ec/bnelissen/Slides/CD3_manuscript/CD3_slides/AAA757.CD3.location-a/AAA757.CD3.location-a.run1	255	0.7	0.06	0.7	0.06	-9.60496821341	-12.3103038799	3.77478650567	1.1081956875
0.0	0.0	0.0	0.0	0.0	2287652.0	0.0	0.0	0.48	0.52	0.89	0.0400000000002	3.66	0.17	0.48	0.11	2.71	0.0699999999999	1.12	0.82	0.25	AAA757.CD3.location-a.X18.Y15.tile.tissue.png	77	1	1772	77	132887a8a38454d56dd2ce57c5dbec89	0	0	0	0	0	0	0	0	0	0	0	0	0	/home/dhl_ec/bnelissen/Slides/CD3_manuscript/CD3_slides/AAA757.CD3.location-a/AAA757.CD3.location-a.run1	255	1.0	0.06	1.0	0.06	0.0	-10.4559976483	0.0	3.10656025645
0.0	0.0	0.0	0.0	0.0	3544000.0	0.0	0.0	0.51	0.78	0.94	0.04	4.45	0.23	0.7	0.17	3.71	0.11	1.6	1.25	0.27	AAA757.CD3.location-a.X18.Y9.tile.tissue.png	78	1	1772	78	5ef5eec2a738f46b4fe6297f4fd9fd85	0	0	0	0	0	0	0	0	0	0	0	0	0	/home/dhl_ec/bnelissen/Slides/CD3_manuscript/CD3_slides/AAA757.CD3.location-a/AAA757.CD3.location-a.run1	255	1.0	0.06	1.0	0.06	0.0	0.0	0.0	2.36698871332
4896.0	3907614.0	2493.0	13238.0	3907614.0	4000000.0	61.0	2.0	1.61	2.3	1.08	0.0500000000002	6.64	0.35	0.67	0.0599999999999	9.04	0.35	2.08	1.46	0.5	AAA757.CD3.location-a.X2.Y10.tile.tissue.png	79	1	2000	79	e84d72e6f1ad42be5767fba820f877cd	0	0	0	0	0	0	0	0	0	0	0	0	0	/home/dhl_ec/bnelissen/Slides/CD3_manuscript/CD3_slides/AAA757.CD3.location-a/AAA757.CD3.location-a.run1	255	0.7	0.06	0.7	0.06	-9.53741001063	-11.0957357336	1.88265052567	0.228815636719
1752.0	3042912.0	836.0	35438.0	3042912.0	4000000.0	19.0	5.0	1.86	2.68	1.07	0.04	5.95	0.35	0.65	0.0799999999999	7.98	0.29	2.08	1.41	0.37	AAA757.CD3.location-a.X2.Y11.tile.tissue.png	80	1	2000	80	abe5932dfba6baddd0278cb2be5e8139	0	0	0	0	0	0	0	0	0	0	0	0	0	/home/dhl_ec/bnelissen/Slides/CD3_manuscript/CD3_slides/AAA757.CD3.location-a/AAA757.CD3.location-a.run1	255	0.7	0.06	0.7	0.06	-9.55320254331	-11.3433493177	2.61828859266	0.695588546875
83.0	500769.0	46.0	9600.0	500769.0	4000000.0	1.0	6.0	1.68	1.81	1.1	0.0599999999999	7.31	0.36	0.74	0.18	6.7	0.21	2.06	1.43	0.39	AAA757.CD3.location-a.X2.Y12.tile.tissue.png	81	1	2000	81	7a911159e0bbf8b0efc630337d5cc314	0	0	0	0	0	0	0	0	0	0	0	0	0	/home/dhl_ec/bnelissen/Slides/CD3_manuscript/CD3_slides/AAA757.CD3.location-a/AAA757.CD3.location-a.run1	255	0.7	0.06	0.7	0.06	-9.37915579601	-11.6371087065	3.12759653845	1.47806216211
0.0	0.0	0.0	0.0	0.0	2582000.0	0.0	0.0	1.39	0.56	0.69	0.03	3.2	0.17	0.51	0.12	2.73	0.0699999999999	1.23	0.91	0.2	AAA757.CD3.location-a.X2.Y15.tile.tissue.png	82	1	2000	82	abe5b17a9ba9d1fa28583a2c8eca469d	0	0	0	0	0	0	0	0	0	0	0	0	0	/home/dhl_ec/bnelissen/Slides/CD3_manuscript/CD3_slides/AAA757.CD3.location-a/AAA757.CD3.location-a.run1	255	1.0	0.06	1.0	0.06	0.0	0.0	0.0	2.59379570101
0.0	0.0	0.0	0.0	0.0	4000000.0	0.0	0.0	0.78	0.89	1.03	0.05	5.59	0.42	0.87	0.19	4.27	0.11	1.85	1.42	0.31	AAA757.CD3.location-a.X2.Y2.tile.tissue.png	83	1	2000	83	2a805d0d81b8de5c7e1b652e43751471	0	0	0	0	0	0	0	0	0	0	0	0	0	/home/dhl_ec/bnelissen/Slides/CD3_manuscript/CD3_slides/AAA757.CD3.location-a/AAA757.CD3.location-a.run1	255	1.0	0.06	1.0	0.06	0.0	-11.2542613199	0.0	2.72664399278
1095.0	2706309.0	473.0	18780.0	2706309.0	4000000.0	11.0	6.0	1.04	1.4	1.02	0.04	5.95	0.34	0.64	0.0900000000001	8.29	0.3	2.11	1.45	0.62	AAA757.CD3.location-a.X2.Y3.tile.tissue.png	84	1	2000	84	d8036e6d6cefb6b65d47461383170af1	0	0	0	0	0	0	0	0	0	0	0	0	0	/home/dhl_ec/bnelissen/Slides/CD3_manuscript/CD3_slides/AAA757.CD3.location-a/AAA757.CD3.location-a.run1	255	0.7	0.06	0.7	0.06	-8.88863224751	-11.4467696818	1.84198418276	0.802881320313
919.0	3843277.0	494.0	14960.0	3843277.0	4000000.0	12.0	1.0	1.99	0.93	1.04	0.04	6.1	0.36	0.67	0.0599999999999	8.93	0.44	2.11	1.41	0.36	AAA757.CD3.location-a.X2.Y4.tile.tissue.png	85	1	2000	85	4352da2953cb6a7bf7d3478760c4cd95	0	0	0	0	0	0	0	0	0	0	0	0	0	/home/dhl_ec/bnelissen/Slides/CD3_manuscript/CD3_slides/AAA757.CD3.location-a/AAA757.CD3.location-a.run1	255	0.7	0.06	0.7	0.06	-9.39164601835	-10.9214192387	1.91772152135	0.19178046875
2832.0	3368800.0	1295.0	17960.0	3368800.0	4000000.0	27.0	3.0	1.51	1.75	1.04	0.04	5.9	0.33	0.63	0.0699999999999	8.39	0.3	2.02	1.37	0.37	AAA757.CD3.location-a.X2.Y5.tile.tissue.png	86	1	2000	86	2cdf79b521032b87db31c7679008926e	0	0	0	0	0	0	0	0	0	0	0	0	0	/home/dhl_ec/bnelissen/Slides/CD3_manuscript/CD3_slides/AAA757.CD3.location-a/AAA757.CD3.location-a.run1	255	0.7	0.06	0.7	0.06	-9.78086063164	-11.9058554944	2.91294668121	0.444909648438
1324.0	3688947.0	661.0	15696.0	3688947.0	4000000.0	16.0	2.0	1.92	1.78	1.03	0.04	5.82	0.33	0.63	0.0599999999999	8.41	0.33	2.07	1.38	0.41	AAA757.CD3.location-a.X2.Y6.tile.tissue.png	87	1	2000	87	5be761dfb116f47fdf1fc9565fcf5690	0	0	0	0	0	0	0	0	0	0	0	0	0	/home/dhl_ec/bnelissen/Slides/CD3_manuscript/CD3_slides/AAA757.CD3.location-a/AAA757.CD3.location-a.run1	255	0.7	0.06	0.7	0.06	-9.53343603006	-11.3981549567	2.41405061239	0.404650875
1687.0	3927904.0	899.0	11533.0	3927904.0	4000000.0	22.0	1.0	2.15	1.2	1.02	0.04	6.67	0.34	0.63	0.0500000000002	8.46	0.32	1.98	1.39	0.36	AAA757.CD3.location-a.X2.Y7.tile.tissue.png	88	1	2000	88	29c8cde5d1b8cc996092a9a38114cf2f	0	0	0	0	0	0	0	0	0	0	0	0	0	/home/dhl_ec/bnelissen/Slides/CD3_manuscript/CD3_slides/AAA757.CD3.location-a/AAA757.CD3.location-a.run1	255	0.7	0.06	0.7	0.06	-9.53100003827	-10.9566198362	2.16127500309	0.236591015625
16159.0	3883132.0	7371.0	13007.0	3883132.0	4000000.0	153.0	2.0	2.06	1.05	1.02	0.04	6.01	0.33	0.65	0.05	8.68	0.33	2.12	1.45	0.4	AAA757.CD3.location-a.X2.Y8.tile.tissue.png	89	1	2000	89	5b9e106e6e55cfe3803795c838b39e1b	0	0	0	0	0	0	0	0	0	0	0	0	0	/home/dhl_ec/bnelissen/Slides/CD3_manuscript/CD3_slides/AAA757.CD3.location-a/AAA757.CD3.location-a.run1	255	0.7	0.06	0.7	0.06	-9.65619820699	-12.2318636865	2.88898088314	0.365211640625
7402.0	3873873.0	3623.0	11126.0	3873873.0	4000000.0	86.0	2.0	1.81	1.73	1.08	0.04	7.73	0.35	0.67	0.0599999999999	9.22	0.34	2.08	1.45	0.38	AAA757.CD3.location-a.X2.Y9.tile.tissue.png	90	1	2000	90	a31ca751305fd89cd381639c2bd857c7	0	0	0	0	0	0	0	0	0	0	0	0	0	/home/dhl_ec/bnelissen/Slides/CD3_manuscript/CD3_slides/AAA757.CD3.location-a/AAA757.CD3.location-a.run1	255	0.7	0.06	0.7	0.06	-9.69016261956	-11.9957716637	2.66160891329	0.378040015625
688.0	585717.0	296.0	14458.0	585717.0	4000000.0	5.0	16.0	1.4	1.73	1.04	0.05	6.15	0.34	0.71	0.17	6.85	0.22	2.08	1.45	0.33	AAA757.CD3.location-a.X3.Y0.tile.tissue.png	91	1	2000	91	e797f731be09b0ce73d8ec717d5ac10c	0	0	0	0	0	0	0	0	0	0	0	0	0	/home/dhl_ec/bnelissen/Slides/CD3_manuscript/CD3_slides/AAA757.CD3.location-a/AAA757.CD3.location-a.run1	255	0.7	0.06	0.7	0.06	-9.30414694622	-11.7386965355	2.55329620571	1.00808541406
250.0	958613.0	138.0	7332.0	958613.0	4000000.0	3.0	3.0	1.36	1.78	1.09	0.05	7.09	0.35	0.7	0.15	6.67	0.22	2.03	1.41	0.9	AAA757.CD3.location-a.X3.Y1.tile.tissue.png	92	1	2000	92	58bde3bf7e3d013716886c6f48da6873	0	0	0	0	0	0	0	0	0	0	0	0	0	/home/dhl_ec/bnelissen/Slides/CD3_manuscript/CD3_slides/AAA757.CD3.location-a/AAA757.CD3.location-a.run1	255	0.7	0.06	0.7	0.06	-8.76414629662	-11.6028229319	1.42982177823	1.98513979883
1209.0	3829178.0	600.0	18276.0	3829178.0	4000000.0	14.0	3.0	1.75	1.19	1.05	0.0599999999999	6.89	0.35	0.66	0.0599999999999	9.0	0.34	2.09	1.45	0.55	AAA757.CD3.location-a.X3.Y10.tile.tissue.png	93	1	2000	93	503bf0e7cd743d21944b6d9ab96c27c2	0	0	0	0	0	0	0	0	0	0	0	0	0	/home/dhl_ec/bnelissen/Slides/CD3_manuscript/CD3_slides/AAA757.CD3.location-a/AAA757.CD3.location-a.run1	255	0.7	0.06	0.7	0.06	-9.22163014595	-9.72981705233	1.65251724868	0.1467090625
2153.0	3613910.0	1039.0	29966.0	3613910.0	4000000.0	25.0	10.0	1.85	2.06	1.05	0.04	6.07	0.35	0.66	0.0599999999999	8.41	0.32	2.08	1.41	0.37	AAA757.CD3.location-a.X3.Y11.tile.tissue.png	94	1	2000	94	1b6607f8b4c63ecb351425c819e08b4a	0	0	0	0	0	0	0	0	0	0	0	0	0	/home/dhl_ec/bnelissen/Slides/CD3_manuscript/CD3_slides/AAA757.CD3.location-a/AAA757.CD3.location-a.run1	255	0.7	0.06	0.7	0.06	-9.27497201692	-9.52017371461	1.37807430562	0.224647976562
681.0	3790872.0	374.0	17267.0	3790872.0	4000000.0	9.0	4.0	1.79	0.95	1.03	0.0400000000002	5.88	0.34	0.64	0.0599999999999	8.38	0.32	2.05	1.41	0.36	AAA757.CD3.location-a.X3.Y12.tile.tissue.png	95	1	2000	95	e603ddc1f659d53963c817ca10fd6741	0	0	0	0	0	0	0	0	0	0	0	0	0	/home/dhl_ec/bnelissen/Slides/CD3_manuscript/CD3_slides/AAA757.CD3.location-a/AAA757.CD3.location-a.run1	255	0.7	0.06	0.7	0.06	-9.55293681989	-10.0376990439	1.24010991347	0.219735875
55.0	1126406.0	32.0	11330.0	1126406.0	4000000.0	1.0	1.0	1.81	1.41	1.02	0.05	7.58	0.35	0.72	0.16	7.16	0.24	2.06	1.4	0.34	AAA757.CD3.location-a.X3.Y13.tile.tissue.png	96	1	2000	96	c1b7ae5038d9a35b9163cd8529900d99	0	0	0	0	0	0	0	0	0	0	0	0	0	/home/dhl_ec/bnelissen/Slides/CD3_manuscript/CD3_slides/AAA757.CD3.location-a/AAA757.CD3.location-a.run1	255	0.7	0.06	0.7	0.06	-9.04265891582	-11.4145419763	1.76171707333	2.19493473047
0.0	0.0	0.0	0.0	0.0	2582000.0	0.0	0.0	1.27	1.01	0.68	0.0299999999997	3.26	0.17	0.5	0.13	2.85	0.0799999999999	1.26	0.93	0.22	AAA757.CD3.location-a.X3.Y15.tile.tissue.png	97	1	2000	97	f3668aaaa5c6cb162b2e6580023672b5	0	0	0	0	0	0	0	0	0	0	0	0	0	/home/dhl_ec/bnelissen/Slides/CD3_manuscript/CD3_slides/AAA757.CD3.location-a/AAA757.CD3.location-a.run1	255	1.0	0.06	1.0	0.06	0.0	0.0	0.0	2.84837509682
0.0	0.0	0.0	0.0	0.0	4000000.0	0.0	0.0	0.84	0.9	1.11	0.0599999999999	5.34	0.34	0.81	0.19	4.35	0.12	1.85	1.42	0.31	AAA757.CD3.location-a.X3.Y2.tile.tissue.png	98	1	2000	98	44c0fe5be86a274e2fb51e2a80957680	0	0	0	0	0	0	0	0	0	0	0	0	0	/home/dhl_ec/bnelissen/Slides/CD3_manuscript/CD3_slides/AAA757.CD3.location-a/AAA757.CD3.location-a.run1	255	1.0	0.06	1.0	0.06	0.0	0.0	0.0	4.2119395
608.0	1744553.0	249.0	12559.0	1744553.0	4000000.0	6.0	5.0	1.3	1.68	1.08	0.0400000000004	6.42	0.36	0.68	0.15	7.55	0.26	2.02	1.4	0.36	AAA757.CD3.location-a.X3.Y3.tile.tissue.png	99	1	2000	99	1f84d25f45498e42b2587d022a553285	0	0	0	0	0	0	0	0	0	0	0	0	0	/home/dhl_ec/bnelissen/Slides/CD3_manuscript/CD3_slides/AAA757.CD3.location-a/AAA757.CD3.location-a.run1	255	0.7	0.06	0.7	0.06	-9.49049875277	-11.9049055524	2.63299866536	1.26991346875
482.0	2151534.0	136.0	14398.0	2151534.0	4000000.0	2.0	7.0	0.99	1.99	1.11	0.04	5.95	0.35	0.67	0.12	7.4	0.28	2.06	1.43	0.36	AAA757.CD3.location-a.X3.Y4.tile.tissue.png	100	1	2000	100	e4084dd7dd63d6f721f1fc732fa3a86a	0	0	0	0	0	0	0	0	0	0	0	0	0	/home/dhl_ec/bnelissen/Slides/CD3_manuscript/CD3_slides/AAA757.CD3.location-a/AAA757.CD3.location-a.run1	255	0.7	0.06	0.7	0.06	-9.48971013283	-11.0850413937	2.16078053283	0.823763925781
0.0	26790.0	0.0	1162.0	26790.0	4000000.0	0.0	1.0	0.91	0.97	1.06	0.04	6.1	0.34	0.74	0.19	5.27	0.12	1.87	1.4	0.31	AAA757.CD3.location-a.X3.Y5.tile.tissue.png	101	1	2000	101	6dce1fd2726c51948b09715af67726f3	0	0	0	0	0	0	0	0	0	0	0	0	0	/home/dhl_ec/bnelissen/Slides/CD3_manuscript/CD3_slides/AAA757.CD3.location-a/AAA757.CD3.location-a.run1	255	0.7	0.06	0.7	0.06	0.0	-11.7351354473	2.52143202921	2.7522721839
67.0	1296929.0	39.0	12858.0	1296929.0	4000000.0	1.0	7.0	1.98	0.89	1.04	0.0500000000002	6.22	0.34	0.7	0.14	6.82	0.25	2.08	1.39	0.389999999999	AAA757.CD3.location-a.X3.Y6.tile.tissue.png	102	1	2000	102	ec48d90c5203b96f647aa15140997c1b	0	0	0	0	0	0	0	0	0	0	0	0	0	/home/dhl_ec/bnelissen/Slides/CD3_manuscript/CD3_slides/AAA757.CD3.location-a/AAA757.CD3.location-a.run1	255	0.7	0.06	0.7	0.06	-9.24320243579	-11.6231580742	2.47950976419	2.03686396289
417.0	2191533.0	200.0	19520.0	2191533.0	4000000.0	5.0	2.0	0.94	1.05	1.04	0.0500000000002	5.85	0.34	0.65	0.11	7.31	0.27	2.02	1.44	0.36	AAA757.CD3.location-a.X3.Y7.tile.tissue.png	103	1	2000	103	c92eaa3b2e886a3d44c02f4c19b924b5	0	0	0	0	0	0	0	0	0	0	0	0	0	/home/dhl_ec/bnelissen/Slides/CD3_manuscript/CD3_slides/AAA757.CD3.location-a/AAA757.CD3.location-a.run1	255	0.7	0.06	0.7	0.06	-9.437575148	-11.5932283352	1.99573669931	0.842252089844
1628.0	3933375.0	816.0	11844.0	3933375.0	4000000.0	19.0	1.0	0.9	1.08	1.08	0.04	6.85	0.33	0.64	0.0500000000002	8.43	0.33	2.02	1.39	0.36	AAA757.CD3.location-a.X3.Y8.tile.tissue.png	104	1	2000	104	4c5bb2ad815af4302c10dbc790271104	0	0	0	0	0	0	0	0	0	0	0	0	0	/home/dhl_ec/bnelissen/Slides/CD3_manuscript/CD3_slides/AAA757.CD3.location-a/AAA757.CD3.location-a.run1	255	0.7	0.06	0.7	0.06	-9.24378746267	-9.48838859164	1.23650512206	0.16772903125
2855.0	3915565.0	1309.0	13883.0	3915565.0	4000000.0	28.0	1.0	0.99	1.12	1.09	0.04	6.88	0.34	0.64	0.0599999999999	8.52	0.33	2.0	1.39	0.46	AAA757.CD3.location-a.X3.Y9.tile.tissue.png	105	1	2000	105	347cea7db00303f53e868095344d72e0	0	0	0	0	0	0	0	0	0	0	0	0	0	/home/dhl_ec/bnelissen/Slides/CD3_manuscript/CD3_slides/AAA757.CD3.location-a/AAA757.CD3.location-a.run1	255	0.7	0.06	0.7	0.06	-9.43779776394	-9.6508751692	1.43290021889	0.103984113281
177.0	1354509.0	68.0	21404.0	1354509.0	4000000.0	1.0	6.0	0.87	1.23	1.15	0.0499999999997	6.17	0.35	0.67	0.15	7.07	0.25	2.04	1.44	0.38	AAA757.CD3.location-a.X4.Y0.tile.tissue.png	106	1	2000	106	a2c518ece48c41c88243850daceee42e	0	0	0	0	0	0	0	0	0	0	0	0	0	/home/dhl_ec/bnelissen/Slides/CD3_manuscript/CD3_slides/AAA757.CD3.location-a/AAA757.CD3.location-a.run1	255	0.7	0.06	0.7	0.06	-9.08092569311	-11.7850038578	2.03306183915	1.65936347656
193.0	2085755.0	86.0	30658.0	2085755.0	4000000.0	2.0	14.0	0.77	0.940000000001	1.06	0.04	5.88	0.34	0.65	0.12	7.32	0.26	2.07	1.44	0.81	AAA757.CD3.location-a.X4.Y1.tile.tissue.png	107	1	2000	107	244ba45b2a4d4c42e1439a8d9ff4c83e	0	0	0	0	0	0	0	0	0	0	0	0	0	/home/dhl_ec/bnelissen/Slides/CD3_manuscript/CD3_slides/AAA757.CD3.location-a/AAA757.CD3.location-a.run1	255	0.7	0.06	0.7	0.06	-9.19905730881	-11.2724985834	1.56655290108	1.04033733203
1016.0	3745568.0	539.0	21483.0	3745568.0	4000000.0	12.0	4.0	1.15	1.29	1.07	0.04	6.58	0.33	0.65	0.0599999999999	8.46	0.33	2.14	1.43	0.389999999999	AAA757.CD3.location-a.X4.Y10.tile.tissue.png	108	1	2000	108	9fea22d987d2362e6f4ccf6f571759e6	0	0	0	0	0	0	0	0	0	0	0	0	0	/home/dhl_ec/bnelissen/Slides/CD3_manuscript/CD3_slides/AAA757.CD3.location-a/AAA757.CD3.location-a.run1	255	0.7	0.06	0.7	0.06	-9.56009703363	-10.4168738407	2.34458984493	0.202379125
15826.0	3387388.0	7513.0	20767.0	3387388.0	4000000.0	155.0	2.0	1.15	1.03	1.07	0.0499999999997	6.56	0.35	0.74	0.0699999999997	8.83	0.32	2.09	1.44	0.559999999999	AAA757.CD3.location-a.X4.Y11.tile.tissue.png	109	1	2000	109	0b9c1e9360380ea2907d8367946dd978	0	0	0	0	0	0	0	0	0	0	0	0	0	/home/dhl_ec/bnelissen/Slides/CD3_manuscript/CD3_slides/AAA757.CD3.location-a/AAA757.CD3.location-a.run1	255	0.7	0.06	0.7	0.06	-9.81854186074	-12.3397639916	3.19009605937	0.6446065
8931.0	3878047.0	3850.0	12437.0	3878047.0	4000000.0	77.0	1.0	0.87	1.05	1.07	0.0500000000002	6.68	0.34	0.67	0.0499999999997	8.74	0.33	2.04	1.38	0.559999999999	AAA757.CD3.location-a.X4.Y12.tile.tissue.png	110	1	2000	110	ccd0f68e05c9885acb78b2ab5e9f6426	0	0	0	0	0	0	0	0	0	0	0	0	0	/home/dhl_ec/bnelissen/Slides/CD3_manuscript/CD3_slides/AAA757.CD3.location-a/AAA757.CD3.location-a.run1	255	0.7	0.06	0.7	0.06	-9.66297800955	-11.5711334197	2.43090854183	0.342210773438
4059.0	3056678.0	1735.0	19412.0	3056678.0	4000000.0	34.0	6.0	0.98	1.64	1.07	0.04	6.87	0.37	0.69	0.0999999999999	8.58	0.32	2.13	1.45	0.38	AAA757.CD3.location-a.X4.Y13.tile.tissue.png	111	1	2000	111	f768f984188d152e70927e03244e4414	0	0	0	0	0	0	0	0	0	0	0	0	0	/home/dhl_ec/bnelissen/Slides/CD3_manuscript/CD3_slides/AAA757.CD3.location-a/AAA757.CD3.location-a.run1	255	0.7	0.06	0.7	0.06	-9.33370141754	-11.4277483364	1.80856325338	0.56420490625
162.0	95460.0	93.0	1736.0	95460.0	4000000.0	2.0	1.0	0.72	0.849999999999	1.02	0.0500000000002	5.92	0.33	0.76	0.18	6.13	0.19	1.92	1.39	0.3	AAA757.CD3.location-a.X4.Y14.tile.tissue.png	112	1	2000	112	509a27a908dea5a93440ffc83efc239a	0	0	0	0	0	0	0	0	0	0	0	0	0	/home/dhl_ec/bnelissen/Slides/CD3_manuscript/CD3_slides/AAA757.CD3.location-a/AAA757.CD3.location-a.run1	255	0.7	0.06	0.7	0.06	-9.64969666586	-11.8206265198	3.79315963666	1.20098312256
0.0	0.0	0.0	0.0	0.0	2582000.0	0.0	0.0	0.72	0.58	0.72	0.04	3.69	0.2	0.52	0.12	2.73	0.0800000000004	1.18	0.88	0.21	AAA757.CD3.location-a.X4.Y15.tile.tissue.png	113	1	2000	113	205a128c2e0997b280129877b38c52c2	0	0	0	0	0	0	0	0	0	0	0	0	0	/home/dhl_ec/bnelissen/Slides/CD3_manuscript/CD3_slides/AAA757.CD3.location-a/AAA757.CD3.location-a.run1	255	1.0	0.06	1.0	0.06	0.0	-10.1896805109	0.0	2.24409554984
525.0	929707.0	225.0	7750.0	929707.0	4000000.0	5.0	1.0	0.99	0.87	1.03	0.0500000000002	7.18	0.34	0.68	0.16	6.74	0.26	2.21	1.39	0.34	AAA757.CD3.location-a.X4.Y2.tile.tissue.png	114	1	2000	114	7ad272fcebd4dec7ffa43dbff22d45e7	0	0	0	0	0	0	0	0	0	0	0	0	0	/home/dhl_ec/bnelissen/Slides/CD3_manuscript/CD3_slides/AAA757.CD3.location-a/AAA757.CD3.location-a.run1	255	0.7	0.06	0.7	0.06	-9.57897304438	-11.5311819533	1.74890295855	1.36874485938
0.0	0.0	0.0	0.0	0.0	4000000.0	0.0	0.0	0.9	0.79	1.04	0.0500000000002	5.76	0.28	0.78	0.2	4.26	0.11	1.8	1.4	0.35	AAA757.CD3.location-a.X4.Y3.tile.tissue.png	115	1	2000	115	33ec66c94b059ac33d9b6e7a2130f634	0	0	0	0	0	0	0	0	0	0	0	0	0	/home/dhl_ec/bnelissen/Slides/CD3_manuscript/CD3_slides/AAA757.CD3.location-a/AAA757.CD3.location-a.run1	255	1.0	0.06	1.0	0.06	0.0	-11.0308396588	0.0	2.00188972059
709.0	801572.0	300.0	9296.0	801572.0	4000000.0	5.0	5.0	0.84	1.4	1.04	0.0499999999997	6.8	0.33	0.7	0.17	6.5	0.22	1.97	1.39	0.34	AAA757.CD3.location-a.X4.Y4.tile.tissue.png	116	1	2000	116	a464335977b22b6dc858ef6d8ec5b156	0	0	0	0	0	0	0	0	0	0	0	0	0	/home/dhl_ec/bnelissen/Slides/CD3_manuscript/CD3_slides/AAA757.CD3.location-a/AAA757.CD3.location-a.run1	255	0.7	0.06	0.7	0.06	-9.35051192487	-11.3106870493	2.52226385949	1.11394874023
136.0	1015614.0	50.0	12821.0	1015614.0	4000000.0	1.0	3.0	0.88	1.11	1.01	0.0499999999997	8.3	0.35	0.68	0.15	6.83	0.22	2.09	1.44	0.35	AAA757.CD3.location-a.X4.Y5.tile.tissue.png	117	1	2000	117	336284de50220c418dea6a8e35cb0160	0	0	0	0	0	0	0	0	0	0	0	0	0	/home/dhl_ec/bnelissen/Slides/CD3_manuscript/CD3_slides/AAA757.CD3.location-a/AAA757.CD3.location-a.run1	255	0.7	0.06	0.7	0.06	-9.62972694024	-11.6502470261	2.89331526033	1.18367738672
733.0	1250944.0	339.0	10419.0	1250944.0	4000000.0	7.0	4.0	0.8	0.89	1.03	0.0499999999997	6.03	0.34	0.68	0.14	7.02	0.24	2.08	1.39	0.349999999999	AAA757.CD3.location-a.X4.Y6.tile.tissue.png	118	1	2000	118	04b3b5860499c263ac8a64c3aedec86d	0	0	0	0	0	0	0	0	0	0	0	0	0	/home/dhl_ec/bnelissen/Slides/CD3_manuscript/CD3_slides/AAA757.CD3.location-a/AAA757.CD3.location-a.run1	255	0.7	0.06	0.7	0.06	-9.5275351687	-11.2657912333	2.37859580149	0.929966310547
0.0	323606.0	0.0	5670.0	323606.0	4000000.0	0.0	3.0	1.02	1.29	1.01	0.0499999999997	6.62	0.34	0.66	0.18	5.95	0.13	1.97	1.39	0.32	AAA757.CD3.location-a.X4.Y7.tile.tissue.png	119	1	2000	119	4ac95b34495c9391abf7a48946884658	0	0	0	0	0	0	0	0	0	0	0	0	0	/home/dhl_ec/bnelissen/Slides/CD3_manuscript/CD3_slides/AAA757.CD3.location-a/AAA757.CD3.location-a.run1	255	0.7	0.06	0.7	0.06	-9.97469890267	-11.531895069	3.71563753729	1.25434381348
1487.0	3457284.0	739.0	21200.0	3457284.0	4000000.0	17.0	4.0	1.46	0.99	1.01	0.04	6.61	0.35	0.65	0.0700000000002	8.45	0.31	2.09	1.41	0.38	AAA757.CD3.location-a.X4.Y8.tile.tissue.png	120	1	2000	120	9f3d600b836787f012e0f717914d1274	0	0	0	0	0	0	0	0	0	0	0	0	0	/home/dhl_ec/bnelissen/Slides/CD3_manuscript/CD3_slides/AAA757.CD3.location-a/AAA757.CD3.location-a.run1	255	0.7	0.06	0.7	0.06	-9.61317185849	-11.0916837319	2.75222548846	0.43888846875
2767.0	3869768.0	1395.0	13072.0	3869768.0	4000000.0	32.0	2.0	0.84	1.03	1.02	0.04	6.95	0.34	0.65	0.0499999999997	8.56	0.33	2.04	1.4	0.39	AAA757.CD3.location-a.X4.Y9.tile.tissue.png	121	1	2000	121	118fc55b0d751ed5c9a18248f5122286	0	0	0	0	0	0	0	0	0	0	0	0	0	/home/dhl_ec/bnelissen/Slides/CD3_manuscript/CD3_slides/AAA757.CD3.location-a/AAA757.CD3.location-a.run1	255	0.7	0.06	0.7	0.06	-9.624969787	-10.8408649908	2.13011302239	0.343771203125
0.0	1279448.0	0.0	12886.0	1279448.0	4000000.0	0.0	4.0	0.72	0.88	1.03	0.0500000000002	6.1	0.33	0.68	0.15	6.44	0.17	2.05	1.41	0.35	AAA757.CD3.location-a.X5.Y0.tile.tissue.png	122	1	2000	122	a7b6b2192c71def1b81a02879b646b13	0	0	0	0	0	0	0	0	0	0	0	0	0	/home/dhl_ec/bnelissen/Slides/CD3_manuscript/CD3_slides/AAA757.CD3.location-a/AAA757.CD3.location-a.run1	255	0.7	0.06	0.7	0.06	-8.73836335823	-11.7779981824	1.85585900016	2.70254493359
791.0	1698191.0	299.0	23026.0	1698191.0	4000000.0	6.0	7.0	0.74	0.92	1.03	0.04	7.34	0.35	0.7	0.14	7.7	0.26	2.14	1.45	0.38	AAA757.CD3.location-a.X5.Y1.tile.tissue.png	123	1	2000	123	936875c11211d4682aeea177cec95874	0	0	0	0	0	0	0	0	0	0	0	0	0	/home/dhl_ec/bnelissen/Slides/CD3_manuscript/CD3_slides/AAA757.CD3.location-a/AAA757.CD3.location-a.run1	255	0.7	0.06	0.7	0.06	-9.57586235141	-11.5955587617	1.87134643966	0.881422457031
59.0	2770492.0	31.0	54382.0	2770492.0	4000000.0	1.0	23.0	0.84	1.06	1.1	0.0500000000002	6.41	0.38	0.68	0.0999999999999	8.37	0.3	2.22	1.46	0.56	AAA757.CD3.location-a.X5.Y10.tile.tissue.png	124	1	2000	124	3f7ec0ddfce3a2f558b35378ce990cdd	0	0	0	0	0	0	0	0	0	0	0	0	0	/home/dhl_ec/bnelissen/Slides/CD3_manuscript/CD3_slides/AAA757.CD3.location-a/AAA757.CD3.location-a.run1	255	0.7	0.06	0.7	0.06	-9.04781793591	-11.1018612644	3.05820492699	0.541039066406
608.0	3692576.0	303.0	24532.0	3692576.0	4000000.0	6.0	11.0	0.8	1.06	1.05	0.04	6.33	0.36	0.68	0.0700000000002	9.0	0.34	2.14	1.4	0.56	AAA757.CD3.location-a.X5.Y11.tile.tissue.png	125	1	2000	125	087df3486d1c24c89cb1e4880b31eff1	0	0	0	0	0	0	0	0	0	0	0	0	0	/home/dhl_ec/bnelissen/Slides/CD3_manuscript/CD3_slides/AAA757.CD3.location-a/AAA757.CD3.location-a.run1	255	0.7	0.06	0.7	0.06	-9.40077264045	-9.83853482993	1.9609851946	0.14943490625
13151.0	3759961.0	6164.0	17322.0	3759961.0	4000000.0	131.0	2.0	1.02	0.88	1.03	0.0500000000002	5.78	0.33	0.63	0.0599999999999	8.16	0.32	1.95	1.35	0.37	AAA757.CD3.location-a.X5.Y12.tile.tissue.png	126	1	2000	126	5884f029d0a2bd8553e17d345b39e7a2	0	0	0	0	0	0	0	0	0	0	0	0	0	/home/dhl_ec/bnelissen/Slides/CD3_manuscript/CD3_slides/AAA757.CD3.location-a/AAA757.CD3.location-a.run1	255	0.7	0.06	0.7	0.06	-9.81979076329	-11.8461822787	2.94077916422	0.420599640625
886.0	3913763.0	432.0	14300.0	3913763.0	4000000.0	9.0	1.0	2.18	1.24	1.27	0.04	5.66	0.32	0.630000000001	0.0499999999997	8.15	0.329999999999	2.07	1.38	0.38	AAA757.CD3.location-a.X5.Y13.tile.tissue.png	127	1	2000	127	bec2cec1846068a86ed6bb5105d09a4e	0	0	0	0	0	0	0	0	0	0	0	0	0	/home/dhl_ec/bnelissen/Slides/CD3_manuscript/CD3_slides/AAA757.CD3.location-a/AAA757.CD3.location-a.run1	255	0.7	0.06	0.7	0.06	-9.46252701387	-11.2513879499	1.85588235507	0.182904800781
290.0	2430898.0	103.0	12084.0	2430898.0	4000000.0	2.0	1.0	1.24	1.44	1.18	0.0499999999997	5.99	0.32	0.65	0.11	7.32	0.26	1.99	1.36	0.35	AAA757.CD3.location-a.X5.Y14.tile.tissue.png	128	1	2000	128	08abd23f4a08f8792da8e5944b5bca85	0	0	0	0	0	0	0	0	0	0	0	0	0	/home/dhl_ec/bnelissen/Slides/CD3_manuscript/CD3_slides/AAA757.CD3.location-a/AAA757.CD3.location-a.run1	255	0.7	0.06	0.7	0.06	-9.49061592991	-11.3637082236	1.60522006632	0.61348709375
0.0	0.0	0.0	0.0	0.0	2582000.0	0.0	0.0	1.94	1.15	0.87	0.0300000000002	3.54	0.17	0.49	0.13	3.26	0.0799999999999	1.25	0.92	0.21	AAA757.CD3.location-a.X5.Y15.tile.tissue.png	129	1	2000	129	e14e2a628eb8c07fd0b9566d6848149f	0	0	0	0	0	0	0	0	0	0	0	0	0	/home/dhl_ec/bnelissen/Slides/CD3_manuscript/CD3_slides/AAA757.CD3.location-a/AAA757.CD3.location-a.run1	255	1.0	0.06	1.0	0.06	0.0	-11.778104048	0.0	2.39609832186
1428.0	2004223.0	591.0	23386.0	2004223.0	4000000.0	12.0	11.0	1.46	2.34	1.09	0.04	6.2	0.37	0.7	0.13	7.87	0.27	2.14	1.45	0.38	AAA757.CD3.location-a.X5.Y2.tile.tissue.png	130	1	2000	130	4a4caaac777badd04d4a04f626ecb86a	0	0	0	0	0	0	0	0	0	0	0	0	0	/home/dhl_ec/bnelissen/Slides/CD3_manuscript/CD3_slides/AAA757.CD3.location-a/AAA757.CD3.location-a.run1	255	0.7	0.06	0.7	0.06	-9.59684606846	-11.5475743179	1.96094431123	0.99079634375
0.0	14457.0	0.0	664.0	14457.0	4000000.0	0.0	1.0	0.89	1.96	1.08	0.0500000000002	6.28	0.46	0.9	0.19	6.12	0.13	1.95	1.45	0.33	AAA757.CD3.location-a.X5.Y3.tile.tissue.png	131	1	2000	131	ccee66f1a7b24e000d9b4e4d709930d4	0	0	0	0	0	0	0	0	0	0	0	0	0	/home/dhl_ec/bnelissen/Slides/CD3_manuscript/CD3_slides/AAA757.CD3.location-a/AAA757.CD3.location-a.run1	255	0.7	0.06	0.7	0.06	-9.11810187903	-11.9016649379	3.18448337967	2.64929978784
357.0	114441.0	88.0	2473.0	114441.0	4000000.0	1.0	2.0	1.56	1.32	1.08	0.0499999999997	5.97	0.32	0.71	0.18	5.89	0.19	1.88	1.4	0.32	AAA757.CD3.location-a.X5.Y4.tile.tissue.png	132	1	2000	132	c32dda4ffd22b31e591b2c38f4059361	0	0	0	0	0	0	0	0	0	0	0	0	0	/home/dhl_ec/bnelissen/Slides/CD3_manuscript/CD3_slides/AAA757.CD3.location-a/AAA757.CD3.location-a.run1	255	0.7	0.06	0.7	0.06	-8.30696735299	-11.08654195	1.48068507202	1.30739042847
536.0	3143417.0	210.0	11472.0	3143417.0	4000000.0	3.0	2.0	2.27	1.45	1.01	0.04	5.96	0.33	0.64	0.0799999999999	7.64	0.3	1.95	1.34	0.36	AAA757.CD3.location-a.X5.Y5.tile.tissue.png	133	1	2000	133	f353081d987dd9f430cf1ac913a3a1d4	0	0	0	0	0	0	0	0	0	0	0	0	0	/home/dhl_ec/bnelissen/Slides/CD3_manuscript/CD3_slides/AAA757.CD3.location-a/AAA757.CD3.location-a.run1	255	0.7	0.06	0.7	0.06	-9.41098723432	-11.5790234018	2.1318570946	0.515158460938
8941.0	3260910.0	3704.0	18319.0	3260910.0	4000000.0	76.0	1.0	2.04	1.79	1.25	0.04	6.44	0.55	0.69	0.0799999999999	7.79	0.29	1.97	1.35	0.39	AAA757.CD3.location-a.X5.Y6.tile.tissue.png	134	1	2000	134	364240e4a248a4d38c002e8e2e455d3e	0	0	0	0	0	0	0	0	0	0	0	0	0	/home/dhl_ec/bnelissen/Slides/CD3_manuscript/CD3_slides/AAA757.CD3.location-a/AAA757.CD3.location-a.run1	255	0.7	0.06	0.7	0.06	-9.60761724328	-12.2511636746	4.15722675322	0.68464446875
2741.0	3325856.0	1280.0	16663.0	3325856.0	4000000.0	25.0	2.0	1.87	2.11	1.43	0.04	5.88	0.39	0.86	0.0799999999999	7.79	0.3	1.95	1.35	0.36	AAA757.CD3.location-a.X5.Y7.tile.tissue.png	135	1	2000	135	710b4b0d8bb60ad6873aa7c78be1e80b	0	0	0	0	0	0	0	0	0	0	0	0	0	/home/dhl_ec/bnelissen/Slides/CD3_manuscript/CD3_slides/AAA757.CD3.location-a/AAA757.CD3.location-a.run1	255	0.7	0.06	0.7	0.06	-9.70905964014	-11.9966382343	3.72973508952	0.559910421875
3093.0	3841173.0	1001.0	15736.0	3841173.0	4000000.0	17.0	2.0	1.43	1.33	1.0	0.04	5.64	0.33	0.63	0.0599999999999	8.14	0.32	1.95	1.35	0.54	AAA757.CD3.location-a.X5.Y8.tile.tissue.png	136	1	2000	136	aad90f42479be0e350b4098585b54b4d	0	0	0	0	0	0	0	0	0	0	0	0	0	/home/dhl_ec/bnelissen/Slides/CD3_manuscript/CD3_slides/AAA757.CD3.location-a/AAA757.CD3.location-a.run1	255	0.7	0.06	0.7	0.06	-9.43821535638	-11.4702423863	2.57444185856	0.356160203125
4915.0	3898496.0	2294.0	12198.0	3898496.0	4000000.0	47.0	1.0	2.03	1.74	1.31	0.0400000000004	6.32	0.34	0.66	0.0499999999997	8.18	0.31	1.95	1.34	0.349999999999	AAA757.CD3.location-a.X5.Y9.tile.tissue.png	137	1	2000	137	925cf4a807c6b42882d9196a13744349	0	0	0	0	0	0	0	0	0	0	0	0	0	/home/dhl_ec/bnelissen/Slides/CD3_manuscript/CD3_slides/AAA757.CD3.location-a/AAA757.CD3.location-a.run1	255	0.7	0.06	0.7	0.06	-9.70083880233	-11.4004960366	2.7129865157	0.269494148438
0.0	36349.0	0.0	2439.0	36349.0	4000000.0	0.0	4.0	0.95	1.74	0.99	0.0499999999997	6.19	0.5	0.77	0.2	5.67	0.13	1.94	1.44	0.32	AAA757.CD3.location-a.X6.Y0.tile.tissue.png	138	1	2000	138	11c732132c15f8cadedfcb47c2ce5e6f	0	0	0	0	0	0	0	0	0	0	0	0	0	/home/dhl_ec/bnelissen/Slides/CD3_manuscript/CD3_slides/AAA757.CD3.location-a/AAA757.CD3.location-a.run1	255	0.7	0.06	0.7	0.06	0.0	-11.7122732989	2.68160188382	2.27481872559
5971.0	3240978.0	2814.0	19891.0	3240978.0	4000000.0	59.0	2.0	0.88	1.04	0.99	0.0400000000004	5.82	0.33	0.63	0.0799999999999	7.75	0.3	1.97	1.34	0.36	AAA757.CD3.location-a.X6.Y1.tile.tissue.png	139	1	2000	139	8a13028f04cac347c01af86e9452a272	0	0	0	0	0	0	0	0	0	0	0	0	0	/home/dhl_ec/bnelissen/Slides/CD3_manuscript/CD3_slides/AAA757.CD3.location-a/AAA757.CD3.location-a.run1	255	0.7	0.06	0.7	0.06	-9.51435886215	-12.1747804331	2.49341915947	0.540831953125
453.0	3523996.0	232.0	23060.0	3523996.0	4000000.0	5.0	3.0	1.34	1.28	1.3	0.04	5.69	0.34	0.62	0.0699999999997	7.91	0.31	1.97	1.37	0.85	AAA757.CD3.location-a.X6.Y10.tile.tissue.png	140	1	2000	140	28f78adb4ddf4c56de34d815beec32e4	0	0	0	0	0	0	0	0	0	0	0	0	0	/home/dhl_ec/bnelissen/Slides/CD3_manuscript/CD3_slides/AAA757.CD3.location-a/AAA757.CD3.location-a.run1	255	0.7	0.06	0.7	0.06	-9.54038023396	-11.5790961725	2.3738453918	0.285004742187
58.0	3405584.0	39.0	38292.0	3405584.0	4000000.0	1.0	12.0	1.2	1.32	1.23	0.04	5.75	0.35	0.66	0.0700000000002	7.88	0.31	2.01	1.4	0.59	AAA757.CD3.location-a.X6.Y11.tile.tissue.png	141	1	2000	141	85a14a5efdca637d5f169f69b37b8bac	0	0	0	0	0	0	0	0	0	0	0	0	0	/home/dhl_ec/bnelissen/Slides/CD3_manuscript/CD3_slides/AAA757.CD3.location-a/AAA757.CD3.location-a.run1	255	0.7	0.06	0.7	0.06	-9.43644807725	-10.3613025013	2.64185933405	0.327878925781
1134.0	3710257.0	601.0	25889.0	3710257.0	4000000.0	16.0	6.0	1.75	1.79	1.12	0.0300000000002	6.49	0.58	0.66	0.0599999999999	8.06	0.31	1.98	1.37	0.57	AAA757.CD3.location-a.X6.Y12.tile.tissue.png	142	1	2000	142	6bad36a85b419fd6790ba8e7411bd187	0	0	0	0	0	0	0	0	0	0	0	0	0	/home/dhl_ec/bnelissen/Slides/CD3_manuscript/CD3_slides/AAA757.CD3.location-a/AAA757.CD3.location-a.run1	255	0.7	0.06	0.7	0.06	-9.51267762817	-11.0598205869	1.72941371038	0.115475336914
1458.0	3966957.0	748.0	10128.0	3966957.0	4000000.0	17.0	1.0	1.73	1.25	0.98	0.04	5.83	0.570000000001	0.69	0.0600000000004	8.47	0.33	2.04	1.42	0.37	AAA757.CD3.location-a.X6.Y13.tile.tissue.png	143	1	2000	143	ec5b7f7c0e3c7cced4aef1af3e490cd4	0	0	0	0	0	0	0	0	0	0	0	0	0	/home/dhl_ec/bnelissen/Slides/CD3_manuscript/CD3_slides/AAA757.CD3.location-a/AAA757.CD3.location-a.run1	255	0.7	0.06	0.7	0.06	-9.1868855231	-11.9671028012	1.34389012522	0.141334236328
70.0	3854363.0	40.0	13347.0	3854363.0	4000000.0	1.0	2.0	0.72	0.9	1.01	0.0400000000004	5.78	0.33	0.66	0.0500000000002	8.35	0.34	2.03	1.41	0.38	AAA757.CD3.location-a.X6.Y14.tile.tissue.png	144	1	2000	144	99e132475e5622a93fba0571cd63abe2	0	0	0	0	0	0	0	0	0	0	0	0	0	/home/dhl_ec/bnelissen/Slides/CD3_manuscript/CD3_slides/AAA757.CD3.location-a/AAA757.CD3.location-a.run1	255	0.7	0.06	0.7	0.06	-8.71736788822	-11.1220042855	1.3517478471	0.18318071875
0.0	88215.0	0.0	5826.0	88215.0	2582000.0	0.0	7.0	0.51	0.69	0.74	0.0300000000002	5.25	0.23	0.48	0.26	3.33	0.0799999999999	1.18	0.86	0.21	AAA757.CD3.location-a.X6.Y15.tile.tissue.png	145	1	2000	145	5a43ac087cdf09a68aff69100022dadc	0	0	0	0	0	0	0	0	0	0	0	0	0	/home/dhl_ec/bnelissen/Slides/CD3_manuscript/CD3_slides/AAA757.CD3.location-a/AAA757.CD3.location-a.run1	255	0.7	0.06	0.7	0.06	0.0	-11.7032463763	4.37605636796	2.83908184895
614.0	510951.0	265.0	9300.0	510951.0	4000000.0	5.0	5.0	1.49	1.57	1.19	0.04	7.05	0.35	0.68	0.18	6.77	0.22	1.88	1.35	0.32	AAA757.CD3.location-a.X6.Y2.tile.tissue.png	146	1	2000	146	93f6ac9a6a9d249f08c12a879537e386	0	0	0	0	0	0	0	0	0	0	0	0	0	/home/dhl_ec/bnelissen/Slides/CD3_manuscript/CD3_slides/AAA757.CD3.location-a/AAA757.CD3.location-a.run1	255	0.7	0.06	0.7	0.06	-9.24592150338	-11.5236283517	2.17832906959	0.504075320312
1697.0	3013553.0	804.0	12605.0	3013553.0	4000000.0	16.0	2.0	1.34	1.28	0.99	0.04	6.24	0.35	0.699999999999	0.1	8.54	0.31	2.13	1.44	0.57	AAA757.CD3.location-a.X6.Y3.tile.tissue.png	147	1	2000	147	882b1b8f99578777428c4460144fc2d8	0	0	0	0	0	0	0	0	0	0	0	0	0	/home/dhl_ec/bnelissen/Slides/CD3_manuscript/CD3_slides/AAA757.CD3.location-a/AAA757.CD3.location-a.run1	255	0.7	0.06	0.7	0.06	-9.62165681303	-11.5742391299	1.83862030649	0.517000851562
753.0	1708661.0	354.0	9514.0	1708661.0	4000000.0	8.0	2.0	0.71	0.9	1.08	0.0500000000002	6.26	0.35	0.69	0.13	7.57	0.26	2.12	1.44	0.61	AAA757.CD3.location-a.X6.Y4.tile.tissue.png	148	1	2000	148	13fb78d80861629bd04d1d1545212cff	0	0	0	0	0	0	0	0	0	0	0	0	0	/home/dhl_ec/bnelissen/Slides/CD3_manuscript/CD3_slides/AAA757.CD3.location-a/AAA757.CD3.location-a.run1	255	0.7	0.06	0.7	0.06	-9.32739489236	-11.4706420009	1.85408718712	0.598264058594
1723.0	1120373.0	803.0	11566.0	1120373.0	4000000.0	19.0	4.0	1.05	1.36	0.98	0.04	5.94	0.32	0.65	0.16	6.59	0.22	1.98	1.38	0.96	AAA757.CD3.location-a.X6.Y5.tile.tissue.png	149	1	2000	149	8e2ecf04c7119f2d7d73671385840c35	0	0	0	0	0	0	0	0	0	0	0	0	0	/home/dhl_ec/bnelissen/Slides/CD3_manuscript/CD3_slides/AAA757.CD3.location-a/AAA757.CD3.location-a.run1	255	0.7	0.06	0.7	0.06	-9.62043679829	-11.607307876	2.72210997413	0.564719429687
1839.0	3578132.0	722.0	17308.0	3578132.0	4000000.0	12.0	2.0	1.05	1.12	1.02	0.0500000000002	10.95	0.33	0.65	0.0700000000002	8.03	0.3	1.99	1.35	0.64	AAA757.CD3.location-a.X6.Y6.tile.tissue.png	150	1	2000	150	0de9b563d0d7d599322e79cc907a7bcd	0	0	0	0	0	0	0	0	0	0	0	0	0	/home/dhl_ec/bnelissen/Slides/CD3_manuscript/CD3_slides/AAA757.CD3.location-a/AAA757.CD3.location-a.run1	255	0.7	0.06	0.7	0.06	-9.54235004364	-11.6093999531	2.51884277613	0.273383125
3800.0	3640810.0	1753.0	14328.0	3640810.0	4000000.0	35.0	1.0	0.99	1.64	1.21	0.04	5.72	0.33	0.64	0.0700000000002	8.26	0.35	1.99	1.36	0.51	AAA757.CD3.location-a.X6.Y7.tile.tissue.png	151	1	2000	151	d7f0998cec63058a7cbf78978458fba9	0	0	0	0	0	0	0	0	0	0	0	0	0	/home/dhl_ec/bnelissen/Slides/CD3_manuscript/CD3_slides/AAA757.CD3.location-a/AAA757.CD3.location-a.run1	255	0.7	0.06	0.7	0.06	-9.4165108095	-12.2975315894	2.51174737008	0.373474929688
4542.0	3802032.0	1912.0	14113.0	3802032.0	4000000.0	38.0	7.0	1.55	2.16	0.99	0.0400000000004	5.82	0.34	0.64	0.0599999999999	8.36	0.41	2.15	1.34	0.53	AAA757.CD3.location-a.X6.Y8.tile.tissue.png	152	1	2000	152	23da77e728c988deee279598c9f391c9	0	0	0	0	0	0	0	0	0	0	0	0	0	/home/dhl_ec/bnelissen/Slides/CD3_manuscript/CD3_slides/AAA757.CD3.location-a/AAA757.CD3.location-a.run1	255	0.7	0.06	0.7	0.06	-9.33134644454	-12.0141056096	2.35918574326	0.312862257812
2815.0	3502781.0	1379.0	23240.0	3502781.0	4000000.0	31.0	11.0	1.27	1.49	0.98	0.04	5.69	0.34	0.66	0.0700000000002	8.22	0.34	2.0	1.35	0.55	AAA757.CD3.location-a.X6.Y9.tile.tissue.png	153	1	2000	153	83f260a91979d5123a307f0779b0af92	0	0	0	0	0	0	0	0	0	0	0	0	0	/home/dhl_ec/bnelissen/Slides/CD3_manuscript/CD3_slides/AAA757.CD3.location-a/AAA757.CD3.location-a.run1	255	0.7	0.06	0.7	0.06	-9.73617571962	-11.7063292826	2.88366827832	0.304942976563
0.0	103073.0	0.0	2856.0	103073.0	4000000.0	0.0	2.0	1.03	1.44	0.99	0.0500000000002	6.49	0.32	0.79	0.18	5.6	0.13	1.98	1.43	0.51	AAA757.CD3.location-a.X7.Y0.tile.tissue.png	154	1	2000	154	11f4ba0ea7a0f041960792d3365f3253	0	0	0	0	0	0	0	0	0	0	0	0	0	/home/dhl_ec/bnelissen/Slides/CD3_manuscript/CD3_slides/AAA757.CD3.location-a/AAA757.CD3.location-a.run1	255	0.7	0.06	0.7	0.06	-8.64882993364	-12.0218726713	3.30284232977	1.01843472949
1345.0	2558726.0	626.0	35009.0	2558726.0	4000000.0	13.0	7.0	0.92	1.08	1.09	0.0499999999997	7.19	0.37	0.69	0.11	8.27	0.29	2.19	1.45	0.59	AAA757.CD3.location-a.X7.Y1.tile.tissue.png	155	1	2000	155	a3b52bf16c019321126c70e5fad7c0a0	0	0	0	0	0	0	0	0	0	0	0	0	0	/home/dhl_ec/bnelissen/Slides/CD3_manuscript/CD3_slides/AAA757.CD3.location-a/AAA757.CD3.location-a.run1	255	0.7	0.06	0.7	0.06	-9.78174746021	-12.1713089925	2.82677489367	0.788051953125
2256.0	2573381.0	1004.0	30031.0	2573381.0	4000000.0	23.0	11.0	1.15	1.22	1.08	0.04	6.38	0.37	0.68	0.11	8.26	0.3	2.16	1.46	0.52	AAA757.CD3.location-a.X7.Y10.tile.tissue.png	156	1	2000	156	eb2df8faa541a8b930c079626c009c64	0	0	0	0	0	0	0	0	0	0	0	0	0	/home/dhl_ec/bnelissen/Slides/CD3_manuscript/CD3_slides/AAA757.CD3.location-a/AAA757.CD3.location-a.run1	255	0.7	0.06	0.7	0.06	-9.34576425799	-11.6418326138	2.23594083563	0.404523820313
1499.0	3448521.0	751.0	25902.0	3448521.0	4000000.0	18.0	3.0	1.38	1.72	1.02	0.04	6.21	0.36	0.69	0.0799999999999	8.76	0.32	2.11	1.43	0.57	AAA757.CD3.location-a.X7.Y11.tile.tissue.png	157	1	2000	157	4006b131ed9ca0c8d10c5300fe281a99	0	0	0	0	0	0	0	0	0	0	0	0	0	/home/dhl_ec/bnelissen/Slides/CD3_manuscript/CD3_slides/AAA757.CD3.location-a/AAA757.CD3.location-a.run1	255	0.7	0.06	0.7	0.06	-9.44266926145	-11.6739592255	1.97867254112	0.294508140625
8254.0	3874392.0	4130.0	10822.0	3874392.0	4000000.0	92.0	3.0	1.4	1.25	1.09	0.0400000000004	6.43	0.35	0.67	0.0600000000004	9.21	0.35	2.1	1.44	0.59	AAA757.CD3.location-a.X7.Y12.tile.tissue.png	158	1	2000	158	80b6b678daa2ab697d7a2ecad466ce40	0	0	0	0	0	0	0	0	0	0	0	0	0	/home/dhl_ec/bnelissen/Slides/CD3_manuscript/CD3_slides/AAA757.CD3.location-a/AAA757.CD3.location-a.run1	255	0.7	0.06	0.7	0.06	-9.4847092619	-11.9505520923	1.71026811225	0.257533785156
3913.0	3535120.0	1997.0	13420.0	3535120.0	4000000.0	43.0	2.0	1.0	1.18	1.09	0.0500000000002	6.17	0.35	0.7	0.0700000000002	8.92	0.33	2.07	1.43	0.64	AAA757.CD3.location-a.X7.Y13.tile.tissue.png	159	1	2000	159	95ba19c59267852a0504642acd183d24	0	0	0	0	0	0	0	0	0	0	0	0	0	/home/dhl_ec/bnelissen/Slides/CD3_manuscript/CD3_slides/AAA757.CD3.location-a/AAA757.CD3.location-a.run1	255	0.7	0.06	0.7	0.06	-9.3971703076	-11.2793781842	1.39227949525	0.206935039062
1237.0	3873525.0	537.0	10486.0	3873525.0	4000000.0	13.0	1.0	1.52	1.3	1.03	0.04	7.0	0.32	0.65	0.0599999999999	8.13	0.32	1.93	1.35	0.65	AAA757.CD3.location-a.X7.Y14.tile.tissue.png	160	1	2000	160	7afe54014792279aeb66c25d27caaab5	0	0	0	0	0	0	0	0	0	0	0	0	0	/home/dhl_ec/bnelissen/Slides/CD3_manuscript/CD3_slides/AAA757.CD3.location-a/AAA757.CD3.location-a.run1	255	0.7	0.06	0.7	0.06	-9.15645964934	-11.5599083893	1.49121791214	0.210954789063
885.0	88926.0	282.0	4561.0	88926.0	2582000.0	7.0	6.0	0.92	0.57	0.68	0.0300000000002	4.79	0.34	0.62	0.12	4.58	0.14	1.34	0.93	0.38	AAA757.CD3.location-a.X7.Y15.tile.tissue.png	161	1	2000	161	4924c782da33875415ebecbe15f2d682	0	0	0	0	0	0	0	0	0	0	0	0	0	/home/dhl_ec/bnelissen/Slides/CD3_manuscript/CD3_slides/AAA757.CD3.location-a/AAA757.CD3.location-a.run1	255	0.7	0.06	0.7	0.06	-9.86883825209	-11.7539586607	4.33218921888	1.11067611257
999.0	2803200.0	555.0	16111.0	2803200.0	4000000.0	13.0	4.0	1.1	1.5	1.08	0.0400000000004	6.62	0.35	0.71	0.0999999999999	8.33	0.3	2.11	1.45	0.62	AAA757.CD3.location-a.X7.Y2.tile.tissue.png	162	1	2000	162	eea30dbfcd44a0db476f493409bf59e3	0	0	0	0	0	0	0	0	0	0	0	0	0	/home/dhl_ec/bnelissen/Slides/CD3_manuscript/CD3_slides/AAA757.CD3.location-a/AAA757.CD3.location-a.run1	255	0.7	0.06	0.7	0.06	-9.23449261691	-12.1895543319	3.02613431878	0.554492234375
312.0	57526.0	95.0	2567.0	57526.0	4000000.0	1.0	3.0	0.9	0.89	1.08	0.0499999999997	6.27	0.35	0.71	0.2	6.48	0.2	1.98	1.43	0.63	AAA757.CD3.location-a.X7.Y3.tile.tissue.png	163	1	2000	163	e1cb224de5a8c3a373fea86a21743f7f	0	0	0	0	0	0	0	0	0	0	0	0	0	/home/dhl_ec/bnelissen/Slides/CD3_manuscript/CD3_slides/AAA757.CD3.location-a/AAA757.CD3.location-a.run1	255	0.7	0.06	0.7	0.06	-9.89509363253	-12.0635289213	3.59185665817	1.24183870801
53.0	2280245.0	32.0	19879.0	2280245.0	4000000.0	1.0	3.0	1.45	1.51	1.01	0.0500000000002	7.84	0.34	0.68	0.11	7.12	0.26	1.98	1.43	0.56	AAA757.CD3.location-a.X7.Y4.tile.tissue.png	164	1	2000	164	8265370b0483bb91cc272946f289f210	0	0	0	0	0	0	0	0	0	0	0	0	0	/home/dhl_ec/bnelissen/Slides/CD3_manuscript/CD3_slides/AAA757.CD3.location-a/AAA757.CD3.location-a.run1	255	0.7	0.06	0.7	0.06	-9.55721288439	-11.9520586832	2.41494909073	0.545600664062
2940.0	2559853.0	1235.0	11103.0	2559853.0	4000000.0	26.0	2.0	0.9	1.04	1.08	0.04	6.28	0.35	0.68	0.0999999999999	8.25	0.28	2.03	1.39	1.13	AAA757.CD3.location-a.X7.Y5.tile.tissue.png	165	1	2000	165	4cd7a10f036443d682930819ff51b8ef	0	0	0	0	0	0	0	0	0	0	0	0	0	/home/dhl_ec/bnelissen/Slides/CD3_manuscript/CD3_slides/AAA757.CD3.location-a/AAA757.CD3.location-a.run1	255	0.7	0.06	0.7	0.06	-9.72883953745	-11.6403681458	2.34791748162	0.649711570313
3300.0	2911536.0	1522.0	15478.0	2911536.0	4000000.0	28.0	3.0	1.86	1.55	0.98	0.04	7.35	0.36	0.69	0.0900000000001	8.49	0.3	2.12	1.44	0.64	AAA757.CD3.location-a.X7.Y6.tile.tissue.png	166	1	2000	166	3fedf1d05ed7fcdd8b485dd60ccc2639	0	0	0	0	0	0	0	0	0	0	0	0	0	/home/dhl_ec/bnelissen/Slides/CD3_manuscript/CD3_slides/AAA757.CD3.location-a/AAA757.CD3.location-a.run1	255	0.7	0.06	0.7	0.06	-9.34891666404	-11.8822386229	2.23242256151	0.4717464375
2919.0	3912817.0	1181.0	10470.0	3912817.0	4000000.0	25.0	3.0	1.13	1.19	1.09	0.04	6.69	0.38	0.68	0.0599999999999	8.25	0.49	2.02	1.34	0.8	AAA757.CD3.location-a.X7.Y7.tile.tissue.png	167	1	2000	167	68ed23d623a95e975c49e3d2083470a0	0	0	0	0	0	0	0	0	0	0	0	0	0	/home/dhl_ec/bnelissen/Slides/CD3_manuscript/CD3_slides/AAA757.CD3.location-a/AAA757.CD3.location-a.run1	255	0.7	0.06	0.7	0.06	-9.775530961	-11.5374283972	2.08198133216	0.28874571875
12511.0	3810675.0	6011.0	17610.0	3810675.0	4000000.0	130.0	1.0	1.75	2.12	1.27	0.04	6.01	0.36	0.7	0.0599999999999	9.31	0.36	2.1	1.45	0.61	AAA757.CD3.location-a.X7.Y8.tile.tissue.png	168	1	2000	168	49b540f3b34a10089677152e31f93271	0	0	0	0	0	0	0	0	0	0	0	0	0	/home/dhl_ec/bnelissen/Slides/CD3_manuscript/CD3_slides/AAA757.CD3.location-a/AAA757.CD3.location-a.run1	255	0.7	0.06	0.7	0.06	-9.53265209136	-12.1863521785	2.16424032845	0.305866382813
8288.0	3954160.0	3687.0	10289.0	3954160.0	4000000.0	74.0	1.0	1.44	1.28	0.99	0.04	9.46	0.36	0.86	0.0499999999997	8.29	0.31	1.92	1.35	0.62	AAA757.CD3.location-a.X7.Y9.tile.tissue.png	169	1	2000	169	ceb57c18e0f8c71d69a4b520985bfe15	0	0	0	0	0	0	0	0	0	0	0	0	0	/home/dhl_ec/bnelissen/Slides/CD3_manuscript/CD3_slides/AAA757.CD3.location-a/AAA757.CD3.location-a.run1	255	0.7	0.06	0.7	0.06	-9.8950167085	-11.8448649993	2.98710994445	0.33033371875
59.0	808399.0	35.0	7862.0	808399.0	4000000.0	1.0	2.0	1.04	2.21	1.05	0.0499999999997	6.6	0.35	0.74	0.17	7.07	0.23	2.07	1.46	0.57	AAA757.CD3.location-a.X8.Y1.tile.tissue.png	170	1	2000	170	a6f7ace4472391a148cca7e29fc86504	0	0	0	0	0	0	0	0	0	0	0	0	0	/home/dhl_ec/bnelissen/Slides/CD3_manuscript/CD3_slides/AAA757.CD3.location-a/AAA757.CD3.location-a.run1	255	0.7	0.06	0.7	0.06	-9.57095697692	-11.9057702647	2.62882661802	1.56685766016
6932.0	3826387.0	3282.0	11805.0	3826387.0	4000000.0	70.0	2.0	1.48	1.93	0.99	0.04	5.74	0.32	0.639999999999	0.0599999999999	8.67	0.32	1.99	1.35	1.31	AAA757.CD3.location-a.X8.Y10.tile.tissue.png	171	1	2000	171	a77fe8171320f2a275067d3863099ac0	0	0	0	0	0	0	0	0	0	0	0	0	0	/home/dhl_ec/bnelissen/Slides/CD3_manuscript/CD3_slides/AAA757.CD3.location-a/AAA757.CD3.location-a.run1	255	0.7	0.06	0.7	0.06	-9.32939375013	-12.3428576616	1.48269691856	0.248957453125
15527.0	2983338.0	6933.0	19009.0	2983338.0	4000000.0	137.0	4.0	1.84	1.49	1.0	0.04	6.12	0.32	0.72	0.0800000000004	7.71	0.28	1.99	1.39	1.27	AAA757.CD3.location-a.X8.Y11.tile.tissue.png	172	1	2000	172	19e243bec68996b87e9e6b427230311b	0	0	0	0	0	0	0	0	0	0	0	0	0	/home/dhl_ec/bnelissen/Slides/CD3_manuscript/CD3_slides/AAA757.CD3.location-a/AAA757.CD3.location-a.run1	255	0.7	0.06	0.7	0.06	-9.6472900552	-12.1411979809	2.20189780928	0.507467140625
5791.0	2963792.0	2681.0	17170.0	2963792.0	4000000.0	60.0	2.0	1.59	1.27	1.09	0.0500000000002	6.35	0.34	0.69	0.0999999999999	8.67	0.31	2.13	1.45	0.58	AAA757.CD3.location-a.X8.Y12.tile.tissue.png	173	1	2000	173	211d63958bf9c7cee9cd2f1f7c922638	0	0	0	0	0	0	0	0	0	0	0	0	0	/home/dhl_ec/bnelissen/Slides/CD3_manuscript/CD3_slides/AAA757.CD3.location-a/AAA757.CD3.location-a.run1	255	0.7	0.06	0.7	0.06	-9.34839049369	-11.6017722461	1.77646012178	0.312747007812
4359.0	3833685.0	2111.0	13590.0	3833685.0	4000000.0	44.0	1.0	1.58	1.21	1.01	0.0400000000004	7.54	0.35	0.7	0.0700000000002	9.13	0.34	2.11	1.45	0.809999999999	AAA757.CD3.location-a.X8.Y13.tile.tissue.png	174	1	2000	174	787f762ae3a7543fb15e86f103fdcb19	0	0	0	0	0	0	0	0	0	0	0	0	0	/home/dhl_ec/bnelissen/Slides/CD3_manuscript/CD3_slides/AAA757.CD3.location-a/AAA757.CD3.location-a.run1	255	0.7	0.06	0.7	0.06	-9.28423316421	-12.0589117711	1.30983036324	0.156389234375
7842.0	2790848.0	3280.0	10220.0	2790848.0	4000000.0	69.0	1.0	1.06	1.13	1.04	0.0500000000002	6.21	0.43	0.8	0.0900000000001	7.5	0.29	1.94	1.39	1.02	AAA757.CD3.location-a.X8.Y14.tile.tissue.png	175	1	2000	175	aa167a42ecd6e5cec123e7acb75fd07a	0	0	0	0	0	0	0	0	0	0	0	0	0	/home/dhl_ec/bnelissen/Slides/CD3_manuscript/CD3_slides/AAA757.CD3.location-a/AAA757.CD3.location-a.run1	255	0.7	0.06	0.7	0.06	-8.91738372606	-11.7434186767	1.60301550878	0.50004728125
0.0	0.0	0.0	0.0	0.0	2582000.0	0.0	0.0	1.38	0.93	0.72	0.0300000000002	3.07	0.16	0.52	0.13	2.53	0.0799999999999	1.16	0.88	0.96	AAA757.CD3.location-a.X8.Y15.tile.tissue.png	176	1	2000	176	22d143c77626aa163f439b820de99e67	0	0	0	0	0	0	0	0	0	0	0	0	0	/home/dhl_ec/bnelissen/Slides/CD3_manuscript/CD3_slides/AAA757.CD3.location-a/AAA757.CD3.location-a.run1	255	1.0	0.06	1.0	0.06	0.0	0.0	0.0	5.91749573974
4947.0	3206940.0	2182.0	25155.0	3206940.0	4000000.0	44.0	7.0	1.73	1.77	1.03	0.04	5.95	0.33	0.69	0.0899999999997	8.79	0.33	2.13	1.45	0.61	AAA757.CD3.location-a.X8.Y2.tile.tissue.png	177	1	2000	177	ebf0f3bf5b886a8fb56c0a0b0e2f0c5a	0	0	0	0	0	0	0	0	0	0	0	0	0	/home/dhl_ec/bnelissen/Slides/CD3_manuscript/CD3_slides/AAA757.CD3.location-a/AAA757.CD3.location-a.run1	255	0.7	0.06	0.7	0.06	-9.45839339865	-12.1083190288	2.60543526932	0.4549645
445.0	611258.0	148.0	7462.0	611258.0	4000000.0	2.0	3.0	0.84	1.09	1.08	0.0599999999999	6.48	0.42	0.69	0.16	6.04	0.2	2.15	1.34	0.46	AAA757.CD3.location-a.X8.Y3.tile.tissue.png	178	1	2000	178	99386cbfdfd9aeac4fbeb22c21458a7f	0	0	0	0	0	0	0	0	0	0	0	0	0	/home/dhl_ec/bnelissen/Slides/CD3_manuscript/CD3_slides/AAA757.CD3.location-a/AAA757.CD3.location-a.run1	255	0.7	0.06	0.7	0.06	-9.05183636209	-11.9595552165	2.42517731397	1.65520157422
962.0	1044906.0	409.0	9550.0	1044906.0	4000000.0	9.0	3.0	1.65	1.86	0.99	0.0499999999997	5.7	0.33	0.67	0.15	6.52	0.21	1.88	1.37	0.57	AAA757.CD3.location-a.X8.Y4.tile.tissue.png	179	1	2000	179	df9359d6e2e0feb070b72546c5decc3a	0	0	0	0	0	0	0	0	0	0	0	0	0	/home/dhl_ec/bnelissen/Slides/CD3_manuscript/CD3_slides/AAA757.CD3.location-a/AAA757.CD3.location-a.run1	255	0.7	0.06	0.7	0.06	-9.4667013867	-11.5525965342	2.17869461474	1.29005260547
22266.0	3662756.0	10023.0	21941.0	3662756.0	4000000.0	207.0	6.0	1.38	1.36	0.98	0.04	5.9	0.36	0.69	0.0699999999997	9.16	0.34	2.1	1.43	0.57	AAA757.CD3.location-a.X8.Y5.tile.tissue.png	180	1	2000	180	42862559258f294c62d1dc212adca558	0	0	0	0	0	0	0	0	0	0	0	0	0	/home/dhl_ec/bnelissen/Slides/CD3_manuscript/CD3_slides/AAA757.CD3.location-a/AAA757.CD3.location-a.run1	255	0.7	0.06	0.7	0.06	-9.55630369748	-11.8792274562	2.56702432611	0.510024859375
12039.0	3232109.0	5774.0	27641.0	3232109.0	4000000.0	120.0	7.0	1.03	1.16	1.09	0.0499999999997	6.34	0.34	0.67	0.0799999999999	8.87	0.33	2.15	1.68	0.69	AAA757.CD3.location-a.X8.Y6.tile.tissue.png	181	1	2000	181	c592bb90460c9c0f8a5ce039eeab1ebe	0	0	0	0	0	0	0	0	0	0	0	0	0	/home/dhl_ec/bnelissen/Slides/CD3_manuscript/CD3_slides/AAA757.CD3.location-a/AAA757.CD3.location-a.run1	255	0.7	0.06	0.7	0.06	-9.61038565017	-11.9931590615	2.39536786559	0.58380453125
16404.0	2555826.0	6230.0	28892.0	2555826.0	4000000.0	123.0	11.0	1.05	1.29	1.01	0.04	6.51	0.36	0.69	0.11	8.44	0.3	2.08	1.39	0.56	AAA757.CD3.location-a.X8.Y7.tile.tissue.png	182	1	2000	182	6ea728610db891109dc5786570c77438	0	0	0	0	0	0	0	0	0	0	0	0	0	/home/dhl_ec/bnelissen/Slides/CD3_manuscript/CD3_slides/AAA757.CD3.location-a/AAA757.CD3.location-a.run1	255	0.7	0.06	0.7	0.06	-9.59300524269	-12.440127439	2.58639842032	0.670044015625
11437.0	3408660.0	5467.0	12513.0	3408660.0	4000000.0	122.0	1.0	1.13	1.73	1.1	0.04	6.06	0.35	0.66	0.0700000000002	8.92	0.34	2.1	1.45	0.57	AAA757.CD3.location-a.X8.Y8.tile.tissue.png	183	1	2000	183	e6129f6dac67001aa63f3d4f0eecde6f	0	0	0	0	0	0	0	0	0	0	0	0	0	/home/dhl_ec/bnelissen/Slides/CD3_manuscript/CD3_slides/AAA757.CD3.location-a/AAA757.CD3.location-a.run1	255	0.7	0.06	0.7	0.06	-9.53922048008	-12.0517003111	1.74325610959	0.36640609375
10012.0	3974028.0	4940.0	9387.0	3974028.0	4000000.0	109.0	1.0	1.53	1.88	1.05	0.04	5.76	0.58	0.66	0.0500000000002	8.3	0.31	1.94	1.35	0.54	AAA757.CD3.location-a.X8.Y9.tile.tissue.png	184	1	2000	184	9b4776a90ad6efe7fa96be64c8f55805	0	0	0	0	0	0	0	0	0	0	0	0	0	/home/dhl_ec/bnelissen/Slides/CD3_manuscript/CD3_slides/AAA757.CD3.location-a/AAA757.CD3.location-a.run1	255	0.7	0.06	0.7	0.06	-9.78275214604	-12.5730931012	1.92778616965	0.300419449219
23612.0	2959483.0	9905.0	17844.0	2959483.0	4000000.0	197.0	4.0	1.31	1.16	1.01	0.04	6.52	0.32	0.64	0.0899999999997	7.81	0.29	1.95	1.35	0.87	AAA757.CD3.location-a.X9.Y10.tile.tissue.png	185	1	2000	185	6410f7987009991e91ddc8d9df44b6ef	0	0	0	0	0	0	0	0	0	0	0	0	0	/home/dhl_ec/bnelissen/Slides/CD3_manuscript/CD3_slides/AAA757.CD3.location-a/AAA757.CD3.location-a.run1	255	0.7	0.06	0.7	0.06	-9.33912049238	-11.8675477666	1.80973210162	0.340376140625
14829.0	3845856.0	6886.0	10122.0	3845856.0	4000000.0	143.0	1.0	1.6	1.56	1.37	0.04	6.86	0.32	0.65	0.0599999999999	8.33	0.33	2.02	1.42	1.51	AAA757.CD3.location-a.X9.Y11.tile.tissue.png	186	1	2000	186	ffde1e35cdc7ddd080e18cc70bd26103	0	0	0	0	0	0	0	0	0	0	0	0	0	/home/dhl_ec/bnelissen/Slides/CD3_manuscript/CD3_slides/AAA757.CD3.location-a/AAA757.CD3.location-a.run1	255	0.7	0.06	0.7	0.06	-9.50484777068	-12.6433831637	1.89980047529	0.299445585937
588.0	3914886.0	333.0	11076.0	3914886.0	4000000.0	6.0	1.0	1.67	1.77	0.99	0.04	5.63	0.33	0.66	0.0599999999995	8.56	0.33	2.09	1.44	0.809999999999	AAA757.CD3.location-a.X9.Y12.tile.tissue.png	187	1	2000	187	76ee75f924473168d504c2d40391cfef	0	0	0	0	0	0	0	0	0	0	0	0	0	/home/dhl_ec/bnelissen/Slides/CD3_manuscript/CD3_slides/AAA757.CD3.location-a/AAA757.CD3.location-a.run1	255	0.7	0.06	0.7	0.06	-9.38572592199	-12.2118835744	1.95208828825	0.202051960938
10752.0	2907995.0	3438.0	18419.0	2907995.0	4000000.0	65.0	2.0	2.55	1.57	1.42	0.04	6.4	0.33	0.659999999999	0.0900000000001	8.6	0.309999999999	2.15	1.46	0.66	AAA757.CD3.location-a.X9.Y13.tile.tissue.png	188	1	2000	188	91d4059407d20bdda4ccb8251564e530	0	0	0	0	0	0	0	0	0	0	0	0	0	/home/dhl_ec/bnelissen/Slides/CD3_manuscript/CD3_slides/AAA757.CD3.location-a/AAA757.CD3.location-a.run1	255	0.7	0.06	0.7	0.06	-9.17559886586	-12.0082095301	2.50427211994	0.450962421875
2327.0	467354.0	996.0	5354.0	467354.0	4000000.0	20.0	1.0	1.55	1.02	1.09	0.0500000000002	6.56	0.57	0.759999999999	0.18	6.05	0.2	1.89	1.37	1.07	AAA757.CD3.location-a.X9.Y14.tile.tissue.png	189	1	2000	189	cdfad8e9196db483f535e30971cc6fb5	0	0	0	0	0	0	0	0	0	0	0	0	0	/home/dhl_ec/bnelissen/Slides/CD3_manuscript/CD3_slides/AAA757.CD3.location-a/AAA757.CD3.location-a.run1	255	0.7	0.06	0.7	0.06	-8.98122849084	-12.041765163	2.16535096944	1.17827690625
0.0	0.0	0.0	0.0	0.0	2582000.0	0.0	0.0	1.38	1.05	0.889999999999	0.0299999999997	3.07	0.18	0.52	0.13	3.32	0.0799999999999	1.25	0.94	0.32	AAA757.CD3.location-a.X9.Y15.tile.tissue.png	190	1	2000	190	9f63f1d55dd4ca84cce6bc445298f338	0	0	0	0	0	0	0	0	0	0	0	0	0	/home/dhl_ec/bnelissen/Slides/CD3_manuscript/CD3_slides/AAA757.CD3.location-a/AAA757.CD3.location-a.run1	255	1.0	0.06	1.0	0.06	0.0	0.0	0.0	4.76532261813
3463.0	909776.0	1037.0	9467.0	909776.0	4000000.0	18.0	3.0	0.91	1.14	1.09	0.0500000000002	6.46	0.35	0.73	0.17	7.18	0.23	2.06	1.45	0.540000000001	AAA757.CD3.location-a.X9.Y2.tile.tissue.png	191	1	2000	191	4eb84760712c221e830c92177cb7fa3e	0	0	0	0	0	0	0	0	0	0	0	0	0	/home/dhl_ec/bnelissen/Slides/CD3_manuscript/CD3_slides/AAA757.CD3.location-a/AAA757.CD3.location-a.run1	255	0.7	0.06	0.7	0.06	-9.69083212984	-11.9282398737	2.7435671854	0.843638664062
1370.0	1319311.0	671.0	15215.0	1319311.0	4000000.0	15.0	1.0	0.840000000001	1.09	1.06	0.0500000000002	6.54	0.36	0.7	0.15	7.42	0.25	2.02	1.44	0.61	AAA757.CD3.location-a.X9.Y3.tile.tissue.png	192	1	2000	192	267adc0ac40819abdb3f19d4febc2fef	0	0	0	0	0	0	0	0	0	0	0	0	0	/home/dhl_ec/bnelissen/Slides/CD3_manuscript/CD3_slides/AAA757.CD3.location-a/AAA757.CD3.location-a.run1	255	0.7	0.06	0.7	0.06	-9.68295035	-11.8242403507	2.53110992265	0.678809992188
0.0	0.0	0.0	0.0	0.0	4000000.0	0.0	0.0	0.87	0.849999999999	1.08	0.0599999999995	5.22	0.28	0.79	0.2	4.6	0.12	1.88	1.45	0.509999999999	AAA757.CD3.location-a.X9.Y4.tile.tissue.png	193	1	2000	193	1c114e07163bf554100b4628238e1935	0	0	0	0	0	0	0	0	0	0	0	0	0	/home/dhl_ec/bnelissen/Slides/CD3_manuscript/CD3_slides/AAA757.CD3.location-a/AAA757.CD3.location-a.run1	255	1.0	0.06	1.0	0.06	0.0	0.0	0.0	4.952474
18845.0	1835649.0	8755.0	11714.0	1835649.0	4000000.0	186.0	4.0	0.920000000001	1.17	1.07	0.0599999999995	6.26	0.36	0.709999999999	0.14	7.89	0.26	2.08	1.4	0.669999999999	AAA757.CD3.location-a.X9.Y5.tile.tissue.png	194	1	2000	194	e09b0d668ffc6bb6cc4bfbb92c070f5e	0	0	0	0	0	0	0	0	0	0	0	0	0	/home/dhl_ec/bnelissen/Slides/CD3_manuscript/CD3_slides/AAA757.CD3.location-a/AAA757.CD3.location-a.run1	255	0.7	0.06	0.7	0.06	-9.50604924075	-11.9434592946	2.30083392139	0.64929896875
24783.0	3557208.0	11650.0	23643.0	3557208.0	4000000.0	259.0	14.0	2.26	1.12	1.01	0.04	5.78	0.320000000001	0.65	0.0600000000004	9.22	0.33	2.12	1.44	0.57	AAA757.CD3.location-a.X9.Y6.tile.tissue.png	195	1	2000	195	9ef25c3801ba3b764c92008aa056bd48	0	0	0	0	0	0	0	0	0	0	0	0	0	/home/dhl_ec/bnelissen/Slides/CD3_manuscript/CD3_slides/AAA757.CD3.location-a/AAA757.CD3.location-a.run1	255	0.7	0.06	0.7	0.06	-9.41937820159	-12.0051568792	1.84515336881	0.343511359375
42828.0	3137952.0	18503.0	12024.0	3137952.0	4000000.0	374.0	4.0	1.06	1.92	1.04	0.0500000000002	6.46	0.33	0.68	0.0900000000001	9.08	0.33	2.12	1.51	0.929999999999	AAA757.CD3.location-a.X9.Y7.tile.tissue.png	196	1	2000	196	08762fa10f45b558228835941fb28ebc	0	0	0	0	0	0	0	0	0	0	0	0	0	/home/dhl_ec/bnelissen/Slides/CD3_manuscript/CD3_slides/AAA757.CD3.location-a/AAA757.CD3.location-a.run1	255	0.7	0.06	0.7	0.06	-9.51302584522	-12.2383569781	1.63826435419	0.542209078125
30002.0	3390129.0	12955.0	14436.0	3390129.0	4000000.0	253.0	1.0	1.14	1.28	1.01	0.04	6.01	0.34	0.690000000001	0.0799999999999	9.15	0.32	2.02	1.37	0.54	AAA757.CD3.location-a.X9.Y8.tile.tissue.png	197	1	2000	197	a362ba032179dc9fa2ee054cb033a2e5	0	0	0	0	0	0	0	0	0	0	0	0	0	/home/dhl_ec/bnelissen/Slides/CD3_manuscript/CD3_slides/AAA757.CD3.location-a/AAA757.CD3.location-a.run1	255	0.7	0.06	0.7	0.06	-9.72233670446	-12.2752369781	2.07039908182	0.501343546875
2164.0	3816760.0	1235.0	12694.0	3816760.0	4000000.0	28.0	3.0	2.53	1.72	1.2	0.04	6.14	0.36	0.700000000001	0.0600000000004	9.18	0.34	2.02	1.39	0.799999999999	AAA757.CD3.location-a.X9.Y9.tile.tissue.png	198	1	2000	198	ff306c22b127a4172c95db6aa21d6e9b	0	0	0	0	0	0	0	0	0	0	0	0	0	/home/dhl_ec/bnelissen/Slides/CD3_manuscript/CD3_slides/AAA757.CD3.location-a/AAA757.CD3.location-a.run1	255	0.7	0.06	0.7	0.06	-9.18259167589	-12.2934958269	1.28071236185	0.210625136719
[truncated: 2 more columns]
