# Supplementary material for: SlideToolkit: An Assistive Toolset for the Histological Quantification of Whole Slide Images
Source: PLoS One. 2014 Nov 5;9(11):e110289. doi: 10.1371/journal.pone.0110289 (PMC4220929; doi:10.1371/journal.pone.0110289)
Supplement: RawData S1 — ICC and BlandAltman plot - measurements and r-script.zip. Measurements of Run1 and Run2, including the code for the calculation of the intraclass correlation coefficient (ICC) and the code for the Bland and Altman plot. (ZIP) [file pone.0110289.s003.zip › cellprofiler.measurements/run1.6fbdabef2db44b435b40100a90500ce4.DefaultOUT_Image.csv]

AreaOccupied_AreaOccupied_DAB_Nuclei	AreaOccupied_AreaOccupied_Tissue	AreaOccupied_Perimeter_DAB_Nuclei	AreaOccupied_Perimeter_Tissue	AreaOccupied_TotalArea_DAB_Nuclei	AreaOccupied_TotalArea_Tissue	Count_DAB_Nuclei	Count_Tissue	ExecutionTime_01LoadImages	ExecutionTime_02ColorToGray	ExecutionTime_03Smooth	ExecutionTime_04ImageMath	ExecutionTime_05IdentifyPrimaryObjects	ExecutionTime_06MeasureImageAreaOccupied	ExecutionTime_07UnmixColors	ExecutionTime_08MaskImage	ExecutionTime_09IdentifyPrimaryObjects	ExecutionTime_10MeasureImageAreaOccupied	ExecutionTime_11OverlayOutlines	ExecutionTime_12OverlayOutlines	ExecutionTime_13SaveImages	FileName_Original	Group_Index	Group_Number	Height_Original	ImageNumber	MD5Digest_Original	ModuleError_01LoadImages	ModuleError_02ColorToGray	ModuleError_03Smooth	ModuleError_04ImageMath	ModuleError_05IdentifyPrimaryObjects	ModuleError_06MeasureImageAreaOccupied	ModuleError_07UnmixColors	ModuleError_08MaskImage	ModuleError_09IdentifyPrimaryObjects	ModuleError_10MeasureImageAreaOccupied	ModuleError_11OverlayOutlines	ModuleError_12OverlayOutlines	ModuleError_13SaveImages	PathName_Original	Scaling_Original	Threshold_FinalThreshold_DAB_Nuclei	Threshold_FinalThreshold_Tissue	Threshold_OrigThreshold_DAB_Nuclei	Threshold_OrigThreshold_Tissue	Threshold_SumOfEntropies_DAB_Nuclei	Threshold_SumOfEntropies_Tissue	Threshold_WeightedVariance_DAB_Nuclei	Threshold_WeightedVariance_Tissue
4993.0	678447.0	1827.0	7028.0	678447.0	4000000.0	33.0	3.0	2.49	3.66	1.16	0.06	6.68	0.35	0.72	0.17	6.82	0.22	2.12	1.43	1.17	AAA564.CD3.c.X0.Y2.tile.tissue.png	1	1	2000	1	e6aedbd7ae19d3e77b9c206d16650043	0	0	0	0	0	0	0	0	0	0	0	0	0	/home/dhl_ec/bnelissen/Slides/CD3_manuscript/CD3_slides/AAA564.CD3.c/AAA564.CD3.c.run1	255	0.7	0.06	0.7	0.06	-8.22526111318	-10.8007348888	1.55119742794	1.59452940234
7284.0	442877.0	2173.0	4790.0	442877.0	4000000.0	38.0	3.0	2.5	1.86	1.08	0.05	6.43	0.35	0.72	0.19	6.68	0.21	2.03	1.46	0.75	AAA564.CD3.c.X0.Y3.tile.tissue.png	2	1	2000	2	b14f4e48dedfef80c174dda814013a08	0	0	0	0	0	0	0	0	0	0	0	0	0	/home/dhl_ec/bnelissen/Slides/CD3_manuscript/CD3_slides/AAA564.CD3.c/AAA564.CD3.c.run1	255	0.7	0.06	0.7	0.06	-8.95420179441	-10.8753510143	1.95982354132	1.22786207813
0.0	0.0	0.0	0.0	0.0	4000000.0	0.0	0.0	1.74	1.0	1.13	0.05	6.21	0.27	0.74	0.2	4.32	0.12	1.95	1.5	0.46	AAA564.CD3.c.X0.Y4.tile.tissue.png	3	1	2000	3	b2996cb193effef26be40b2dedc394bb	0	0	0	0	0	0	0	0	0	0	0	0	0	/home/dhl_ec/bnelissen/Slides/CD3_manuscript/CD3_slides/AAA564.CD3.c/AAA564.CD3.c.run1	255	1.0	0.06	1.0	0.06	0.0	-10.9249871778	0.0	4.85427690924
0.0	0.0	0.0	0.0	0.0	4000000.0	0.0	0.0	1.51	1.09	1.3	0.05	6.33	0.31	0.79	0.22	5.03	0.13	2.04	1.54	0.41	AAA564.CD3.c.X0.Y5.tile.tissue.png	4	1	2000	4	e102a6cb64beac3d8e0c9003521919d4	0	0	0	0	0	0	0	0	0	0	0	0	0	/home/dhl_ec/bnelissen/Slides/CD3_manuscript/CD3_slides/AAA564.CD3.c/AAA564.CD3.c.run1	255	1.0	0.06	1.0	0.06	0.0	-10.7204181516	0.0	3.91469736572
0.0	0.0	0.0	0.0	0.0	4000000.0	0.0	0.0	0.91	1.86	1.26	0.06	6.64	0.31	0.8	0.22	4.92	0.13	2.05	1.54	0.42	AAA564.CD3.c.X0.Y6.tile.tissue.png	5	1	2000	5	d4a67581c64b75d36d5d2d0cd8094426	0	0	0	0	0	0	0	0	0	0	0	0	0	/home/dhl_ec/bnelissen/Slides/CD3_manuscript/CD3_slides/AAA564.CD3.c/AAA564.CD3.c.run1	255	1.0	0.06	1.0	0.06	0.0	-11.0867721311	0.0	5.47533934114
0.0	1530.0	0.0	189.0	1530.0	4000000.0	0.0	1.0	1.44	1.6	1.18	0.06	6.37	0.35	0.79	0.2	5.52	0.13	1.99	1.47	0.4	AAA564.CD3.c.X0.Y7.tile.tissue.png	6	1	2000	6	1e8b2b0a87a14e46a3fe09f1ac2200f8	0	0	0	0	0	0	0	0	0	0	0	0	0	/home/dhl_ec/bnelissen/Slides/CD3_manuscript/CD3_slides/AAA564.CD3.c/AAA564.CD3.c.run1	255	0.7	0.06	0.7	0.06	0.0	-11.8239091362	4.0969177645	6.40319588353
0.0	2487.0	0.0	224.0	2487.0	4000000.0	0.0	1.0	2.06	1.53	1.14	0.06	6.31	0.36	0.87	0.21	5.75	0.13	2.01	1.49	0.39	AAA564.CD3.c.X1.Y1.tile.tissue.png	7	1	2000	7	d509e60a9e227a9f73a5d58fe06ac968	0	0	0	0	0	0	0	0	0	0	0	0	0	/home/dhl_ec/bnelissen/Slides/CD3_manuscript/CD3_slides/AAA564.CD3.c/AAA564.CD3.c.run1	255	0.7	0.06	0.7	0.06	0.0	-11.8131940148	0.660517258102	4.94365430075
8166.0	2787730.0	3094.0	8251.0	2787730.0	4000000.0	61.0	1.0	2.0	2.42	1.16	0.04	6.5	0.36	0.73	0.1	8.54	0.31	2.11	1.48	0.47	AAA564.CD3.c.X1.Y2.tile.tissue.png	8	1	2000	8	dcc11440a7dbca8e74bbf47a5039b5e2	0	0	0	0	0	0	0	0	0	0	0	0	0	/home/dhl_ec/bnelissen/Slides/CD3_manuscript/CD3_slides/AAA564.CD3.c/AAA564.CD3.c.run1	255	0.7	0.06	0.7	0.06	-7.93656260212	-11.2849629975	0.660740270864	0.0811599619141
14204.0	3705189.0	4464.0	9844.0	3705189.0	4000000.0	81.0	2.0	1.36	2.42	1.13	0.05	8.79	0.36	0.73	0.06	9.34	0.34	2.1	1.45	0.46	AAA564.CD3.c.X1.Y3.tile.tissue.png	9	1	2000	9	9e3bed0bf61816772874601f406fa7fa	0	0	0	0	0	0	0	0	0	0	0	0	0	/home/dhl_ec/bnelissen/Slides/CD3_manuscript/CD3_slides/AAA564.CD3.c/AAA564.CD3.c.run1	255	0.7	0.06	0.7	0.06	-8.37643441775	-12.4835982994	0.955672766742	0.227132107422
2891.0	2275545.0	1495.0	12312.0	2275545.0	4000000.0	34.0	2.0	0.9	1.05	1.1	0.05	6.6	0.36	0.77	0.13	8.79	0.31	2.26	1.55	0.49	AAA564.CD3.c.X1.Y4.tile.tissue.png	10	1	2000	10	602e4a5275a479525d2757df1a2b5530	0	0	0	0	0	0	0	0	0	0	0	0	0	/home/dhl_ec/bnelissen/Slides/CD3_manuscript/CD3_slides/AAA564.CD3.c/AAA564.CD3.c.run1	255	0.7	0.06	0.7	0.06	-8.17399020222	-11.0952001243	0.932186484069	0.0807675449219
48559.0	1909205.0	18529.0	10258.0	1909205.0	4000000.0	368.0	2.0	1.09	1.13	1.21	0.06	7.19	0.36	0.74	0.15	8.93	0.31	2.27	1.56	0.46	AAA564.CD3.c.X1.Y5.tile.tissue.png	11	1	2000	11	79dd754be828341332214a29242df276	0	0	0	0	0	0	0	0	0	0	0	0	0	/home/dhl_ec/bnelissen/Slides/CD3_manuscript/CD3_slides/AAA564.CD3.c/AAA564.CD3.c.run1	255	0.7	0.06	0.7	0.06	-8.97120786818	-11.9193082715	1.62772883633	0.150648691406
53275.0	2847418.0	20421.0	11130.0	2847418.0	4000000.0	427.0	1.0	0.98	1.13	1.23	0.05	7.54	0.39	0.76	0.11	9.76	0.34	2.26	1.55	0.42	AAA564.CD3.c.X1.Y6.tile.tissue.png	12	1	2000	12	de27c0629cb4dd0ee65a1255d8a536a5	0	0	0	0	0	0	0	0	0	0	0	0	0	/home/dhl_ec/bnelissen/Slides/CD3_manuscript/CD3_slides/AAA564.CD3.c/AAA564.CD3.c.run1	255	0.7	0.06	0.7	0.06	-9.11191120598	-12.15931487	2.02849209367	0.268369097656
1181.0	62021.0	500.0	2274.0	62021.0	4000000.0	10.0	2.0	0.97	1.01	1.16	0.05	6.28	0.36	0.75	0.2	6.38	0.2	1.98	1.43	0.36	AAA564.CD3.c.X1.Y7.tile.tissue.png	13	1	2000	13	64bb7ca323e6de3d7fede38bfe73e2bc	0	0	0	0	0	0	0	0	0	0	0	0	0	/home/dhl_ec/bnelissen/Slides/CD3_manuscript/CD3_slides/AAA564.CD3.c/AAA564.CD3.c.run1	255	0.7	0.06	0.7	0.06	-8.88989309021	-11.5433620006	3.69468522963	1.6306853501
0.0	0.0	0.0	0.0	0.0	4000000.0	0.0	0.0	0.75	0.93	1.07	0.05	5.79	0.27	0.78	0.2	4.43	0.12	1.89	1.44	0.35	AAA564.CD3.c.X10.Y0.tile.tissue.png	14	1	2000	14	448cc912cff257b06d67abe8fece0429	0	0	0	0	0	0	0	0	0	0	0	0	0	/home/dhl_ec/bnelissen/Slides/CD3_manuscript/CD3_slides/AAA564.CD3.c/AAA564.CD3.c.run1	255	1.0	0.06	1.0	0.06	0.0	-11.459378334	0.0	8.30226503724
1981.0	896972.0	862.0	6032.0	896972.0	4000000.0	17.0	2.0	0.87	1.04	1.11	0.05	6.91	0.36	0.73	0.18	7.06	0.23	2.04	1.44	0.37	AAA564.CD3.c.X10.Y1.tile.tissue.png	15	1	2000	15	890e6b6aa80f0015f5f7d7bbe3b337c5	0	0	0	0	0	0	0	0	0	0	0	0	0	/home/dhl_ec/bnelissen/Slides/CD3_manuscript/CD3_slides/AAA564.CD3.c/AAA564.CD3.c.run1	255	0.7	0.06	0.7	0.06	-7.11000444577	-9.86363821684	0.771860229511	1.61545033984
8740.0	2860778.0	2827.0	13983.0	2860778.0	4000000.0	53.0	3.0	0.86	1.09	1.12	0.04	6.27	0.35	0.69	0.09	9.09	0.41	2.16	1.42	0.41	AAA564.CD3.c.X10.Y2.tile.tissue.png	16	1	2000	16	c852b2fe70b814708565961c9b483e4c	0	0	0	0	0	0	0	0	0	0	0	0	0	/home/dhl_ec/bnelissen/Slides/CD3_manuscript/CD3_slides/AAA564.CD3.c/AAA564.CD3.c.run1	255	0.7	0.06	0.7	0.06	-8.53200998306	-11.8757824374	0.68939885477	0.181122097656
1655.0	513257.0	807.0	7193.0	513257.0	4000000.0	18.0	2.0	0.85	1.04	1.21	0.05	6.37	0.34	0.75	0.18	6.62	0.22	1.96	1.47	0.5	AAA564.CD3.c.X10.Y3.tile.tissue.png	17	1	2000	17	dad999954f65d9ef589dddeb2643620e	0	0	0	0	0	0	0	0	0	0	0	0	0	/home/dhl_ec/bnelissen/Slides/CD3_manuscript/CD3_slides/AAA564.CD3.c/AAA564.CD3.c.run1	255	0.7	0.06	0.7	0.06	-9.44640283925	-12.0691479428	2.22936653127	3.36606577344
0.0	0.0	0.0	0.0	0.0	4000000.0	0.0	0.0	0.79	1.19	1.14	0.06	5.83	0.3	0.88	0.21	4.78	0.12	1.96	1.48	0.55	AAA564.CD3.c.X10.Y4.tile.tissue.png	18	1	2000	18	d0caa75adf4a090e6acbddd64a820807	0	0	0	0	0	0	0	0	0	0	0	0	0	/home/dhl_ec/bnelissen/Slides/CD3_manuscript/CD3_slides/AAA564.CD3.c/AAA564.CD3.c.run1	255	1.0	0.06	1.0	0.06	0.0	0.0	0.0	6.6979645
1275.0	429850.0	476.0	5450.0	429850.0	4000000.0	10.0	5.0	0.99	1.14	1.19	0.06	7.35	0.35	0.79	0.19	6.58	0.22	2.01	1.48	0.48	AAA564.CD3.c.X11.Y2.tile.tissue.png	19	1	2000	19	401c9a41f172fd4ae3b1784738e5c102	0	0	0	0	0	0	0	0	0	0	0	0	0	/home/dhl_ec/bnelissen/Slides/CD3_manuscript/CD3_slides/AAA564.CD3.c/AAA564.CD3.c.run1	255	0.7	0.06	0.7	0.06	-8.6269984932	-11.8117459489	1.76329237929	3.0665358418
88.0	96836.0	53.0	2056.0	96836.0	4000000.0	1.0	2.0	0.79	0.96	1.11	0.05	6.45	0.35	0.81	0.2	6.42	0.29	2.09	1.45	0.68	AAA564.CD3.c.X2.Y1.tile.tissue.png	20	1	2000	20	898de05ca0aa2a2020c087d71605b6ac	0	0	0	0	0	0	0	0	0	0	0	0	0	/home/dhl_ec/bnelissen/Slides/CD3_manuscript/CD3_slides/AAA564.CD3.c/AAA564.CD3.c.run1	255	0.7	0.06	0.7	0.06	-7.43735355453	-11.2617341921	0.82224385262	4.03273492725
23886.0	3500315.0	6489.0	10575.0	3500315.0	4000000.0	119.0	2.0	1.01	1.2	1.11	0.05	6.45	0.35	0.72	0.08	9.27	0.35	2.4	1.55	0.65	AAA564.CD3.c.X2.Y2.tile.tissue.png	21	1	2000	21	be2e07bea9aa5f408ead1392691cceb8	0	0	0	0	0	0	0	0	0	0	0	0	0	/home/dhl_ec/bnelissen/Slides/CD3_manuscript/CD3_slides/AAA564.CD3.c/AAA564.CD3.c.run1	255	0.7	0.0662735551646	0.7	0.0662735551646	-8.19390381548	-11.8632923999	0.478663675082	0.179612322266
20241.0	2774825.0	6964.0	16700.0	2774825.0	4000000.0	125.0	15.0	1.24	2.21	1.14	0.05	6.58	0.37	0.72	0.1	9.24	0.3	2.08	1.64	0.38	AAA564.CD3.c.X2.Y3.tile.tissue.png	22	1	2000	22	de249a5f77bc99017191fab122b89e0b	0	0	0	0	0	0	0	0	0	0	0	0	0	/home/dhl_ec/bnelissen/Slides/CD3_manuscript/CD3_slides/AAA564.CD3.c/AAA564.CD3.c.run1	255	0.7	0.06	0.7	0.06	-8.46347812072	-12.0597577835	0.74087488423	0.31260003125
1279.0	2508545.0	656.0	9219.0	2508545.0	4000000.0	14.0	4.0	1.66	2.41	1.15	0.0500000000001	6.45	0.35	0.7	0.11	8.13	0.29	2.06	1.45	0.4	AAA564.CD3.c.X2.Y4.tile.tissue.png	23	1	2000	23	94712829ee96479ec6e6b9539ca25114	0	0	0	0	0	0	0	0	0	0	0	0	0	/home/dhl_ec/bnelissen/Slides/CD3_manuscript/CD3_slides/AAA564.CD3.c/AAA564.CD3.c.run1	255	0.7	0.06	0.7	0.06	-7.4205876335	-11.0563649864	0.385826166541	0.0668447070313
22639.0	1428548.0	9557.0	16309.0	1428548.0	4000000.0	204.0	4.0	1.68	1.38	1.09	0.0500000000001	6.39	0.36	0.7	0.17	8.39	0.27	2.29	1.56	0.39	AAA564.CD3.c.X2.Y5.tile.tissue.png	24	1	2000	24	20707abee1341042575fe356d1b71414	0	0	0	0	0	0	0	0	0	0	0	0	0	/home/dhl_ec/bnelissen/Slides/CD3_manuscript/CD3_slides/AAA564.CD3.c/AAA564.CD3.c.run1	255	0.7	0.06	0.7	0.06	-9.15952916537	-12.5792530462	2.11436990143	0.216384070313
58478.0	2948579.0	22775.0	26330.0	2948579.0	4000000.0	484.0	9.0	1.0	1.14	1.08	0.05	6.38	0.36	0.69	0.09	8.86	0.34	2.21	1.43	0.42	AAA564.CD3.c.X2.Y6.tile.tissue.png	25	1	2000	25	c9ece757d5a46f3febd84eee13dbc549	0	0	0	0	0	0	0	0	0	0	0	0	0	/home/dhl_ec/bnelissen/Slides/CD3_manuscript/CD3_slides/AAA564.CD3.c/AAA564.CD3.c.run1	255	0.7	0.06	0.7	0.06	-9.23324634672	-12.7264219171	1.92551851654	0.340841289062
0.0	0.0	0.0	0.0	0.0	4000000.0	0.0	0.0	1.8	0.95	1.08	0.0600000000001	5.82	0.27	0.71	0.2	4.37	0.11	1.98	1.47	0.37	AAA564.CD3.c.X2.Y7.tile.tissue.png	26	1	2000	26	e5bb0c473b8fcbd3cb183e0d07c933bb	0	0	0	0	0	0	0	0	0	0	0	0	0	/home/dhl_ec/bnelissen/Slides/CD3_manuscript/CD3_slides/AAA564.CD3.c/AAA564.CD3.c.run1	255	1.0	0.06	1.0	0.06	0.0	-10.0680074983	0.0	3.52197704603
3932.0	1009805.0	1644.0	6880.0	1009805.0	4000000.0	30.0	4.0	2.1	1.03	1.14	0.0799999999999	7.2	0.39	0.82	0.18	7.85	0.26	2.16	1.54	0.36	AAA564.CD3.c.X3.Y1.tile.tissue.png	27	1	2000	27	9b7a2244f381152841341a372ccaa6a7	0	0	0	0	0	0	0	0	0	0	0	0	0	/home/dhl_ec/bnelissen/Slides/CD3_manuscript/CD3_slides/AAA564.CD3.c/AAA564.CD3.c.run1	255	0.7	0.06	0.7	0.06	-7.68321340161	-10.5196281291	0.599570642305	2.74452033594
43744.0	4000000.0	14098.0	7996.0	4000000.0	4000000.0	239.0	1.0	1.65	1.58	1.2	0.0400000000001	6.25	0.28	0.71	0.05	11.06	0.35	2.07	1.46	0.39	AAA564.CD3.c.X3.Y2.tile.tissue.png	28	1	2000	28	9e28a03ec9d730aeccae9ea10f31e3ff	0	0	0	0	0	0	0	0	0	0	0	0	0	/home/dhl_ec/bnelissen/Slides/CD3_manuscript/CD3_slides/AAA564.CD3.c/AAA564.CD3.c.run1	255	0.7	0.0795056365119	0.7	0.0795056365119	-8.11816197419	-11.6078357747	0.251761298767	0.295118463495
54670.0	3970882.0	16458.0	8816.0	3970882.0	4000000.0	288.0	1.0	2.21	1.27	1.09	0.0500000000001	6.27	0.34	0.71	0.05	10.54	0.35	2.1	1.49	0.41	AAA564.CD3.c.X3.Y3.tile.tissue.png	29	1	2000	29	319684661604da17b7f43c6f58ac97e5	0	0	0	0	0	0	0	0	0	0	0	0	0	/home/dhl_ec/bnelissen/Slides/CD3_manuscript/CD3_slides/AAA564.CD3.c/AAA564.CD3.c.run1	255	0.7	0.0879425623858	0.7	0.0879425623858	-7.70843639916	-11.772736649	0.414454115966	0.20218023999
7077.0	2882581.0	3507.0	13389.0	2882581.0	4000000.0	76.0	2.0	0.9	1.16	1.13	0.0500000000001	6.56	0.36	0.73	0.1	8.66	0.31	2.12	1.49	0.42	AAA564.CD3.c.X3.Y4.tile.tissue.png	30	1	2000	30	0dcb4624fa86617ab7c636b4ddbd9c54	0	0	0	0	0	0	0	0	0	0	0	0	0	/home/dhl_ec/bnelissen/Slides/CD3_manuscript/CD3_slides/AAA564.CD3.c/AAA564.CD3.c.run1	255	0.7	0.06	0.7	0.06	-7.95834821249	-11.5118925444	0.592376768006	0.110775361328
45398.0	3504461.0	17073.0	20816.0	3504461.0	4000000.0	357.0	2.0	0.93	1.1	1.15	0.0400000000001	7.0	0.37	0.73	0.0799999999999	9.46	0.38	2.29	1.55	0.44	AAA564.CD3.c.X3.Y5.tile.tissue.png	31	1	2000	31	4c35baf22b0f36582d3ef76e15996357	0	0	0	0	0	0	0	0	0	0	0	0	0	/home/dhl_ec/bnelissen/Slides/CD3_manuscript/CD3_slides/AAA564.CD3.c/AAA564.CD3.c.run1	255	0.7	0.06	0.7	0.06	-9.12408507235	-12.8900008832	2.34322426914	0.408872328125
28425.0	2811701.0	12107.0	30528.0	2811701.0	4000000.0	266.0	7.0	1.14	1.06	1.11	0.0400000000001	6.58	0.36	0.7	0.09	8.55	0.31	2.19	1.44	0.38	AAA564.CD3.c.X3.Y6.tile.tissue.png	32	1	2000	32	224e192fe12498ea80e718c822e2d53c	0	0	0	0	0	0	0	0	0	0	0	0	0	/home/dhl_ec/bnelissen/Slides/CD3_manuscript/CD3_slides/AAA564.CD3.c/AAA564.CD3.c.run1	255	0.7	0.06	0.7	0.06	-9.08873427805	-12.7580116054	2.57508296859	0.364151117187
183.0	6087.0	62.0	348.0	6087.0	4000000.0	1.0	1.0	0.77	0.98	1.12	0.05	6.3	0.36	0.74	0.2	6.47	0.2	1.93	1.43	0.37	AAA564.CD3.c.X3.Y7.tile.tissue.png	33	1	2000	33	f4b625ea4cef2d0cc0857d748c7e2a12	0	0	0	0	0	0	0	0	0	0	0	0	0	/home/dhl_ec/bnelissen/Slides/CD3_manuscript/CD3_slides/AAA564.CD3.c/AAA564.CD3.c.run1	255	0.7	0.06	0.7	0.06	-7.37523556972	-11.610870942	2.07870905262	1.55600151355
0.0	3190.0	0.0	308.0	3190.0	4000000.0	0.0	1.0	1.05	1.27	1.06	0.0599999999999	6.23	0.36	0.86	0.21	5.54	0.13	2.01	1.47	0.35	AAA564.CD3.c.X4.Y0.tile.tissue.png	34	1	2000	34	eaef12620055271103ddd4baaaeb7ba7	0	0	0	0	0	0	0	0	0	0	0	0	0	/home/dhl_ec/bnelissen/Slides/CD3_manuscript/CD3_slides/AAA564.CD3.c/AAA564.CD3.c.run1	255	0.7	0.06	0.7	0.06	0.0	-12.2897788594	1.27226049728	2.9963546214
888.0	1671807.0	436.0	8705.0	1671807.0	4000000.0	10.0	7.0	0.93	1.03	1.09	0.0599999999999	6.88	0.37	0.76	0.16	8.05	0.27	2.16	1.5	0.59	AAA564.CD3.c.X4.Y1.tile.tissue.png	35	1	2000	35	e3502e6bfb461f33a950724baf4d852c	0	0	0	0	0	0	0	0	0	0	0	0	0	/home/dhl_ec/bnelissen/Slides/CD3_manuscript/CD3_slides/AAA564.CD3.c/AAA564.CD3.c.run1	255	0.7	0.06	0.7	0.06	-7.72936136073	-9.24610380106	0.419937531496	0.268469492187
3918.0	4000000.0	1618.0	7996.0	4000000.0	4000000.0	30.0	1.0	0.91	1.13	1.17	0.05	6.8	0.28	0.76	0.05	9.84	0.36	2.14	1.49	0.55	AAA564.CD3.c.X4.Y2.tile.tissue.png	36	1	2000	36	901fdd3c11202f3beaac6b3990e6e504	0	0	0	0	0	0	0	0	0	0	0	0	0	/home/dhl_ec/bnelissen/Slides/CD3_manuscript/CD3_slides/AAA564.CD3.c/AAA564.CD3.c.run1	255	0.7	0.0807145994528	0.7	0.0807145994528	-7.873190378	-10.6452977073	0.15165032044	0.0414099091254
9792.0	4000000.0	4528.0	7996.0	4000000.0	4000000.0	97.0	1.0	0.99	1.21	1.18	0.0599999999999	6.5	0.29	0.74	0.0500000000001	9.81	0.36	2.12	1.55	0.6	AAA564.CD3.c.X4.Y3.tile.tissue.png	37	1	2000	37	3f851968da930d93aabe8b0ac27ce24c	0	0	0	0	0	0	0	0	0	0	0	0	0	/home/dhl_ec/bnelissen/Slides/CD3_manuscript/CD3_slides/AAA564.CD3.c/AAA564.CD3.c.run1	255	0.7	0.0744109291821	0.7	0.0744109291821	-8.1309490819	-11.5842977079	0.312734094778	0.0416452630768
35409.0	2922257.0	13111.0	17499.0	2922257.0	4000000.0	268.0	5.0	1.58	1.44	1.16	0.05	7.0	0.37	0.73	0.1	9.42	0.33	2.18	1.48	0.64	AAA564.CD3.c.X4.Y4.tile.tissue.png	38	1	2000	38	9bff4edcfb3364271d27f52e861088b6	0	0	0	0	0	0	0	0	0	0	0	0	0	/home/dhl_ec/bnelissen/Slides/CD3_manuscript/CD3_slides/AAA564.CD3.c/AAA564.CD3.c.run1	255	0.7	0.06	0.7	0.06	-8.40115091731	-12.1000692225	1.01043194235	0.218846967773
139908.0	3895678.0	48689.0	10628.0	3895678.0	4000000.0	973.0	1.0	1.17	1.17	1.16	0.05	7.94	0.36	0.74	0.0700000000001	11.15	0.39	2.13	1.49	0.64	AAA564.CD3.c.X4.Y5.tile.tissue.png	39	1	2000	39	ceb8768d6e4195083800dfe61b43ed71	0	0	0	0	0	0	0	0	0	0	0	0	0	/home/dhl_ec/bnelissen/Slides/CD3_manuscript/CD3_slides/AAA564.CD3.c/AAA564.CD3.c.run1	255	0.7	0.06	0.7	0.06	-9.21769266121	-12.4393490029	1.5172193212	0.381869427246
348935.0	3681356.0	111022.0	17338.0	3681356.0	4000000.0	2067.0	3.0	1.0	1.2	1.17	0.0500000000001	23.2	0.37	0.77	0.08	12.85	0.44	2.29	1.55	0.46	AAA564.CD3.c.X4.Y6.tile.tissue.png	40	1	2000	40	042b134746b12b9fabb6fa42c02e3641	0	0	0	0	0	0	0	0	0	0	0	0	0	/home/dhl_ec/bnelissen/Slides/CD3_manuscript/CD3_slides/AAA564.CD3.c/AAA564.CD3.c.run1	255	0.7	0.06	0.7	0.06	-8.75766562503	-12.4460212126	2.05572190371	0.573079681641
412.0	31557.0	217.0	2789.0	31557.0	4000000.0	5.0	6.0	0.86	1.05	1.22	0.0599999999999	7.07	0.39	0.76	0.24	7.02	0.2	2.1	1.55	0.42	AAA564.CD3.c.X4.Y7.tile.tissue.png	41	1	2000	41	38d0abf9a2b58aba9dc601c3ef4d8fb4	0	0	0	0	0	0	0	0	0	0	0	0	0	/home/dhl_ec/bnelissen/Slides/CD3_manuscript/CD3_slides/AAA564.CD3.c/AAA564.CD3.c.run1	255	0.7	0.06	0.7	0.06	-9.26426916118	-11.2904347356	2.95640421437	1.43558089966
2295.0	83331.0	624.0	1824.0	83331.0	4000000.0	11.0	1.0	0.87	1.04	1.21	0.0600000000001	7.16	0.38	0.84	0.22	7.07	0.22	2.11	1.53	0.38	AAA564.CD3.c.X5.Y0.tile.tissue.png	42	1	2000	42	05831086c7a7875aa2e5488e490e95bf	0	0	0	0	0	0	0	0	0	0	0	0	0	/home/dhl_ec/bnelissen/Slides/CD3_manuscript/CD3_slides/AAA564.CD3.c/AAA564.CD3.c.run1	255	0.7	0.06	0.7	0.06	-7.63606226675	-11.4208977477	1.56368432362	3.35226666113
6207.0	2972797.0	2540.0	13919.0	2972797.0	4000000.0	52.0	3.0	0.93	1.11	1.17	0.05	8.45	0.37	0.73	0.1	8.45	0.31	2.1	1.45	0.38	AAA564.CD3.c.X5.Y1.tile.tissue.png	43	1	2000	43	d7fa144c3b92b272c97cb21226a4537a	0	0	0	0	0	0	0	0	0	0	0	0	0	/home/dhl_ec/bnelissen/Slides/CD3_manuscript/CD3_slides/AAA564.CD3.c/AAA564.CD3.c.run1	255	0.7	0.06	0.7	0.06	-8.45087014135	-12.1247947603	0.922919820263	0.175313458984
17628.0	4000000.0	6352.0	7996.0	4000000.0	4000000.0	130.0	1.0	1.02	1.03	1.11	0.05	5.51	0.28	0.71	0.05	9.29	0.36	2.05	1.43	0.53	AAA564.CD3.c.X5.Y2.tile.tissue.png	44	1	2000	44	09beca985c3fa34aebf64ea1bac49b9d	0	0	0	0	0	0	0	0	0	0	0	0	0	/home/dhl_ec/bnelissen/Slides/CD3_manuscript/CD3_slides/AAA564.CD3.c/AAA564.CD3.c.run1	255	0.7	0.0761176177855	0.7	0.0761176177855	-8.20414072529	0.0	0.306853514885	0.083670625
14187.0	3372310.0	6483.0	8984.0	3372310.0	4000000.0	155.0	3.0	1.05	1.09	1.09	0.05	6.38	0.36	0.7	0.0800000000002	8.84	0.33	2.07	1.44	0.41	AAA564.CD3.c.X5.Y3.tile.tissue.png	45	1	2000	45	ed240af2b11224ddc523c0c8bfbfef4c	0	0	0	0	0	0	0	0	0	0	0	0	0	/home/dhl_ec/bnelissen/Slides/CD3_manuscript/CD3_slides/AAA564.CD3.c/AAA564.CD3.c.run1	255	0.7	0.06	0.7	0.06	-7.95460581829	-11.2973264334	0.472028777089	0.0652283701172
45627.0	3676914.0	16889.0	9923.0	3676914.0	4000000.0	346.0	2.0	1.0	1.11	1.12	0.05	6.71	0.36	0.71	0.0699999999999	9.31	0.35	2.09	1.47	0.4	AAA564.CD3.c.X5.Y4.tile.tissue.png	46	1	2000	46	999cae908f9bd6ae2dddfd851b9cb1cb	0	0	0	0	0	0	0	0	0	0	0	0	0	/home/dhl_ec/bnelissen/Slides/CD3_manuscript/CD3_slides/AAA564.CD3.c/AAA564.CD3.c.run1	255	0.7	0.0608600752042	0.7	0.0608600752042	-8.55154959128	-11.5556829704	0.850377450166	0.120303879883
161680.0	3989057.0	57099.0	8549.0	3989057.0	4000000.0	1135.0	1.0	0.92	1.07	1.27	0.0699999999999	6.94	0.35	0.72	0.05	10.39	0.37	2.06	1.42	0.55	AAA564.CD3.c.X5.Y5.tile.tissue.png	47	1	2000	47	f25925f3107a3491a3c2f8c0f149ba86	0	0	0	0	0	0	0	0	0	0	0	0	0	/home/dhl_ec/bnelissen/Slides/CD3_manuscript/CD3_slides/AAA564.CD3.c/AAA564.CD3.c.run1	255	0.7	0.0817862860006	0.7	0.0817862860006	-8.68415349785	-12.3590317955	0.839121076382	0.157927165405
620259.0	3809298.0	192139.0	10533.0	3809298.0	4000000.0	3533.0	4.0	0.88	1.09	1.12	0.04	6.69	0.35	0.71	0.0599999999999	13.78	0.43	2.08	1.43	0.58	AAA564.CD3.c.X5.Y6.tile.tissue.png	48	1	2000	48	0c8e70be8a53d75c8d3e796ac20f7916	0	0	0	0	0	0	0	0	0	0	0	0	0	/home/dhl_ec/bnelissen/Slides/CD3_manuscript/CD3_slides/AAA564.CD3.c/AAA564.CD3.c.run1	255	0.735548531944	0.134209573194	0.735548531944	0.134209573194	-7.20686899925	-12.3992801004	0.207453468722	0.111031785156
0.0	115950.0	0.0	2462.0	115950.0	4000000.0	0.0	2.0	0.84	1.12	1.2	0.04	6.23	0.35	0.7	0.21	5.54	0.13	2.0	1.45	0.5	AAA564.CD3.c.X5.Y7.tile.tissue.png	49	1	2000	49	2e275e6e276bf30a0095f99dc6b1fe2f	0	0	0	0	0	0	0	0	0	0	0	0	0	/home/dhl_ec/bnelissen/Slides/CD3_manuscript/CD3_slides/AAA564.CD3.c/AAA564.CD3.c.run1	255	0.7	0.06	0.7	0.06	0.0	-10.9302229334	0.0268157914241	0.0899631153564
0.0	0.0	0.0	0.0	0.0	618000.0	0.0	0.0	0.19	0.22	0.17	0.00999999999999	1.07	0.05	0.12	0.03	0.64	0.02	0.3	0.23	0.0699999999999	AAA564.CD3.c.X5.Y8.tile.tissue.png	50	1	2000	50	0a84534404a75f49a5fa23cb709829e4	0	0	0	0	0	0	0	0	0	0	0	0	0	/home/dhl_ec/bnelissen/Slides/CD3_manuscript/CD3_slides/AAA564.CD3.c/AAA564.CD3.c.run1	255	1.0	0.06	1.0	0.06	0.0	-10.0307825252	0.0	10.9522915236
343.0	72908.0	220.0	1448.0	72908.0	4000000.0	5.0	1.0	0.79	1.11	1.07	0.0500000000002	6.81	0.35	0.75	0.2	6.38	0.2	1.97	1.44	0.5	AAA564.CD3.c.X6.Y0.tile.tissue.png	51	1	2000	51	968b64958890359fb4d158530b92fabc	0	0	0	0	0	0	0	0	0	0	0	0	0	/home/dhl_ec/bnelissen/Slides/CD3_manuscript/CD3_slides/AAA564.CD3.c/AAA564.CD3.c.run1	255	0.7	0.06	0.7	0.06	-7.71673760953	-11.062103003	2.03007907149	3.7741960498
2841.0	2558326.0	1458.0	12587.0	2558326.0	4000000.0	30.0	6.0	0.93	1.24	1.23	0.0400000000002	6.58	0.35	0.71	0.11	8.19	0.31	2.13	1.45	0.57	AAA564.CD3.c.X6.Y1.tile.tissue.png	52	1	2000	52	e1a75aa01052811c0c1fd30c382b3b93	0	0	0	0	0	0	0	0	0	0	0	0	0	/home/dhl_ec/bnelissen/Slides/CD3_manuscript/CD3_slides/AAA564.CD3.c/AAA564.CD3.c.run1	255	0.7	0.06	0.7	0.06	-8.43183060601	-11.7114495731	0.775315149577	0.114255226562
21531.0	3475686.0	9667.0	14422.0	3475686.0	4000000.0	219.0	6.0	1.02	1.46	1.06	0.05	6.84	0.35	0.71	0.0799999999999	9.17	0.34	2.14	1.43	0.41	AAA564.CD3.c.X6.Y2.tile.tissue.png	53	1	2000	53	e4135936577fb47923a8caceba98aff8	0	0	0	0	0	0	0	0	0	0	0	0	0	/home/dhl_ec/bnelissen/Slides/CD3_manuscript/CD3_slides/AAA564.CD3.c/AAA564.CD3.c.run1	255	0.7	0.06	0.7	0.06	-8.6126012137	-11.7637317639	0.726080969846	0.134251744629
18953.0	3113948.0	8885.0	14644.0	3113948.0	4000000.0	210.0	4.0	0.92	1.05	1.07	0.05	6.68	0.34	0.7	0.0899999999999	8.78	0.33	2.13	1.46	0.41	AAA564.CD3.c.X6.Y3.tile.tissue.png	54	1	2000	54	171400e2876cd870c05e081070f9b1f8	0	0	0	0	0	0	0	0	0	0	0	0	0	/home/dhl_ec/bnelissen/Slides/CD3_manuscript/CD3_slides/AAA564.CD3.c/AAA564.CD3.c.run1	255	0.7	0.06	0.7	0.06	-8.44405245296	-11.530641524	0.881186196499	0.110992838867
60603.0	3999527.0	25867.0	8050.0	3999527.0	4000000.0	555.0	1.0	1.14	1.11	1.08	0.05	6.34	0.35	0.74	0.05	9.87	0.37	2.13	1.47	0.42	AAA564.CD3.c.X6.Y4.tile.tissue.png	55	1	2000	55	8a149e360ad03b004c51a39ae62c110e	0	0	0	0	0	0	0	0	0	0	0	0	0	/home/dhl_ec/bnelissen/Slides/CD3_manuscript/CD3_slides/AAA564.CD3.c/AAA564.CD3.c.run1	255	0.7	0.0738461227948	0.7	0.0738461227948	-8.81235513403	-11.7808661947	0.915614848009	0.0898172371511
176701.0	3998995.0	60281.0	8124.0	3998995.0	4000000.0	1176.0	1.0	1.14	1.07	1.04	0.05	7.1	0.36	0.78	0.0599999999999	12.01	0.41	2.22	1.59	0.47	AAA564.CD3.c.X6.Y5.tile.tissue.png	56	1	2000	56	66aaed6d13e6449a8e15101cf953c4f4	0	0	0	0	0	0	0	0	0	0	0	0	0	/home/dhl_ec/bnelissen/Slides/CD3_manuscript/CD3_slides/AAA564.CD3.c/AAA564.CD3.c.run1	255	0.7	0.0808787064907	0.7	0.0808787064907	-9.21003973837	-12.2955757719	0.783056686474	0.229573669331
383655.0	3158833.0	116100.0	8937.0	3158833.0	4000000.0	2102.0	1.0	1.24	1.09	1.21	0.05	7.72	0.38	0.77	0.0900000000001	14.24	0.38	2.1	1.46	0.41	AAA564.CD3.c.X6.Y6.tile.tissue.png	57	1	2000	57	b23dc5125306a06629a70ea94af51dd9	0	0	0	0	0	0	0	0	0	0	0	0	0	/home/dhl_ec/bnelissen/Slides/CD3_manuscript/CD3_slides/AAA564.CD3.c/AAA564.CD3.c.run1	255	0.7	0.100299937789	0.7	0.100299937789	-8.41352781652	-12.3167918766	0.659587695953	0.276452648438
117.0	335924.0	46.0	7333.0	335924.0	4000000.0	1.0	9.0	1.03	1.09	1.12	0.04	6.15	0.35	0.7	0.18	6.55	0.21	2.02	1.43	0.36	AAA564.CD3.c.X6.Y7.tile.tissue.png	58	1	2000	58	4f91c9133aad76e6c2ac90481d752709	0	0	0	0	0	0	0	0	0	0	0	0	0	/home/dhl_ec/bnelissen/Slides/CD3_manuscript/CD3_slides/AAA564.CD3.c/AAA564.CD3.c.run1	255	0.7	0.06	0.7	0.06	-6.48814156993	-11.2807182042	0.102823332024	0.0993550510254
0.0	0.0	0.0	0.0	0.0	618000.0	0.0	0.0	0.19	0.38	0.17	0.00999999999999	1.05	0.05	0.11	0.03	0.63	0.02	0.29	0.22	0.11	AAA564.CD3.c.X6.Y8.tile.tissue.png	59	1	2000	59	f970ada78f03f84e3c974585225d500f	0	0	0	0	0	0	0	0	0	0	0	0	0	/home/dhl_ec/bnelissen/Slides/CD3_manuscript/CD3_slides/AAA564.CD3.c/AAA564.CD3.c.run1	255	1.0	0.06	1.0	0.06	0.0	-10.2355331749	0.0	10.136343667
7322.0	391085.0	3182.0	5308.0	391085.0	4000000.0	63.0	5.0	1.05	1.01	1.1	0.05	6.25	0.36	0.72	0.19	6.85	0.24	2.07	1.55	0.4	AAA564.CD3.c.X7.Y0.tile.tissue.png	60	1	2000	60	5d4b05bf7a181bd468b9cb446b284d23	0	0	0	0	0	0	0	0	0	0	0	0	0	/home/dhl_ec/bnelissen/Slides/CD3_manuscript/CD3_slides/AAA564.CD3.c/AAA564.CD3.c.run1	255	0.7	0.06	0.7	0.06	-8.40553741195	-10.7826676563	1.93476413915	1.88752785938
10935.0	1488270.0	5430.0	14109.0	1488270.0	4000000.0	109.0	6.0	1.03	1.09	1.23	0.05	7.3	0.41	0.77	0.17	8.3	0.3	2.24	1.46	0.38	AAA564.CD3.c.X7.Y1.tile.tissue.png	61	1	2000	61	e52c4027deb927cc27ae21e8d553a56a	0	0	0	0	0	0	0	0	0	0	0	0	0	/home/dhl_ec/bnelissen/Slides/CD3_manuscript/CD3_slides/AAA564.CD3.c/AAA564.CD3.c.run1	255	0.7	0.06	0.7	0.06	-8.14269128685	-11.7756437051	1.76919299536	0.143975339844
7294.0	3777569.0	3181.0	12211.0	3777569.0	4000000.0	63.0	2.0	1.05	1.05	1.1	0.05	7.3	0.39	0.77	0.0699999999999	9.98	0.36	2.25	1.55	0.45	AAA564.CD3.c.X7.Y2.tile.tissue.png	62	1	2000	62	77bd73dee4523fb1cf9f2d702081dbee	0	0	0	0	0	0	0	0	0	0	0	0	0	/home/dhl_ec/bnelissen/Slides/CD3_manuscript/CD3_slides/AAA564.CD3.c/AAA564.CD3.c.run1	255	0.7	0.06	0.7	0.06	-8.55666449782	-11.7649523305	1.13652026019	0.15872784082
36775.0	3989908.0	15679.0	8742.0	3989908.0	4000000.0	344.0	1.0	0.96	1.53	1.18	0.05	15.44	0.38	0.76	0.0600000000002	10.45	0.38	2.23	1.54	0.46	AAA564.CD3.c.X7.Y3.tile.tissue.png	63	1	2000	63	e4eec46c5672a22daeb71a4d3d93b276	0	0	0	0	0	0	0	0	0	0	0	0	0	/home/dhl_ec/bnelissen/Slides/CD3_manuscript/CD3_slides/AAA564.CD3.c/AAA564.CD3.c.run1	255	0.7	0.06	0.7	0.06	-8.88349452485	-11.7606316315	0.942611738637	0.150695307831
50079.0	3705530.0	21156.0	11059.0	3705530.0	4000000.0	464.0	1.0	0.98	1.12	1.14	0.05	6.86	0.35	0.69	0.0700000000002	9.53	0.55	2.19	1.55	0.44	AAA564.CD3.c.X7.Y4.tile.tissue.png	64	1	2000	64	c814b68de368b104c17905e01a514e6f	0	0	0	0	0	0	0	0	0	0	0	0	0	/home/dhl_ec/bnelissen/Slides/CD3_manuscript/CD3_slides/AAA564.CD3.c/AAA564.CD3.c.run1	255	0.7	0.06	0.7	0.06	-8.80070815988	-12.0492673306	0.948089161397	0.132825805908
35803.0	3942462.0	14572.0	9174.0	3942462.0	4000000.0	311.0	1.0	0.95	1.1	1.12	0.0699999999999	7.07	0.55	0.76	0.0600000000002	10.36	0.38	2.23	1.54	0.44	AAA564.CD3.c.X7.Y5.tile.tissue.png	65	1	2000	65	eb129beb9b6e6119c8b362aa50c71545	0	0	0	0	0	0	0	0	0	0	0	0	0	/home/dhl_ec/bnelissen/Slides/CD3_manuscript/CD3_slides/AAA564.CD3.c/AAA564.CD3.c.run1	255	0.7	0.0711809436097	0.7	0.0711809436097	-8.49741605428	-11.9596628029	0.71410149671	0.0849344033203
6902.0	2470619.0	2941.0	11916.0	2470619.0	4000000.0	73.0	6.0	1.15	1.11	1.22	0.0600000000002	7.24	0.39	0.76	0.13	8.97	0.32	2.22	1.55	0.42	AAA564.CD3.c.X7.Y6.tile.tissue.png	66	1	2000	66	85b8d693de5ade4c1f33ee2f576c58c1	0	0	0	0	0	0	0	0	0	0	0	0	0	/home/dhl_ec/bnelissen/Slides/CD3_manuscript/CD3_slides/AAA564.CD3.c/AAA564.CD3.c.run1	255	0.7	0.06	0.7	0.06	-8.90262326276	-12.573584506	1.6257741481	0.221310277344
0.0	67127.0	0.0	1734.0	67127.0	4000000.0	0.0	2.0	0.82	0.98	1.11	0.0599999999999	6.17	0.34	0.71	0.2	5.45	0.13	1.99	1.45	0.36	AAA564.CD3.c.X7.Y7.tile.tissue.png	67	1	2000	67	977e89b0c8b517ae3cc148759c006514	0	0	0	0	0	0	0	0	0	0	0	0	0	/home/dhl_ec/bnelissen/Slides/CD3_manuscript/CD3_slides/AAA564.CD3.c/AAA564.CD3.c.run1	255	0.7	0.06	0.7	0.06	0.0	-9.51670265319	0.0183468550053	1.99575067549
102.0	4895.0	52.0	559.0	4895.0	4000000.0	1.0	2.0	0.84	0.98	1.11	0.0599999999999	6.36	0.35	0.7	0.2	6.27	0.2	2.02	1.49	0.39	AAA564.CD3.c.X8.Y0.tile.tissue.png	68	1	2000	68	8032452bfa1179432c1686fe0c6aca19	0	0	0	0	0	0	0	0	0	0	0	0	0	/home/dhl_ec/bnelissen/Slides/CD3_manuscript/CD3_slides/AAA564.CD3.c/AAA564.CD3.c.run1	255	0.7	0.06	0.7	0.06	-8.11033711266	-10.862754183	2.27377377575	0.721633679321
4007.0	3319940.0	1681.0	10016.0	3319940.0	4000000.0	37.0	1.0	0.89	1.06	1.14	0.04	6.36	0.35	0.71	0.0800000000002	8.64	0.35	2.23	1.54	0.43	AAA564.CD3.c.X8.Y1.tile.tissue.png	69	1	2000	69	b88e51cf19978c112ecef106caa1d755	0	0	0	0	0	0	0	0	0	0	0	0	0	/home/dhl_ec/bnelissen/Slides/CD3_manuscript/CD3_slides/AAA564.CD3.c/AAA564.CD3.c.run1	255	0.7	0.0648057043435	0.7	0.0648057043435	-7.42148020492	-11.5414613217	0.840785246861	0.121032568359
5046.0	3059076.0	2175.0	8444.0	3059076.0	4000000.0	50.0	2.0	0.91	1.1	1.17	0.05	7.11	0.39	0.77	0.0999999999999	9.43	0.34	2.26	1.54	0.56	AAA564.CD3.c.X8.Y2.tile.tissue.png	70	1	2000	70	bb066824ae5c6dbb2d5917b20480f5eb	0	0	0	0	0	0	0	0	0	0	0	0	0	/home/dhl_ec/bnelissen/Slides/CD3_manuscript/CD3_slides/AAA564.CD3.c/AAA564.CD3.c.run1	255	0.7	0.06	0.7	0.06	-8.10506410003	-11.6192806648	0.823410049769	0.122813421875
12935.0	3352955.0	5423.0	11872.0	3352955.0	4000000.0	117.0	3.0	1.05	1.24	1.23	0.05	8.42	0.39	0.76	0.0799999999999	9.67	0.37	2.32	1.48	0.56	AAA564.CD3.c.X8.Y3.tile.tissue.png	71	1	2000	71	63f37f35f6709a6c436fa9a6e4f38ea3	0	0	0	0	0	0	0	0	0	0	0	0	0	/home/dhl_ec/bnelissen/Slides/CD3_manuscript/CD3_slides/AAA564.CD3.c/AAA564.CD3.c.run1	255	0.7	0.06	0.7	0.06	-9.18039791566	-12.8454454743	1.4854727624	0.351613485352
41549.0	2986875.0	18423.0	8258.0	2986875.0	4000000.0	409.0	2.0	1.0	1.06	1.09	0.04	6.4	0.36	0.72	0.0900000000001	9.22	0.33	2.11	1.46	0.54	AAA564.CD3.c.X8.Y4.tile.tissue.png	72	1	2000	72	32804c4a04d29d8846a3e3dd2603853b	0	0	0	0	0	0	0	0	0	0	0	0	0	/home/dhl_ec/bnelissen/Slides/CD3_manuscript/CD3_slides/AAA564.CD3.c/AAA564.CD3.c.run1	255	0.7	0.06	0.7	0.06	-8.5034158595	-11.6497748751	0.783729908468	0.113858162109
11011.0	3850955.0	4666.0	9746.0	3850955.0	4000000.0	103.0	2.0	1.05	1.18	1.15	0.0400000000002	6.58	0.36	0.7	0.0599999999999	9.14	0.34	2.08	1.44	0.59	AAA564.CD3.c.X8.Y5.tile.tissue.png	73	1	2000	73	5efb0b1192aa74fcb03c699ecc8a55a2	0	0	0	0	0	0	0	0	0	0	0	0	0	/home/dhl_ec/bnelissen/Slides/CD3_manuscript/CD3_slides/AAA564.CD3.c/AAA564.CD3.c.run1	255	0.7	0.06	0.7	0.06	-8.74486102242	-12.2209021748	1.23149083972	0.168351487793
2785.0	1211147.0	1155.0	10256.0	1211147.0	4000000.0	26.0	4.0	1.01	1.01	1.11	0.05	6.57	0.45	0.76	0.17	7.59	0.27	2.21	1.55	0.52	AAA564.CD3.c.X8.Y6.tile.tissue.png	74	1	2000	74	830f3259beea5040ab9aeebe9530eeec	0	0	0	0	0	0	0	0	0	0	0	0	0	/home/dhl_ec/bnelissen/Slides/CD3_manuscript/CD3_slides/AAA564.CD3.c/AAA564.CD3.c.run1	255	0.7	0.06	0.7	0.06	-9.04452978209	-12.5643195732	2.21761919426	0.173736269531
0.0	0.0	0.0	0.0	0.0	4000000.0	0.0	0.0	0.97	1.74	1.15	0.0500000000002	5.3	0.29	0.73	0.21	4.47	0.12	1.96	1.52	0.51	AAA564.CD3.c.X8.Y7.tile.tissue.png	75	1	2000	75	721fe6b03221123216a507841dfb14dc	0	0	0	0	0	0	0	0	0	0	0	0	0	/home/dhl_ec/bnelissen/Slides/CD3_manuscript/CD3_slides/AAA564.CD3.c/AAA564.CD3.c.run1	255	1.0	0.06	1.0	0.06	0.0	0.0	0.0	8.745937
0.0	0.0	0.0	0.0	0.0	4000000.0	0.0	0.0	0.96	1.15	1.23	0.0600000000002	6.04	0.31	0.77	0.23	4.98	0.12	1.97	1.49	0.57	AAA564.CD3.c.X9.Y0.tile.tissue.png	76	1	2000	76	aea5b79694e3c4f32dfb5eb8e4e753eb	0	0	0	0	0	0	0	0	0	0	0	0	0	/home/dhl_ec/bnelissen/Slides/CD3_manuscript/CD3_slides/AAA564.CD3.c/AAA564.CD3.c.run1	255	1.0	0.06	1.0	0.06	0.0	0.0	0.0	3.171901
6232.0	2933892.0	2721.0	8702.0	2933892.0	4000000.0	57.0	1.0	1.0	1.39	1.18	0.05	7.07	0.39	0.77	0.11	9.27	0.34	2.11	1.56	0.81	AAA564.CD3.c.X9.Y1.tile.tissue.png	77	1	2000	77	9931014152f96aa14b044ad182446e92	0	0	0	0	0	0	0	0	0	0	0	0	0	/home/dhl_ec/bnelissen/Slides/CD3_manuscript/CD3_slides/AAA564.CD3.c/AAA564.CD3.c.run1	255	0.7	0.0665852803358	0.7	0.0665852803358	-7.15409304416	-10.9256956886	0.677656450576	0.0810393955078
32482.0	2843643.0	9953.0	14801.0	2843643.0	4000000.0	215.0	4.0	1.23	1.26	1.1	0.04	6.3	0.36	0.71	0.1	8.6	0.31	2.1	1.51	0.69	AAA564.CD3.c.X9.Y2.tile.tissue.png	78	1	2000	78	152a288d263ed38d7633d33305d41d39	0	0	0	0	0	0	0	0	0	0	0	0	0	/home/dhl_ec/bnelissen/Slides/CD3_manuscript/CD3_slides/AAA564.CD3.c/AAA564.CD3.c.run1	255	0.7	0.06	0.7	0.06	-8.36919590328	-11.8677250491	0.809090141037	0.152460410156
4305.0	1804268.0	1992.0	8237.0	1804268.0	4000000.0	45.0	4.0	1.03	1.2	1.11	0.0500000000002	6.28	0.35	0.7	0.13	7.77	0.28	2.08	1.47	0.6	AAA564.CD3.c.X9.Y3.tile.tissue.png	79	1	2000	79	7b2c0d4ba298fd5779d557a3c4c3ec82	0	0	0	0	0	0	0	0	0	0	0	0	0	/home/dhl_ec/bnelissen/Slides/CD3_manuscript/CD3_slides/AAA564.CD3.c/AAA564.CD3.c.run1	255	0.7	0.06	0.7	0.06	-8.98412776599	-12.5736995628	1.5933719114	0.16054228125
0.0	5540.0	0.0	538.0	5540.0	4000000.0	0.0	2.0	1.39	1.11	1.1	0.05	6.2	0.37	0.72	0.2	5.4	0.13	1.95	1.42	0.49	AAA564.CD3.c.X9.Y4.tile.tissue.png	80	1	2000	80	f7f42fba2caff55789df2001e82e1c7f	0	0	0	0	0	0	0	0	0	0	0	0	0	/home/dhl_ec/bnelissen/Slides/CD3_manuscript/CD3_slides/AAA564.CD3.c/AAA564.CD3.c.run1	255	0.7	0.06	0.7	0.06	0.0	-10.5518895779	1.27595743668	0.264425962402
2120.0	223263.0	859.0	4864.0	223263.0	4000000.0	19.0	7.0	1.46	1.3	1.12	0.0500000000002	6.93	0.37	0.75	0.2	7.15	0.23	2.2	1.58	0.55	AAA564.CD3.c.X9.Y5.tile.tissue.png	81	1	2000	81	a9caa56b34521aec9170f22013f31709	0	0	0	0	0	0	0	0	0	0	0	0	0	/home/dhl_ec/bnelissen/Slides/CD3_manuscript/CD3_slides/AAA564.CD3.c/AAA564.CD3.c.run1	255	0.7	0.06	0.7	0.06	-9.00547715437	-11.6014689854	2.44134030238	2.03581045703
134.0	2359.0	50.0	247.0	2359.0	4000000.0	1.0	1.0	0.9	0.95	1.11	0.05	6.29	0.34	0.75	0.2	6.15	0.2	1.95	1.45	0.5	AAA564.CD3.c.X9.Y6.tile.tissue.png	82	1	2000	82	7fbc7ec846cff684cfd6a93479428b48	0	0	0	0	0	0	0	0	0	0	0	0	0	/home/dhl_ec/bnelissen/Slides/CD3_manuscript/CD3_slides/AAA564.CD3.c/AAA564.CD3.c.run1	255	0.7	0.06	0.7	0.06	-9.28054514453	-11.9732975799	2.41462860389	4.50418713699
0.0	4922.0	0.0	471.0	4922.0	4000000.0	0.0	2.0	0.88	0.93	1.1	0.0599999999999	6.13	0.35	0.77	0.2	5.39	0.13	1.98	1.47	0.5	AAA564.CD3.c.X9.Y7.tile.tissue.png	83	1	2000	83	07c518842df444dc2711b5d2c0959bdc	0	0	0	0	0	0	0	0	0	0	0	0	0	/home/dhl_ec/bnelissen/Slides/CD3_manuscript/CD3_slides/AAA564.CD3.c/AAA564.CD3.c.run1	255	0.7	0.06	0.7	0.06	0.0	-12.4707181547	5.05354070373	3.9798503175
[truncated: 2 more columns]
