# Supplementary material for: SlideToolkit: An Assistive Toolset for the Histological Quantification of Whole Slide Images
Source: PLoS One. 2014 Nov 5;9(11):e110289. doi: 10.1371/journal.pone.0110289 (PMC4220929; doi:10.1371/journal.pone.0110289)
Supplement: RawData S1 — ICC and BlandAltman plot - measurements and r-script.zip. Measurements of Run1 and Run2, including the code for the calculation of the intraclass correlation coefficient (ICC) and the code for the Bland and Altman plot. (ZIP) [file pone.0110289.s003.zip › cellprofiler.measurements/run1.704fcc84aeeb71518ebb91a66d1df818.DefaultOUT_Image.csv]

AreaOccupied_AreaOccupied_DAB_Nuclei	AreaOccupied_AreaOccupied_Tissue	AreaOccupied_Perimeter_DAB_Nuclei	AreaOccupied_Perimeter_Tissue	AreaOccupied_TotalArea_DAB_Nuclei	AreaOccupied_TotalArea_Tissue	Count_DAB_Nuclei	Count_Tissue	ExecutionTime_01LoadImages	ExecutionTime_02ColorToGray	ExecutionTime_03Smooth	ExecutionTime_04ImageMath	ExecutionTime_05IdentifyPrimaryObjects	ExecutionTime_06MeasureImageAreaOccupied	ExecutionTime_07UnmixColors	ExecutionTime_08MaskImage	ExecutionTime_09IdentifyPrimaryObjects	ExecutionTime_10MeasureImageAreaOccupied	ExecutionTime_11OverlayOutlines	ExecutionTime_12OverlayOutlines	ExecutionTime_13SaveImages	FileName_Original	Group_Index	Group_Number	Height_Original	ImageNumber	MD5Digest_Original	ModuleError_01LoadImages	ModuleError_02ColorToGray	ModuleError_03Smooth	ModuleError_04ImageMath	ModuleError_05IdentifyPrimaryObjects	ModuleError_06MeasureImageAreaOccupied	ModuleError_07UnmixColors	ModuleError_08MaskImage	ModuleError_09IdentifyPrimaryObjects	ModuleError_10MeasureImageAreaOccupied	ModuleError_11OverlayOutlines	ModuleError_12OverlayOutlines	ModuleError_13SaveImages	PathName_Original	Scaling_Original	Threshold_FinalThreshold_DAB_Nuclei	Threshold_FinalThreshold_Tissue	Threshold_OrigThreshold_DAB_Nuclei	Threshold_OrigThreshold_Tissue	Threshold_SumOfEntropies_DAB_Nuclei	Threshold_SumOfEntropies_Tissue	Threshold_WeightedVariance_DAB_Nuclei	Threshold_WeightedVariance_Tissue
60.0	74533.0	40.0	1613.0	74533.0	4000000.0	1.0	2.0	3.05	2.24	1.1	0.04	5.95	0.34	0.75	0.19	6.1	0.2	1.95	1.42	1.38	AAA561.CD3.location-d.X0.Y6.tile.tissue.png	1	1	2000	1	cc588c5314fc86c6ade371eccbd666b7	0	0	0	0	0	0	0	0	0	0	0	0	0	/home/dhl_ec/bnelissen/Slides/CD3_manuscript/CD3_slides/AAA561.CD3.location-d/AAA561.CD3.location-d.run1	255	0.7	0.06	0.7	0.06	-7.89215337023	-11.5476490068	2.20649966287	1.51380300073
1277.0	1861822.0	642.0	7160.0	1861822.0	4000000.0	18.0	2.0	2.47	2.91	1.8	0.07	9.06	0.54	1.12	0.2	10.57	0.41	3.23	2.29	0.89	AAA561.CD3.location-d.X0.Y7.tile.tissue.png	2	1	2000	2	093f9caf12d23bbd337e164b3642b08f	0	0	0	0	0	0	0	0	0	0	0	0	0	/home/dhl_ec/bnelissen/Slides/CD3_manuscript/CD3_slides/AAA561.CD3.location-d/AAA561.CD3.location-d.run1	255	0.7	0.06	0.7	0.06	-8.64651733	-11.03675005	1.12686106246	0.446732457031
0.0	48059.0	0.0	1522.0	48059.0	4000000.0	0.0	1.0	3.56	2.67	1.77	0.07	9.08	0.55	1.25	0.3	8.21	0.21	3.03	2.26	0.64	AAA561.CD3.location-d.X0.Y8.tile.tissue.png	3	1	2000	3	e23a329e0e8c4ada55f6f78fdfce879d	0	0	0	0	0	0	0	0	0	0	0	0	0	/home/dhl_ec/bnelissen/Slides/CD3_manuscript/CD3_slides/AAA561.CD3.location-d/AAA561.CD3.location-d.run1	255	0.7	0.06	0.7	0.06	-8.01510046796	-11.8632577111	1.71561320157	2.15749319067
118.0	896873.0	65.0	7188.0	896873.0	4000000.0	2.0	3.0	3.28	2.25	1.09	0.05	6.22	0.34	0.69	0.15	6.66	0.23	1.98	1.42	0.59	AAA561.CD3.location-d.X1.Y6.tile.tissue.png	4	1	2000	4	1967320bd810e65ea8e0820fa0fb6b61	0	0	0	0	0	0	0	0	0	0	0	0	0	/home/dhl_ec/bnelissen/Slides/CD3_manuscript/CD3_slides/AAA561.CD3.location-d/AAA561.CD3.location-d.run1	255	0.7	0.06	0.7	0.06	-8.29333063256	-10.9716269084	1.54618999378	1.49820545703
716.0	3999603.0	377.0	8044.0	3999603.0	4000000.0	12.0	1.0	2.46	2.14	1.8	0.04	5.72	0.35	0.66	0.05	8.6	0.34	2.02	1.43	0.69	AAA561.CD3.location-d.X1.Y7.tile.tissue.png	5	1	2000	5	78cd11af69fc3d1331a1a41efd0af88b	0	0	0	0	0	0	0	0	0	0	0	0	0	/home/dhl_ec/bnelissen/Slides/CD3_manuscript/CD3_slides/AAA561.CD3.location-d/AAA561.CD3.location-d.run1	255	0.7	0.06	0.7	0.06	-8.24938166376	-11.7096063956	0.563207323601	0.0443196820717
496.0	857739.0	241.0	5926.0	857739.0	4000000.0	7.0	1.0	3.18	2.13	1.09	0.05	6.12	0.34	0.69	0.17	6.64	0.23	1.98	1.43	0.39	AAA561.CD3.location-d.X1.Y8.tile.tissue.png	6	1	2000	6	6cec944021fcfa97b191eb6d9b0ac87d	0	0	0	0	0	0	0	0	0	0	0	0	0	/home/dhl_ec/bnelissen/Slides/CD3_manuscript/CD3_slides/AAA561.CD3.location-d/AAA561.CD3.location-d.run1	255	0.7	0.06	0.7	0.06	-8.27521976819	-10.9716394484	0.79572350156	1.58694538281
172.0	564943.0	87.0	5011.0	564943.0	4000000.0	2.0	1.0	2.54	1.64	1.08	0.05	6.09	0.54	1.19	0.28	9.44	0.32	3.34	2.32	0.62	AAA561.CD3.location-d.X10.Y1.tile.tissue.png	7	1	2000	7	6d6e1c9b7364231dbebd8ff559bb5c18	0	0	0	0	0	0	0	0	0	0	0	0	0	/home/dhl_ec/bnelissen/Slides/CD3_manuscript/CD3_slides/AAA561.CD3.location-d/AAA561.CD3.location-d.run1	255	0.7	0.06	0.7	0.06	-7.71372543538	-11.007165144	0.835642326296	1.24854264258
4452.0	3969961.0	1985.0	8512.0	3969961.0	4000000.0	46.0	1.0	2.7	1.52	1.65	0.04	5.72	0.34	0.67	0.05	8.66	0.33	2.03	1.44	0.58	AAA561.CD3.location-d.X10.Y2.tile.tissue.png	8	1	2000	8	b5e6b7a8ff3b3ccf638d1d2f3421b265	0	0	0	0	0	0	0	0	0	0	0	0	0	/home/dhl_ec/bnelissen/Slides/CD3_manuscript/CD3_slides/AAA561.CD3.location-d/AAA561.CD3.location-d.run1	255	0.7	0.06	0.7	0.06	-8.36545204185	-11.8840050023	0.49090861864	0.0779977568359
7942.0	3999869.0	3355.0	7996.0	3999869.0	4000000.0	73.0	1.0	2.11	1.74	1.04	0.04	7.03	0.37	0.67	0.05	8.75	0.34	3.33	2.36	0.68	AAA561.CD3.location-d.X10.Y3.tile.tissue.png	9	1	2000	9	769e2bd108c77d9303906a20a26eff60	0	0	0	0	0	0	0	0	0	0	0	0	0	/home/dhl_ec/bnelissen/Slides/CD3_manuscript/CD3_slides/AAA561.CD3.location-d/AAA561.CD3.location-d.run1	255	0.7	0.06	0.7	0.06	-8.93115445684	-12.0857914419	0.718079339288	0.0913862000122
66298.0	3966929.0	23810.0	8882.0	3966929.0	4000000.0	468.0	1.0	2.72	2.0	1.77	0.06	9.89	0.54	1.14	0.07	13.61	0.55	3.44	2.41	0.68	AAA561.CD3.location-d.X10.Y4.tile.tissue.png	10	1	2000	10	4d8b3a30866e973a2be4227b3a02ece3	0	0	0	0	0	0	0	0	0	0	0	0	0	/home/dhl_ec/bnelissen/Slides/CD3_manuscript/CD3_slides/AAA561.CD3.location-d/AAA561.CD3.location-d.run1	255	0.7	0.0648668115146	0.7	0.0648668115146	-9.30406011259	-12.4453900983	0.940431628628	0.180008134277
61027.0	3968976.0	22883.0	9616.0	3968976.0	4000000.0	465.0	1.0	1.35	1.57	1.04	0.04	7.4	0.34	0.86	0.05	9.29	0.35	2.04	1.42	0.53	AAA561.CD3.location-d.X10.Y5.tile.tissue.png	11	1	2000	11	0d1f447180270cbcd73a1e15e61afbb0	0	0	0	0	0	0	0	0	0	0	0	0	0	/home/dhl_ec/bnelissen/Slides/CD3_manuscript/CD3_slides/AAA561.CD3.location-d/AAA561.CD3.location-d.run1	255	0.7	0.0625468849438	0.7	0.0625468849438	-9.52227150821	-12.6203165668	1.56065521486	0.242316525391
172188.0	3891651.0	59072.0	11959.0	3891651.0	4000000.0	1147.0	1.0	0.87	1.87	1.05	0.04	7.64	0.34	0.68	0.06	10.08	0.36	2.05	2.32	0.73	AAA561.CD3.location-d.X10.Y6.tile.tissue.png	12	1	2000	12	180a3064ea967ae4655c992cb01667c9	0	0	0	0	0	0	0	0	0	0	0	0	0	/home/dhl_ec/bnelissen/Slides/CD3_manuscript/CD3_slides/AAA561.CD3.location-d/AAA561.CD3.location-d.run1	255	0.7	0.06	0.7	0.06	-9.54565793758	-13.0741908881	2.21572542456	0.453892394531
160001.0	3881478.0	56266.0	12672.0	3881478.0	4000000.0	1103.0	2.0	1.13	1.66	1.77	0.06	10.1	0.56	1.14	0.09	14.29	0.55	3.2	2.16	0.54	AAA561.CD3.location-d.X10.Y7.tile.tissue.png	13	1	2000	13	fc3b798da3681a25d583aa65a8d6e19c	0	0	0	0	0	0	0	0	0	0	0	0	0	/home/dhl_ec/bnelissen/Slides/CD3_manuscript/CD3_slides/AAA561.CD3.location-d/AAA561.CD3.location-d.run1	255	0.7	0.06	0.7	0.06	-9.65374354234	-12.8493506236	2.89137274549	0.463615632812
64329.0	2731948.0	23768.0	15280.0	2731948.0	4000000.0	495.0	4.0	0.98	1.08	1.06	0.04	6.12	0.35	0.67	0.1	8.52	0.49	3.42	2.41	0.62	AAA561.CD3.location-d.X10.Y8.tile.tissue.png	14	1	2000	14	752e32bf4519549b3105fd6e505af45a	0	0	0	0	0	0	0	0	0	0	0	0	0	/home/dhl_ec/bnelissen/Slides/CD3_manuscript/CD3_slides/AAA561.CD3.location-d/AAA561.CD3.location-d.run1	255	0.7	0.06	0.7	0.06	-9.57236679118	-12.2180404489	2.4977791017	0.37933490625
0.0	0.0	0.0	0.0	0.0	4000000.0	0.0	0.0	1.01	1.46	1.48	0.07	8.32	0.46	1.32	0.32	6.89	0.22	3.11	2.33	0.54	AAA561.CD3.location-d.X10.Y9.tile.tissue.png	15	1	2000	15	5f6ea68dc688f9b5149172c7afc802d7	0	0	0	0	0	0	0	0	0	0	0	0	0	/home/dhl_ec/bnelissen/Slides/CD3_manuscript/CD3_slides/AAA561.CD3.location-d/AAA561.CD3.location-d.run1	255	1.0	0.06	1.0	0.06	0.0	0.0	0.0	6.295274
0.0	0.0	0.0	0.0	0.0	4000000.0	0.0	0.0	1.0	2.0	1.26	0.05	4.98	0.27	0.88	0.18	4.4	0.12	1.87	1.43	0.33	AAA561.CD3.location-d.X11.Y1.tile.tissue.png	16	1	2000	16	145eb991c18a4056552e84cbd5b12d2a	0	0	0	0	0	0	0	0	0	0	0	0	0	/home/dhl_ec/bnelissen/Slides/CD3_manuscript/CD3_slides/AAA561.CD3.location-d/AAA561.CD3.location-d.run1	255	1.0	0.06	1.0	0.06	0.0	0.0	0.0	4.143231
679.0	2126133.0	339.0	8346.0	2126133.0	4000000.0	9.0	1.0	0.7	1.07	1.04	0.05	6.86	0.39	0.72	0.11	7.6	0.27	2.05	1.44	0.59	AAA561.CD3.location-d.X11.Y2.tile.tissue.png	17	1	2000	17	553a259ae69fd6932bfdd8964e5c471c	0	0	0	0	0	0	0	0	0	0	0	0	0	/home/dhl_ec/bnelissen/Slides/CD3_manuscript/CD3_slides/AAA561.CD3.location-d/AAA561.CD3.location-d.run1	255	0.7	0.06	0.7	0.06	-8.17720434072	-10.9361271744	0.435022277554	0.439153414063
2647.0	3745887.0	1258.0	15393.0	3745887.0	4000000.0	32.0	1.0	1.15	1.45	1.05	0.04	6.4	0.35	0.68	0.06	8.66	0.39	2.04	1.44	0.67	AAA561.CD3.location-d.X11.Y3.tile.tissue.png	18	1	2000	18	7836f0c1d50f3eaccdbc59648e556f6b	0	0	0	0	0	0	0	0	0	0	0	0	0	/home/dhl_ec/bnelissen/Slides/CD3_manuscript/CD3_slides/AAA561.CD3.location-d/AAA561.CD3.location-d.run1	255	0.7	0.06	0.7	0.06	-8.55767862938	-11.9617076278	0.654924550079	0.100094165039
2687.0	3999624.0	1267.0	8064.0	3999624.0	4000000.0	29.0	1.0	1.47	2.58	1.77	0.0599999999999	11.47	0.56	1.18	0.09	13.24	0.59	3.51	2.33	0.77	AAA561.CD3.location-d.X11.Y4.tile.tissue.png	19	1	2000	19	0ba4feeb224c7245be9fdb8c1732d585	0	0	0	0	0	0	0	0	0	0	0	0	0	/home/dhl_ec/bnelissen/Slides/CD3_manuscript/CD3_slides/AAA561.CD3.location-d/AAA561.CD3.location-d.run1	255	0.7	0.06	0.7	0.06	-8.84583080847	-12.1437919495	0.670068476306	0.0845546506653
41002.0	3999935.0	16003.0	8014.0	3999935.0	4000000.0	343.0	1.0	2.32	3.14	1.04	0.04	5.92	0.34	0.67	0.05	9.09	0.37	2.17	1.43	1.02	AAA561.CD3.location-d.X11.Y5.tile.tissue.png	20	1	2000	20	8265edc5d617fa708e0161358725ee45	0	0	0	0	0	0	0	0	0	0	0	0	0	/home/dhl_ec/bnelissen/Slides/CD3_manuscript/CD3_slides/AAA561.CD3.location-d/AAA561.CD3.location-d.run1	255	0.7	0.06	0.7	0.06	-9.25384362342	-12.1630772555	0.885174507552	0.117878404663
162485.0	3976918.0	59295.0	10008.0	3976918.0	4000000.0	1177.0	1.0	2.87	2.45	1.06	0.04	6.12	0.54	1.16	0.0799999999999	14.47	0.59	3.25	2.27	0.62	AAA561.CD3.location-d.X11.Y6.tile.tissue.png	21	1	2000	21	5262c925a14c58bf4e08cf281ed0fef3	0	0	0	0	0	0	0	0	0	0	0	0	0	/home/dhl_ec/bnelissen/Slides/CD3_manuscript/CD3_slides/AAA561.CD3.location-d/AAA561.CD3.location-d.run1	255	0.7	0.06	0.7	0.06	-9.67741789396	-12.8842155533	1.99791410504	0.391802769531
156835.0	3973287.0	56362.0	10106.0	3973287.0	4000000.0	1079.0	2.0	3.37	1.75	1.76	0.0600000000001	10.16	0.54	1.18	0.08	14.76	0.57	3.17	2.25	0.64	AAA561.CD3.location-d.X11.Y7.tile.tissue.png	22	1	2000	22	bd387fe6a90a83751f804c14fa16fc56	0	0	0	0	0	0	0	0	0	0	0	0	0	/home/dhl_ec/bnelissen/Slides/CD3_manuscript/CD3_slides/AAA561.CD3.location-d/AAA561.CD3.location-d.run1	255	0.7	0.0765484794674	0.7	0.0765484794674	-9.63990159554	-12.9161079252	2.0677768294	0.37720340625
21459.0	1735281.0	9154.0	12516.0	1735281.0	4000000.0	200.0	4.0	3.27	1.46	1.77	0.0600000000001	9.47	0.54	1.15	0.13	7.37	0.27	2.02	1.44	0.36	AAA561.CD3.location-d.X11.Y8.tile.tissue.png	23	1	2000	23	f341ee59a0090858d7efa2b9c6596141	0	0	0	0	0	0	0	0	0	0	0	0	0	/home/dhl_ec/bnelissen/Slides/CD3_manuscript/CD3_slides/AAA561.CD3.location-d/AAA561.CD3.location-d.run1	255	0.7	0.06	0.7	0.06	-9.12339733243	-11.45487603	1.70418186501	0.242665046875
0.0	0.0	0.0	0.0	0.0	4000000.0	0.0	0.0	2.21	1.89	1.05	0.0500000000001	4.92	0.46	1.43	0.35	6.38	0.2	3.04	2.29	0.55	AAA561.CD3.location-d.X11.Y9.tile.tissue.png	24	1	2000	24	03abe85149cd9738c2765e0a392ee185	0	0	0	0	0	0	0	0	0	0	0	0	0	/home/dhl_ec/bnelissen/Slides/CD3_manuscript/CD3_slides/AAA561.CD3.location-d/AAA561.CD3.location-d.run1	255	1.0	0.06	1.0	0.06	0.0	0.0	0.0	3.90796575
0.0	118376.0	0.0	2603.0	118376.0	4000000.0	0.0	1.0	1.06	1.39	1.76	0.08	9.85	0.53	1.3	0.32	7.92	0.21	3.17	2.29	0.55	AAA561.CD3.location-d.X12.Y2.tile.tissue.png	25	1	2000	25	ffad6d85e0fae8c21cd8c490e112bc0e	0	0	0	0	0	0	0	0	0	0	0	0	0	/home/dhl_ec/bnelissen/Slides/CD3_manuscript/CD3_slides/AAA561.CD3.location-d/AAA561.CD3.location-d.run1	255	0.7	0.06	0.7	0.06	0.0	-10.8254812999	0.708276289641	2.89054922925
0.0	3290472.0	0.0	8818.0	3290472.0	4000000.0	0.0	2.0	0.97	1.33	1.05	0.0400000000001	6.13	0.34	0.67	0.0700000000001	7.87	0.3	2.22	1.43	0.39	AAA561.CD3.location-d.X12.Y3.tile.tissue.png	26	1	2000	26	810e859a64b9de3b84df3a0d042e3ec8	0	0	0	0	0	0	0	0	0	0	0	0	0	/home/dhl_ec/bnelissen/Slides/CD3_manuscript/CD3_slides/AAA561.CD3.location-d/AAA561.CD3.location-d.run1	255	0.7	0.06	0.7	0.06	-7.29643190309	-11.4035947471	0.763020869308	0.230650585938
726.0	3999558.0	335.0	8036.0	3999558.0	4000000.0	7.0	1.0	1.03	1.42	1.68	0.0700000000001	8.92	0.35	0.66	0.05	8.71	0.34	2.02	1.44	0.38	AAA561.CD3.location-d.X12.Y4.tile.tissue.png	27	1	2000	27	cb70885709fcf0107b4a367c3e0d064d	0	0	0	0	0	0	0	0	0	0	0	0	0	/home/dhl_ec/bnelissen/Slides/CD3_manuscript/CD3_slides/AAA561.CD3.location-d/AAA561.CD3.location-d.run1	255	0.7	0.06	0.7	0.06	-8.68356939257	-11.6354644549	0.664578793147	0.0759545571289
5079.0	3999995.0	2424.0	7998.0	3999995.0	4000000.0	58.0	1.0	2.12	2.36	1.04	0.04	7.08	0.36	0.72	0.0600000000001	8.89	0.55	3.35	2.35	0.59	AAA561.CD3.location-d.X12.Y5.tile.tissue.png	28	1	2000	28	3fdab3fccb319826613bc2af3ff4ab8f	0	0	0	0	0	0	0	0	0	0	0	0	0	/home/dhl_ec/bnelissen/Slides/CD3_manuscript/CD3_slides/AAA561.CD3.location-d/AAA561.CD3.location-d.run1	255	0.7	0.06	0.7	0.06	-8.62035776203	-11.526052382	0.530054693915	0.0579863994848
36831.0	3999565.0	14539.0	8026.0	3999565.0	4000000.0	293.0	1.0	1.16	1.93	1.75	0.0700000000001	9.88	0.53	1.2	0.08	13.18	0.55	3.29	2.33	0.6	AAA561.CD3.location-d.X12.Y6.tile.tissue.png	29	1	2000	29	6f5360b2ebff4518da59b8105a109eb9	0	0	0	0	0	0	0	0	0	0	0	0	0	/home/dhl_ec/bnelissen/Slides/CD3_manuscript/CD3_slides/AAA561.CD3.location-d/AAA561.CD3.location-d.run1	255	0.7	0.0609885453329	0.7	0.0609885453329	-9.12064650084	-12.0943548545	0.717149968849	0.11848783136
13873.0	3999007.0	4724.0	8088.0	3999007.0	4000000.0	88.0	1.0	1.11	1.46	1.75	0.0699999999999	6.45	0.34	0.67	0.05	9.01	0.35	2.04	1.42	0.4	AAA561.CD3.location-d.X12.Y7.tile.tissue.png	30	1	2000	30	6e098646a6172b35fa3bc619304cfe2e	0	0	0	0	0	0	0	0	0	0	0	0	0	/home/dhl_ec/bnelissen/Slides/CD3_manuscript/CD3_slides/AAA561.CD3.location-d/AAA561.CD3.location-d.run1	255	0.7	0.06	0.7	0.06	-9.13611699353	-12.2137109395	0.773742302466	0.118160457764
1120.0	1339050.0	570.0	7072.0	1339050.0	4000000.0	13.0	1.0	0.87	1.23	1.08	0.0500000000001	8.23	0.57	1.16	0.24	8.72	0.35	2.32	1.68	0.56	AAA561.CD3.location-d.X12.Y8.tile.tissue.png	31	1	2000	31	6f518d1135777b13b3f70f9c802d2ba3	0	0	0	0	0	0	0	0	0	0	0	0	0	/home/dhl_ec/bnelissen/Slides/CD3_manuscript/CD3_slides/AAA561.CD3.location-d/AAA561.CD3.location-d.run1	255	0.7	0.06	0.7	0.06	-8.70918027858	-11.0776935321	1.56069520059	0.674122066406
0.0	95318.0	0.0	2626.0	95318.0	4000000.0	0.0	2.0	1.22	1.52	1.09	0.05	6.43	0.35	0.78	0.2	5.54	0.13	2.0	1.42	0.34	AAA561.CD3.location-d.X13.Y3.tile.tissue.png	32	1	2000	32	36844a894201a20457170140ccb1ec3b	0	0	0	0	0	0	0	0	0	0	0	0	0	/home/dhl_ec/bnelissen/Slides/CD3_manuscript/CD3_slides/AAA561.CD3.location-d/AAA561.CD3.location-d.run1	255	0.7	0.06	0.7	0.06	0.0	-11.4657340303	2.06494707191	2.19440277222
0.0	1626894.0	0.0	11628.0	1626894.0	4000000.0	0.0	2.0	1.85	2.84	1.07	0.0500000000001	6.3	0.35	0.69	0.15	7.21	0.28	3.19	2.16	0.55	AAA561.CD3.location-d.X13.Y4.tile.tissue.png	33	1	2000	33	08b938ca2b095e1512b038d6edb5109b	0	0	0	0	0	0	0	0	0	0	0	0	0	/home/dhl_ec/bnelissen/Slides/CD3_manuscript/CD3_slides/AAA561.CD3.location-d/AAA561.CD3.location-d.run1	255	0.7	0.06	0.7	0.06	0.0	-11.1521844504	1.75883385765	1.08175883984
128.0	3440291.0	76.0	9687.0	3440291.0	4000000.0	2.0	1.0	1.07	1.74	1.72	0.0700000000001	9.33	0.54	1.13	0.11	12.15	0.52	3.34	2.28	0.59	AAA561.CD3.location-d.X13.Y5.tile.tissue.png	34	1	2000	34	02a8c8f6d72b63a0766f2e36f5894ffc	0	0	0	0	0	0	0	0	0	0	0	0	0	/home/dhl_ec/bnelissen/Slides/CD3_manuscript/CD3_slides/AAA561.CD3.location-d/AAA561.CD3.location-d.run1	255	0.7	0.06	0.7	0.06	-8.18330818838	-11.1285514948	0.878035979412	0.156199121094
51.0	3456917.0	31.0	9030.0	3456917.0	4000000.0	1.0	1.0	1.14	1.79	1.75	0.0600000000001	9.49	0.54	1.11	0.11	12.26	0.49	3.34	2.34	1.28	AAA561.CD3.location-d.X13.Y6.tile.tissue.png	35	1	2000	35	1b7e88d600fbca23f3f83eea404c6196	0	0	0	0	0	0	0	0	0	0	0	0	0	/home/dhl_ec/bnelissen/Slides/CD3_manuscript/CD3_slides/AAA561.CD3.location-d/AAA561.CD3.location-d.run1	255	0.7	0.06	0.7	0.06	-7.96307082066	-11.3261165864	0.790188883195	0.110677277344
51.0	1624297.0	41.0	7200.0	1624297.0	4000000.0	1.0	1.0	2.94	1.49	1.8	0.0700000000002	9.35	0.54	1.16	0.22	10.76	0.39	3.35	2.22	0.64	AAA561.CD3.location-d.X13.Y7.tile.tissue.png	36	1	2000	36	eee9a8dd30e6cfdabcbe0148534c2bd5	0	0	0	0	0	0	0	0	0	0	0	0	0	/home/dhl_ec/bnelissen/Slides/CD3_manuscript/CD3_slides/AAA561.CD3.location-d/AAA561.CD3.location-d.run1	255	0.7	0.06	0.7	0.06	-7.51290624377	-10.6114741787	1.06305381362	0.407195148437
0.0	1813.0	0.0	200.0	1813.0	4000000.0	0.0	1.0	1.2	2.22	1.08	0.0500000000002	6.02	0.34	0.77	0.19	5.37	0.13	3.33	2.41	0.76	AAA561.CD3.location-d.X13.Y8.tile.tissue.png	37	1	2000	37	ff386ad649134529eaeec92f338cc537	0	0	0	0	0	0	0	0	0	0	0	0	0	/home/dhl_ec/bnelissen/Slides/CD3_manuscript/CD3_slides/AAA561.CD3.location-d/AAA561.CD3.location-d.run1	255	0.7	0.06	0.7	0.06	0.0	-12.2826598333	4.41500862909	4.25984866415
0.0	0.0	0.0	0.0	0.0	4000000.0	0.0	0.0	1.2	2.61	1.04	0.05	5.02	0.27	0.83	0.19	4.4	0.12	1.93	1.43	1.48	AAA561.CD3.location-d.X14.Y4.tile.tissue.png	38	1	2000	38	e3d760acf83b330ec8aa91c42b11200b	0	0	0	0	0	0	0	0	0	0	0	0	0	/home/dhl_ec/bnelissen/Slides/CD3_manuscript/CD3_slides/AAA561.CD3.location-d/AAA561.CD3.location-d.run1	255	1.0	0.06	1.0	0.06	0.0	0.0	0.0	5.054527
0.0	0.0	0.0	0.0	0.0	4000000.0	0.0	0.0	1.96	1.89	1.07	0.05	5.6	0.47	1.38	0.35	6.56	0.2	3.07	2.38	0.68	AAA561.CD3.location-d.X14.Y5.tile.tissue.png	39	1	2000	39	7156bfcc321c9fabdcc9643e226736ff	0	0	0	0	0	0	0	0	0	0	0	0	0	/home/dhl_ec/bnelissen/Slides/CD3_manuscript/CD3_slides/AAA561.CD3.location-d/AAA561.CD3.location-d.run1	255	1.0	0.06	1.0	0.06	0.0	-12.1618927792	0.0	3.13956446519
0.0	0.0	0.0	0.0	0.0	4000000.0	0.0	0.0	0.86	1.53	1.76	0.0799999999999	6.71	0.51	1.35	0.32	6.7	0.19	3.22	2.57	0.72	AAA561.CD3.location-d.X14.Y6.tile.tissue.png	40	1	2000	40	6ad8a928cbfc3a2e578f1db4095e4491	0	0	0	0	0	0	0	0	0	0	0	0	0	/home/dhl_ec/bnelissen/Slides/CD3_manuscript/CD3_slides/AAA561.CD3.location-d/AAA561.CD3.location-d.run1	255	1.0	0.06	1.0	0.06	0.0	0.0	0.0	8.552402
0.0	0.0	0.0	0.0	0.0	4000000.0	0.0	0.0	1.07	2.12	1.8	0.0700000000002	7.9	0.46	1.37	0.33	6.75	0.21	2.97	2.34	0.67	AAA561.CD3.location-d.X14.Y7.tile.tissue.png	41	1	2000	41	1ada2b282284b376505e8f71aaca37e6	0	0	0	0	0	0	0	0	0	0	0	0	0	/home/dhl_ec/bnelissen/Slides/CD3_manuscript/CD3_slides/AAA561.CD3.location-d/AAA561.CD3.location-d.run1	255	1.0	0.06	1.0	0.06	0.0	0.0	0.0	4.349782
0.0	1297.0	0.0	164.0	1297.0	4000000.0	0.0	1.0	0.86	1.16	1.89	0.0799999999999	7.67	0.35	0.81	0.19	5.39	0.12	1.94	1.47	0.65	AAA561.CD3.location-d.X2.Y10.tile.tissue.png	42	1	2000	42	548c4f52b3015fe6b5d57f1cb945ad94	0	0	0	0	0	0	0	0	0	0	0	0	0	/home/dhl_ec/bnelissen/Slides/CD3_manuscript/CD3_slides/AAA561.CD3.location-d/AAA561.CD3.location-d.run1	255	0.7	0.06	0.7	0.06	0.0	-12.041264926	3.1454387303	0.613431694649
0.0	941879.0	0.0	5724.0	941879.0	4000000.0	0.0	2.0	2.43	2.29	1.77	0.0699999999999	8.46	0.57	1.06	0.27	9.69	0.26	3.37	2.62	0.61	AAA561.CD3.location-d.X2.Y6.tile.tissue.png	43	1	2000	43	cf80ec35842b4cf0817824549b25b0dd	0	0	0	0	0	0	0	0	0	0	0	0	0	/home/dhl_ec/bnelissen/Slides/CD3_manuscript/CD3_slides/AAA561.CD3.location-d/AAA561.CD3.location-d.run1	255	0.7	0.06	0.7	0.06	-7.55801593594	-11.5635634434	2.53887787204	1.53765254883
1540.0	3923614.0	1084.0	8643.0	3923614.0	4000000.0	22.0	1.0	1.11	1.52	1.48	0.0400000000002	9.24	0.58	1.15	0.0900000000001	12.71	0.59	3.57	2.41	0.74	AAA561.CD3.location-d.X2.Y7.tile.tissue.png	44	1	2000	44	6ca6283e8e96a79965a6e857283568a2	0	0	0	0	0	0	0	0	0	0	0	0	0	/home/dhl_ec/bnelissen/Slides/CD3_manuscript/CD3_slides/AAA561.CD3.location-d/AAA561.CD3.location-d.run1	255	0.7	0.06	0.7	0.06	-7.62625581373	-11.28476884	0.564675522111	0.10283134375
858.0	3101764.0	419.0	8083.0	3101764.0	4000000.0	11.0	1.0	1.19	1.54	1.05	0.04	5.99	0.34	0.67	0.0799999999999	8.24	0.31	2.04	1.51	0.92	AAA561.CD3.location-d.X2.Y8.tile.tissue.png	45	1	2000	45	4e721ae6bb7dc0ee7a2a92d370a76e7d	0	0	0	0	0	0	0	0	0	0	0	0	0	/home/dhl_ec/bnelissen/Slides/CD3_manuscript/CD3_slides/AAA561.CD3.location-d/AAA561.CD3.location-d.run1	255	0.7	0.06	0.7	0.06	-7.99533170233	-10.5223925925	0.362962043884	0.074534828125
0.0	263339.0	0.0	5198.0	263339.0	4000000.0	0.0	4.0	1.95	2.61	1.22	0.05	6.02	0.34	0.73	0.18	6.05	0.13	2.02	1.44	1.07	AAA561.CD3.location-d.X2.Y9.tile.tissue.png	46	1	2000	46	1edfcd593f36f9629572568351e4692d	0	0	0	0	0	0	0	0	0	0	0	0	0	/home/dhl_ec/bnelissen/Slides/CD3_manuscript/CD3_slides/AAA561.CD3.location-d/AAA561.CD3.location-d.run1	255	0.7	0.06	0.7	0.06	-8.56398456077	-11.4521674101	1.98775891272	1.74425641992
123.0	1538990.0	61.0	7740.0	1538990.0	4000000.0	2.0	2.0	1.81	2.61	1.06	0.05	6.08	0.39	0.8	0.14	7.19	0.24	2.07	1.43	0.5	AAA561.CD3.location-d.X3.Y10.tile.tissue.png	47	1	2000	47	3320c3d844bf982e3f625255dce3afaa	0	0	0	0	0	0	0	0	0	0	0	0	0	/home/dhl_ec/bnelissen/Slides/CD3_manuscript/CD3_slides/AAA561.CD3.location-d/AAA561.CD3.location-d.run1	255	0.7	0.06	0.7	0.06	-8.37405743494	-11.0033103542	2.13080334973	0.541754417969
68.0	12682.0	33.0	884.0	12682.0	4000000.0	1.0	3.0	1.98	2.46	1.08	0.05	6.0	0.34	0.76	0.19	6.1	0.19	1.93	1.42	0.77	AAA561.CD3.location-d.X3.Y11.tile.tissue.png	48	1	2000	48	84d40df80dfe92e9620e7a56b9b0f6c0	0	0	0	0	0	0	0	0	0	0	0	0	0	/home/dhl_ec/bnelissen/Slides/CD3_manuscript/CD3_slides/AAA561.CD3.location-d/AAA561.CD3.location-d.run1	255	0.7	0.06	0.7	0.06	-8.93613801457	-12.1885776296	3.88234266116	2.43937731201
0.0	0.0	0.0	0.0	0.0	4000000.0	0.0	0.0	1.8	1.22	1.04	0.05	4.98	0.27	0.79	0.19	4.48	0.14	1.86	1.44	0.54	AAA561.CD3.location-d.X3.Y6.tile.tissue.png	49	1	2000	49	b471d9915c4772a758b6cb3a22e7e519	0	0	0	0	0	0	0	0	0	0	0	0	0	/home/dhl_ec/bnelissen/Slides/CD3_manuscript/CD3_slides/AAA561.CD3.location-d/AAA561.CD3.location-d.run1	255	1.0	0.06	1.0	0.06	0.0	0.0	0.0	5.330828
94.0	1522545.0	42.0	8433.0	1522545.0	4000000.0	1.0	2.0	2.2	2.27	1.08	0.05	6.11	0.34	0.69	0.14	7.28	0.25	2.05	1.42	0.77	AAA561.CD3.location-d.X3.Y7.tile.tissue.png	50	1	2000	50	1e659372e9fbb2ed62feb0b491bcbba5	0	0	0	0	0	0	0	0	0	0	0	0	0	/home/dhl_ec/bnelissen/Slides/CD3_manuscript/CD3_slides/AAA561.CD3.location-d/AAA561.CD3.location-d.run1	255	0.7	0.06	0.7	0.06	-8.2220722671	-11.0249911132	0.85267988085	0.922945007812
349.0	3851313.0	246.0	8456.0	3851313.0	4000000.0	5.0	1.0	3.13	1.97	1.05	0.04	6.05	0.34	0.66	0.0599999999999	8.75	0.33	2.04	1.43	0.43	AAA561.CD3.location-d.X3.Y8.tile.tissue.png	51	1	2000	51	4ec62232ff8f56eeb9ee1e865a436693	0	0	0	0	0	0	0	0	0	0	0	0	0	/home/dhl_ec/bnelissen/Slides/CD3_manuscript/CD3_slides/AAA561.CD3.location-d/AAA561.CD3.location-d.run1	255	0.7	0.06	0.7	0.06	-7.37506372788	-10.7446703576	0.434393021513	0.0717206953125
139.0	3557783.0	70.0	9264.0	3557783.0	4000000.0	2.0	1.0	3.02	2.73	1.05	0.0400000000002	6.28	0.34	0.67	0.0600000000002	8.51	0.32	2.05	1.44	0.4	AAA561.CD3.location-d.X3.Y9.tile.tissue.png	52	1	2000	52	6194eab9db910adf0a27458d5adb9fd1	0	0	0	0	0	0	0	0	0	0	0	0	0	/home/dhl_ec/bnelissen/Slides/CD3_manuscript/CD3_slides/AAA561.CD3.location-d/AAA561.CD3.location-d.run1	255	0.7	0.06	0.7	0.06	-8.57308441916	-11.1856378824	1.12481378293	0.130217390625
0.0	3980486.0	0.0	9710.0	3980486.0	4000000.0	0.0	1.0	0.78	1.17	1.04	0.04	5.93	0.34	0.67	0.0599999999999	8.43	0.28	2.06	1.44	0.64	AAA561.CD3.location-d.X4.Y10.tile.tissue.png	53	1	2000	53	c951bea9552adeb5c636d3d6ea1d0005	0	0	0	0	0	0	0	0	0	0	0	0	0	/home/dhl_ec/bnelissen/Slides/CD3_manuscript/CD3_slides/AAA561.CD3.location-d/AAA561.CD3.location-d.run1	255	0.7	0.06	0.7	0.06	-8.8746058925	-12.1604618181	1.5165368268	0.05171002771
1005.0	2404840.0	480.0	8743.0	2404840.0	4000000.0	13.0	2.0	1.55	2.31	1.05	0.0400000000002	6.47	0.35	0.67	0.11	7.82	0.28	2.06	1.43	0.56	AAA561.CD3.location-d.X4.Y11.tile.tissue.png	54	1	2000	54	1ccf506106a69b549f6bae511d745c18	0	0	0	0	0	0	0	0	0	0	0	0	0	/home/dhl_ec/bnelissen/Slides/CD3_manuscript/CD3_slides/AAA561.CD3.location-d/AAA561.CD3.location-d.run1	255	0.7	0.06	0.7	0.06	-8.90022854815	-10.811132617	1.74178637206	0.12646209375
157.0	141514.0	71.0	2718.0	141514.0	4000000.0	2.0	1.0	2.61	3.72	1.63	0.0699999999999	9.39	0.54	1.27	0.31	9.14	0.3	3.1	2.34	0.54	AAA561.CD3.location-d.X4.Y12.tile.tissue.png	55	1	2000	55	c25178f5fbad4acab9e10e0663fbf649	0	0	0	0	0	0	0	0	0	0	0	0	0	/home/dhl_ec/bnelissen/Slides/CD3_manuscript/CD3_slides/AAA561.CD3.location-d/AAA561.CD3.location-d.run1	255	0.7	0.06	0.7	0.06	-9.35847286149	-11.5970515415	2.82744365678	2.37304673193
0.0	0.0	0.0	0.0	0.0	4000000.0	0.0	0.0	0.96	1.67	1.78	0.0699999999999	7.97	0.46	1.39	0.32	5.8	0.13	2.97	2.24	0.39	AAA561.CD3.location-d.X4.Y3.tile.tissue.png	56	1	2000	56	3a1685ac576e514f228bf0e37ddb7510	0	0	0	0	0	0	0	0	0	0	0	0	0	/home/dhl_ec/bnelissen/Slides/CD3_manuscript/CD3_slides/AAA561.CD3.location-d/AAA561.CD3.location-d.run1	255	1.0	0.06	1.0	0.06	0.0	0.0	0.0	4.09033375
0.0	0.0	0.0	0.0	0.0	4000000.0	0.0	0.0	2.9	2.27	1.74	0.0799999999999	7.48	0.5	1.42	0.37	6.72	0.2	2.9	2.22	0.56	AAA561.CD3.location-d.X4.Y7.tile.tissue.png	57	1	2000	57	bf282009d0da04355f686357b7b2fd4f	0	0	0	0	0	0	0	0	0	0	0	0	0	/home/dhl_ec/bnelissen/Slides/CD3_manuscript/CD3_slides/AAA561.CD3.location-d/AAA561.CD3.location-d.run1	255	1.0	0.06	1.0	0.06	0.0	0.0	0.0	3.5119555
347.0	665653.0	118.0	6501.0	665653.0	4000000.0	2.0	4.0	1.33	1.37	1.67	0.0699999999999	8.46	0.54	1.21	0.28	9.58	0.33	3.25	2.29	0.6	AAA561.CD3.location-d.X4.Y8.tile.tissue.png	58	1	2000	58	ee965eab214ab383c450782893f78bdf	0	0	0	0	0	0	0	0	0	0	0	0	0	/home/dhl_ec/bnelissen/Slides/CD3_manuscript/CD3_slides/AAA561.CD3.location-d/AAA561.CD3.location-d.run1	255	0.7	0.06	0.7	0.06	-8.784907533	-11.2017402046	1.74563111456	1.23624278711
143.0	3471830.0	72.0	11989.0	3471830.0	4000000.0	2.0	2.0	1.11	1.78	1.77	0.0600000000002	9.34	0.55	1.15	0.11	12.35	0.48	3.29	2.35	0.6	AAA561.CD3.location-d.X4.Y9.tile.tissue.png	59	1	2000	59	b84eee89bd682f0a642d780c3653c39b	0	0	0	0	0	0	0	0	0	0	0	0	0	/home/dhl_ec/bnelissen/Slides/CD3_manuscript/CD3_slides/AAA561.CD3.location-d/AAA561.CD3.location-d.run1	255	0.7	0.06	0.7	0.06	-8.6733529705	-11.3777126732	1.5174723092	0.285775144531
0.0	3380493.0	0.0	13625.0	3380493.0	4000000.0	0.0	1.0	1.27	2.91	1.77	0.0599999999999	9.46	0.55	1.15	0.11	11.76	0.42	3.42	2.32	0.62	AAA561.CD3.location-d.X5.Y10.tile.tissue.png	60	1	2000	60	9bea23539e45c73f557d4aa84d88ded2	0	0	0	0	0	0	0	0	0	0	0	0	0	/home/dhl_ec/bnelissen/Slides/CD3_manuscript/CD3_slides/AAA561.CD3.location-d/AAA561.CD3.location-d.run1	255	0.7	0.06	0.7	0.06	-8.79471464062	-11.7276293998	2.00304966602	0.162202976562
132.0	3057660.0	72.0	9139.0	3057660.0	4000000.0	2.0	1.0	2.11	2.54	1.75	0.0599999999999	9.46	0.55	1.12	0.14	11.94	0.48	3.22	2.33	0.61	AAA561.CD3.location-d.X5.Y11.tile.tissue.png	61	1	2000	61	9406c8c2dfb0b90ea36f91bcb121ec6f	0	0	0	0	0	0	0	0	0	0	0	0	0	/home/dhl_ec/bnelissen/Slides/CD3_manuscript/CD3_slides/AAA561.CD3.location-d/AAA561.CD3.location-d.run1	255	0.7	0.06	0.7	0.06	-8.6573389883	-11.0344634407	1.46870793751	0.181762988281
403.0	656923.0	190.0	5990.0	656923.0	4000000.0	5.0	1.0	2.21	2.73	1.76	0.0700000000002	9.46	0.56	1.19	0.28	9.52	0.32	3.08	2.37	0.56	AAA561.CD3.location-d.X5.Y12.tile.tissue.png	62	1	2000	62	c903a0a0e041381d5e1686444be42602	0	0	0	0	0	0	0	0	0	0	0	0	0	/home/dhl_ec/bnelissen/Slides/CD3_manuscript/CD3_slides/AAA561.CD3.location-d/AAA561.CD3.location-d.run1	255	0.7	0.06	0.7	0.06	-8.93454976579	-11.1514211362	2.08134918618	2.2951450332
146.0	146867.0	65.0	2567.0	146867.0	4000000.0	1.0	3.0	2.11	2.17	1.75	0.0799999999999	9.6	0.52	1.23	0.31	9.03	0.3	3.14	2.31	0.55	AAA561.CD3.location-d.X5.Y2.tile.tissue.png	63	1	2000	63	d48e392c9a19912f56296f8d3d48d158	0	0	0	0	0	0	0	0	0	0	0	0	0	/home/dhl_ec/bnelissen/Slides/CD3_manuscript/CD3_slides/AAA561.CD3.location-d/AAA561.CD3.location-d.run1	255	0.7	0.06	0.7	0.06	-8.11665669166	-10.6802883795	0.807246067061	2.04355866504
2540.0	1883374.0	1074.0	8251.0	1883374.0	4000000.0	22.0	1.0	2.31	1.62	1.77	0.0700000000002	9.43	0.53	1.15	0.21	10.74	0.4	3.29	2.32	0.58	AAA561.CD3.location-d.X5.Y3.tile.tissue.png	64	1	2000	64	c32d779e2a83ab4a35268e7cdfabcc24	0	0	0	0	0	0	0	0	0	0	0	0	0	/home/dhl_ec/bnelissen/Slides/CD3_manuscript/CD3_slides/AAA561.CD3.location-d/AAA561.CD3.location-d.run1	255	0.7	0.06	0.7	0.06	-8.68347671125	-10.7153169584	1.25254450166	0.233624027344
7804.0	916189.0	3262.0	6872.0	916189.0	4000000.0	77.0	1.0	2.77	1.68	1.77	0.0699999999999	9.55	0.54	1.19	0.27	9.91	0.35	3.12	2.19	0.57	AAA561.CD3.location-d.X5.Y4.tile.tissue.png	65	1	2000	65	7fdc2de71a0e105a77a531dbc00cf991	0	0	0	0	0	0	0	0	0	0	0	0	0	/home/dhl_ec/bnelissen/Slides/CD3_manuscript/CD3_slides/AAA561.CD3.location-d/AAA561.CD3.location-d.run1	255	0.7	0.06	0.7	0.06	-9.31919824796	-11.6110893013	1.95643796902	0.805071199219
0.0	0.0	0.0	0.0	0.0	4000000.0	0.0	0.0	2.93	2.06	1.06	0.05	4.94	0.28	0.79	0.19	4.34	0.11	1.87	1.43	0.34	AAA561.CD3.location-d.X5.Y5.tile.tissue.png	66	1	2000	66	181bb6d31ad3497f8e78fc4ea08366d8	0	0	0	0	0	0	0	0	0	0	0	0	0	/home/dhl_ec/bnelissen/Slides/CD3_manuscript/CD3_slides/AAA561.CD3.location-d/AAA561.CD3.location-d.run1	255	1.0	0.06	1.0	0.06	0.0	0.0	0.0	7.5663065
0.0	0.0	0.0	0.0	0.0	4000000.0	0.0	0.0	2.38	1.12	1.07	0.0599999999999	5.41	0.29	0.82	0.2	4.63	0.18	2.27	1.71	0.48	AAA561.CD3.location-d.X5.Y8.tile.tissue.png	67	1	2000	67	9325b8e1ea84846815d51da682ef2c06	0	0	0	0	0	0	0	0	0	0	0	0	0	/home/dhl_ec/bnelissen/Slides/CD3_manuscript/CD3_slides/AAA561.CD3.location-d/AAA561.CD3.location-d.run1	255	1.0	0.06	1.0	0.06	0.0	0.0	0.0	1.7339625
51.0	1059977.0	30.0	13039.0	1059977.0	4000000.0	1.0	5.0	3.27	0.93	1.06	0.05	6.52	0.36	0.7	0.17	7.1	0.23	2.01	1.73	1.02	AAA561.CD3.location-d.X5.Y9.tile.tissue.png	68	1	2000	68	d9cf9739aebd40cc73b889210080d167	0	0	0	0	0	0	0	0	0	0	0	0	0	/home/dhl_ec/bnelissen/Slides/CD3_manuscript/CD3_slides/AAA561.CD3.location-d/AAA561.CD3.location-d.run1	255	0.7	0.06	0.7	0.06	-8.60060201607	-11.4132169917	2.07775052779	1.01380866016
0.0	1869.0	0.0	192.0	1869.0	4000000.0	0.0	1.0	3.16	1.3	1.75	0.0699999999999	9.21	0.54	1.35	0.32	7.8	0.21	3.12	2.33	0.64	AAA561.CD3.location-d.X6.Y1.tile.tissue.png	69	1	2000	69	10b899c77222862edf765d56a7aa2f88	0	0	0	0	0	0	0	0	0	0	0	0	0	/home/dhl_ec/bnelissen/Slides/CD3_manuscript/CD3_slides/AAA561.CD3.location-d/AAA561.CD3.location-d.run1	255	0.7	0.06	0.7	0.06	0.0	-12.5061109381	3.01924073703	2.30915309322
61.0	2824150.0	33.0	15064.0	2824150.0	4000000.0	1.0	2.0	2.98	3.23	1.78	0.0599999999999	9.52	0.56	1.15	0.15	11.58	0.46	3.33	2.34	0.6	AAA561.CD3.location-d.X6.Y10.tile.tissue.png	70	1	2000	70	18364e316f837e77322b38636654bdc1	0	0	0	0	0	0	0	0	0	0	0	0	0	/home/dhl_ec/bnelissen/Slides/CD3_manuscript/CD3_slides/AAA561.CD3.location-d/AAA561.CD3.location-d.run1	255	0.7	0.06	0.7	0.06	-8.22628140697	-11.4289052584	2.4578851046	0.374968648437
0.0	605252.0	0.0	4763.0	605252.0	4000000.0	0.0	1.0	1.04	1.82	1.75	0.0700000000002	9.43	0.55	1.14	0.29	8.31	0.25	3.23	2.32	0.57	AAA561.CD3.location-d.X6.Y11.tile.tissue.png	71	1	2000	71	136d1f6f5d602322bac971591fcdbead	0	0	0	0	0	0	0	0	0	0	0	0	0	/home/dhl_ec/bnelissen/Slides/CD3_manuscript/CD3_slides/AAA561.CD3.location-d/AAA561.CD3.location-d.run1	255	0.7	0.06	0.7	0.06	0.0	-10.9703204809	2.20326987767	0.993402533203
0.0	0.0	0.0	0.0	0.0	4000000.0	0.0	0.0	1.64	2.76	1.76	0.0799999999999	7.95	0.45	1.35	0.32	6.44	0.2	2.98	2.34	0.53	AAA561.CD3.location-d.X6.Y12.tile.tissue.png	72	1	2000	72	2659a1849c6cb609ec02649383298cc6	0	0	0	0	0	0	0	0	0	0	0	0	0	/home/dhl_ec/bnelissen/Slides/CD3_manuscript/CD3_slides/AAA561.CD3.location-d/AAA561.CD3.location-d.run1	255	1.0	0.06	1.0	0.06	0.0	0.0	0.0	8.728501
3865.0	1514441.0	1444.0	15400.0	1514441.0	4000000.0	26.0	7.0	2.69	1.85	1.77	0.0700000000002	9.9	0.55	1.13	0.23	10.41	0.38	3.26	2.31	0.59	AAA561.CD3.location-d.X6.Y2.tile.tissue.png	73	1	2000	73	6b71ed00242d88d7ab2398c165a2b0f3	0	0	0	0	0	0	0	0	0	0	0	0	0	/home/dhl_ec/bnelissen/Slides/CD3_manuscript/CD3_slides/AAA561.CD3.location-d/AAA561.CD3.location-d.run1	255	0.7	0.06	0.7	0.06	-8.73997222369	-11.1140047732	1.61836219192	0.241232867188
6571.0	3886331.0	2803.0	10108.0	3886331.0	4000000.0	59.0	1.0	2.67	2.37	1.77	0.0599999999999	12.31	0.54	1.16	0.0900000000001	12.89	0.53	3.15	2.22	0.6	AAA561.CD3.location-d.X6.Y3.tile.tissue.png	74	1	2000	74	12985e0d88c715466866fc59d1eb5bde	0	0	0	0	0	0	0	0	0	0	0	0	0	/home/dhl_ec/bnelissen/Slides/CD3_manuscript/CD3_slides/AAA561.CD3.location-d/AAA561.CD3.location-d.run1	255	0.7	0.06	0.7	0.06	-8.56918730836	-12.096898465	1.07277112164	0.157857009766
123738.0	3925624.0	50136.0	9043.0	3925624.0	4000000.0	1056.0	1.0	1.17	2.08	1.75	0.0599999999999	9.61	0.55	1.13	0.0899999999997	14.09	0.59	3.15	2.22	0.79	AAA561.CD3.location-d.X6.Y4.tile.tissue.png	75	1	2000	75	ffb455b8aea62ab29dfb04927898f726	0	0	0	0	0	0	0	0	0	0	0	0	0	/home/dhl_ec/bnelissen/Slides/CD3_manuscript/CD3_slides/AAA561.CD3.location-d/AAA561.CD3.location-d.run1	255	0.7	0.06	0.7	0.06	-9.50385084486	-12.987516423	2.10036329027	0.368303613281
1672.0	500330.0	728.0	5785.0	500330.0	4000000.0	14.0	1.0	1.89	2.29	1.77	0.0700000000002	9.57	0.52	1.17	0.28	9.17	0.33	3.16	2.32	1.31	AAA561.CD3.location-d.X6.Y5.tile.tissue.png	76	1	2000	76	edcd04dc6bdd7c12a37cc06bddb6f090	0	0	0	0	0	0	0	0	0	0	0	0	0	/home/dhl_ec/bnelissen/Slides/CD3_manuscript/CD3_slides/AAA561.CD3.location-d/AAA561.CD3.location-d.run1	255	0.7	0.06	0.7	0.06	-9.15214001944	-11.8759268792	2.06545549271	1.44908066406
0.0	257908.0	0.0	3209.0	257908.0	4000000.0	0.0	1.0	2.66	1.33	1.79	0.0799999999999	9.6	0.55	1.28	0.31	7.91	0.22	2.66	2.28	0.7	AAA561.CD3.location-d.X6.Y9.tile.tissue.png	77	1	2000	77	25331e53736ebd6c76becb12ba179219	0	0	0	0	0	0	0	0	0	0	0	0	0	/home/dhl_ec/bnelissen/Slides/CD3_manuscript/CD3_slides/AAA561.CD3.location-d/AAA561.CD3.location-d.run1	255	0.7	0.06	0.7	0.06	0.0	-11.515060835	2.33041069878	2.59754666895
1437.0	6886.0	315.0	519.0	6886.0	4000000.0	6.0	2.0	1.78	2.49	1.76	0.0700000000002	9.26	0.54	1.25	0.31	8.86	0.29	3.0	2.26	0.9	AAA561.CD3.location-d.X7.Y1.tile.tissue.png	78	1	2000	78	fc6e27f9c9cebec70f04c0af9883aa2f	0	0	0	0	0	0	0	0	0	0	0	0	0	/home/dhl_ec/bnelissen/Slides/CD3_manuscript/CD3_slides/AAA561.CD3.location-d/AAA561.CD3.location-d.run1	255	0.7	0.06	0.7	0.06	-9.51991687448	-12.6107005248	3.06520557958	1.69718727295
0.0	130895.0	0.0	4912.0	130895.0	4000000.0	0.0	2.0	2.42	2.57	1.41	0.0499999999997	6.27	0.34	0.75	0.18	5.79	0.13	2.35	1.43	0.39	AAA561.CD3.location-d.X7.Y10.tile.tissue.png	79	1	2000	79	ed8747b9d31a14017ef83fe267c4538e	0	0	0	0	0	0	0	0	0	0	0	0	0	/home/dhl_ec/bnelissen/Slides/CD3_manuscript/CD3_slides/AAA561.CD3.location-d/AAA561.CD3.location-d.run1	255	0.7	0.06	0.7	0.06	-8.2968433105	-12.0765891222	3.92327064329	2.96797806592
0.0	127051.0	0.0	3296.0	127051.0	4000000.0	0.0	3.0	1.33	2.92	1.61	0.0599999999999	7.47	0.54	1.28	0.3	7.87	0.14	2.31	2.26	0.64	AAA561.CD3.location-d.X7.Y11.tile.tissue.png	80	1	2000	80	6e60baa03b388fe97ea2ceb978a22d85	0	0	0	0	0	0	0	0	0	0	0	0	0	/home/dhl_ec/bnelissen/Slides/CD3_manuscript/CD3_slides/AAA561.CD3.location-d/AAA561.CD3.location-d.run1	255	0.7	0.06	0.7	0.06	-8.49133294909	-12.1251771669	4.23347688223	3.02594742773
11935.0	3110112.0	5010.0	8769.0	3110112.0	4000000.0	102.0	1.0	1.51	1.25	1.04	0.04	6.04	0.52	0.670000000001	0.0900000000001	8.56	0.47	3.17	2.27	0.68	AAA561.CD3.location-d.X7.Y2.tile.tissue.png	81	1	2000	81	7812cd0e268dca31a772f20bfea183b8	0	0	0	0	0	0	0	0	0	0	0	0	0	/home/dhl_ec/bnelissen/Slides/CD3_manuscript/CD3_slides/AAA561.CD3.location-d/AAA561.CD3.location-d.run1	255	0.7	0.06	0.7	0.06	-8.82190293715	-11.0401568746	1.1754937218	0.182843773437
14513.0	3997251.0	6289.0	8318.0	3997251.0	4000000.0	135.0	1.0	1.46	2.01	1.73	0.0599999999999	7.9	0.34	0.700000000001	0.0599999999999	9.41	0.35	2.1	1.44	0.85	AAA561.CD3.location-d.X7.Y3.tile.tissue.png	82	1	2000	82	621970bdec86aac6880cab557cd416d6	0	0	0	0	0	0	0	0	0	0	0	0	0	/home/dhl_ec/bnelissen/Slides/CD3_manuscript/CD3_slides/AAA561.CD3.location-d/AAA561.CD3.location-d.run1	255	0.7	0.06	0.7	0.06	-8.95869808896	-12.0026400281	0.930488585657	0.0950268903198
188220.0	3958756.0	72001.0	9633.0	3958756.0	4000000.0	1520.0	2.0	2.02	2.28	1.08	0.04	6.13	0.34	0.68	0.0500000000002	12.47	0.58	2.7	1.54	0.62	AAA561.CD3.location-d.X7.Y4.tile.tissue.png	83	1	2000	83	ca3e55d5a7fe48cc7949b81742804801	0	0	0	0	0	0	0	0	0	0	0	0	0	/home/dhl_ec/bnelissen/Slides/CD3_manuscript/CD3_slides/AAA561.CD3.location-d/AAA561.CD3.location-d.run1	255	0.7	0.06	0.7	0.06	-9.48653089042	-12.9215232015	1.95108832933	0.332138363281
13432.0	2100353.0	5723.0	8217.0	2100353.0	4000000.0	123.0	2.0	3.22	1.38	1.2	0.0499999999997	6.44	0.36	0.670000000001	0.13	8.96	0.42	3.13	2.23	0.59	AAA561.CD3.location-d.X7.Y5.tile.tissue.png	84	1	2000	84	274fa25b7a108df8293dc3bfb3176f35	0	0	0	0	0	0	0	0	0	0	0	0	0	/home/dhl_ec/bnelissen/Slides/CD3_manuscript/CD3_slides/AAA561.CD3.location-d/AAA561.CD3.location-d.run1	255	0.7	0.06	0.7	0.06	-8.91035282263	-11.8487242892	1.71777276264	0.202570179687
0.0	0.0	0.0	0.0	0.0	4000000.0	0.0	0.0	3.31	2.22	1.72	0.0700000000002	7.77	0.45	1.3	0.31	6.47	0.2	2.91	2.25	0.57	AAA561.CD3.location-d.X7.Y6.tile.tissue.png	85	1	2000	85	ea5e61eb07fb1048f87b099d8d30a4f8	0	0	0	0	0	0	0	0	0	0	0	0	0	/home/dhl_ec/bnelissen/Slides/CD3_manuscript/CD3_slides/AAA561.CD3.location-d/AAA561.CD3.location-d.run1	255	1.0	0.06	1.0	0.06	0.0	0.0	0.0	8.271281
0.0	3258.0	0.0	370.0	3258.0	4000000.0	0.0	2.0	3.4	2.25	1.73	0.0799999999999	9.14	0.53	1.34	0.31	7.76	0.21	3.04	2.26	0.52	AAA561.CD3.location-d.X8.Y0.tile.tissue.png	86	1	2000	86	e5ec1d0085c634e662ee67a0cf70ea10	0	0	0	0	0	0	0	0	0	0	0	0	0	/home/dhl_ec/bnelissen/Slides/CD3_manuscript/CD3_slides/AAA561.CD3.location-d/AAA561.CD3.location-d.run1	255	0.7	0.06	0.7	0.06	0.0	-12.4141222805	3.20107565752	1.35495320331
778.0	913541.0	302.0	8051.0	913541.0	4000000.0	7.0	6.0	2.79	2.34	1.73	0.0599999999999	10.3	0.61	1.26	0.28	7.38	0.23	2.01	1.43	0.36	AAA561.CD3.location-d.X8.Y1.tile.tissue.png	87	1	2000	87	f6a062039ee75521b92c79531ee1020c	0	0	0	0	0	0	0	0	0	0	0	0	0	/home/dhl_ec/bnelissen/Slides/CD3_manuscript/CD3_slides/AAA561.CD3.location-d/AAA561.CD3.location-d.run1	255	0.7	0.06	0.7	0.06	-8.12148714986	-10.8111082701	1.25726935901	0.201464382813
3472.0	3151177.0	1563.0	11811.0	3151177.0	4000000.0	34.0	6.0	2.95	2.04	1.04	0.04	6.1	0.35	0.68	0.0799999999999	8.27	0.31	2.06	1.43	0.38	AAA561.CD3.location-d.X8.Y2.tile.tissue.png	88	1	2000	88	265a4c4fa23bc9d484263813913dc34e	0	0	0	0	0	0	0	0	0	0	0	0	0	/home/dhl_ec/bnelissen/Slides/CD3_manuscript/CD3_slides/AAA561.CD3.location-d/AAA561.CD3.location-d.run1	255	0.7	0.06	0.7	0.06	-8.61934823313	-11.4691234309	1.02210624484	0.20855825
19607.0	3996566.0	8587.0	8176.0	3996566.0	4000000.0	188.0	1.0	1.85	3.23	1.04	0.04	6.72	0.34	0.68	0.0500000000002	8.93	0.34	2.02	1.43	0.38	AAA561.CD3.location-d.X8.Y3.tile.tissue.png	89	1	2000	89	64501b61e67ee6d7505724f4a5c116d0	0	0	0	0	0	0	0	0	0	0	0	0	0	/home/dhl_ec/bnelissen/Slides/CD3_manuscript/CD3_slides/AAA561.CD3.location-d/AAA561.CD3.location-d.run1	255	0.7	0.06	0.7	0.06	-8.92825852272	-12.0550021681	0.858894737505	0.0944265269775
82174.0	3913703.0	32536.0	12916.0	3913703.0	4000000.0	696.0	1.0	3.01	2.14	1.05	0.0500000000002	12.62	0.34	0.670000000001	0.0499999999997	9.4	0.35	2.03	1.43	0.39	AAA561.CD3.location-d.X8.Y4.tile.tissue.png	90	1	2000	90	b36099f08d3ad324df2f34d3f0c77663	0	0	0	0	0	0	0	0	0	0	0	0	0	/home/dhl_ec/bnelissen/Slides/CD3_manuscript/CD3_slides/AAA561.CD3.location-d/AAA561.CD3.location-d.run1	255	0.7	0.0601651256019	0.7	0.0601651256019	-9.47457087887	-12.8474838767	2.31882456694	0.347045871094
32541.0	3716629.0	14000.0	10661.0	3716629.0	4000000.0	329.0	1.0	2.35	2.75	1.12	0.04	5.83	0.34	0.67	0.0599999999999	8.82	0.38	2.04	1.43	0.38	AAA561.CD3.location-d.X8.Y5.tile.tissue.png	91	1	2000	91	dc246d4c7831aa3d984e8668fd119abb	0	0	0	0	0	0	0	0	0	0	0	0	0	/home/dhl_ec/bnelissen/Slides/CD3_manuscript/CD3_slides/AAA561.CD3.location-d/AAA561.CD3.location-d.run1	255	0.7	0.06	0.7	0.06	-9.39088314441	-12.7637839193	2.10978012905	0.298017027344
5628.0	2221561.0	2555.0	12828.0	2221561.0	4000000.0	63.0	2.0	2.67	2.46	1.07	0.04	6.23	0.34	0.68	0.11	7.64	0.28	2.07	1.43	0.36	AAA561.CD3.location-d.X8.Y6.tile.tissue.png	92	1	2000	92	10da7c7ad78a3f1e6086fcdec72e2109	0	0	0	0	0	0	0	0	0	0	0	0	0	/home/dhl_ec/bnelissen/Slides/CD3_manuscript/CD3_slides/AAA561.CD3.location-d/AAA561.CD3.location-d.run1	255	0.7	0.06	0.7	0.06	-9.14520706912	-11.7673675246	2.10212903799	0.30327990625
762.0	293194.0	335.0	8816.0	293194.0	4000000.0	8.0	5.0	1.93	1.66	1.05	0.0500000000002	6.09	0.35	0.73	0.18	6.37	0.21	1.98	1.44	0.5	AAA561.CD3.location-d.X8.Y7.tile.tissue.png	93	1	2000	93	96f132df1c180264f5070512c8340b7d	0	0	0	0	0	0	0	0	0	0	0	0	0	/home/dhl_ec/bnelissen/Slides/CD3_manuscript/CD3_slides/AAA561.CD3.location-d/AAA561.CD3.location-d.run1	255	0.7	0.06	0.7	0.06	-9.26171549642	-12.2174242789	2.94759202685	1.52970126172
0.0	0.0	0.0	0.0	0.0	4000000.0	0.0	0.0	3.54	1.17	1.73	0.0700000000002	6.09	0.27	0.81	0.19	4.25	0.12	1.86	1.43	0.51	AAA561.CD3.location-d.X8.Y8.tile.tissue.png	94	1	2000	94	3c99641e80ff7d6f166bb8f1221c4484	0	0	0	0	0	0	0	0	0	0	0	0	0	/home/dhl_ec/bnelissen/Slides/CD3_manuscript/CD3_slides/AAA561.CD3.location-d/AAA561.CD3.location-d.run1	255	1.0	0.06	1.0	0.06	0.0	0.0	0.0	2.69832675
0.0	0.0	0.0	0.0	0.0	4000000.0	0.0	0.0	1.03	1.75	1.8	0.0799999999999	8.13	0.47	1.51	0.34	6.71	0.2	3.1	2.34	0.57	AAA561.CD3.location-d.X9.Y0.tile.tissue.png	95	1	2000	95	cfe970c6f7cacce7804697c083b66445	0	0	0	0	0	0	0	0	0	0	0	0	0	/home/dhl_ec/bnelissen/Slides/CD3_manuscript/CD3_slides/AAA561.CD3.location-d/AAA561.CD3.location-d.run1	255	1.0	0.06	1.0	0.06	0.0	0.0	0.0	3.864596
1014.0	1807235.0	435.0	8744.0	1807235.0	4000000.0	8.0	7.0	1.06	1.39	1.05	0.0500000000002	6.48	0.34	0.68	0.13	7.2	0.25	2.0	1.43	0.35	AAA561.CD3.location-d.X9.Y1.tile.tissue.png	96	1	2000	96	7fe785929bd15a8a8e7dd77ca1e19513	0	0	0	0	0	0	0	0	0	0	0	0	0	/home/dhl_ec/bnelissen/Slides/CD3_manuscript/CD3_slides/AAA561.CD3.location-d/AAA561.CD3.location-d.run1	255	0.7	0.06	0.7	0.06	-7.99183967098	-10.8178380899	0.731759697926	0.334328066406
21396.0	3608406.0	8751.0	12148.0	3608406.0	4000000.0	185.0	1.0	1.87	2.06	1.05	0.04	6.42	0.34	0.71	0.0799999999999	8.76	0.33	2.02	1.44	0.37	AAA561.CD3.location-d.X9.Y2.tile.tissue.png	97	1	2000	97	c626ac267cee0e91a1c0fb8ac2be08d0	0	0	0	0	0	0	0	0	0	0	0	0	0	/home/dhl_ec/bnelissen/Slides/CD3_manuscript/CD3_slides/AAA561.CD3.location-d/AAA561.CD3.location-d.run1	255	0.7	0.06	0.7	0.06	-8.50461188973	-11.2671619819	0.717309780957	0.162431949219
7161.0	3998731.0	3270.0	8080.0	3998731.0	4000000.0	74.0	1.0	2.74	2.5	1.03	0.04	6.91	0.34	0.68	0.0500000000002	8.73	0.34	2.02	1.44	0.67	AAA561.CD3.location-d.X9.Y3.tile.tissue.png	98	1	2000	98	f1de0dc2178b9869cd5a8383a2cd7d08	0	0	0	0	0	0	0	0	0	0	0	0	0	/home/dhl_ec/bnelissen/Slides/CD3_manuscript/CD3_slides/AAA561.CD3.location-d/AAA561.CD3.location-d.run1	255	0.7	0.06	0.7	0.06	-8.72908461712	-11.9598233838	0.604910015237	0.0636594281464
97257.0	3962096.0	37398.0	8938.0	3962096.0	4000000.0	765.0	1.0	3.26	2.28	1.16	0.04	6.01	0.34	0.679999999999	0.0499999999997	9.5	0.35	2.01	1.44	1.32	AAA561.CD3.location-d.X9.Y4.tile.tissue.png	99	1	2000	99	616ce51a42a941e6705daeb5c9f2cf6f	0	0	0	0	0	0	0	0	0	0	0	0	0	/home/dhl_ec/bnelissen/Slides/CD3_manuscript/CD3_slides/AAA561.CD3.location-d/AAA561.CD3.location-d.run1	255	0.7	0.0649601583007	0.7	0.0649601583007	-9.3759119095	-12.7711182877	1.33238065243	0.252009668945
169905.0	3736609.0	59351.0	14886.0	3736609.0	4000000.0	1180.0	4.0	2.91	1.25	1.05	0.0599999999999	11.94	0.54	1.13	0.0900000000001	14.0	0.56	3.22	2.32	1.31	AAA561.CD3.location-d.X9.Y5.tile.tissue.png	100	1	2000	100	d54a22fbf0cf48fa91ffd52035367630	0	0	0	0	0	0	0	0	0	0	0	0	0	/home/dhl_ec/bnelissen/Slides/CD3_manuscript/CD3_slides/AAA561.CD3.location-d/AAA561.CD3.location-d.run1	255	0.7	0.06	0.7	0.06	-9.57810247358	-13.0035837324	2.24354826235	0.412996673828
167879.0	3669166.0	57261.0	14385.0	3669166.0	4000000.0	1127.0	1.0	2.53	2.18	1.72	0.0600000000004	10.02	0.54	1.14	0.0999999999999	14.27	0.58	3.57	2.5	0.67	AAA561.CD3.location-d.X9.Y6.tile.tissue.png	101	1	2000	101	55c3f61082738bd29e324f59094262be	0	0	0	0	0	0	0	0	0	0	0	0	0	/home/dhl_ec/bnelissen/Slides/CD3_manuscript/CD3_slides/AAA561.CD3.location-d/AAA561.CD3.location-d.run1	255	0.7	0.06	0.7	0.06	-9.7948506047	-13.0466718591	2.97741892719	0.51558715625
81665.0	3004101.0	28440.0	22003.0	3004101.0	4000000.0	572.0	5.0	1.12	1.88	1.04	0.04	11.65	0.35	1.16	0.14	13.1	0.49	2.66	1.45	0.59	AAA561.CD3.location-d.X9.Y7.tile.tissue.png	102	1	2000	102	84e8175ccc66cb4b13dc8b73e4e4d96f	0	0	0	0	0	0	0	0	0	0	0	0	0	/home/dhl_ec/bnelissen/Slides/CD3_manuscript/CD3_slides/AAA561.CD3.location-d/AAA561.CD3.location-d.run1	255	0.7	0.06	0.7	0.06	-9.57415898368	-12.058556808	2.21732754522	0.40920753125
11090.0	1346197.0	4478.0	15123.0	1346197.0	4000000.0	89.0	1.0	1.4	2.71	1.75	0.0799999999999	10.39	0.6	1.28	0.22	7.27	0.37	2.8	1.43	0.35	AAA561.CD3.location-d.X9.Y8.tile.tissue.png	103	1	2000	103	fa1c831d72713f79bc62a263fdaddbe0	0	0	0	0	0	0	0	0	0	0	0	0	0	/home/dhl_ec/bnelissen/Slides/CD3_manuscript/CD3_slides/AAA561.CD3.location-d/AAA561.CD3.location-d.run1	255	0.7	0.06	0.7	0.06	-9.51547598677	-11.9416281011	3.22789865367	0.735543640625
0.0	0.0	0.0	0.0	0.0	4000000.0	0.0	0.0	0.96	1.57	1.05	0.0499999999997	5.7	0.28	0.81	0.19	4.32	0.11	2.08	1.52	0.31	AAA561.CD3.location-d.X9.Y9.tile.tissue.png	104	1	2000	104	84408b4320c19957b0af6262d5638093	0	0	0	0	0	0	0	0	0	0	0	0	0	/home/dhl_ec/bnelissen/Slides/CD3_manuscript/CD3_slides/AAA561.CD3.location-d/AAA561.CD3.location-d.run1	255	1.0	0.06	1.0	0.06	0.0	-11.1191976364	0.0	1.81291170529
[truncated: 2 more columns]
