# Supplementary material for: SlideToolkit: An Assistive Toolset for the Histological Quantification of Whole Slide Images
Source: PLoS One. 2014 Nov 5;9(11):e110289. doi: 10.1371/journal.pone.0110289 (PMC4220929; doi:10.1371/journal.pone.0110289)
Supplement: RawData S1 — ICC and BlandAltman plot - measurements and r-script.zip. Measurements of Run1 and Run2, including the code for the calculation of the intraclass correlation coefficient (ICC) and the code for the Bland and Altman plot. (ZIP) [file pone.0110289.s003.zip › cellprofiler.measurements/run1.710a2aa2008c18fdc1d2856db4fafcb7.DefaultOUT_Image.csv]

AreaOccupied_AreaOccupied_DAB_Nuclei	AreaOccupied_AreaOccupied_Tissue	AreaOccupied_Perimeter_DAB_Nuclei	AreaOccupied_Perimeter_Tissue	AreaOccupied_TotalArea_DAB_Nuclei	AreaOccupied_TotalArea_Tissue	Count_DAB_Nuclei	Count_Tissue	ExecutionTime_01LoadImages	ExecutionTime_02ColorToGray	ExecutionTime_03Smooth	ExecutionTime_04ImageMath	ExecutionTime_05IdentifyPrimaryObjects	ExecutionTime_06MeasureImageAreaOccupied	ExecutionTime_07UnmixColors	ExecutionTime_08MaskImage	ExecutionTime_09IdentifyPrimaryObjects	ExecutionTime_10MeasureImageAreaOccupied	ExecutionTime_11OverlayOutlines	ExecutionTime_12OverlayOutlines	ExecutionTime_13SaveImages	FileName_Original	Group_Index	Group_Number	Height_Original	ImageNumber	MD5Digest_Original	ModuleError_01LoadImages	ModuleError_02ColorToGray	ModuleError_03Smooth	ModuleError_04ImageMath	ModuleError_05IdentifyPrimaryObjects	ModuleError_06MeasureImageAreaOccupied	ModuleError_07UnmixColors	ModuleError_08MaskImage	ModuleError_09IdentifyPrimaryObjects	ModuleError_10MeasureImageAreaOccupied	ModuleError_11OverlayOutlines	ModuleError_12OverlayOutlines	ModuleError_13SaveImages	PathName_Original	Scaling_Original	Threshold_FinalThreshold_DAB_Nuclei	Threshold_FinalThreshold_Tissue	Threshold_OrigThreshold_DAB_Nuclei	Threshold_OrigThreshold_Tissue	Threshold_SumOfEntropies_DAB_Nuclei	Threshold_SumOfEntropies_Tissue	Threshold_WeightedVariance_DAB_Nuclei	Threshold_WeightedVariance_Tissue
0.0	89725.0	0.0	1807.0	89725.0	4000000.0	0.0	2.0	3.11	1.79	1.09	0.04	6.18	0.34	0.8	0.18	5.54	0.13	1.94	1.43	1.32	AAA265.CD3.X0.Y1.tile.tissue.png	1	1	2000	1	02e7fe55f4ccd453ad8de0701cc970f4	0	0	0	0	0	0	0	0	0	0	0	0	0	/home/dhl_ec/bnelissen/Slides/CD3_manuscript/CD3_slides/AAA265.CD3/AAA265.CD3.run1	255	0.7	0.06	0.7	0.06	0.0	-10.9758174273	1.74208484257	0.510448108765
0.0	632246.0	0.0	5476.0	632246.0	4000000.0	0.0	1.0	2.51	3.13	1.09	0.05	6.82	0.35	0.76	0.17	6.16	0.15	2.06	1.43	0.91	AAA265.CD3.X0.Y2.tile.tissue.png	2	1	2000	2	c6ce82f2426693158e7235bc0fa3016b	0	0	0	0	0	0	0	0	0	0	0	0	0	/home/dhl_ec/bnelissen/Slides/CD3_manuscript/CD3_slides/AAA265.CD3/AAA265.CD3.run1	255	0.7	0.06	0.7	0.06	-7.0086358524	-11.0148136743	0.984763349644	1.02224286621
0.0	43595.0	0.0	1461.0	43595.0	4000000.0	0.0	1.0	2.98	2.04	1.13	0.05	6.01	0.34	0.79	0.19	5.32	0.12	1.94	1.44	0.43	AAA265.CD3.X0.Y3.tile.tissue.png	3	1	2000	3	5b25fda94db9d8b97b33a676cf34f5de	0	0	0	0	0	0	0	0	0	0	0	0	0	/home/dhl_ec/bnelissen/Slides/CD3_manuscript/CD3_slides/AAA265.CD3/AAA265.CD3.run1	255	0.7	0.06	0.7	0.06	0.0	-11.144603316	1.96132727377	1.33565697095
0.0	1166543.0	0.0	15911.0	1166543.0	4000000.0	0.0	4.0	3.56	2.1	1.08	0.05	6.32	0.35	0.72	0.15	6.51	0.16	2.09	1.44	0.41	AAA265.CD3.X1.Y1.tile.tissue.png	4	1	2000	4	04164b7bb3e5fb2542364af3bbd31961	0	0	0	0	0	0	0	0	0	0	0	0	0	/home/dhl_ec/bnelissen/Slides/CD3_manuscript/CD3_slides/AAA265.CD3/AAA265.CD3.run1	255	0.7	0.06	0.7	0.06	-8.55181466255	-11.9245690635	2.10054673785	1.79783435937
120.0	2549793.0	65.0	18498.0	2549793.0	4000000.0	2.0	4.0	2.93	1.95	1.08	0.04	6.11	0.35	0.68	0.1	7.73	0.29	2.07	1.42	0.66	AAA265.CD3.X1.Y2.tile.tissue.png	5	1	2000	5	c197bc7cf8639a3f908b60135d303bee	0	0	0	0	0	0	0	0	0	0	0	0	0	/home/dhl_ec/bnelissen/Slides/CD3_manuscript/CD3_slides/AAA265.CD3/AAA265.CD3.run1	255	0.7	0.06	0.7	0.06	-9.59693483252	-11.8155135652	1.77041821283	1.06060953906
82.0	3321139.0	42.0	9840.0	3321139.0	4000000.0	1.0	2.0	3.18	2.45	1.15	0.04	8.71	0.34	0.67	0.07	8.28	0.31	2.09	1.7	0.45	AAA265.CD3.X1.Y3.tile.tissue.png	6	1	2000	6	e8d753ed96cb0221e19ddd96bc395058	0	0	0	0	0	0	0	0	0	0	0	0	0	/home/dhl_ec/bnelissen/Slides/CD3_manuscript/CD3_slides/AAA265.CD3/AAA265.CD3.run1	255	0.7	0.06	0.7	0.06	-8.54874324361	-11.3631905366	1.04132777945	0.399680164063
0.0	1691187.0	0.0	15054.0	1691187.0	4000000.0	0.0	4.0	2.97	1.0	1.08	0.05	6.81	0.46	1.21	0.21	8.76	0.19	2.08	1.45	0.44	AAA265.CD3.X1.Y4.tile.tissue.png	7	1	2000	7	5360ad9c678b31d7203fece13c6ed22c	0	0	0	0	0	0	0	0	0	0	0	0	0	/home/dhl_ec/bnelissen/Slides/CD3_manuscript/CD3_slides/AAA265.CD3/AAA265.CD3.run1	255	0.7	0.06	0.7	0.06	-8.31330017835	-11.4836474569	1.79559949742	1.33858733398
90.0	316883.0	43.0	7859.0	316883.0	4000000.0	1.0	4.0	1.18	2.44	1.09	0.05	6.05	0.36	0.77	0.18	6.22	0.21	2.0	1.43	0.39	AAA265.CD3.X1.Y5.tile.tissue.png	8	1	2000	8	dd5a328fc85d34489070f0a9a7988024	0	0	0	0	0	0	0	0	0	0	0	0	0	/home/dhl_ec/bnelissen/Slides/CD3_manuscript/CD3_slides/AAA265.CD3/AAA265.CD3.run1	255	0.7	0.06	0.7	0.06	-8.8913606864	-11.4795333649	2.39810997336	1.00310752246
902.0	378287.0	427.0	15767.0	378287.0	4000000.0	10.0	11.0	1.38	2.59	1.08	0.05	7.3	0.55	1.29	0.29	8.96	0.32	3.18	2.28	0.54	AAA265.CD3.X10.Y1.tile.tissue.png	9	1	2000	9	47a83bebabcf8de601bf5ac0684926d9	0	0	0	0	0	0	0	0	0	0	0	0	0	/home/dhl_ec/bnelissen/Slides/CD3_manuscript/CD3_slides/AAA265.CD3/AAA265.CD3.run1	255	0.7	0.06	0.7	0.06	-9.98359196044	-12.2934367753	6.19950298126	1.34858885742
22320.0	1724825.0	9348.0	45175.0	1724825.0	4000000.0	193.0	33.0	1.47	3.34	1.75	0.06	9.85	0.56	1.14	0.21	10.44	0.4	3.36	2.1	0.63	AAA265.CD3.X10.Y2.tile.tissue.png	10	1	2000	10	9e88fe2c6b87c3a09f2c9014adeb43a6	0	0	0	0	0	0	0	0	0	0	0	0	0	/home/dhl_ec/bnelissen/Slides/CD3_manuscript/CD3_slides/AAA265.CD3/AAA265.CD3.run1	255	0.7	0.06	0.7	0.06	-9.66938400638	-12.6256624118	4.42266901784	1.36342928125
22785.0	2748094.0	10768.0	39437.0	2748094.0	4000000.0	257.0	15.0	3.79	3.15	1.07	0.04	6.42	0.36	0.68	0.1	8.21	0.47	3.23	1.43	0.41	AAA265.CD3.X10.Y3.tile.tissue.png	11	1	2000	11	75219fd93bd55101db87b581c749cc9a	0	0	0	0	0	0	0	0	0	0	0	0	0	/home/dhl_ec/bnelissen/Slides/CD3_manuscript/CD3_slides/AAA265.CD3/AAA265.CD3.run1	255	0.7	0.06	0.7	0.06	-9.94146897705	-12.8300084975	5.79591078093	1.02115259375
3205.0	3743300.0	1598.0	18325.0	3743300.0	4000000.0	42.0	3.0	3.34	1.73	1.09	0.04	5.96	0.35	0.67	0.06	8.59	0.33	2.08	2.29	0.62	AAA265.CD3.X10.Y4.tile.tissue.png	12	1	2000	12	7661d2f2b9d8a89daca4bc30758827ba	0	0	0	0	0	0	0	0	0	0	0	0	0	/home/dhl_ec/bnelissen/Slides/CD3_manuscript/CD3_slides/AAA265.CD3/AAA265.CD3.run1	255	0.7	0.06	0.7	0.06	-9.5921916828	-12.0536678617	3.30493629564	0.323235890625
1196.0	3411425.0	640.0	21609.0	3411425.0	4000000.0	18.0	8.0	2.94	2.91	1.11	0.04	7.83	0.35	0.66	0.07	8.38	0.32	2.09	1.42	0.44	AAA265.CD3.X10.Y5.tile.tissue.png	13	1	2000	13	fa2389f76ec5e170a72c73fccdb6ca0d	0	0	0	0	0	0	0	0	0	0	0	0	0	/home/dhl_ec/bnelissen/Slides/CD3_manuscript/CD3_slides/AAA265.CD3/AAA265.CD3.run1	255	0.7	0.06	0.7	0.06	-8.91921319764	-11.9709332987	1.6871732868	0.3199870625
995.0	3228319.0	462.0	24730.0	3228319.0	4000000.0	11.0	4.0	3.49	1.8	1.08	0.04	12.23	0.49	0.67	0.08	8.21	0.48	2.29	1.44	0.59	AAA265.CD3.X10.Y6.tile.tissue.png	14	1	2000	14	f2a186f2ba4d4fe5a97c4d1a69a87bfc	0	0	0	0	0	0	0	0	0	0	0	0	0	/home/dhl_ec/bnelissen/Slides/CD3_manuscript/CD3_slides/AAA265.CD3/AAA265.CD3.run1	255	0.7	0.06	0.7	0.06	-9.1958598433	-12.1790310842	2.53386254219	0.66966240625
902.0	1345762.0	418.0	22473.0	1345762.0	4000000.0	10.0	10.0	2.77	1.93	1.09	0.05	9.89	0.55	1.22	0.24	10.23	0.37	3.32	1.68	0.56	AAA265.CD3.X10.Y7.tile.tissue.png	15	1	2000	15	9bed58c23830642a637320140401f900	0	0	0	0	0	0	0	0	0	0	0	0	0	/home/dhl_ec/bnelissen/Slides/CD3_manuscript/CD3_slides/AAA265.CD3/AAA265.CD3.run1	255	0.7	0.06	0.7	0.06	-9.81170457919	-12.002491422	2.89617273364	1.19438430469
157.0	162025.0	79.0	2128.0	162025.0	4000000.0	2.0	1.0	2.71	1.19	1.75	0.07	8.77	0.53	1.33	0.3	8.69	0.3	3.08	2.29	0.53	AAA265.CD3.X10.Y8.tile.tissue.png	16	1	2000	16	6943e9373bba45a5737d8cdb24afc94f	0	0	0	0	0	0	0	0	0	0	0	0	0	/home/dhl_ec/bnelissen/Slides/CD3_manuscript/CD3_slides/AAA265.CD3/AAA265.CD3.run1	255	0.7	0.06	0.7	0.06	-8.7835934072	-11.2591952377	1.40909616049	0.346018645996
0.0	0.0	0.0	0.0	0.0	4000000.0	0.0	0.0	2.34	2.07	1.75	0.07	8.41	0.46	1.34	0.3	6.11	0.2	2.94	2.28	0.53	AAA265.CD3.X11.Y2.tile.tissue.png	17	1	2000	17	da79912715257203cb44943cfea778a2	0	0	0	0	0	0	0	0	0	0	0	0	0	/home/dhl_ec/bnelissen/Slides/CD3_manuscript/CD3_slides/AAA265.CD3/AAA265.CD3.run1	255	1.0	0.06	1.0	0.06	0.0	-10.3143047866	0.0	1.66905741868
0.0	3677.0	0.0	274.0	3677.0	4000000.0	0.0	1.0	2.27	2.11	1.75	0.07	8.87	0.55	1.31	0.3	8.09	0.21	2.99	2.26	0.53	AAA265.CD3.X11.Y3.tile.tissue.png	18	1	2000	18	21a2fc84bb81dc2567cd2bcc1347c31f	0	0	0	0	0	0	0	0	0	0	0	0	0	/home/dhl_ec/bnelissen/Slides/CD3_manuscript/CD3_slides/AAA265.CD3/AAA265.CD3.run1	255	0.7	0.06	0.7	0.06	-7.79099713846	-12.2553705122	9.01649213503	0.778079285522
65.0	122066.0	32.0	3376.0	122066.0	4000000.0	1.0	3.0	3.34	2.0	1.09	0.04	6.69	0.53	1.28	0.31	8.66	0.3	3.16	2.27	1.96	AAA265.CD3.X11.Y4.tile.tissue.png	19	1	2000	19	0341a4900c75365df17fc72303095893	0	0	0	0	0	0	0	0	0	0	0	0	0	/home/dhl_ec/bnelissen/Slides/CD3_manuscript/CD3_slides/AAA265.CD3/AAA265.CD3.run1	255	0.7	0.06	0.7	0.06	-9.45626184768	-12.0167299941	3.00689503932	1.20355511035
241.0	2353197.0	119.0	15267.0	2353197.0	4000000.0	3.0	3.0	2.72	3.17	1.09	0.08	8.47	0.54	1.14	0.17	10.77	0.43	3.24	2.25	0.95	AAA265.CD3.X11.Y5.tile.tissue.png	20	1	2000	20	e662920865ecebbab947de1fb5d648b6	0	0	0	0	0	0	0	0	0	0	0	0	0	/home/dhl_ec/bnelissen/Slides/CD3_manuscript/CD3_slides/AAA265.CD3/AAA265.CD3.run1	255	0.7	0.06	0.7	0.06	-8.97872435244	-11.6271433211	1.70836741211	0.826489816406
270.0	2492248.0	142.0	37666.0	2492248.0	4000000.0	4.0	15.0	2.48	2.57	1.08	0.04	6.19	0.36	0.67	0.11	7.84	0.29	2.13	1.44	0.78	AAA265.CD3.X11.Y6.tile.tissue.png	21	1	2000	21	8307503021ae3430f6188d342f25649e	0	0	0	0	0	0	0	0	0	0	0	0	0	/home/dhl_ec/bnelissen/Slides/CD3_manuscript/CD3_slides/AAA265.CD3/AAA265.CD3.run1	255	0.7	0.06	0.7	0.06	-9.00660513808	-11.9924404062	2.29358852332	0.795466503906
2745.0	2966467.0	1442.0	23998.0	2966467.0	4000000.0	36.0	10.0	2.5	2.22	1.07	0.0599999999999	14.36	0.54	1.14	0.13	11.62	0.46	3.25	2.25	0.59	AAA265.CD3.X11.Y7.tile.tissue.png	22	1	2000	22	4c2748cae2220f39b88f37c1b881cbf5	0	0	0	0	0	0	0	0	0	0	0	0	0	/home/dhl_ec/bnelissen/Slides/CD3_manuscript/CD3_slides/AAA265.CD3/AAA265.CD3.run1	255	0.7	0.06	0.7	0.06	-9.25071906965	-12.2344998546	2.67899288256	0.715736390625
300.0	461827.0	158.0	4506.0	461827.0	4000000.0	4.0	1.0	4.41	2.02	1.08	0.05	6.64	0.34	0.77	0.17	6.27	0.3	3.45	2.54	0.58	AAA265.CD3.X11.Y8.tile.tissue.png	23	1	2000	23	54f71d4209ffff7a59881f730a257954	0	0	0	0	0	0	0	0	0	0	0	0	0	/home/dhl_ec/bnelissen/Slides/CD3_manuscript/CD3_slides/AAA265.CD3/AAA265.CD3.run1	255	0.7	0.06	0.7	0.06	-9.12069620421	-11.4816630675	2.63583749661	0.459391484375
0.0	348521.0	0.0	4835.0	348521.0	4000000.0	0.0	1.0	2.67	2.0	1.07	0.05	6.01	0.33	0.78	0.33	8.18	0.23	3.11	1.48	0.34	AAA265.CD3.X12.Y5.tile.tissue.png	24	1	2000	24	477c640781effc7ea8ed61925243e16b	0	0	0	0	0	0	0	0	0	0	0	0	0	/home/dhl_ec/bnelissen/Slides/CD3_manuscript/CD3_slides/AAA265.CD3/AAA265.CD3.run1	255	0.7	0.06	0.7	0.06	0.0	-11.3847006968	2.01110227217	1.13947272754
174.0	740718.0	101.0	9741.0	740718.0	4000000.0	2.0	2.0	2.02	1.05	1.09	0.0500000000001	8.43	0.54	1.32	0.3	9.46	0.34	3.22	2.26	0.56	AAA265.CD3.X12.Y6.tile.tissue.png	25	1	2000	25	e97a53c6dd0ab9ebb83a42e02f0c0b5a	0	0	0	0	0	0	0	0	0	0	0	0	0	/home/dhl_ec/bnelissen/Slides/CD3_manuscript/CD3_slides/AAA265.CD3/AAA265.CD3.run1	255	0.7	0.06	0.7	0.06	-9.37446420697	-11.581117896	3.08112006286	1.24774258789
0.0	0.0	0.0	0.0	0.0	4000000.0	0.0	0.0	2.7	2.34	1.07	0.0500000000001	5.67	0.27	0.79	0.2	4.24	0.12	1.89	1.44	0.51	AAA265.CD3.X12.Y7.tile.tissue.png	26	1	2000	26	ab8fa69a7216e1fc31a805df469597eb	0	0	0	0	0	0	0	0	0	0	0	0	0	/home/dhl_ec/bnelissen/Slides/CD3_manuscript/CD3_slides/AAA265.CD3/AAA265.CD3.run1	255	1.0	0.06	1.0	0.06	0.0	-11.5272028946	0.0	1.69305591896
0.0	273025.0	0.0	6088.0	273025.0	4000000.0	0.0	3.0	2.04	1.86	1.74	0.0700000000001	9.2	0.55	1.34	0.29	7.82	0.22	3.05	2.34	0.64	AAA265.CD3.X2.Y0.tile.tissue.png	27	1	2000	27	cfbcfd9fa47c5352f94fd12472e5d382	0	0	0	0	0	0	0	0	0	0	0	0	0	/home/dhl_ec/bnelissen/Slides/CD3_manuscript/CD3_slides/AAA265.CD3/AAA265.CD3.run1	255	0.7	0.06	0.7	0.06	0.0	-11.5879820853	1.75291926106	1.2676633335
153.0	3689997.0	72.0	18250.0	3689997.0	4000000.0	2.0	4.0	3.52	2.61	1.74	0.0599999999999	8.83	0.54	1.14	0.09	11.78	0.56	3.58	2.41	0.6	AAA265.CD3.X2.Y1.tile.tissue.png	28	1	2000	28	b121cc2c721f5ec76f9c6028adf42b8b	0	0	0	0	0	0	0	0	0	0	0	0	0	/home/dhl_ec/bnelissen/Slides/CD3_manuscript/CD3_slides/AAA265.CD3/AAA265.CD3.run1	255	0.7	0.06	0.7	0.06	-9.18647954275	-11.3582653616	2.23444321864	0.580648558594
0.0	2363141.0	0.0	18603.0	2363141.0	4000000.0	0.0	10.0	3.05	1.86	1.9	0.0599999999999	9.23	0.58	1.19	0.19	10.93	0.35	2.64	2.29	0.59	AAA265.CD3.X2.Y2.tile.tissue.png	29	1	2000	29	5b5c420496a77a642898848e72f65ecf	0	0	0	0	0	0	0	0	0	0	0	0	0	/home/dhl_ec/bnelissen/Slides/CD3_manuscript/CD3_slides/AAA265.CD3/AAA265.CD3.run1	255	0.7	0.06	0.7	0.06	-9.02163259671	-11.7529482991	1.42298686005	1.04592876953
1050.0	1373121.0	463.0	14549.0	1373121.0	4000000.0	10.0	7.0	3.15	1.56	1.75	0.0600000000001	8.96	0.54	1.15	0.23	9.93	0.37	3.21	2.25	0.56	AAA265.CD3.X2.Y3.tile.tissue.png	30	1	2000	30	1eb13cf49e39d38717610e97b83edfa2	0	0	0	0	0	0	0	0	0	0	0	0	0	/home/dhl_ec/bnelissen/Slides/CD3_manuscript/CD3_slides/AAA265.CD3/AAA265.CD3.run1	255	0.7	0.06	0.7	0.06	-9.46080389313	-11.7492831097	1.67781515465	0.541561160156
540.0	3594263.0	256.0	9691.0	3594263.0	4000000.0	7.0	1.0	2.72	1.44	1.75	0.0599999999999	12.58	0.54	1.13	0.1	12.24	0.51	3.36	2.28	0.6	AAA265.CD3.X2.Y4.tile.tissue.png	31	1	2000	31	54f34f5f3e70b317ae9194f4cff824ef	0	0	0	0	0	0	0	0	0	0	0	0	0	/home/dhl_ec/bnelissen/Slides/CD3_manuscript/CD3_slides/AAA265.CD3/AAA265.CD3.run1	255	0.7	0.06	0.7	0.06	-8.83265135518	-11.8859287463	0.897064486048	0.249528859375
2992.0	3357303.0	1361.0	12452.0	3357303.0	4000000.0	30.0	2.0	2.95	2.68	1.76	0.0600000000001	12.12	0.35	0.67	0.08	8.31	0.31	2.07	1.42	0.55	AAA265.CD3.X2.Y5.tile.tissue.png	32	1	2000	32	66f15388807f9d2f9774d570df49e183	0	0	0	0	0	0	0	0	0	0	0	0	0	/home/dhl_ec/bnelissen/Slides/CD3_manuscript/CD3_slides/AAA265.CD3/AAA265.CD3.run1	255	0.7	0.06	0.7	0.06	-8.98428060071	-11.7438171903	1.6176926926	0.805312765625
122.0	536182.0	69.0	6642.0	536182.0	4000000.0	2.0	1.0	0.94	1.9	1.75	0.0700000000001	9.77	0.56	1.29	0.27	9.22	0.34	3.22	2.45	0.52	AAA265.CD3.X2.Y6.tile.tissue.png	33	1	2000	33	6fb4bb44c6788240ef1899d95644586f	0	0	0	0	0	0	0	0	0	0	0	0	0	/home/dhl_ec/bnelissen/Slides/CD3_manuscript/CD3_slides/AAA265.CD3/AAA265.CD3.run1	255	0.7	0.06	0.7	0.06	-8.98428345526	-11.6253616462	2.20541876952	0.77278284668
0.0	1782.0	0.0	188.0	1782.0	4000000.0	0.0	1.0	2.85	1.45	1.66	0.08	8.63	0.56	1.35	0.31	7.5	0.17	3.02	2.27	0.53	AAA265.CD3.X3.Y0.tile.tissue.png	34	1	2000	34	7fff174fac13d660f76690ef26b45576	0	0	0	0	0	0	0	0	0	0	0	0	0	/home/dhl_ec/bnelissen/Slides/CD3_manuscript/CD3_slides/AAA265.CD3/AAA265.CD3.run1	255	0.7	0.06	0.7	0.06	0.0	-11.6478151519	0.964652013297	0.676654652458
56.0	1168651.0	32.0	11858.0	1168651.0	4000000.0	1.0	2.0	3.35	1.61	1.08	0.0400000000002	6.44	0.34	0.7	0.15	6.72	0.36	3.28	2.29	0.56	AAA265.CD3.X3.Y1.tile.tissue.png	35	1	2000	35	525d8d39c1618c03d3bf55a146e58494	0	0	0	0	0	0	0	0	0	0	0	0	0	/home/dhl_ec/bnelissen/Slides/CD3_manuscript/CD3_slides/AAA265.CD3/AAA265.CD3.run1	255	0.7	0.06	0.7	0.06	-9.47648790072	-11.9445749691	3.21669444796	1.44245325
3138.0	3216875.0	1568.0	12133.0	3216875.0	4000000.0	36.0	4.0	3.53	1.61	1.28	0.05	8.7	0.54	1.14	0.12	11.99	0.32	2.11	1.46	0.39	AAA265.CD3.X3.Y2.tile.tissue.png	36	1	2000	36	8ff8135b29e3a02612d471b2cdb261aa	0	0	0	0	0	0	0	0	0	0	0	0	0	/home/dhl_ec/bnelissen/Slides/CD3_manuscript/CD3_slides/AAA265.CD3/AAA265.CD3.run1	255	0.7	0.06	0.7	0.06	-9.24884731176	-12.3834435775	2.12554600655	0.474484484375
479.0	3820674.0	247.0	9352.0	3820674.0	4000000.0	6.0	1.0	3.79	2.28	1.08	0.04	5.86	0.34	0.67	0.0600000000002	8.55	0.33	2.08	1.45	0.45	AAA265.CD3.X3.Y3.tile.tissue.png	37	1	2000	37	c3cd46d261441caf0709ad7344a38624	0	0	0	0	0	0	0	0	0	0	0	0	0	/home/dhl_ec/bnelissen/Slides/CD3_manuscript/CD3_slides/AAA265.CD3/AAA265.CD3.run1	255	0.7	0.06	0.7	0.06	-9.32948961077	-12.1432370164	1.51090416582	0.290275421875
0.0	1628382.0	0.0	16536.0	1628382.0	4000000.0	0.0	6.0	2.24	2.83	1.16	0.04	6.02	0.35	0.69	0.22	10.14	0.3	2.79	1.44	0.62	AAA265.CD3.X3.Y4.tile.tissue.png	38	1	2000	38	cfcf17fcd4e51451beb70802a263f0b7	0	0	0	0	0	0	0	0	0	0	0	0	0	/home/dhl_ec/bnelissen/Slides/CD3_manuscript/CD3_slides/AAA265.CD3/AAA265.CD3.run1	255	0.7	0.06	0.7	0.06	-9.30436192018	-12.1700630615	2.38396098876	0.764643632813
577.0	3982717.0	278.0	8042.0	3982717.0	4000000.0	7.0	1.0	2.69	1.99	1.08	0.04	5.9	0.34	0.66	0.0500000000002	8.61	0.34	2.02	1.43	0.57	AAA265.CD3.X3.Y5.tile.tissue.png	39	1	2000	39	115a88d697cc8fd14d8235057fa85fb6	0	0	0	0	0	0	0	0	0	0	0	0	0	/home/dhl_ec/bnelissen/Slides/CD3_manuscript/CD3_slides/AAA265.CD3/AAA265.CD3.run1	255	0.7	0.06	0.7	0.06	-8.60537289448	-12.2199999202	0.561179493005	0.133931802734
3800.0	2393682.0	1739.0	11267.0	2393682.0	4000000.0	41.0	2.0	2.17	2.77	1.75	0.0700000000002	8.44	0.35	0.68	0.11	10.6	0.45	3.32	2.4	0.58	AAA265.CD3.X3.Y6.tile.tissue.png	40	1	2000	40	e37dcf76e23fb903c62d8811f4399f8a	0	0	0	0	0	0	0	0	0	0	0	0	0	/home/dhl_ec/bnelissen/Slides/CD3_manuscript/CD3_slides/AAA265.CD3/AAA265.CD3.run1	255	0.7	0.06	0.7	0.06	-9.16894794272	-11.6864057024	2.23573205016	0.960030871094
714.0	838059.0	354.0	15375.0	838059.0	4000000.0	9.0	6.0	2.39	2.54	1.78	0.0699999999999	9.32	0.52	1.21	0.26	9.53	0.34	2.57	1.6	0.4	AAA265.CD3.X4.Y0.tile.tissue.png	41	1	2000	41	ebf6fb8d4333d61a4503651cc7b93ed8	0	0	0	0	0	0	0	0	0	0	0	0	0	/home/dhl_ec/bnelissen/Slides/CD3_manuscript/CD3_slides/AAA265.CD3/AAA265.CD3.run1	255	0.7	0.06	0.7	0.06	-9.557917259	-12.2317312813	4.89309112535	1.7497184375
5770.0	2281289.0	2744.0	17570.0	2281289.0	4000000.0	65.0	3.0	2.7	1.08	1.66	0.0599999999999	9.36	0.54	1.18	0.18	11.15	0.43	3.47	1.97	0.37	AAA265.CD3.X4.Y1.tile.tissue.png	42	1	2000	42	d34542c16af586f2ec3dd01104658a52	0	0	0	0	0	0	0	0	0	0	0	0	0	/home/dhl_ec/bnelissen/Slides/CD3_manuscript/CD3_slides/AAA265.CD3/AAA265.CD3.run1	255	0.7	0.06	0.7	0.06	-9.35503480628	-12.7177020092	4.3481220644	1.0347560625
1699.0	3129452.0	818.0	16245.0	3129452.0	4000000.0	19.0	2.0	2.82	2.37	1.14	0.04	5.93	0.37	0.68	0.0799999999999	8.14	0.31	2.09	1.43	0.38	AAA265.CD3.X4.Y2.tile.tissue.png	43	1	2000	43	ee386feb0e35dba9cafd8336c9c70e25	0	0	0	0	0	0	0	0	0	0	0	0	0	/home/dhl_ec/bnelissen/Slides/CD3_manuscript/CD3_slides/AAA265.CD3/AAA265.CD3.run1	255	0.7	0.06	0.7	0.06	-10.0330738782	-12.1145676785	3.31014133241	0.798581046875
1635.0	3986301.0	836.0	9059.0	3986301.0	4000000.0	20.0	1.0	4.05	1.71	1.08	0.04	6.42	0.54	1.13	0.0799999999999	11.83	0.34	3.27	2.35	0.61	AAA265.CD3.X4.Y3.tile.tissue.png	44	1	2000	44	e70f9dd4da3c084c7a8f3d9e3ea778b6	0	0	0	0	0	0	0	0	0	0	0	0	0	/home/dhl_ec/bnelissen/Slides/CD3_manuscript/CD3_slides/AAA265.CD3/AAA265.CD3.run1	255	0.7	0.06	0.7	0.06	-9.36588947826	-11.8633662999	2.41726052226	0.229608621094
75.0	2497788.0	36.0	30248.0	2497788.0	4000000.0	1.0	12.0	3.66	1.86	1.07	0.04	6.19	0.35	0.67	0.0999999999999	7.62	0.43	2.19	1.42	0.39	AAA265.CD3.X4.Y4.tile.tissue.png	45	1	2000	45	f3d945245b1c9e2ded2c63c2f4e991b3	0	0	0	0	0	0	0	0	0	0	0	0	0	/home/dhl_ec/bnelissen/Slides/CD3_manuscript/CD3_slides/AAA265.CD3/AAA265.CD3.run1	255	0.7	0.06	0.7	0.06	-9.19144305894	-12.0412620409	1.94995492223	0.682929398438
255.0	3355302.0	99.0	16474.0	3355302.0	4000000.0	2.0	6.0	2.63	1.93	1.08	0.0699999999999	11.5	0.54	1.16	0.12	8.27	0.31	2.08	1.43	0.57	AAA265.CD3.X4.Y5.tile.tissue.png	46	1	2000	46	2f38ebe0a2866ec55de5f5aaf705d6ca	0	0	0	0	0	0	0	0	0	0	0	0	0	/home/dhl_ec/bnelissen/Slides/CD3_manuscript/CD3_slides/AAA265.CD3/AAA265.CD3.run1	255	0.7	0.06	0.7	0.06	-9.22023187645	-12.0190783879	0.973104640871	0.405687359375
9427.0	3368111.0	4350.0	21792.0	3368111.0	4000000.0	108.0	12.0	3.88	2.26	1.08	0.04	5.87	0.43	0.66	0.0699999999999	8.34	0.31	2.08	1.43	0.57	AAA265.CD3.X4.Y6.tile.tissue.png	47	1	2000	47	079508a887eef102b3ed00a6505d23bf	0	0	0	0	0	0	0	0	0	0	0	0	0	/home/dhl_ec/bnelissen/Slides/CD3_manuscript/CD3_slides/AAA265.CD3/AAA265.CD3.run1	255	0.7	0.06	0.7	0.06	-8.78885910554	-11.685401312	1.09464956191	0.456586578125
0.0	8957.0	0.0	651.0	8957.0	4000000.0	0.0	1.0	3.4	2.15	1.08	0.05	6.05	0.34	0.78	0.19	5.66	0.21	2.3	1.44	0.53	AAA265.CD3.X4.Y7.tile.tissue.png	48	1	2000	48	d35ad9238410460132bf979cebdcf5dd	0	0	0	0	0	0	0	0	0	0	0	0	0	/home/dhl_ec/bnelissen/Slides/CD3_manuscript/CD3_slides/AAA265.CD3/AAA265.CD3.run1	255	0.7	0.06	0.7	0.06	-7.26435419524	-11.3348178013	0.880788182449	1.29118034224
743.0	705313.0	336.0	39632.0	705313.0	4000000.0	9.0	30.0	2.89	2.19	1.09	0.05	6.25	0.57	1.23	0.19	9.52	0.35	3.41	2.26	0.55	AAA265.CD3.X5.Y0.tile.tissue.png	49	1	2000	49	b3ca3481812a87a58bf5d623f237ec97	0	0	0	0	0	0	0	0	0	0	0	0	0	/home/dhl_ec/bnelissen/Slides/CD3_manuscript/CD3_slides/AAA265.CD3/AAA265.CD3.run1	255	0.7	0.06	0.7	0.06	-10.1523633706	-12.3005727037	4.81248292736	2.42098617188
2032.0	3070950.0	1043.0	41099.0	3070950.0	4000000.0	30.0	27.0	3.77	3.85	1.09	0.04	6.31	0.37	0.9	0.13	10.76	0.51	3.31	2.24	0.64	AAA265.CD3.X5.Y1.tile.tissue.png	50	1	2000	50	b9c13034d18899c6f4b925839ff3c4e7	0	0	0	0	0	0	0	0	0	0	0	0	0	/home/dhl_ec/bnelissen/Slides/CD3_manuscript/CD3_slides/AAA265.CD3/AAA265.CD3.run1	255	0.7	0.06	0.7	0.06	-9.57590836587	-12.2116449649	4.1960970304	0.717367890625
4224.0	3906964.0	1591.0	13359.0	3906964.0	4000000.0	36.0	1.0	3.13	2.03	1.7	0.0600000000002	8.79	0.53	1.12	0.0800000000002	12.41	0.53	3.23	2.27	0.62	AAA265.CD3.X5.Y2.tile.tissue.png	51	1	2000	51	efac439c96c9c3c0f49ae4ff8950c894	0	0	0	0	0	0	0	0	0	0	0	0	0	/home/dhl_ec/bnelissen/Slides/CD3_manuscript/CD3_slides/AAA265.CD3/AAA265.CD3.run1	255	0.7	0.06	0.7	0.06	-10.0457607748	-11.4745252136	3.6926672189	0.30739971875
1549.0	3987642.0	770.0	9003.0	3987642.0	4000000.0	19.0	1.0	1.09	1.62	1.74	0.0600000000002	8.82	0.53	1.13	0.0699999999999	12.4	0.53	3.21	2.27	0.6	AAA265.CD3.X5.Y3.tile.tissue.png	52	1	2000	52	18d17887d6880639fac0acb54ec7d57f	0	0	0	0	0	0	0	0	0	0	0	0	0	/home/dhl_ec/bnelissen/Slides/CD3_manuscript/CD3_slides/AAA265.CD3/AAA265.CD3.run1	255	0.7	0.06	0.7	0.06	-9.36502307218	-11.7959547529	2.24511143678	0.160925805664
632.0	2357575.0	344.0	11178.0	2357575.0	4000000.0	10.0	3.0	1.04	1.39	1.75	0.0600000000002	9.13	0.54	1.13	0.17	10.9	0.44	3.13	2.25	0.57	AAA265.CD3.X5.Y4.tile.tissue.png	53	1	2000	53	fa1b423a2e7ab44da617f7fc343c7ade	0	0	0	0	0	0	0	0	0	0	0	0	0	/home/dhl_ec/bnelissen/Slides/CD3_manuscript/CD3_slides/AAA265.CD3/AAA265.CD3.run1	255	0.7	0.06	0.7	0.06	-9.00187919188	-12.1014955372	2.37591491092	0.5034665625
711.0	3846639.0	251.0	10986.0	3846639.0	4000000.0	4.0	3.0	1.12	1.6	1.75	0.0599999999999	8.71	0.54	1.13	0.0899999999999	12.35	0.52	3.23	2.25	0.6	AAA265.CD3.X5.Y5.tile.tissue.png	54	1	2000	54	0b7653207dcd9c0a97ab8244b56b44b2	0	0	0	0	0	0	0	0	0	0	0	0	0	/home/dhl_ec/bnelissen/Slides/CD3_manuscript/CD3_slides/AAA265.CD3/AAA265.CD3.run1	255	0.7	0.06	0.7	0.06	-8.99785978228	-12.0074627125	0.969364959947	0.213094289062
4245.0	3688969.0	2114.0	11477.0	3688969.0	4000000.0	54.0	2.0	1.35	2.71	1.76	0.0599999999999	8.73	0.55	1.11	0.0899999999999	12.25	0.5	3.24	2.28	0.61	AAA265.CD3.X5.Y6.tile.tissue.png	55	1	2000	55	c50ceb6aa32f66fc068fb1118f715ea7	0	0	0	0	0	0	0	0	0	0	0	0	0	/home/dhl_ec/bnelissen/Slides/CD3_manuscript/CD3_slides/AAA265.CD3/AAA265.CD3.run1	255	0.7	0.06	0.7	0.06	-9.24247689967	-11.7802352658	2.26078752306	0.460479664063
0.0	26084.0	0.0	1462.0	26084.0	4000000.0	0.0	2.0	0.9	1.33	1.74	0.0699999999999	8.96	0.54	1.31	0.31	7.56	0.21	3.01	2.28	0.75	AAA265.CD3.X5.Y7.tile.tissue.png	56	1	2000	56	3c30a10aa10b15d5c8ea062bfd9ecc9c	0	0	0	0	0	0	0	0	0	0	0	0	0	/home/dhl_ec/bnelissen/Slides/CD3_manuscript/CD3_slides/AAA265.CD3/AAA265.CD3.run1	255	0.7	0.06	0.7	0.06	0.0	-11.7182856945	1.44605798813	1.06294742169
943.0	1011403.0	487.0	51676.0	1011403.0	4000000.0	14.0	48.0	1.89	2.45	1.71	0.0799999999999	9.43	0.57	1.18	0.25	9.7	0.35	3.37	2.27	0.65	AAA265.CD3.X6.Y0.tile.tissue.png	57	1	2000	57	2fa33a1b4f8e7be3cd8b347a03fb3566	0	0	0	0	0	0	0	0	0	0	0	0	0	/home/dhl_ec/bnelissen/Slides/CD3_manuscript/CD3_slides/AAA265.CD3/AAA265.CD3.run1	255	0.7	0.06	0.7	0.06	-9.96570689893	-12.2581894878	5.10503748482	2.29559206641
1786.0	1872233.0	944.0	50007.0	1872233.0	4000000.0	27.0	35.0	1.62	2.5	1.75	0.0599999999999	12.4	0.57	1.15	0.2	10.37	0.4	3.37	2.28	0.65	AAA265.CD3.X6.Y1.tile.tissue.png	58	1	2000	58	e26a8e8f2292daca89d6bc36e01ee3f4	0	0	0	0	0	0	0	0	0	0	0	0	0	/home/dhl_ec/bnelissen/Slides/CD3_manuscript/CD3_slides/AAA265.CD3/AAA265.CD3.run1	255	0.7	0.06	0.7	0.06	-9.59653612456	-12.350253568	4.69099356295	1.46108039844
499.0	3709416.0	274.0	18304.0	3709416.0	4000000.0	8.0	3.0	1.32	4.19	1.71	0.0599999999999	8.67	0.55	1.18	0.0899999999999	13.24	0.58	3.31	2.33	0.81	AAA265.CD3.X6.Y2.tile.tissue.png	59	1	2000	59	40232ce42e8d774828cec7de431401bc	0	0	0	0	0	0	0	0	0	0	0	0	0	/home/dhl_ec/bnelissen/Slides/CD3_manuscript/CD3_slides/AAA265.CD3/AAA265.CD3.run1	255	0.7	0.06	0.7	0.06	-9.35320729923	-11.6310166327	3.33021369486	0.384008359375
274.0	3950278.0	159.0	11472.0	3950278.0	4000000.0	4.0	2.0	1.04	1.62	1.08	0.04	6.51	0.34	0.67	0.0500000000002	8.61	0.33	2.04	1.43	0.46	AAA265.CD3.X6.Y3.tile.tissue.png	60	1	2000	60	733382bf77bb91e9ea72311316a0623c	0	0	0	0	0	0	0	0	0	0	0	0	0	/home/dhl_ec/bnelissen/Slides/CD3_manuscript/CD3_slides/AAA265.CD3/AAA265.CD3.run1	255	0.7	0.06	0.7	0.06	-9.11660392879	-11.4588761722	1.56057630759	0.120747473633
114.0	3431659.0	61.0	17135.0	3431659.0	4000000.0	2.0	3.0	2.88	1.82	1.09	0.04	5.93	0.54	1.14	0.11	11.09	0.5	3.3	2.29	0.6	AAA265.CD3.X6.Y4.tile.tissue.png	61	1	2000	61	1e9089bd8f19d20db61f61223865de70	0	0	0	0	0	0	0	0	0	0	0	0	0	/home/dhl_ec/bnelissen/Slides/CD3_manuscript/CD3_slides/AAA265.CD3/AAA265.CD3.run1	255	0.7	0.06	0.7	0.06	-8.84705052701	-12.1051090859	2.33616365247	0.550949007813
695.0	3992772.0	350.0	8234.0	3992772.0	4000000.0	9.0	1.0	3.4	2.74	1.75	0.0600000000002	8.62	0.54	1.12	0.0700000000002	11.4	0.53	3.2	2.33	0.57	AAA265.CD3.X6.Y5.tile.tissue.png	62	1	2000	62	b1a9c8f7631e3b1a3390a8c3f4c49b52	0	0	0	0	0	0	0	0	0	0	0	0	0	/home/dhl_ec/bnelissen/Slides/CD3_manuscript/CD3_slides/AAA265.CD3/AAA265.CD3.run1	255	0.7	0.06	0.7	0.06	-9.03464730648	-11.2806979048	0.702843955987	0.104218139648
99.0	2453411.0	47.0	20881.0	2453411.0	4000000.0	1.0	3.0	3.23	2.19	1.76	0.0599999999999	7.95	0.35	0.68	0.11	7.71	0.28	2.11	1.43	0.55	AAA265.CD3.X6.Y6.tile.tissue.png	63	1	2000	63	6738646410e78cf446018d1693970f76	0	0	0	0	0	0	0	0	0	0	0	0	0	/home/dhl_ec/bnelissen/Slides/CD3_manuscript/CD3_slides/AAA265.CD3/AAA265.CD3.run1	255	0.7	0.06	0.7	0.06	-8.96921271676	-11.7761762767	1.6445978578	0.952047578125
0.0	74110.0	0.0	2563.0	74110.0	4000000.0	0.0	3.0	2.43	2.09	1.06	0.05	6.04	0.34	0.78	0.19	5.4	0.21	3.15	2.29	0.54	AAA265.CD3.X6.Y7.tile.tissue.png	64	1	2000	64	e18f953b71b7b7a4fbe63ef45a03c695	0	0	0	0	0	0	0	0	0	0	0	0	0	/home/dhl_ec/bnelissen/Slides/CD3_manuscript/CD3_slides/AAA265.CD3/AAA265.CD3.run1	255	0.7	0.06	0.7	0.06	0.0	-11.6102346731	2.05028209756	0.919570692139
226.0	821078.0	125.0	49778.0	821078.0	4000000.0	4.0	52.0	3.43	1.54	1.1	0.05	6.45	0.37	0.7	0.16	6.73	0.22	2.16	1.75	0.38	AAA265.CD3.X7.Y0.tile.tissue.png	65	1	2000	65	6d8d3f9ffd885dc4b8aa6dc681509e2b	0	0	0	0	0	0	0	0	0	0	0	0	0	/home/dhl_ec/bnelissen/Slides/CD3_manuscript/CD3_slides/AAA265.CD3/AAA265.CD3.run1	255	0.7	0.06	0.7	0.06	-9.66419786428	-12.3672020462	4.38667853336	2.49008715625
4359.0	1726140.0	2200.0	58109.0	1726140.0	4000000.0	61.0	60.0	0.8	1.34	1.21	0.04	6.76	0.36	0.69	0.14	7.28	0.39	3.4	1.49	0.44	AAA265.CD3.X7.Y1.tile.tissue.png	66	1	2000	66	25e7c886306b5ef0019a73a722a01e12	0	0	0	0	0	0	0	0	0	0	0	0	0	/home/dhl_ec/bnelissen/Slides/CD3_manuscript/CD3_slides/AAA265.CD3/AAA265.CD3.run1	255	0.7	0.06	0.7	0.06	-9.67596228033	-12.5810901022	4.87044598432	1.44023715625
370.0	2819295.0	173.0	36450.0	2819295.0	4000000.0	4.0	19.0	1.01	1.43	1.77	0.0599999999999	9.25	0.6	1.22	0.15	11.3	0.45	3.43	2.47	0.67	AAA265.CD3.X7.Y2.tile.tissue.png	67	1	2000	67	dad06f214667e5249ad605e7105c07a5	0	0	0	0	0	0	0	0	0	0	0	0	0	/home/dhl_ec/bnelissen/Slides/CD3_manuscript/CD3_slides/AAA265.CD3/AAA265.CD3.run1	255	0.7	0.06	0.7	0.06	-9.54780776143	-12.0286803266	2.62799684989	0.785336304688
891.0	3477725.0	311.0	19624.0	3477725.0	4000000.0	6.0	6.0	1.21	1.19	1.08	0.0699999999997	8.77	0.55	1.13	0.0999999999999	8.78	0.33	2.1	1.52	0.5	AAA265.CD3.X7.Y3.tile.tissue.png	68	1	2000	68	0b3c31411b1508d4b6d737b449b76b1e	0	0	0	0	0	0	0	0	0	0	0	0	0	/home/dhl_ec/bnelissen/Slides/CD3_manuscript/CD3_slides/AAA265.CD3/AAA265.CD3.run1	255	0.7	0.06	0.7	0.06	-9.4635927606	-12.0794029715	1.38851003143	0.511341265625
2622.0	3483561.0	492.0	16812.0	3483561.0	4000000.0	8.0	6.0	0.99	2.51	1.08	0.04	6.0	0.35	0.659999999999	0.0700000000002	8.44	0.34	2.27	1.43	0.38	AAA265.CD3.X7.Y4.tile.tissue.png	69	1	2000	69	28daa3a4279510c0a2e0aedec0cab99c	0	0	0	0	0	0	0	0	0	0	0	0	0	/home/dhl_ec/bnelissen/Slides/CD3_manuscript/CD3_slides/AAA265.CD3/AAA265.CD3.run1	255	0.7	0.06	0.7	0.06	-9.17512418447	-11.7374311289	1.92842114033	0.494363859375
3800.0	2942587.0	1419.0	15846.0	2942587.0	4000000.0	31.0	4.0	1.07	1.73	1.09	0.04	6.09	0.34	0.67	0.0799999999999	8.14	0.34	2.13	1.43	0.38	AAA265.CD3.X7.Y5.tile.tissue.png	70	1	2000	70	22aab8f5645948784ae9955688e5f312	0	0	0	0	0	0	0	0	0	0	0	0	0	/home/dhl_ec/bnelissen/Slides/CD3_manuscript/CD3_slides/AAA265.CD3/AAA265.CD3.run1	255	0.7	0.06	0.7	0.06	-8.90096776815	-11.591874468	1.10734224151	0.530051148438
0.0	2736339.0	0.0	30812.0	2736339.0	4000000.0	0.0	6.0	0.82	1.18	1.09	0.0499999999997	9.42	0.36	0.69	0.0999999999999	7.82	0.22	2.15	1.44	0.39	AAA265.CD3.X7.Y6.tile.tissue.png	71	1	2000	71	44e66c22a2875b29c6662eef28865eed	0	0	0	0	0	0	0	0	0	0	0	0	0	/home/dhl_ec/bnelissen/Slides/CD3_manuscript/CD3_slides/AAA265.CD3/AAA265.CD3.run1	255	0.7	0.06	0.7	0.06	-9.19221021639	-11.7017003858	2.59830150674	1.09919224219
0.0	36474.0	0.0	1359.0	36474.0	4000000.0	0.0	1.0	0.84	1.73	1.08	0.0499999999997	6.13	0.34	0.79	0.18	5.43	0.12	1.94	1.43	0.34	AAA265.CD3.X7.Y7.tile.tissue.png	72	1	2000	72	035ec509a99e949d1ea315a96258aab7	0	0	0	0	0	0	0	0	0	0	0	0	0	/home/dhl_ec/bnelissen/Slides/CD3_manuscript/CD3_slides/AAA265.CD3/AAA265.CD3.run1	255	0.7	0.06	0.7	0.06	0.0	-11.3473910972	1.89994927894	0.636833886108
312.0	434444.0	155.0	29314.0	434444.0	4000000.0	4.0	42.0	1.07	1.47	1.74	0.0699999999997	9.41	0.36	0.75	0.18	6.69	0.32	3.25	2.27	0.61	AAA265.CD3.X8.Y0.tile.tissue.png	73	1	2000	73	7bdbbc8c5dff92de655f6bf399be06f7	0	0	0	0	0	0	0	0	0	0	0	0	0	/home/dhl_ec/bnelissen/Slides/CD3_manuscript/CD3_slides/AAA265.CD3/AAA265.CD3.run1	255	0.7	0.06	0.7	0.06	-10.1574570423	-12.506349015	5.12802170117	2.96923479492
3593.0	2082128.0	1800.0	40333.0	2082128.0	4000000.0	50.0	33.0	1.17	1.81	1.18	0.04	7.01	0.36	0.69	0.12	7.62	0.27	2.15	1.42	0.74	AAA265.CD3.X8.Y1.tile.tissue.png	74	1	2000	74	ff22e52768769231c73bed6512e2e417	0	0	0	0	0	0	0	0	0	0	0	0	0	/home/dhl_ec/bnelissen/Slides/CD3_manuscript/CD3_slides/AAA265.CD3/AAA265.CD3.run1	255	0.7	0.06	0.7	0.06	-9.59892655317	-12.3694378456	4.70643699568	1.23200932031
2626.0	3362656.0	1311.0	21963.0	3362656.0	4000000.0	35.0	7.0	1.24	2.42	1.08	0.04	6.36	0.35	0.66	0.0799999999999	8.47	0.49	3.41	2.32	0.7	AAA265.CD3.X8.Y2.tile.tissue.png	75	1	2000	75	5ccc36ff7eedf32469541101123c394d	0	0	0	0	0	0	0	0	0	0	0	0	0	/home/dhl_ec/bnelissen/Slides/CD3_manuscript/CD3_slides/AAA265.CD3/AAA265.CD3.run1	255	0.7	0.06	0.7	0.06	-9.72478266381	-12.3971765871	5.07181030137	0.64926146875
2478.0	3999130.0	1273.0	8068.0	3999130.0	4000000.0	33.0	1.0	1.08	1.33	1.08	0.04	6.13	0.33	0.66	0.0499999999997	8.85	0.34	2.02	1.43	0.39	AAA265.CD3.X8.Y3.tile.tissue.png	76	1	2000	76	3e7b8830724cc3c9dcce2c03ea1ad128	0	0	0	0	0	0	0	0	0	0	0	0	0	/home/dhl_ec/bnelissen/Slides/CD3_manuscript/CD3_slides/AAA265.CD3/AAA265.CD3.run1	255	0.7	0.06	0.7	0.06	-9.03495295359	-11.5852803195	1.22607016721	0.113104372559
474.0	3950023.0	222.0	8502.0	3950023.0	4000000.0	6.0	1.0	0.83	1.32	1.09	0.04	7.04	0.34	0.66	0.0500000000002	8.63	0.34	2.05	1.43	0.63	AAA265.CD3.X8.Y4.tile.tissue.png	77	1	2000	77	6fd256f6cdeb89a5cc0beca0839ef104	0	0	0	0	0	0	0	0	0	0	0	0	0	/home/dhl_ec/bnelissen/Slides/CD3_manuscript/CD3_slides/AAA265.CD3/AAA265.CD3.run1	255	0.7	0.06	0.7	0.06	-9.16619680684	-11.5974942412	1.52961798008	0.180032894531
1629.0	1850761.0	772.0	13547.0	1850761.0	4000000.0	17.0	5.0	1.01	1.73	1.08	0.04	6.13	0.34	0.68	0.13	7.22	0.26	2.29	1.47	0.36	AAA265.CD3.X8.Y5.tile.tissue.png	78	1	2000	78	560a8909a0c41f5a9339aefc95f8b0ca	0	0	0	0	0	0	0	0	0	0	0	0	0	/home/dhl_ec/bnelissen/Slides/CD3_manuscript/CD3_slides/AAA265.CD3/AAA265.CD3.run1	255	0.7	0.06	0.7	0.06	-9.22357373055	-11.80709434	1.55120531749	0.618907359375
0.0	441153.0	0.0	12936.0	441153.0	4000000.0	0.0	7.0	1.13	2.06	1.08	0.0500000000002	6.83	0.55	1.38	0.32	9.03	0.24	3.26	2.01	0.340000000001	AAA265.CD3.X8.Y6.tile.tissue.png	79	1	2000	79	50b918f04f8301bf9027c981e1905c2d	0	0	0	0	0	0	0	0	0	0	0	0	0	/home/dhl_ec/bnelissen/Slides/CD3_manuscript/CD3_slides/AAA265.CD3/AAA265.CD3.run1	255	0.7	0.06	0.7	0.06	-7.6016760881	-11.5868666408	2.24630699555	1.94243706055
0.0	66198.0	0.0	4742.0	66198.0	4000000.0	0.0	4.0	2.01	2.49	1.19	0.0500000000002	6.16	0.35	0.8	0.19	5.73	0.13	1.96	1.43	0.51	AAA265.CD3.X9.Y0.tile.tissue.png	80	1	2000	80	2f127a537f0b6fbd3c39e5d35b2a89ef	0	0	0	0	0	0	0	0	0	0	0	0	0	/home/dhl_ec/bnelissen/Slides/CD3_manuscript/CD3_slides/AAA265.CD3/AAA265.CD3.run1	255	0.7	0.06	0.7	0.06	-8.76173574444	-12.2381495406	6.11278285979	0.533143144531
3088.0	1496086.0	1489.0	49703.0	1496086.0	4000000.0	39.0	39.0	3.34	1.64	1.08	0.0500000000002	6.55	0.36	0.69	0.14	7.16	0.25	2.18	1.44	0.38	AAA265.CD3.X9.Y1.tile.tissue.png	81	1	2000	81	55aab84814ea44f30a3b6d29a33899c4	0	0	0	0	0	0	0	0	0	0	0	0	0	/home/dhl_ec/bnelissen/Slides/CD3_manuscript/CD3_slides/AAA265.CD3/AAA265.CD3.run1	255	0.7	0.06	0.7	0.06	-9.95985414648	-12.5474362438	5.01555370702	1.76137567187
3983.0	3205840.0	2017.0	28480.0	3205840.0	4000000.0	53.0	8.0	3.31	2.68	1.13	0.04	6.18	0.35	0.67	0.0799999999999	8.58	0.31	2.14	1.44	0.4	AAA265.CD3.X9.Y2.tile.tissue.png	82	1	2000	82	ef311957716ffe962b42bd0f0bf99570	0	0	0	0	0	0	0	0	0	0	0	0	0	/home/dhl_ec/bnelissen/Slides/CD3_manuscript/CD3_slides/AAA265.CD3/AAA265.CD3.run1	255	0.7	0.06	0.7	0.06	-9.83316493151	-12.1151418311	5.14025696248	0.65936434375
5352.0	3687472.0	2724.0	19733.0	3687472.0	4000000.0	68.0	3.0	0.87	1.26	1.08	0.04	6.28	0.35	0.66	0.0699999999997	8.73	0.33	2.08	1.42	0.39	AAA265.CD3.X9.Y3.tile.tissue.png	83	1	2000	83	41784803a9ba6820f1f573bae5249417	0	0	0	0	0	0	0	0	0	0	0	0	0	/home/dhl_ec/bnelissen/Slides/CD3_manuscript/CD3_slides/AAA265.CD3/AAA265.CD3.run1	255	0.7	0.06	0.7	0.06	-9.53535399097	-12.0631703057	3.34936721643	0.38363440625
1676.0	3985074.0	826.0	8945.0	3985074.0	4000000.0	21.0	2.0	1.14	2.15	1.05	0.04	6.63	0.34	0.66	0.0499999999997	8.76	0.35	2.06	1.43	0.39	AAA265.CD3.X9.Y4.tile.tissue.png	84	1	2000	84	e5deb5836b009ab0c857ad6f8fd13c70	0	0	0	0	0	0	0	0	0	0	0	0	0	/home/dhl_ec/bnelissen/Slides/CD3_manuscript/CD3_slides/AAA265.CD3/AAA265.CD3.run1	255	0.7	0.06	0.7	0.06	-9.16076407866	-11.1437847555	1.4278369883	0.130528798828
1074.0	2746117.0	524.0	13356.0	2746117.0	4000000.0	13.0	4.0	2.91	2.64	1.17	0.04	6.13	0.35	0.67	0.0999999999999	7.85	0.29	2.07	1.45	0.36	AAA265.CD3.X9.Y5.tile.tissue.png	85	1	2000	85	9b0105c33cbc05fd5d9b8f9cfadcdc70	0	0	0	0	0	0	0	0	0	0	0	0	0	/home/dhl_ec/bnelissen/Slides/CD3_manuscript/CD3_slides/AAA265.CD3/AAA265.CD3.run1	255	0.7	0.06	0.7	0.06	-8.9125067711	-12.009592811	1.64943800233	0.468536046875
173.0	1311850.0	83.0	16753.0	1311850.0	4000000.0	2.0	6.0	2.47	2.28	1.1	0.0500000000002	6.14	0.55	1.22	0.27	10.07	0.37	3.32	2.27	0.56	AAA265.CD3.X9.Y6.tile.tissue.png	86	1	2000	86	a34a37af14eb85c656bef0fca3e0ba88	0	0	0	0	0	0	0	0	0	0	0	0	0	/home/dhl_ec/bnelissen/Slides/CD3_manuscript/CD3_slides/AAA265.CD3/AAA265.CD3.run1	255	0.7	0.06	0.7	0.06	-9.60842799626	-12.0722619612	2.5503889534	1.05242002344
0.0	25675.0	0.0	1191.0	25675.0	4000000.0	0.0	1.0	2.59	2.68	1.05	0.0500000000002	6.27	0.34	0.8	0.19	5.43	0.13	1.93	1.44	0.32	AAA265.CD3.X9.Y7.tile.tissue.png	87	1	2000	87	38d3de007c7c911e21aaae3c0ccb242f	0	0	0	0	0	0	0	0	0	0	0	0	0	/home/dhl_ec/bnelissen/Slides/CD3_manuscript/CD3_slides/AAA265.CD3/AAA265.CD3.run1	255	0.7	0.06	0.7	0.06	0.0	-11.7369331817	3.2495283593	0.468188821655
[truncated: 2 more columns]
