# Supplementary material for: SlideToolkit: An Assistive Toolset for the Histological Quantification of Whole Slide Images
Source: PLoS One. 2014 Nov 5;9(11):e110289. doi: 10.1371/journal.pone.0110289 (PMC4220929; doi:10.1371/journal.pone.0110289)
Supplement: RawData S1 — ICC and BlandAltman plot - measurements and r-script.zip. Measurements of Run1 and Run2, including the code for the calculation of the intraclass correlation coefficient (ICC) and the code for the Bland and Altman plot. (ZIP) [file pone.0110289.s003.zip › cellprofiler.measurements/run1.744687f45674bc4b3f12f4e0915bc14a.DefaultOUT_Image.csv]

AreaOccupied_AreaOccupied_DAB_Nuclei	AreaOccupied_AreaOccupied_Tissue	AreaOccupied_Perimeter_DAB_Nuclei	AreaOccupied_Perimeter_Tissue	AreaOccupied_TotalArea_DAB_Nuclei	AreaOccupied_TotalArea_Tissue	Count_DAB_Nuclei	Count_Tissue	ExecutionTime_01LoadImages	ExecutionTime_02ColorToGray	ExecutionTime_03Smooth	ExecutionTime_04ImageMath	ExecutionTime_05IdentifyPrimaryObjects	ExecutionTime_06MeasureImageAreaOccupied	ExecutionTime_07UnmixColors	ExecutionTime_08MaskImage	ExecutionTime_09IdentifyPrimaryObjects	ExecutionTime_10MeasureImageAreaOccupied	ExecutionTime_11OverlayOutlines	ExecutionTime_12OverlayOutlines	ExecutionTime_13SaveImages	FileName_Original	Group_Index	Group_Number	Height_Original	ImageNumber	MD5Digest_Original	ModuleError_01LoadImages	ModuleError_02ColorToGray	ModuleError_03Smooth	ModuleError_04ImageMath	ModuleError_05IdentifyPrimaryObjects	ModuleError_06MeasureImageAreaOccupied	ModuleError_07UnmixColors	ModuleError_08MaskImage	ModuleError_09IdentifyPrimaryObjects	ModuleError_10MeasureImageAreaOccupied	ModuleError_11OverlayOutlines	ModuleError_12OverlayOutlines	ModuleError_13SaveImages	PathName_Original	Scaling_Original	Threshold_FinalThreshold_DAB_Nuclei	Threshold_FinalThreshold_Tissue	Threshold_OrigThreshold_DAB_Nuclei	Threshold_OrigThreshold_Tissue	Threshold_SumOfEntropies_DAB_Nuclei	Threshold_SumOfEntropies_Tissue	Threshold_WeightedVariance_DAB_Nuclei	Threshold_WeightedVariance_Tissue
7345.0	396735.0	2551.0	8019.0	396735.0	4000000.0	44.0	4.0	3.28	2.36	1.17	0.06	7.17	0.54	0.86	0.21	7.8	0.36	2.48	1.87	1.53	AAA405.A.CD3.X0.Y2.tile.tissue.png	1	1	2000	1	08c25d6ddb34012cc9a29255601cf272	0	0	0	0	0	0	0	0	0	0	0	0	0	/home/dhl_ec/bnelissen/Slides/CD3_manuscript/CD3_slides/AAA405.A.CD3/AAA405.A.CD3.run1	255	0.7	0.06	0.7	0.06	-9.84536630322	-12.4842696695	4.12210386799	0.575053949219
9415.0	566602.0	3842.0	19267.0	566602.0	4000000.0	73.0	9.0	1.28	2.97	1.29	0.06	10.3	0.61	0.99	0.21	8.56	0.35	3.36	2.35	1.09	AAA405.A.CD3.X0.Y3.tile.tissue.png	2	1	2000	2	f9ccc5617bcd91f8c011a8fed3a8cdb7	0	0	0	0	0	0	0	0	0	0	0	0	0	/home/dhl_ec/bnelissen/Slides/CD3_manuscript/CD3_slides/AAA405.A.CD3/AAA405.A.CD3.run1	255	0.7	0.06	0.7	0.06	-9.97882464109	-12.6047069213	4.99830107971	0.867127890625
2844.0	170599.0	1233.0	7306.0	170599.0	4000000.0	22.0	5.0	2.06	2.28	1.85	0.08	10.02	0.61	1.23	0.22	8.06	0.26	2.56	1.89	0.75	AAA405.A.CD3.X0.Y4.tile.tissue.png	3	1	2000	3	83a030d0a3c19e6100b841ff894bc0d1	0	0	0	0	0	0	0	0	0	0	0	0	0	/home/dhl_ec/bnelissen/Slides/CD3_manuscript/CD3_slides/AAA405.A.CD3/AAA405.A.CD3.run1	255	0.7	0.06	0.7	0.06	-9.49251801591	-12.6217061262	6.29354691096	0.446503660156
36640.0	926833.0	14381.0	12897.0	926833.0	4000000.0	284.0	9.0	1.66	2.41	1.41	0.07	8.77	0.45	0.91	0.22	10.06	0.26	2.57	2.06	0.51	AAA405.A.CD3.X1.Y2.tile.tissue.png	4	1	2000	4	fb920a3894e420c8761e2db500262cff	0	0	0	0	0	0	0	0	0	0	0	0	0	/home/dhl_ec/bnelissen/Slides/CD3_manuscript/CD3_slides/AAA405.A.CD3/AAA405.A.CD3.run1	255	0.7	0.06	0.7	0.06	-9.16521825386	-12.3525358999	2.92771861232	0.58404715625
111372.0	2590369.0	45024.0	7635.0	2590369.0	4000000.0	906.0	2.0	0.97	1.66	1.8	0.08	10.1	0.65	0.82	0.12	11.0	0.42	3.15	1.7	0.56	AAA405.A.CD3.X1.Y3.tile.tissue.png	5	1	2000	5	c34e86d3a88460479728bf78793f3b9c	0	0	0	0	0	0	0	0	0	0	0	0	0	/home/dhl_ec/bnelissen/Slides/CD3_manuscript/CD3_slides/AAA405.A.CD3/AAA405.A.CD3.run1	255	0.7	0.06	0.7	0.06	-9.25845188108	-12.1319844341	2.49045485592	0.746057828125
18941.0	2706577.0	7943.0	18889.0	2706577.0	4000000.0	163.0	2.0	1.15	1.94	1.66	0.07	10.12	0.4	0.99	0.13	10.59	0.42	3.48	2.31	0.74	AAA405.A.CD3.X1.Y4.tile.tissue.png	6	1	2000	6	1f5737130eed9e760903d033cea522a8	0	0	0	0	0	0	0	0	0	0	0	0	0	/home/dhl_ec/bnelissen/Slides/CD3_manuscript/CD3_slides/AAA405.A.CD3/AAA405.A.CD3.run1	255	0.7	0.06	0.7	0.06	-9.1609378103	-12.4493370217	2.92179020903	0.6992313125
9155.0	1036280.0	3280.0	5624.0	1036280.0	4000000.0	65.0	1.0	1.2	1.55	1.8	0.09	9.08	0.38	0.83	0.19	10.9	0.31	2.22	1.52	0.65	AAA405.A.CD3.X1.Y5.tile.tissue.png	7	1	2000	7	f2aa986f0532502b6279e0181267253b	0	0	0	0	0	0	0	0	0	0	0	0	0	/home/dhl_ec/bnelissen/Slides/CD3_manuscript/CD3_slides/AAA405.A.CD3/AAA405.A.CD3.run1	255	0.7	0.06	0.7	0.06	-9.11448660035	-11.7288082415	2.29105252766	0.286102617188
2061.0	87298.0	890.0	3672.0	87298.0	4000000.0	17.0	6.0	1.03	1.22	1.78	0.09	8.37	0.4	1.26	0.22	7.1	0.33	2.65	1.54	0.45	AAA405.A.CD3.X10.Y1.tile.tissue.png	8	1	2000	8	0dd921c66cd885d6ff89207170e11f74	0	0	0	0	0	0	0	0	0	0	0	0	0	/home/dhl_ec/bnelissen/Slides/CD3_manuscript/CD3_slides/AAA405.A.CD3/AAA405.A.CD3.run1	255	0.7	0.06	0.7	0.06	-9.74850973948	-12.3758080332	6.99987129648	0.616878183594
8288.0	1079766.0	3488.0	21710.0	1079766.0	4000000.0	64.0	11.0	1.2	1.65	1.32	0.08	8.93	0.6	1.36	0.26	10.97	0.4	2.57	1.57	0.59	AAA405.A.CD3.X10.Y2.tile.tissue.png	9	1	2000	9	4a151bd22e9ff2214b230cb2aad912d0	0	0	0	0	0	0	0	0	0	0	0	0	0	/home/dhl_ec/bnelissen/Slides/CD3_manuscript/CD3_slides/AAA405.A.CD3/AAA405.A.CD3.run1	255	0.7	0.06	0.7	0.06	-9.89623919813	-12.5033708627	4.92999561877	0.845096695312
989.0	98527.0	515.0	5297.0	98527.0	4000000.0	11.0	7.0	1.18	1.47	1.57	0.07	7.66	0.61	1.08	0.23	6.89	0.22	2.14	1.87	0.43	AAA405.A.CD3.X10.Y3.tile.tissue.png	10	1	2000	10	8b9dc28e762053e22c5c09f60efa678b	0	0	0	0	0	0	0	0	0	0	0	0	0	/home/dhl_ec/bnelissen/Slides/CD3_manuscript/CD3_slides/AAA405.A.CD3/AAA405.A.CD3.run1	255	0.7	0.06	0.7	0.06	-9.82343977548	-12.4692762902	6.68875411992	0.664244424805
32257.0	572661.0	12567.0	5704.0	572661.0	4000000.0	256.0	4.0	1.12	1.45	1.29	0.06	7.3	0.39	1.14	0.3	7.97	0.24	2.2	1.53	0.38	AAA405.A.CD3.X10.Y4.tile.tissue.png	11	1	2000	11	b71f0dc3028ae606619bedf7c10c8ad0	0	0	0	0	0	0	0	0	0	0	0	0	0	/home/dhl_ec/bnelissen/Slides/CD3_manuscript/CD3_slides/AAA405.A.CD3/AAA405.A.CD3.run1	255	0.7	0.06	0.7	0.06	-10.1960476712	-12.5191494022	5.70838314704	0.414530976562
153315.0	1760956.0	59225.0	35409.0	1760956.0	4000000.0	1275.0	16.0	1.14	1.3	1.13	0.05	7.92	0.4	0.75	0.14	9.32	0.31	2.24	1.48	0.47	AAA405.A.CD3.X10.Y5.tile.tissue.png	12	1	2000	12	1110e46cba0627d9376cd00c1da1989f	0	0	0	0	0	0	0	0	0	0	0	0	0	/home/dhl_ec/bnelissen/Slides/CD3_manuscript/CD3_slides/AAA405.A.CD3/AAA405.A.CD3.run1	255	0.7	0.06	0.7	0.06	-10.5205082885	-12.8252034859	6.99316417951	1.09374540625
75334.0	646918.0	28052.0	10591.0	646918.0	3720000.0	585.0	5.0	1.04	1.1	1.33	0.06	6.52	0.36	0.75	0.19	7.27	0.23	1.99	1.38	0.35	AAA405.A.CD3.X10.Y6.tile.tissue.png	13	1	2000	13	b067d366bc31fad3562509c753f25932	0	0	0	0	0	0	0	0	0	0	0	0	0	/home/dhl_ec/bnelissen/Slides/CD3_manuscript/CD3_slides/AAA405.A.CD3/AAA405.A.CD3.run1	255	0.7	0.06	0.7	0.06	-10.4619370581	-12.6721136804	7.17065407742	0.839813844086
10559.0	61117.0	3851.0	4625.0	61117.0	3720000.0	89.0	16.0	0.83	0.98	1.14	0.06	7.03	0.34	0.78	0.2	6.25	0.2	1.96	1.38	0.33	AAA405.A.CD3.X11.Y5.tile.tissue.png	14	1	1860	14	26f83813cc221be493b8db3f1993f477	0	0	0	0	0	0	0	0	0	0	0	0	0	/home/dhl_ec/bnelissen/Slides/CD3_manuscript/CD3_slides/AAA405.A.CD3/AAA405.A.CD3.run1	255	0.7	0.06	0.7	0.06	-10.4290751909	-12.648273137	6.47980596075	0.608018145161
14045.0	89873.0	4952.0	5830.0	89873.0	3459600.0	108.0	12.0	0.67	0.98	0.96	0.05	6.69	0.31	0.71	0.18	5.98	0.19	1.82	1.28	0.4	AAA405.A.CD3.X11.Y6.tile.tissue.png	15	1	1860	15	174c8d73aef137268582510504bd1f99	0	0	0	0	0	0	0	0	0	0	0	0	0	/home/dhl_ec/bnelissen/Slides/CD3_manuscript/CD3_slides/AAA405.A.CD3/AAA405.A.CD3.run1	255	0.7	0.06	0.7	0.06	-10.4607951612	-12.6962296155	6.19167335054	0.680361051494
5101.0	258157.0	2049.0	8173.0	258157.0	4000000.0	35.0	7.0	1.28	1.09	1.15	0.06	7.79	0.38	0.86	0.2	6.92	0.22	2.08	1.48	0.47	AAA405.A.CD3.X2.Y1.tile.tissue.png	16	1	2000	16	1ad5d9afe7566fbebf8a56c7ac746466	0	0	0	0	0	0	0	0	0	0	0	0	0	/home/dhl_ec/bnelissen/Slides/CD3_manuscript/CD3_slides/AAA405.A.CD3/AAA405.A.CD3.run1	255	0.7	0.06	0.7	0.06	-9.73477708414	-12.4381737947	7.30748209604	0.567004355469
30713.0	2005795.0	11894.0	44510.0	2005795.0	4000000.0	224.0	26.0	0.93	1.15	1.15	0.06	7.7	0.6	0.77	0.14	8.69	0.3	2.35	1.52	0.53	AAA405.A.CD3.X2.Y2.tile.tissue.png	17	1	2000	17	59aa2e99b2fac0405dca81abeec357ef	0	0	0	0	0	0	0	0	0	0	0	0	0	/home/dhl_ec/bnelissen/Slides/CD3_manuscript/CD3_slides/AAA405.A.CD3/AAA405.A.CD3.run1	255	0.7	0.06	0.7	0.06	-9.87889334695	-12.9659819098	5.7896376989	1.47341503125
5823.0	3445296.0	2555.0	8958.0	3445296.0	4000000.0	60.0	1.0	0.94	1.14	1.15	0.06	6.92	0.36	0.78	0.09	9.54	0.36	2.23	1.55	0.68	AAA405.A.CD3.X2.Y3.tile.tissue.png	18	1	2000	18	54e29359956013f9574fac8d0de48c39	0	0	0	0	0	0	0	0	0	0	0	0	0	/home/dhl_ec/bnelissen/Slides/CD3_manuscript/CD3_slides/AAA405.A.CD3/AAA405.A.CD3.run1	255	0.7	0.06	0.7	0.06	-9.66404886254	-12.2612853615	3.94106659289	0.586292640625
12289.0	2780501.0	4879.0	16507.0	2780501.0	4000000.0	108.0	2.0	1.11	1.26	1.13	0.05	7.04	0.4	0.77	0.11	9.11	0.32	2.27	1.54	0.59	AAA405.A.CD3.X2.Y4.tile.tissue.png	19	1	2000	19	3a0e780d593f5fbfb6f78346b9ddfa2b	0	0	0	0	0	0	0	0	0	0	0	0	0	/home/dhl_ec/bnelissen/Slides/CD3_manuscript/CD3_slides/AAA405.A.CD3/AAA405.A.CD3.run1	255	0.7	0.06	0.7	0.06	-9.47049012665	-11.9734687861	3.20713951593	0.500941796875
60.0	103435.0	40.0	2015.0	103435.0	4000000.0	1.0	1.0	1.07	1.07	1.47	0.0600000000001	7.04	0.38	0.85	0.21	6.89	0.22	2.12	1.52	0.51	AAA405.A.CD3.X2.Y5.tile.tissue.png	20	1	2000	20	cd00c4e093978285d6c2e48c06027f3d	0	0	0	0	0	0	0	0	0	0	0	0	0	/home/dhl_ec/bnelissen/Slides/CD3_manuscript/CD3_slides/AAA405.A.CD3/AAA405.A.CD3.run1	255	0.7	0.06	0.7	0.06	-8.78514503132	-11.4277918069	2.68160026782	0.571642036133
5241.0	178755.0	1991.0	5072.0	178755.0	4000000.0	41.0	1.0	0.87	1.02	1.14	0.0599999999999	7.0	0.38	0.9	0.22	7.0	0.23	2.17	1.54	0.52	AAA405.A.CD3.X3.Y1.tile.tissue.png	21	1	2000	21	8c0f177970a07eff5d35f5988e29f547	0	0	0	0	0	0	0	0	0	0	0	0	0	/home/dhl_ec/bnelissen/Slides/CD3_manuscript/CD3_slides/AAA405.A.CD3/AAA405.A.CD3.run1	255	0.7	0.06	0.7	0.06	-9.93310160716	-12.386376114	5.84028768541	0.569801482422
4329.0	1023369.0	2211.0	22814.0	1023369.0	4000000.0	52.0	27.0	1.14	1.44	1.15	0.0600000000001	7.36	0.39	0.81	0.18	7.68	0.25	2.26	1.54	0.57	AAA405.A.CD3.X3.Y2.tile.tissue.png	22	1	2000	22	75e9e53ec0bec65f6567cf96696539a2	0	0	0	0	0	0	0	0	0	0	0	0	0	/home/dhl_ec/bnelissen/Slides/CD3_manuscript/CD3_slides/AAA405.A.CD3/AAA405.A.CD3.run1	255	0.7	0.06	0.7	0.06	-9.8830590919	-12.6111584349	4.71446815831	1.52993055469
9087.0	2487083.0	4053.0	15343.0	2487083.0	4000000.0	100.0	3.0	1.29	1.35	1.14	0.0599999999999	7.27	0.56	0.88	0.13	8.83	0.32	2.24	1.73	0.52	AAA405.A.CD3.X3.Y3.tile.tissue.png	23	1	2000	23	9f116f7159d74be2fe287d4f593ddf08	0	0	0	0	0	0	0	0	0	0	0	0	0	/home/dhl_ec/bnelissen/Slides/CD3_manuscript/CD3_slides/AAA405.A.CD3/AAA405.A.CD3.run1	255	0.7	0.06	0.7	0.06	-9.92372099607	-12.1288723055	4.12359227567	0.759264171875
1424.0	1262662.0	576.0	9410.0	1262662.0	4000000.0	13.0	2.0	1.13	1.06	1.15	0.05	7.41	0.38	0.8	0.17	7.8	0.27	2.21	1.54	0.52	AAA405.A.CD3.X3.Y4.tile.tissue.png	24	1	2000	24	347f9645eafcf0af1d87ebce71f13808	0	0	0	0	0	0	0	0	0	0	0	0	0	/home/dhl_ec/bnelissen/Slides/CD3_manuscript/CD3_slides/AAA405.A.CD3/AAA405.A.CD3.run1	255	0.7	0.06	0.7	0.06	-9.37611558742	-11.1828802032	2.83275766468	0.797260304688
1087.0	390117.0	484.0	13395.0	390117.0	4000000.0	10.0	15.0	1.13	1.0	1.13	0.0599999999999	8.44	0.5	0.89	0.21	7.08	0.23	2.2	1.54	0.5	AAA405.A.CD3.X4.Y1.tile.tissue.png	25	1	2000	25	1d602521a9d23768a646623ebc3c32f3	0	0	0	0	0	0	0	0	0	0	0	0	0	/home/dhl_ec/bnelissen/Slides/CD3_manuscript/CD3_slides/AAA405.A.CD3/AAA405.A.CD3.run1	255	0.7	0.06	0.7	0.06	-10.0990897878	-12.3266936101	6.04897065048	0.820246410156
9739.0	1057153.0	4574.0	16888.0	1057153.0	4000000.0	105.0	15.0	1.21	1.31	1.13	0.0599999999999	7.32	0.4	0.84	0.19	7.49	0.25	2.12	1.5	0.54	AAA405.A.CD3.X4.Y2.tile.tissue.png	26	1	2000	26	ddaf7317c67ec96ce21989769a90d103	0	0	0	0	0	0	0	0	0	0	0	0	0	/home/dhl_ec/bnelissen/Slides/CD3_manuscript/CD3_slides/AAA405.A.CD3/AAA405.A.CD3.run1	255	0.7	0.06	0.7	0.06	-10.2887717	-12.5614378881	6.6810743524	1.1214139375
8606.0	1423166.0	4103.0	26567.0	1423166.0	4000000.0	98.0	7.0	2.16	1.21	1.15	0.05	7.59	0.41	0.83	0.16	8.05	0.27	2.24	1.54	0.94	AAA405.A.CD3.X4.Y3.tile.tissue.png	27	1	2000	27	dc01e713314c970f349f15e11189831d	0	0	0	0	0	0	0	0	0	0	0	0	0	/home/dhl_ec/bnelissen/Slides/CD3_manuscript/CD3_slides/AAA405.A.CD3/AAA405.A.CD3.run1	255	0.7	0.06	0.7	0.06	-10.012150403	-11.9826331883	4.81445837509	0.892900195312
1276.0	3058824.0	530.0	8352.0	3058824.0	4000000.0	13.0	1.0	1.85	1.35	1.18	0.0500000000001	7.15	0.39	0.77	0.0999999999999	9.14	0.34	2.22	1.6	1.2	AAA405.A.CD3.X4.Y4.tile.tissue.png	28	1	2000	28	bae6d87078581069430324f015ed7d53	0	0	0	0	0	0	0	0	0	0	0	0	0	/home/dhl_ec/bnelissen/Slides/CD3_manuscript/CD3_slides/AAA405.A.CD3/AAA405.A.CD3.run1	255	0.7	0.06	0.7	0.06	-9.30233935455	-10.7841167069	3.12480907029	0.413677304688
0.0	0.0	0.0	0.0	0.0	4000000.0	0.0	0.0	1.6	0.94	1.29	0.0600000000001	6.57	0.3	0.9	0.22	4.83	0.13	2.0	1.54	0.87	AAA405.A.CD3.X4.Y5.tile.tissue.png	29	1	2000	29	0cbe2fb406c52c05a13dd02d11ac5805	0	0	0	0	0	0	0	0	0	0	0	0	0	/home/dhl_ec/bnelissen/Slides/CD3_manuscript/CD3_slides/AAA405.A.CD3/AAA405.A.CD3.run1	255	1.0	0.06	1.0	0.06	0.0	-11.8412688399	0.0	1.19764603598
11081.0	540014.0	4701.0	20645.0	540014.0	4000000.0	90.0	15.0	1.38	1.11	1.15	0.0700000000001	7.24	0.39	0.85	0.2	7.39	0.29	2.24	1.53	1.09	AAA405.A.CD3.X5.Y1.tile.tissue.png	30	1	2000	30	9b0c7fe0284c1bd58a8374ec1597369c	0	0	0	0	0	0	0	0	0	0	0	0	0	/home/dhl_ec/bnelissen/Slides/CD3_manuscript/CD3_slides/AAA405.A.CD3/AAA405.A.CD3.run1	255	0.7	0.06	0.7	0.06	-10.0137452068	-12.6888408181	6.29941319462	0.866130578125
20853.0	753105.0	8662.0	20255.0	753105.0	4000000.0	183.0	13.0	1.42	1.13	1.15	0.05	7.39	0.4	0.82	0.19	7.6	0.36	2.36	1.53	0.87	AAA405.A.CD3.X5.Y2.tile.tissue.png	31	1	2000	31	cdbdf41cf713ab18a17bf441879464ff	0	0	0	0	0	0	0	0	0	0	0	0	0	/home/dhl_ec/bnelissen/Slides/CD3_manuscript/CD3_slides/AAA405.A.CD3/AAA405.A.CD3.run1	255	0.7	0.06	0.7	0.06	-10.2834342978	-12.6338347067	6.95901347531	0.90897446875
15928.0	2613347.0	7007.0	23632.0	2613347.0	4000000.0	169.0	5.0	2.27	1.19	1.14	0.0500000000001	7.27	0.4	0.77	0.12	8.91	0.32	2.26	1.54	0.57	AAA405.A.CD3.X5.Y3.tile.tissue.png	32	1	2000	32	a02720baedf2cf99c8d8c0a7426cddd0	0	0	0	0	0	0	0	0	0	0	0	0	0	/home/dhl_ec/bnelissen/Slides/CD3_manuscript/CD3_slides/AAA405.A.CD3/AAA405.A.CD3.run1	255	0.7	0.06	0.7	0.06	-9.77044003566	-11.6894269425	3.70920515252	0.577481054687
4831.0	3733091.0	1899.0	8113.0	3733091.0	4000000.0	43.0	1.0	2.06	1.33	1.17	0.05	7.07	0.38	0.76	0.0700000000001	9.73	0.37	2.23	1.54	0.65	AAA405.A.CD3.X5.Y4.tile.tissue.png	33	1	2000	33	514782f5a17670e06f6db7ddb41e1887	0	0	0	0	0	0	0	0	0	0	0	0	0	/home/dhl_ec/bnelissen/Slides/CD3_manuscript/CD3_slides/AAA405.A.CD3/AAA405.A.CD3.run1	255	0.7	0.06	0.7	0.06	-9.27122899563	-10.546466308	2.32274118049	0.0979319707031
0.0	0.0	0.0	0.0	0.0	4000000.0	0.0	0.0	1.03	1.39	1.18	0.0599999999999	5.87	0.3	0.86	0.22	4.78	0.13	2.02	1.53	0.77	AAA405.A.CD3.X5.Y5.tile.tissue.png	34	1	2000	34	a07c2306f7e1b1867a7d3dd32978f88c	0	0	0	0	0	0	0	0	0	0	0	0	0	/home/dhl_ec/bnelissen/Slides/CD3_manuscript/CD3_slides/AAA405.A.CD3/AAA405.A.CD3.run1	255	1.0	0.06	1.0	0.06	0.0	0.0	0.0	5.4642015
13656.0	448335.0	5541.0	13389.0	448335.0	4000000.0	107.0	13.0	1.18	1.27	1.22	0.0600000000001	7.36	0.4	0.86	0.21	7.4	0.23	2.2	1.55	0.57	AAA405.A.CD3.X6.Y1.tile.tissue.png	35	1	2000	35	b57c94859b647e005d19f103aa6a5687	0	0	0	0	0	0	0	0	0	0	0	0	0	/home/dhl_ec/bnelissen/Slides/CD3_manuscript/CD3_slides/AAA405.A.CD3/AAA405.A.CD3.run1	255	0.7	0.06	0.7	0.06	-9.86700292241	-12.4737164837	5.84306365287	0.435067617188
3232.0	1022655.0	1430.0	17325.0	1022655.0	4000000.0	32.0	13.0	1.2	1.27	1.14	0.0500000000001	8.04	0.39	0.81	0.18	7.67	0.26	2.24	1.52	0.51	AAA405.A.CD3.X6.Y2.tile.tissue.png	36	1	2000	36	54a74e552ff12828dc55a24ed2fc21ad	0	0	0	0	0	0	0	0	0	0	0	0	0	/home/dhl_ec/bnelissen/Slides/CD3_manuscript/CD3_slides/AAA405.A.CD3/AAA405.A.CD3.run1	255	0.7	0.06	0.7	0.06	-9.59173479251	-12.2469597123	4.70447362483	0.78280096875
22816.0	3030666.0	10561.0	19754.0	3030666.0	4000000.0	255.0	4.0	1.22	1.21	1.14	0.05	7.23	0.39	0.76	0.1	9.38	0.34	2.28	1.54	0.57	AAA405.A.CD3.X6.Y3.tile.tissue.png	37	1	2000	37	a86b4be3a34f951253556b186b1430b9	0	0	0	0	0	0	0	0	0	0	0	0	0	/home/dhl_ec/bnelissen/Slides/CD3_manuscript/CD3_slides/AAA405.A.CD3/AAA405.A.CD3.run1	255	0.7	0.06	0.7	0.06	-9.73244655666	-12.0866992403	4.06425257415	0.658850703125
4002.0	3069685.0	1585.0	11157.0	3069685.0	4000000.0	32.0	1.0	1.36	1.24	1.19	0.0599999999999	7.22	0.39	0.76	0.1	9.14	0.34	2.25	1.56	0.62	AAA405.A.CD3.X6.Y4.tile.tissue.png	38	1	2000	38	797b165a86769590dbd5b27c5b3ccf54	0	0	0	0	0	0	0	0	0	0	0	0	0	/home/dhl_ec/bnelissen/Slides/CD3_manuscript/CD3_slides/AAA405.A.CD3/AAA405.A.CD3.run1	255	0.7	0.06	0.7	0.06	-9.2822821863	-11.0735425107	2.56120701433	0.360695449219
0.0	0.0	0.0	0.0	0.0	4000000.0	0.0	0.0	1.61	0.97	1.16	0.0600000000001	6.59	0.3	0.88	0.22	4.79	0.2	2.02	1.54	0.52	AAA405.A.CD3.X6.Y5.tile.tissue.png	39	1	2000	39	1fb43d0a826a00fe917fe0c22a77db94	0	0	0	0	0	0	0	0	0	0	0	0	0	/home/dhl_ec/bnelissen/Slides/CD3_manuscript/CD3_slides/AAA405.A.CD3/AAA405.A.CD3.run1	255	1.0	0.06	1.0	0.06	0.0	-11.4089268178	0.0	2.33009570942
0.0	0.0	0.0	0.0	0.0	4000000.0	0.0	0.0	1.05	1.1	1.18	0.0599999999999	6.57	0.34	0.9	0.22	4.81	0.13	2.04	1.52	0.53	AAA405.A.CD3.X7.Y1.tile.tissue.png	40	1	2000	40	95744bbdc21e741d44e75cdb0977bb42	0	0	0	0	0	0	0	0	0	0	0	0	0	/home/dhl_ec/bnelissen/Slides/CD3_manuscript/CD3_slides/AAA405.A.CD3/AAA405.A.CD3.run1	255	1.0	0.06	1.0	0.06	0.0	-11.2161873632	0.0	1.18793362965
8739.0	1198023.0	3461.0	13360.0	1198023.0	4000000.0	59.0	7.0	1.17	1.22	1.21	0.0599999999999	7.55	0.57	0.82	0.17	7.89	0.27	2.19	1.54	0.53	AAA405.A.CD3.X7.Y2.tile.tissue.png	41	1	2000	41	6a248af496af802d01b6a77920270663	0	0	0	0	0	0	0	0	0	0	0	0	0	/home/dhl_ec/bnelissen/Slides/CD3_manuscript/CD3_slides/AAA405.A.CD3/AAA405.A.CD3.run1	255	0.7	0.06	0.7	0.06	-9.53697369317	-12.2713769215	5.04074083484	0.767878742187
26175.0	2901449.0	11673.0	21287.0	2901449.0	4000000.0	272.0	5.0	2.14	1.29	1.19	0.0500000000002	10.55	0.4	0.78	0.11	9.31	0.35	2.26	1.53	0.56	AAA405.A.CD3.X7.Y3.tile.tissue.png	42	1	2000	42	b0efdc4997c3c3322b531f4f31a3492d	0	0	0	0	0	0	0	0	0	0	0	0	0	/home/dhl_ec/bnelissen/Slides/CD3_manuscript/CD3_slides/AAA405.A.CD3/AAA405.A.CD3.run1	255	0.7	0.06	0.7	0.06	-10.2080683144	-12.4272961042	5.23484511963	0.81397746875
3092.0	680301.0	1217.0	12053.0	680301.0	4000000.0	27.0	7.0	0.97	1.14	1.24	0.05	7.09	0.36	0.78	0.2	7.3	0.25	2.26	1.52	0.55	AAA405.A.CD3.X7.Y4.tile.tissue.png	43	1	2000	43	e55c57dbedddef0c81230c41ad803879	0	0	0	0	0	0	0	0	0	0	0	0	0	/home/dhl_ec/bnelissen/Slides/CD3_manuscript/CD3_slides/AAA405.A.CD3/AAA405.A.CD3.run1	255	0.7	0.06	0.7	0.06	-9.47292800728	-11.6661277321	2.64186778564	0.675429533203
3241.0	230711.0	1492.0	9045.0	230711.0	4000000.0	32.0	6.0	1.14	1.09	1.2	0.0599999999999	7.26	0.38	0.87	0.2	7.06	0.23	2.15	1.52	0.46	AAA405.A.CD3.X8.Y2.tile.tissue.png	44	1	2000	44	02a09f98f12ac96de202aa238bbc37e2	0	0	0	0	0	0	0	0	0	0	0	0	0	/home/dhl_ec/bnelissen/Slides/CD3_manuscript/CD3_slides/AAA405.A.CD3/AAA405.A.CD3.run1	255	0.7	0.06	0.7	0.06	-10.3927689726	-12.3399332121	6.54096055854	0.589928480469
81971.0	3504618.0	34930.0	22870.0	3504618.0	4000000.0	808.0	3.0	1.23	1.33	1.21	0.0599999999999	17.5	0.39	0.77	0.0899999999999	10.3	0.38	2.28	1.52	0.58	AAA405.A.CD3.X8.Y3.tile.tissue.png	45	1	2000	45	d8a041680dc927a4987c46532f061843	0	0	0	0	0	0	0	0	0	0	0	0	0	/home/dhl_ec/bnelissen/Slides/CD3_manuscript/CD3_slides/AAA405.A.CD3/AAA405.A.CD3.run1	255	0.7	0.06	0.7	0.06	-10.3493454519	-12.6719984715	5.83625685998	0.74726090625
6524.0	1952098.0	2885.0	15320.0	1952098.0	4000000.0	68.0	2.0	1.55	1.83	1.29	0.05	8.6	0.39	0.78	0.15	8.4	0.3	2.25	1.53	0.67	AAA405.A.CD3.X8.Y4.tile.tissue.png	46	1	2000	46	d82eb56f4ce3da317538d7fa930c422b	0	0	0	0	0	0	0	0	0	0	0	0	0	/home/dhl_ec/bnelissen/Slides/CD3_manuscript/CD3_slides/AAA405.A.CD3/AAA405.A.CD3.run1	255	0.7	0.06	0.7	0.06	-9.19467752135	-11.7481865535	2.39745117798	0.591996976563
0.0	0.0	0.0	0.0	0.0	4000000.0	0.0	0.0	0.9	1.11	1.15	0.0599999999999	5.88	0.32	0.9	0.22	4.86	0.13	2.04	1.54	0.55	AAA405.A.CD3.X8.Y5.tile.tissue.png	47	1	2000	47	148c469b26443e69a3caa3d71acbd40b	0	0	0	0	0	0	0	0	0	0	0	0	0	/home/dhl_ec/bnelissen/Slides/CD3_manuscript/CD3_slides/AAA405.A.CD3/AAA405.A.CD3.run1	255	1.0	0.06	1.0	0.06	0.0	0.0	0.0	3.01697775
12696.0	217578.0	4967.0	10370.0	217578.0	4000000.0	95.0	11.0	1.62	0.96	1.15	0.0800000000002	7.33	0.38	0.88	0.22	7.14	0.23	2.15	1.53	0.57	AAA405.A.CD3.X9.Y1.tile.tissue.png	48	1	2000	48	0f1624be3ae04fd4c4969ce725bae663	0	0	0	0	0	0	0	0	0	0	0	0	0	/home/dhl_ec/bnelissen/Slides/CD3_manuscript/CD3_slides/AAA405.A.CD3/AAA405.A.CD3.run1	255	0.7	0.06	0.7	0.06	-10.2584530733	-12.6035913078	7.41753378411	0.438549105469
2870.0	493485.0	1256.0	11335.0	493485.0	4000000.0	27.0	16.0	0.9	1.98	1.16	0.0599999999999	7.22	0.38	0.86	0.21	7.31	0.23	2.22	1.54	0.58	AAA405.A.CD3.X9.Y2.tile.tissue.png	49	1	2000	49	c87e9310dba8b057f4b7960c3b49c2c7	0	0	0	0	0	0	0	0	0	0	0	0	0	/home/dhl_ec/bnelissen/Slides/CD3_manuscript/CD3_slides/AAA405.A.CD3/AAA405.A.CD3.run1	255	0.7	0.06	0.7	0.06	-9.67675613095	-12.2628038425	4.55768241612	0.724520171875
26486.0	583303.0	10933.0	13504.0	583303.0	4000000.0	229.0	20.0	1.9	1.12	1.16	0.05	7.23	0.39	0.83	0.2	7.61	0.24	2.23	1.53	1.13	AAA405.A.CD3.X9.Y3.tile.tissue.png	50	1	2000	50	1319afc85cb791b3d7b4981e6e28baf2	0	0	0	0	0	0	0	0	0	0	0	0	0	/home/dhl_ec/bnelissen/Slides/CD3_manuscript/CD3_slides/AAA405.A.CD3/AAA405.A.CD3.run1	255	0.7	0.06	0.7	0.06	-10.4066264367	-12.5905130713	6.59791274084	0.858305203125
33226.0	2182997.0	14264.0	31105.0	2182997.0	4000000.0	300.0	15.0	0.95	1.23	1.14	0.05	7.12	0.4	0.79	0.14	8.77	0.3	2.27	1.53	0.72	AAA405.A.CD3.X9.Y4.tile.tissue.png	51	1	2000	51	1f4fe49a8fa3ca64ae9b9d1dd2bb85bb	0	0	0	0	0	0	0	0	0	0	0	0	0	/home/dhl_ec/bnelissen/Slides/CD3_manuscript/CD3_slides/AAA405.A.CD3/AAA405.A.CD3.run1	255	0.7	0.06	0.7	0.06	-9.72390601159	-12.2008821939	3.69014406956	0.8311286875
2057.0	43885.0	715.0	1780.0	43885.0	4000000.0	14.0	2.0	0.97	1.48	1.21	0.0599999999999	6.88	0.39	0.91	0.27	6.82	0.21	2.09	1.52	0.46	AAA405.A.CD3.X9.Y5.tile.tissue.png	52	1	2000	52	c5c890b0f90f7b5557cff5a9b8341aed	0	0	0	0	0	0	0	0	0	0	0	0	0	/home/dhl_ec/bnelissen/Slides/CD3_manuscript/CD3_slides/AAA405.A.CD3/AAA405.A.CD3.run1	255	0.7	0.06	0.7	0.06	-10.1355982572	-12.2305668583	4.88194254779	0.362525151855
[truncated: 2 more columns]
