# Supplementary material for: SlideToolkit: An Assistive Toolset for the Histological Quantification of Whole Slide Images
Source: PLoS One. 2014 Nov 5;9(11):e110289. doi: 10.1371/journal.pone.0110289 (PMC4220929; doi:10.1371/journal.pone.0110289)
Supplement: RawData S1 — ICC and BlandAltman plot - measurements and r-script.zip. Measurements of Run1 and Run2, including the code for the calculation of the intraclass correlation coefficient (ICC) and the code for the Bland and Altman plot. (ZIP) [file pone.0110289.s003.zip › cellprofiler.measurements/run1.75f2915cb7dd9a0ad3cd2305b991a6ef.DefaultOUT_Image.csv]

AreaOccupied_AreaOccupied_DAB_Nuclei	AreaOccupied_AreaOccupied_Tissue	AreaOccupied_Perimeter_DAB_Nuclei	AreaOccupied_Perimeter_Tissue	AreaOccupied_TotalArea_DAB_Nuclei	AreaOccupied_TotalArea_Tissue	Count_DAB_Nuclei	Count_Tissue	ExecutionTime_01LoadImages	ExecutionTime_02ColorToGray	ExecutionTime_03Smooth	ExecutionTime_04ImageMath	ExecutionTime_05IdentifyPrimaryObjects	ExecutionTime_06MeasureImageAreaOccupied	ExecutionTime_07UnmixColors	ExecutionTime_08MaskImage	ExecutionTime_09IdentifyPrimaryObjects	ExecutionTime_10MeasureImageAreaOccupied	ExecutionTime_11OverlayOutlines	ExecutionTime_12OverlayOutlines	ExecutionTime_13SaveImages	FileName_Original	Group_Index	Group_Number	Height_Original	ImageNumber	MD5Digest_Original	ModuleError_01LoadImages	ModuleError_02ColorToGray	ModuleError_03Smooth	ModuleError_04ImageMath	ModuleError_05IdentifyPrimaryObjects	ModuleError_06MeasureImageAreaOccupied	ModuleError_07UnmixColors	ModuleError_08MaskImage	ModuleError_09IdentifyPrimaryObjects	ModuleError_10MeasureImageAreaOccupied	ModuleError_11OverlayOutlines	ModuleError_12OverlayOutlines	ModuleError_13SaveImages	PathName_Original	Scaling_Original	Threshold_FinalThreshold_DAB_Nuclei	Threshold_FinalThreshold_Tissue	Threshold_OrigThreshold_DAB_Nuclei	Threshold_OrigThreshold_Tissue	Threshold_SumOfEntropies_DAB_Nuclei	Threshold_SumOfEntropies_Tissue	Threshold_WeightedVariance_DAB_Nuclei	Threshold_WeightedVariance_Tissue
0.0	0.0	0.0	0.0	0.0	4000000.0	0.0	0.0	2.8	2.77	1.84	0.08	9.2	0.49	1.46	0.32	7.0	0.21	3.04	2.33	1.44	AAA822.CD3.X0.Y2.tile.tissue.png	1	1	2000	1	4507e252c4ff5bfa06dd928962d441f9	0	0	0	0	0	0	0	0	0	0	0	0	0	/home/dhl_ec/bnelissen/Slides/CD3_manuscript/CD3_slides/AAA822.CD3/AAA822.CD3.run1	255	1.0	0.06	1.0	0.06	0.0	-11.8234376433	0.0	4.49751475111
0.0	14379.0	0.0	970.0	14379.0	4000000.0	0.0	2.0	2.45	2.17	1.15	0.06	6.78	0.36	0.8	0.21	6.09	0.13	2.06	1.51	0.75	AAA822.CD3.X0.Y3.tile.tissue.png	2	1	2000	2	3564e821def2b7df48abbde9c7fad71f	0	0	0	0	0	0	0	0	0	0	0	0	0	/home/dhl_ec/bnelissen/Slides/CD3_manuscript/CD3_slides/AAA822.CD3/AAA822.CD3.run1	255	0.7	0.06	0.7	0.06	-8.84556126311	-12.1379916543	2.16164417595	3.88114125977
504.0	2131.0	105.0	206.0	2131.0	4000000.0	1.0	1.0	1.99	2.73	1.14	0.06	6.96	0.37	0.87	0.23	6.57	0.31	3.14	2.48	0.67	AAA822.CD3.X0.Y4.tile.tissue.png	3	1	2000	3	eaa9867e60e66a9f7b847f009fa1b0cd	0	0	0	0	0	0	0	0	0	0	0	0	0	/home/dhl_ec/bnelissen/Slides/CD3_manuscript/CD3_slides/AAA822.CD3/AAA822.CD3.run1	255	0.7	0.06	0.7	0.06	-8.53352605285	-12.7254513472	2.41501663639	1.53024652393
0.0	57067.0	0.0	3026.0	57067.0	4000000.0	0.0	2.0	3.58	1.95	1.74	0.06	6.82	0.37	0.85	0.33	6.37	0.22	3.27	2.53	0.61	AAA822.CD3.X1.Y1.tile.tissue.png	4	1	2000	4	f329d4ef4c20d65b42a810cb7c7c6b93	0	0	0	0	0	0	0	0	0	0	0	0	0	/home/dhl_ec/bnelissen/Slides/CD3_manuscript/CD3_slides/AAA822.CD3/AAA822.CD3.run1	255	0.7	0.06	0.7	0.06	-8.3216660387	-11.8587994219	2.17054926335	2.13922669604
825.0	1064975.0	338.0	10661.0	1064975.0	4000000.0	6.0	4.0	4.58	2.73	1.79	0.08	12.3	0.65	1.53	0.35	7.64	0.25	2.19	1.49	0.68	AAA822.CD3.X1.Y2.tile.tissue.png	5	1	2000	5	3719c56635449bfbd503c124c77d0afb	0	0	0	0	0	0	0	0	0	0	0	0	0	/home/dhl_ec/bnelissen/Slides/CD3_manuscript/CD3_slides/AAA822.CD3/AAA822.CD3.run1	255	0.7	0.06	0.7	0.06	-9.70394308715	-11.2223396202	2.17534638072	1.2670165625
2387.0	2791572.0	944.0	14446.0	2791572.0	4000000.0	19.0	3.0	2.38	2.76	1.81	0.07	9.76	0.59	1.24	0.15	8.97	0.31	2.19	1.47	0.5	AAA822.CD3.X1.Y3.tile.tissue.png	6	1	2000	6	200d82c4bf99a96e2f370cfec2eb76e8	0	0	0	0	0	0	0	0	0	0	0	0	0	/home/dhl_ec/bnelissen/Slides/CD3_manuscript/CD3_slides/AAA822.CD3/AAA822.CD3.run1	255	0.7	0.06	0.7	0.06	-9.47636568403	-11.8889648707	2.33451983372	0.1591410625
1202.0	1314797.0	394.0	17908.0	1314797.0	4000000.0	7.0	15.0	2.68	2.89	1.09	0.06	9.37	0.58	1.21	0.26	10.73	0.39	3.47	2.32	0.69	AAA822.CD3.X1.Y4.tile.tissue.png	7	1	2000	7	f4bd151bc713f814d50410a1ac3273fc	0	0	0	0	0	0	0	0	0	0	0	0	0	/home/dhl_ec/bnelissen/Slides/CD3_manuscript/CD3_slides/AAA822.CD3/AAA822.CD3.run1	255	0.7	0.06	0.7	0.06	-8.76327606105	-10.9096546504	2.22194495659	0.289041398437
0.0	38690.0	0.0	1108.0	38690.0	4000000.0	0.0	1.0	2.45	1.44	1.85	0.08	9.92	0.56	1.33	0.32	9.25	0.22	3.15	2.3	0.63	AAA822.CD3.X1.Y5.tile.tissue.png	8	1	2000	8	1558ffbb08f75b5090069183b267227a	0	0	0	0	0	0	0	0	0	0	0	0	0	/home/dhl_ec/bnelissen/Slides/CD3_manuscript/CD3_slides/AAA822.CD3/AAA822.CD3.run1	255	0.7	0.06	0.7	0.06	-8.02237297218	-11.6914027663	1.56241895079	3.35156303174
0.0	0.0	0.0	0.0	0.0	3832000.0	0.0	0.0	1.74	1.18	1.74	0.08	6.13	0.29	0.84	0.22	4.45	0.12	1.91	2.24	0.57	AAA822.CD3.X10.Y4.tile.tissue.png	9	1	1916	9	ce6dbe45cb868e38281bc5be0eecd802	0	0	0	0	0	0	0	0	0	0	0	0	0	/home/dhl_ec/bnelissen/Slides/CD3_manuscript/CD3_slides/AAA822.CD3/AAA822.CD3.run1	255	1.0	0.06	1.0	0.06	0.0	0.0	0.0	8.31282202505
0.0	1086209.0	0.0	8087.0	1086209.0	4000000.0	0.0	2.0	2.67	3.25	1.8	0.09	9.97	0.6	1.38	0.27	10.18	0.29	4.03	2.62	0.65	AAA822.CD3.X2.Y0.tile.tissue.png	10	1	2000	10	3f1d0d0440fd2514b17b681674688c2c	0	0	0	0	0	0	0	0	0	0	0	0	0	/home/dhl_ec/bnelissen/Slides/CD3_manuscript/CD3_slides/AAA822.CD3/AAA822.CD3.run1	255	0.7	0.06	0.7	0.06	-9.09824656595	-11.8206238018	2.29826323961	3.49367067578
642.0	2451835.0	269.0	22170.0	2451835.0	4000000.0	6.0	9.0	2.21	2.11	1.79	0.07	10.44	0.58	1.2	0.18	12.15	0.46	3.36	2.56	0.69	AAA822.CD3.X2.Y1.tile.tissue.png	11	1	2000	11	001431c4f19ede7cad9fda9726311ba4	0	0	0	0	0	0	0	0	0	0	0	0	0	/home/dhl_ec/bnelissen/Slides/CD3_manuscript/CD3_slides/AAA822.CD3/AAA822.CD3.run1	255	0.7	0.06	0.7	0.06	-9.48351583776	-11.1217878062	2.36946617361	0.2228370625
510.0	3974067.0	200.0	10176.0	3974067.0	4000000.0	4.0	1.0	2.01	2.23	1.1	0.05	6.61	0.37	0.74	0.06	9.28	0.35	2.1	1.47	0.69	AAA822.CD3.X2.Y2.tile.tissue.png	12	1	2000	12	83dcdd707c49e8fbe995b604de3f1011	0	0	0	0	0	0	0	0	0	0	0	0	0	/home/dhl_ec/bnelissen/Slides/CD3_manuscript/CD3_slides/AAA822.CD3/AAA822.CD3.run1	255	0.7	0.06	0.7	0.06	-9.53592612443	-11.9183218673	1.55291083969	0.0966629111328
1200.0	3997802.0	435.0	8254.0	3997802.0	4000000.0	9.0	1.0	2.18	3.12	1.78	0.07	9.33	0.65	1.28	0.07	14.37	0.55	3.26	2.58	0.67	AAA822.CD3.X2.Y3.tile.tissue.png	13	1	2000	13	a897540162465c0c5bc78046193bdec3	0	0	0	0	0	0	0	0	0	0	0	0	0	/home/dhl_ec/bnelissen/Slides/CD3_manuscript/CD3_slides/AAA822.CD3/AAA822.CD3.run1	255	0.7	0.06	0.7	0.06	-9.08371748376	-11.6741358024	0.89832571282	0.0878431691284
373.0	4000000.0	162.0	7996.0	4000000.0	4000000.0	4.0	1.0	1.55	1.52	1.9	0.06	8.89	0.47	1.19	0.0599999999999	14.01	0.57	3.25	2.31	0.64	AAA822.CD3.X2.Y4.tile.tissue.png	14	1	2000	14	ec8d81ac31545967098315a1396a803c	0	0	0	0	0	0	0	0	0	0	0	0	0	/home/dhl_ec/bnelissen/Slides/CD3_manuscript/CD3_slides/AAA822.CD3/AAA822.CD3.run1	255	0.7	0.06	0.7	0.06	-8.23564896547	-11.8984224916	0.382241214896	0.0553655350342
130.0	741499.0	48.0	5964.0	741499.0	4000000.0	1.0	3.0	3.22	2.61	1.78	0.08	10.05	0.62	1.25	0.27	10.1	0.36	3.17	2.31	0.59	AAA822.CD3.X2.Y5.tile.tissue.png	15	1	2000	15	3ba3d13a3dd8d3a1977ddb532d8100b8	0	0	0	0	0	0	0	0	0	0	0	0	0	/home/dhl_ec/bnelissen/Slides/CD3_manuscript/CD3_slides/AAA822.CD3/AAA822.CD3.run1	255	0.7	0.06	0.7	0.06	-8.44495498456	-10.7882085325	0.815205554115	2.05150056543
0.0	593515.0	0.0	7853.0	593515.0	4000000.0	0.0	3.0	2.75	1.49	1.77	0.08	9.69	0.56	1.33	0.28	9.61	0.26	3.36	2.34	0.6	AAA822.CD3.X3.Y0.tile.tissue.png	16	1	2000	16	32d001ab954b2390d041ac5c25327501	0	0	0	0	0	0	0	0	0	0	0	0	0	/home/dhl_ec/bnelissen/Slides/CD3_manuscript/CD3_slides/AAA822.CD3/AAA822.CD3.run1	255	0.7	0.06	0.7	0.06	-9.41807999386	-12.0427918082	2.49484466794	4.07392395605
215.0	3370002.0	71.0	22072.0	3370002.0	4000000.0	1.0	3.0	3.37	2.32	1.84	0.08	16.9	0.57	1.2	0.12	12.97	0.51	3.35	2.34	0.71	AAA822.CD3.X3.Y1.tile.tissue.png	17	1	2000	17	74c53e052d9804cbddc48d73bde00d71	0	0	0	0	0	0	0	0	0	0	0	0	0	/home/dhl_ec/bnelissen/Slides/CD3_manuscript/CD3_slides/AAA822.CD3/AAA822.CD3.run1	255	0.7	0.06	0.7	0.06	-9.55419138789	-11.8566417292	2.23492920077	0.168752859375
1170.0	3976297.0	292.0	10083.0	3976297.0	4000000.0	6.0	1.0	3.29	3.95	1.78	0.0699999999999	9.24	0.56	1.2	0.08	13.38	0.56	3.29	2.28	2.33	AAA822.CD3.X3.Y2.tile.tissue.png	18	1	2000	18	3bed52ee1f22ddb6195ca2e52853460b	0	0	0	0	0	0	0	0	0	0	0	0	0	/home/dhl_ec/bnelissen/Slides/CD3_manuscript/CD3_slides/AAA822.CD3/AAA822.CD3.run1	255	0.7	0.06	0.7	0.06	-9.97011624557	-11.523238062	1.96689001748	0.0839245195312
88.0	3994839.0	40.0	8406.0	3994839.0	4000000.0	1.0	1.0	2.97	1.73	1.76	0.0700000000001	9.06	0.55	1.19	0.08	13.19	0.56	3.25	2.3	1.69	AAA822.CD3.X3.Y3.tile.tissue.png	19	1	2000	19	5ddcf775dbf25a852d92b48c9ab5342e	0	0	0	0	0	0	0	0	0	0	0	0	0	/home/dhl_ec/bnelissen/Slides/CD3_manuscript/CD3_slides/AAA822.CD3/AAA822.CD3.run1	255	0.7	0.06	0.7	0.06	-9.02465976339	-11.8626082416	1.03476253723	0.0503432548828
0.0	4000000.0	0.0	7996.0	4000000.0	4000000.0	0.0	1.0	2.41	1.77	1.79	0.0699999999999	8.86	0.47	1.18	0.0600000000001	12.91	0.47	3.25	2.33	0.71	AAA822.CD3.X3.Y4.tile.tissue.png	20	1	2000	20	1fa2c352f67343d361bc81793e6169b8	0	0	0	0	0	0	0	0	0	0	0	0	0	/home/dhl_ec/bnelissen/Slides/CD3_manuscript/CD3_slides/AAA822.CD3/AAA822.CD3.run1	255	0.7	0.06	0.7	0.06	-8.15069258566	-12.5909089277	0.314605964535	0.0591953510284
0.0	1515411.0	0.0	6505.0	1515411.0	4000000.0	0.0	1.0	3.85	1.52	1.81	0.0799999999999	10.15	0.57	1.19	0.24	10.45	0.33	3.39	2.38	1.78	AAA822.CD3.X3.Y5.tile.tissue.png	21	1	2000	21	3dddb96a7d206bef53133c1643143900	0	0	0	0	0	0	0	0	0	0	0	0	0	/home/dhl_ec/bnelissen/Slides/CD3_manuscript/CD3_slides/AAA822.CD3/AAA822.CD3.run1	255	0.7	0.06	0.7	0.06	-7.61577261849	-10.5828326506	0.546360065361	0.212298089844
0.0	0.0	0.0	0.0	0.0	4000000.0	0.0	0.0	1.11	1.63	1.75	0.08	8.16	0.46	1.42	0.31	6.9	0.21	3.17	2.39	0.69	AAA822.CD3.X3.Y6.tile.tissue.png	22	1	2000	22	54fe07a732c525cf28c3c4ddea65d68b	0	0	0	0	0	0	0	0	0	0	0	0	0	/home/dhl_ec/bnelissen/Slides/CD3_manuscript/CD3_slides/AAA822.CD3/AAA822.CD3.run1	255	1.0	0.06	1.0	0.06	0.0	0.0	0.0	5.4701875
171.0	2680946.0	76.0	13253.0	2680946.0	4000000.0	1.0	2.0	2.14	1.61	1.77	0.08	8.75	0.38	1.22	0.17	12.43	0.48	3.33	2.29	0.64	AAA822.CD3.X4.Y1.tile.tissue.png	23	1	2000	23	9f34f932e4a6aa59cfdb1b313ff441ff	0	0	0	0	0	0	0	0	0	0	0	0	0	/home/dhl_ec/bnelissen/Slides/CD3_manuscript/CD3_slides/AAA822.CD3/AAA822.CD3.run1	255	0.7	0.06	0.7	0.06	-9.09501264749	-10.9372169891	2.61293215516	0.360245335938
0.0	3979728.0	0.0	10211.0	3979728.0	4000000.0	0.0	1.0	3.49	2.54	1.85	0.0699999999999	9.38	0.57	1.22	0.0799999999999	13.09	0.47	3.37	2.32	0.66	AAA822.CD3.X4.Y2.tile.tissue.png	24	1	2000	24	aab4a21a2b108579b7c0f75994af07d1	0	0	0	0	0	0	0	0	0	0	0	0	0	/home/dhl_ec/bnelissen/Slides/CD3_manuscript/CD3_slides/AAA822.CD3/AAA822.CD3.run1	255	0.7	0.06	0.7	0.06	-6.34332525411	-12.2368567495	1.85472135282	0.1060764375
70.0	3974858.0	38.0	9876.0	3974858.0	4000000.0	1.0	1.0	2.27	1.52	1.86	0.08	9.33	0.57	1.22	0.08	13.99	0.56	3.42	2.38	0.65	AAA822.CD3.X4.Y3.tile.tissue.png	25	1	2000	25	89460b6db8ba7007c789e1097e04133e	0	0	0	0	0	0	0	0	0	0	0	0	0	/home/dhl_ec/bnelissen/Slides/CD3_manuscript/CD3_slides/AAA822.CD3/AAA822.CD3.run1	255	0.7	0.06	0.7	0.06	-8.61426382194	-12.1217941888	1.28621262027	0.100609903809
499.0	4000000.0	231.0	7996.0	4000000.0	4000000.0	5.0	1.0	1.32	2.06	1.78	0.0699999999999	9.03	0.49	1.23	0.0700000000001	13.43	0.56	3.27	2.39	0.66	AAA822.CD3.X4.Y4.tile.tissue.png	26	1	2000	26	83bcd13ad8a9f9e0717a2dfd0c7e4dfd	0	0	0	0	0	0	0	0	0	0	0	0	0	/home/dhl_ec/bnelissen/Slides/CD3_manuscript/CD3_slides/AAA822.CD3/AAA822.CD3.run1	255	0.7	0.06	0.7	0.06	-7.90308996144	-12.4142754182	0.540594816234	0.112293424438
0.0	2506286.0	0.0	8379.0	2506286.0	4000000.0	0.0	2.0	1.23	2.22	1.78	0.0700000000001	9.73	0.59	1.23	0.17	11.3	0.37	3.37	2.41	0.62	AAA822.CD3.X4.Y5.tile.tissue.png	27	1	2000	27	a21af86e492326e04e5983cf89d95e10	0	0	0	0	0	0	0	0	0	0	0	0	0	/home/dhl_ec/bnelissen/Slides/CD3_manuscript/CD3_slides/AAA822.CD3/AAA822.CD3.run1	255	0.7	0.06	0.7	0.06	-7.0859684184	-11.9502850232	0.934254023216	0.1537874375
0.0	0.0	0.0	0.0	0.0	4000000.0	0.0	0.0	1.34	2.39	1.76	0.0700000000001	9.06	0.46	1.38	0.32	6.68	0.2	3.02	2.29	0.56	AAA822.CD3.X4.Y6.tile.tissue.png	28	1	2000	28	8319a098b0f1665e7feb4427b4aa3068	0	0	0	0	0	0	0	0	0	0	0	0	0	/home/dhl_ec/bnelissen/Slides/CD3_manuscript/CD3_slides/AAA822.CD3/AAA822.CD3.run1	255	1.0	0.06	1.0	0.06	0.0	-10.3661365516	0.0	7.85590758898
79.0	916077.0	44.0	8030.0	916077.0	4000000.0	1.0	2.0	2.15	2.69	1.77	0.0799999999999	9.88	0.56	1.2	0.26	9.98	0.37	3.26	2.31	0.59	AAA822.CD3.X5.Y1.tile.tissue.png	29	1	2000	29	d4b085eb0002d56047044e0a136ac7f9	0	0	0	0	0	0	0	0	0	0	0	0	0	/home/dhl_ec/bnelissen/Slides/CD3_manuscript/CD3_slides/AAA822.CD3/AAA822.CD3.run1	255	0.7	0.06	0.7	0.06	-9.38803871715	-11.0925311359	2.3988825429	0.8642865625
118.0	3972864.0	72.0	10303.0	3972864.0	4000000.0	1.0	1.0	1.62	2.89	1.77	0.0700000000001	7.45	0.39	0.74	0.0699999999999	9.73	0.37	2.2	1.53	0.61	AAA822.CD3.X5.Y2.tile.tissue.png	30	1	2000	30	6896519b189139776ba781aea8d7f1b0	0	0	0	0	0	0	0	0	0	0	0	0	0	/home/dhl_ec/bnelissen/Slides/CD3_manuscript/CD3_slides/AAA822.CD3/AAA822.CD3.run1	255	0.7	0.06	0.7	0.06	-8.89650372461	-12.6467260633	1.72781593215	0.147731637695
0.0	3984922.0	0.0	8859.0	3984922.0	4000000.0	0.0	1.0	1.26	1.57	1.13	0.05	6.95	0.38	0.74	0.0599999999999	9.35	0.31	2.19	1.52	0.43	AAA822.CD3.X5.Y3.tile.tissue.png	31	1	2000	31	43e249a97a857388b165db396e15869d	0	0	0	0	0	0	0	0	0	0	0	0	0	/home/dhl_ec/bnelissen/Slides/CD3_manuscript/CD3_slides/AAA822.CD3/AAA822.CD3.run1	255	0.7	0.06	0.7	0.06	-8.71059337347	-12.5332494574	1.3521079763	0.122980273193
560.0	3978113.0	280.0	9342.0	3978113.0	4000000.0	6.0	1.0	0.9	1.15	1.14	0.0500000000002	6.48	0.36	0.71	0.0599999999999	9.2	0.58	3.37	2.3	0.64	AAA822.CD3.X5.Y4.tile.tissue.png	32	1	2000	32	1b499cb7cf68e90e1327696677f9564d	0	0	0	0	0	0	0	0	0	0	0	0	0	/home/dhl_ec/bnelissen/Slides/CD3_manuscript/CD3_slides/AAA822.CD3/AAA822.CD3.run1	255	0.7	0.06	0.7	0.06	-8.74589213118	-12.8022698285	1.48122264989	0.163533295898
1014.0	3447450.0	327.0	15657.0	3447450.0	4000000.0	5.0	5.0	1.25	2.02	1.78	0.0699999999999	10.21	0.57	1.19	0.11	12.71	0.53	2.78	1.53	0.62	AAA822.CD3.X5.Y5.tile.tissue.png	33	1	2000	33	91cff60fd4aa36485bbdf4406ce90e13	0	0	0	0	0	0	0	0	0	0	0	0	0	/home/dhl_ec/bnelissen/Slides/CD3_manuscript/CD3_slides/AAA822.CD3/AAA822.CD3.run1	255	0.7	0.06	0.7	0.06	-8.64212365303	-12.2984840913	1.07948051319	0.1903136875
0.0	147845.0	0.0	2683.0	147845.0	4000000.0	0.0	1.0	1.12	1.6	1.77	0.0699999999999	9.66	0.56	1.32	0.3	8.21	0.23	3.1	2.36	0.6	AAA822.CD3.X5.Y6.tile.tissue.png	34	1	2000	34	93dfc7def71d672d39cb66b88ac5f7f7	0	0	0	0	0	0	0	0	0	0	0	0	0	/home/dhl_ec/bnelissen/Slides/CD3_manuscript/CD3_slides/AAA822.CD3/AAA822.CD3.run1	255	0.7	0.06	0.7	0.06	0.0	-11.663837955	2.15186618587	4.53356398682
0.0	59737.0	0.0	1580.0	59737.0	4000000.0	0.0	1.0	1.06	1.52	1.79	0.0800000000002	9.51	0.55	1.35	0.31	8.75	0.22	3.15	2.32	0.6	AAA822.CD3.X6.Y1.tile.tissue.png	35	1	2000	35	bc2d79e29b359effe23b6f8d91bbba28	0	0	0	0	0	0	0	0	0	0	0	0	0	/home/dhl_ec/bnelissen/Slides/CD3_manuscript/CD3_slides/AAA822.CD3/AAA822.CD3.run1	255	0.7	0.06	0.7	0.06	-7.8635942017	-11.8456722231	2.78162473818	2.86456556982
0.0	1775083.0	0.0	24414.0	1775083.0	4000000.0	0.0	7.0	1.23	1.93	1.79	0.0799999999999	9.66	0.58	1.21	0.21	10.57	0.33	3.37	2.3	0.62	AAA822.CD3.X6.Y2.tile.tissue.png	36	1	2000	36	488493d05dd0a53c2635c4d4f0e7cdaa	0	0	0	0	0	0	0	0	0	0	0	0	0	/home/dhl_ec/bnelissen/Slides/CD3_manuscript/CD3_slides/AAA822.CD3/AAA822.CD3.run1	255	0.7	0.06	0.7	0.06	-9.14514574146	-11.3532437206	2.1184849836	0.464470320313
132.0	3650693.0	79.0	14860.0	3650693.0	4000000.0	2.0	2.0	1.18	1.81	1.81	0.0700000000002	9.29	0.57	1.19	0.0999999999999	12.98	0.53	3.37	2.29	0.65	AAA822.CD3.X6.Y3.tile.tissue.png	37	1	2000	37	906ae745561f1e2906ead644ac779213	0	0	0	0	0	0	0	0	0	0	0	0	0	/home/dhl_ec/bnelissen/Slides/CD3_manuscript/CD3_slides/AAA822.CD3/AAA822.CD3.run1	255	0.7	0.06	0.7	0.06	-9.1332524485	-12.6334528884	2.22982061993	0.184491976562
121.0	3527629.0	56.0	12205.0	3527629.0	4000000.0	1.0	2.0	1.24	2.44	1.9	0.0700000000002	9.43	0.57	1.19	0.11	13.03	0.55	3.46	2.35	0.65	AAA822.CD3.X6.Y4.tile.tissue.png	38	1	2000	38	dd1ba1bb2b6a04a44a668ef40f8a8533	0	0	0	0	0	0	0	0	0	0	0	0	0	/home/dhl_ec/bnelissen/Slides/CD3_manuscript/CD3_slides/AAA822.CD3/AAA822.CD3.run1	255	0.7	0.06	0.7	0.06	-9.19288184402	-12.8126347041	1.8191517682	0.216874601562
333.0	3167362.0	154.0	14542.0	3167362.0	4000000.0	3.0	4.0	1.18	1.84	1.09	0.0699999999999	10.11	0.57	1.2	0.13	12.81	0.51	3.4	2.32	0.76	AAA822.CD3.X6.Y5.tile.tissue.png	39	1	2000	39	177c12738c4de31ae8943410fd197fdc	0	0	0	0	0	0	0	0	0	0	0	0	0	/home/dhl_ec/bnelissen/Slides/CD3_manuscript/CD3_slides/AAA822.CD3/AAA822.CD3.run1	255	0.7	0.06	0.7	0.06	-8.85501505249	-12.0949065827	1.50190553773	0.208759515625
0.0	483245.0	0.0	5968.0	483245.0	4000000.0	0.0	4.0	2.19	1.83	1.78	0.0700000000002	9.5	0.57	1.26	0.28	8.63	0.25	3.14	2.29	0.85	AAA822.CD3.X6.Y6.tile.tissue.png	40	1	2000	40	b665393b14f0dd3636a3047a0dbc7e38	0	0	0	0	0	0	0	0	0	0	0	0	0	/home/dhl_ec/bnelissen/Slides/CD3_manuscript/CD3_slides/AAA822.CD3/AAA822.CD3.run1	255	0.7	0.06	0.7	0.06	0.0	-11.9185770253	1.51719624621	3.24513685156
0.0	0.0	0.0	0.0	0.0	4000000.0	0.0	0.0	2.87	2.71	1.77	0.0799999999999	8.95	0.47	1.33	0.32	6.72	0.22	3.3	2.31	0.9	AAA822.CD3.X7.Y2.tile.tissue.png	41	1	2000	41	f5f736735a3e06fbd6e1cfa64ee0b1e1	0	0	0	0	0	0	0	0	0	0	0	0	0	/home/dhl_ec/bnelissen/Slides/CD3_manuscript/CD3_slides/AAA822.CD3/AAA822.CD3.run1	255	1.0	0.06	1.0	0.06	0.0	-10.6436791698	0.0	8.51739490175
167.0	2433862.0	54.0	11154.0	2433862.0	4000000.0	1.0	1.0	2.61	3.45	1.79	0.0699999999999	9.66	0.58	1.22	0.18	11.95	0.46	3.31	2.31	1.46	AAA822.CD3.X7.Y3.tile.tissue.png	42	1	2000	42	db318119427ae700e22b750a9cb78218	0	0	0	0	0	0	0	0	0	0	0	0	0	/home/dhl_ec/bnelissen/Slides/CD3_manuscript/CD3_slides/AAA822.CD3/AAA822.CD3.run1	255	0.7	0.06	0.7	0.06	-9.63536931941	-11.6529395759	1.64179490185	0.141513828125
0.0	3990854.0	0.0	8912.0	3990854.0	4000000.0	0.0	1.0	2.43	3.42	1.85	0.0699999999999	10.83	0.56	1.2	0.0699999999999	11.66	0.45	3.61	2.52	1.58	AAA822.CD3.X7.Y4.tile.tissue.png	43	1	2000	43	1ded395e9977302432deabd874a5f6e4	0	0	0	0	0	0	0	0	0	0	0	0	0	/home/dhl_ec/bnelissen/Slides/CD3_manuscript/CD3_slides/AAA822.CD3/AAA822.CD3.run1	255	0.7	0.06	0.7	0.06	0.0	-11.8857754305	1.57713800104	0.112864074707
737.0	3054600.0	173.0	19403.0	3054600.0	4000000.0	3.0	3.0	2.18	1.5	1.79	0.0699999999999	9.55	0.6	1.2	0.14	12.61	0.5	3.34	2.29	0.61	AAA822.CD3.X7.Y5.tile.tissue.png	44	1	2000	44	cf37c2cf5ec7bd97b11eaf0e896232c3	0	0	0	0	0	0	0	0	0	0	0	0	0	/home/dhl_ec/bnelissen/Slides/CD3_manuscript/CD3_slides/AAA822.CD3/AAA822.CD3.run1	255	0.7	0.06	0.7	0.06	-9.4396362045	-11.994996002	2.35471933471	0.330080125
0.0	142214.0	0.0	2632.0	142214.0	4000000.0	0.0	1.0	3.15	1.39	1.8	0.0699999999999	9.87	0.57	1.33	0.3	8.09	0.22	3.08	2.35	0.56	AAA822.CD3.X7.Y6.tile.tissue.png	45	1	2000	45	b1fe012c112fe49bd09a5468a0533a37	0	0	0	0	0	0	0	0	0	0	0	0	0	/home/dhl_ec/bnelissen/Slides/CD3_manuscript/CD3_slides/AAA822.CD3/AAA822.CD3.run1	255	0.7	0.06	0.7	0.06	0.0	-11.2023366825	3.01965194179	4.92730297473
0.0	0.0	0.0	0.0	0.0	4000000.0	0.0	0.0	2.55	2.16	1.77	0.0800000000002	7.97	0.46	1.42	0.31	6.86	0.2	3.04	2.39	0.54	AAA822.CD3.X8.Y2.tile.tissue.png	46	1	2000	46	0d5cebf9f25e308637272956564965bb	0	0	0	0	0	0	0	0	0	0	0	0	0	/home/dhl_ec/bnelissen/Slides/CD3_manuscript/CD3_slides/AAA822.CD3/AAA822.CD3.run1	255	1.0	0.06	1.0	0.06	0.0	0.0	0.0	4.8139625
0.0	1718158.0	0.0	9588.0	1718158.0	4000000.0	0.0	1.0	2.58	1.7	1.77	0.0800000000002	9.49	0.57	1.19	0.22	10.51	0.34	3.41	2.43	0.66	AAA822.CD3.X8.Y3.tile.tissue.png	47	1	2000	47	909438349aedb1f539a53d050fd52fd5	0	0	0	0	0	0	0	0	0	0	0	0	0	/home/dhl_ec/bnelissen/Slides/CD3_manuscript/CD3_slides/AAA822.CD3/AAA822.CD3.run1	255	0.7	0.06	0.7	0.06	-8.61141225359	-11.0056021334	1.79835146992	0.247916828125
78.0	3860448.0	36.0	15660.0	3860448.0	4000000.0	1.0	3.0	2.57	1.94	1.77	0.0699999999999	9.34	0.59	1.19	0.0899999999999	13.5	0.55	3.41	2.35	0.63	AAA822.CD3.X8.Y4.tile.tissue.png	48	1	2000	48	d751274e1f9008764e350125ad8252be	0	0	0	0	0	0	0	0	0	0	0	0	0	/home/dhl_ec/bnelissen/Slides/CD3_manuscript/CD3_slides/AAA822.CD3/AAA822.CD3.run1	255	0.7	0.06	0.7	0.06	-8.68828084947	-11.8719197164	2.0852943101	0.130692980469
0.0	1150146.0	0.0	8336.0	1150146.0	4000000.0	0.0	3.0	3.15	2.04	1.86	0.0799999999999	9.46	0.37	0.73	0.18	7.25	0.18	2.24	1.57	1.22	AAA822.CD3.X8.Y5.tile.tissue.png	49	1	2000	49	89be1befe81143c51bbac67c5f7c40b4	0	0	0	0	0	0	0	0	0	0	0	0	0	/home/dhl_ec/bnelissen/Slides/CD3_manuscript/CD3_slides/AAA822.CD3/AAA822.CD3.run1	255	0.7	0.06	0.7	0.06	-7.45915174845	-11.0506390864	2.21606279128	1.47200969727
0.0	0.0	0.0	0.0	0.0	4000000.0	0.0	0.0	3.25	1.33	1.83	0.0799999999999	8.01	0.48	1.5	0.36	6.92	0.21	3.03	2.31	1.48	AAA822.CD3.X8.Y6.tile.tissue.png	50	1	2000	50	b789521fc96e7355f9e8e63b31f65fa5	0	0	0	0	0	0	0	0	0	0	0	0	0	/home/dhl_ec/bnelissen/Slides/CD3_manuscript/CD3_slides/AAA822.CD3/AAA822.CD3.run1	255	1.0	0.06	1.0	0.06	0.0	0.0	0.0	2.2495595
0.0	311803.0	0.0	3082.0	311803.0	4000000.0	0.0	1.0	2.02	2.07	1.79	0.0799999999999	9.92	0.58	1.25	0.31	9.13	0.25	3.27	1.87	0.63	AAA822.CD3.X9.Y3.tile.tissue.png	51	1	2000	51	3bd23e16a487570fd5f115ca4f95b1c4	0	0	0	0	0	0	0	0	0	0	0	0	0	/home/dhl_ec/bnelissen/Slides/CD3_manuscript/CD3_slides/AAA822.CD3/AAA822.CD3.run1	255	0.7	0.06	0.7	0.06	-8.42817821771	-11.0546957238	1.81340902974	3.3731197041
0.0	2680462.0	0.0	10582.0	2680462.0	4000000.0	0.0	1.0	2.2	1.55	1.96	0.0900000000001	11.2	0.56	1.19	0.16	10.31	0.23	3.35	2.32	0.64	AAA822.CD3.X9.Y4.tile.tissue.png	52	1	2000	52	8d413865f68d93ca7d1486b5817916a9	0	0	0	0	0	0	0	0	0	0	0	0	0	/home/dhl_ec/bnelissen/Slides/CD3_manuscript/CD3_slides/AAA822.CD3/AAA822.CD3.run1	255	0.7	0.06	0.7	0.06	-8.42332735798	-11.596792974	1.59662628706	0.317809703125
0.0	347860.0	0.0	9888.0	347860.0	4000000.0	0.0	2.0	2.56	1.62	1.77	0.0799999999999	14.01	0.57	1.33	0.3	8.67	0.28	3.04	2.3	0.58	AAA822.CD3.X9.Y5.tile.tissue.png	53	1	2000	53	da90836b3c1be808821855ebb81e06c9	0	0	0	0	0	0	0	0	0	0	0	0	0	/home/dhl_ec/bnelissen/Slides/CD3_manuscript/CD3_slides/AAA822.CD3/AAA822.CD3.run1	255	0.7	0.06	0.7	0.06	-6.54799199361	-11.6770890753	1.76486086601	3.72493178564
[truncated: 2 more columns]
