# Supplementary material for: SlideToolkit: An Assistive Toolset for the Histological Quantification of Whole Slide Images
Source: PLoS One. 2014 Nov 5;9(11):e110289. doi: 10.1371/journal.pone.0110289 (PMC4220929; doi:10.1371/journal.pone.0110289)
Supplement: RawData S1 — ICC and BlandAltman plot - measurements and r-script.zip. Measurements of Run1 and Run2, including the code for the calculation of the intraclass correlation coefficient (ICC) and the code for the Bland and Altman plot. (ZIP) [file pone.0110289.s003.zip › cellprofiler.measurements/run1.7776e9843ce97b2c08007595dc0dbe14.DefaultOUT_Image.csv]

AreaOccupied_AreaOccupied_DAB_Nuclei	AreaOccupied_AreaOccupied_Tissue	AreaOccupied_Perimeter_DAB_Nuclei	AreaOccupied_Perimeter_Tissue	AreaOccupied_TotalArea_DAB_Nuclei	AreaOccupied_TotalArea_Tissue	Count_DAB_Nuclei	Count_Tissue	ExecutionTime_01LoadImages	ExecutionTime_02ColorToGray	ExecutionTime_03Smooth	ExecutionTime_04ImageMath	ExecutionTime_05IdentifyPrimaryObjects	ExecutionTime_06MeasureImageAreaOccupied	ExecutionTime_07UnmixColors	ExecutionTime_08MaskImage	ExecutionTime_09IdentifyPrimaryObjects	ExecutionTime_10MeasureImageAreaOccupied	ExecutionTime_11OverlayOutlines	ExecutionTime_12OverlayOutlines	ExecutionTime_13SaveImages	FileName_Original	Group_Index	Group_Number	Height_Original	ImageNumber	MD5Digest_Original	ModuleError_01LoadImages	ModuleError_02ColorToGray	ModuleError_03Smooth	ModuleError_04ImageMath	ModuleError_05IdentifyPrimaryObjects	ModuleError_06MeasureImageAreaOccupied	ModuleError_07UnmixColors	ModuleError_08MaskImage	ModuleError_09IdentifyPrimaryObjects	ModuleError_10MeasureImageAreaOccupied	ModuleError_11OverlayOutlines	ModuleError_12OverlayOutlines	ModuleError_13SaveImages	PathName_Original	Scaling_Original	Threshold_FinalThreshold_DAB_Nuclei	Threshold_FinalThreshold_Tissue	Threshold_OrigThreshold_DAB_Nuclei	Threshold_OrigThreshold_Tissue	Threshold_SumOfEntropies_DAB_Nuclei	Threshold_SumOfEntropies_Tissue	Threshold_WeightedVariance_DAB_Nuclei	Threshold_WeightedVariance_Tissue
0.0	471216.0	0.0	6866.0	471216.0	4000000.0	0.0	3.0	2.96	2.82	1.21	0.06	7.2	0.37	0.81	0.19	7.4	0.16	2.17	1.62	1.45	AAA560.CD3.X0.Y4.tile.tissue.png	1	1	2000	1	1b6d2aed78f339377b409b0b19cb09e5	0	0	0	0	0	0	0	0	0	0	0	0	0	/home/dhl_ec/bnelissen/Slides/CD3_manuscript/CD3_slides/AAA560.CD3/AAA560.CD3.run1	255	0.7	0.06	0.7	0.06	-7.12547597571	-11.4895869637	1.25614190558	1.92870073828
69.0	1781482.0	36.0	10607.0	1781482.0	4000000.0	1.0	2.0	2.78	2.83	1.23	0.05	6.98	0.37	0.73	0.14	7.87	0.28	2.26	1.52	0.87	AAA560.CD3.X0.Y5.tile.tissue.png	2	1	2000	2	b72862196f2395072a384258ccf5b682	0	0	0	0	0	0	0	0	0	0	0	0	0	/home/dhl_ec/bnelissen/Slides/CD3_manuscript/CD3_slides/AAA560.CD3/AAA560.CD3.run1	255	0.7	0.06	0.7	0.06	-7.64051139367	-11.1599536171	1.09291783028	0.589888113281
52.0	1617239.0	30.0	9105.0	1617239.0	4000000.0	1.0	2.0	3.19	2.23	1.14	0.05	7.33	0.37	0.74	0.15	7.81	0.27	2.24	1.52	0.52	AAA560.CD3.X0.Y6.tile.tissue.png	3	1	2000	3	6c278c146ba69ee74507585550bf9f94	0	0	0	0	0	0	0	0	0	0	0	0	0	/home/dhl_ec/bnelissen/Slides/CD3_manuscript/CD3_slides/AAA560.CD3/AAA560.CD3.run1	255	0.7	0.06	0.7	0.06	-8.73565246773	-11.3919083048	2.64182704493	1.08110010547
63.0	517424.0	31.0	6296.0	517424.0	4000000.0	1.0	1.0	0.93	1.51	1.18	0.05	7.18	0.38	0.79	0.19	7.02	0.23	2.22	1.52	0.4	AAA560.CD3.X0.Y7.tile.tissue.png	4	1	2000	4	356dc9309e9cabd4e0c94a99f27c3d91	0	0	0	0	0	0	0	0	0	0	0	0	0	/home/dhl_ec/bnelissen/Slides/CD3_manuscript/CD3_slides/AAA560.CD3/AAA560.CD3.run1	255	0.7	0.06	0.7	0.06	-8.2690821532	-11.5731325455	2.20374083478	1.67822359766
0.0	0.0	0.0	0.0	0.0	4000000.0	0.0	0.0	1.29	1.77	1.16	0.06	5.61	0.29	0.86	0.21	4.74	0.22	2.36	1.52	0.42	AAA560.CD3.X0.Y8.tile.tissue.png	5	1	2000	5	21acd8e5f36113bb5954514657e3eb29	0	0	0	0	0	0	0	0	0	0	0	0	0	/home/dhl_ec/bnelissen/Slides/CD3_manuscript/CD3_slides/AAA560.CD3/AAA560.CD3.run1	255	1.0	0.06	1.0	0.06	0.0	0.0	0.0	5.617981
0.0	0.0	0.0	0.0	0.0	4000000.0	0.0	0.0	2.49	2.04	1.17	0.05	5.62	0.31	0.89	0.21	4.77	0.12	2.01	1.55	0.38	AAA560.CD3.X1.Y3.tile.tissue.png	6	1	2000	6	fb0aaf241300a836f5de5bee6c3c6ea3	0	0	0	0	0	0	0	0	0	0	0	0	0	/home/dhl_ec/bnelissen/Slides/CD3_manuscript/CD3_slides/AAA560.CD3/AAA560.CD3.run1	255	1.0	0.06	1.0	0.06	0.0	0.0	0.0	4.0232985
0.0	1189706.0	0.0	8801.0	1189706.0	4000000.0	0.0	2.0	2.61	2.5	1.19	0.06	7.29	0.37	0.75	0.16	7.12	0.18	2.2	1.55	0.46	AAA560.CD3.X1.Y4.tile.tissue.png	7	1	2000	7	ed23fa0299a25d0a97d14a094b0163cf	0	0	0	0	0	0	0	0	0	0	0	0	0	/home/dhl_ec/bnelissen/Slides/CD3_manuscript/CD3_slides/AAA560.CD3/AAA560.CD3.run1	255	0.7	0.06	0.7	0.06	-7.43113267288	-10.9431620143	1.58327577284	0.461761675781
188.0	3041257.0	95.0	17952.0	3041257.0	4000000.0	3.0	4.0	3.26	3.29	1.15	0.05	6.82	0.38	0.73	0.1	8.87	0.34	2.23	1.52	0.52	AAA560.CD3.X1.Y5.tile.tissue.png	8	1	2000	8	dfea01b4b38a173feac9a9d336426c45	0	0	0	0	0	0	0	0	0	0	0	0	0	/home/dhl_ec/bnelissen/Slides/CD3_manuscript/CD3_slides/AAA560.CD3/AAA560.CD3.run1	255	0.7	0.06	0.7	0.06	-7.47201834226	-11.0243140779	0.883425653678	0.244435722656
4987.0	3845417.0	1431.0	12382.0	3845417.0	4000000.0	35.0	7.0	1.99	3.27	1.19	0.05	7.85	0.38	0.73	0.06	9.53	0.36	2.29	1.58	0.42	AAA560.CD3.X1.Y6.tile.tissue.png	9	1	2000	9	eff220f568bee0813c6258d06d6e949c	0	0	0	0	0	0	0	0	0	0	0	0	0	/home/dhl_ec/bnelissen/Slides/CD3_manuscript/CD3_slides/AAA560.CD3/AAA560.CD3.run1	255	0.7	0.06	0.7	0.06	-7.41454388208	-11.5776106122	0.52043685383	0.0837190917969
0.0	3931670.0	0.0	11227.0	3931670.0	4000000.0	0.0	1.0	1.13	1.14	1.19	0.04	6.45	0.37	0.73	0.06	9.16	0.29	2.36	1.58	0.48	AAA560.CD3.X1.Y7.tile.tissue.png	10	1	2000	10	f43b2da3c6c473fb62a7064bc10b93d5	0	0	0	0	0	0	0	0	0	0	0	0	0	/home/dhl_ec/bnelissen/Slides/CD3_manuscript/CD3_slides/AAA560.CD3/AAA560.CD3.run1	255	0.7	0.06	0.7	0.06	-7.56685307965	-11.7055434521	0.819763686093	0.101598050781
256.0	2690550.0	114.0	9734.0	2690550.0	4000000.0	3.0	1.0	1.3	1.41	1.22	0.04	6.91	0.56	1.1	0.11	8.85	0.32	2.22	1.93	0.65	AAA560.CD3.X1.Y8.tile.tissue.png	11	1	2000	11	129aef1e421adb04705028b9058cdb16	0	0	0	0	0	0	0	0	0	0	0	0	0	/home/dhl_ec/bnelissen/Slides/CD3_manuscript/CD3_slides/AAA560.CD3/AAA560.CD3.run1	255	0.7	0.06	0.7	0.06	-8.00786219942	-10.9758418157	1.36921739138	0.349286757813
0.0	481269.0	0.0	3938.0	481269.0	4000000.0	0.0	1.0	1.14	1.58	1.59	0.06	6.75	0.37	0.78	0.2	6.13	0.15	2.14	1.53	0.56	AAA560.CD3.X1.Y9.tile.tissue.png	12	1	2000	12	1844e6c83200aea1212453e5332fdc2a	0	0	0	0	0	0	0	0	0	0	0	0	0	/home/dhl_ec/bnelissen/Slides/CD3_manuscript/CD3_slides/AAA560.CD3/AAA560.CD3.run1	255	0.7	0.06	0.7	0.06	0.0	-10.9002056877	1.39363277086	2.53964611084
481.0	7258.0	173.0	581.0	7258.0	4000000.0	3.0	2.0	2.73	3.63	1.17	0.08	6.65	0.37	0.79	0.23	6.7	0.21	2.07	1.52	0.43	AAA560.CD3.X10.Y0.tile.tissue.png	13	1	2000	13	d385d970c4037e81569430513dc1c22f	0	0	0	0	0	0	0	0	0	0	0	0	0	/home/dhl_ec/bnelissen/Slides/CD3_manuscript/CD3_slides/AAA560.CD3/AAA560.CD3.run1	255	0.7	0.06	0.7	0.06	-9.7392297656	-12.4954761501	4.12947104785	2.76636437927
0.0	2191766.0	0.0	9923.0	2191766.0	4000000.0	0.0	3.0	1.35	2.75	1.17	0.05	7.04	0.38	0.73	0.13	7.13	0.22	2.16	1.54	0.58	AAA560.CD3.X10.Y1.tile.tissue.png	14	1	2000	14	0b18950282d478e06caa210e1e3390f9	0	0	0	0	0	0	0	0	0	0	0	0	0	/home/dhl_ec/bnelissen/Slides/CD3_manuscript/CD3_slides/AAA560.CD3/AAA560.CD3.run1	255	0.7	0.06	0.7	0.06	0.0	-11.0843600883	1.31679396888	0.222229902344
3482.0	2788319.0	1617.0	19053.0	2788319.0	4000000.0	42.0	6.0	1.15	1.91	1.26	0.05	7.21	0.39	0.73	0.1	8.87	0.41	2.26	1.55	0.48	AAA560.CD3.X10.Y10.tile.tissue.png	15	1	2000	15	83b844e286e5fc13fd0d463473b78137	0	0	0	0	0	0	0	0	0	0	0	0	0	/home/dhl_ec/bnelissen/Slides/CD3_manuscript/CD3_slides/AAA560.CD3/AAA560.CD3.run1	255	0.7	0.06	0.7	0.06	-8.93316478517	-11.231271695	2.50632462407	0.204531539062
257.0	440391.0	123.0	5767.0	440391.0	4000000.0	3.0	4.0	1.21	1.78	1.2	0.05	7.06	0.38	0.73	0.2	7.07	0.22	2.15	1.65	0.53	AAA560.CD3.X10.Y11.tile.tissue.png	16	1	2000	16	f1ebec519759ddd8741fdfc3e3ac1686	0	0	0	0	0	0	0	0	0	0	0	0	0	/home/dhl_ec/bnelissen/Slides/CD3_manuscript/CD3_slides/AAA560.CD3/AAA560.CD3.run1	255	0.7	0.06	0.7	0.06	-8.51450635128	-11.7142555277	2.01699145951	0.146326021484
0.0	0.0	0.0	0.0	0.0	4000000.0	0.0	0.0	1.18	2.04	1.15	0.05	6.29	0.29	0.86	0.21	4.69	0.12	2.02	1.53	0.54	AAA560.CD3.X10.Y12.tile.tissue.png	17	1	2000	17	bf189d9faaf9732f24db1333d69f6ac6	0	0	0	0	0	0	0	0	0	0	0	0	0	/home/dhl_ec/bnelissen/Slides/CD3_manuscript/CD3_slides/AAA560.CD3/AAA560.CD3.run1	255	1.0	0.06	1.0	0.06	0.0	-11.8448918418	0.0	6.00707179407
2781.0	3346671.0	998.0	20697.0	3346671.0	4000000.0	20.0	2.0	3.34	3.1	1.27	0.05	7.09	0.38	0.73	0.08	9.12	0.34	2.25	1.73	0.89	AAA560.CD3.X10.Y2.tile.tissue.png	18	1	2000	18	bb4bfe064b6ac2122f835950fde04b51	0	0	0	0	0	0	0	0	0	0	0	0	0	/home/dhl_ec/bnelissen/Slides/CD3_manuscript/CD3_slides/AAA560.CD3/AAA560.CD3.run1	255	0.7	0.06	0.7	0.06	-8.7976105508	-11.6537539164	1.53288721782	0.210571632812
211155.0	3998626.0	69413.0	8163.0	3998626.0	4000000.0	1340.0	1.0	2.05	3.6	1.17	0.07	6.78	0.36	0.74	0.06	11.53	0.41	2.19	1.5	0.42	AAA560.CD3.X10.Y3.tile.tissue.png	19	1	2000	19	2a550c8eacafcd3a97840990fc43f28c	0	0	0	0	0	0	0	0	0	0	0	0	0	/home/dhl_ec/bnelissen/Slides/CD3_manuscript/CD3_slides/AAA560.CD3/AAA560.CD3.run1	255	0.7	0.0620457521866	0.7	0.0620457521866	-9.09675023466	-12.4687067694	0.726435902131	0.351263166777
115296.0	986288.0	40706.0	8289.0	986288.0	4000000.0	849.0	4.0	1.15	1.87	1.17	0.04	7.73	0.38	0.73	0.18	8.25	0.27	2.21	1.59	0.39	AAA560.CD3.X10.Y4.tile.tissue.png	20	1	2000	20	fb0159a76df7f255d7e80deed860b38b	0	0	0	0	0	0	0	0	0	0	0	0	0	/home/dhl_ec/bnelissen/Slides/CD3_manuscript/CD3_slides/AAA560.CD3/AAA560.CD3.run1	255	0.7	0.06	0.7	0.06	-9.01612942249	-12.6168290915	1.97947943277	0.230066539062
0.0	3348.0	0.0	274.0	3348.0	4000000.0	0.0	1.0	1.04	1.94	1.15	0.05	6.54	0.38	0.74	0.21	5.83	0.13	2.05	1.52	0.4	AAA560.CD3.X10.Y5.tile.tissue.png	21	1	2000	21	81852d17321daa0a100bbbe8542358d1	0	0	0	0	0	0	0	0	0	0	0	0	0	/home/dhl_ec/bnelissen/Slides/CD3_manuscript/CD3_slides/AAA560.CD3/AAA560.CD3.run1	255	0.7	0.06	0.7	0.06	0.0	-10.5668857857	1.46139296665	1.45521461828
51689.0	1082984.0	20764.0	7615.0	1082984.0	4000000.0	452.0	4.0	1.22	2.04	1.13	0.0500000000001	7.25	0.39	0.73	0.18	7.91	0.39	2.65	1.51	0.56	AAA560.CD3.X10.Y6.tile.tissue.png	22	1	2000	22	603c47ec7934cf81c86e250bb8a29e7a	0	0	0	0	0	0	0	0	0	0	0	0	0	/home/dhl_ec/bnelissen/Slides/CD3_manuscript/CD3_slides/AAA560.CD3/AAA560.CD3.run1	255	0.7	0.06	0.7	0.06	-9.61364402129	-11.7536300638	3.24216566389	0.353343804687
36752.0	3932694.0	16289.0	10880.0	3932694.0	4000000.0	386.0	1.0	1.16	2.07	1.36	0.04	6.4	0.37	0.74	0.0599999999999	9.9	0.37	2.37	1.54	0.55	AAA560.CD3.X10.Y7.tile.tissue.png	23	1	2000	23	bad3ad5fd3182a2e2567e8dd06516b52	0	0	0	0	0	0	0	0	0	0	0	0	0	/home/dhl_ec/bnelissen/Slides/CD3_manuscript/CD3_slides/AAA560.CD3/AAA560.CD3.run1	255	0.7	0.06	0.7	0.06	-8.97226213763	-12.2502590226	1.69144214496	0.155456390625
372.0	2222553.0	141.0	7967.0	2222553.0	4000000.0	3.0	1.0	1.04	1.84	1.17	0.0500000000001	7.31	0.36	0.73	0.13	8.21	0.29	2.16	1.51	0.41	AAA560.CD3.X10.Y8.tile.tissue.png	24	1	2000	24	0302e4a3b146f5302d148718f634ec41	0	0	0	0	0	0	0	0	0	0	0	0	0	/home/dhl_ec/bnelissen/Slides/CD3_manuscript/CD3_slides/AAA560.CD3/AAA560.CD3.run1	255	0.7	0.06	0.7	0.06	-8.49032440787	-11.3567785492	1.33177001961	0.136300269531
1736.0	2973629.0	811.0	16799.0	2973629.0	4000000.0	17.0	1.0	1.39	2.0	1.15	0.0500000000001	6.94	0.37	0.73	0.1	8.81	0.33	2.21	1.53	0.43	AAA560.CD3.X10.Y9.tile.tissue.png	25	1	2000	25	025339cce478dcdc09e36c202983a831	0	0	0	0	0	0	0	0	0	0	0	0	0	/home/dhl_ec/bnelissen/Slides/CD3_manuscript/CD3_slides/AAA560.CD3/AAA560.CD3.run1	255	0.7	0.06	0.7	0.06	-8.66992127097	-11.6426732541	2.16159581998	0.238037359375
141.0	8561.0	82.0	594.0	8561.0	4000000.0	2.0	2.0	0.88	1.22	1.12	0.05	6.62	0.37	0.8	0.21	6.71	0.21	2.07	1.53	0.37	AAA560.CD3.X11.Y0.tile.tissue.png	26	1	2000	26	8c1a6ef31cb5ebc2675046687ad752fe	0	0	0	0	0	0	0	0	0	0	0	0	0	/home/dhl_ec/bnelissen/Slides/CD3_manuscript/CD3_slides/AAA560.CD3/AAA560.CD3.run1	255	0.7	0.06	0.7	0.06	-9.18480309691	-12.4317453347	3.23501233927	3.30175167529
0.0	1871756.0	0.0	8174.0	1871756.0	4000000.0	0.0	2.0	1.4	2.57	1.13	0.05	6.9	0.37	0.73	0.14	7.54	0.21	2.39	1.52	0.41	AAA560.CD3.X11.Y1.tile.tissue.png	27	1	2000	27	30491a56ebf4db83c0baabab63ab6074	0	0	0	0	0	0	0	0	0	0	0	0	0	/home/dhl_ec/bnelissen/Slides/CD3_manuscript/CD3_slides/AAA560.CD3/AAA560.CD3.run1	255	0.7	0.06	0.7	0.06	-7.0134224208	-10.7433325398	1.6495450036	0.229326570313
72.0	63668.0	34.0	2792.0	63668.0	4000000.0	1.0	2.0	0.8	1.32	1.15	0.05	6.64	0.37	0.73	0.22	6.64	0.22	2.11	1.61	0.37	AAA560.CD3.X11.Y10.tile.tissue.png	28	1	2000	28	4421fc78275aa2209ed49a56d3e5807a	0	0	0	0	0	0	0	0	0	0	0	0	0	/home/dhl_ec/bnelissen/Slides/CD3_manuscript/CD3_slides/AAA560.CD3/AAA560.CD3.run1	255	0.7	0.06	0.7	0.06	-9.3344966566	-11.5223695922	3.68842377225	0.594112906738
0.0	0.0	0.0	0.0	0.0	4000000.0	0.0	0.0	0.78	1.11	1.14	0.0599999999999	6.25	0.29	0.83	0.22	4.7	0.12	2.01	1.6	0.42	AAA560.CD3.X11.Y11.tile.tissue.png	29	1	2000	29	e9d7b692204ba43bd09fe3309c1fcf5f	0	0	0	0	0	0	0	0	0	0	0	0	0	/home/dhl_ec/bnelissen/Slides/CD3_manuscript/CD3_slides/AAA560.CD3/AAA560.CD3.run1	255	1.0	0.06	1.0	0.06	0.0	-11.187280706	0.0	7.94516694701
202.0	1876667.0	102.0	20504.0	1876667.0	4000000.0	3.0	10.0	0.94	1.4	1.2	0.0500000000001	7.11	0.38	0.74	0.14	7.95	0.29	2.44	1.56	0.51	AAA560.CD3.X11.Y2.tile.tissue.png	30	1	2000	30	c172afaff359fd6a287657378f489170	0	0	0	0	0	0	0	0	0	0	0	0	0	/home/dhl_ec/bnelissen/Slides/CD3_manuscript/CD3_slides/AAA560.CD3/AAA560.CD3.run1	255	0.7	0.06	0.7	0.06	-8.30880868028	-11.021736921	1.54158216945	0.2009146875
74076.0	3998687.0	24338.0	8172.0	3998687.0	4000000.0	459.0	1.0	1.33	1.36	1.3	0.05	6.6	0.37	0.74	0.0599999999999	10.26	0.38	2.18	1.53	0.41	AAA560.CD3.X11.Y3.tile.tissue.png	31	1	2000	31	9caab0acac49bb92668808370b7bc772	0	0	0	0	0	0	0	0	0	0	0	0	0	/home/dhl_ec/bnelissen/Slides/CD3_manuscript/CD3_slides/AAA560.CD3/AAA560.CD3.run1	255	0.7	0.0634543924735	0.7	0.0634543924735	-9.19924352687	-12.3204589691	1.05992077567	0.221801821289
231599.0	2966523.0	81573.0	14012.0	2966523.0	4000000.0	1660.0	1.0	0.89	1.32	1.18	0.05	7.07	0.37	0.78	0.1	10.85	0.37	2.24	1.52	0.43	AAA560.CD3.X11.Y4.tile.tissue.png	32	1	2000	32	d0d2b8008bcd0d544539ab2a3fad6a1d	0	0	0	0	0	0	0	0	0	0	0	0	0	/home/dhl_ec/bnelissen/Slides/CD3_manuscript/CD3_slides/AAA560.CD3/AAA560.CD3.run1	255	0.7	0.06	0.7	0.06	-9.08458642876	-12.7755868573	1.64781736128	0.353568625
19851.0	1041241.0	8741.0	8137.0	1041241.0	4000000.0	196.0	4.0	0.93	1.22	1.28	0.0600000000001	6.95	0.37	0.77	0.17	7.53	0.26	2.24	1.53	0.39	AAA560.CD3.X11.Y5.tile.tissue.png	33	1	2000	33	64058856ea085766d455860496b4458c	0	0	0	0	0	0	0	0	0	0	0	0	0	/home/dhl_ec/bnelissen/Slides/CD3_manuscript/CD3_slides/AAA560.CD3/AAA560.CD3.run1	255	0.7	0.06	0.7	0.06	-9.06823780427	-11.0707082014	2.22836909808	0.175548710937
49322.0	950447.0	19376.0	7952.0	950447.0	4000000.0	439.0	2.0	1.16	1.29	1.14	0.05	6.98	0.46	0.73	0.17	7.84	0.27	2.13	1.53	0.4	AAA560.CD3.X11.Y6.tile.tissue.png	34	1	2000	34	61aa7b27e3ebc34216c65e3e5f3113c8	0	0	0	0	0	0	0	0	0	0	0	0	0	/home/dhl_ec/bnelissen/Slides/CD3_manuscript/CD3_slides/AAA560.CD3/AAA560.CD3.run1	255	0.7	0.06	0.7	0.06	-9.61184573986	-11.9804093429	3.68821866848	0.286751820313
103871.0	3986719.0	40886.0	8536.0	3986719.0	4000000.0	906.0	1.0	1.15	1.76	1.16	0.05	7.28	0.37	0.74	0.0600000000001	10.46	0.39	2.2	1.52	0.58	AAA560.CD3.X11.Y7.tile.tissue.png	35	1	2000	35	ddb658d8bac56b64b805d051be43ff76	0	0	0	0	0	0	0	0	0	0	0	0	0	/home/dhl_ec/bnelissen/Slides/CD3_manuscript/CD3_slides/AAA560.CD3/AAA560.CD3.run1	255	0.7	0.0610373194306	0.7	0.0610373194306	-9.18468324158	-12.606790953	1.37276853553	0.208555482422
299.0	3343538.0	142.0	9952.0	3343538.0	4000000.0	3.0	1.0	1.58	4.07	1.14	0.0500000000001	6.77	0.37	0.74	0.08	9.08	0.34	2.24	1.52	0.81	AAA560.CD3.X11.Y8.tile.tissue.png	36	1	2000	36	ed0c9432d7be0040f3cb28c81d755502	0	0	0	0	0	0	0	0	0	0	0	0	0	/home/dhl_ec/bnelissen/Slides/CD3_manuscript/CD3_slides/AAA560.CD3/AAA560.CD3.run1	255	0.7	0.06	0.7	0.06	-8.10643898375	-11.3210138981	0.802122038049	0.0828314707031
1058.0	648479.0	502.0	9602.0	648479.0	4000000.0	13.0	5.0	3.07	2.87	1.15	0.0500000000001	6.93	0.57	0.77	0.19	7.16	0.24	2.22	1.53	0.87	AAA560.CD3.X11.Y9.tile.tissue.png	37	1	2000	37	1466d044fb539cc526933b3b60450249	0	0	0	0	0	0	0	0	0	0	0	0	0	/home/dhl_ec/bnelissen/Slides/CD3_manuscript/CD3_slides/AAA560.CD3/AAA560.CD3.run1	255	0.7	0.06	0.7	0.06	-9.10583182803	-11.3829252678	2.66372136545	0.228527888672
0.0	3081.0	0.0	242.0	3081.0	4000000.0	0.0	1.0	2.0	4.17	1.16	0.0600000000001	6.69	0.37	0.8	0.21	5.73	0.14	2.05	1.53	0.77	AAA560.CD3.X12.Y0.tile.tissue.png	38	1	2000	38	e46071c3ec280406cadd1275f4675f8f	0	0	0	0	0	0	0	0	0	0	0	0	0	/home/dhl_ec/bnelissen/Slides/CD3_manuscript/CD3_slides/AAA560.CD3/AAA560.CD3.run1	255	0.7	0.06	0.7	0.06	0.0	-12.2495621323	3.61777134555	4.67184479929
0.0	940716.0	0.0	5429.0	940716.0	4000000.0	0.0	1.0	2.08	3.02	1.21	0.0500000000001	6.92	0.37	0.74	0.18	6.93	0.17	2.1	1.53	0.52	AAA560.CD3.X12.Y1.tile.tissue.png	39	1	2000	39	6bb21909a8bb313e2351e441d6db3ba9	0	0	0	0	0	0	0	0	0	0	0	0	0	/home/dhl_ec/bnelissen/Slides/CD3_manuscript/CD3_slides/AAA560.CD3/AAA560.CD3.run1	255	0.7	0.06	0.7	0.06	-7.81881445233	-10.3991255772	1.509032091	0.224727265625
0.0	0.0	0.0	0.0	0.0	4000000.0	0.0	0.0	0.77	1.73	1.15	0.0599999999999	5.58	0.3	0.88	0.21	4.78	0.14	2.03	1.53	0.43	AAA560.CD3.X12.Y10.tile.tissue.png	40	1	2000	40	b110ca75e21e0c972ec8e02476143898	0	0	0	0	0	0	0	0	0	0	0	0	0	/home/dhl_ec/bnelissen/Slides/CD3_manuscript/CD3_slides/AAA560.CD3/AAA560.CD3.run1	255	1.0	0.06	1.0	0.06	0.0	0.0	0.0	5.3820135
1713.0	645978.0	578.0	11154.0	645978.0	4000000.0	8.0	5.0	1.07	1.55	1.16	0.05	6.85	0.38	0.72	0.19	7.2	0.25	2.17	1.53	0.64	AAA560.CD3.X12.Y2.tile.tissue.png	41	1	2000	41	5ba808ee96d0056306e8bee2b9d10757	0	0	0	0	0	0	0	0	0	0	0	0	0	/home/dhl_ec/bnelissen/Slides/CD3_manuscript/CD3_slides/AAA560.CD3/AAA560.CD3.run1	255	0.7	0.06	0.7	0.06	-8.09930338699	-11.3804573468	1.59120119207	0.164680074219
1023.0	3661751.0	478.0	10273.0	3661751.0	4000000.0	10.0	3.0	1.94	3.33	1.16	0.0500000000002	6.86	0.38	0.73	0.0699999999999	9.33	0.35	2.35	1.57	0.62	AAA560.CD3.X12.Y3.tile.tissue.png	42	1	2000	42	47d072011910550c877e822ac08205ee	0	0	0	0	0	0	0	0	0	0	0	0	0	/home/dhl_ec/bnelissen/Slides/CD3_manuscript/CD3_slides/AAA560.CD3/AAA560.CD3.run1	255	0.7	0.06	0.7	0.06	-8.76018327056	-11.631454894	1.84385295174	0.134864578125
157355.0	3975914.0	57925.0	8824.0	3975914.0	4000000.0	1222.0	1.0	2.24	2.53	1.14	0.05	6.8	0.38	0.74	0.0599999999999	10.98	0.41	2.2	1.53	0.43	AAA560.CD3.X12.Y4.tile.tissue.png	43	1	2000	43	39fed18f1b47ee787df6d975d1607646	0	0	0	0	0	0	0	0	0	0	0	0	0	/home/dhl_ec/bnelissen/Slides/CD3_manuscript/CD3_slides/AAA560.CD3/AAA560.CD3.run1	255	0.7	0.0681193244318	0.7	0.0681193244318	-8.83141561202	-12.4019306437	0.822490514266	0.214003305176
101647.0	3997569.0	39496.0	8211.0	3997569.0	4000000.0	868.0	1.0	1.33	1.41	1.16	0.0500000000002	6.52	0.37	0.74	0.0599999999999	10.55	0.48	2.18	1.52	0.44	AAA560.CD3.X12.Y5.tile.tissue.png	44	1	2000	44	e4525ffd253f02b997b2b6e0258ee328	0	0	0	0	0	0	0	0	0	0	0	0	0	/home/dhl_ec/bnelissen/Slides/CD3_manuscript/CD3_slides/AAA560.CD3/AAA560.CD3.run1	255	0.7	0.0657842301847	0.7	0.0657842301847	-9.0122434824	-12.7606887793	1.16468534913	0.228297697754
16972.0	1597334.0	7608.0	11501.0	1597334.0	4000000.0	184.0	6.0	1.08	1.95	1.18	0.0500000000002	7.39	0.4	0.74	0.16	8.02	0.29	2.18	1.53	0.53	AAA560.CD3.X12.Y6.tile.tissue.png	45	1	2000	45	acb9adaeaf433066704b14a94053a65d	0	0	0	0	0	0	0	0	0	0	0	0	0	/home/dhl_ec/bnelissen/Slides/CD3_manuscript/CD3_slides/AAA560.CD3/AAA560.CD3.run1	255	0.7	0.06	0.7	0.06	-9.11369281535	-12.167629436	2.28635190712	0.243232304688
225177.0	3896832.0	79821.0	9057.0	3896832.0	4000000.0	1618.0	1.0	1.36	1.63	1.14	0.05	7.01	0.37	0.73	0.0599999999999	11.47	0.41	2.22	1.67	0.63	AAA560.CD3.X12.Y7.tile.tissue.png	46	1	2000	46	c020801939a37a0e8513c0319f545761	0	0	0	0	0	0	0	0	0	0	0	0	0	/home/dhl_ec/bnelissen/Slides/CD3_manuscript/CD3_slides/AAA560.CD3/AAA560.CD3.run1	255	0.7	0.065420381759	0.7	0.065420381759	-9.03164479801	-12.5788160117	1.28532963848	0.303737585937
381.0	3913758.0	193.0	12660.0	3913758.0	4000000.0	5.0	1.0	1.35	1.58	1.17	0.04	6.89	0.37	0.73	0.0599999999999	9.51	0.37	2.26	1.52	0.44	AAA560.CD3.X12.Y8.tile.tissue.png	47	1	2000	47	875fbed71bba786df65114be046cc0e8	0	0	0	0	0	0	0	0	0	0	0	0	0	/home/dhl_ec/bnelissen/Slides/CD3_manuscript/CD3_slides/AAA560.CD3/AAA560.CD3.run1	255	0.7	0.06	0.7	0.06	-8.06561188412	-11.8982864746	0.677489728622	0.0722658759766
547.0	292660.0	148.0	6976.0	292660.0	4000000.0	3.0	6.0	0.89	1.36	1.18	0.05	7.1	0.38	0.83	0.23	6.84	0.22	2.19	1.51	0.37	AAA560.CD3.X12.Y9.tile.tissue.png	48	1	2000	48	beb27a2888afd762223915016762c1d1	0	0	0	0	0	0	0	0	0	0	0	0	0	/home/dhl_ec/bnelissen/Slides/CD3_manuscript/CD3_slides/AAA560.CD3/AAA560.CD3.run1	255	0.7	0.06	0.7	0.06	-8.61955334207	-11.6730803723	2.32093087484	1.88351581836
0.0	96955.0	0.0	2272.0	96955.0	4000000.0	0.0	2.0	0.97	1.75	1.16	0.05	7.0	0.37	0.79	0.2	5.81	0.14	2.11	1.64	0.36	AAA560.CD3.X13.Y0.tile.tissue.png	49	1	2000	49	247229123c4301c1957fadacb021bee3	0	0	0	0	0	0	0	0	0	0	0	0	0	/home/dhl_ec/bnelissen/Slides/CD3_manuscript/CD3_slides/AAA560.CD3/AAA560.CD3.run1	255	0.7	0.06	0.7	0.06	0.0	-11.6081908177	0.168756959978	5.40481504346
0.0	18032.0	0.0	1114.0	18032.0	4000000.0	0.0	3.0	0.94	1.26	1.21	0.04	6.63	0.36	0.73	0.21	6.34	0.14	2.07	1.53	0.42	AAA560.CD3.X13.Y1.tile.tissue.png	50	1	2000	50	9edaf3162058485c4e18fa6847379299	0	0	0	0	0	0	0	0	0	0	0	0	0	/home/dhl_ec/bnelissen/Slides/CD3_manuscript/CD3_slides/AAA560.CD3/AAA560.CD3.run1	255	0.7	0.06	0.7	0.06	-8.30980019503	-12.2422060413	2.66041664615	0.124237414795
0.0	36804.0	0.0	1150.0	36804.0	4000000.0	0.0	2.0	0.9	1.09	1.19	0.04	6.53	0.37	0.72	0.21	5.81	0.14	2.08	1.53	0.38	AAA560.CD3.X13.Y2.tile.tissue.png	51	1	2000	51	9a7032a744c1619c0717f9ccfa56889b	0	0	0	0	0	0	0	0	0	0	0	0	0	/home/dhl_ec/bnelissen/Slides/CD3_manuscript/CD3_slides/AAA560.CD3/AAA560.CD3.run1	255	0.7	0.06	0.7	0.06	0.0	-11.0250548684	0.292718612659	0.15114505249
0.0	480737.0	0.0	7919.0	480737.0	4000000.0	0.0	4.0	1.28	1.82	1.22	0.0599999999999	6.98	0.37	0.72	0.2	6.64	0.15	2.16	1.6	0.55	AAA560.CD3.X13.Y3.tile.tissue.png	52	1	2000	52	87bf55a8d0cb403893c8998650a59dbd	0	0	0	0	0	0	0	0	0	0	0	0	0	/home/dhl_ec/bnelissen/Slides/CD3_manuscript/CD3_slides/AAA560.CD3/AAA560.CD3.run1	255	0.7	0.06	0.7	0.06	-8.72127041084	-11.2711124047	2.93780819418	0.1958413125
19872.0	1959405.0	8566.0	14368.0	1959405.0	4000000.0	185.0	3.0	0.86	1.28	1.16	0.05	7.02	0.37	0.74	0.13	8.48	0.42	2.35	1.52	0.42	AAA560.CD3.X13.Y4.tile.tissue.png	53	1	2000	53	39ddd683ee053e917a537d7af26a2b38	0	0	0	0	0	0	0	0	0	0	0	0	0	/home/dhl_ec/bnelissen/Slides/CD3_manuscript/CD3_slides/AAA560.CD3/AAA560.CD3.run1	255	0.7	0.06	0.7	0.06	-9.03993580098	-11.5983502878	1.58978014838	0.2052115
75027.0	3707009.0	29830.0	8348.0	3707009.0	4000000.0	647.0	1.0	0.79	1.03	1.16	0.04	7.91	0.37	0.75	0.0600000000002	10.07	0.38	2.21	1.53	0.61	AAA560.CD3.X13.Y5.tile.tissue.png	54	1	2000	54	716c6a36ee5392cfd25dab6609b0e707	0	0	0	0	0	0	0	0	0	0	0	0	0	/home/dhl_ec/bnelissen/Slides/CD3_manuscript/CD3_slides/AAA560.CD3/AAA560.CD3.run1	255	0.7	0.06	0.7	0.06	-8.51536889275	-11.7883964143	0.649647490485	0.121903932617
298160.0	3629031.0	103576.0	11187.0	3629031.0	4000000.0	2086.0	2.0	1.2	2.26	1.27	0.05	7.13	0.38	0.74	0.0799999999999	11.8	0.41	2.23	1.52	0.59	AAA560.CD3.X13.Y6.tile.tissue.png	55	1	2000	55	23783735c4024d64bf7473f8f0f7ba13	0	0	0	0	0	0	0	0	0	0	0	0	0	/home/dhl_ec/bnelissen/Slides/CD3_manuscript/CD3_slides/AAA560.CD3/AAA560.CD3.run1	255	0.7	0.0602566144737	0.7	0.0602566144737	-8.785918647	-12.5973315766	0.913435043569	0.270348376953
176713.0	3946299.0	62689.0	8376.0	3946299.0	4000000.0	1293.0	1.0	1.09	1.62	1.24	0.0500000000002	6.76	0.38	0.74	0.0599999999999	11.34	0.4	2.19	1.53	0.48	AAA560.CD3.X13.Y7.tile.tissue.png	56	1	2000	56	af152f8ac7bc6742f6d8973f139cb66f	0	0	0	0	0	0	0	0	0	0	0	0	0	/home/dhl_ec/bnelissen/Slides/CD3_manuscript/CD3_slides/AAA560.CD3/AAA560.CD3.run1	255	0.7	0.0669633486661	0.7	0.0669633486661	-9.06883863237	-12.4572528701	0.72690673577	0.230453759766
894.0	3155481.0	452.0	12918.0	3155481.0	4000000.0	12.0	1.0	0.99	1.19	1.48	0.0600000000002	9.86	0.38	0.73	0.0899999999999	9.14	0.49	2.24	1.52	0.53	AAA560.CD3.X13.Y8.tile.tissue.png	57	1	2000	57	7fd9adff2c5fef10f8e01c8a4e994975	0	0	0	0	0	0	0	0	0	0	0	0	0	/home/dhl_ec/bnelissen/Slides/CD3_manuscript/CD3_slides/AAA560.CD3/AAA560.CD3.run1	255	0.7	0.06	0.7	0.06	-8.37035667643	-11.9252469154	1.06271500861	0.132628398437
0.0	14897.0	0.0	680.0	14897.0	4000000.0	0.0	1.0	0.82	1.32	1.11	0.0599999999999	6.53	0.37	0.81	0.21	5.95	0.13	2.08	1.53	0.66	AAA560.CD3.X13.Y9.tile.tissue.png	58	1	2000	58	739d38cf0898c5b4edaa27dbd30385f6	0	0	0	0	0	0	0	0	0	0	0	0	0	/home/dhl_ec/bnelissen/Slides/CD3_manuscript/CD3_slides/AAA560.CD3/AAA560.CD3.run1	255	0.7	0.06	0.7	0.06	0.0	-11.7516817698	2.76979032062	3.87018930109
61.0	18535.0	30.0	1513.0	18535.0	4000000.0	1.0	5.0	1.73	3.05	1.19	0.0599999999999	6.7	0.37	0.79	0.21	7.24	0.22	2.09	1.52	0.69	AAA560.CD3.X14.Y0.tile.tissue.png	59	1	2000	59	2e6e97a1a7df7121f2cec6d37e8aee84	0	0	0	0	0	0	0	0	0	0	0	0	0	/home/dhl_ec/bnelissen/Slides/CD3_manuscript/CD3_slides/AAA560.CD3/AAA560.CD3.run1	255	0.7	0.06	0.7	0.06	-9.48786831525	-11.993587913	2.91802336851	2.74688843237
0.0	8744.0	0.0	667.0	8744.0	4000000.0	0.0	2.0	2.05	2.86	1.15	0.04	6.64	0.38	0.73	0.21	5.94	0.14	2.06	1.53	0.68	AAA560.CD3.X14.Y1.tile.tissue.png	60	1	2000	60	658d48ab9a1ef6f7aa187d040c133d8b	0	0	0	0	0	0	0	0	0	0	0	0	0	/home/dhl_ec/bnelissen/Slides/CD3_manuscript/CD3_slides/AAA560.CD3/AAA560.CD3.run1	255	0.7	0.06	0.7	0.06	0.0	-11.3970929712	1.80761729918	0.121119117432
191.0	1850864.0	115.0	18539.0	1850864.0	4000000.0	3.0	7.0	1.34	3.06	1.21	0.05	7.02	0.38	0.73	0.15	8.02	0.28	2.22	1.52	0.66	AAA560.CD3.X14.Y2.tile.tissue.png	61	1	2000	61	7a05b0b962f97b414ebb36223fcd277b	0	0	0	0	0	0	0	0	0	0	0	0	0	/home/dhl_ec/bnelissen/Slides/CD3_manuscript/CD3_slides/AAA560.CD3/AAA560.CD3.run1	255	0.7	0.06	0.7	0.06	-8.68103183395	-11.3975877111	2.87073949459	0.275367390625
407.0	3153032.0	198.0	20431.0	3153032.0	4000000.0	5.0	8.0	2.81	2.85	1.2	0.05	7.16	0.38	0.75	0.0899999999999	9.03	0.33	2.25	1.53	0.49	AAA560.CD3.X14.Y3.tile.tissue.png	62	1	2000	62	311e85bd9fd247b02417fed374feb6fe	0	0	0	0	0	0	0	0	0	0	0	0	0	/home/dhl_ec/bnelissen/Slides/CD3_manuscript/CD3_slides/AAA560.CD3/AAA560.CD3.run1	255	0.7	0.06	0.7	0.06	-8.81067674841	-11.7113103049	2.68445689146	0.3064833125
1878.0	2924339.0	954.0	12929.0	2924339.0	4000000.0	22.0	4.0	2.69	2.45	1.13	0.05	6.77	0.38	0.74	0.1	8.76	0.32	2.22	1.53	0.43	AAA560.CD3.X14.Y4.tile.tissue.png	63	1	2000	63	9fc9e932675cb91a76d612b6907577d6	0	0	0	0	0	0	0	0	0	0	0	0	0	/home/dhl_ec/bnelissen/Slides/CD3_manuscript/CD3_slides/AAA560.CD3/AAA560.CD3.run1	255	0.7	0.06	0.7	0.06	-8.50706196864	-11.9801112437	1.51817204812	0.153038398438
1451.0	484163.0	741.0	4907.0	484163.0	4000000.0	18.0	3.0	2.51	2.98	1.18	0.05	7.1	0.38	0.73	0.19	6.99	0.23	2.14	1.52	0.38	AAA560.CD3.X14.Y5.tile.tissue.png	64	1	2000	64	06190c63b1e614d377f80193cef90d97	0	0	0	0	0	0	0	0	0	0	0	0	0	/home/dhl_ec/bnelissen/Slides/CD3_manuscript/CD3_slides/AAA560.CD3/AAA560.CD3.run1	255	0.7	0.06	0.7	0.06	-8.86590874082	-11.7173424408	1.89195410821	0.0846674746094
9015.0	2722792.0	3896.0	11883.0	2722792.0	4000000.0	85.0	3.0	3.31	2.46	1.2	0.04	6.77	0.37	0.74	0.11	8.73	0.32	2.21	1.52	0.42	AAA560.CD3.X14.Y6.tile.tissue.png	65	1	2000	65	ebff98e08cb1376f1b3b0598fcee9422	0	0	0	0	0	0	0	0	0	0	0	0	0	/home/dhl_ec/bnelissen/Slides/CD3_manuscript/CD3_slides/AAA560.CD3/AAA560.CD3.run1	255	0.7	0.06	0.7	0.06	-8.81017513442	-11.24165881	1.18449485721	0.128927460937
22923.0	3424781.0	9462.0	12981.0	3424781.0	4000000.0	198.0	4.0	3.85	2.73	1.16	0.04	7.2	0.37	0.74	0.0800000000002	9.48	0.35	2.24	1.53	0.42	AAA560.CD3.X14.Y7.tile.tissue.png	66	1	2000	66	333154e23b1a73ecfe2524805325fa40	0	0	0	0	0	0	0	0	0	0	0	0	0	/home/dhl_ec/bnelissen/Slides/CD3_manuscript/CD3_slides/AAA560.CD3/AAA560.CD3.run1	255	0.7	0.06	0.7	0.06	-8.92563925046	-11.9325103207	1.20571339871	0.163267236328
0.0	424179.0	0.0	4532.0	424179.0	4000000.0	0.0	1.0	2.76	2.65	1.18	0.0599999999999	6.95	0.38	0.73	0.2	6.53	0.15	2.12	1.53	0.39	AAA560.CD3.X14.Y8.tile.tissue.png	67	1	2000	67	34cf075eed459489ee9b0ba9a8c8ae0a	0	0	0	0	0	0	0	0	0	0	0	0	0	/home/dhl_ec/bnelissen/Slides/CD3_manuscript/CD3_slides/AAA560.CD3/AAA560.CD3.run1	255	0.7	0.06	0.7	0.06	-8.18983516633	-10.9117432705	2.12558615278	0.472493566406
0.0	0.0	0.0	0.0	0.0	4000000.0	0.0	0.0	2.21	2.18	1.17	0.05	5.59	0.33	0.89	0.22	4.72	0.13	2.01	1.53	0.35	AAA560.CD3.X14.Y9.tile.tissue.png	68	1	2000	68	4dfe11493bebdfc6ff5c0eb905ccd240	0	0	0	0	0	0	0	0	0	0	0	0	0	/home/dhl_ec/bnelissen/Slides/CD3_manuscript/CD3_slides/AAA560.CD3/AAA560.CD3.run1	255	1.0	0.06	1.0	0.06	0.0	0.0	0.0	5.0740895
0.0	19538.0	0.0	1520.0	19538.0	4000000.0	0.0	6.0	3.11	2.16	1.14	0.0599999999999	6.63	0.37	0.83	0.21	6.22	0.13	2.08	1.52	0.37	AAA560.CD3.X15.Y0.tile.tissue.png	69	1	2000	69	12461cd69aa003c539d8b19b399ca082	0	0	0	0	0	0	0	0	0	0	0	0	0	/home/dhl_ec/bnelissen/Slides/CD3_manuscript/CD3_slides/AAA560.CD3/AAA560.CD3.run1	255	0.7	0.06	0.7	0.06	-8.99062899627	-11.7551535374	1.54079125871	3.815869177
0.0	7311.0	0.0	582.0	7311.0	4000000.0	0.0	2.0	1.48	2.74	1.26	0.05	6.63	0.38	0.73	0.28	5.75	0.17	2.07	1.53	0.4	AAA560.CD3.X15.Y1.tile.tissue.png	70	1	2000	70	4645eaf40c08ddf61c3fb543ccf208c3	0	0	0	0	0	0	0	0	0	0	0	0	0	/home/dhl_ec/bnelissen/Slides/CD3_manuscript/CD3_slides/AAA560.CD3/AAA560.CD3.run1	255	0.7	0.06	0.7	0.06	0.0	-10.2691659435	0.318923192578	0.115851528038
55.0	487080.0	28.0	5984.0	487080.0	4000000.0	1.0	2.0	2.85	2.1	1.14	0.04	6.83	0.38	0.81	0.19	6.98	0.27	2.13	1.52	0.37	AAA560.CD3.X15.Y2.tile.tissue.png	71	1	2000	71	89f63851d9bbd29f20235bc9c8176b8d	0	0	0	0	0	0	0	0	0	0	0	0	0	/home/dhl_ec/bnelissen/Slides/CD3_manuscript/CD3_slides/AAA560.CD3/AAA560.CD3.run1	255	0.7	0.06	0.7	0.06	-9.28866085269	-11.3220097908	3.52502387095	0.263462664063
787.0	1630177.0	419.0	19383.0	1630177.0	4000000.0	11.0	2.0	2.99	2.41	1.23	0.0500000000002	7.25	0.38	0.72	0.15	7.83	0.27	2.25	1.54	0.4	AAA560.CD3.X15.Y3.tile.tissue.png	72	1	2000	72	808b2b69758196770248f7c1ca954103	0	0	0	0	0	0	0	0	0	0	0	0	0	/home/dhl_ec/bnelissen/Slides/CD3_manuscript/CD3_slides/AAA560.CD3/AAA560.CD3.run1	255	0.7	0.06	0.7	0.06	-9.12021042199	-12.1571427592	2.38813352362	0.23993515625
8872.0	3620690.0	4027.0	13517.0	3620690.0	4000000.0	83.0	1.0	2.44	1.86	1.2	0.05	6.9	0.39	0.76	0.0699999999999	9.59	0.35	2.25	1.58	0.41	AAA560.CD3.X15.Y4.tile.tissue.png	73	1	2000	73	89e5fa908961780a5beeb34f81a650a3	0	0	0	0	0	0	0	0	0	0	0	0	0	/home/dhl_ec/bnelissen/Slides/CD3_manuscript/CD3_slides/AAA560.CD3/AAA560.CD3.run1	255	0.7	0.06	0.7	0.06	-8.51167404531	-12.4449726531	1.91430144747	0.286992597656
202.0	40128.0	116.0	1679.0	40128.0	4000000.0	2.0	4.0	1.03	1.79	1.14	0.04	6.64	0.39	0.74	0.23	6.78	0.21	2.12	1.63	0.45	AAA560.CD3.X15.Y5.tile.tissue.png	74	1	2000	74	ddda227dbff1a9ae0daeae1c4e2c45fc	0	0	0	0	0	0	0	0	0	0	0	0	0	/home/dhl_ec/bnelissen/Slides/CD3_manuscript/CD3_slides/AAA560.CD3/AAA560.CD3.run1	255	0.7	0.06	0.7	0.06	-6.86448012467	-11.5803800084	0.307367188605	0.096708614624
0.0	2081.0	0.0	232.0	2081.0	4000000.0	0.0	1.0	0.97	1.26	1.15	0.05	6.61	0.39	0.74	0.22	5.88	0.13	2.07	1.52	0.4	AAA560.CD3.X15.Y6.tile.tissue.png	75	1	2000	75	6639848a52833d196736ecd23cd9dd74	0	0	0	0	0	0	0	0	0	0	0	0	0	/home/dhl_ec/bnelissen/Slides/CD3_manuscript/CD3_slides/AAA560.CD3/AAA560.CD3.run1	255	0.7	0.06	0.7	0.06	0.0	-11.8274599297	3.46235471228	0.139348010284
0.0	2132.0	0.0	248.0	2132.0	4000000.0	0.0	1.0	1.01	1.2	1.15	0.05	6.67	0.39	0.75	0.22	5.89	0.13	2.08	1.52	0.37	AAA560.CD3.X15.Y7.tile.tissue.png	76	1	2000	76	a13ce4353802b2e962501580ede7290a	0	0	0	0	0	0	0	0	0	0	0	0	0	/home/dhl_ec/bnelissen/Slides/CD3_manuscript/CD3_slides/AAA560.CD3/AAA560.CD3.run1	255	0.7	0.06	0.7	0.06	0.0	-11.4446380047	3.10462502199	0.603261229858
0.0	0.0	0.0	0.0	0.0	4000000.0	0.0	0.0	3.3	2.6	1.14	0.0599999999999	5.55	0.3	0.84	0.22	4.75	0.13	2.02	1.53	0.5	AAA560.CD3.X15.Y8.tile.tissue.png	77	1	2000	77	99ba99e6b549a2a1cca781027ef61c46	0	0	0	0	0	0	0	0	0	0	0	0	0	/home/dhl_ec/bnelissen/Slides/CD3_manuscript/CD3_slides/AAA560.CD3/AAA560.CD3.run1	255	1.0	0.06	1.0	0.06	0.0	0.0	0.0	10.295861
0.0	2175.0	0.0	234.0	2175.0	4000000.0	0.0	1.0	2.72	1.89	1.15	0.0599999999999	6.68	0.43	0.83	0.22	5.84	0.13	2.09	1.53	0.4	AAA560.CD3.X16.Y0.tile.tissue.png	78	1	2000	78	dd40f38371d520356e478a2f065957a3	0	0	0	0	0	0	0	0	0	0	0	0	0	/home/dhl_ec/bnelissen/Slides/CD3_manuscript/CD3_slides/AAA560.CD3/AAA560.CD3.run1	255	0.7	0.06	0.7	0.06	0.0	-12.0437418328	3.19961476293	6.08999333461
0.0	1440.0	0.0	173.0	1440.0	4000000.0	0.0	1.0	2.58	2.77	1.18	0.05	6.79	0.39	0.76	0.23	5.86	0.21	2.07	1.53	0.49	AAA560.CD3.X16.Y1.tile.tissue.png	79	1	2000	79	a3ec2c6443886b712b14175595366053	0	0	0	0	0	0	0	0	0	0	0	0	0	/home/dhl_ec/bnelissen/Slides/CD3_manuscript/CD3_slides/AAA560.CD3/AAA560.CD3.run1	255	0.7	0.06	0.7	0.06	0.0	-11.1625770894	2.36216125488	2.26016454874
0.0	1467.0	0.0	174.0	1467.0	4000000.0	0.0	1.0	0.85	1.31	1.15	0.0599999999999	6.73	0.38	0.76	0.23	5.87	0.14	2.08	1.53	0.62	AAA560.CD3.X16.Y2.tile.tissue.png	80	1	2000	80	7d9189a4c61685095e8ff248ae62e545	0	0	0	0	0	0	0	0	0	0	0	0	0	/home/dhl_ec/bnelissen/Slides/CD3_manuscript/CD3_slides/AAA560.CD3/AAA560.CD3.run1	255	0.7	0.06	0.7	0.06	0.0	-11.384004858	3.27089857064	2.06110861687
0.0	0.0	0.0	0.0	0.0	4000000.0	0.0	0.0	0.860000000001	1.29	1.15	0.0500000000002	6.29	0.33	0.86	0.22	4.78	0.13	2.02	1.52	0.48	AAA560.CD3.X16.Y3.tile.tissue.png	81	1	2000	81	d4d21fc920a0a307e550ef27e609590e	0	0	0	0	0	0	0	0	0	0	0	0	0	/home/dhl_ec/bnelissen/Slides/CD3_manuscript/CD3_slides/AAA560.CD3/AAA560.CD3.run1	255	1.0	0.06	1.0	0.06	0.0	-10.9207442354	0.0	3.63680921035
1766.0	582949.0	835.0	6289.0	582949.0	4000000.0	17.0	2.0	1.03	1.69	1.15	0.0600000000004	6.96	0.37	0.72	0.190000000001	7.36	0.24	2.17	1.51	0.54	AAA560.CD3.X16.Y4.tile.tissue.png	82	1	2000	82	26f44dabc29ddd255ab3ca0057800a8c	0	0	0	0	0	0	0	0	0	0	0	0	0	/home/dhl_ec/bnelissen/Slides/CD3_manuscript/CD3_slides/AAA560.CD3/AAA560.CD3.run1	255	0.7	0.06	0.7	0.06	-8.9486449078	-11.5756288658	3.70629344832	0.401651273438
0.0	2840.0	0.0	256.0	2840.0	4000000.0	0.0	1.0	1.11	1.65	1.15	0.0599999999999	6.63	0.38	0.74	0.22	5.93	0.13	2.07	1.53	0.62	AAA560.CD3.X16.Y5.tile.tissue.png	83	1	2000	83	33bbd59182f0619d8445c2be19b1f2df	0	0	0	0	0	0	0	0	0	0	0	0	0	/home/dhl_ec/bnelissen/Slides/CD3_manuscript/CD3_slides/AAA560.CD3/AAA560.CD3.run1	255	0.7	0.06	0.7	0.06	0.0	-11.2729109174	2.72384669344	0.15505307843
0.0	0.0	0.0	0.0	0.0	4000000.0	0.0	0.0	1.43	2.82	1.17	0.0600000000004	6.27	0.3	0.77	0.21	4.75	0.13	2.02	1.63	0.78	AAA560.CD3.X16.Y6.tile.tissue.png	84	1	2000	84	494f02be77317c2f78019420cee37fe8	0	0	0	0	0	0	0	0	0	0	0	0	0	/home/dhl_ec/bnelissen/Slides/CD3_manuscript/CD3_slides/AAA560.CD3/AAA560.CD3.run1	255	1.0	0.06	1.0	0.06	0.0	-9.84658494031	0.0	2.03641252026
0.0	0.0	0.0	0.0	0.0	4000000.0	0.0	0.0	2.17	1.93	1.39	0.0499999999997	5.58	0.31	0.86	0.23	4.75	0.13	2.02	1.52	0.79	AAA560.CD3.X16.Y7.tile.tissue.png	85	1	2000	85	6551161361f140a4dd8211befdb1d010	0	0	0	0	0	0	0	0	0	0	0	0	0	/home/dhl_ec/bnelissen/Slides/CD3_manuscript/CD3_slides/AAA560.CD3/AAA560.CD3.run1	255	1.0	0.06	1.0	0.06	0.0	0.0	0.0	10.40712
0.0	0.0	0.0	0.0	0.0	1732000.0	0.0	0.0	1.7	2.11	0.64	0.02	2.54	0.13	0.38	0.0999999999999	1.96	0.0499999999997	0.88	0.68	0.16	AAA560.CD3.X17.Y0.tile.tissue.png	86	1	866	86	bea0644b3e956c09a10ec895ccd30506	0	0	0	0	0	0	0	0	0	0	0	0	0	/home/dhl_ec/bnelissen/Slides/CD3_manuscript/CD3_slides/AAA560.CD3/AAA560.CD3.run1	255	1.0	0.06	1.0	0.06	0.0	0.0	0.0	10.01423903
0.0	15855.0	0.0	564.0	15855.0	1732000.0	0.0	1.0	0.38	1.6	0.51	0.02	2.94	0.17	0.38	0.0900000000001	2.45	0.0599999999999	0.9	0.66	0.17	AAA560.CD3.X17.Y1.tile.tissue.png	87	1	866	87	99b6da778f7e2a69df5a28168dc90900	0	0	0	0	0	0	0	0	0	0	0	0	0	/home/dhl_ec/bnelissen/Slides/CD3_manuscript/CD3_slides/AAA560.CD3/AAA560.CD3.run1	255	0.7	0.06	0.7	0.06	0.0	-12.106369512	0.87273890827	4.26513761793
0.0	0.0	0.0	0.0	0.0	1732000.0	0.0	0.0	2.28	2.14	0.5	0.0300000000002	2.53	0.13	0.38	0.0899999999997	1.91	0.0599999999999	0.87	0.66	0.17	AAA560.CD3.X17.Y10.tile.tissue.png	88	1	866	88	64bca1a2861f7a59430eb28a10c25f67	0	0	0	0	0	0	0	0	0	0	0	0	0	/home/dhl_ec/bnelissen/Slides/CD3_manuscript/CD3_slides/AAA560.CD3/AAA560.CD3.run1	255	1.0	0.06	1.0	0.06	0.0	0.0	0.0	8.47161662818
0.0	0.0	0.0	0.0	0.0	1732000.0	0.0	0.0	1.71	1.93	0.51	0.02	2.83	0.13	0.380000000001	0.0899999999997	1.9	0.0599999999999	0.86	0.67	0.16	AAA560.CD3.X17.Y11.tile.tissue.png	89	1	866	89	5d3f7b858cc2f98fc0d6f4c9cc917dc7	0	0	0	0	0	0	0	0	0	0	0	0	0	/home/dhl_ec/bnelissen/Slides/CD3_manuscript/CD3_slides/AAA560.CD3/AAA560.CD3.run1	255	1.0	0.06	1.0	0.06	0.0	-11.7839536697	0.0	2.98671367396
0.0	0.0	0.0	0.0	0.0	1732000.0	0.0	0.0	1.79	1.36	0.5	0.02	2.82	0.13	0.37	0.0999999999999	1.91	0.0599999999999	0.880000000001	0.659999999999	0.17	AAA560.CD3.X17.Y12.tile.tissue.png	90	1	866	90	5bf3b87c494ec216905316e39ca6048f	0	0	0	0	0	0	0	0	0	0	0	0	0	/home/dhl_ec/bnelissen/Slides/CD3_manuscript/CD3_slides/AAA560.CD3/AAA560.CD3.run1	255	1.0	0.06	1.0	0.06	0.0	-11.645695111	0.0	4.8009785053
0.0	0.0	0.0	0.0	0.0	1070376.0	0.0	0.0	1.53	2.1	0.34	0.02	1.61	0.0900000000001	0.23	0.0599999999999	1.15	0.0299999999997	0.54	0.41	0.0999999999999	AAA560.CD3.X17.Y13.tile.tissue.png	91	1	866	91	64d2904c5a63f94aadf7ec32a75699cf	0	0	0	0	0	0	0	0	0	0	0	0	0	/home/dhl_ec/bnelissen/Slides/CD3_manuscript/CD3_slides/AAA560.CD3/AAA560.CD3.run1	255	1.0	0.06	1.0	0.06	0.0	0.0	0.0	9.15460641868
0.0	0.0	0.0	0.0	0.0	1732000.0	0.0	0.0	2.05	2.55	0.57	0.02	2.53	0.12	0.380000000001	0.0899999999997	1.89	0.0599999999999	0.87	0.659999999999	0.16	AAA560.CD3.X17.Y2.tile.tissue.png	92	1	866	92	a282b92c87a744144d69558d31412b50	0	0	0	0	0	0	0	0	0	0	0	0	0	/home/dhl_ec/bnelissen/Slides/CD3_manuscript/CD3_slides/AAA560.CD3/AAA560.CD3.run1	255	1.0	0.06	1.0	0.06	0.0	0.0	0.0	8.88738163972
0.0	0.0	0.0	0.0	0.0	1732000.0	0.0	0.0	1.94	1.93	0.51	0.02	2.5	0.13	0.37	0.0899999999997	1.95	0.0599999999999	0.87	0.66	0.16	AAA560.CD3.X17.Y3.tile.tissue.png	93	1	866	93	36dbecdc32639cede1ebf38b336d4bc2	0	0	0	0	0	0	0	0	0	0	0	0	0	/home/dhl_ec/bnelissen/Slides/CD3_manuscript/CD3_slides/AAA560.CD3/AAA560.CD3.run1	255	1.0	0.06	1.0	0.06	0.0	0.0	0.0	9.93236951501
0.0	0.0	0.0	0.0	0.0	1732000.0	0.0	0.0	2.25	2.36	0.7	0.02	2.82	0.13	0.36	0.0899999999997	1.95	0.0599999999999	0.86	0.66	0.16	AAA560.CD3.X17.Y4.tile.tissue.png	94	1	866	94	816cae30ba8f6b6be665af0b6666fa8d	0	0	0	0	0	0	0	0	0	0	0	0	0	/home/dhl_ec/bnelissen/Slides/CD3_manuscript/CD3_slides/AAA560.CD3/AAA560.CD3.run1	255	1.0	0.06	1.0	0.06	0.0	-10.2366544964	0.0	9.91982685008
0.0	0.0	0.0	0.0	0.0	1732000.0	0.0	0.0	2.22	2.27	0.52	0.0300000000002	2.5	0.13	0.36	0.0900000000001	1.93	0.0500000000002	0.87	0.66	0.17	AAA560.CD3.X17.Y5.tile.tissue.png	95	1	866	95	2224101bf1caaf2aba5ffc3816f1417f	0	0	0	0	0	0	0	0	0	0	0	0	0	/home/dhl_ec/bnelissen/Slides/CD3_manuscript/CD3_slides/AAA560.CD3/AAA560.CD3.run1	255	1.0	0.06	1.0	0.06	0.0	0.0	0.0	12.1231928406
0.0	0.0	0.0	0.0	0.0	1732000.0	0.0	0.0	1.11	2.02	0.51	0.0300000000002	2.81	0.14	0.37	0.0899999999997	1.94	0.0599999999999	0.87	0.67	0.16	AAA560.CD3.X17.Y6.tile.tissue.png	96	1	866	96	45ff008adad2176a7b213da4e035bdf3	0	0	0	0	0	0	0	0	0	0	0	0	0	/home/dhl_ec/bnelissen/Slides/CD3_manuscript/CD3_slides/AAA560.CD3/AAA560.CD3.run1	255	1.0	0.06	1.0	0.06	0.0	-11.6030344695	0.0	5.7409460533
0.0	0.0	0.0	0.0	0.0	1732000.0	0.0	0.0	2.03	2.33	0.51	0.0300000000002	2.76	0.14	0.37	0.0899999999997	1.91	0.0499999999997	0.87	0.66	0.16	AAA560.CD3.X17.Y7.tile.tissue.png	97	1	866	97	faac64cabecdcce1a1d0eeacc5968fcb	0	0	0	0	0	0	0	0	0	0	0	0	0	/home/dhl_ec/bnelissen/Slides/CD3_manuscript/CD3_slides/AAA560.CD3/AAA560.CD3.run1	255	1.0	0.06	1.0	0.06	0.0	0.0	0.0	7.9692551963
0.0	0.0	0.0	0.0	0.0	1732000.0	0.0	0.0	1.22	2.79	0.54	0.02	2.53	0.14	0.38	0.0900000000001	1.91	0.0600000000004	0.87	0.67	0.16	AAA560.CD3.X17.Y8.tile.tissue.png	98	1	866	98	6f05cc370f1049e3a9869712dd439d0a	0	0	0	0	0	0	0	0	0	0	0	0	0	/home/dhl_ec/bnelissen/Slides/CD3_manuscript/CD3_slides/AAA560.CD3/AAA560.CD3.run1	255	1.0	0.06	1.0	0.06	0.0	0.0	0.0	9.34126154734
0.0	0.0	0.0	0.0	0.0	1732000.0	0.0	0.0	1.95	1.5	0.53	0.0300000000002	2.81	0.13	0.37	0.0900000000001	1.92	0.0599999999999	0.9	0.69	0.19	AAA560.CD3.X17.Y9.tile.tissue.png	99	1	866	99	6c3ebe8661557202598bb1e0d9a6b725	0	0	0	0	0	0	0	0	0	0	0	0	0	/home/dhl_ec/bnelissen/Slides/CD3_manuscript/CD3_slides/AAA560.CD3/AAA560.CD3.run1	255	1.0	0.06	1.0	0.06	0.0	-8.94999771394	0.0	5.86383602772
0.0	394399.0	0.0	3739.0	394399.0	4000000.0	0.0	1.0	3.48	2.78	1.16	0.0599999999999	6.7	0.38	0.8	0.2	6.14	0.15	2.17	1.53	1.27	AAA560.CD3.X2.Y10.tile.tissue.png	100	1	2000	100	7c4446e7defe840555cb94a7a15ab48e	0	0	0	0	0	0	0	0	0	0	0	0	0	/home/dhl_ec/bnelissen/Slides/CD3_manuscript/CD3_slides/AAA560.CD3/AAA560.CD3.run1	255	0.7	0.06	0.7	0.06	0.0	-10.9820361494	0.882505961602	2.65905361133
0.0	0.0	0.0	0.0	0.0	4000000.0	0.0	0.0	1.92	2.28	1.16	0.0500000000002	5.58	0.3	0.9	0.23	4.79	0.13	2.02	1.52	1.2	AAA560.CD3.X2.Y3.tile.tissue.png	101	1	2000	101	e695b341c91895281031aa11ee3f2abf	0	0	0	0	0	0	0	0	0	0	0	0	0	/home/dhl_ec/bnelissen/Slides/CD3_manuscript/CD3_slides/AAA560.CD3/AAA560.CD3.run1	255	1.0	0.06	1.0	0.06	0.0	0.0	0.0	3.08951425
0.0	282826.0	0.0	3165.0	282826.0	4000000.0	0.0	1.0	2.24	1.78	1.19	0.0499999999997	6.88	0.37	0.76	0.2	6.04	0.14	2.17	1.54	0.7	AAA560.CD3.X2.Y4.tile.tissue.png	102	1	2000	102	c2ff6b2916e9a34ec9bd04fbf9b974f0	0	0	0	0	0	0	0	0	0	0	0	0	0	/home/dhl_ec/bnelissen/Slides/CD3_manuscript/CD3_slides/AAA560.CD3/AAA560.CD3.run1	255	0.7	0.06	0.7	0.06	0.0	-10.7776837584	0.91777331734	0.877749601563
180.0	1795715.0	96.0	7816.0	1795715.0	4000000.0	3.0	3.0	2.25	2.51	1.13	0.0500000000002	6.9	0.37	0.75	0.14	8.01	0.29	2.24	1.53	0.85	AAA560.CD3.X2.Y5.tile.tissue.png	103	1	2000	103	cd5fb76f03078fea09da2475c4813e68	0	0	0	0	0	0	0	0	0	0	0	0	0	/home/dhl_ec/bnelissen/Slides/CD3_manuscript/CD3_slides/AAA560.CD3/AAA560.CD3.run1	255	0.7	0.06	0.7	0.06	-7.43691634438	-10.0453674455	0.615102016897	0.166902738281
157.0	3571427.0	72.0	11968.0	3571427.0	4000000.0	2.0	2.0	2.24	2.83	1.26	0.0500000000002	6.65	0.37	0.76	0.0699999999997	9.42	0.360000000001	2.34	1.91	0.43	AAA560.CD3.X2.Y6.tile.tissue.png	104	1	2000	104	4765d663bfd52477048c78834eea9b26	0	0	0	0	0	0	0	0	0	0	0	0	0	/home/dhl_ec/bnelissen/Slides/CD3_manuscript/CD3_slides/AAA560.CD3/AAA560.CD3.run1	255	0.7	0.06	0.7	0.06	-7.8697323586	-11.746291655	0.711613878331	0.103125375
0.0	3999083.0	0.0	8160.0	3999083.0	4000000.0	0.0	1.0	1.02	2.71	1.21	0.0500000000002	6.44	0.37	0.74	0.0599999999999	8.42	0.29	2.21	1.66	0.49	AAA560.CD3.X2.Y7.tile.tissue.png	105	1	2000	105	ec055ebcc833e262a18bd3f13f59faac	0	0	0	0	0	0	0	0	0	0	0	0	0	/home/dhl_ec/bnelissen/Slides/CD3_manuscript/CD3_slides/AAA560.CD3/AAA560.CD3.run1	255	0.7	0.06	0.7	0.06	0.0	-11.7162711607	0.261757992395	0.047688611599
2533.0	3996944.0	880.0	8244.0	3996944.0	4000000.0	26.0	1.0	1.19	1.67	1.14	0.0499999999997	6.39	0.37	0.75	0.0599999999999	9.82	0.38	2.19	1.61	0.49	AAA560.CD3.X2.Y8.tile.tissue.png	106	1	2000	106	ba9e3e2c4ef27ce6254ba5bcdcdb2498	0	0	0	0	0	0	0	0	0	0	0	0	0	/home/dhl_ec/bnelissen/Slides/CD3_manuscript/CD3_slides/AAA560.CD3/AAA560.CD3.run1	255	0.7	0.06	0.7	0.06	-7.28173360669	-11.6530024755	0.434991423536	0.0671771552734
519.0	3379254.0	112.0	8258.0	3379254.0	4000000.0	1.0	1.0	0.83	1.27	1.14	0.04	6.58	0.38	0.74	0.0799999999999	9.24	0.35	2.38	1.52	0.42	AAA560.CD3.X2.Y9.tile.tissue.png	107	1	2000	107	6ccb8eefb3e80a42c289521c4d431f0f	0	0	0	0	0	0	0	0	0	0	0	0	0	/home/dhl_ec/bnelissen/Slides/CD3_manuscript/CD3_slides/AAA560.CD3/AAA560.CD3.run1	255	0.7	0.06	0.7	0.06	-7.77666779293	-10.6994698942	0.664779660628	0.11585315625
3637.0	3121475.0	1636.0	9424.0	3121475.0	4000000.0	40.0	1.0	0.93	1.63	1.14	0.0500000000002	6.46	0.37	0.75	0.1	9.08	0.35	2.36	1.52	0.57	AAA560.CD3.X3.Y10.tile.tissue.png	108	1	2000	108	41262b77d82d1d816407b2c5a8053aa9	0	0	0	0	0	0	0	0	0	0	0	0	0	/home/dhl_ec/bnelissen/Slides/CD3_manuscript/CD3_slides/AAA560.CD3/AAA560.CD3.run1	255	0.7	0.06	0.7	0.06	-7.62952892208	-11.1775552462	0.908765784518	0.195723554687
132.0	235325.0	77.0	3294.0	235325.0	4000000.0	2.0	2.0	1.08	1.38	1.17	0.0600000000004	6.73	0.37	0.81	0.2	6.9	0.22	2.22	1.52	0.369999999999	AAA560.CD3.X3.Y11.tile.tissue.png	109	1	2000	109	ffa28f708769b4ceae547d3a1cb3383f	0	0	0	0	0	0	0	0	0	0	0	0	0	/home/dhl_ec/bnelissen/Slides/CD3_manuscript/CD3_slides/AAA560.CD3/AAA560.CD3.run1	255	0.7	0.06	0.7	0.06	-6.8911991785	-11.008545883	1.05244242139	1.69872732373
0.0	0.0	0.0	0.0	0.0	4000000.0	0.0	0.0	1.04	1.16	1.17	0.0599999999999	5.51	0.3	0.87	0.23	4.76	0.21	2.28	1.51	0.37	AAA560.CD3.X3.Y2.tile.tissue.png	110	1	2000	110	40f7bddd28d80dac2ac8e14aab52c883	0	0	0	0	0	0	0	0	0	0	0	0	0	/home/dhl_ec/bnelissen/Slides/CD3_manuscript/CD3_slides/AAA560.CD3/AAA560.CD3.run1	255	1.0	0.06	1.0	0.06	0.0	0.0	0.0	8.823394
797.0	848035.0	391.0	10476.0	848035.0	4000000.0	8.0	4.0	1.98	3.06	1.18	0.0500000000002	6.84	0.38	0.78	0.18	7.37	0.36	2.39	1.52	0.38	AAA560.CD3.X3.Y3.tile.tissue.png	111	1	2000	111	6237362e26f0b1243892bf7dc2ac41b5	0	0	0	0	0	0	0	0	0	0	0	0	0	/home/dhl_ec/bnelissen/Slides/CD3_manuscript/CD3_slides/AAA560.CD3/AAA560.CD3.run1	255	0.7	0.06	0.7	0.06	-7.73217282831	-11.471579856	1.78400904061	0.933805960937
3226.0	2992045.0	1215.0	16491.0	2992045.0	4000000.0	26.0	3.0	1.36	1.25	1.14	0.0700000000002	7.24	0.38	0.76	0.0999999999999	9.1	0.36	2.26	1.52	0.41	AAA560.CD3.X3.Y4.tile.tissue.png	112	1	2000	112	8dad6bfece09da2f0bc5047eaa873034	0	0	0	0	0	0	0	0	0	0	0	0	0	/home/dhl_ec/bnelissen/Slides/CD3_manuscript/CD3_slides/AAA560.CD3/AAA560.CD3.run1	255	0.7	0.06	0.7	0.06	-8.22272147351	-11.3465376022	1.51036183278	0.365039375
17704.0	2390543.0	5013.0	8786.0	2390543.0	4000000.0	93.0	2.0	1.0	1.87	1.14	0.0699999999997	7.01	0.37	0.75	0.12	8.75	0.31	2.19	1.52	0.39	AAA560.CD3.X3.Y5.tile.tissue.png	113	1	2000	113	58461eb192e3ad4aa119edd6150e2b33	0	0	0	0	0	0	0	0	0	0	0	0	0	/home/dhl_ec/bnelissen/Slides/CD3_manuscript/CD3_slides/AAA560.CD3/AAA560.CD3.run1	255	0.7	0.06	0.7	0.06	-8.43656538741	-10.834681516	0.92108869762	0.258494984375
5881.0	2715206.0	2387.0	19120.0	2715206.0	4000000.0	52.0	7.0	0.97	2.07	1.12	0.0500000000002	6.61	0.37	0.74	0.11	8.85	0.32	2.26	1.54	0.46	AAA560.CD3.X3.Y6.tile.tissue.png	114	1	2000	114	76127097edefb3f10bb039d7001ec4eb	0	0	0	0	0	0	0	0	0	0	0	0	0	/home/dhl_ec/bnelissen/Slides/CD3_manuscript/CD3_slides/AAA560.CD3/AAA560.CD3.run1	255	0.7	0.06	0.7	0.06	-8.30376037872	-11.9545753339	1.35407397693	0.235192945313
3101.0	3891954.0	1309.0	9386.0	3891954.0	4000000.0	27.0	1.0	1.32	3.1	1.17	0.0500000000002	6.35	0.37	0.74	0.0600000000004	9.52	0.36	2.19	1.52	0.41	AAA560.CD3.X3.Y7.tile.tissue.png	115	1	2000	115	f63ceba5e96ff6f306dd1bf7d9999112	0	0	0	0	0	0	0	0	0	0	0	0	0	/home/dhl_ec/bnelissen/Slides/CD3_manuscript/CD3_slides/AAA560.CD3/AAA560.CD3.run1	255	0.7	0.06	0.7	0.06	-8.27460722868	-11.2850761316	0.84313044125	0.0875516918945
0.0	3997534.0	0.0	8280.0	3997534.0	4000000.0	0.0	1.0	2.08	3.48	1.13	0.04	7.45	0.37	0.76	0.0500000000002	9.16	0.3	2.18	1.52	0.42	AAA560.CD3.X3.Y8.tile.tissue.png	116	1	2000	116	e713084e850e460faa51cb7a1b79b82a	0	0	0	0	0	0	0	0	0	0	0	0	0	/home/dhl_ec/bnelissen/Slides/CD3_manuscript/CD3_slides/AAA560.CD3/AAA560.CD3.run1	255	0.7	0.06	0.7	0.06	-8.12433865124	-11.8101633898	0.418317958634	0.0367113076401
64.0	3997338.0	34.0	8315.0	3997338.0	4000000.0	1.0	1.0	2.46	2.44	1.12	0.0499999999997	6.29	0.38	0.74	0.0599999999999	9.59	0.36	2.18	1.52	0.41	AAA560.CD3.X3.Y9.tile.tissue.png	117	1	2000	117	157996fd5a2ceaba89e5c72924f87579	0	0	0	0	0	0	0	0	0	0	0	0	0	/home/dhl_ec/bnelissen/Slides/CD3_manuscript/CD3_slides/AAA560.CD3/AAA560.CD3.run1	255	0.7	0.06	0.7	0.06	-7.95834852167	-11.8088012463	0.607394363594	0.0559549660645
8639.0	3974118.0	3238.0	9819.0	3974118.0	4000000.0	67.0	1.0	2.37	3.42	1.09	0.0499999999997	7.3	0.38	0.74	0.0499999999997	9.69	0.37	2.17	1.52	0.41	AAA560.CD3.X4.Y10.tile.tissue.png	118	1	2000	118	7971099d67c2337db5b22987645345bb	0	0	0	0	0	0	0	0	0	0	0	0	0	/home/dhl_ec/bnelissen/Slides/CD3_manuscript/CD3_slides/AAA560.CD3/AAA560.CD3.run1	255	0.7	0.06	0.7	0.06	-8.63302533451	-12.0034990442	1.07644259452	0.13087823584
64.0	3267763.0	34.0	12860.0	3267763.0	4000000.0	1.0	4.0	3.06	4.0	1.11	0.0500000000002	6.9	0.37	0.73	0.0900000000001	9.04	0.38	2.22	1.52	0.4	AAA560.CD3.X4.Y11.tile.tissue.png	119	1	2000	119	9cb18315a5c27862e9ca3c0a51a480ac	0	0	0	0	0	0	0	0	0	0	0	0	0	/home/dhl_ec/bnelissen/Slides/CD3_manuscript/CD3_slides/AAA560.CD3/AAA560.CD3.run1	255	0.7	0.06	0.7	0.06	-7.82804297885	-11.4978869845	1.07257771255	0.269885164063
0.0	276451.0	0.0	4527.0	276451.0	4000000.0	0.0	4.0	0.8	1.15	1.11	0.0599999999999	6.79	0.38	0.8	0.2	6.57	0.15	2.13	1.51	0.48	AAA560.CD3.X4.Y12.tile.tissue.png	120	1	2000	120	44042fde511fdba43498329c98abee5e	0	0	0	0	0	0	0	0	0	0	0	0	0	/home/dhl_ec/bnelissen/Slides/CD3_manuscript/CD3_slides/AAA560.CD3/AAA560.CD3.run1	255	0.7	0.06	0.7	0.06	-8.62531894078	-11.8846426222	3.15390058831	1.97253337305
3650.0	1030872.0	1200.0	6080.0	1030872.0	4000000.0	22.0	1.0	1.46	2.02	1.11	0.0499999999997	6.8	0.39	0.75	0.17	7.56	0.25	2.16	1.54	0.46	AAA560.CD3.X4.Y2.tile.tissue.png	121	1	2000	121	4c28b950185774cd6d068a582b77e243	0	0	0	0	0	0	0	0	0	0	0	0	0	/home/dhl_ec/bnelissen/Slides/CD3_manuscript/CD3_slides/AAA560.CD3/AAA560.CD3.run1	255	0.7	0.06	0.7	0.06	-8.43512053695	-11.0175704467	1.6126001158	0.648271894531
17995.0	2751130.0	6238.0	9535.0	2751130.0	4000000.0	126.0	1.0	1.43	2.24	1.13	0.04	6.99	0.39	0.74	0.11	8.98	0.34	2.24	1.56	0.47	AAA560.CD3.X4.Y3.tile.tissue.png	122	1	2000	122	366221241aa0a8f933efb3df50e326c0	0	0	0	0	0	0	0	0	0	0	0	0	0	/home/dhl_ec/bnelissen/Slides/CD3_manuscript/CD3_slides/AAA560.CD3/AAA560.CD3.run1	255	0.7	0.06	0.7	0.06	-9.03088530087	-11.5495369542	2.98727199755	0.4254878125
35118.0	1382192.0	12823.0	7791.0	1382192.0	4000000.0	251.0	2.0	1.09	1.8	1.11	0.0499999999997	6.86	0.38	0.73	0.16	8.1	0.27	2.21	1.51	0.44	AAA560.CD3.X4.Y4.tile.tissue.png	123	1	2000	123	e8e24dc355a5a00f0eca363a6d534243	0	0	0	0	0	0	0	0	0	0	0	0	0	/home/dhl_ec/bnelissen/Slides/CD3_manuscript/CD3_slides/AAA560.CD3/AAA560.CD3.run1	255	0.7	0.06	0.7	0.06	-8.94309256156	-11.3849684045	1.48795954169	0.30344046875
109214.0	1881328.0	37273.0	13604.0	1881328.0	4000000.0	706.0	4.0	1.16	2.0	1.11	0.0500000000002	6.78	0.37	0.739999999999	0.14	9.16	0.32	2.22	1.52	0.59	AAA560.CD3.X4.Y5.tile.tissue.png	124	1	2000	124	e99c66c5ac8bca3e7de6d7eddd3f4459	0	0	0	0	0	0	0	0	0	0	0	0	0	/home/dhl_ec/bnelissen/Slides/CD3_manuscript/CD3_slides/AAA560.CD3/AAA560.CD3.run1	255	0.7	0.06	0.7	0.06	-9.34882236885	-12.4683073979	1.67943654085	0.313842351563
364141.0	3620606.0	123559.0	16977.0	3620606.0	4000000.0	2359.0	1.0	1.8	2.83	1.14	0.04	7.89	0.59	1.07	0.0699999999997	12.18	0.42	2.22	1.51	0.5	AAA560.CD3.X4.Y6.tile.tissue.png	125	1	2000	125	a0830cd1c0dab3bc5839a1618cc0ae86	0	0	0	0	0	0	0	0	0	0	0	0	0	/home/dhl_ec/bnelissen/Slides/CD3_manuscript/CD3_slides/AAA560.CD3/AAA560.CD3.run1	255	0.7	0.0952928314438	0.7	0.0952928314438	-9.3974431734	-13.3052338332	2.06033806633	0.442661023438
305159.0	3991894.0	103448.0	8416.0	3991894.0	4000000.0	1959.0	1.0	1.97	2.66	1.14	0.0500000000002	6.75	0.37	0.74	0.0599999999999	12.11	0.42	2.31	1.52	0.65	AAA560.CD3.X4.Y7.tile.tissue.png	126	1	2000	126	3289def849a0a122eac8ab5b75be9cc4	0	0	0	0	0	0	0	0	0	0	0	0	0	/home/dhl_ec/bnelissen/Slides/CD3_manuscript/CD3_slides/AAA560.CD3/AAA560.CD3.run1	255	0.7	0.0605289830367	0.7	0.0605289830367	-9.42980754597	-13.1479429311	1.24999643693	0.454705372437
57662.0	3999773.0	21081.0	8020.0	3999773.0	4000000.0	411.0	1.0	1.04	1.09	1.13	0.0499999999997	6.91	0.37	0.74	0.0599999999999	10.12	0.39	2.16	1.52	0.43	AAA560.CD3.X4.Y8.tile.tissue.png	127	1	2000	127	1cbe23476e1376dfd515a44bf5c5260a	0	0	0	0	0	0	0	0	0	0	0	0	0	/home/dhl_ec/bnelissen/Slides/CD3_manuscript/CD3_slides/AAA560.CD3/AAA560.CD3.run1	255	0.7	0.06	0.7	0.06	-9.12083417876	-12.3356175072	0.922119865443	0.235005594116
14194.0	4000000.0	6087.0	7996.0	4000000.0	4000000.0	132.0	1.0	1.19	1.39	1.1	0.04	6.43	0.3	0.74	0.0500000000002	10.39	0.41	2.16	1.52	0.41	AAA560.CD3.X4.Y9.tile.tissue.png	128	1	2000	128	8d01fd2395f917ea5a4dbd7061d91873	0	0	0	0	0	0	0	0	0	0	0	0	0	/home/dhl_ec/bnelissen/Slides/CD3_manuscript/CD3_slides/AAA560.CD3/AAA560.CD3.run1	255	0.7	0.06	0.7	0.06	-8.5848394633	-11.6955436623	0.546692211952	0.0892223113518
0.0	0.0	0.0	0.0	0.0	4000000.0	0.0	0.0	1.05	1.61	1.41	0.0799999999999	5.57	0.3	0.84	0.22	4.67	0.13	2.02	1.51	0.37	AAA560.CD3.X5.Y1.tile.tissue.png	129	1	2000	129	a0440ca3897b0a55f77cd98118da77a3	0	0	0	0	0	0	0	0	0	0	0	0	0	/home/dhl_ec/bnelissen/Slides/CD3_manuscript/CD3_slides/AAA560.CD3/AAA560.CD3.run1	255	1.0	0.06	1.0	0.06	0.0	0.0	0.0	8.3086385
38793.0	3995517.0	13332.0	8372.0	3995517.0	4000000.0	251.0	1.0	1.2	2.82	1.13	0.04	6.57	0.36	0.74	0.0599999999999	9.94	0.37	2.15	1.53	0.4	AAA560.CD3.X5.Y10.tile.tissue.png	130	1	2000	130	d8fc2a3f26b7f6e16c580a7a4ff46286	0	0	0	0	0	0	0	0	0	0	0	0	0	/home/dhl_ec/bnelissen/Slides/CD3_manuscript/CD3_slides/AAA560.CD3/AAA560.CD3.run1	255	0.7	0.06	0.7	0.06	-8.90151730503	-12.0732873875	0.710992059362	0.171588030853
859.0	3836564.0	420.0	13370.0	3836564.0	4000000.0	9.0	2.0	2.51	1.88	1.22	0.0499999999997	10.7	0.37	0.74	0.0700000000002	9.6	0.38	2.2	1.52	0.41	AAA560.CD3.X5.Y11.tile.tissue.png	131	1	2000	131	c6815ed11ad877b3103a81cdf6f457ae	0	0	0	0	0	0	0	0	0	0	0	0	0	/home/dhl_ec/bnelissen/Slides/CD3_manuscript/CD3_slides/AAA560.CD3/AAA560.CD3.run1	255	0.7	0.06	0.7	0.06	-8.60874749281	-12.3007399846	1.26696405753	0.140882886719
0.0	2281638.0	0.0	12751.0	2281638.0	4000000.0	0.0	1.0	1.27	1.78	1.63	0.0599999999999	6.52	0.57	1.25	0.18	9.16	0.22	2.2	1.53	0.39	AAA560.CD3.X5.Y12.tile.tissue.png	132	1	2000	132	c81fd0440b483161b829910075cb7d48	0	0	0	0	0	0	0	0	0	0	0	0	0	/home/dhl_ec/bnelissen/Slides/CD3_manuscript/CD3_slides/AAA560.CD3/AAA560.CD3.run1	255	0.7	0.06	0.7	0.06	-7.64319186716	-11.2973658194	1.89919020001	0.437807171875
120.0	17801.0	46.0	884.0	17801.0	2472000.0	1.0	2.0	0.74	1.12	0.68	0.04	4.12	0.23	0.55	0.13	4.11	0.13	1.27	1.02	0.23	AAA560.CD3.X5.Y13.tile.tissue.png	133	1	2000	133	c328c5562f5645fa3a739dd25ecdcf14	0	0	0	0	0	0	0	0	0	0	0	0	0	/home/dhl_ec/bnelissen/Slides/CD3_manuscript/CD3_slides/AAA560.CD3/AAA560.CD3.run1	255	0.7	0.06	0.7	0.06	-9.06906197904	-12.1843848524	2.59623337004	2.80188475101
3812.0	2140927.0	1542.0	13624.0	2140927.0	4000000.0	34.0	5.0	0.83	1.12	1.17	0.0500000000002	6.68	0.44	0.74	0.13	8.28	0.29	2.18	1.57	0.39	AAA560.CD3.X5.Y2.tile.tissue.png	134	1	2000	134	44ff86f0cb71294d5593106b93d7b18c	0	0	0	0	0	0	0	0	0	0	0	0	0	/home/dhl_ec/bnelissen/Slides/CD3_manuscript/CD3_slides/AAA560.CD3/AAA560.CD3.run1	255	0.7	0.06	0.7	0.06	-8.82028622386	-11.7249648731	2.19001316353	0.435352414063
11876.0	1104195.0	4527.0	11539.0	1104195.0	4000000.0	96.0	2.0	1.25	2.31	1.1	0.04	6.97	0.58	0.88	0.17	7.57	0.25	2.13	1.52	0.57	AAA560.CD3.X5.Y3.tile.tissue.png	135	1	2000	135	754741d5d89174bcb29851835215da14	0	0	0	0	0	0	0	0	0	0	0	0	0	/home/dhl_ec/bnelissen/Slides/CD3_manuscript/CD3_slides/AAA560.CD3/AAA560.CD3.run1	255	0.7	0.06	0.7	0.06	-9.31434361147	-11.5534554967	2.75804952252	0.326386492187
16477.0	752955.0	6322.0	10444.0	752955.0	4000000.0	127.0	6.0	1.32	1.35	1.1	0.0599999999999	6.82	0.58	0.87	0.18	7.43	0.25	2.16	1.52	0.39	AAA560.CD3.X5.Y4.tile.tissue.png	136	1	2000	136	f8ef5f32f0b468a5b02dbd5903ceb0ca	0	0	0	0	0	0	0	0	0	0	0	0	0	/home/dhl_ec/bnelissen/Slides/CD3_manuscript/CD3_slides/AAA560.CD3/AAA560.CD3.run1	255	0.7	0.06	0.7	0.06	-9.27637918911	-11.642531799	2.48005125133	0.478134835938
0.0	0.0	0.0	0.0	0.0	4000000.0	0.0	0.0	0.74	1.31	1.16	0.0599999999999	5.52	0.3	0.82	0.21	4.86	0.2	1.99	1.52	0.52	AAA560.CD3.X5.Y5.tile.tissue.png	137	1	2000	137	e74573d6f76f446d06850ff6a3c37a16	0	0	0	0	0	0	0	0	0	0	0	0	0	/home/dhl_ec/bnelissen/Slides/CD3_manuscript/CD3_slides/AAA560.CD3/AAA560.CD3.run1	255	1.0	0.06	1.0	0.06	0.0	0.0	0.0	9.807892
6083.0	254507.0	2527.0	5144.0	254507.0	4000000.0	54.0	1.0	0.92	1.93	1.77	0.0799999999999	6.77	0.37	0.78	0.2	7.17	0.22	2.14	1.52	0.54	AAA560.CD3.X5.Y6.tile.tissue.png	138	1	2000	138	5825a07d9e5acb1315b3c7624035e925	0	0	0	0	0	0	0	0	0	0	0	0	0	/home/dhl_ec/bnelissen/Slides/CD3_manuscript/CD3_slides/AAA560.CD3/AAA560.CD3.run1	255	0.7	0.06	0.7	0.06	-9.45052486507	-12.3479147804	2.83503994998	2.17950021094
42382.0	887697.0	14070.0	7222.0	887697.0	4000000.0	272.0	1.0	0.99	1.27	1.34	0.0599999999999	6.74	0.38	0.75	0.19	7.95	0.25	2.2	1.52	0.39	AAA560.CD3.X5.Y7.tile.tissue.png	139	1	2000	139	051ec04a93fc3fced2522ba5591f7322	0	0	0	0	0	0	0	0	0	0	0	0	0	/home/dhl_ec/bnelissen/Slides/CD3_manuscript/CD3_slides/AAA560.CD3/AAA560.CD3.run1	255	0.7	0.06	0.7	0.06	-9.39292089783	-11.7666481416	1.87974985824	0.5452986875
238131.0	1935321.0	77320.0	16100.0	1935321.0	4000000.0	1434.0	11.0	1.21	1.82	1.18	0.0500000000002	7.07	0.57	1.08	0.15	10.44	0.48	2.41	1.53	0.51	AAA560.CD3.X5.Y8.tile.tissue.png	140	1	2000	140	ccfdf17ebd916da7c20938b1c555a86c	0	0	0	0	0	0	0	0	0	0	0	0	0	/home/dhl_ec/bnelissen/Slides/CD3_manuscript/CD3_slides/AAA560.CD3/AAA560.CD3.run1	255	0.7	0.06	0.7	0.06	-9.00143429917	-12.2895422594	1.62539774508	0.354024039063
277534.0	3678152.0	93663.0	13558.0	3678152.0	4000000.0	1796.0	2.0	0.92	1.52	1.1	0.0500000000002	6.83	0.37	0.74	0.0700000000002	12.18	0.41	2.21	1.53	0.44	AAA560.CD3.X5.Y9.tile.tissue.png	141	1	2000	141	e8412c642c01d900f2c7d1bb3df7352c	0	0	0	0	0	0	0	0	0	0	0	0	0	/home/dhl_ec/bnelissen/Slides/CD3_manuscript/CD3_slides/AAA560.CD3/AAA560.CD3.run1	255	0.7	0.0815604059334	0.7	0.0815604059334	-9.20460827032	-13.0475040705	1.38796799595	0.500455792969
0.0	2789.0	0.0	240.0	2789.0	4000000.0	0.0	1.0	1.03	1.17	1.23	0.0499999999997	6.47	0.37	0.88	0.21	6.28	0.14	2.04	1.52	0.74	AAA560.CD3.X6.Y0.tile.tissue.png	142	1	2000	142	317e8ca8b6d5f12f4f23ace6f6345a1a	0	0	0	0	0	0	0	0	0	0	0	0	0	/home/dhl_ec/bnelissen/Slides/CD3_manuscript/CD3_slides/AAA560.CD3/AAA560.CD3.run1	255	0.7	0.06	0.7	0.06	-7.32451876283	-12.7616788866	1.58240963176	0.749371151489
0.0	1108975.0	0.0	6600.0	1108975.0	4000000.0	0.0	3.0	1.12	1.57	1.22	0.0500000000002	7.09	0.37	0.73	0.18	7.09	0.18	2.16	1.52	0.47	AAA560.CD3.X6.Y1.tile.tissue.png	143	1	2000	143	92e29903679b0a61e386c8e08229b947	0	0	0	0	0	0	0	0	0	0	0	0	0	/home/dhl_ec/bnelissen/Slides/CD3_manuscript/CD3_slides/AAA560.CD3/AAA560.CD3.run1	255	0.7	0.06	0.7	0.06	-7.79282274932	-11.463217314	2.77484863354	0.545549707031
289706.0	3729705.0	97158.0	11304.0	3729705.0	4000000.0	1872.0	1.0	1.02	1.36	1.21	0.04	6.8	0.44	0.75	0.0599999999999	12.32	0.41	2.24	1.57	0.650000000001	AAA560.CD3.X6.Y10.tile.tissue.png	144	1	2000	144	9b74338d47853f8242b9fff5b9ec14b0	0	0	0	0	0	0	0	0	0	0	0	0	0	/home/dhl_ec/bnelissen/Slides/CD3_manuscript/CD3_slides/AAA560.CD3/AAA560.CD3.run1	255	0.7	0.0780029855815	0.7	0.0780029855815	-9.49082953831	-13.2077786967	1.77888486238	0.5540185625
3773.0	3362857.0	1432.0	12306.0	3362857.0	4000000.0	29.0	4.0	0.85	1.0	1.14	0.0500000000002	6.92	0.380000000001	0.76	0.0899999999997	9.27	0.35	2.28	1.51	0.42	AAA560.CD3.X6.Y11.tile.tissue.png	145	1	2000	145	b7414b5f895f7d0b662f3b06505e20cd	0	0	0	0	0	0	0	0	0	0	0	0	0	/home/dhl_ec/bnelissen/Slides/CD3_manuscript/CD3_slides/AAA560.CD3/AAA560.CD3.run1	255	0.7	0.06	0.7	0.06	-8.4873414324	-11.6735025919	1.21472088714	0.147710160156
0.0	1200360.0	0.0	12893.0	1200360.0	4000000.0	0.0	11.0	0.94	2.21	1.15	0.0499999999997	7.13	0.37	0.74	0.16	7.09	0.21	2.42	1.52	0.39	AAA560.CD3.X6.Y12.tile.tissue.png	146	1	2000	146	fa04c11875a63a15e6618bcc29608c46	0	0	0	0	0	0	0	0	0	0	0	0	0	/home/dhl_ec/bnelissen/Slides/CD3_manuscript/CD3_slides/AAA560.CD3/AAA560.CD3.run1	255	0.7	0.06	0.7	0.06	-8.5053613571	-11.3174640357	1.74375577617	0.401067222656
138.0	321164.0	72.0	4729.0	321164.0	2472000.0	2.0	4.0	1.08	1.47	0.72	0.04	4.36	0.23	0.49	0.12	4.2	0.14	1.32	0.93	0.24	AAA560.CD3.X6.Y13.tile.tissue.png	147	1	2000	147	0908cea8e5bc9a7de97cece24ad09db0	0	0	0	0	0	0	0	0	0	0	0	0	0	/home/dhl_ec/bnelissen/Slides/CD3_manuscript/CD3_slides/AAA560.CD3/AAA560.CD3.run1	255	0.7	0.06	0.7	0.06	-8.50610122419	-11.9249281659	2.59947431639	3.09514725867
384.0	3342048.0	172.0	25739.0	3342048.0	4000000.0	4.0	6.0	3.42	2.61	1.11	0.0500000000002	7.33	0.4	0.78	0.0899999999997	9.36	0.36	2.25	1.62	0.42	AAA560.CD3.X6.Y2.tile.tissue.png	148	1	2000	148	e343b65e91ff6718d3e4a2d9576e193e	0	0	0	0	0	0	0	0	0	0	0	0	0	/home/dhl_ec/bnelissen/Slides/CD3_manuscript/CD3_slides/AAA560.CD3/AAA560.CD3.run1	255	0.7	0.06	0.7	0.06	-8.97346401309	-11.7903195911	2.5698251311	0.35743928125
92237.0	2752702.0	33976.0	15631.0	2752702.0	4000000.0	662.0	2.0	2.8	2.62	1.11	0.0500000000002	6.8	0.38	0.74	0.0999999999999	9.45	0.34	2.39	2.02	0.63	AAA560.CD3.X6.Y3.tile.tissue.png	149	1	2000	149	262678b911104b9cb134782a10ac5c33	0	0	0	0	0	0	0	0	0	0	0	0	0	/home/dhl_ec/bnelissen/Slides/CD3_manuscript/CD3_slides/AAA560.CD3/AAA560.CD3.run1	255	0.7	0.06	0.7	0.06	-9.50624086068	-11.9590615193	2.1804308193	0.441718546875
9452.0	742913.0	4426.0	5820.0	742913.0	4000000.0	103.0	2.0	1.1	1.43	1.1	0.0599999999999	6.72	0.37	0.78	0.18	7.2	0.24	2.17	1.54	0.67	AAA560.CD3.X6.Y4.tile.tissue.png	150	1	2000	150	d0f37eab585ab179ac37cfb93cc35897	0	0	0	0	0	0	0	0	0	0	0	0	0	/home/dhl_ec/bnelissen/Slides/CD3_manuscript/CD3_slides/AAA560.CD3/AAA560.CD3.run1	255	0.7	0.06	0.7	0.06	-8.99298180346	-11.4828390413	1.99502924439	1.36632517578
0.0	0.0	0.0	0.0	0.0	4000000.0	0.0	0.0	1.47	2.9	1.1	0.0599999999999	5.55	0.3	0.88	0.21	4.69	0.13	1.98	1.52	0.55	AAA560.CD3.X6.Y7.tile.tissue.png	151	1	2000	151	2ac66e2715015003e19a68a33399d2a5	0	0	0	0	0	0	0	0	0	0	0	0	0	/home/dhl_ec/bnelissen/Slides/CD3_manuscript/CD3_slides/AAA560.CD3/AAA560.CD3.run1	255	1.0	0.06	1.0	0.06	0.0	0.0	0.0	5.5312395
0.0	1911.0	0.0	204.0	1911.0	4000000.0	0.0	1.0	1.65	3.16	1.11	0.0599999999999	6.58	0.37	0.83	0.21	5.83	0.14	2.07	1.52	0.9	AAA560.CD3.X6.Y8.tile.tissue.png	152	1	2000	152	b3a2dab5e59745da4c9fab4d4ff2812c	0	0	0	0	0	0	0	0	0	0	0	0	0	/home/dhl_ec/bnelissen/Slides/CD3_manuscript/CD3_slides/AAA560.CD3/AAA560.CD3.run1	255	0.7	0.06	0.7	0.06	0.0	-12.2361288239	1.64622809761	4.30400380597
38054.0	851922.0	13948.0	8690.0	851922.0	4000000.0	282.0	5.0	2.03	1.95	1.26	0.0600000000004	6.76	0.38	0.74	0.18	7.63	0.25	2.17	1.53	0.83	AAA560.CD3.X6.Y9.tile.tissue.png	153	1	2000	153	356da8b022a933f83258a71d3a1fc34f	0	0	0	0	0	0	0	0	0	0	0	0	0	/home/dhl_ec/bnelissen/Slides/CD3_manuscript/CD3_slides/AAA560.CD3/AAA560.CD3.run1	255	0.7	0.06	0.7	0.06	-9.6211922515	-12.0971112247	2.95078814107	0.756760898438
0.0	16858.0	0.0	636.0	16858.0	4000000.0	0.0	1.0	3.27	3.23	1.12	0.0599999999999	6.54	0.37	0.86	0.21	5.77	0.13	2.06	1.52	0.55	AAA560.CD3.X7.Y0.tile.tissue.png	154	1	2000	154	919d5b45d1e07eae4b0f3ed3cab22a5a	0	0	0	0	0	0	0	0	0	0	0	0	0	/home/dhl_ec/bnelissen/Slides/CD3_manuscript/CD3_slides/AAA560.CD3/AAA560.CD3.run1	255	0.7	0.06	0.7	0.06	0.0	-11.7033928186	0.0852286478763	4.74246975525
634.0	1971049.0	186.0	16633.0	1971049.0	4000000.0	4.0	13.0	3.15	2.39	1.15	0.04	6.87	0.38	0.73	0.14	8.02	0.29	2.24	1.52	0.59	AAA560.CD3.X7.Y1.tile.tissue.png	155	1	2000	155	c55c3a1a7ff4dbaa413ea2cc3a7f704b	0	0	0	0	0	0	0	0	0	0	0	0	0	/home/dhl_ec/bnelissen/Slides/CD3_manuscript/CD3_slides/AAA560.CD3/AAA560.CD3.run1	255	0.7	0.06	0.7	0.06	-9.09610427626	-11.1754659883	3.06095900742	0.414666523437
260368.0	2849241.0	84578.0	12378.0	2849241.0	4000000.0	1605.0	1.0	2.52	3.92	1.16	0.0500000000002	7.26	0.39	0.75	0.0999999999999	12.31	0.36	2.19	1.53	0.659999999999	AAA560.CD3.X7.Y10.tile.tissue.png	156	1	2000	156	a7904dcc7a4a1ba60894e99f3592bc2a	0	0	0	0	0	0	0	0	0	0	0	0	0	/home/dhl_ec/bnelissen/Slides/CD3_manuscript/CD3_slides/AAA560.CD3/AAA560.CD3.run1	255	0.7	0.0661655976652	0.7	0.0661655976652	-9.41399698309	-12.1466224904	2.19760250251	0.55408753125
15298.0	3968666.0	6508.0	10638.0	3968666.0	4000000.0	142.0	1.0	1.92	2.3	1.34	0.04	6.58	0.37	0.73	0.0599999999999	9.71	0.37	2.36	1.58	0.41	AAA560.CD3.X7.Y11.tile.tissue.png	157	1	2000	157	add65deacd39656a45f66d316805e7dc	0	0	0	0	0	0	0	0	0	0	0	0	0	/home/dhl_ec/bnelissen/Slides/CD3_manuscript/CD3_slides/AAA560.CD3/AAA560.CD3.run1	255	0.7	0.06	0.7	0.06	-9.20319323799	-11.9765838344	1.21526341038	0.148472800781
446.0	566560.0	213.0	15836.0	566560.0	4000000.0	6.0	5.0	1.27	2.85	1.25	0.0599999999999	6.79	0.38	0.79	0.19	7.02	0.24	2.37	1.58	0.4	AAA560.CD3.X7.Y12.tile.tissue.png	158	1	2000	158	2c005dea494a1c29b8b3f238a0a9952c	0	0	0	0	0	0	0	0	0	0	0	0	0	/home/dhl_ec/bnelissen/Slides/CD3_manuscript/CD3_slides/AAA560.CD3/AAA560.CD3.run1	255	0.7	0.06	0.7	0.06	-9.29228903645	-11.9190512004	2.73246946732	2.43926226563
363.0	3721018.0	202.0	13909.0	3721018.0	4000000.0	5.0	4.0	1.47	2.58	1.2	0.0500000000002	7.09	0.41	0.73	0.0700000000002	9.53	0.54	2.29	1.52	0.57	AAA560.CD3.X7.Y2.tile.tissue.png	159	1	2000	159	fb6363486ca96b3088e54f1279b364b8	0	0	0	0	0	0	0	0	0	0	0	0	0	/home/dhl_ec/bnelissen/Slides/CD3_manuscript/CD3_slides/AAA560.CD3/AAA560.CD3.run1	255	0.7	0.06	0.7	0.06	-8.48522652548	-11.8725520583	1.48829305868	0.130670441406
122969.0	3992369.0	44328.0	8613.0	3992369.0	4000000.0	881.0	1.0	1.68	2.26	1.12	0.0499999999997	8.72	0.53	0.74	0.0599999999999	10.89	0.4	2.17	1.52	0.52	AAA560.CD3.X7.Y3.tile.tissue.png	160	1	2000	160	cc4890c26013d4453c1e196287f6824c	0	0	0	0	0	0	0	0	0	0	0	0	0	/home/dhl_ec/bnelissen/Slides/CD3_manuscript/CD3_slides/AAA560.CD3/AAA560.CD3.run1	255	0.7	0.06	0.7	0.06	-9.57211188448	-12.8672754061	1.65816773491	0.350343953125
32338.0	675097.0	12502.0	6361.0	675097.0	4000000.0	255.0	1.0	1.06	1.31	1.14	0.0499999999997	6.78	0.38	0.85	0.19	7.56	0.25	2.1	1.67	0.55	AAA560.CD3.X7.Y4.tile.tissue.png	161	1	2000	161	0dd58f34a1b71bbe178927ee1eb3771c	0	0	0	0	0	0	0	0	0	0	0	0	0	/home/dhl_ec/bnelissen/Slides/CD3_manuscript/CD3_slides/AAA560.CD3/AAA560.CD3.run1	255	0.7	0.06	0.7	0.06	-9.18701953461	-11.5149759754	2.35813768782	0.540757320313
56.0	1328.0	39.0	165.0	1328.0	4000000.0	1.0	1.0	1.49	2.01	1.72	0.0799999999999	6.62	0.37	0.86	0.22	6.98	0.21	2.06	1.55	0.5	AAA560.CD3.X7.Y5.tile.tissue.png	162	1	2000	162	642eae74569c6b197f78aa68169e0803	0	0	0	0	0	0	0	0	0	0	0	0	0	/home/dhl_ec/bnelissen/Slides/CD3_manuscript/CD3_slides/AAA560.CD3/AAA560.CD3.run1	255	0.7	0.06	0.7	0.06	-8.96036031621	-12.4065461796	5.46742135685	3.25917548774
0.0	2657.0	0.0	234.0	2657.0	4000000.0	0.0	1.0	1.39	2.1	1.29	0.0499999999997	6.58	0.36	0.89	0.25	6.26	0.22	2.07	1.63	0.35	AAA560.CD3.X7.Y9.tile.tissue.png	163	1	2000	163	56f237e56cddd363ff7f48f5387f743a	0	0	0	0	0	0	0	0	0	0	0	0	0	/home/dhl_ec/bnelissen/Slides/CD3_manuscript/CD3_slides/AAA560.CD3/AAA560.CD3.run1	255	0.7	0.06	0.7	0.06	-7.3984547091	-12.5452961295	6.58473537222	2.22364402344
0.0	0.0	0.0	0.0	0.0	4000000.0	0.0	0.0	1.27	1.91	1.65	0.0600000000004	5.7	0.33	0.97	0.22	4.72	0.13	2.0	1.52	0.43	AAA560.CD3.X8.Y0.tile.tissue.png	164	1	2000	164	7dd87ced37545aa4d53b28a45feb06da	0	0	0	0	0	0	0	0	0	0	0	0	0	/home/dhl_ec/bnelissen/Slides/CD3_manuscript/CD3_slides/AAA560.CD3/AAA560.CD3.run1	255	1.0	0.06	1.0	0.06	0.0	0.0	0.0	6.361468
11691.0	889134.0	2889.0	13823.0	889134.0	4000000.0	61.0	7.0	0.89	1.17	1.14	0.0500000000002	6.87	0.39	0.73	0.17	7.52	0.25	2.17	1.52	0.45	AAA560.CD3.X8.Y1.tile.tissue.png	165	1	2000	165	2cb5ef8adbb97dc9d72022e928c81a60	0	0	0	0	0	0	0	0	0	0	0	0	0	/home/dhl_ec/bnelissen/Slides/CD3_manuscript/CD3_slides/AAA560.CD3/AAA560.CD3.run1	255	0.7	0.06	0.7	0.06	-9.36230920752	-11.7823005807	2.37806156657	0.351265148438
183962.0	3688798.0	63982.0	15126.0	3688798.0	4000000.0	1249.0	4.0	0.94	1.42	1.13	0.0500000000002	7.55	0.38	0.74	0.0800000000004	11.34	0.39	2.22	1.51	0.44	AAA560.CD3.X8.Y10.tile.tissue.png	166	1	2000	166	c512d8b10b362c3c7c926bc4d34f9df2	0	0	0	0	0	0	0	0	0	0	0	0	0	/home/dhl_ec/bnelissen/Slides/CD3_manuscript/CD3_slides/AAA560.CD3/AAA560.CD3.run1	255	0.7	0.0665299873338	0.7	0.0665299873338	-9.6607016086	-12.2959602584	2.5680230267	0.56963878125
10308.0	3767795.0	4300.0	17782.0	3767795.0	4000000.0	96.0	1.0	1.26	1.48	1.15	0.0499999999997	7.33	0.51	0.8	0.0700000000002	9.48	0.36	2.21	1.52	0.41	AAA560.CD3.X8.Y11.tile.tissue.png	167	1	2000	167	207374679db2cea37ea083f19f192f7a	0	0	0	0	0	0	0	0	0	0	0	0	0	/home/dhl_ec/bnelissen/Slides/CD3_manuscript/CD3_slides/AAA560.CD3/AAA560.CD3.run1	255	0.7	0.06	0.7	0.06	-9.08454956232	-11.9634726062	1.54859210576	0.149308804687
445.0	1144061.0	210.0	10258.0	1144061.0	4000000.0	6.0	2.0	3.44	2.38	1.14	0.0500000000002	7.02	0.52	0.76	0.17	7.45	0.26	2.14	1.51	0.4	AAA560.CD3.X8.Y12.tile.tissue.png	168	1	2000	168	649a13d21bfbb7101ca8bfd8f3f312c5	0	0	0	0	0	0	0	0	0	0	0	0	0	/home/dhl_ec/bnelissen/Slides/CD3_manuscript/CD3_slides/AAA560.CD3/AAA560.CD3.run1	255	0.7	0.06	0.7	0.06	-9.57919212073	-11.4496939531	3.19095688104	1.68883011719
6662.0	3911540.0	1882.0	9968.0	3911540.0	4000000.0	44.0	1.0	1.64	3.5	1.13	0.04	6.91	0.37	0.75	0.0600000000004	9.59	0.37	2.17	1.52	0.6	AAA560.CD3.X8.Y2.tile.tissue.png	169	1	2000	169	862d216fafc53751266c9789507f9a65	0	0	0	0	0	0	0	0	0	0	0	0	0	/home/dhl_ec/bnelissen/Slides/CD3_manuscript/CD3_slides/AAA560.CD3/AAA560.CD3.run1	255	0.7	0.06	0.7	0.06	-9.06533122359	-12.4904679166	1.42071841466	0.228200416016
227616.0	3992575.0	80263.0	8407.0	3992575.0	4000000.0	1638.0	1.0	2.06	2.21	1.22	0.0500000000002	6.87	0.370000000001	0.75	0.0499999999993	14.42	0.71	2.48	1.72	0.65	AAA560.CD3.X8.Y3.tile.tissue.png	170	1	2000	170	cda8e8ac5ef12f7f4ebf67ddb98bf691	0	0	0	0	0	0	0	0	0	0	0	0	0	/home/dhl_ec/bnelissen/Slides/CD3_manuscript/CD3_slides/AAA560.CD3/AAA560.CD3.run1	255	0.7	0.06	0.7	0.06	-9.36754378952	-12.6182449464	1.2586990875	0.426478906006
45304.0	871260.0	16871.0	11913.0	871260.0	4000000.0	369.0	2.0	1.14	1.48	1.48	0.0599999999995	8.01	0.49	1.26	0.299999999999	11.63	0.39	2.19	1.54	0.55	AAA560.CD3.X8.Y4.tile.tissue.png	171	1	2000	171	9e9862c1eed7676f54f95ec5a376e76b	0	0	0	0	0	0	0	0	0	0	0	0	0	/home/dhl_ec/bnelissen/Slides/CD3_manuscript/CD3_slides/AAA560.CD3/AAA560.CD3.run1	255	0.7	0.06	0.7	0.06	-9.21161018701	-12.2038216191	2.62738434473	0.306082257812
140535.0	2236725.0	49885.0	10985.0	2236725.0	4000000.0	982.0	4.0	1.22	1.7	1.12	0.0700000000006	6.95	0.610000000001	0.759999999999	0.13	9.57	0.32	2.25	1.58	0.61	AAA560.CD3.X8.Y5.tile.tissue.png	172	1	2000	172	227b6c364e355fd0b58a8df9c9313ea2	0	0	0	0	0	0	0	0	0	0	0	0	0	/home/dhl_ec/bnelissen/Slides/CD3_manuscript/CD3_slides/AAA560.CD3/AAA560.CD3.run1	255	0.7	0.06	0.7	0.06	-9.37894023374	-11.7663900434	2.1690614718	0.377879015625
63.0	51178.0	32.0	2126.0	51178.0	4000000.0	1.0	2.0	1.28	2.58	1.15	0.0500000000002	6.59	0.37	0.8	0.21	6.69	0.21	2.09	1.52	0.62	AAA560.CD3.X8.Y6.tile.tissue.png	173	1	2000	173	dfae709a337f88e9150906cc275b3032	0	0	0	0	0	0	0	0	0	0	0	0	0	/home/dhl_ec/bnelissen/Slides/CD3_manuscript/CD3_slides/AAA560.CD3/AAA560.CD3.run1	255	0.7	0.06	0.7	0.06	-8.17951856963	-12.0591740907	3.39807204353	2.13812127588
0.0	0.0	0.0	0.0	0.0	4000000.0	0.0	0.0	2.6	4.21	1.1	0.0500000000002	6.16	0.29	0.820000000001	0.21	4.81	0.13	1.99	1.52	0.549999999999	AAA560.CD3.X8.Y7.tile.tissue.png	174	1	2000	174	7868128545ec8ca41c77ff854cfba2db	0	0	0	0	0	0	0	0	0	0	0	0	0	/home/dhl_ec/bnelissen/Slides/CD3_manuscript/CD3_slides/AAA560.CD3/AAA560.CD3.run1	255	1.0	0.06	1.0	0.06	0.0	-10.0409311547	0.0	8.50265600017
0.0	0.0	0.0	0.0	0.0	4000000.0	0.0	0.0	2.47	2.32	1.14	0.0599999999995	5.65	0.3	0.859999999999	0.21	4.72	0.12	1.98	1.52	0.950000000001	AAA560.CD3.X8.Y8.tile.tissue.png	175	1	2000	175	0ef8b14f8695e03406cea081b4116dd6	0	0	0	0	0	0	0	0	0	0	0	0	0	/home/dhl_ec/bnelissen/Slides/CD3_manuscript/CD3_slides/AAA560.CD3/AAA560.CD3.run1	255	1.0	0.06	1.0	0.06	0.0	0.0	0.0	8.179227
42515.0	381159.0	15642.0	5914.0	381159.0	4000000.0	305.0	4.0	3.17	2.44	1.11	0.0600000000004	6.87	0.37	0.75	0.2	7.27	0.23	2.12	1.52	1.67	AAA560.CD3.X8.Y9.tile.tissue.png	176	1	2000	176	73788faa938e0c2e9f13a5a7df5a7cf3	0	0	0	0	0	0	0	0	0	0	0	0	0	/home/dhl_ec/bnelissen/Slides/CD3_manuscript/CD3_slides/AAA560.CD3/AAA560.CD3.run1	255	0.7	0.06	0.7	0.06	-9.37620764658	-12.0491246385	3.24520445218	0.759329148437
0.0	0.0	0.0	0.0	0.0	4000000.0	0.0	0.0	3.46	2.75	1.38	0.0599999999995	6.44	0.29	0.85	0.22	4.73	0.21	2.04	1.77	0.7	AAA560.CD3.X9.Y0.tile.tissue.png	177	1	2000	177	0658bf6f2ef56b6d65f47cc5498f5feb	0	0	0	0	0	0	0	0	0	0	0	0	0	/home/dhl_ec/bnelissen/Slides/CD3_manuscript/CD3_slides/AAA560.CD3/AAA560.CD3.run1	255	1.0	0.06	1.0	0.06	0.0	-11.8063548118	0.0	5.30750303749
55.0	1511431.0	30.0	24443.0	1511431.0	4000000.0	1.0	9.0	1.2	2.79	1.25	0.0499999999993	6.98	0.38	0.74	0.15	7.72	0.28	2.19	1.52	0.78	AAA560.CD3.X9.Y1.tile.tissue.png	178	1	2000	178	2d04af7277db802e8b6f2ab14d2fa51c	0	0	0	0	0	0	0	0	0	0	0	0	0	/home/dhl_ec/bnelissen/Slides/CD3_manuscript/CD3_slides/AAA560.CD3/AAA560.CD3.run1	255	0.7	0.06	0.7	0.06	-9.145195421	-11.4358056267	2.54494310066	0.285461875
19793.0	3865390.0	8233.0	14388.0	3865390.0	4000000.0	184.0	1.0	2.32	2.78	1.11	0.0500000000002	7.86	0.37	0.73	0.0700000000006	9.72	0.37	2.2	1.52	0.749999999999	AAA560.CD3.X9.Y10.tile.tissue.png	179	1	2000	179	4fe87ec02ab78f022b6a3b3a5cdc4564	0	0	0	0	0	0	0	0	0	0	0	0	0	/home/dhl_ec/bnelissen/Slides/CD3_manuscript/CD3_slides/AAA560.CD3/AAA560.CD3.run1	255	0.7	0.06	0.7	0.06	-9.24563959084	-11.8904058996	2.59882222005	0.22617240625
888.0	2691230.0	439.0	20027.0	2691230.0	4000000.0	12.0	9.0	1.3	2.82	1.39	0.04	7.17	0.39	0.73	0.11	8.74	0.38	2.39	1.52	0.58	AAA560.CD3.X9.Y11.tile.tissue.png	180	1	2000	180	f60efc031db37b2a70ccc1890def33cc	0	0	0	0	0	0	0	0	0	0	0	0	0	/home/dhl_ec/bnelissen/Slides/CD3_manuscript/CD3_slides/AAA560.CD3/AAA560.CD3.run1	255	0.7	0.06	0.7	0.06	-8.70679901519	-12.0685273037	1.9513460626	0.195971726563
0.0	30194.0	0.0	1444.0	30194.0	4000000.0	0.0	3.0	1.46	3.88	1.15	0.0499999999993	6.67	0.41	0.850000000001	0.21	5.94	0.23	2.11	1.59	0.49	AAA560.CD3.X9.Y12.tile.tissue.png	181	1	2000	181	4a3855cffee4ef4739a49f55e1da94cc	0	0	0	0	0	0	0	0	0	0	0	0	0	/home/dhl_ec/bnelissen/Slides/CD3_manuscript/CD3_slides/AAA560.CD3/AAA560.CD3.run1	255	0.7	0.06	0.7	0.06	0.0	-12.0469907884	2.64575329536	3.86642406616
5323.0	3465335.0	2587.0	17402.0	3465335.0	4000000.0	63.0	9.0	1.39	2.31	1.11	0.04	6.96	0.5	0.75	0.0800000000008	9.29	0.369999999999	2.4	1.77	0.599999999999	AAA560.CD3.X9.Y2.tile.tissue.png	182	1	2000	182	526f0ff84982b5b580e4f5be36cb1d18	0	0	0	0	0	0	0	0	0	0	0	0	0	/home/dhl_ec/bnelissen/Slides/CD3_manuscript/CD3_slides/AAA560.CD3/AAA560.CD3.run1	255	0.7	0.06	0.7	0.06	-8.78372514253	-11.9515335751	1.65757881577	0.217719867187
280374.0	3997204.0	93619.0	8086.0	3997204.0	4000000.0	1875.0	1.0	4.99	2.94	1.14	0.0499999999993	6.71	0.360000000001	0.75	0.0600000000004	11.75	0.55	2.51	1.51	0.58	AAA560.CD3.X9.Y3.tile.tissue.png	183	1	2000	183	4d22cbd6eb3e9841c58cb82d778a1326	0	0	0	0	0	0	0	0	0	0	0	0	0	/home/dhl_ec/bnelissen/Slides/CD3_manuscript/CD3_slides/AAA560.CD3/AAA560.CD3.run1	255	0.7	0.060772546612	0.7	0.060772546612	-9.21664856955	-12.7139455439	0.9622225702	0.407451014313
47438.0	469287.0	17773.0	6828.0	469287.0	4000000.0	390.0	3.0	2.59	2.35	1.09	0.0500000000002	6.9	0.37	0.79	0.28	7.44	0.24	2.1	1.58	0.559999999999	AAA560.CD3.X9.Y4.tile.tissue.png	184	1	2000	184	85c9825ede8c83fa575be2e5586c4a84	0	0	0	0	0	0	0	0	0	0	0	0	0	/home/dhl_ec/bnelissen/Slides/CD3_manuscript/CD3_slides/AAA560.CD3/AAA560.CD3.run1	255	0.7	0.06	0.7	0.06	-8.99964795597	-12.7686763246	2.27449791618	0.212148761719
42504.0	1109776.0	15290.0	8164.0	1109776.0	4000000.0	296.0	3.0	1.34	1.93	1.11	0.0699999999997	7.21	0.38	0.73	0.17	7.9	0.33	2.2	1.52	0.549999999999	AAA560.CD3.X9.Y5.tile.tissue.png	185	1	2000	185	db58b5013408ce00cadd9f6a357de621	0	0	0	0	0	0	0	0	0	0	0	0	0	/home/dhl_ec/bnelissen/Slides/CD3_manuscript/CD3_slides/AAA560.CD3/AAA560.CD3.run1	255	0.7	0.06	0.7	0.06	-9.17763014204	-12.1511053328	2.10614354036	0.26901109375
51545.0	1089244.0	21551.0	9408.0	1089244.0	4000000.0	435.0	3.0	0.880000000001	1.25	1.34	0.0699999999997	8.56	0.64	1.23	0.26	11.82	0.39	3.43	2.47	0.65	AAA560.CD3.X9.Y6.tile.tissue.png	186	1	2000	186	f8f4259b4eef8aba0817f7885908e5af	0	0	0	0	0	0	0	0	0	0	0	0	0	/home/dhl_ec/bnelissen/Slides/CD3_manuscript/CD3_slides/AAA560.CD3/AAA560.CD3.run1	255	0.7	0.06	0.7	0.06	-9.4286061903	-12.3235044269	2.88156127711	0.236394570312
31542.0	3129118.0	13385.0	11026.0	3129118.0	4000000.0	290.0	1.0	0.89	1.76	1.07	0.04	10.16	0.4	0.780000000001	0.0900000000001	9.82	0.34	2.27	1.52	0.429999999999	AAA560.CD3.X9.Y7.tile.tissue.png	187	1	2000	187	634b0eb96817add2f50be711130f0c6f	0	0	0	0	0	0	0	0	0	0	0	0	0	/home/dhl_ec/bnelissen/Slides/CD3_manuscript/CD3_slides/AAA560.CD3/AAA560.CD3.run1	255	0.7	0.06	0.7	0.06	-9.08859307452	-11.2624052047	2.11909594773	0.233055039062
769.0	938133.0	383.0	9487.0	938133.0	4000000.0	10.0	2.0	0.91	2.17	1.14	0.0499999999993	7.53	0.45	1.02	0.26	7.66	0.29	2.25	1.58	0.410000000001	AAA560.CD3.X9.Y8.tile.tissue.png	188	1	2000	188	2106c540507fdc2ce4c399756c96d955	0	0	0	0	0	0	0	0	0	0	0	0	0	/home/dhl_ec/bnelissen/Slides/CD3_manuscript/CD3_slides/AAA560.CD3/AAA560.CD3.run1	255	0.7	0.06	0.7	0.06	-8.78355745056	-10.9460942776	2.77965576869	0.606432082031
35382.0	1797170.0	14132.0	10589.0	1797170.0	4000000.0	303.0	2.0	0.839999999999	1.14	1.11	0.04	6.8	0.34	0.7	0.13	7.68	0.28	2.03	1.43	0.37	AAA560.CD3.X9.Y9.tile.tissue.png	189	1	2000	189	01e27760eb83657995ba54b926179c78	0	0	0	0	0	0	0	0	0	0	0	0	0	/home/dhl_ec/bnelissen/Slides/CD3_manuscript/CD3_slides/AAA560.CD3/AAA560.CD3.run1	255	0.7	0.06	0.7	0.06	-9.54934393543	-11.797142889	2.86848122718	0.413892765625
[truncated: 2 more columns]
