# Supplementary material for: SlideToolkit: An Assistive Toolset for the Histological Quantification of Whole Slide Images
Source: PLoS One. 2014 Nov 5;9(11):e110289. doi: 10.1371/journal.pone.0110289 (PMC4220929; doi:10.1371/journal.pone.0110289)
Supplement: RawData S1 — ICC and BlandAltman plot - measurements and r-script.zip. Measurements of Run1 and Run2, including the code for the calculation of the intraclass correlation coefficient (ICC) and the code for the Bland and Altman plot. (ZIP) [file pone.0110289.s003.zip › cellprofiler.measurements/run1.779217081780c34e6b72faf3078ba2a1.DefaultOUT_Image.csv]

AreaOccupied_AreaOccupied_DAB_Nuclei	AreaOccupied_AreaOccupied_Tissue	AreaOccupied_Perimeter_DAB_Nuclei	AreaOccupied_Perimeter_Tissue	AreaOccupied_TotalArea_DAB_Nuclei	AreaOccupied_TotalArea_Tissue	Count_DAB_Nuclei	Count_Tissue	ExecutionTime_01LoadImages	ExecutionTime_02ColorToGray	ExecutionTime_03Smooth	ExecutionTime_04ImageMath	ExecutionTime_05IdentifyPrimaryObjects	ExecutionTime_06MeasureImageAreaOccupied	ExecutionTime_07UnmixColors	ExecutionTime_08MaskImage	ExecutionTime_09IdentifyPrimaryObjects	ExecutionTime_10MeasureImageAreaOccupied	ExecutionTime_11OverlayOutlines	ExecutionTime_12OverlayOutlines	ExecutionTime_13SaveImages	FileName_Original	Group_Index	Group_Number	Height_Original	ImageNumber	MD5Digest_Original	ModuleError_01LoadImages	ModuleError_02ColorToGray	ModuleError_03Smooth	ModuleError_04ImageMath	ModuleError_05IdentifyPrimaryObjects	ModuleError_06MeasureImageAreaOccupied	ModuleError_07UnmixColors	ModuleError_08MaskImage	ModuleError_09IdentifyPrimaryObjects	ModuleError_10MeasureImageAreaOccupied	ModuleError_11OverlayOutlines	ModuleError_12OverlayOutlines	ModuleError_13SaveImages	PathName_Original	Scaling_Original	Threshold_FinalThreshold_DAB_Nuclei	Threshold_FinalThreshold_Tissue	Threshold_OrigThreshold_DAB_Nuclei	Threshold_OrigThreshold_Tissue	Threshold_SumOfEntropies_DAB_Nuclei	Threshold_SumOfEntropies_Tissue	Threshold_WeightedVariance_DAB_Nuclei	Threshold_WeightedVariance_Tissue
0.0	0.0	0.0	0.0	0.0	4000000.0	0.0	0.0	1.86	1.46	1.13	0.05	5.61	0.46	1.43	0.33	6.87	0.2	3.04	2.32	1.37	AAA305.CD3.X0.Y4.tile.tissue.png	1	1	2000	1	09e261eddbe68896c9f086524ec10dd8	0	0	0	0	0	0	0	0	0	0	0	0	0	/home/dhl_ec/bnelissen/Slides/CD3_manuscript/CD3_slides/AAA305.CD3/AAA305.CD3.run1	255	1.0	0.06	1.0	0.06	0.0	0.0	0.0	2.623494
0.0	0.0	0.0	0.0	0.0	4000000.0	0.0	0.0	3.1	1.72	1.75	0.08	8.93	0.47	1.24	0.33	6.75	0.21	3.05	2.31	1.02	AAA305.CD3.X0.Y5.tile.tissue.png	2	1	2000	2	c9ebaaedbc07364462abdee19d4a17a0	0	0	0	0	0	0	0	0	0	0	0	0	0	/home/dhl_ec/bnelissen/Slides/CD3_manuscript/CD3_slides/AAA305.CD3/AAA305.CD3.run1	255	1.0	0.06	1.0	0.06	0.0	-11.0414173129	0.0	3.27222052517
1820.0	1562800.0	778.0	12433.0	1562800.0	4000000.0	14.0	7.0	1.3	1.35	1.33	0.05	6.64	0.57	1.22	0.23	10.78	0.4	3.21	2.28	0.75	AAA305.CD3.X0.Y6.tile.tissue.png	3	1	2000	3	6e3f2764418c8092346bc09b688e0479	0	0	0	0	0	0	0	0	0	0	0	0	0	/home/dhl_ec/bnelissen/Slides/CD3_manuscript/CD3_slides/AAA305.CD3/AAA305.CD3.run1	255	0.7	0.06	0.7	0.06	-9.37955677523	-11.0826675847	2.77473333485	0.59867521875
0.0	4944.0	0.0	479.0	4944.0	4000000.0	0.0	1.0	1.52	1.64	1.07	0.09	9.83	0.55	1.33	0.32	8.3	0.21	3.07	2.32	0.66	AAA305.CD3.X0.Y7.tile.tissue.png	4	1	2000	4	9516201a79c579cee57924cec7284fe5	0	0	0	0	0	0	0	0	0	0	0	0	0	/home/dhl_ec/bnelissen/Slides/CD3_manuscript/CD3_slides/AAA305.CD3/AAA305.CD3.run1	255	0.7	0.06	0.7	0.06	-8.6212692362	-12.430242091	3.45410357189	3.62126975162
0.0	0.0	0.0	0.0	0.0	4000000.0	0.0	0.0	1.15	1.92	1.78	0.09	5.47	0.31	0.79	0.21	4.55	0.2	3.04	2.42	0.65	AAA305.CD3.X1.Y5.tile.tissue.png	5	1	2000	5	3da30d6a7299b0abab2f82c433fc24c8	0	0	0	0	0	0	0	0	0	0	0	0	0	/home/dhl_ec/bnelissen/Slides/CD3_manuscript/CD3_slides/AAA305.CD3/AAA305.CD3.run1	255	1.0	0.06	1.0	0.06	0.0	0.0	0.0	8.1051465
8588.0	3040197.0	4451.0	13451.0	3040197.0	4000000.0	93.0	3.0	1.32	1.98	1.16	0.04	7.32	0.39	0.76	0.15	12.55	0.5	3.33	2.31	0.75	AAA305.CD3.X1.Y6.tile.tissue.png	6	1	2000	6	af3514c639d292bd3a06ab96582a0975	0	0	0	0	0	0	0	0	0	0	0	0	0	/home/dhl_ec/bnelissen/Slides/CD3_manuscript/CD3_slides/AAA305.CD3/AAA305.CD3.run1	255	0.7	0.06	0.7	0.06	-9.26868927068	-11.9407627363	2.83350928751	0.37108484375
928.0	162818.0	512.0	3826.0	162818.0	4000000.0	11.0	2.0	1.22	2.04	1.76	0.09	10.54	0.64	1.37	0.32	9.32	0.32	3.12	2.47	0.64	AAA305.CD3.X1.Y7.tile.tissue.png	7	1	2000	7	c64f8514641e0e8d9e8277014d30ddef	0	0	0	0	0	0	0	0	0	0	0	0	0	/home/dhl_ec/bnelissen/Slides/CD3_manuscript/CD3_slides/AAA305.CD3/AAA305.CD3.run1	255	0.7	0.06	0.7	0.06	-9.18081798807	-12.2230948313	3.52411829748	2.6840532627
0.0	0.0	0.0	0.0	0.0	4000000.0	0.0	0.0	0.93	1.37	1.82	0.09	7.43	0.31	0.91	0.21	4.34	0.12	1.95	1.49	0.6	AAA305.CD3.X10.Y0.tile.tissue.png	8	1	2000	8	9b4dd900efa4b9218ab33b6b9517e670	0	0	0	0	0	0	0	0	0	0	0	0	0	/home/dhl_ec/bnelissen/Slides/CD3_manuscript/CD3_slides/AAA305.CD3/AAA305.CD3.run1	255	1.0	0.06	1.0	0.06	0.0	-11.2321034912	0.0	3.8010874463
349.0	371430.0	204.0	10066.0	371430.0	4000000.0	4.0	8.0	1.22	1.24	1.07	0.05	6.32	0.36	0.7	0.19	6.5	0.27	2.71	1.53	0.4	AAA305.CD3.X10.Y10.tile.tissue.png	9	1	2000	9	94bfc8ce277614fa5adc5e39fde7128d	0	0	0	0	0	0	0	0	0	0	0	0	0	/home/dhl_ec/bnelissen/Slides/CD3_manuscript/CD3_slides/AAA305.CD3/AAA305.CD3.run1	255	0.7	0.06	0.7	0.06	-7.75988278051	-11.5736705769	1.02475767663	0.210805457031
841.0	477129.0	413.0	9300.0	477129.0	4000000.0	8.0	6.0	1.08	1.45	1.17	0.05	6.91	0.37	0.73	0.19	6.96	0.23	2.19	1.67	0.61	AAA305.CD3.X10.Y11.tile.tissue.png	10	1	2000	10	2516ef0a2e9dfd6ad74cc3062420d1c1	0	0	0	0	0	0	0	0	0	0	0	0	0	/home/dhl_ec/bnelissen/Slides/CD3_manuscript/CD3_slides/AAA305.CD3/AAA305.CD3.run1	255	0.7	0.06	0.7	0.06	-8.70213297784	-11.4158170046	2.18828282628	0.301085863281
23141.0	2610904.0	7615.0	10263.0	2610904.0	4000000.0	133.0	6.0	1.37	1.84	1.81	0.07	10.98	0.63	1.28	0.12	9.41	0.48	2.16	1.49	0.42	AAA305.CD3.X10.Y12.tile.tissue.png	11	1	2000	11	3aa2b7d4c7451b5e2f50fefd55caecb3	0	0	0	0	0	0	0	0	0	0	0	0	0	/home/dhl_ec/bnelissen/Slides/CD3_manuscript/CD3_slides/AAA305.CD3/AAA305.CD3.run1	255	0.7	0.06	0.7	0.06	-7.95872644573	-11.7543550554	1.22719274646	0.257927703125
941.0	3978612.0	381.0	8720.0	3978612.0	4000000.0	7.0	1.0	0.89	1.18	1.07	0.05	6.48	0.36	0.74	0.06	9.36	0.36	2.17	1.53	0.63	AAA305.CD3.X10.Y13.tile.tissue.png	12	1	2000	12	b79a159ac4d26c7b881099b4c294c835	0	0	0	0	0	0	0	0	0	0	0	0	0	/home/dhl_ec/bnelissen/Slides/CD3_manuscript/CD3_slides/AAA305.CD3/AAA305.CD3.run1	255	0.7	0.06	0.7	0.06	-9.16096882905	-12.2549743648	1.03439699806	0.207471384766
930.0	2284112.0	255.0	9257.0	2284112.0	4000000.0	4.0	1.0	2.18	1.64	1.44	0.06	6.47	0.37	0.79	0.13	8.29	0.47	3.55	2.42	0.7	AAA305.CD3.X10.Y14.tile.tissue.png	13	1	2000	13	8b48eecd9a2aa02c2420474246e4dec0	0	0	0	0	0	0	0	0	0	0	0	0	0	/home/dhl_ec/bnelissen/Slides/CD3_manuscript/CD3_slides/AAA305.CD3/AAA305.CD3.run1	255	0.7	0.06	0.7	0.06	-8.18316101637	-11.5358122896	1.31037398956	0.699547191406
0.0	0.0	0.0	0.0	0.0	4000000.0	0.0	0.0	1.08	1.18	1.84	0.08	9.61	0.44	0.86	0.22	6.36	0.2	3.07	2.36	0.56	AAA305.CD3.X10.Y4.tile.tissue.png	14	1	2000	14	cf22bf0de46747ba0723bc1149b7ae89	0	0	0	0	0	0	0	0	0	0	0	0	0	/home/dhl_ec/bnelissen/Slides/CD3_manuscript/CD3_slides/AAA305.CD3/AAA305.CD3.run1	255	1.0	0.06	1.0	0.06	0.0	-11.7265473293	0.0	7.43329695185
161.0	763472.0	67.0	9872.0	763472.0	4000000.0	1.0	6.0	1.18	1.65	1.11	0.06	7.01	0.37	0.74	0.19	7.16	0.24	2.11	1.53	0.4	AAA305.CD3.X10.Y5.tile.tissue.png	15	1	2000	15	c028604160a65565aa72dacae42ed0b0	0	0	0	0	0	0	0	0	0	0	0	0	0	/home/dhl_ec/bnelissen/Slides/CD3_manuscript/CD3_slides/AAA305.CD3/AAA305.CD3.run1	255	0.7	0.06	0.7	0.06	-8.74980278096	-10.7990211878	1.46124706336	0.218160777344
18665.0	3811370.0	6299.0	10429.0	3811370.0	4000000.0	107.0	1.0	3.03	2.54	1.21	0.05	6.61	0.37	0.76	0.06	9.77	0.37	2.19	1.53	0.49	AAA305.CD3.X10.Y6.tile.tissue.png	16	1	2000	16	29d76c266679d2cf873b8f75c13a6ca0	0	0	0	0	0	0	0	0	0	0	0	0	0	/home/dhl_ec/bnelissen/Slides/CD3_manuscript/CD3_slides/AAA305.CD3/AAA305.CD3.run1	255	0.7	0.06	0.7	0.06	-8.75989752851	-12.6980965975	1.5829346978	0.375602894531
52.0	3996126.0	32.0	8311.0	3996126.0	4000000.0	1.0	1.0	2.9	1.71	1.1	0.04	6.3	0.38	0.74	0.06	9.56	0.37	2.17	1.53	0.47	AAA305.CD3.X10.Y7.tile.tissue.png	17	1	2000	17	2cbab12947ceea8c3b5003e3d18ba3ac	0	0	0	0	0	0	0	0	0	0	0	0	0	/home/dhl_ec/bnelissen/Slides/CD3_manuscript/CD3_slides/AAA305.CD3/AAA305.CD3.run1	255	0.7	0.06	0.7	0.06	-9.04689252384	-12.2081541684	1.19448576186	0.165441358032
0.0	3997990.0	0.0	8365.0	3997990.0	4000000.0	0.0	1.0	3.22	2.57	1.12	0.04	9.0	0.38	0.74	0.06	9.22	0.29	2.17	1.57	0.72	AAA305.CD3.X10.Y8.tile.tissue.png	18	1	2000	18	590f411dc6671e21d4dcbbd0f057d56f	0	0	0	0	0	0	0	0	0	0	0	0	0	/home/dhl_ec/bnelissen/Slides/CD3_manuscript/CD3_slides/AAA305.CD3/AAA305.CD3.run1	255	0.7	0.06	0.7	0.06	-8.92258947836	-12.5917546427	1.13306063987	0.16869368103
12080.0	2886357.0	4115.0	17422.0	2886357.0	4000000.0	79.0	3.0	1.18	1.87	1.06	0.05	7.05	0.65	1.37	0.17	13.47	0.33	2.25	1.53	0.93	AAA305.CD3.X10.Y9.tile.tissue.png	19	1	2000	19	79dd1a0fba972a8caf3366e1e70b2e0e	0	0	0	0	0	0	0	0	0	0	0	0	0	/home/dhl_ec/bnelissen/Slides/CD3_manuscript/CD3_slides/AAA305.CD3/AAA305.CD3.run1	255	0.7	0.06	0.7	0.06	-8.88367529867	-12.1705713934	1.47237770462	0.230488295898
4470.0	49893.0	1142.0	1840.0	49893.0	4000000.0	23.0	1.0	2.07	1.94	1.79	0.0600000000001	6.43	0.36	0.72	0.2	6.64	0.21	2.07	1.52	1.54	AAA305.CD3.X11.Y0.tile.tissue.png	20	1	2000	20	b6bb5f22ebbab67ed1c1aa7f7679ad30	0	0	0	0	0	0	0	0	0	0	0	0	0	/home/dhl_ec/bnelissen/Slides/CD3_manuscript/CD3_slides/AAA305.CD3/AAA305.CD3.run1	255	0.7	0.06	0.7	0.06	-9.17901692597	-11.1784453432	2.37464156663	0.569691985352
221.0	1492.0	73.0	170.0	1492.0	4000000.0	1.0	1.0	2.05	2.05	1.12	0.0599999999999	6.61	0.38	0.77	0.21	6.55	0.21	2.05	1.53	1.43	AAA305.CD3.X11.Y1.tile.tissue.png	21	1	2000	21	79c00e92414f7d44156259b18be8ec82	0	0	0	0	0	0	0	0	0	0	0	0	0	/home/dhl_ec/bnelissen/Slides/CD3_manuscript/CD3_slides/AAA305.CD3/AAA305.CD3.run1	255	0.7	0.06	0.7	0.06	-8.21481048195	-11.3959457881	1.08401587757	3.84863041022
0.0	675897.0	0.0	6834.0	675897.0	4000000.0	0.0	1.0	2.7	3.02	1.14	0.0400000000001	6.65	0.38	0.72	0.18	6.72	0.17	2.19	1.52	1.23	AAA305.CD3.X11.Y10.tile.tissue.png	22	1	2000	22	ef613d9a48f03e663ec750e79584a1ec	0	0	0	0	0	0	0	0	0	0	0	0	0	/home/dhl_ec/bnelissen/Slides/CD3_manuscript/CD3_slides/AAA305.CD3/AAA305.CD3.run1	255	0.7	0.06	0.7	0.06	-5.71259432863	-11.5108123132	0.0809026717993	0.12930750293
21808.0	2336514.0	6907.0	13447.0	2336514.0	4000000.0	155.0	7.0	2.46	1.96	1.11	0.05	6.81	0.38	0.75	0.12	9.09	0.31	2.22	1.53	0.42	AAA305.CD3.X11.Y11.tile.tissue.png	23	1	2000	23	f9dacfd7da0c879d6b3a1fc3eefacd5a	0	0	0	0	0	0	0	0	0	0	0	0	0	/home/dhl_ec/bnelissen/Slides/CD3_manuscript/CD3_slides/AAA305.CD3/AAA305.CD3.run1	255	0.7	0.06	0.7	0.06	-8.73068522758	-12.0645855789	1.4024900288	0.34108834375
30069.0	3156303.0	8958.0	8846.0	3156303.0	4000000.0	177.0	1.0	3.35	2.29	1.18	0.0500000000001	7.4	0.56	1.2	0.13	10.16	0.32	2.13	1.49	0.61	AAA305.CD3.X11.Y12.tile.tissue.png	24	1	2000	24	fdb1adea842cd3728431fb77027eff18	0	0	0	0	0	0	0	0	0	0	0	0	0	/home/dhl_ec/bnelissen/Slides/CD3_manuscript/CD3_slides/AAA305.CD3/AAA305.CD3.run1	255	0.7	0.06	0.7	0.06	-8.52826086218	-11.9718691008	1.55732012449	0.394476367188
699.0	3297843.0	410.0	21354.0	3297843.0	4000000.0	8.0	8.0	2.71	1.93	1.12	0.05	7.52	0.38	0.75	0.0799999999999	9.04	0.33	2.25	1.53	0.65	AAA305.CD3.X11.Y13.tile.tissue.png	25	1	2000	25	a893d9359ff8c5ce18a17e897a24da29	0	0	0	0	0	0	0	0	0	0	0	0	0	/home/dhl_ec/bnelissen/Slides/CD3_manuscript/CD3_slides/AAA305.CD3/AAA305.CD3.run1	255	0.7	0.06	0.7	0.06	-8.47510258471	-12.770283504	1.19289627806	0.323649007813
0.0	2606298.0	0.0	9620.0	2606298.0	4000000.0	0.0	1.0	3.81	2.19	1.09	0.0600000000001	6.85	0.58	0.8	0.11	8.14	0.23	2.19	1.52	0.58	AAA305.CD3.X11.Y14.tile.tissue.png	26	1	2000	26	98dfdd2ef8644509dab8694ce7a8471a	0	0	0	0	0	0	0	0	0	0	0	0	0	/home/dhl_ec/bnelissen/Slides/CD3_manuscript/CD3_slides/AAA305.CD3/AAA305.CD3.run1	255	0.7	0.06	0.7	0.06	-7.28321256398	-11.8289369596	0.939663668897	1.24197427344
0.0	0.0	0.0	0.0	0.0	4000000.0	0.0	0.0	2.74	1.65	1.77	0.09	9.54	0.46	1.23	0.32	6.97	0.2	3.01	2.29	0.59	AAA305.CD3.X11.Y2.tile.tissue.png	27	1	2000	27	b5658e3c61d8a561e9bd57988344a696	0	0	0	0	0	0	0	0	0	0	0	0	0	/home/dhl_ec/bnelissen/Slides/CD3_manuscript/CD3_slides/AAA305.CD3/AAA305.CD3.run1	255	1.0	0.06	1.0	0.06	0.0	-10.2583659422	0.0	10.1936621703
0.0	0.0	0.0	0.0	0.0	4000000.0	0.0	0.0	2.67	3.1	1.16	0.05	6.04	0.47	1.24	0.32	6.75	0.2	3.02	2.29	0.57	AAA305.CD3.X11.Y3.tile.tissue.png	28	1	2000	28	31e574cb1c2f2ab8ab2a245581465130	0	0	0	0	0	0	0	0	0	0	0	0	0	/home/dhl_ec/bnelissen/Slides/CD3_manuscript/CD3_slides/AAA305.CD3/AAA305.CD3.run1	255	1.0	0.06	1.0	0.06	0.0	-10.8722252874	0.0	5.34846873418
0.0	0.0	0.0	0.0	0.0	4000000.0	0.0	0.0	2.87	1.55	1.77	0.0799999999999	9.69	0.48	1.2	0.32	6.48	0.12	1.97	1.61	0.58	AAA305.CD3.X11.Y4.tile.tissue.png	29	1	2000	29	8cbcc1567d426ef3ae31d5d006a542a1	0	0	0	0	0	0	0	0	0	0	0	0	0	/home/dhl_ec/bnelissen/Slides/CD3_manuscript/CD3_slides/AAA305.CD3/AAA305.CD3.run1	255	1.0	0.06	1.0	0.06	0.0	-10.5106514747	0.0	0.166037006569
0.0	159521.0	0.0	3463.0	159521.0	4000000.0	0.0	3.0	1.35	1.59	1.77	0.0700000000001	10.26	0.57	1.18	0.31	8.68	0.22	3.13	2.29	0.63	AAA305.CD3.X11.Y5.tile.tissue.png	30	1	2000	30	be27a75eeac8c7fe761dbf9a5777fcbe	0	0	0	0	0	0	0	0	0	0	0	0	0	/home/dhl_ec/bnelissen/Slides/CD3_manuscript/CD3_slides/AAA305.CD3/AAA305.CD3.run1	255	0.7	0.06	0.7	0.06	-8.89904553207	-12.2910557503	1.88768906527	0.134372054687
10251.0	2900403.0	3794.0	25526.0	2900403.0	4000000.0	77.0	8.0	1.21	1.29	1.12	0.05	6.67	0.38	0.74	0.09	8.63	0.31	2.19	2.3	0.64	AAA305.CD3.X11.Y6.tile.tissue.png	31	1	2000	31	afa7f6537ef34e7991298352d0e8c3e7	0	0	0	0	0	0	0	0	0	0	0	0	0	/home/dhl_ec/bnelissen/Slides/CD3_manuscript/CD3_slides/AAA305.CD3/AAA305.CD3.run1	255	0.7	0.06	0.7	0.06	-9.03401853675	-12.4041581018	2.08278397382	0.426034882813
5661.0	3892968.0	2090.0	10756.0	3892968.0	4000000.0	40.0	1.0	3.12	3.32	1.23	0.0500000000001	8.87	0.63	1.12	0.0599999999999	9.24	0.36	2.13	1.48	0.62	AAA305.CD3.X11.Y7.tile.tissue.png	32	1	2000	32	07e5efbf35cd772b7399da7d793ec960	0	0	0	0	0	0	0	0	0	0	0	0	0	/home/dhl_ec/bnelissen/Slides/CD3_manuscript/CD3_slides/AAA305.CD3/AAA305.CD3.run1	255	0.7	0.06	0.7	0.06	-8.56643871212	-12.8079513803	1.15318449388	0.243587316406
1737.0	3924345.0	654.0	10518.0	3924345.0	4000000.0	10.0	4.0	2.87	2.08	1.07	0.0500000000001	6.11	0.37	0.72	0.0600000000001	9.22	0.36	2.19	1.53	0.42	AAA305.CD3.X11.Y8.tile.tissue.png	33	1	2000	33	d2ada6ae78a6d185fe01b2b1d523a3f3	0	0	0	0	0	0	0	0	0	0	0	0	0	/home/dhl_ec/bnelissen/Slides/CD3_manuscript/CD3_slides/AAA305.CD3/AAA305.CD3.run1	255	0.7	0.06	0.7	0.06	-8.80837162979	-11.8447499028	1.2553169749	0.209617938965
2455.0	2736446.0	1370.0	12753.0	2736446.0	4000000.0	28.0	5.0	2.35	3.07	1.11	0.0500000000001	6.5	0.36	0.71	0.11	8.32	0.31	2.14	1.48	0.41	AAA305.CD3.X11.Y9.tile.tissue.png	34	1	2000	34	557d9d1a4383115cc6ba827dbe1f51fb	0	0	0	0	0	0	0	0	0	0	0	0	0	/home/dhl_ec/bnelissen/Slides/CD3_manuscript/CD3_slides/AAA305.CD3/AAA305.CD3.run1	255	0.7	0.06	0.7	0.06	-8.52087325553	-12.6247391081	1.15710113542	0.262707763672
189.0	3461.0	66.0	262.0	3461.0	4000000.0	1.0	1.0	2.09	1.46	1.07	0.0400000000001	6.51	0.36	0.73	0.22	6.55	0.21	2.05	1.53	0.57	AAA305.CD3.X12.Y0.tile.tissue.png	35	1	2000	35	c8a258ae8d942a7295b1f39d831e78f2	0	0	0	0	0	0	0	0	0	0	0	0	0	/home/dhl_ec/bnelissen/Slides/CD3_manuscript/CD3_slides/AAA305.CD3/AAA305.CD3.run1	255	0.7	0.06	0.7	0.06	-8.39937915626	-10.7650332491	2.19672516056	0.25763843103
19440.0	1504710.0	7523.0	8777.0	1504710.0	4000000.0	140.0	4.0	3.24	2.22	1.12	0.05	7.22	0.37	0.75	0.15	7.86	0.27	2.15	1.48	0.59	AAA305.CD3.X12.Y1.tile.tissue.png	36	1	2000	36	59d4395a74d46d2aaa5170d80814da55	0	0	0	0	0	0	0	0	0	0	0	0	0	/home/dhl_ec/bnelissen/Slides/CD3_manuscript/CD3_slides/AAA305.CD3/AAA305.CD3.run1	255	0.7	0.06	0.7	0.06	-8.35603262932	-11.3641061289	1.1884603932	0.14239784375
0.0	62704.0	0.0	2420.0	62704.0	4000000.0	0.0	2.0	2.32	1.67	1.09	0.05	6.41	0.36	0.7	0.21	5.5	0.22	3.19	2.29	0.58	AAA305.CD3.X12.Y10.tile.tissue.png	37	1	2000	37	1f560ddb02ae4984c1d94bd8186e58f9	0	0	0	0	0	0	0	0	0	0	0	0	0	/home/dhl_ec/bnelissen/Slides/CD3_manuscript/CD3_slides/AAA305.CD3/AAA305.CD3.run1	255	0.7	0.06	0.7	0.06	0.0	-11.917585198	0.0231172114375	0.123881618881
204.0	319234.0	86.0	3726.0	319234.0	4000000.0	2.0	4.0	2.92	1.9	1.77	0.0800000000002	10.25	0.56	1.19	0.31	9.37	0.32	3.16	2.31	0.59	AAA305.CD3.X12.Y11.tile.tissue.png	38	1	2000	38	6e886d43c611dd16c856d010fff26b40	0	0	0	0	0	0	0	0	0	0	0	0	0	/home/dhl_ec/bnelissen/Slides/CD3_manuscript/CD3_slides/AAA305.CD3/AAA305.CD3.run1	255	0.7	0.06	0.7	0.06	-8.30420006745	-11.4609050893	0.910408577928	0.405580060547
1513.0	1021839.0	613.0	11162.0	1021839.0	4000000.0	11.0	9.0	3.19	1.62	1.78	0.0799999999999	10.57	0.57	1.18	0.26	10.17	0.37	3.3	2.28	0.58	AAA305.CD3.X12.Y12.tile.tissue.png	39	1	2000	39	032e9f2618f13075952aaa52b34f4f9f	0	0	0	0	0	0	0	0	0	0	0	0	0	/home/dhl_ec/bnelissen/Slides/CD3_manuscript/CD3_slides/AAA305.CD3/AAA305.CD3.run1	255	0.7	0.06	0.7	0.06	-8.57151083532	-11.8631867601	1.2901218244	0.952378734375
2243.0	1850778.0	838.0	17436.0	1850778.0	4000000.0	17.0	8.0	1.18	2.84	1.77	0.0700000000002	11.06	0.58	1.18	0.21	11.16	0.42	3.3	2.11	0.64	AAA305.CD3.X12.Y13.tile.tissue.png	40	1	2000	40	b81091dcba260e456e7b8e72a39b9419	0	0	0	0	0	0	0	0	0	0	0	0	0	/home/dhl_ec/bnelissen/Slides/CD3_manuscript/CD3_slides/AAA305.CD3/AAA305.CD3.run1	255	0.7	0.06	0.7	0.06	-8.75132031891	-11.5497797896	1.49554114012	0.356479914063
0.0	2206367.0	0.0	7333.0	2206367.0	4000000.0	0.0	1.0	1.4	2.43	1.76	0.0800000000002	6.24	0.37	0.88	0.13	7.48	0.35	2.56	1.48	1.02	AAA305.CD3.X12.Y14.tile.tissue.png	41	1	2000	41	bcb332447c1a946a7e17de176ccc54c8	0	0	0	0	0	0	0	0	0	0	0	0	0	/home/dhl_ec/bnelissen/Slides/CD3_manuscript/CD3_slides/AAA305.CD3/AAA305.CD3.run1	255	0.7	0.06	0.7	0.06	-6.25536831482	-11.3079796057	1.37540626741	0.689206429688
24836.0	1766204.0	8888.0	10117.0	1766204.0	4000000.0	178.0	5.0	2.49	2.34	1.97	0.0700000000002	10.7	0.47	0.87	0.19	7.99	0.42	2.28	1.49	0.66	AAA305.CD3.X12.Y2.tile.tissue.png	42	1	2000	42	1f002c51ec2852ebcb94c20be29c0ef7	0	0	0	0	0	0	0	0	0	0	0	0	0	/home/dhl_ec/bnelissen/Slides/CD3_manuscript/CD3_slides/AAA305.CD3/AAA305.CD3.run1	255	0.7	0.06	0.7	0.06	-8.06870152155	-11.5442275578	1.28489297306	0.1685494375
12734.0	1773542.0	5058.0	10009.0	1773542.0	4000000.0	105.0	3.0	3.29	2.81	1.06	0.05	6.76	0.37	1.15	0.14	7.74	0.47	3.5	2.31	0.79	AAA305.CD3.X12.Y3.tile.tissue.png	43	1	2000	43	f69cc2e77bec195956171905f4f86993	0	0	0	0	0	0	0	0	0	0	0	0	0	/home/dhl_ec/bnelissen/Slides/CD3_manuscript/CD3_slides/AAA305.CD3/AAA305.CD3.run1	255	0.7	0.06	0.7	0.06	-8.65064971648	-12.0664352605	1.83470431229	0.204627597656
12438.0	831496.0	5503.0	11930.0	831496.0	4000000.0	109.0	5.0	2.13	2.64	1.27	0.05	7.11	0.57	1.19	0.27	10.33	0.37	3.34	2.33	0.85	AAA305.CD3.X12.Y4.tile.tissue.png	44	1	2000	44	a030302c34ff2f73540d6064632c7ae5	0	0	0	0	0	0	0	0	0	0	0	0	0	/home/dhl_ec/bnelissen/Slides/CD3_manuscript/CD3_slides/AAA305.CD3/AAA305.CD3.run1	255	0.7	0.06	0.7	0.06	-8.79632016169	-12.1978376846	2.69415195184	0.1566270625
514.0	28477.0	172.0	1590.0	28477.0	4000000.0	4.0	5.0	1.91	2.33	1.77	0.0700000000002	8.13	0.37	0.74	0.22	6.62	0.21	2.08	1.52	1.02	AAA305.CD3.X12.Y5.tile.tissue.png	45	1	2000	45	d450d1ef9db88f6cbd9f3485d9a721f8	0	0	0	0	0	0	0	0	0	0	0	0	0	/home/dhl_ec/bnelissen/Slides/CD3_manuscript/CD3_slides/AAA305.CD3/AAA305.CD3.run1	255	0.7	0.06	0.7	0.06	-9.28358528816	-12.1622162313	3.13682242401	0.0802218835449
1160.0	965965.0	586.0	11371.0	965965.0	4000000.0	14.0	7.0	2.72	1.47	1.86	0.0799999999999	10.01	0.42	0.78	0.17	7.25	0.25	2.14	1.48	0.38	AAA305.CD3.X12.Y6.tile.tissue.png	46	1	2000	46	3eb9de379e63a77d6d1cb87d6978d3d4	0	0	0	0	0	0	0	0	0	0	0	0	0	/home/dhl_ec/bnelissen/Slides/CD3_manuscript/CD3_slides/AAA305.CD3/AAA305.CD3.run1	255	0.7	0.06	0.7	0.06	-8.7712355059	-12.0123825524	1.46697718322	0.143863601562
2910.0	2052802.0	1120.0	14304.0	2052802.0	4000000.0	21.0	12.0	0.93	1.42	1.14	0.05	6.77	0.56	1.26	0.22	8.86	0.3	2.21	1.53	0.39	AAA305.CD3.X12.Y7.tile.tissue.png	47	1	2000	47	696c4532a263f8462c31cf3b57d38bfc	0	0	0	0	0	0	0	0	0	0	0	0	0	/home/dhl_ec/bnelissen/Slides/CD3_manuscript/CD3_slides/AAA305.CD3/AAA305.CD3.run1	255	0.7	0.06	0.7	0.06	-8.79255050214	-12.2156160871	1.1406713217	0.20173953125
2983.0	2485690.0	945.0	18957.0	2485690.0	4000000.0	14.0	10.0	0.94	1.77	1.07	0.0500000000002	6.77	0.36	0.74	0.11	8.38	0.31	2.23	1.52	0.59	AAA305.CD3.X12.Y8.tile.tissue.png	48	1	2000	48	f66f7825d4022ada693177ea2d657be1	0	0	0	0	0	0	0	0	0	0	0	0	0	/home/dhl_ec/bnelissen/Slides/CD3_manuscript/CD3_slides/AAA305.CD3/AAA305.CD3.run1	255	0.7	0.06	0.7	0.06	-8.41018617505	-12.258980508	1.06544016187	0.434468125
2759.0	1651112.0	1290.0	23366.0	1651112.0	4000000.0	24.0	16.0	1.55	2.25	1.11	0.0400000000002	6.8	0.38	0.72	0.14	7.98	0.41	3.4	2.34	0.65	AAA305.CD3.X12.Y9.tile.tissue.png	49	1	2000	49	e82167d622d0e157b2d49e80f0602cc4	0	0	0	0	0	0	0	0	0	0	0	0	0	/home/dhl_ec/bnelissen/Slides/CD3_manuscript/CD3_slides/AAA305.CD3/AAA305.CD3.run1	255	0.7	0.06	0.7	0.06	-8.54180211718	-12.664766619	1.42615342342	0.389728261719
57.0	2964.0	33.0	346.0	2964.0	4000000.0	1.0	2.0	3.92	2.47	1.9	0.0899999999999	8.2	0.36	0.73	0.21	6.3	0.31	3.1	2.4	0.57	AAA305.CD3.X13.Y0.tile.tissue.png	50	1	2000	50	6bccffa6111388ae8d69db31cc5b8d1b	0	0	0	0	0	0	0	0	0	0	0	0	0	/home/dhl_ec/bnelissen/Slides/CD3_manuscript/CD3_slides/AAA305.CD3/AAA305.CD3.run1	255	0.7	0.06	0.7	0.06	-8.20443734197	-10.5121894734	1.9252028587	1.53819968256
0.0	2470.0	0.0	252.0	2470.0	4000000.0	0.0	1.0	2.87	3.03	1.1	0.0500000000002	6.88	0.56	1.18	0.33	8.61	0.22	3.14	2.32	0.58	AAA305.CD3.X13.Y1.tile.tissue.png	51	1	2000	51	513c84b9e46d5950389d68836553acbc	0	0	0	0	0	0	0	0	0	0	0	0	0	/home/dhl_ec/bnelissen/Slides/CD3_manuscript/CD3_slides/AAA305.CD3/AAA305.CD3.run1	255	0.7	0.06	0.7	0.06	-8.41528705354	-12.4488778785	2.69984793291	0.0749296994934
0.0	0.0	0.0	0.0	0.0	4000000.0	0.0	0.0	2.52	2.65	1.57	0.0800000000002	8.55	0.47	1.24	0.32	4.64	0.2	3.02	1.5	0.37	AAA305.CD3.X13.Y10.tile.tissue.png	52	1	2000	52	ddee10e528fb997dc1c81f42d6a354e1	0	0	0	0	0	0	0	0	0	0	0	0	0	/home/dhl_ec/bnelissen/Slides/CD3_manuscript/CD3_slides/AAA305.CD3/AAA305.CD3.run1	255	1.0	0.06	1.0	0.06	0.0	-10.9408997832	0.0	4.33008739393
0.0	0.0	0.0	0.0	0.0	4000000.0	0.0	0.0	2.05	2.13	1.13	0.0599999999999	5.24	0.27	0.83	0.2	4.53	0.21	3.01	2.31	0.55	AAA305.CD3.X13.Y11.tile.tissue.png	53	1	2000	53	8b810a581d64364ad7473c8e6a485cdf	0	0	0	0	0	0	0	0	0	0	0	0	0	/home/dhl_ec/bnelissen/Slides/CD3_manuscript/CD3_slides/AAA305.CD3/AAA305.CD3.run1	255	1.0	0.06	1.0	0.06	0.0	0.0	0.0	10.92676
0.0	19018.0	0.0	1346.0	19018.0	4000000.0	0.0	2.0	2.87	2.04	1.09	0.0599999999999	6.51	0.36	0.84	0.21	5.48	0.13	2.07	1.49	0.42	AAA305.CD3.X13.Y13.tile.tissue.png	54	1	2000	54	1539874f1772d8d33ba2343dbef753f1	0	0	0	0	0	0	0	0	0	0	0	0	0	/home/dhl_ec/bnelissen/Slides/CD3_manuscript/CD3_slides/AAA305.CD3/AAA305.CD3.run1	255	0.7	0.06	0.7	0.06	0.0	-11.7898553069	1.90367143956	2.82202194693
0.0	94371.0	0.0	2379.0	94371.0	4000000.0	0.0	1.0	1.7	2.67	1.75	0.0800000000002	10.18	0.55	1.36	0.31	8.05	0.24	3.21	2.35	0.64	AAA305.CD3.X13.Y14.tile.tissue.png	55	1	2000	55	7d637b36bca727748b81e069c039812f	0	0	0	0	0	0	0	0	0	0	0	0	0	/home/dhl_ec/bnelissen/Slides/CD3_manuscript/CD3_slides/AAA305.CD3/AAA305.CD3.run1	255	0.7	0.06	0.7	0.06	0.0	-11.3112866579	2.32775958716	1.54639532764
0.0	0.0	0.0	0.0	0.0	4000000.0	0.0	0.0	2.81	2.04	1.76	0.0800000000002	9.52	0.48	1.19	0.32	6.51	0.2	3.0	2.29	0.57	AAA305.CD3.X13.Y2.tile.tissue.png	56	1	2000	56	12a515be4961a1eec5b2437625937296	0	0	0	0	0	0	0	0	0	0	0	0	0	/home/dhl_ec/bnelissen/Slides/CD3_manuscript/CD3_slides/AAA305.CD3/AAA305.CD3.run1	255	1.0	0.06	1.0	0.06	0.0	-11.0399680456	0.0	0.0683469185219
0.0	0.0	0.0	0.0	0.0	4000000.0	0.0	0.0	1.18	1.91	1.8	0.0700000000002	9.62	0.47	1.33	0.36	6.76	0.23	3.19	2.48	0.58	AAA305.CD3.X13.Y3.tile.tissue.png	57	1	2000	57	4b2e1a463c3400c3d4dc004bf8c1a26f	0	0	0	0	0	0	0	0	0	0	0	0	0	/home/dhl_ec/bnelissen/Slides/CD3_manuscript/CD3_slides/AAA305.CD3/AAA305.CD3.run1	255	1.0	0.06	1.0	0.06	0.0	-9.9657183714	0.0	0.166743942875
0.0	5604.0	0.0	478.0	5604.0	4000000.0	0.0	2.0	1.15	1.76	1.8	0.0699999999999	10.31	0.58	1.19	0.33	8.58	0.24	3.21	2.4	0.6	AAA305.CD3.X13.Y4.tile.tissue.png	58	1	2000	58	5d35fd95edec17a51a9954b5486a7d55	0	0	0	0	0	0	0	0	0	0	0	0	0	/home/dhl_ec/bnelissen/Slides/CD3_manuscript/CD3_slides/AAA305.CD3/AAA305.CD3.run1	255	0.7	0.06	0.7	0.06	-7.30398419783	-11.1152258813	3.77942777832	0.0826034641113
273.0	5611.0	86.0	596.0	5611.0	4000000.0	1.0	3.0	1.13	1.76	1.12	0.0599999999999	6.6	0.36	0.72	0.21	6.48	0.24	2.25	1.53	0.6	AAA305.CD3.X13.Y5.tile.tissue.png	59	1	2000	59	a47b0a5a9cec8e5104dda14c55737e18	0	0	0	0	0	0	0	0	0	0	0	0	0	/home/dhl_ec/bnelissen/Slides/CD3_manuscript/CD3_slides/AAA305.CD3/AAA305.CD3.run1	255	0.7	0.06	0.7	0.06	-7.85235527763	-10.6665087265	1.26856092875	0.13020004657
0.0	5278.0	0.0	577.0	5278.0	4000000.0	0.0	3.0	1.13	1.36	1.12	0.0599999999999	6.39	0.56	1.27	0.32	8.97	0.22	3.14	2.42	0.6	AAA305.CD3.X13.Y6.tile.tissue.png	60	1	2000	60	f6cfd309fde40deb37f6a3130d1f8015	0	0	0	0	0	0	0	0	0	0	0	0	0	/home/dhl_ec/bnelissen/Slides/CD3_manuscript/CD3_slides/AAA305.CD3/AAA305.CD3.run1	255	0.7	0.06	0.7	0.06	-9.18229482729	-11.0492146456	2.01382456087	0.181917879761
230.0	71781.0	100.0	2855.0	71781.0	4000000.0	2.0	4.0	0.98	1.48	1.11	0.0700000000002	9.58	0.56	1.19	0.32	9.07	0.31	3.18	2.31	0.58	AAA305.CD3.X13.Y7.tile.tissue.png	61	1	2000	61	d1d3b2aedd819f541a94ca3cdaa09b9d	0	0	0	0	0	0	0	0	0	0	0	0	0	/home/dhl_ec/bnelissen/Slides/CD3_manuscript/CD3_slides/AAA305.CD3/AAA305.CD3.run1	255	0.7	0.06	0.7	0.06	-6.36593262851	-10.7783952967	0.168900657451	0.116498675293
0.0	50838.0	0.0	2706.0	50838.0	4000000.0	0.0	5.0	1.12	2.02	1.76	0.0699999999999	10.13	0.55	1.21	0.31	7.82	0.22	3.41	2.29	0.73	AAA305.CD3.X13.Y8.tile.tissue.png	62	1	2000	62	16259f281057377cad3ee70244b1d2b1	0	0	0	0	0	0	0	0	0	0	0	0	0	/home/dhl_ec/bnelissen/Slides/CD3_manuscript/CD3_slides/AAA305.CD3/AAA305.CD3.run1	255	0.7	0.06	0.7	0.06	0.0	-11.1828923803	0.12578403727	0.129045313812
69.0	20441.0	47.0	1445.0	20441.0	4000000.0	1.0	4.0	1.19	1.48	1.07	0.05	6.41	0.35	0.71	0.21	6.6	0.21	2.1	1.54	0.8	AAA305.CD3.X13.Y9.tile.tissue.png	63	1	2000	63	db94e5b0b858e202b7a2b75182723e4b	0	0	0	0	0	0	0	0	0	0	0	0	0	/home/dhl_ec/bnelissen/Slides/CD3_manuscript/CD3_slides/AAA305.CD3/AAA305.CD3.run1	255	0.7	0.06	0.7	0.06	-9.01097138423	-10.8901619842	1.19739675836	0.124104040283
0.0	0.0	0.0	0.0	0.0	586000.0	0.0	0.0	1.78	1.01	0.18	0.00999999999999	1.04	0.04	0.11	0.03	0.6	0.03	0.27	0.21	0.0799999999999	AAA305.CD3.X14.Y0.tile.tissue.png	64	1	293	64	ddd3d13cc2f6e5d2d9f2c8db8402dc26	0	0	0	0	0	0	0	0	0	0	0	0	0	/home/dhl_ec/bnelissen/Slides/CD3_manuscript/CD3_slides/AAA305.CD3/AAA305.CD3.run1	255	1.0	0.06	1.0	0.06	0.0	-11.2772882124	0.0	6.37519923263
0.0	0.0	0.0	0.0	0.0	586000.0	0.0	0.0	1.62	0.51	0.21	0.00999999999999	1.01	0.05	0.1	0.03	0.57	0.02	0.28	0.21	0.0699999999999	AAA305.CD3.X14.Y1.tile.tissue.png	65	1	293	65	23b9ec61beaa9008e3f48342a30d5723	0	0	0	0	0	0	0	0	0	0	0	0	0	/home/dhl_ec/bnelissen/Slides/CD3_manuscript/CD3_slides/AAA305.CD3/AAA305.CD3.run1	255	1.0	0.06	1.0	0.06	0.0	-10.2692656902	0.0	3.02804489973
0.0	0.0	0.0	0.0	0.0	586000.0	0.0	0.0	1.64	1.33	0.22	0.00999999999999	0.9	0.05	0.11	0.03	0.57	0.02	0.28	0.21	0.0700000000002	AAA305.CD3.X14.Y10.tile.tissue.png	66	1	293	66	ce285a5ac2391151049095787f633487	0	0	0	0	0	0	0	0	0	0	0	0	0	/home/dhl_ec/bnelissen/Slides/CD3_manuscript/CD3_slides/AAA305.CD3/AAA305.CD3.run1	255	1.0	0.06	1.0	0.06	0.0	0.0	0.0	11.8032005119
0.0	0.0	0.0	0.0	0.0	586000.0	0.0	0.0	2.05	0.32	0.21	0.00999999999999	0.93	0.0500000000002	0.11	0.03	0.57	0.03	0.28	0.21	0.0599999999999	AAA305.CD3.X14.Y11.tile.tissue.png	67	1	293	67	d855844322dd056704d5417b7f82fb9e	0	0	0	0	0	0	0	0	0	0	0	0	0	/home/dhl_ec/bnelissen/Slides/CD3_manuscript/CD3_slides/AAA305.CD3/AAA305.CD3.run1	255	1.0	0.06	1.0	0.06	0.0	0.0	0.0	10.2830733788
0.0	0.0	0.0	0.0	0.0	586000.0	0.0	0.0	1.66	0.99	0.3	0.0100000000002	1.1	0.04	0.12	0.03	0.57	0.0200000000002	0.28	0.21	0.11	AAA305.CD3.X14.Y2.tile.tissue.png	68	1	293	68	a1b18e74510fd6f489753a2ab9d49909	0	0	0	0	0	0	0	0	0	0	0	0	0	/home/dhl_ec/bnelissen/Slides/CD3_manuscript/CD3_slides/AAA305.CD3/AAA305.CD3.run1	255	1.0	0.06	1.0	0.06	0.0	0.0	0.0	8.68645136519
0.0	0.0	0.0	0.0	0.0	586000.0	0.0	0.0	1.35	1.43	0.16	0.00999999999999	1.01	0.04	0.11	0.0300000000002	0.57	0.02	0.27	0.22	0.0700000000002	AAA305.CD3.X14.Y3.tile.tissue.png	69	1	293	69	e8359eec289253e0f0b9355022454d44	0	0	0	0	0	0	0	0	0	0	0	0	0	/home/dhl_ec/bnelissen/Slides/CD3_manuscript/CD3_slides/AAA305.CD3/AAA305.CD3.run1	255	1.0	0.06	1.0	0.06	0.0	-10.2010688709	0.0	10.0303737244
0.0	0.0	0.0	0.0	0.0	586000.0	0.0	0.0	1.78	1.38	0.19	0.00999999999999	0.96	0.0500000000002	0.12	0.03	0.59	0.02	0.28	0.22	0.0900000000001	AAA305.CD3.X14.Y4.tile.tissue.png	70	1	293	70	57e164e67fd2df6c49ab9201d097d39e	0	0	0	0	0	0	0	0	0	0	0	0	0	/home/dhl_ec/bnelissen/Slides/CD3_manuscript/CD3_slides/AAA305.CD3/AAA305.CD3.run1	255	1.0	0.06	1.0	0.06	0.0	0.0	0.0	11.0320375427
0.0	0.0	0.0	0.0	0.0	586000.0	0.0	0.0	1.77	1.38	0.25	0.00999999999999	1.5	0.0700000000002	0.2	0.05	0.89	0.04	0.44	0.34	0.1	AAA305.CD3.X14.Y5.tile.tissue.png	71	1	293	71	e7b6998655bca54f0b29b1d66c7eef9c	0	0	0	0	0	0	0	0	0	0	0	0	0	/home/dhl_ec/bnelissen/Slides/CD3_manuscript/CD3_slides/AAA305.CD3/AAA305.CD3.run1	255	1.0	0.06	1.0	0.06	0.0	0.0	0.0	10.1730767918
0.0	0.0	0.0	0.0	0.0	586000.0	0.0	0.0	1.29	1.46	0.27	0.00999999999999	1.61	0.0699999999999	0.19	0.0500000000002	0.57	0.02	0.28	0.21	0.0700000000002	AAA305.CD3.X14.Y6.tile.tissue.png	72	1	293	72	d2a6095a4456503629fb72ad8811519a	0	0	0	0	0	0	0	0	0	0	0	0	0	/home/dhl_ec/bnelissen/Slides/CD3_manuscript/CD3_slides/AAA305.CD3/AAA305.CD3.run1	255	1.0	0.06	1.0	0.06	0.0	0.0	0.0	6.87641894198
0.0	1357.0	0.0	162.0	1357.0	586000.0	0.0	1.0	1.69	2.31	0.2	0.00999999999999	1.26	0.0599999999999	0.11	0.03	0.75	0.02	0.28	0.21	0.1	AAA305.CD3.X14.Y7.tile.tissue.png	73	1	293	73	d15ff42ed1b3be118b6ff7b5d617c2c2	0	0	0	0	0	0	0	0	0	0	0	0	0	/home/dhl_ec/bnelissen/Slides/CD3_manuscript/CD3_slides/AAA305.CD3/AAA305.CD3.run1	255	0.7	0.06	0.7	0.06	0.0	-10.9510769774	0.644526032551	1.97111781884
0.0	0.0	0.0	0.0	0.0	586000.0	0.0	0.0	1.94	2.72	0.28	0.00999999999999	1.53	0.0799999999999	0.18	0.05	0.98	0.04	0.48	0.34	0.11	AAA305.CD3.X14.Y8.tile.tissue.png	74	1	293	74	6c9b32e281f3112f4533a9a003397c6e	0	0	0	0	0	0	0	0	0	0	0	0	0	/home/dhl_ec/bnelissen/Slides/CD3_manuscript/CD3_slides/AAA305.CD3/AAA305.CD3.run1	255	1.0	0.06	1.0	0.06	0.0	0.0	0.0	2.30338566553
0.0	5271.0	0.0	466.0	5271.0	586000.0	0.0	2.0	1.87	1.46	0.16	0.00999999999999	1.06	0.0599999999999	0.0999999999999	0.03	0.73	0.02	0.28	0.21	0.0999999999999	AAA305.CD3.X14.Y9.tile.tissue.png	75	1	293	75	84f27f80e0fcde586047bd89d47226e2	0	0	0	0	0	0	0	0	0	0	0	0	0	/home/dhl_ec/bnelissen/Slides/CD3_manuscript/CD3_slides/AAA305.CD3/AAA305.CD3.run1	255	0.7	0.06	0.7	0.06	0.0	-11.7000855779	1.26321907311	3.63090779567
0.0	0.0	0.0	0.0	0.0	4000000.0	0.0	0.0	1.97	1.41	1.28	0.05	5.27	0.28	0.86	0.21	4.41	0.12	1.96	1.48	0.78	AAA305.CD3.X2.Y5.tile.tissue.png	76	1	2000	76	243887d785b819c05e976d11d17b0355	0	0	0	0	0	0	0	0	0	0	0	0	0	/home/dhl_ec/bnelissen/Slides/CD3_manuscript/CD3_slides/AAA305.CD3/AAA305.CD3.run1	255	1.0	0.06	1.0	0.06	0.0	0.0	0.0	8.705241
0.0	0.0	0.0	0.0	0.0	4000000.0	0.0	0.0	2.44	2.04	1.08	0.0900000000001	8.03	0.29	0.79	0.21	4.63	0.12	2.02	1.53	0.5	AAA305.CD3.X2.Y6.tile.tissue.png	77	1	2000	77	ba7aba4638dda34527befad9a004d769	0	0	0	0	0	0	0	0	0	0	0	0	0	/home/dhl_ec/bnelissen/Slides/CD3_manuscript/CD3_slides/AAA305.CD3/AAA305.CD3.run1	255	1.0	0.06	1.0	0.06	0.0	-11.1122920917	0.0	6.93139036018
0.0	0.0	0.0	0.0	0.0	4000000.0	0.0	0.0	1.21	1.98	1.12	0.05	6.06	0.29	0.8	0.2	4.36	0.12	1.87	1.52	0.43	AAA305.CD3.X2.Y7.tile.tissue.png	78	1	2000	78	bd8f22077eb88bb36a21598a0df73afe	0	0	0	0	0	0	0	0	0	0	0	0	0	/home/dhl_ec/bnelissen/Slides/CD3_manuscript/CD3_slides/AAA305.CD3/AAA305.CD3.run1	255	1.0	0.06	1.0	0.06	0.0	-10.7968198853	0.0	8.70086726658
0.0	1519.0	0.0	180.0	1519.0	4000000.0	0.0	1.0	0.85	1.78	1.16	0.0599999999999	6.16	0.36	0.84	0.22	5.48	0.13	2.08	1.54	0.46	AAA305.CD3.X4.Y10.tile.tissue.png	79	1	2000	79	af93228e2c6c7bf4b343edfef3735748	0	0	0	0	0	0	0	0	0	0	0	0	0	/home/dhl_ec/bnelissen/Slides/CD3_manuscript/CD3_slides/AAA305.CD3/AAA305.CD3.run1	255	0.7	0.06	0.7	0.06	0.0	-12.0912300853	6.58602364837	1.51814496308
0.0	0.0	0.0	0.0	0.0	4000000.0	0.0	0.0	0.67	0.97	1.16	0.0599999999999	5.76	0.29	0.91	0.22	4.58	0.13	2.0	1.52	0.84	AAA305.CD3.X4.Y11.tile.tissue.png	80	1	2000	80	8264ceccb23f366ad9e9c76ab187c12c	0	0	0	0	0	0	0	0	0	0	0	0	0	/home/dhl_ec/bnelissen/Slides/CD3_manuscript/CD3_slides/AAA305.CD3/AAA305.CD3.run1	255	1.0	0.06	1.0	0.06	0.0	0.0	0.0	3.78079125
0.0	0.0	0.0	0.0	0.0	4000000.0	0.0	0.0	2.13	1.29	1.16	0.0599999999999	5.83	0.31	0.92	0.23	4.73	0.13	2.01	1.53	0.51	AAA305.CD3.X4.Y7.tile.tissue.png	81	1	2000	81	41612fe90636792208512b6a04a10dc4	0	0	0	0	0	0	0	0	0	0	0	0	0	/home/dhl_ec/bnelissen/Slides/CD3_manuscript/CD3_slides/AAA305.CD3/AAA305.CD3.run1	255	1.0	0.06	1.0	0.06	0.0	0.0	0.0	3.088341
0.0	0.0	0.0	0.0	0.0	4000000.0	0.0	0.0	0.89	1.28	1.2	0.0599999999999	5.9	0.31	0.92	0.23	4.7	0.12	2.02	1.54	0.52	AAA305.CD3.X4.Y8.tile.tissue.png	82	1	2000	82	f42e4af4eac327511b5cce4d1ddb4f79	0	0	0	0	0	0	0	0	0	0	0	0	0	/home/dhl_ec/bnelissen/Slides/CD3_manuscript/CD3_slides/AAA305.CD3/AAA305.CD3.run1	255	1.0	0.06	1.0	0.06	0.0	0.0	0.0	3.22681625
0.0	0.0	0.0	0.0	0.0	4000000.0	0.0	0.0	1.11	2.32	1.17	0.0599999999999	5.88	0.31	0.89	0.22	5.07	0.2	3.15	2.44	1.27	AAA305.CD3.X4.Y9.tile.tissue.png	83	1	2000	83	5f06efe8b174a706716d6a9bb875dc88	0	0	0	0	0	0	0	0	0	0	0	0	0	/home/dhl_ec/bnelissen/Slides/CD3_manuscript/CD3_slides/AAA305.CD3/AAA305.CD3.run1	255	1.0	0.06	1.0	0.06	0.0	0.0	0.0	6.0452695
3019.0	1055184.0	1112.0	20573.0	1055184.0	4000000.0	21.0	16.0	3.37	2.9	1.78	0.0700000000002	10.97	0.58	1.23	0.26	10.84	0.38	3.61	2.51	0.82	AAA305.CD3.X5.Y10.tile.tissue.png	84	1	2000	84	43bcc7b07a066627df2ebd6eb3f998a4	0	0	0	0	0	0	0	0	0	0	0	0	0	/home/dhl_ec/bnelissen/Slides/CD3_manuscript/CD3_slides/AAA305.CD3/AAA305.CD3.run1	255	0.7	0.06	0.7	0.06	-8.6151714361	-12.0789708217	3.99542499395	0.699233078125
313.0	1971627.0	119.0	11461.0	1971627.0	4000000.0	2.0	4.0	2.43	2.37	1.79	0.0699999999997	10.94	0.59	1.25	0.16	10.52	0.39	3.29	1.97	0.68	AAA305.CD3.X5.Y11.tile.tissue.png	85	1	2000	85	25390c23a7b8868b2e355c914d45658b	0	0	0	0	0	0	0	0	0	0	0	0	0	/home/dhl_ec/bnelissen/Slides/CD3_manuscript/CD3_slides/AAA305.CD3/AAA305.CD3.run1	255	0.7	0.06	0.7	0.06	-8.44069501762	-11.4245985032	2.24394846052	0.647428375
1698.0	171275.0	638.0	5953.0	171275.0	4000000.0	13.0	5.0	2.87	2.69	1.17	0.0799999999999	9.26	0.65	1.33	0.32	7.79	0.31	3.21	2.31	0.56	AAA305.CD3.X5.Y12.tile.tissue.png	86	1	2000	86	f53471b5ee470b2849b8e48d41b5cbb5	0	0	0	0	0	0	0	0	0	0	0	0	0	/home/dhl_ec/bnelissen/Slides/CD3_manuscript/CD3_slides/AAA305.CD3/AAA305.CD3.run1	255	0.7	0.06	0.7	0.06	-9.06215169539	-12.3004425502	5.51284740302	0.598160732422
535.0	34822.0	238.0	1598.0	34822.0	4000000.0	4.0	3.0	3.03	1.47	1.78	0.0900000000001	9.85	0.55	1.44	0.32	6.91	0.21	2.01	1.48	0.34	AAA305.CD3.X5.Y13.tile.tissue.png	87	1	2000	87	17f1e2e644e4ba680e5c3cf161b294ca	0	0	0	0	0	0	0	0	0	0	0	0	0	/home/dhl_ec/bnelissen/Slides/CD3_manuscript/CD3_slides/AAA305.CD3/AAA305.CD3.run1	255	0.7	0.06	0.7	0.06	-8.97906492516	-12.193566759	7.29968858835	0.323759210937
0.0	0.0	0.0	0.0	0.0	4000000.0	0.0	0.0	1.54	2.04	1.13	0.0599999999999	6.16	0.47	1.04	0.24	5.42	0.13	2.0	2.35	0.55	AAA305.CD3.X5.Y6.tile.tissue.png	88	1	2000	88	7d484c1e9ecfb00f67c35ae7c6b26b33	0	0	0	0	0	0	0	0	0	0	0	0	0	/home/dhl_ec/bnelissen/Slides/CD3_manuscript/CD3_slides/AAA305.CD3/AAA305.CD3.run1	255	1.0	0.06	1.0	0.06	0.0	0.0	0.0	5.233527
0.0	2861.0	0.0	238.0	2861.0	4000000.0	0.0	1.0	1.14	1.84	1.77	0.0899999999997	9.9	0.57	1.22	0.33	8.68	0.21	3.11	2.32	0.57	AAA305.CD3.X5.Y7.tile.tissue.png	89	1	2000	89	e669f9fbf6fb7887d3ca2945be3d7d86	0	0	0	0	0	0	0	0	0	0	0	0	0	/home/dhl_ec/bnelissen/Slides/CD3_manuscript/CD3_slides/AAA305.CD3/AAA305.CD3.run1	255	0.7	0.06	0.7	0.06	-9.00000310347	-11.8766445858	4.37302870765	1.70855606384
0.0	263118.0	0.0	4613.0	263118.0	4000000.0	0.0	2.0	3.12	2.69	1.76	0.0899999999997	10.36	0.57	1.35	0.34	9.33	0.26	3.37	2.36	0.64	AAA305.CD3.X5.Y8.tile.tissue.png	90	1	2000	90	781a0c74194de07e7ce2a2054bc44a35	0	0	0	0	0	0	0	0	0	0	0	0	0	/home/dhl_ec/bnelissen/Slides/CD3_manuscript/CD3_slides/AAA305.CD3/AAA305.CD3.run1	255	0.7	0.06	0.7	0.06	-8.39863070653	-11.3643679173	2.46835666374	1.40166225
2837.0	2372893.0	1289.0	21808.0	2372893.0	4000000.0	26.0	13.0	2.79	3.02	1.76	0.04	6.82	0.38	0.73	0.12	8.31	0.31	2.26	1.54	0.4	AAA305.CD3.X5.Y9.tile.tissue.png	91	1	2000	91	7d4eaf583ca69c7aa40aa0b00ecbb47d	0	0	0	0	0	0	0	0	0	0	0	0	0	/home/dhl_ec/bnelissen/Slides/CD3_manuscript/CD3_slides/AAA305.CD3/AAA305.CD3.run1	255	0.7	0.06	0.7	0.06	-9.0491337437	-11.6886108101	2.59576416074	0.47585078125
18379.0	667954.0	6203.0	13232.0	667954.0	4000000.0	105.0	11.0	2.57	2.4	1.22	0.04	7.14	0.38	0.73	0.19	7.55	0.24	2.24	1.54	0.39	AAA305.CD3.X6.Y10.tile.tissue.png	92	1	2000	92	d95c9903a718d0d92d5f4ae438078d96	0	0	0	0	0	0	0	0	0	0	0	0	0	/home/dhl_ec/bnelissen/Slides/CD3_manuscript/CD3_slides/AAA305.CD3/AAA305.CD3.run1	255	0.7	0.06	0.7	0.06	-9.3889313562	-12.2386060555	3.17837287649	0.586648632813
0.0	761044.0	0.0	12239.0	761044.0	4000000.0	0.0	6.0	2.57	2.56	1.17	0.04	6.81	0.38	0.74	0.19	6.8	0.26	3.32	2.33	0.59	AAA305.CD3.X6.Y11.tile.tissue.png	93	1	2000	93	47495c981db6a6b1a2d6a203c8435a13	0	0	0	0	0	0	0	0	0	0	0	0	0	/home/dhl_ec/bnelissen/Slides/CD3_manuscript/CD3_slides/AAA305.CD3/AAA305.CD3.run1	255	0.7	0.06	0.7	0.06	-8.95361748117	-11.703687499	3.50504142048	0.804056734375
1513.0	495353.0	554.0	8531.0	495353.0	4000000.0	13.0	3.0	2.21	2.08	1.92	0.0799999999999	11.03	0.57	1.28	0.29	9.93	0.34	3.3	2.3	0.58	AAA305.CD3.X6.Y12.tile.tissue.png	94	1	2000	94	e348800a74e0a10bb8d59abe856ba668	0	0	0	0	0	0	0	0	0	0	0	0	0	/home/dhl_ec/bnelissen/Slides/CD3_manuscript/CD3_slides/AAA305.CD3/AAA305.CD3.run1	255	0.7	0.06	0.7	0.06	-8.54936142674	-11.0964158358	3.5041586311	0.730688695313
318.0	36121.0	165.0	1654.0	36121.0	4000000.0	3.0	2.0	2.75	2.39	1.17	0.0499999999997	6.64	0.37	0.88	0.21	6.46	0.31	3.15	2.32	0.54	AAA305.CD3.X6.Y13.tile.tissue.png	95	1	2000	95	62e31da2233c413c4019054223aa4776	0	0	0	0	0	0	0	0	0	0	0	0	0	/home/dhl_ec/bnelissen/Slides/CD3_manuscript/CD3_slides/AAA305.CD3/AAA305.CD3.run1	255	0.7	0.06	0.7	0.06	-8.37379684161	-11.9799673527	6.68828746057	0.854777124512
0.0	0.0	0.0	0.0	0.0	4000000.0	0.0	0.0	2.04	1.6	1.07	0.0599999999999	5.84	0.28	0.8	0.21	4.34	0.12	1.93	1.47	0.35	AAA305.CD3.X6.Y5.tile.tissue.png	96	1	2000	96	d50220bc8e8ece3684137e7995efd040	0	0	0	0	0	0	0	0	0	0	0	0	0	/home/dhl_ec/bnelissen/Slides/CD3_manuscript/CD3_slides/AAA305.CD3/AAA305.CD3.run1	255	1.0	0.06	1.0	0.06	0.0	-12.0455951718	0.0	6.80177750555
20606.0	705678.0	7142.0	6484.0	705678.0	4000000.0	130.0	2.0	2.58	2.98	1.09	0.0599999999999	6.64	0.37	0.74	0.18	6.94	0.24	2.09	1.48	0.38	AAA305.CD3.X6.Y6.tile.tissue.png	97	1	2000	97	66ded954929e613e648e7cc7e324917d	0	0	0	0	0	0	0	0	0	0	0	0	0	/home/dhl_ec/bnelissen/Slides/CD3_manuscript/CD3_slides/AAA305.CD3/AAA305.CD3.run1	255	0.7	0.06	0.7	0.06	-8.54873725812	-11.0370102721	1.77942938754	1.06973690625
0.0	0.0	0.0	0.0	0.0	4000000.0	0.0	0.0	2.44	1.52	1.06	0.0500000000002	5.11	0.28	0.7	0.21	4.36	0.12	1.94	1.49	0.36	AAA305.CD3.X6.Y7.tile.tissue.png	98	1	2000	98	34df84b11f0b074b330a00093e26c6c7	0	0	0	0	0	0	0	0	0	0	0	0	0	/home/dhl_ec/bnelissen/Slides/CD3_manuscript/CD3_slides/AAA305.CD3/AAA305.CD3.run1	255	1.0	0.06	1.0	0.06	0.0	0.0	0.0	0.112686671875
3940.0	1390225.0	1318.0	15457.0	1390225.0	4000000.0	28.0	14.0	1.93	3.24	1.1	0.0499999999997	6.99	0.369999999999	0.71	0.15	7.34	0.26	2.12	1.49	0.41	AAA305.CD3.X6.Y8.tile.tissue.png	99	1	2000	99	5de2caa2dc4a3810e7be610ba7ed3b44	0	0	0	0	0	0	0	0	0	0	0	0	0	/home/dhl_ec/bnelissen/Slides/CD3_manuscript/CD3_slides/AAA305.CD3/AAA305.CD3.run1	255	0.7	0.06	0.7	0.06	-9.01211457094	-11.4067136274	2.92275707006	0.34575709375
743.0	2917482.0	355.0	21495.0	2917482.0	4000000.0	9.0	14.0	2.41	1.57	1.05	0.0500000000002	6.61	0.36	0.72	0.0999999999999	8.35	0.31	2.19	1.49	0.41	AAA305.CD3.X6.Y9.tile.tissue.png	100	1	2000	100	836b0ae616c24a8e0acff13cf41465d7	0	0	0	0	0	0	0	0	0	0	0	0	0	/home/dhl_ec/bnelissen/Slides/CD3_manuscript/CD3_slides/AAA305.CD3/AAA305.CD3.run1	255	0.7	0.06	0.7	0.06	-8.64738427353	-11.2347879822	1.71244349696	0.359660375
0.0	13849.0	0.0	1090.0	13849.0	4000000.0	0.0	3.0	2.83	2.82	1.08	0.0499999999997	6.2	0.36	0.71	0.22	6.32	0.14	2.09	1.53	0.37	AAA305.CD3.X7.Y10.tile.tissue.png	101	1	2000	101	cce445f954d362b62eabcceab4c63777	0	0	0	0	0	0	0	0	0	0	0	0	0	/home/dhl_ec/bnelissen/Slides/CD3_manuscript/CD3_slides/AAA305.CD3/AAA305.CD3.run1	255	0.7	0.06	0.7	0.06	-9.08611798311	-11.5018103554	4.67317225571	0.748265487549
0.0	0.0	0.0	0.0	0.0	4000000.0	0.0	0.0	1.52	1.89	1.16	0.0500000000002	6.21	0.31	1.01	0.21	4.64	0.13	2.0	1.52	0.35	AAA305.CD3.X7.Y11.tile.tissue.png	102	1	2000	102	dfcb6488ec37d9adcc6175cc86a2035a	0	0	0	0	0	0	0	0	0	0	0	0	0	/home/dhl_ec/bnelissen/Slides/CD3_manuscript/CD3_slides/AAA305.CD3/AAA305.CD3.run1	255	1.0	0.06	1.0	0.06	0.0	-10.9327032082	0.0	5.3855065215
487.0	235296.0	138.0	4865.0	235296.0	4000000.0	2.0	3.0	1.05	2.45	1.1	0.0600000000004	6.92	0.37	0.79	0.2	6.8	0.22	2.11	1.54	0.36	AAA305.CD3.X7.Y12.tile.tissue.png	103	1	2000	103	ce2442aa1a13a12d67cd8a155dffd431	0	0	0	0	0	0	0	0	0	0	0	0	0	/home/dhl_ec/bnelissen/Slides/CD3_manuscript/CD3_slides/AAA305.CD3/AAA305.CD3.run1	255	0.7	0.06	0.7	0.06	-8.49924681469	-11.8038341189	4.08932033703	1.36930519629
803.0	691550.0	279.0	14168.0	691550.0	4000000.0	5.0	8.0	0.83	1.47	1.12	0.0500000000002	7.03	0.38	0.79	0.18	7.13	0.24	2.19	1.53	0.579999999999	AAA305.CD3.X7.Y13.tile.tissue.png	104	1	2000	104	4c0e59b93301770f3bfa7319dcacfa30	0	0	0	0	0	0	0	0	0	0	0	0	0	/home/dhl_ec/bnelissen/Slides/CD3_manuscript/CD3_slides/AAA305.CD3/AAA305.CD3.run1	255	0.7	0.06	0.7	0.06	-8.98386400501	-11.9172325608	3.65548066494	1.14486451953
0.0	0.0	0.0	0.0	0.0	4000000.0	0.0	0.0	0.96	1.62	1.7	0.0499999999997	5.18	0.29	0.87	0.21	4.45	0.13	2.0	1.48	0.33	AAA305.CD3.X7.Y14.tile.tissue.png	105	1	2000	105	4ed253625fa495bd80c3896a347899ba	0	0	0	0	0	0	0	0	0	0	0	0	0	/home/dhl_ec/bnelissen/Slides/CD3_manuscript/CD3_slides/AAA305.CD3/AAA305.CD3.run1	255	1.0	0.06	1.0	0.06	0.0	0.0	0.0	5.001204
0.0	0.0	0.0	0.0	0.0	4000000.0	0.0	0.0	0.77	0.96	1.09	0.0499999999997	5.33	0.29	0.77	0.21	4.63	0.12	2.02	1.54	0.36	AAA305.CD3.X7.Y5.tile.tissue.png	106	1	2000	106	c3a377aa482926aaed5e0545f9629492	0	0	0	0	0	0	0	0	0	0	0	0	0	/home/dhl_ec/bnelissen/Slides/CD3_manuscript/CD3_slides/AAA305.CD3/AAA305.CD3.run1	255	1.0	0.06	1.0	0.06	0.0	0.0	0.0	8.901014
16813.0	198389.0	6212.0	5098.0	198389.0	4000000.0	109.0	5.0	0.89	1.49	1.15	0.0499999999997	6.78	0.37	0.74	0.2	6.94	0.22	2.18	1.52	0.37	AAA305.CD3.X7.Y6.tile.tissue.png	107	1	2000	107	80632b695f07d85fb3628e456dc46c4c	0	0	0	0	0	0	0	0	0	0	0	0	0	/home/dhl_ec/bnelissen/Slides/CD3_manuscript/CD3_slides/AAA305.CD3/AAA305.CD3.run1	255	0.7	0.06	0.7	0.06	-8.66869116698	-11.82069978	2.96952285891	0.146265021484
3108.0	180808.0	1367.0	9880.0	180808.0	4000000.0	25.0	18.0	1.41	1.89	1.11	0.0500000000002	6.78	0.57	1.3	0.32	6.7	0.34	3.51	2.59	0.66	AAA305.CD3.X7.Y7.tile.tissue.png	108	1	2000	108	eb902e4bedcc5c99e683ce5f9c966558	0	0	0	0	0	0	0	0	0	0	0	0	0	/home/dhl_ec/bnelissen/Slides/CD3_manuscript/CD3_slides/AAA305.CD3/AAA305.CD3.run1	255	0.7	0.06	0.7	0.06	-9.33128339199	-12.4799002305	4.12122956343	0.192179576172
12460.0	2757627.0	4099.0	21987.0	2757627.0	4000000.0	73.0	11.0	3.07	3.59	1.81	0.0699999999997	10.54	0.39	0.75	0.15	9.36	0.31	2.19	1.48	0.6	AAA305.CD3.X7.Y8.tile.tissue.png	109	1	2000	109	ba6c6334cd6676e4c234ed86d8b532f3	0	0	0	0	0	0	0	0	0	0	0	0	0	/home/dhl_ec/bnelissen/Slides/CD3_manuscript/CD3_slides/AAA305.CD3/AAA305.CD3.run1	255	0.7	0.06	0.7	0.06	-9.54113352056	-12.1716642313	2.61691218685	0.411040140625
462.0	2872342.0	269.0	14752.0	2872342.0	4000000.0	6.0	3.0	2.84	2.67	1.1	0.0499999999997	6.48	0.36	0.72	0.1	8.36	0.31	2.2	1.56	0.630000000001	AAA305.CD3.X7.Y9.tile.tissue.png	110	1	2000	110	e7e6b17e97959772a1f28234c0a06d38	0	0	0	0	0	0	0	0	0	0	0	0	0	/home/dhl_ec/bnelissen/Slides/CD3_manuscript/CD3_slides/AAA305.CD3/AAA305.CD3.run1	255	0.7	0.06	0.7	0.06	-8.97278694545	-11.9697211277	2.46324775874	0.214204121094
61.0	105176.0	50.0	3505.0	105176.0	4000000.0	1.0	5.0	3.01	1.95	1.12	0.0500000000002	6.85	0.57	1.2	0.32	9.92	0.34	3.37	2.38	0.58	AAA305.CD3.X8.Y10.tile.tissue.png	111	1	2000	111	622a7de90f939ba36d6de05f20b14944	0	0	0	0	0	0	0	0	0	0	0	0	0	/home/dhl_ec/bnelissen/Slides/CD3_manuscript/CD3_slides/AAA305.CD3/AAA305.CD3.run1	255	0.7	0.06	0.7	0.06	-8.91007694533	-12.1089590422	3.56616809468	0.310096808594
674.0	37066.0	127.0	1838.0	37066.0	4000000.0	2.0	2.0	2.73	2.91	1.07	0.0499999999997	6.21	0.35	0.76	0.2	6.33	0.21	2.04	1.49	0.36	AAA305.CD3.X8.Y11.tile.tissue.png	112	1	2000	112	f5516ab5b61341350d974df3596491cf	0	0	0	0	0	0	0	0	0	0	0	0	0	/home/dhl_ec/bnelissen/Slides/CD3_manuscript/CD3_slides/AAA305.CD3/AAA305.CD3.run1	255	0.7	0.06	0.7	0.06	-9.16135788539	-12.1771372959	3.31194546287	2.32172623535
0.0	89525.0	0.0	1677.0	89525.0	4000000.0	0.0	1.0	2.16	1.35	1.09	0.0500000000002	6.65	0.56	0.78	0.2	5.47	0.14	2.04	1.48	0.54	AAA305.CD3.X8.Y12.tile.tissue.png	113	1	2000	113	16eacdff8a415fdc98d577b762864182	0	0	0	0	0	0	0	0	0	0	0	0	0	/home/dhl_ec/bnelissen/Slides/CD3_manuscript/CD3_slides/AAA305.CD3/AAA305.CD3.run1	255	0.7	0.06	0.7	0.06	0.0	-12.1610655681	6.37769058922	3.11688227881
63.0	644828.0	41.0	11382.0	644828.0	4000000.0	1.0	5.0	3.12	1.99	1.07	0.0599999999999	6.57	0.38	1.43	0.33	10.56	0.37	3.29	2.35	0.58	AAA305.CD3.X8.Y13.tile.tissue.png	114	1	2000	114	7a6da0abf5993b135900359e34d0889e	0	0	0	0	0	0	0	0	0	0	0	0	0	/home/dhl_ec/bnelissen/Slides/CD3_manuscript/CD3_slides/AAA305.CD3/AAA305.CD3.run1	255	0.7	0.06	0.7	0.06	-8.92778880583	-12.0683849366	3.49123193384	1.54565203516
0.0	0.0	0.0	0.0	0.0	4000000.0	0.0	0.0	1.12	1.85	1.22	0.0599999999999	6.18	0.3	0.87	0.22	6.35	0.18	3.01	2.3	0.55	AAA305.CD3.X8.Y14.tile.tissue.png	115	1	2000	115	c5c88cace1258bcd453b59217fe2da9f	0	0	0	0	0	0	0	0	0	0	0	0	0	/home/dhl_ec/bnelissen/Slides/CD3_manuscript/CD3_slides/AAA305.CD3/AAA305.CD3.run1	255	1.0	0.06	1.0	0.06	0.0	-11.6224307898	0.0	1.98966939418
0.0	0.0	0.0	0.0	0.0	4000000.0	0.0	0.0	1.25	1.75	1.75	0.0900000000001	8.91	0.28	0.77	0.2	4.33	0.12	1.93	1.48	0.53	AAA305.CD3.X8.Y5.tile.tissue.png	116	1	2000	116	1f769cc79c24ab38ef44fa724238304b	0	0	0	0	0	0	0	0	0	0	0	0	0	/home/dhl_ec/bnelissen/Slides/CD3_manuscript/CD3_slides/AAA305.CD3/AAA305.CD3.run1	255	1.0	0.06	1.0	0.06	0.0	-9.62195141836	0.0	9.16942400398
4550.0	1701018.0	1905.0	19449.0	1701018.0	4000000.0	35.0	9.0	2.82	1.58	1.79	0.0799999999999	10.36	0.61	1.2	0.22	11.49	0.42	3.4	2.4	0.61	AAA305.CD3.X8.Y6.tile.tissue.png	117	1	2000	117	c017d89985c6094910bc7ee5d61cda6b	0	0	0	0	0	0	0	0	0	0	0	0	0	/home/dhl_ec/bnelissen/Slides/CD3_manuscript/CD3_slides/AAA305.CD3/AAA305.CD3.run1	255	0.7	0.06	0.7	0.06	-8.9342182757	-11.9440886569	2.33695817782	0.268451257813
4761.0	318473.0	1752.0	10584.0	318473.0	4000000.0	35.0	12.0	1.83	3.32	1.64	0.0799999999999	10.09	0.59	1.21	0.29	10.09	0.35	3.5	1.61	0.55	AAA305.CD3.X8.Y7.tile.tissue.png	118	1	2000	118	891c80529d01a71aadae10b1192073d6	0	0	0	0	0	0	0	0	0	0	0	0	0	/home/dhl_ec/bnelissen/Slides/CD3_manuscript/CD3_slides/AAA305.CD3/AAA305.CD3.run1	255	0.7	0.06	0.7	0.06	-8.97973484216	-12.4395870864	2.93967540398	0.163405386719
5514.0	2484644.0	1947.0	11870.0	2484644.0	4000000.0	38.0	2.0	1.16	4.0	1.65	0.0700000000002	10.86	0.58	1.2	0.17	11.9	0.47	3.3	2.32	0.64	AAA305.CD3.X8.Y8.tile.tissue.png	119	1	2000	119	0c5573fbf43744be9726afb51d9ccbe7	0	0	0	0	0	0	0	0	0	0	0	0	0	/home/dhl_ec/bnelissen/Slides/CD3_manuscript/CD3_slides/AAA305.CD3/AAA305.CD3.run1	255	0.7	0.06	0.7	0.06	-9.38799430255	-11.8993406986	2.52978321585	0.250010382812
571.0	2803638.0	322.0	15230.0	2803638.0	4000000.0	7.0	11.0	1.25	2.14	1.77	0.0799999999999	10.52	0.57	1.21	0.16	12.11	0.48	3.35	2.32	0.69	AAA305.CD3.X8.Y9.tile.tissue.png	120	1	2000	120	456c66fc920e1d2758d60ef0ebab3ffd	0	0	0	0	0	0	0	0	0	0	0	0	0	/home/dhl_ec/bnelissen/Slides/CD3_manuscript/CD3_slides/AAA305.CD3/AAA305.CD3.run1	255	0.7	0.06	0.7	0.06	-8.75637396539	-12.237665815	1.85889349951	0.233907585938
245.0	26675.0	139.0	2102.0	26675.0	4000000.0	3.0	6.0	1.06	1.7	1.8	0.0699999999997	9.95	0.58	1.18	0.32	9.27	0.31	3.17	2.29	0.61	AAA305.CD3.X9.Y10.tile.tissue.png	121	1	2000	121	44157b2084efdabe74bcf08a3252765e	0	0	0	0	0	0	0	0	0	0	0	0	0	/home/dhl_ec/bnelissen/Slides/CD3_manuscript/CD3_slides/AAA305.CD3/AAA305.CD3.run1	255	0.7	0.06	0.7	0.06	-9.20730471541	-12.6607807903	5.05915519133	0.168408215576
1862.0	59816.0	447.0	2124.0	59816.0	4000000.0	6.0	3.0	0.9	1.1	1.1	0.0499999999997	6.53	0.37	0.74	0.21	6.72	0.31	3.16	2.38	0.61	AAA305.CD3.X9.Y11.tile.tissue.png	122	1	2000	122	98129852b48653ad9992391ba68b17c7	0	0	0	0	0	0	0	0	0	0	0	0	0	/home/dhl_ec/bnelissen/Slides/CD3_manuscript/CD3_slides/AAA305.CD3/AAA305.CD3.run1	255	0.7	0.06	0.7	0.06	-9.08865304485	-12.1212697511	2.86382801357	0.172442487305
2284.0	538157.0	825.0	9612.0	538157.0	4000000.0	14.0	6.0	1.14	1.53	1.06	0.04	6.42	0.35	0.71	0.19	10.1	0.35	3.36	2.33	0.58	AAA305.CD3.X9.Y12.tile.tissue.png	123	1	2000	123	6818d77748f96e2883490454cd14f2c1	0	0	0	0	0	0	0	0	0	0	0	0	0	/home/dhl_ec/bnelissen/Slides/CD3_manuscript/CD3_slides/AAA305.CD3/AAA305.CD3.run1	255	0.7	0.06	0.7	0.06	-8.58409085159	-11.7066204573	2.01415411623	0.663703316406
945.0	1573924.0	379.0	23084.0	1573924.0	4000000.0	10.0	10.0	2.06	2.15	1.16	0.0599999999999	10.21	0.37	0.73	0.15	7.38	0.26	2.2	1.53	0.610000000001	AAA305.CD3.X9.Y13.tile.tissue.png	124	1	2000	124	ac99c3c7d365730b959b9f180deae4ab	0	0	0	0	0	0	0	0	0	0	0	0	0	/home/dhl_ec/bnelissen/Slides/CD3_manuscript/CD3_slides/AAA305.CD3/AAA305.CD3.run1	255	0.7	0.06	0.7	0.06	-8.62545121716	-11.9308009558	2.02811427892	0.70495978125
472.0	219396.0	224.0	6133.0	219396.0	4000000.0	7.0	5.0	4.22	1.23	1.14	0.0599999999999	7.36	0.38	0.83	0.21	6.65	0.21	2.11	1.48	0.579999999999	AAA305.CD3.X9.Y14.tile.tissue.png	125	1	2000	125	2986b09262d7f9c7b166ee0d71e869e3	0	0	0	0	0	0	0	0	0	0	0	0	0	/home/dhl_ec/bnelissen/Slides/CD3_manuscript/CD3_slides/AAA305.CD3/AAA305.CD3.run1	255	0.7	0.06	0.7	0.06	-8.82927754127	-12.2178013654	3.29746360077	1.51631542773
403.0	80998.0	175.0	3505.0	80998.0	4000000.0	4.0	7.0	3.05	2.02	1.1	0.0600000000004	6.75	0.36	0.75	0.2	6.31	0.2	2.06	1.5	0.360000000001	AAA305.CD3.X9.Y5.tile.tissue.png	126	1	2000	126	4ad9231b9c72553b44e2ac32caa1bd47	0	0	0	0	0	0	0	0	0	0	0	0	0	/home/dhl_ec/bnelissen/Slides/CD3_manuscript/CD3_slides/AAA305.CD3/AAA305.CD3.run1	255	0.7	0.06	0.7	0.06	-8.91720634938	-11.5059739082	2.01289958446	2.37467968945
4997.0	3121216.0	1924.0	19624.0	3121216.0	4000000.0	32.0	8.0	2.08	1.83	1.08	0.04	6.66	0.36	0.72	0.0899999999997	8.57	0.33	2.18	1.47	0.62	AAA305.CD3.X9.Y6.tile.tissue.png	127	1	2000	127	4aae293275d4bc15cb336832ff880ad4	0	0	0	0	0	0	0	0	0	0	0	0	0	/home/dhl_ec/bnelissen/Slides/CD3_manuscript/CD3_slides/AAA305.CD3/AAA305.CD3.run1	255	0.7	0.06	0.7	0.06	-8.51490654289	-12.474317036	1.90939717992	0.325440140625
12626.0	3459903.0	4423.0	13112.0	3459903.0	4000000.0	84.0	1.0	2.92	1.88	1.06	0.0500000000002	6.97	0.38	0.74	0.0799999999999	9.35	0.36	2.23	1.53	0.409999999999	AAA305.CD3.X9.Y7.tile.tissue.png	128	1	2000	128	d30ede82ebc3afdb3bd252307da7f0be	0	0	0	0	0	0	0	0	0	0	0	0	0	/home/dhl_ec/bnelissen/Slides/CD3_manuscript/CD3_slides/AAA305.CD3/AAA305.CD3.run1	255	0.7	0.06	0.7	0.06	-8.82259304104	-12.2058423428	2.01695693255	0.352469757813
11058.0	2458889.0	4147.0	20294.0	2458889.0	4000000.0	85.0	2.0	2.55	2.45	1.12	0.04	6.91	0.37	0.74	0.12	8.49	0.31	2.27	1.53	0.5	AAA305.CD3.X9.Y8.tile.tissue.png	129	1	2000	129	2d7fb2d283e7d2688074079ff60c2901	0	0	0	0	0	0	0	0	0	0	0	0	0	/home/dhl_ec/bnelissen/Slides/CD3_manuscript/CD3_slides/AAA305.CD3/AAA305.CD3.run1	255	0.7	0.06	0.7	0.06	-9.26010740999	-12.4432665493	2.65907908269	0.317085992187
152.0	2350781.0	92.0	13275.0	2350781.0	4000000.0	2.0	8.0	3.13	2.37	1.1	0.0499999999997	6.9	0.37	0.74	0.12	8.3	0.3	2.19	1.53	0.61	AAA305.CD3.X9.Y9.tile.tissue.png	130	1	2000	130	8ad87d5c6e6fa3a48053ee7f0d75e86b	0	0	0	0	0	0	0	0	0	0	0	0	0	/home/dhl_ec/bnelissen/Slides/CD3_manuscript/CD3_slides/AAA305.CD3/AAA305.CD3.run1	255	0.7	0.06	0.7	0.06	-8.63963689633	-12.1254435945	1.84411079251	0.162909609375
[truncated: 2 more columns]
