# Supplementary material for: SlideToolkit: An Assistive Toolset for the Histological Quantification of Whole Slide Images
Source: PLoS One. 2014 Nov 5;9(11):e110289. doi: 10.1371/journal.pone.0110289 (PMC4220929; doi:10.1371/journal.pone.0110289)
Supplement: RawData S1 — ICC and BlandAltman plot - measurements and r-script.zip. Measurements of Run1 and Run2, including the code for the calculation of the intraclass correlation coefficient (ICC) and the code for the Bland and Altman plot. (ZIP) [file pone.0110289.s003.zip › cellprofiler.measurements/run1.783396f41cb69cceb2b9fbc895ff636c.DefaultOUT_Image.csv]

AreaOccupied_AreaOccupied_DAB_Nuclei	AreaOccupied_AreaOccupied_Tissue	AreaOccupied_Perimeter_DAB_Nuclei	AreaOccupied_Perimeter_Tissue	AreaOccupied_TotalArea_DAB_Nuclei	AreaOccupied_TotalArea_Tissue	Count_DAB_Nuclei	Count_Tissue	ExecutionTime_01LoadImages	ExecutionTime_02ColorToGray	ExecutionTime_03Smooth	ExecutionTime_04ImageMath	ExecutionTime_05IdentifyPrimaryObjects	ExecutionTime_06MeasureImageAreaOccupied	ExecutionTime_07UnmixColors	ExecutionTime_08MaskImage	ExecutionTime_09IdentifyPrimaryObjects	ExecutionTime_10MeasureImageAreaOccupied	ExecutionTime_11OverlayOutlines	ExecutionTime_12OverlayOutlines	ExecutionTime_13SaveImages	FileName_Original	Group_Index	Group_Number	Height_Original	ImageNumber	MD5Digest_Original	ModuleError_01LoadImages	ModuleError_02ColorToGray	ModuleError_03Smooth	ModuleError_04ImageMath	ModuleError_05IdentifyPrimaryObjects	ModuleError_06MeasureImageAreaOccupied	ModuleError_07UnmixColors	ModuleError_08MaskImage	ModuleError_09IdentifyPrimaryObjects	ModuleError_10MeasureImageAreaOccupied	ModuleError_11OverlayOutlines	ModuleError_12OverlayOutlines	ModuleError_13SaveImages	PathName_Original	Scaling_Original	Threshold_FinalThreshold_DAB_Nuclei	Threshold_FinalThreshold_Tissue	Threshold_OrigThreshold_DAB_Nuclei	Threshold_OrigThreshold_Tissue	Threshold_SumOfEntropies_DAB_Nuclei	Threshold_SumOfEntropies_Tissue	Threshold_WeightedVariance_DAB_Nuclei	Threshold_WeightedVariance_Tissue
0.0	0.0	0.0	0.0	0.0	4000000.0	0.0	0.0	2.41	2.12	1.17	0.06	6.36	0.48	1.32	0.33	6.88	0.2	3.03	2.04	1.5	AAA1061.CD3.X0.Y4.tile.tissue.png	1	1	2000	1	04914739224db3b979199d17592cc87e	0	0	0	0	0	0	0	0	0	0	0	0	0	/home/dhl_ec/bnelissen/Slides/CD3_manuscript/CD3_slides/AAA1061.CD3/AAA1061.CD3.run1	255	1.0	0.06	1.0	0.06	0.0	-10.076147061	0.0	9.42662302273
0.0	0.0	0.0	0.0	0.0	4000000.0	0.0	0.0	1.29	2.56	1.82	0.09	9.31	0.48	1.22	0.32	5.09	0.13	2.01	1.53	1.01	AAA1061.CD3.X0.Y5.tile.tissue.png	2	1	2000	2	75e72cced5b8d69e475f3e282a0adefd	0	0	0	0	0	0	0	0	0	0	0	0	0	/home/dhl_ec/bnelissen/Slides/CD3_manuscript/CD3_slides/AAA1061.CD3/AAA1061.CD3.run1	255	1.0	0.06	1.0	0.06	0.0	-11.2464609884	0.0	1.72492612753
400.0	1194719.0	117.0	19529.0	1194719.0	4000000.0	2.0	4.0	1.2	1.6	1.16	0.05	6.89	0.38	0.74	0.17	7.64	0.38	3.39	2.29	0.73	AAA1061.CD3.X0.Y6.tile.tissue.png	3	1	2000	3	84959f13916ddc6d7c5fcca9a1a5c357	0	0	0	0	0	0	0	0	0	0	0	0	0	/home/dhl_ec/bnelissen/Slides/CD3_manuscript/CD3_slides/AAA1061.CD3/AAA1061.CD3.run1	255	0.7	0.06	0.7	0.06	-8.80942991759	-11.3678065864	0.987612539386	0.7576741875
54.0	674842.0	32.0	10338.0	674842.0	4000000.0	1.0	7.0	1.36	2.12	1.81	0.08	10.24	0.6	1.21	0.28	9.85	0.35	3.35	2.3	0.63	AAA1061.CD3.X0.Y7.tile.tissue.png	4	1	2000	4	c4a93ad8af3345320f19cfac8bb722b3	0	0	0	0	0	0	0	0	0	0	0	0	0	/home/dhl_ec/bnelissen/Slides/CD3_manuscript/CD3_slides/AAA1061.CD3/AAA1061.CD3.run1	255	0.7	0.06	0.7	0.06	-8.46578877695	-11.4825311337	0.947585501024	1.44533854297
0.0	0.0	0.0	0.0	0.0	4000000.0	0.0	0.0	1.31	1.95	1.83	0.08	9.55	0.49	1.24	0.32	6.92	0.2	3.12	2.33	0.64	AAA1061.CD3.X0.Y8.tile.tissue.png	5	1	2000	5	40ca962fc0fca014aba0f7abf5b0f716	0	0	0	0	0	0	0	0	0	0	0	0	0	/home/dhl_ec/bnelissen/Slides/CD3_manuscript/CD3_slides/AAA1061.CD3/AAA1061.CD3.run1	255	1.0	0.06	1.0	0.06	0.0	-9.8934289393	0.0	4.74515605374
0.0	0.0	0.0	0.0	0.0	4000000.0	0.0	0.0	1.5	1.89	1.1	0.05	5.33	0.29	0.9	0.2	4.46	0.12	1.93	1.48	0.57	AAA1061.CD3.X0.Y9.tile.tissue.png	6	1	2000	6	c48f8f65310a38e923eb46566b3d949e	0	0	0	0	0	0	0	0	0	0	0	0	0	/home/dhl_ec/bnelissen/Slides/CD3_manuscript/CD3_slides/AAA1061.CD3/AAA1061.CD3.run1	255	1.0	0.06	1.0	0.06	0.0	0.0	0.0	2.85557175
0.0	0.0	0.0	0.0	0.0	4000000.0	0.0	0.0	1.89	1.09	1.09	0.07	6.1	0.3	0.83	0.21	4.44	0.13	1.98	1.51	0.51	AAA1061.CD3.X1.Y2.tile.tissue.png	7	1	2000	7	9a62227fb58115bbef75a1a372edb259	0	0	0	0	0	0	0	0	0	0	0	0	0	/home/dhl_ec/bnelissen/Slides/CD3_manuscript/CD3_slides/AAA1061.CD3/AAA1061.CD3.run1	255	1.0	0.06	1.0	0.06	0.0	-11.3580882986	0.0	7.93943653173
0.0	845252.0	0.0	8607.0	845252.0	4000000.0	0.0	2.0	3.71	1.8	1.09	0.06	10.24	0.57	1.34	0.31	10.29	0.3	3.46	2.41	0.64	AAA1061.CD3.X1.Y3.tile.tissue.png	8	1	2000	8	9002beec2da36a55bf5e818e89fc6d73	0	0	0	0	0	0	0	0	0	0	0	0	0	/home/dhl_ec/bnelissen/Slides/CD3_manuscript/CD3_slides/AAA1061.CD3/AAA1061.CD3.run1	255	0.7	0.06	0.7	0.06	-7.69074027006	-11.616537545	0.978107135919	4.63266816992
0.0	1721052.0	0.0	15945.0	1721052.0	4000000.0	0.0	3.0	1.3	1.43	1.13	0.05	6.62	0.38	1.66	0.28	11.45	0.37	3.46	2.47	0.67	AAA1061.CD3.X1.Y4.tile.tissue.png	9	1	2000	9	9e63a3cb455ea9f13df5fb1cff7b7323	0	0	0	0	0	0	0	0	0	0	0	0	0	/home/dhl_ec/bnelissen/Slides/CD3_manuscript/CD3_slides/AAA1061.CD3/AAA1061.CD3.run1	255	0.7	0.06	0.7	0.06	-7.47992327758	-11.2458817393	0.80281932166	0.388453398437
52.0	912094.0	26.0	8507.0	912094.0	4000000.0	1.0	5.0	1.29	2.18	1.79	0.0700000000001	9.95	0.63	1.21	0.27	9.29	0.4	3.57	2.55	0.63	AAA1061.CD3.X1.Y5.tile.tissue.png	10	1	2000	10	a0161b36451f36273b866d4e68514fe7	0	0	0	0	0	0	0	0	0	0	0	0	0	/home/dhl_ec/bnelissen/Slides/CD3_manuscript/CD3_slides/AAA1061.CD3/AAA1061.CD3.run1	255	0.7	0.06	0.7	0.06	-9.36926415554	-10.8661689869	1.25321714957	0.365301779297
602.0	2022802.0	278.0	24991.0	2022802.0	4000000.0	7.0	6.0	1.35	2.27	1.8	0.08	10.26	0.59	1.22	0.21	11.33	0.43	3.38	2.28	0.65	AAA1061.CD3.X1.Y6.tile.tissue.png	11	1	2000	11	32f8393d284fdd674c5caee9d47b780c	0	0	0	0	0	0	0	0	0	0	0	0	0	/home/dhl_ec/bnelissen/Slides/CD3_manuscript/CD3_slides/AAA1061.CD3/AAA1061.CD3.run1	255	0.7	0.06	0.7	0.06	-9.18240474691	-11.7791718139	1.69767164855	0.455321203125
1869.0	3027084.0	836.0	17341.0	3027084.0	4000000.0	15.0	2.0	1.35	1.76	1.8	0.0700000000001	10.43	0.36	0.73	0.09	8.66	0.5	3.41	2.31	0.65	AAA1061.CD3.X1.Y7.tile.tissue.png	12	1	2000	12	a4d58bd8010e2f2fc79e7c2b5baea07d	0	0	0	0	0	0	0	0	0	0	0	0	0	/home/dhl_ec/bnelissen/Slides/CD3_manuscript/CD3_slides/AAA1061.CD3/AAA1061.CD3.run1	255	0.7	0.06	0.7	0.06	-8.83434382553	-11.6789125726	1.408026303	0.297487960938
0.0	89351.0	0.0	3630.0	89351.0	4000000.0	0.0	2.0	1.18	1.39	1.45	0.06	6.41	0.36	0.76	0.21	6.07	0.13	2.05	1.47	0.37	AAA1061.CD3.X1.Y8.tile.tissue.png	13	1	2000	13	604b3573d133fafd75524978eed512ce	0	0	0	0	0	0	0	0	0	0	0	0	0	/home/dhl_ec/bnelissen/Slides/CD3_manuscript/CD3_slides/AAA1061.CD3/AAA1061.CD3.run1	255	0.7	0.06	0.7	0.06	-8.74533035852	-11.2790937049	1.74506422059	2.33321351489
0.0	0.0	0.0	0.0	0.0	4000000.0	0.0	0.0	1.36	2.6	1.19	0.06	5.92	0.28	0.79	0.22	4.41	0.12	2.05	1.6	0.36	AAA1061.CD3.X10.Y1.tile.tissue.png	14	1	2000	14	b42c17f161221fa9dbfc594f60d6afb4	0	0	0	0	0	0	0	0	0	0	0	0	0	/home/dhl_ec/bnelissen/Slides/CD3_manuscript/CD3_slides/AAA1061.CD3/AAA1061.CD3.run1	255	1.0	0.06	1.0	0.06	0.0	-11.4317367429	0.0	7.62975731217
0.0	0.0	0.0	0.0	0.0	4000000.0	0.0	0.0	2.2	3.08	1.15	0.06	5.92	0.47	1.27	0.32	6.78	0.2	3.04	2.31	0.56	AAA1061.CD3.X10.Y10.tile.tissue.png	15	1	2000	15	3afcf7d3583578b6ff970ebd99eed747	0	0	0	0	0	0	0	0	0	0	0	0	0	/home/dhl_ec/bnelissen/Slides/CD3_manuscript/CD3_slides/AAA1061.CD3/AAA1061.CD3.run1	255	1.0	0.06	1.0	0.06	0.0	-11.3526050522	0.0	5.96484852923
0.0	0.0	0.0	0.0	0.0	4000000.0	0.0	0.0	2.62	2.36	1.15	0.06	6.02	0.31	0.87	0.21	4.71	0.13	2.02	1.52	0.38	AAA1061.CD3.X10.Y11.tile.tissue.png	16	1	2000	16	e9a09c7759865fac0afe3f7690bb9739	0	0	0	0	0	0	0	0	0	0	0	0	0	/home/dhl_ec/bnelissen/Slides/CD3_manuscript/CD3_slides/AAA1061.CD3/AAA1061.CD3.run1	255	1.0	0.06	1.0	0.06	0.0	-12.1062717291	0.0	4.65049457022
0.0	0.0	0.0	0.0	0.0	4000000.0	0.0	0.0	2.9	1.06	1.12	0.06	5.28	0.3	1.03	0.27	4.58	0.21	3.05	2.5	0.62	AAA1061.CD3.X10.Y12.tile.tissue.png	17	1	2000	17	f32b81ed6645c4bbdd7ac9d173565f39	0	0	0	0	0	0	0	0	0	0	0	0	0	/home/dhl_ec/bnelissen/Slides/CD3_manuscript/CD3_slides/AAA1061.CD3/AAA1061.CD3.run1	255	1.0	0.06	1.0	0.06	0.0	0.0	0.0	3.2306525
11329.0	1850917.0	3205.0	7160.0	1850917.0	4000000.0	59.0	1.0	3.51	2.35	1.21	0.04	6.67	0.36	0.77	0.14	7.78	0.28	2.13	1.49	0.54	AAA1061.CD3.X10.Y2.tile.tissue.png	18	1	2000	18	1cbb00cc5672c117ac3cf45faefe1f99	0	0	0	0	0	0	0	0	0	0	0	0	0	/home/dhl_ec/bnelissen/Slides/CD3_manuscript/CD3_slides/AAA1061.CD3/AAA1061.CD3.run1	255	0.7	0.06	0.7	0.06	-9.466161213	-11.6222855401	1.7129792945	0.368087828125
6713.0	3946905.0	2404.0	11375.0	3946905.0	4000000.0	50.0	2.0	1.63	2.27	1.09	0.04	6.29	0.37	0.74	0.0599999999999	9.68	0.4	3.33	2.3	1.1	AAA1061.CD3.X10.Y3.tile.tissue.png	19	1	2000	19	01294140739c0af6ce33746510204ebd	0	0	0	0	0	0	0	0	0	0	0	0	0	/home/dhl_ec/bnelissen/Slides/CD3_manuscript/CD3_slides/AAA1061.CD3/AAA1061.CD3.run1	255	0.7	0.06	0.7	0.06	-9.36916718875	-12.0343991831	1.70117175576	0.347778228516
59.0	3387624.0	33.0	22368.0	3387624.0	4000000.0	1.0	5.0	3.23	2.63	1.4	0.05	6.53	0.57	1.22	0.13	12.8	0.52	3.38	2.31	0.67	AAA1061.CD3.X10.Y4.tile.tissue.png	20	1	2000	20	919102b9e279b31fdb15183cd42869e6	0	0	0	0	0	0	0	0	0	0	0	0	0	/home/dhl_ec/bnelissen/Slides/CD3_manuscript/CD3_slides/AAA1061.CD3/AAA1061.CD3.run1	255	0.7	0.06	0.7	0.06	-9.17601790446	-11.669609714	1.90819541297	0.172933757813
54.0	865869.0	30.0	34134.0	865869.0	4000000.0	1.0	31.0	2.4	2.06	1.8	0.08	10.11	0.6	1.21	0.29	10.15	0.36	3.41	2.31	0.6	AAA1061.CD3.X10.Y5.tile.tissue.png	21	1	2000	21	9fed28b7fa4c9354d97bb906615bb4a8	0	0	0	0	0	0	0	0	0	0	0	0	0	/home/dhl_ec/bnelissen/Slides/CD3_manuscript/CD3_slides/AAA1061.CD3/AAA1061.CD3.run1	255	0.7	0.06	0.7	0.06	-9.32548582663	-12.0466733628	2.2924766135	0.332845011719
378.0	905376.0	184.0	55849.0	905376.0	4000000.0	5.0	59.0	1.45	2.53	1.82	0.0700000000001	10.36	0.61	1.19	0.27	10.07	0.36	3.5	2.33	0.61	AAA1061.CD3.X10.Y6.tile.tissue.png	22	1	2000	22	12c9719ced09682c91049aa935ffd4a9	0	0	0	0	0	0	0	0	0	0	0	0	0	/home/dhl_ec/bnelissen/Slides/CD3_manuscript/CD3_slides/AAA1061.CD3/AAA1061.CD3.run1	255	0.7	0.06	0.7	0.06	-9.27681697541	-12.0633800692	3.00285888377	0.31980465625
0.0	181913.0	0.0	13019.0	181913.0	4000000.0	0.0	22.0	1.04	1.26	1.11	0.04	7.96	0.38	0.72	0.22	6.45	0.13	2.09	1.56	0.44	AAA1061.CD3.X10.Y7.tile.tissue.png	23	1	2000	23	55d175e938374f4624d772c14a323fe9	0	0	0	0	0	0	0	0	0	0	0	0	0	/home/dhl_ec/bnelissen/Slides/CD3_manuscript/CD3_slides/AAA1061.CD3/AAA1061.CD3.run1	255	0.7	0.06	0.7	0.06	-9.18660316227	-11.3500327859	3.95719669024	0.319591323242
0.0	1306.0	0.0	202.0	1306.0	4000000.0	0.0	1.0	1.31	1.73	1.79	0.0700000000001	9.67	0.56	1.21	0.33	8.02	0.22	2.71	1.5	0.36	AAA1061.CD3.X10.Y8.tile.tissue.png	24	1	2000	24	ab5778e906b0ead93ddf3895edc80e56	0	0	0	0	0	0	0	0	0	0	0	0	0	/home/dhl_ec/bnelissen/Slides/CD3_manuscript/CD3_slides/AAA1061.CD3/AAA1061.CD3.run1	255	0.7	0.06	0.7	0.06	0.0	-11.0810453622	3.79671423359	0.372793964188
0.0	0.0	0.0	0.0	0.0	4000000.0	0.0	0.0	1.92	2.26	1.15	0.05	5.97	0.3	0.73	0.23	4.58	0.12	1.97	1.48	0.39	AAA1061.CD3.X10.Y9.tile.tissue.png	25	1	2000	25	1c7f467a8f8ba8250dddf6d37542693e	0	0	0	0	0	0	0	0	0	0	0	0	0	/home/dhl_ec/bnelissen/Slides/CD3_manuscript/CD3_slides/AAA1061.CD3/AAA1061.CD3.run1	255	1.0	0.06	1.0	0.06	0.0	-11.3750673758	0.0	0.446192874962
0.0	0.0	0.0	0.0	0.0	4000000.0	0.0	0.0	2.36	2.39	1.13	0.0600000000001	5.99	0.29	0.86	0.2	4.58	0.12	1.95	1.48	0.36	AAA1061.CD3.X11.Y1.tile.tissue.png	26	1	2000	26	3aed35abe0e49ed069effb026cb65259	0	0	0	0	0	0	0	0	0	0	0	0	0	/home/dhl_ec/bnelissen/Slides/CD3_manuscript/CD3_slides/AAA1061.CD3/AAA1061.CD3.run1	255	1.0	0.06	1.0	0.06	0.0	-12.0038510109	0.0	3.1777137017
0.0	810875.0	0.0	21135.0	810875.0	4000000.0	0.0	5.0	4.18	2.53	1.1	0.0500000000001	6.67	0.38	0.73	0.19	6.69	0.17	2.21	1.49	0.38	AAA1061.CD3.X11.Y10.tile.tissue.png	27	1	2000	27	276fb87d3f74a7e117c13f5aed9352c3	0	0	0	0	0	0	0	0	0	0	0	0	0	/home/dhl_ec/bnelissen/Slides/CD3_manuscript/CD3_slides/AAA1061.CD3/AAA1061.CD3.run1	255	0.7	0.06	0.7	0.06	-9.43712209569	-11.4933825004	3.25605341143	0.456661789063
284.0	1257301.0	151.0	10423.0	1257301.0	4000000.0	4.0	1.0	2.53	3.52	1.16	0.05	6.71	0.37	0.72	0.17	7.4	0.25	2.17	1.48	0.38	AAA1061.CD3.X11.Y11.tile.tissue.png	28	1	2000	28	d7f96a849b167dcda65c90a8a03d0281	0	0	0	0	0	0	0	0	0	0	0	0	0	/home/dhl_ec/bnelissen/Slides/CD3_manuscript/CD3_slides/AAA1061.CD3/AAA1061.CD3.run1	255	0.7	0.06	0.7	0.06	-9.01856388544	-11.4628231726	1.55974737541	0.437635148438
0.0	55287.0	0.0	2898.0	55287.0	4000000.0	0.0	4.0	1.64	2.06	1.1	0.05	6.42	0.43	1.13	0.21	5.67	0.13	2.03	1.48	0.36	AAA1061.CD3.X11.Y12.tile.tissue.png	29	1	2000	29	0e108c0039e7e7720ddca4e96b22564a	0	0	0	0	0	0	0	0	0	0	0	0	0	/home/dhl_ec/bnelissen/Slides/CD3_manuscript/CD3_slides/AAA1061.CD3/AAA1061.CD3.run1	255	0.7	0.06	0.7	0.06	0.0	-11.6769579024	1.97186979986	4.55221106787
0.0	0.0	0.0	0.0	0.0	4000000.0	0.0	0.0	2.86	1.76	1.81	0.0799999999999	6.16	0.48	1.02	0.22	4.49	0.13	1.96	1.48	0.35	AAA1061.CD3.X11.Y2.tile.tissue.png	30	1	2000	30	ff4e221840eccbb97ebbf95023859fdd	0	0	0	0	0	0	0	0	0	0	0	0	0	/home/dhl_ec/bnelissen/Slides/CD3_manuscript/CD3_slides/AAA1061.CD3/AAA1061.CD3.run1	255	1.0	0.06	1.0	0.06	0.0	-10.6904180569	0.0	3.72435165367
430.0	2429913.0	108.0	17370.0	2429913.0	4000000.0	1.0	3.0	2.31	3.4	1.15	0.05	6.69	0.57	1.2	0.18	9.77	0.3	2.2	1.46	0.41	AAA1061.CD3.X11.Y3.tile.tissue.png	31	1	2000	31	1312170bfd8b36d9c343cf4bff6ebab6	0	0	0	0	0	0	0	0	0	0	0	0	0	/home/dhl_ec/bnelissen/Slides/CD3_manuscript/CD3_slides/AAA1061.CD3/AAA1061.CD3.run1	255	0.7	0.06	0.7	0.06	-9.01230667694	-11.5320785213	1.75820718428	0.318698578125
0.0	3009525.0	0.0	21868.0	3009525.0	4000000.0	0.0	6.0	2.85	2.69	1.78	0.0700000000001	10.71	0.57	0.92	0.09	8.11	0.25	2.19	1.48	0.41	AAA1061.CD3.X11.Y4.tile.tissue.png	32	1	2000	32	c8c434181ceeaa1253c50633a71c1cc7	0	0	0	0	0	0	0	0	0	0	0	0	0	/home/dhl_ec/bnelissen/Slides/CD3_manuscript/CD3_slides/AAA1061.CD3/AAA1061.CD3.run1	255	0.7	0.06	0.7	0.06	-8.57232071701	-12.0492332054	1.34913995427	0.174960652344
0.0	2451578.0	0.0	17615.0	2451578.0	4000000.0	0.0	10.0	2.54	2.88	1.16	0.0500000000001	9.25	0.58	1.2	0.17	8.14	0.23	2.18	1.48	0.4	AAA1061.CD3.X11.Y5.tile.tissue.png	33	1	2000	33	ead9b7b2fb48f35e1af732a8bd63317b	0	0	0	0	0	0	0	0	0	0	0	0	0	/home/dhl_ec/bnelissen/Slides/CD3_manuscript/CD3_slides/AAA1061.CD3/AAA1061.CD3.run1	255	0.7	0.06	0.7	0.06	-9.24648786919	-12.1145608084	1.73666040427	0.219290195312
62.0	3167239.0	32.0	35568.0	3167239.0	4000000.0	1.0	12.0	2.99	1.8	1.78	0.0700000000001	9.5	0.61	1.2	0.13	11.59	0.51	3.41	2.29	0.65	AAA1061.CD3.X11.Y6.tile.tissue.png	34	1	2000	34	e6543e20c3931a270abe3ddd09cf41dd	0	0	0	0	0	0	0	0	0	0	0	0	0	/home/dhl_ec/bnelissen/Slides/CD3_manuscript/CD3_slides/AAA1061.CD3/AAA1061.CD3.run1	255	0.7	0.06	0.7	0.06	-9.28333339463	-11.7301373369	2.44855085705	0.206623039063
127.0	2804940.0	63.0	29205.0	2804940.0	4000000.0	2.0	9.0	1.28	1.94	1.93	0.0700000000001	10.74	0.38	0.76	0.11	8.65	0.49	3.39	2.29	0.69	AAA1061.CD3.X11.Y7.tile.tissue.png	35	1	2000	35	dfbab9832fb1ce08635fd23ba1e48bd8	0	0	0	0	0	0	0	0	0	0	0	0	0	/home/dhl_ec/bnelissen/Slides/CD3_manuscript/CD3_slides/AAA1061.CD3/AAA1061.CD3.run1	255	0.7	0.06	0.7	0.06	-9.41245885761	-11.9230129003	3.04422947693	0.272651421875
209.0	538455.0	113.0	24708.0	538455.0	4000000.0	3.0	14.0	2.32	3.68	1.23	0.04	6.85	0.39	0.79	0.2	7.12	0.27	2.3	1.53	1.13	AAA1061.CD3.X11.Y8.tile.tissue.png	36	1	2000	36	2f90c088f7de97352ef86a5b7757230d	0	0	0	0	0	0	0	0	0	0	0	0	0	/home/dhl_ec/bnelissen/Slides/CD3_manuscript/CD3_slides/AAA1061.CD3/AAA1061.CD3.run1	255	0.7	0.06	0.7	0.06	-9.41493999075	-11.5686506973	3.94267380311	0.492792707031
0.0	100663.0	0.0	7710.0	100663.0	4000000.0	0.0	11.0	2.08	2.62	1.13	0.05	7.14	0.38	0.75	0.21	6.16	0.13	2.1	1.48	0.83	AAA1061.CD3.X11.Y9.tile.tissue.png	37	1	2000	37	4cbb58ca99aafbd11285a206cdfcbbcf	0	0	0	0	0	0	0	0	0	0	0	0	0	/home/dhl_ec/bnelissen/Slides/CD3_manuscript/CD3_slides/AAA1061.CD3/AAA1061.CD3.run1	255	0.7	0.06	0.7	0.06	-8.996735242	-11.3175903508	3.17291165673	0.438598145996
78.0	3768037.0	38.0	17100.0	3768037.0	4000000.0	1.0	3.0	3.44	3.26	1.14	0.0400000000002	6.22	0.37	0.72	0.0600000000002	9.57	0.36	2.24	2.3	0.66	AAA1061.CD3.X12.Y10.tile.tissue.png	38	1	2000	38	aa316d3d70cc98040d824b1fdb75df2b	0	0	0	0	0	0	0	0	0	0	0	0	0	/home/dhl_ec/bnelissen/Slides/CD3_manuscript/CD3_slides/AAA1061.CD3/AAA1061.CD3.run1	255	0.7	0.06	0.7	0.06	-9.08150654771	-11.6040530061	2.08002446157	0.142242589844
960.0	2451358.0	429.0	10431.0	2451358.0	4000000.0	7.0	3.0	3.98	1.73	1.79	0.0699999999999	8.35	0.37	0.72	0.11	8.22	0.31	2.19	1.47	0.47	AAA1061.CD3.X12.Y11.tile.tissue.png	39	1	2000	39	711dd1ed66d8717983365c3a9f752403	0	0	0	0	0	0	0	0	0	0	0	0	0	/home/dhl_ec/bnelissen/Slides/CD3_manuscript/CD3_slides/AAA1061.CD3/AAA1061.CD3.run1	255	0.7	0.06	0.7	0.06	-8.9493233262	-11.7485401737	1.27836397884	0.294280039062
0.0	0.0	0.0	0.0	0.0	4000000.0	0.0	0.0	2.93	1.73	1.8	0.0899999999999	9.36	0.47	1.27	0.31	6.73	0.2	3.02	2.33	0.56	AAA1061.CD3.X12.Y12.tile.tissue.png	40	1	2000	40	47eb30a505931bae0eb018c91e9cc94e	0	0	0	0	0	0	0	0	0	0	0	0	0	/home/dhl_ec/bnelissen/Slides/CD3_manuscript/CD3_slides/AAA1061.CD3/AAA1061.CD3.run1	255	1.0	0.06	1.0	0.06	0.0	-11.6566918307	0.0	3.92141182235
0.0	0.0	0.0	0.0	0.0	4000000.0	0.0	0.0	2.49	2.47	1.98	0.0899999999999	9.53	0.49	1.55	0.36	7.08	0.16	2.05	1.53	0.35	AAA1061.CD3.X12.Y2.tile.tissue.png	41	1	2000	41	acc01103176710dfd205cbfa99b32b99	0	0	0	0	0	0	0	0	0	0	0	0	0	/home/dhl_ec/bnelissen/Slides/CD3_manuscript/CD3_slides/AAA1061.CD3/AAA1061.CD3.run1	255	1.0	0.06	1.0	0.06	0.0	-10.6149791805	0.0	3.9004619604
0.0	255507.0	0.0	8583.0	255507.0	4000000.0	0.0	4.0	2.35	1.9	1.09	0.0799999999999	13.81	0.59	1.29	0.31	5.67	0.14	2.1	1.49	0.54	AAA1061.CD3.X12.Y3.tile.tissue.png	42	1	2000	42	5f4538cc397222a1323677af43589417	0	0	0	0	0	0	0	0	0	0	0	0	0	/home/dhl_ec/bnelissen/Slides/CD3_manuscript/CD3_slides/AAA1061.CD3/AAA1061.CD3.run1	255	0.7	0.06	0.7	0.06	0.0	-11.1400973094	1.83593918171	3.48044862427
211.0	2027846.0	99.0	22215.0	2027846.0	4000000.0	2.0	2.0	3.43	1.95	1.16	0.04	6.33	0.37	0.74	0.13	7.98	0.49	3.79	2.54	0.64	AAA1061.CD3.X12.Y4.tile.tissue.png	43	1	2000	43	2d1a283befa61289f3bc80e88d148694	0	0	0	0	0	0	0	0	0	0	0	0	0	/home/dhl_ec/bnelissen/Slides/CD3_manuscript/CD3_slides/AAA1061.CD3/AAA1061.CD3.run1	255	0.7	0.06	0.7	0.06	-9.48509592819	-11.2004609172	1.53146183235	0.30228584375
0.0	2998671.0	0.0	28902.0	2998671.0	4000000.0	0.0	7.0	2.75	2.49	2.01	0.0799999999999	10.42	0.59	1.28	0.16	12.71	0.42	3.67	2.54	0.63	AAA1061.CD3.X12.Y5.tile.tissue.png	44	1	2000	44	31435bb74d33c9633962d2b475ee355f	0	0	0	0	0	0	0	0	0	0	0	0	0	/home/dhl_ec/bnelissen/Slides/CD3_manuscript/CD3_slides/AAA1061.CD3/AAA1061.CD3.run1	255	0.7	0.06	0.7	0.06	-8.49489766317	-11.9350997778	1.31785655563	0.176716585938
52.0	3672081.0	36.0	17671.0	3672081.0	4000000.0	1.0	7.0	3.42	1.94	1.8	0.0699999999999	10.17	0.59	1.21	0.0999999999999	13.18	0.43	2.19	1.49	0.65	AAA1061.CD3.X12.Y6.tile.tissue.png	45	1	2000	45	f01497f0d401d6d21ad8fdbfc4b16f69	0	0	0	0	0	0	0	0	0	0	0	0	0	/home/dhl_ec/bnelissen/Slides/CD3_manuscript/CD3_slides/AAA1061.CD3/AAA1061.CD3.run1	255	0.7	0.06	0.7	0.06	-9.29943668056	-12.5232200397	2.14891828147	0.325051519531
81.0	3653916.0	47.0	25553.0	3653916.0	4000000.0	1.0	4.0	3.84	1.76	1.86	0.0699999999999	10.32	0.59	1.2	0.11	13.25	0.54	3.46	2.28	0.65	AAA1061.CD3.X12.Y7.tile.tissue.png	46	1	2000	46	2fe6e17370a32a444a4227186e921fff	0	0	0	0	0	0	0	0	0	0	0	0	0	/home/dhl_ec/bnelissen/Slides/CD3_manuscript/CD3_slides/AAA1061.CD3/AAA1061.CD3.run1	255	0.7	0.06	0.7	0.06	-9.2720216095	-12.0742424082	2.56758054172	0.243186914062
55.0	2146797.0	30.0	58835.0	2146797.0	4000000.0	1.0	46.0	3.2	2.48	1.82	0.0699999999999	11.61	0.38	0.72	0.12	7.9	0.31	2.32	1.51	0.44	AAA1061.CD3.X12.Y8.tile.tissue.png	47	1	2000	47	6897d34a51575737104e9df66b3368e3	0	0	0	0	0	0	0	0	0	0	0	0	0	/home/dhl_ec/bnelissen/Slides/CD3_manuscript/CD3_slides/AAA1061.CD3/AAA1061.CD3.run1	255	0.7	0.06	0.7	0.06	-9.3155738846	-11.3544243318	2.66885577904	0.241732984375
121.0	2662608.0	76.0	47234.0	2662608.0	4000000.0	2.0	37.0	3.86	2.53	1.92	0.0799999999999	16.1	0.62	1.21	0.16	12.15	0.47	3.5	2.33	0.63	AAA1061.CD3.X12.Y9.tile.tissue.png	48	1	2000	48	c2fab3a3bb78447435734f03e0eabde2	0	0	0	0	0	0	0	0	0	0	0	0	0	/home/dhl_ec/bnelissen/Slides/CD3_manuscript/CD3_slides/AAA1061.CD3/AAA1061.CD3.run1	255	0.7	0.06	0.7	0.06	-9.20487874168	-11.4313702194	2.87256836466	0.263486203125
0.0	2136152.0	0.0	17676.0	2136152.0	4000000.0	0.0	13.0	1.33	1.69	1.15	0.05	8.73	0.39	0.74	0.13	7.88	0.22	2.24	1.48	0.6	AAA1061.CD3.X13.Y10.tile.tissue.png	49	1	2000	49	2768b94a0e40a69e4fe3aaa9ab862912	0	0	0	0	0	0	0	0	0	0	0	0	0	/home/dhl_ec/bnelissen/Slides/CD3_manuscript/CD3_slides/AAA1061.CD3/AAA1061.CD3.run1	255	0.7	0.06	0.7	0.06	-8.96485818926	-12.1100353941	1.1985427332	0.243882046875
99.0	271459.0	56.0	8399.0	271459.0	4000000.0	1.0	7.0	1.25	1.65	1.12	0.0500000000002	7.84	0.38	0.74	0.2	6.82	0.37	3.45	1.53	0.38	AAA1061.CD3.X13.Y11.tile.tissue.png	50	1	2000	50	8494bf54083841f633c94c5895f871e4	0	0	0	0	0	0	0	0	0	0	0	0	0	/home/dhl_ec/bnelissen/Slides/CD3_manuscript/CD3_slides/AAA1061.CD3/AAA1061.CD3.run1	255	0.7	0.06	0.7	0.06	-8.97300909495	-11.7259392202	1.57662391439	0.254505566406
67.0	4373.0	35.0	432.0	4373.0	4000000.0	1.0	2.0	2.3	2.93	1.13	0.05	6.52	0.38	0.79	0.32	9.35	0.2	2.03	1.47	0.62	AAA1061.CD3.X13.Y12.tile.tissue.png	51	1	2000	51	9bf3a3bf4b748bb5247e83f6c0a7ffea	0	0	0	0	0	0	0	0	0	0	0	0	0	/home/dhl_ec/bnelissen/Slides/CD3_manuscript/CD3_slides/AAA1061.CD3/AAA1061.CD3.run1	255	0.7	0.06	0.7	0.06	-9.72005479253	-11.6617724073	2.58366321392	3.54269189249
0.0	0.0	0.0	0.0	0.0	4000000.0	0.0	0.0	3.13	2.22	1.1	0.0500000000002	5.39	0.3	0.9	0.21	4.49	0.14	2.46	1.51	0.56	AAA1061.CD3.X13.Y3.tile.tissue.png	52	1	2000	52	4752450db7967cb6ab8e8965f5b1effc	0	0	0	0	0	0	0	0	0	0	0	0	0	/home/dhl_ec/bnelissen/Slides/CD3_manuscript/CD3_slides/AAA1061.CD3/AAA1061.CD3.run1	255	1.0	0.06	1.0	0.06	0.0	0.0	0.0	4.194304
0.0	27383.0	0.0	1058.0	27383.0	4000000.0	0.0	2.0	2.63	2.13	1.13	0.0599999999999	6.63	0.38	0.77	0.22	5.76	0.13	2.1	1.55	0.53	AAA1061.CD3.X13.Y4.tile.tissue.png	53	1	2000	53	832ec8edc73f9de9d21dd17a0fea90aa	0	0	0	0	0	0	0	0	0	0	0	0	0	/home/dhl_ec/bnelissen/Slides/CD3_manuscript/CD3_slides/AAA1061.CD3/AAA1061.CD3.run1	255	0.7	0.06	0.7	0.06	0.0	-11.2583829169	1.20926204785	3.56091235065
652.0	1393472.0	322.0	9827.0	1393472.0	4000000.0	7.0	1.0	3.04	2.74	1.14	0.05	8.64	0.38	0.77	0.15	7.39	0.25	2.18	1.47	0.57	AAA1061.CD3.X13.Y5.tile.tissue.png	54	1	2000	54	0f1e4fca3a8b574d68d860d4e48ffda7	0	0	0	0	0	0	0	0	0	0	0	0	0	/home/dhl_ec/bnelissen/Slides/CD3_manuscript/CD3_slides/AAA1061.CD3/AAA1061.CD3.run1	255	0.7	0.06	0.7	0.06	-9.20168520231	-10.918602467	1.29473426546	1.24221229297
0.0	1854537.0	0.0	12664.0	1854537.0	4000000.0	0.0	4.0	2.59	3.25	1.15	0.05	6.25	0.37	0.74	0.13	7.23	0.21	2.16	1.48	1.16	AAA1061.CD3.X13.Y6.tile.tissue.png	55	1	2000	55	22830cc31b84873154cc4ce9ea638bdc	0	0	0	0	0	0	0	0	0	0	0	0	0	/home/dhl_ec/bnelissen/Slides/CD3_manuscript/CD3_slides/AAA1061.CD3/AAA1061.CD3.run1	255	0.7	0.06	0.7	0.06	-9.21853035049	-11.5241608669	1.5472595114	0.237776050781
0.0	3274436.0	0.0	24533.0	3274436.0	4000000.0	0.0	9.0	1.5	2.58	1.24	0.05	6.21	0.37	0.72	0.0800000000002	8.33	0.42	2.76	1.49	0.64	AAA1061.CD3.X13.Y7.tile.tissue.png	56	1	2000	56	704f1548cf9b75eb6eda6d0eb1f58c24	0	0	0	0	0	0	0	0	0	0	0	0	0	/home/dhl_ec/bnelissen/Slides/CD3_manuscript/CD3_slides/AAA1061.CD3/AAA1061.CD3.run1	255	0.7	0.06	0.7	0.06	-9.08428954805	-12.1432869836	1.54317121129	0.17731421875
343.0	3946998.0	159.0	11356.0	3946998.0	4000000.0	3.0	3.0	4.4	2.61	1.11	0.04	8.72	0.37	0.74	0.0500000000002	9.29	0.57	3.43	2.48	0.65	AAA1061.CD3.X13.Y8.tile.tissue.png	57	1	2000	57	fbf2025f0f1ed8f29beee92a13e395df	0	0	0	0	0	0	0	0	0	0	0	0	0	/home/dhl_ec/bnelissen/Slides/CD3_manuscript/CD3_slides/AAA1061.CD3/AAA1061.CD3.run1	255	0.7	0.06	0.7	0.06	-8.50740478058	-11.4489267924	1.08791499266	0.113384566895
74.0	3925998.0	40.0	13519.0	3925998.0	4000000.0	1.0	2.0	3.1	3.77	1.87	0.0799999999999	11.42	0.37	0.73	0.0599999999999	9.56	0.58	3.56	2.48	0.71	AAA1061.CD3.X13.Y9.tile.tissue.png	58	1	2000	58	1fd277317e95c699ffaab9522a5c2f7d	0	0	0	0	0	0	0	0	0	0	0	0	0	/home/dhl_ec/bnelissen/Slides/CD3_manuscript/CD3_slides/AAA1061.CD3/AAA1061.CD3.run1	255	0.7	0.06	0.7	0.06	-8.90927960365	-11.5248975206	1.50687968848	0.168485314453
0.0	16954.0	0.0	1203.0	16954.0	4000000.0	0.0	3.0	3.47	2.43	1.14	0.05	6.6	0.38	0.72	0.21	5.55	0.25	3.49	2.57	0.67	AAA1061.CD3.X14.Y10.tile.tissue.png	59	1	2000	59	bd95de5a683a569b6fe56da76e408623	0	0	0	0	0	0	0	0	0	0	0	0	0	/home/dhl_ec/bnelissen/Slides/CD3_manuscript/CD3_slides/AAA1061.CD3/AAA1061.CD3.run1	255	0.7	0.06	0.7	0.06	0.0	-11.8242059866	2.1862083616	0.271450379517
0.0	1330.0	0.0	180.0	1330.0	4000000.0	0.0	1.0	2.75	1.73	1.18	0.0400000000002	6.37	0.35	0.72	0.21	6.11	0.13	2.04	1.53	0.46	AAA1061.CD3.X14.Y11.tile.tissue.png	60	1	2000	60	cd3e0fc6bd2f091d73baef58ddfcff09	0	0	0	0	0	0	0	0	0	0	0	0	0	/home/dhl_ec/bnelissen/Slides/CD3_manuscript/CD3_slides/AAA1061.CD3/AAA1061.CD3.run1	255	0.7	0.06	0.7	0.06	-6.82978428916	-10.5361866515	2.68451639958	0.407777736305
0.0	2568.0	0.0	226.0	2568.0	4000000.0	0.0	1.0	2.81	1.86	1.17	0.0599999999999	6.64	0.39	0.8	0.22	5.6	0.13	2.01	1.47	0.59	AAA1061.CD3.X14.Y12.tile.tissue.png	61	1	2000	61	a7d4254543a6d2222c0c9a4ff7f7173a	0	0	0	0	0	0	0	0	0	0	0	0	0	/home/dhl_ec/bnelissen/Slides/CD3_manuscript/CD3_slides/AAA1061.CD3/AAA1061.CD3.run1	255	0.7	0.06	0.7	0.06	0.0	-11.5460447447	2.5846837124	5.13976152436
0.0	0.0	0.0	0.0	0.0	4000000.0	0.0	0.0	2.57	2.12	1.11	0.0500000000002	5.9	0.53	1.43	0.34	4.52	0.12	1.98	1.52	0.35	AAA1061.CD3.X14.Y6.tile.tissue.png	62	1	2000	62	30147abb0ac27df66e76a1df9452bb18	0	0	0	0	0	0	0	0	0	0	0	0	0	/home/dhl_ec/bnelissen/Slides/CD3_manuscript/CD3_slides/AAA1061.CD3/AAA1061.CD3.run1	255	1.0	0.06	1.0	0.06	0.0	-10.8938802113	0.0	9.16594305452
0.0	537674.0	0.0	10083.0	537674.0	4000000.0	0.0	3.0	2.78	2.22	1.14	0.0400000000002	7.81	0.36	0.73	0.19	6.51	0.15	2.13	1.47	0.38	AAA1061.CD3.X14.Y7.tile.tissue.png	63	1	2000	63	ac74225512479cb8470552ab09f3a4dd	0	0	0	0	0	0	0	0	0	0	0	0	0	/home/dhl_ec/bnelissen/Slides/CD3_manuscript/CD3_slides/AAA1061.CD3/AAA1061.CD3.run1	255	0.7	0.06	0.7	0.06	-8.73620493913	-10.6888622089	0.983032414411	0.381998060547
412.0	2314623.0	152.0	14971.0	2314623.0	4000000.0	2.0	5.0	1.81	3.07	1.13	0.05	6.27	0.37	0.72	0.12	8.32	0.31	2.21	1.47	0.64	AAA1061.CD3.X14.Y8.tile.tissue.png	64	1	2000	64	8f22128846235f2cf79bb3b9095d0fae	0	0	0	0	0	0	0	0	0	0	0	0	0	/home/dhl_ec/bnelissen/Slides/CD3_manuscript/CD3_slides/AAA1061.CD3/AAA1061.CD3.run1	255	0.7	0.06	0.7	0.06	-9.01828953979	-11.1513599487	0.71317948447	0.272557089844
0.0	596179.0	0.0	5710.0	596179.0	4000000.0	0.0	4.0	2.96	1.9	1.13	0.05	7.48	0.36	0.72	0.2	5.83	0.15	2.14	1.51	0.56	AAA1061.CD3.X14.Y9.tile.tissue.png	65	1	2000	65	d95143071556432921b5c78fb8e6981d	0	0	0	0	0	0	0	0	0	0	0	0	0	/home/dhl_ec/bnelissen/Slides/CD3_manuscript/CD3_slides/AAA1061.CD3/AAA1061.CD3.run1	255	0.7	0.06	0.7	0.06	0.0	-11.4820468295	0.715193392001	0.249454150391
0.0	0.0	0.0	0.0	0.0	3980000.0	0.0	0.0	2.52	2.33	1.99	0.0799999999999	9.47	0.47	1.36	0.32	6.69	0.2	2.99	2.29	0.56	AAA1061.CD3.X15.Y10.tile.tissue.png	66	1	1990	66	ae6a5181b14a7b6fe61e9c0b425d7c04	0	0	0	0	0	0	0	0	0	0	0	0	0	/home/dhl_ec/bnelissen/Slides/CD3_manuscript/CD3_slides/AAA1061.CD3/AAA1061.CD3.run1	255	1.0	0.06	1.0	0.06	0.0	-10.0261521769	0.0	9.27067839914
0.0	0.0	0.0	0.0	0.0	3980000.0	0.0	0.0	2.25	1.45	1.78	0.0699999999999	8.32	0.46	1.32	0.33	6.84	0.21	3.02	2.4	0.56	AAA1061.CD3.X15.Y11.tile.tissue.png	67	1	1990	67	a089235ed341891a40939b9de8599ef0	0	0	0	0	0	0	0	0	0	0	0	0	0	/home/dhl_ec/bnelissen/Slides/CD3_manuscript/CD3_slides/AAA1061.CD3/AAA1061.CD3.run1	255	1.0	0.06	1.0	0.06	0.0	0.0	0.0	10.4455075377
0.0	0.0	0.0	0.0	0.0	3980000.0	0.0	0.0	2.34	2.44	1.79	0.0799999999999	7.13	0.47	1.35	0.32	6.63	0.2	3.04	2.05	0.56	AAA1061.CD3.X15.Y12.tile.tissue.png	68	1	1990	68	7b9c8257a0659f8b5d2a8ecd03252edc	0	0	0	0	0	0	0	0	0	0	0	0	0	/home/dhl_ec/bnelissen/Slides/CD3_manuscript/CD3_slides/AAA1061.CD3/AAA1061.CD3.run1	255	1.0	0.06	1.0	0.06	0.0	0.0	0.0	12.6861467337
0.0	0.0	0.0	0.0	0.0	3980000.0	0.0	0.0	4.01	1.36	1.79	0.0800000000002	8.39	0.48	1.44	0.32	6.65	0.2	2.99	2.28	0.54	AAA1061.CD3.X15.Y6.tile.tissue.png	69	1	1990	69	05c50532bb382517e6302936e2cd2aad	0	0	0	0	0	0	0	0	0	0	0	0	0	/home/dhl_ec/bnelissen/Slides/CD3_manuscript/CD3_slides/AAA1061.CD3/AAA1061.CD3.run1	255	1.0	0.06	1.0	0.06	0.0	0.0	0.0	3.26706633166
0.0	0.0	0.0	0.0	0.0	3980000.0	0.0	0.0	2.61	2.75	1.79	0.0799999999999	9.3	0.47	1.3	0.32	6.67	0.2	3.04	2.3	0.55	AAA1061.CD3.X15.Y7.tile.tissue.png	70	1	1990	70	ad6e977f50027654455abd336c41f7fc	0	0	0	0	0	0	0	0	0	0	0	0	0	/home/dhl_ec/bnelissen/Slides/CD3_manuscript/CD3_slides/AAA1061.CD3/AAA1061.CD3.run1	255	1.0	0.06	1.0	0.06	0.0	-10.3079051345	0.0	9.39112567075
0.0	0.0	0.0	0.0	0.0	3980000.0	0.0	0.0	2.24	2.37	1.79	0.0699999999997	9.21	0.47	1.3	0.32	6.68	0.21	3.03	2.31	0.56	AAA1061.CD3.X15.Y8.tile.tissue.png	71	1	1990	71	b70862e9ea54549a3feeb0e309b6cf81	0	0	0	0	0	0	0	0	0	0	0	0	0	/home/dhl_ec/bnelissen/Slides/CD3_manuscript/CD3_slides/AAA1061.CD3/AAA1061.CD3.run1	255	1.0	0.06	1.0	0.06	0.0	-10.724870967	0.0	8.3364574279
0.0	0.0	0.0	0.0	0.0	3980000.0	0.0	0.0	2.51	2.37	1.77	0.0700000000002	9.21	0.46	1.31	0.32	5.87	0.13	2.03	1.53	0.91	AAA1061.CD3.X15.Y9.tile.tissue.png	72	1	1990	72	f64b460f9b533deb656886013337cca6	0	0	0	0	0	0	0	0	0	0	0	0	0	/home/dhl_ec/bnelissen/Slides/CD3_manuscript/CD3_slides/AAA1061.CD3/AAA1061.CD3.run1	255	1.0	0.06	1.0	0.06	0.0	-10.4064791201	0.0	9.2214644791
0.0	3428.0	0.0	436.0	3428.0	4000000.0	0.0	2.0	2.9	2.03	1.13	0.0499999999997	6.7	0.38	0.8	0.21	5.75	0.22	3.19	2.32	1.34	AAA1061.CD3.X2.Y1.tile.tissue.png	73	1	2000	73	3ba1ca18dca7940968f4b4e53ff3fcfe	0	0	0	0	0	0	0	0	0	0	0	0	0	/home/dhl_ec/bnelissen/Slides/CD3_manuscript/CD3_slides/AAA1061.CD3/AAA1061.CD3.run1	255	0.7	0.06	0.7	0.06	0.0	-11.3169005505	1.99471166337	6.65096885948
52.0	2005805.0	35.0	12392.0	2005805.0	4000000.0	1.0	2.0	3.02	1.63	1.11	0.0500000000002	6.27	0.57	1.2	0.21	11.41	0.43	3.43	2.34	1.07	AAA1061.CD3.X2.Y2.tile.tissue.png	74	1	2000	74	92832ab713eb6d68a20db97083cc4756	0	0	0	0	0	0	0	0	0	0	0	0	0	/home/dhl_ec/bnelissen/Slides/CD3_manuscript/CD3_slides/AAA1061.CD3/AAA1061.CD3.run1	255	0.7	0.06	0.7	0.06	-8.91951513413	-11.0637935084	1.35362840697	0.346967300781
62.0	3899112.0	32.0	8342.0	3899112.0	4000000.0	1.0	1.0	3.31	2.12	1.58	0.0500000000002	6.2	0.56	1.2	0.0900000000001	11.77	0.38	2.2	1.53	0.42	AAA1061.CD3.X2.Y3.tile.tissue.png	75	1	2000	75	86b2fd2e29346bbcf1579e36a75b0fd7	0	0	0	0	0	0	0	0	0	0	0	0	0	/home/dhl_ec/bnelissen/Slides/CD3_manuscript/CD3_slides/AAA1061.CD3/AAA1061.CD3.run1	255	0.7	0.06	0.7	0.06	-9.10369481349	-11.3486773287	0.864298886615	0.0872226855469
104.0	3963387.0	58.0	8639.0	3963387.0	4000000.0	2.0	2.0	3.13	2.72	1.14	0.0500000000002	6.38	0.36	0.73	0.0600000000004	9.42	0.37	2.19	1.53	0.49	AAA1061.CD3.X2.Y4.tile.tissue.png	76	1	2000	76	d94fa451c8c8069af0938a01c95c0b57	0	0	0	0	0	0	0	0	0	0	0	0	0	/home/dhl_ec/bnelissen/Slides/CD3_manuscript/CD3_slides/AAA1061.CD3/AAA1061.CD3.run1	255	0.7	0.06	0.7	0.06	-9.14972983916	-12.7618089852	0.895002779316	0.0880656931152
573.0	3705727.0	168.0	8529.0	3705727.0	4000000.0	4.0	2.0	2.51	2.3	1.1	0.04	10.38	0.58	1.21	0.0999999999999	10.06	0.559999999999	3.3	2.36	0.72	AAA1061.CD3.X2.Y5.tile.tissue.png	77	1	2000	77	e117a7e9fbc13c0f1e88e8b9cba9439f	0	0	0	0	0	0	0	0	0	0	0	0	0	/home/dhl_ec/bnelissen/Slides/CD3_manuscript/CD3_slides/AAA1061.CD3/AAA1061.CD3.run1	255	0.7	0.06	0.7	0.06	-9.11433107285	-10.948421983	1.08658106035	0.0756373125
150.0	2307038.0	75.0	25233.0	2307038.0	4000000.0	2.0	8.0	2.98	3.25	1.12	0.04	6.4	0.37	0.72	0.12	7.87	0.29	2.2	1.47	0.4	AAA1061.CD3.X2.Y6.tile.tissue.png	78	1	2000	78	b0435035767b174d05f3a59c14f3b96c	0	0	0	0	0	0	0	0	0	0	0	0	0	/home/dhl_ec/bnelissen/Slides/CD3_manuscript/CD3_slides/AAA1061.CD3/AAA1061.CD3.run1	255	0.7	0.06	0.7	0.06	-8.99451749353	-11.3897132714	1.61885146661	0.233763539062
869.0	802172.0	399.0	16604.0	802172.0	4000000.0	9.0	5.0	2.65	2.57	1.77	0.0700000000002	7.62	0.38	0.74	0.18	7.17	0.23	2.2	1.49	0.38	AAA1061.CD3.X2.Y7.tile.tissue.png	79	1	2000	79	47f185b744d9abdb845e5e056865353f	0	0	0	0	0	0	0	0	0	0	0	0	0	/home/dhl_ec/bnelissen/Slides/CD3_manuscript/CD3_slides/AAA1061.CD3/AAA1061.CD3.run1	255	0.7	0.06	0.7	0.06	-9.15225214834	-11.5681405241	2.24891758014	0.315422257812
0.0	28560.0	0.0	2168.0	28560.0	4000000.0	0.0	3.0	2.93	2.39	1.09	0.0599999999999	6.51	0.37	0.76	0.2	5.99	0.13	2.01	1.48	0.36	AAA1061.CD3.X2.Y8.tile.tissue.png	80	1	2000	80	574c290e1e986d8e80c62bc82b939f23	0	0	0	0	0	0	0	0	0	0	0	0	0	/home/dhl_ec/bnelissen/Slides/CD3_manuscript/CD3_slides/AAA1061.CD3/AAA1061.CD3.run1	255	0.7	0.06	0.7	0.06	-8.75968190346	-11.3639273077	1.94584007556	3.87302046716
0.0	0.0	0.0	0.0	0.0	4000000.0	0.0	0.0	2.36	1.86	1.1	0.0799999999999	6.47	0.48	1.42	0.33	6.58	0.2	3.02	2.29	0.57	AAA1061.CD3.X3.Y0.tile.tissue.png	81	1	2000	81	89e1565b7220f4b834d2104783af6593	0	0	0	0	0	0	0	0	0	0	0	0	0	/home/dhl_ec/bnelissen/Slides/CD3_manuscript/CD3_slides/AAA1061.CD3/AAA1061.CD3.run1	255	1.0	0.06	1.0	0.06	0.0	0.0	0.0	4.9691425
89.0	726250.0	38.0	12072.0	726250.0	4000000.0	1.0	7.0	2.9	2.85	1.29	0.0499999999997	8.03	0.39	0.74	0.19	7.07	0.35	3.2	2.29	0.59	AAA1061.CD3.X3.Y1.tile.tissue.png	82	1	2000	82	9a6dc1f041a6ff2ed54b2117509c3c27	0	0	0	0	0	0	0	0	0	0	0	0	0	/home/dhl_ec/bnelissen/Slides/CD3_manuscript/CD3_slides/AAA1061.CD3/AAA1061.CD3.run1	255	0.7	0.06	0.7	0.06	-9.18501133647	-11.0981355872	1.80727143133	1.00716087109
56.0	3946751.0	31.0	11428.0	3946751.0	4000000.0	1.0	1.0	4.42	3.32	1.18	0.04	7.38	0.37	0.72	0.0599999999999	9.46	0.37	2.23	1.53	0.43	AAA1061.CD3.X3.Y2.tile.tissue.png	83	1	2000	83	401a280f5a83bec0a669885f239aaeec	0	0	0	0	0	0	0	0	0	0	0	0	0	/home/dhl_ec/bnelissen/Slides/CD3_manuscript/CD3_slides/AAA1061.CD3/AAA1061.CD3.run1	255	0.7	0.06	0.7	0.06	-9.35641359256	-12.0139994309	1.25399758017	0.113835405762
0.0	3881773.0	0.0	14453.0	3881773.0	4000000.0	0.0	2.0	3.03	1.73	1.12	0.0499999999997	6.38	0.36	0.72	0.0599999999999	8.91	0.47	3.4	2.33	0.63	AAA1061.CD3.X3.Y3.tile.tissue.png	84	1	2000	84	a71ad40ae232ce9890213131d3ab4f76	0	0	0	0	0	0	0	0	0	0	0	0	0	/home/dhl_ec/bnelissen/Slides/CD3_manuscript/CD3_slides/AAA1061.CD3/AAA1061.CD3.run1	255	0.7	0.06	0.7	0.06	-9.02182419699	-11.624434675	1.57959914161	0.1177179375
583.0	3969852.0	217.0	10124.0	3969852.0	4000000.0	5.0	1.0	4.27	2.91	1.8	0.0700000000002	8.13	0.36	0.719999999999	0.0600000000004	9.11	0.57	3.3	2.29	0.7	AAA1061.CD3.X3.Y4.tile.tissue.png	85	1	2000	85	1de671c4d7bd76c25ca840acda7ede1c	0	0	0	0	0	0	0	0	0	0	0	0	0	/home/dhl_ec/bnelissen/Slides/CD3_manuscript/CD3_slides/AAA1061.CD3/AAA1061.CD3.run1	255	0.7	0.06	0.7	0.06	-9.75388399236	-11.7897491056	1.9413243136	0.112347562012
57.0	3692579.0	46.0	10107.0	3692579.0	4000000.0	1.0	1.0	3.12	2.1	1.2	0.04	6.14	0.36	0.72	0.0700000000002	8.88	0.35	2.15	1.47	0.41	AAA1061.CD3.X3.Y5.tile.tissue.png	86	1	2000	86	0a50f430f7b489ddb72d94f70f7764c8	0	0	0	0	0	0	0	0	0	0	0	0	0	/home/dhl_ec/bnelissen/Slides/CD3_manuscript/CD3_slides/AAA1061.CD3/AAA1061.CD3.run1	255	0.7	0.06	0.7	0.06	-9.22831558724	-12.1002729993	1.83963982242	0.110935388672
0.0	1105593.0	0.0	12268.0	1105593.0	4000000.0	0.0	4.0	2.3	2.73	1.77	0.0799999999999	13.67	0.37	0.72	0.17	6.96	0.18	2.2	1.48	0.58	AAA1061.CD3.X3.Y6.tile.tissue.png	87	1	2000	87	8dde1a5268bfcc82dbaaa7537965d5b5	0	0	0	0	0	0	0	0	0	0	0	0	0	/home/dhl_ec/bnelissen/Slides/CD3_manuscript/CD3_slides/AAA1061.CD3/AAA1061.CD3.run1	255	0.7	0.06	0.7	0.06	-8.92984515172	-11.661257452	1.92053755675	0.206645460937
0.0	1403.0	0.0	164.0	1403.0	4000000.0	0.0	1.0	3.16	2.57	1.79	0.0699999999997	9.76	0.57	1.01	0.32	5.96	0.13	1.99	1.48	1.18	AAA1061.CD3.X3.Y7.tile.tissue.png	88	1	2000	88	9db64be5babd9cc21faf1f7417627ac2	0	0	0	0	0	0	0	0	0	0	0	0	0	/home/dhl_ec/bnelissen/Slides/CD3_manuscript/CD3_slides/AAA1061.CD3/AAA1061.CD3.run1	255	0.7	0.06	0.7	0.06	0.0	-11.3843371477	2.17713872756	0.275888498505
0.0	0.0	0.0	0.0	0.0	4000000.0	0.0	0.0	3.2	2.64	1.17	0.0600000000004	5.82	0.53	1.4	0.37	6.61	0.2	3.06	2.14	1.48	AAA1061.CD3.X3.Y8.tile.tissue.png	89	1	2000	89	e9ae5bfee44ce33e241dcbd03fd32e6e	0	0	0	0	0	0	0	0	0	0	0	0	0	/home/dhl_ec/bnelissen/Slides/CD3_manuscript/CD3_slides/AAA1061.CD3/AAA1061.CD3.run1	255	1.0	0.06	1.0	0.06	0.0	-10.6237534312	0.0	5.74887093449
0.0	9545.0	0.0	942.0	9545.0	4000000.0	0.0	4.0	2.12	2.36	1.07	0.0599999999999	6.26	0.36	0.77	0.21	5.44	0.22	3.21	1.52	1.4	AAA1061.CD3.X4.Y0.tile.tissue.png	90	1	2000	90	c8e12ec0ffa35d4a338dd126c8276945	0	0	0	0	0	0	0	0	0	0	0	0	0	/home/dhl_ec/bnelissen/Slides/CD3_manuscript/CD3_slides/AAA1061.CD3/AAA1061.CD3.run1	255	0.7	0.06	0.7	0.06	0.0	-11.8480803765	2.97740697846	5.20954255731
0.0	1881658.0	0.0	13445.0	1881658.0	4000000.0	0.0	3.0	2.47	2.77	1.06	0.0700000000002	7.43	0.36	0.74	0.14	7.24	0.21	2.12	1.49	1.18	AAA1061.CD3.X4.Y1.tile.tissue.png	91	1	2000	91	b3d75406047255c248884eaad0abd418	0	0	0	0	0	0	0	0	0	0	0	0	0	/home/dhl_ec/bnelissen/Slides/CD3_manuscript/CD3_slides/AAA1061.CD3/AAA1061.CD3.run1	255	0.7	0.06	0.7	0.06	-9.33409571435	-11.2409730076	1.39722323294	0.268299867187
418.0	3675102.0	160.0	25903.0	3675102.0	4000000.0	3.0	6.0	2.24	2.31	1.06	0.0499999999997	6.17	0.36	0.73	0.0699999999997	8.9	0.35	2.18	1.48	0.42	AAA1061.CD3.X4.Y2.tile.tissue.png	92	1	2000	92	c1619dd26e90aa261881c1fcf4defa9f	0	0	0	0	0	0	0	0	0	0	0	0	0	/home/dhl_ec/bnelissen/Slides/CD3_manuscript/CD3_slides/AAA1061.CD3/AAA1061.CD3.run1	255	0.7	0.06	0.7	0.06	-9.81548230943	-11.0533422923	1.98622706359	0.111164261719
131.0	3724179.0	73.0	16700.0	3724179.0	4000000.0	2.0	6.0	2.76	2.28	1.07	0.0500000000002	6.57	0.37	0.72	0.0700000000002	9.13	0.36	2.17	1.51	0.44	AAA1061.CD3.X4.Y3.tile.tissue.png	93	1	2000	93	38d2688009fe9cb6c11e8b3349647d1d	0	0	0	0	0	0	0	0	0	0	0	0	0	/home/dhl_ec/bnelissen/Slides/CD3_manuscript/CD3_slides/AAA1061.CD3/AAA1061.CD3.run1	255	0.7	0.06	0.7	0.06	-9.37280550408	-11.6713173035	2.21510203386	0.109734222656
0.0	2370384.0	0.0	41239.0	2370384.0	4000000.0	0.0	34.0	3.2	2.35	1.16	0.0500000000002	6.5	0.38	0.72	0.12	7.72	0.22	2.25	1.49	0.42	AAA1061.CD3.X4.Y4.tile.tissue.png	94	1	2000	94	e0a37121988ff3e829647b40b037f8e8	0	0	0	0	0	0	0	0	0	0	0	0	0	/home/dhl_ec/bnelissen/Slides/CD3_manuscript/CD3_slides/AAA1061.CD3/AAA1061.CD3.run1	255	0.7	0.06	0.7	0.06	-9.70500325356	-12.0410036205	2.58797264965	0.233962
0.0	2796143.0	0.0	31762.0	2796143.0	4000000.0	0.0	7.0	2.48	1.73	1.09	0.0500000000002	8.23	0.37	0.73	0.0999999999999	7.97	0.23	2.21	1.49	0.42	AAA1061.CD3.X4.Y5.tile.tissue.png	95	1	2000	95	39486c6defdcc37d9592c02f312944e0	0	0	0	0	0	0	0	0	0	0	0	0	0	/home/dhl_ec/bnelissen/Slides/CD3_manuscript/CD3_slides/AAA1061.CD3/AAA1061.CD3.run1	255	0.7	0.06	0.7	0.06	-9.03212947519	-12.0906536113	2.85507115836	0.220515976563
208.0	1321427.0	82.0	30301.0	1321427.0	4000000.0	2.0	18.0	3.8	3.25	1.77	0.0699999999997	10.16	0.59	1.21	0.24	8.91	0.26	2.23	1.49	0.4	AAA1061.CD3.X4.Y6.tile.tissue.png	96	1	2000	96	391b847dc1a55133ff4c8d997c116f62	0	0	0	0	0	0	0	0	0	0	0	0	0	/home/dhl_ec/bnelissen/Slides/CD3_manuscript/CD3_slides/AAA1061.CD3/AAA1061.CD3.run1	255	0.7	0.06	0.7	0.06	-9.75020132272	-11.7133325575	2.77754503463	0.2543451875
0.0	310141.0	0.0	10959.0	310141.0	4000000.0	0.0	2.0	2.9	2.56	1.06	0.0500000000002	7.59	0.37	0.73	0.19	6.08	0.14	2.09	1.48	0.39	AAA1061.CD3.X4.Y7.tile.tissue.png	97	1	2000	97	11b7cbaa149dbd1dc7225f25cf936529	0	0	0	0	0	0	0	0	0	0	0	0	0	/home/dhl_ec/bnelissen/Slides/CD3_manuscript/CD3_slides/AAA1061.CD3/AAA1061.CD3.run1	255	0.7	0.06	0.7	0.06	-8.65754045514	-11.1131242004	3.17952915672	0.370845466797
0.0	0.0	0.0	0.0	0.0	4000000.0	0.0	0.0	2.35	1.98	1.06	0.0500000000002	5.78	0.28	0.73	0.2	4.5	0.2	3.01	2.31	0.56	AAA1061.CD3.X4.Y8.tile.tissue.png	98	1	2000	98	4bb11e3dabf6c066556f2317f36ede62	0	0	0	0	0	0	0	0	0	0	0	0	0	/home/dhl_ec/bnelissen/Slides/CD3_manuscript/CD3_slides/AAA1061.CD3/AAA1061.CD3.run1	255	1.0	0.06	1.0	0.06	0.0	-11.5114530954	0.0	1.96085640714
0.0	11263.0	0.0	508.0	11263.0	4000000.0	0.0	1.0	3.04	2.12	1.07	0.0500000000002	6.33	0.36	0.75	0.2	5.74	0.21	3.12	2.33	0.59	AAA1061.CD3.X5.Y0.tile.tissue.png	99	1	2000	99	f42442ca2052327b85501dae5608b09c	0	0	0	0	0	0	0	0	0	0	0	0	0	/home/dhl_ec/bnelissen/Slides/CD3_manuscript/CD3_slides/AAA1061.CD3/AAA1061.CD3.run1	255	0.7	0.06	0.7	0.06	0.0	-10.8483479319	0.0416776827636	5.42758896493
0.0	2730690.0	0.0	10345.0	2730690.0	4000000.0	0.0	3.0	1.46	2.66	1.77	0.0699999999997	9.78	0.57	1.19	0.16	11.58	0.39	3.3	2.33	0.62	AAA1061.CD3.X5.Y1.tile.tissue.png	100	1	2000	100	32d8d52f7513aa05e3ab484dd9c847b0	0	0	0	0	0	0	0	0	0	0	0	0	0	/home/dhl_ec/bnelissen/Slides/CD3_manuscript/CD3_slides/AAA1061.CD3/AAA1061.CD3.run1	255	0.7	0.06	0.7	0.06	-8.70016887907	-11.2306847633	0.962566865372	0.207889113281
319.0	3756368.0	174.0	23908.0	3756368.0	4000000.0	5.0	4.0	3.76	1.62	1.11	0.04	6.46	0.37	0.73	0.0599999999999	9.28	0.35	2.22	1.5	0.559999999999	AAA1061.CD3.X5.Y2.tile.tissue.png	101	1	2000	101	b87926a528f98edce56b5ecb090e571a	0	0	0	0	0	0	0	0	0	0	0	0	0	/home/dhl_ec/bnelissen/Slides/CD3_manuscript/CD3_slides/AAA1061.CD3/AAA1061.CD3.run1	255	0.7	0.06	0.7	0.06	-9.56796070935	-11.4098527675	2.20998270564	0.136157652344
83.0	2830228.0	40.0	48105.0	2830228.0	4000000.0	1.0	23.0	1.9	1.52	1.06	0.0700000000002	9.27	0.4	0.74	0.0999999999999	8.67	0.32	2.34	1.54	0.43	AAA1061.CD3.X5.Y3.tile.tissue.png	102	1	2000	102	46f9d396364f5d3b7a649130193b3f0e	0	0	0	0	0	0	0	0	0	0	0	0	0	/home/dhl_ec/bnelissen/Slides/CD3_manuscript/CD3_slides/AAA1061.CD3/AAA1061.CD3.run1	255	0.7	0.06	0.7	0.06	-9.46439114652	-12.0635155898	2.83302825808	0.224913882812
58.0	2061536.0	37.0	46651.0	2061536.0	4000000.0	1.0	43.0	2.35	3.28	1.09	0.0499999999997	8.01	0.38	0.72	0.13	7.81	0.29	2.27	1.5	0.41	AAA1061.CD3.X5.Y4.tile.tissue.png	103	1	2000	103	a5e3c396c6c2d09110e7f1117b506ffa	0	0	0	0	0	0	0	0	0	0	0	0	0	/home/dhl_ec/bnelissen/Slides/CD3_manuscript/CD3_slides/AAA1061.CD3/AAA1061.CD3.run1	255	0.7	0.06	0.7	0.06	-9.22785258764	-12.032463905	2.95540348521	0.260282648437
0.0	1050686.0	0.0	57962.0	1050686.0	4000000.0	0.0	87.0	3.22	2.32	1.06	0.0500000000002	6.51	0.39	0.71	0.16	6.98	0.18	2.33	1.54	0.42	AAA1061.CD3.X5.Y5.tile.tissue.png	104	1	2000	104	1ea37ea755d487801adf8d72c2860618	0	0	0	0	0	0	0	0	0	0	0	0	0	/home/dhl_ec/bnelissen/Slides/CD3_manuscript/CD3_slides/AAA1061.CD3/AAA1061.CD3.run1	255	0.7	0.06	0.7	0.06	-9.13300195793	-11.8389989159	3.15376850347	0.351140730469
0.0	487659.0	0.0	42697.0	487659.0	4000000.0	0.0	58.0	2.65	2.68	1.77	0.0700000000002	12.77	0.6	1.21	0.29	9.16	0.24	3.46	2.29	0.61	AAA1061.CD3.X5.Y6.tile.tissue.png	105	1	2000	105	a7b81ab249caa9630d69f7ac7c4ab564	0	0	0	0	0	0	0	0	0	0	0	0	0	/home/dhl_ec/bnelissen/Slides/CD3_manuscript/CD3_slides/AAA1061.CD3/AAA1061.CD3.run1	255	0.7	0.06	0.7	0.06	-9.40076620157	-11.4940724601	3.66525733105	0.349554365234
0.0	1109289.0	0.0	38266.0	1109289.0	4000000.0	0.0	28.0	2.89	2.32	1.12	0.04	6.69	0.39	0.74	0.18	6.72	0.17	2.2	1.7	0.4	AAA1061.CD3.X5.Y7.tile.tissue.png	106	1	2000	106	b4600a2932ff7d338025601e42492108	0	0	0	0	0	0	0	0	0	0	0	0	0	/home/dhl_ec/bnelissen/Slides/CD3_manuscript/CD3_slides/AAA1061.CD3/AAA1061.CD3.run1	255	0.7	0.06	0.7	0.06	-9.40395946085	-11.5171974693	3.6091206881	0.291728429688
0.0	8154.0	0.0	561.0	8154.0	4000000.0	0.0	1.0	2.51	2.29	1.16	0.0499999999997	6.52	0.57	1.31	0.33	6.99	0.13	1.99	1.52	0.35	AAA1061.CD3.X5.Y8.tile.tissue.png	107	1	2000	107	5fdd90acb2349c97f8949cdbc09cb228	0	0	0	0	0	0	0	0	0	0	0	0	0	/home/dhl_ec/bnelissen/Slides/CD3_manuscript/CD3_slides/AAA1061.CD3/AAA1061.CD3.run1	255	0.7	0.06	0.7	0.06	-6.71589910314	-12.4591998934	4.08585126932	4.51050118976
0.0	0.0	0.0	0.0	0.0	4000000.0	0.0	0.0	2.34	2.46	1.21	0.0599999999999	6.0	0.29	0.75	0.2	4.33	0.13	1.95	1.48	1.54	AAA1061.CD3.X6.Y0.tile.tissue.png	108	1	2000	108	a3c27e9f7c2d2a33503385868192fdcd	0	0	0	0	0	0	0	0	0	0	0	0	0	/home/dhl_ec/bnelissen/Slides/CD3_manuscript/CD3_slides/AAA1061.CD3/AAA1061.CD3.run1	255	1.0	0.06	1.0	0.06	0.0	-10.6075566441	0.0	6.96824117431
0.0	3199719.0	0.0	9291.0	3199719.0	4000000.0	0.0	3.0	2.13	2.16	1.12	0.04	9.4	0.37	0.75	0.0900000000001	8.45	0.26	2.19	1.53	1.5	AAA1061.CD3.X6.Y1.tile.tissue.png	109	1	2000	109	ef936e732fc25edfd196c0d01dee1be8	0	0	0	0	0	0	0	0	0	0	0	0	0	/home/dhl_ec/bnelissen/Slides/CD3_manuscript/CD3_slides/AAA1061.CD3/AAA1061.CD3.run1	255	0.7	0.06	0.7	0.06	-8.22521026167	-11.5501458489	1.0009367069	0.114106910156
72.0	3079244.0	34.0	43508.0	3079244.0	4000000.0	1.0	15.0	2.92	2.46	1.19	0.0499999999997	6.36	0.6	1.24	0.14	12.51	0.5	3.43	1.75	0.72	AAA1061.CD3.X6.Y2.tile.tissue.png	110	1	2000	110	88105897de90efc8bf47db8369da813b	0	0	0	0	0	0	0	0	0	0	0	0	0	/home/dhl_ec/bnelissen/Slides/CD3_manuscript/CD3_slides/AAA1061.CD3/AAA1061.CD3.run1	255	0.7	0.06	0.7	0.06	-9.30757080672	-11.5852860663	1.64820037959	0.1522135
105.0	1994429.0	60.0	60793.0	1994429.0	4000000.0	2.0	50.0	4.57	2.24	1.84	0.0700000000002	12.96	0.4	0.74	0.13	7.69	0.29	2.44	1.48	0.53	AAA1061.CD3.X6.Y3.tile.tissue.png	111	1	2000	111	1d8a52f48a95d807291aa1b77f21eec9	0	0	0	0	0	0	0	0	0	0	0	0	0	/home/dhl_ec/bnelissen/Slides/CD3_manuscript/CD3_slides/AAA1061.CD3/AAA1061.CD3.run1	255	0.7	0.06	0.7	0.06	-9.34482758689	-12.0038404171	2.8567911084	0.247011296875
0.0	2665806.0	0.0	40153.0	2665806.0	4000000.0	0.0	16.0	2.04	2.01	1.17	0.0499999999997	8.29	0.37	0.72	0.11	7.81	0.4	2.31	1.52	0.639999999999	AAA1061.CD3.X6.Y4.tile.tissue.png	112	1	2000	112	b2a92013eb0a0670db7761c226478d93	0	0	0	0	0	0	0	0	0	0	0	0	0	/home/dhl_ec/bnelissen/Slides/CD3_manuscript/CD3_slides/AAA1061.CD3/AAA1061.CD3.run1	255	0.7	0.06	0.7	0.06	-9.26046277454	-12.0494837273	2.84459643933	0.241702882812
90.0	1130169.0	49.0	59162.0	1130169.0	4000000.0	1.0	54.0	2.81	3.38	1.05	0.0500000000002	6.58	0.6	1.23	0.3	7.8	0.38	3.51	2.29	0.610000000001	AAA1061.CD3.X6.Y5.tile.tissue.png	113	1	2000	113	ea76b0f3be69e4ab1da73e73d6648c30	0	0	0	0	0	0	0	0	0	0	0	0	0	/home/dhl_ec/bnelissen/Slides/CD3_manuscript/CD3_slides/AAA1061.CD3/AAA1061.CD3.run1	255	0.7	0.06	0.7	0.06	-9.72252274169	-11.8901645788	3.31580625681	0.350378195312
0.0	804394.0	0.0	46815.0	804394.0	4000000.0	0.0	69.0	2.8	2.48	1.78	0.0700000000002	10.21	0.6	1.2	0.28	8.58	0.27	3.46	2.29	0.61	AAA1061.CD3.X6.Y6.tile.tissue.png	114	1	2000	114	6a0d1cd7e5fd9d07466abe5c057af599	0	0	0	0	0	0	0	0	0	0	0	0	0	/home/dhl_ec/bnelissen/Slides/CD3_manuscript/CD3_slides/AAA1061.CD3/AAA1061.CD3.run1	255	0.7	0.06	0.7	0.06	-8.91997077934	-11.7332030522	3.25157549943	0.373050394531
0.0	705788.0	0.0	19426.0	705788.0	4000000.0	0.0	13.0	1.37	1.98	1.79	0.0700000000002	9.96	0.37	0.72	0.18	6.44	0.16	2.12	1.49	0.39	AAA1061.CD3.X6.Y7.tile.tissue.png	115	1	2000	115	be622ef6e9c556a5cf4026cc28d8b7eb	0	0	0	0	0	0	0	0	0	0	0	0	0	/home/dhl_ec/bnelissen/Slides/CD3_manuscript/CD3_slides/AAA1061.CD3/AAA1061.CD3.run1	255	0.7	0.06	0.7	0.06	-9.11428921248	-11.3208134295	3.33450719694	0.409850291016
0.0	1824.0	0.0	214.0	1824.0	4000000.0	0.0	1.0	0.99	2.18	1.07	0.0499999999997	7.65	0.55	1.33	0.32	7.34	0.21	3.11	2.31	0.56	AAA1061.CD3.X6.Y8.tile.tissue.png	116	1	2000	116	715e3e26d7a5f76a85b3df996aed1723	0	0	0	0	0	0	0	0	0	0	0	0	0	/home/dhl_ec/bnelissen/Slides/CD3_manuscript/CD3_slides/AAA1061.CD3/AAA1061.CD3.run1	255	0.7	0.06	0.7	0.06	-7.89502152125	-12.5205321203	3.37751110722	3.89382274576
0.0	0.0	0.0	0.0	0.0	4000000.0	0.0	0.0	1.3	2.43	1.77	0.0799999999999	9.26	0.47	1.27	0.33	6.76	0.22	3.25	2.34	0.64	AAA1061.CD3.X7.Y0.tile.tissue.png	117	1	2000	117	a7375c96cbfcf1182914b68d87caf20e	0	0	0	0	0	0	0	0	0	0	0	0	0	/home/dhl_ec/bnelissen/Slides/CD3_manuscript/CD3_slides/AAA1061.CD3/AAA1061.CD3.run1	255	1.0	0.06	1.0	0.06	0.0	-10.6703410528	0.0	6.90299537616
83.0	3037998.0	40.0	8460.0	3037998.0	4000000.0	1.0	1.0	2.55	2.49	1.08	0.04	6.39	0.36	0.72	0.0900000000001	8.64	0.49	3.36	2.56	0.68	AAA1061.CD3.X7.Y1.tile.tissue.png	118	1	2000	118	5ce5bd44dd6cbec950733a728780cdae	0	0	0	0	0	0	0	0	0	0	0	0	0	/home/dhl_ec/bnelissen/Slides/CD3_manuscript/CD3_slides/AAA1061.CD3/AAA1061.CD3.run1	255	0.7	0.06	0.7	0.06	-8.25309623607	-10.9942123513	0.847369118495	0.125223324219
123.0	3564111.0	66.0	21648.0	3564111.0	4000000.0	2.0	2.0	3.02	2.03	1.94	0.0700000000002	10.16	0.64	1.28	0.11	9.53	0.35	2.25	1.7	0.49	AAA1061.CD3.X7.Y2.tile.tissue.png	119	1	2000	119	1ddd92d0f1515753cb4492a6c90a40e6	0	0	0	0	0	0	0	0	0	0	0	0	0	/home/dhl_ec/bnelissen/Slides/CD3_manuscript/CD3_slides/AAA1061.CD3/AAA1061.CD3.run1	255	0.7	0.06	0.7	0.06	-9.6276007568	-11.915805559	1.75506678986	0.165546964844
156.0	2201558.0	81.0	52570.0	2201558.0	4000000.0	2.0	23.0	1.14	2.02	1.1	0.0499999999997	8.74	0.39	0.74	0.12	8.17	0.309999999999	2.41	1.52	0.599999999999	AAA1061.CD3.X7.Y3.tile.tissue.png	120	1	2000	120	8f6f9b865810722aa47bec543bc074f3	0	0	0	0	0	0	0	0	0	0	0	0	0	/home/dhl_ec/bnelissen/Slides/CD3_manuscript/CD3_slides/AAA1061.CD3/AAA1061.CD3.run1	255	0.7	0.06	0.7	0.06	-9.37879110798	-11.7962410308	2.73453016348	0.253376347656
0.0	2106021.0	0.0	35723.0	2106021.0	4000000.0	0.0	30.0	1.87	2.17	1.11	0.0500000000002	8.49	0.38	0.74	0.13	7.77	0.21	2.22	1.67	0.42	AAA1061.CD3.X7.Y4.tile.tissue.png	121	1	2000	121	6b02f58b48025dbe9cd6cd7dde53b5f3	0	0	0	0	0	0	0	0	0	0	0	0	0	/home/dhl_ec/bnelissen/Slides/CD3_manuscript/CD3_slides/AAA1061.CD3/AAA1061.CD3.run1	255	0.7	0.06	0.7	0.06	-9.30064754353	-11.8565785214	2.56167068651	0.255020613281
71.0	1215917.0	41.0	55792.0	1215917.0	4000000.0	1.0	55.0	0.91	1.26	1.1	0.0500000000002	6.72	0.59	1.2	0.28	11.49	0.26	2.55	1.47	0.69	AAA1061.CD3.X7.Y5.tile.tissue.png	122	1	2000	122	f7a9739c4a0da89c75e272b299716929	0	0	0	0	0	0	0	0	0	0	0	0	0	/home/dhl_ec/bnelissen/Slides/CD3_manuscript/CD3_slides/AAA1061.CD3/AAA1061.CD3.run1	255	0.7	0.06	0.7	0.06	-9.25437875654	-12.1232322022	3.19969376978	0.297948695313
0.0	2366465.0	0.0	30864.0	2366465.0	4000000.0	0.0	17.0	1.36	2.51	1.83	0.0700000000002	9.89	0.58	1.2	0.18	10.06	0.21	2.22	1.49	0.42	AAA1061.CD3.X7.Y6.tile.tissue.png	123	1	2000	123	32077972c4ba98ffb4df8f3224001b43	0	0	0	0	0	0	0	0	0	0	0	0	0	/home/dhl_ec/bnelissen/Slides/CD3_manuscript/CD3_slides/AAA1061.CD3/AAA1061.CD3.run1	255	0.7	0.06	0.7	0.06	-9.56236239742	-11.5579753031	2.97815959288	0.269309183594
0.0	394152.0	0.0	10242.0	394152.0	4000000.0	0.0	6.0	0.89	1.14	1.06	0.04	7.53	0.35	0.72	0.19	6.13	0.26	3.47	2.33	0.58	AAA1061.CD3.X7.Y7.tile.tissue.png	124	1	2000	124	aefbd1132bbb2ee9d0a9957f98c6cab3	0	0	0	0	0	0	0	0	0	0	0	0	0	/home/dhl_ec/bnelissen/Slides/CD3_manuscript/CD3_slides/AAA1061.CD3/AAA1061.CD3.run1	255	0.7	0.06	0.7	0.06	-9.20799854537	-11.2514566522	3.08803290093	0.341139873047
0.0	1448.0	0.0	168.0	1448.0	4000000.0	0.0	1.0	1.84	2.31	1.05	0.0600000000004	6.26	0.56	1.23	0.35	8.05	0.13	2.04	1.49	0.55	AAA1061.CD3.X7.Y8.tile.tissue.png	125	1	2000	125	126397dd4efd63bbe26780a73317e961	0	0	0	0	0	0	0	0	0	0	0	0	0	/home/dhl_ec/bnelissen/Slides/CD3_manuscript/CD3_slides/AAA1061.CD3/AAA1061.CD3.run1	255	0.7	0.06	0.7	0.06	0.0	-10.9043893184	0.365885107557	3.79870399733
0.0	0.0	0.0	0.0	0.0	4000000.0	0.0	0.0	0.82	1.33	1.06	0.0599999999999	5.86	0.28	0.86	0.21	4.34	0.13	1.95	1.49	0.93	AAA1061.CD3.X7.Y9.tile.tissue.png	126	1	2000	126	a31a3549b1126252ce57f1d2be76544a	0	0	0	0	0	0	0	0	0	0	0	0	0	/home/dhl_ec/bnelissen/Slides/CD3_manuscript/CD3_slides/AAA1061.CD3/AAA1061.CD3.run1	255	1.0	0.06	1.0	0.06	0.0	-9.66071326555	0.0	3.32163200074
0.0	0.0	0.0	0.0	0.0	4000000.0	0.0	0.0	3.15	1.56	1.92	0.0799999999999	7.11	0.29	0.8	0.21	4.37	0.12	1.95	1.48	1.14	AAA1061.CD3.X8.Y0.tile.tissue.png	127	1	2000	127	52c75e58e87c97b7a1a061cf53202a42	0	0	0	0	0	0	0	0	0	0	0	0	0	/home/dhl_ec/bnelissen/Slides/CD3_manuscript/CD3_slides/AAA1061.CD3/AAA1061.CD3.run1	255	1.0	0.06	1.0	0.06	0.0	-11.8100314018	0.0	6.46826736074
198.0	1861867.0	99.0	7306.0	1861867.0	4000000.0	3.0	2.0	1.9	2.0	1.06	0.0499999999997	6.33	0.36	0.72	0.22	11.24	0.43	2.61	1.48	1.2	AAA1061.CD3.X8.Y1.tile.tissue.png	128	1	2000	128	e133a344961ca9a529839e91bb78421c	0	0	0	0	0	0	0	0	0	0	0	0	0	/home/dhl_ec/bnelissen/Slides/CD3_manuscript/CD3_slides/AAA1061.CD3/AAA1061.CD3.run1	255	0.7	0.06	0.7	0.06	-9.06122293141	-11.3724846755	1.33482881744	0.24430775
0.0	3952445.0	0.0	11978.0	3952445.0	4000000.0	0.0	2.0	1.97	2.68	1.07	0.0500000000002	6.13	0.36	0.72	0.0500000000002	8.72	0.27	2.14	1.5	0.67	AAA1061.CD3.X8.Y2.tile.tissue.png	129	1	2000	129	6adcb9547b91a6ee60ba31c7a87891aa	0	0	0	0	0	0	0	0	0	0	0	0	0	/home/dhl_ec/bnelissen/Slides/CD3_manuscript/CD3_slides/AAA1061.CD3/AAA1061.CD3.run1	255	0.7	0.06	0.7	0.06	-9.42947117373	-11.8566807944	1.42745951174	0.125280541992
583.0	2750988.0	238.0	50653.0	2750988.0	4000000.0	4.0	31.0	3.12	2.58	1.13	0.0500000000002	6.22	0.39	0.71	0.0999999999999	8.64	0.49	3.53	2.58	0.69	AAA1061.CD3.X8.Y3.tile.tissue.png	130	1	2000	130	1fbef68669a13d311334efa79d80cea9	0	0	0	0	0	0	0	0	0	0	0	0	0	/home/dhl_ec/bnelissen/Slides/CD3_manuscript/CD3_slides/AAA1061.CD3/AAA1061.CD3.run1	255	0.7	0.06	0.7	0.06	-9.48590171488	-11.6692811715	1.61383724681	0.186101203125
0.0	3048606.0	0.0	28628.0	3048606.0	4000000.0	0.0	16.0	2.58	2.32	1.79	0.0700000000002	10.54	0.61	1.2	0.14	12.02	0.4	3.4	2.29	0.64	AAA1061.CD3.X8.Y4.tile.tissue.png	131	1	2000	131	ab945bf46d0f26ee635303c282f81ff1	0	0	0	0	0	0	0	0	0	0	0	0	0	/home/dhl_ec/bnelissen/Slides/CD3_manuscript/CD3_slides/AAA1061.CD3/AAA1061.CD3.run1	255	0.7	0.06	0.7	0.06	-9.19614809439	-12.206469058	2.12091992702	0.266247140625
671.0	3020910.0	195.0	29441.0	3020910.0	4000000.0	3.0	30.0	1.44	2.38	1.78	0.0700000000002	16.19	0.61	1.42	0.18	12.98	0.49	3.4	2.3	0.63	AAA1061.CD3.X8.Y5.tile.tissue.png	132	1	2000	132	c1717f832ce89c640569a0bddd7547bb	0	0	0	0	0	0	0	0	0	0	0	0	0	/home/dhl_ec/bnelissen/Slides/CD3_manuscript/CD3_slides/AAA1061.CD3/AAA1061.CD3.run1	255	0.7	0.06	0.7	0.06	-9.86622927909	-12.0668551342	2.22396256498	0.209135085937
0.0	2114501.0	0.0	36002.0	2114501.0	4000000.0	0.0	35.0	1.43	1.81	1.09	0.0500000000002	6.64	0.38	0.74	0.13	7.62	0.22	2.27	1.53	0.43	AAA1061.CD3.X8.Y6.tile.tissue.png	133	1	2000	133	ec4406c6d41b1ebee8c917dd9c0e348a	0	0	0	0	0	0	0	0	0	0	0	0	0	/home/dhl_ec/bnelissen/Slides/CD3_manuscript/CD3_slides/AAA1061.CD3/AAA1061.CD3.run1	255	0.7	0.06	0.7	0.06	-9.51445252973	-11.8838667094	2.79112602886	0.289852179687
0.0	1511593.0	0.0	16052.0	1511593.0	4000000.0	0.0	4.0	2.63	3.03	1.13	0.04	6.73	0.37	0.74	0.15	7.19	0.2	2.24	1.52	0.61	AAA1061.CD3.X8.Y7.tile.tissue.png	134	1	2000	134	a04e8efd02044cf2b4e008a38a18938d	0	0	0	0	0	0	0	0	0	0	0	0	0	/home/dhl_ec/bnelissen/Slides/CD3_manuscript/CD3_slides/AAA1061.CD3/AAA1061.CD3.run1	255	0.7	0.06	0.7	0.06	-8.77591942023	-11.4159557488	2.53518703466	0.243338476562
109.0	1361263.0	63.0	16599.0	1361263.0	4000000.0	2.0	5.0	2.38	1.32	1.09	0.0499999999997	6.79	0.38	0.75	0.16	7.43	0.39	3.41	2.3	0.6	AAA1061.CD3.X8.Y8.tile.tissue.png	135	1	2000	135	b007ef99684c0a07ef1e06cb844c95bf	0	0	0	0	0	0	0	0	0	0	0	0	0	/home/dhl_ec/bnelissen/Slides/CD3_manuscript/CD3_slides/AAA1061.CD3/AAA1061.CD3.run1	255	0.7	0.06	0.7	0.06	-9.59379197262	-11.3239023727	2.33281250333	0.436520246094
72.0	291771.0	45.0	6378.0	291771.0	4000000.0	1.0	4.0	2.36	1.61	1.77	0.0799999999999	12.28	0.57	1.23	0.32	9.51	0.32	3.2	2.3	0.56	AAA1061.CD3.X8.Y9.tile.tissue.png	136	1	2000	136	f5361bceb2c5ce82ea911802ea384852	0	0	0	0	0	0	0	0	0	0	0	0	0	/home/dhl_ec/bnelissen/Slides/CD3_manuscript/CD3_slides/AAA1061.CD3/AAA1061.CD3.run1	255	0.7	0.06	0.7	0.06	-9.17980585979	-11.3138953278	2.24961887707	2.38707441797
0.0	0.0	0.0	0.0	0.0	4000000.0	0.0	0.0	2.87	1.43	1.78	0.0800000000004	8.34	0.47	1.42	0.33	6.69	0.21	3.03	2.3	0.55	AAA1061.CD3.X9.Y0.tile.tissue.png	137	1	2000	137	a074e80b0bc768687576a8639728bfe8	0	0	0	0	0	0	0	0	0	0	0	0	0	/home/dhl_ec/bnelissen/Slides/CD3_manuscript/CD3_slides/AAA1061.CD3/AAA1061.CD3.run1	255	1.0	0.06	1.0	0.06	0.0	0.0	0.0	5.3204255
546.0	199902.0	136.0	4854.0	199902.0	4000000.0	3.0	4.0	1.82	3.17	1.14	0.0600000000004	7.85	0.63	1.28	0.26	6.97	0.22	2.13	1.52	0.37	AAA1061.CD3.X9.Y1.tile.tissue.png	138	1	2000	138	8aa5d392b76dcf379ec186ea3c53090e	0	0	0	0	0	0	0	0	0	0	0	0	0	/home/dhl_ec/bnelissen/Slides/CD3_manuscript/CD3_slides/AAA1061.CD3/AAA1061.CD3.run1	255	0.7	0.06	0.7	0.06	-9.05861916296	-10.6502872004	1.68530059217	0.590902219727
0.0	0.0	0.0	0.0	0.0	4000000.0	0.0	0.0	2.0	2.52	1.31	0.0600000000004	5.77	0.35	0.91	0.23	6.36	0.22	2.92	2.32	0.53	AAA1061.CD3.X9.Y10.tile.tissue.png	139	1	2000	139	cca6f2de491f85e7c9834ebfa2781d74	0	0	0	0	0	0	0	0	0	0	0	0	0	/home/dhl_ec/bnelissen/Slides/CD3_manuscript/CD3_slides/AAA1061.CD3/AAA1061.CD3.run1	255	1.0	0.06	1.0	0.06	0.0	0.0	0.0	2.225301
453.0	3670330.0	167.0	8754.0	3670330.0	4000000.0	3.0	1.0	3.42	1.77	1.76	0.0799999999999	10.92	0.57	1.21	0.0999999999995	13.28	0.5	3.33	2.21	0.64	AAA1061.CD3.X9.Y2.tile.tissue.png	140	1	2000	140	62cfe30d4c41b2aed02baf3f03734be3	0	0	0	0	0	0	0	0	0	0	0	0	0	/home/dhl_ec/bnelissen/Slides/CD3_manuscript/CD3_slides/AAA1061.CD3/AAA1061.CD3.run1	255	0.7	0.06	0.7	0.06	-9.06539159682	-11.8492851735	1.16457914234	0.179030710938
227.0	3663817.0	126.0	17641.0	3663817.0	4000000.0	4.0	4.0	1.27	1.51	1.68	0.0799999999999	9.72	0.57	1.2	0.110000000001	12.59	0.55	3.03	1.55	0.599999999999	AAA1061.CD3.X9.Y3.tile.tissue.png	141	1	2000	141	bceb0d8c930b409578613c164cff5aa0	0	0	0	0	0	0	0	0	0	0	0	0	0	/home/dhl_ec/bnelissen/Slides/CD3_manuscript/CD3_slides/AAA1061.CD3/AAA1061.CD3.run1	255	0.7	0.06	0.7	0.06	-9.05712166753	-11.6247281186	1.31804779103	0.139645699219
443.0	1712134.0	202.0	52714.0	1712134.0	4000000.0	6.0	42.0	2.27	2.28	1.77	0.0700000000006	10.01	0.59	1.19	0.22	10.91	0.45	3.47	2.27	0.910000000001	AAA1061.CD3.X9.Y4.tile.tissue.png	142	1	2000	142	54682c2fb6bbfe04fb7e78afd9403aa7	0	0	0	0	0	0	0	0	0	0	0	0	0	/home/dhl_ec/bnelissen/Slides/CD3_manuscript/CD3_slides/AAA1061.CD3/AAA1061.CD3.run1	255	0.7	0.06	0.7	0.06	-9.40559424232	-12.2992408844	1.97309520596	0.266891726562
0.0	3589189.0	0.0	17820.0	3589189.0	4000000.0	0.0	9.0	1.99	3.66	1.78	0.0699999999997	14.23	0.58	1.21	0.0999999999995	11.8	0.28	2.25	1.53	0.44	AAA1061.CD3.X9.Y5.tile.tissue.png	143	1	2000	143	afc227ed6424240a18a22ddbae0d3e94	0	0	0	0	0	0	0	0	0	0	0	0	0	/home/dhl_ec/bnelissen/Slides/CD3_manuscript/CD3_slides/AAA1061.CD3/AAA1061.CD3.run1	255	0.7	0.06	0.7	0.06	-9.15459788184	-12.4534312876	1.73878656217	0.269824890625
74.0	1497956.0	36.0	51147.0	1497956.0	4000000.0	1.0	32.0	1.19	2.56	1.12	0.04	6.73	0.4	0.74	0.16	7.75	0.27	2.33	1.54	0.410000000001	AAA1061.CD3.X9.Y6.tile.tissue.png	144	1	2000	144	f4f972943c53e40210a11083efd8e561	0	0	0	0	0	0	0	0	0	0	0	0	0	/home/dhl_ec/bnelissen/Slides/CD3_manuscript/CD3_slides/AAA1061.CD3/AAA1061.CD3.run1	255	0.7	0.06	0.7	0.06	-9.18957948594	-12.0596537682	2.37674841923	0.255459234375
154.0	2181661.0	88.0	30409.0	2181661.0	4000000.0	2.0	12.0	2.6	2.93	1.19	0.04	8.25	0.37	0.72	0.120000000001	7.75	0.28	2.2	1.51	0.71	AAA1061.CD3.X9.Y7.tile.tissue.png	145	1	2000	145	bfca7b763968f3d3dc4327e38f6c45b7	0	0	0	0	0	0	0	0	0	0	0	0	0	/home/dhl_ec/bnelissen/Slides/CD3_manuscript/CD3_slides/AAA1061.CD3/AAA1061.CD3.run1	255	0.7	0.06	0.7	0.06	-9.15721015561	-11.5896877796	2.3672584152	0.273661867188
117.0	1401776.0	64.0	24163.0	1401776.0	4000000.0	2.0	9.0	2.61	2.98	1.12	0.0500000000002	6.96	0.39	0.74	0.17	7.55	0.27	2.27	1.52	2.43	AAA1061.CD3.X9.Y8.tile.tissue.png	146	1	2000	146	4ea44124ea385653b05d5a01723509ff	0	0	0	0	0	0	0	0	0	0	0	0	0	/home/dhl_ec/bnelissen/Slides/CD3_manuscript/CD3_slides/AAA1061.CD3/AAA1061.CD3.run1	255	0.7	0.06	0.7	0.06	-9.22500274295	-11.6646924781	2.59211280257	0.356452789062
0.0	154591.0	0.0	2407.0	154591.0	4000000.0	0.0	1.0	2.48	2.81	1.13	0.0600000000004	6.88	0.37	0.75	0.209999999999	5.89	0.15	2.1	1.55	1.17	AAA1061.CD3.X9.Y9.tile.tissue.png	147	1	2000	147	15acdcc3094e90b28fc2abccb9f2a83c	0	0	0	0	0	0	0	0	0	0	0	0	0	/home/dhl_ec/bnelissen/Slides/CD3_manuscript/CD3_slides/AAA1061.CD3/AAA1061.CD3.run1	255	0.7	0.06	0.7	0.06	0.0	-11.1232694905	2.24445896753	1.36364984863
[truncated: 2 more columns]
