# Supplementary material for: SlideToolkit: An Assistive Toolset for the Histological Quantification of Whole Slide Images
Source: PLoS One. 2014 Nov 5;9(11):e110289. doi: 10.1371/journal.pone.0110289 (PMC4220929; doi:10.1371/journal.pone.0110289)
Supplement: RawData S1 — ICC and BlandAltman plot - measurements and r-script.zip. Measurements of Run1 and Run2, including the code for the calculation of the intraclass correlation coefficient (ICC) and the code for the Bland and Altman plot. (ZIP) [file pone.0110289.s003.zip › cellprofiler.measurements/run1.787531f027190599eab70e9b04f1481e.DefaultOUT_Image.csv]

AreaOccupied_AreaOccupied_DAB_Nuclei	AreaOccupied_AreaOccupied_Tissue	AreaOccupied_Perimeter_DAB_Nuclei	AreaOccupied_Perimeter_Tissue	AreaOccupied_TotalArea_DAB_Nuclei	AreaOccupied_TotalArea_Tissue	Count_DAB_Nuclei	Count_Tissue	ExecutionTime_01LoadImages	ExecutionTime_02ColorToGray	ExecutionTime_03Smooth	ExecutionTime_04ImageMath	ExecutionTime_05IdentifyPrimaryObjects	ExecutionTime_06MeasureImageAreaOccupied	ExecutionTime_07UnmixColors	ExecutionTime_08MaskImage	ExecutionTime_09IdentifyPrimaryObjects	ExecutionTime_10MeasureImageAreaOccupied	ExecutionTime_11OverlayOutlines	ExecutionTime_12OverlayOutlines	ExecutionTime_13SaveImages	FileName_Original	Group_Index	Group_Number	Height_Original	ImageNumber	MD5Digest_Original	ModuleError_01LoadImages	ModuleError_02ColorToGray	ModuleError_03Smooth	ModuleError_04ImageMath	ModuleError_05IdentifyPrimaryObjects	ModuleError_06MeasureImageAreaOccupied	ModuleError_07UnmixColors	ModuleError_08MaskImage	ModuleError_09IdentifyPrimaryObjects	ModuleError_10MeasureImageAreaOccupied	ModuleError_11OverlayOutlines	ModuleError_12OverlayOutlines	ModuleError_13SaveImages	PathName_Original	Scaling_Original	Threshold_FinalThreshold_DAB_Nuclei	Threshold_FinalThreshold_Tissue	Threshold_OrigThreshold_DAB_Nuclei	Threshold_OrigThreshold_Tissue	Threshold_SumOfEntropies_DAB_Nuclei	Threshold_SumOfEntropies_Tissue	Threshold_WeightedVariance_DAB_Nuclei	Threshold_WeightedVariance_Tissue
122.0	186433.0	51.0	4682.0	186433.0	4000000.0	1.0	7.0	3.75	2.62	1.17	0.06	6.77	0.38	0.79	0.21	6.82	0.22	2.13	1.53	1.2	AAA465.cd3.X0.Y0.tile.tissue.png	1	1	2000	1	5d43b9c4c3309dd2aa22297400c45352	0	0	0	0	0	0	0	0	0	0	0	0	0	/home/dhl_ec/bnelissen/Slides/CD3_manuscript/CD3_slides/AAA465.cd3/AAA465.cd3.run1	255	0.7	0.06	0.7	0.06	-5.52747798772	-9.83782499852	0.0583103527482	5.97870690063
23428.0	2689226.0	8591.0	12339.0	2689226.0	4000000.0	154.0	4.0	3.65	4.24	1.79	0.07	9.77	0.57	1.2	0.17	12.57	0.49	3.3	2.3	1.1	AAA465.cd3.X0.Y1.tile.tissue.png	2	1	2000	2	e8af310027c9b6d3f6fa099019067eb3	0	0	0	0	0	0	0	0	0	0	0	0	0	/home/dhl_ec/bnelissen/Slides/CD3_manuscript/CD3_slides/AAA465.cd3/AAA465.cd3.run1	255	0.7	0.06	0.7	0.06	-8.1123774315	-9.92047472847	0.427715644932	0.496117796875
1039.0	851565.0	545.0	17226.0	851565.0	4000000.0	12.0	13.0	2.8	2.49	1.79	0.07	9.94	0.57	1.2	0.26	10.04	0.36	3.33	2.29	0.75	AAA465.cd3.X0.Y10.tile.tissue.png	3	1	2000	3	9181ec307c86e471ec749158b7a33f16	0	0	0	0	0	0	0	0	0	0	0	0	0	/home/dhl_ec/bnelissen/Slides/CD3_manuscript/CD3_slides/AAA465.cd3/AAA465.cd3.run1	255	0.7	0.06	0.7	0.06	-8.81991669525	-9.74995597763	1.04995413715	0.350957914062
0.0	199465.0	0.0	9755.0	199465.0	4000000.0	0.0	15.0	3.08	2.19	1.8	0.06	9.76	0.58	1.19	0.3	8.94	0.23	3.21	2.32	0.65	AAA465.cd3.X0.Y11.tile.tissue.png	4	1	2000	4	7214ba5d6ed8f4fe825f6a20e2a56f0d	0	0	0	0	0	0	0	0	0	0	0	0	0	/home/dhl_ec/bnelissen/Slides/CD3_manuscript/CD3_slides/AAA465.cd3/AAA465.cd3.run1	255	0.7	0.06	0.7	0.06	-6.79742717969	-8.2502145374	0.197860638764	0.255834099121
73.0	39540.0	39.0	3166.0	39540.0	4000000.0	1.0	8.0	2.27	2.97	1.78	0.07	7.92	0.57	1.2	0.32	9.38	0.3	3.15	2.29	0.67	AAA465.cd3.X0.Y12.tile.tissue.png	5	1	2000	5	7d42593f3fefd279ff0f0dbd1c9c6c54	0	0	0	0	0	0	0	0	0	0	0	0	0	/home/dhl_ec/bnelissen/Slides/CD3_manuscript/CD3_slides/AAA465.cd3/AAA465.cd3.run1	255	0.7	0.06	0.7	0.06	-6.59248766946	-8.75715422813	0.336593299641	0.269693202026
145.0	39735.0	63.0	2217.0	39735.0	4000000.0	2.0	6.0	1.38	1.72	1.8	0.07	7.41	0.37	0.74	0.21	6.68	0.32	3.19	2.3	0.63	AAA465.cd3.X0.Y13.tile.tissue.png	6	1	2000	6	0ae0b074967ca37c0110cb8a1883cef1	0	0	0	0	0	0	0	0	0	0	0	0	0	/home/dhl_ec/bnelissen/Slides/CD3_manuscript/CD3_slides/AAA465.cd3/AAA465.cd3.run1	255	0.7	0.06	0.7	0.06	-7.44605821633	-9.26656147152	0.304503256713	0.269933957886
0.0	158844.0	0.0	7796.0	158844.0	4000000.0	0.0	15.0	2.2	2.7	1.79	0.07	9.73	0.57	0.8	0.21	7.92	0.22	3.21	2.39	0.67	AAA465.cd3.X0.Y14.tile.tissue.png	7	1	2000	7	36b3d782dd4963ddaa7b686fa59e4ec3	0	0	0	0	0	0	0	0	0	0	0	0	0	/home/dhl_ec/bnelissen/Slides/CD3_manuscript/CD3_slides/AAA465.cd3/AAA465.cd3.run1	255	0.7	0.06	0.7	0.06	0.0	-8.82267116378	0.132864314792	0.316519320313
0.0	145173.0	0.0	7241.0	145173.0	2976000.0	0.0	13.0	2.32	2.54	1.32	0.05	7.5	0.42	0.9	0.23	6.43	0.17	2.47	1.73	0.52	AAA465.cd3.X0.Y15.tile.tissue.png	8	1	2000	8	6674e76318804bf22b29990f3a5cec09	0	0	0	0	0	0	0	0	0	0	0	0	0	/home/dhl_ec/bnelissen/Slides/CD3_manuscript/CD3_slides/AAA465.cd3/AAA465.cd3.run1	255	0.7	0.06	0.7	0.06	-4.28642302163	-9.03444869546	0.105110213601	2.66287643252
51959.0	3852453.0	18296.0	11418.0	3852453.0	4000000.0	341.0	2.0	3.16	2.58	1.79	0.07	11.57	0.57	1.19	0.09	14.39	0.56	3.33	2.31	0.64	AAA465.cd3.X0.Y2.tile.tissue.png	9	1	2000	9	d3f5db943a1168454f96a9ca644e5584	0	0	0	0	0	0	0	0	0	0	0	0	0	/home/dhl_ec/bnelissen/Slides/CD3_manuscript/CD3_slides/AAA465.cd3/AAA465.cd3.run1	255	0.7	0.06	0.7	0.06	-8.75407731338	-10.7411002797	0.84364209084	0.814722554687
16745.0	3614162.0	6849.0	14280.0	3614162.0	4000000.0	131.0	4.0	3.11	1.81	1.8	0.07	9.97	0.58	1.2	0.11	12.45	0.38	2.28	1.59	0.52	AAA465.cd3.X0.Y3.tile.tissue.png	10	1	2000	10	482888e23b6d8cdf3876db4b9e78cd0c	0	0	0	0	0	0	0	0	0	0	0	0	0	/home/dhl_ec/bnelissen/Slides/CD3_manuscript/CD3_slides/AAA465.cd3/AAA465.cd3.run1	255	0.7	0.06	0.7	0.06	-8.04596795806	-9.21549177143	0.553230140929	0.5751460625
10542.0	1312070.0	3765.0	33812.0	1312070.0	4000000.0	72.0	22.0	0.95	1.73	1.74	0.05	7.08	0.39	1.21	0.25	9.39	0.27	2.29	1.59	0.5	AAA465.cd3.X0.Y4.tile.tissue.png	11	1	2000	11	6ee3fdce344acb57aee21b69947b0b2d	0	0	0	0	0	0	0	0	0	0	0	0	0	/home/dhl_ec/bnelissen/Slides/CD3_manuscript/CD3_slides/AAA465.cd3/AAA465.cd3.run1	255	0.7	0.06	0.7	0.06	-7.63363655453	-8.60713489302	0.621780910732	0.36453740625
13657.0	1457045.0	5027.0	27883.0	1457045.0	4000000.0	91.0	14.0	1.19	1.74	1.57	0.05	7.13	0.61	1.2	0.24	11.02	0.4	3.42	2.29	0.61	AAA465.cd3.X0.Y5.tile.tissue.png	12	1	2000	12	e312a7944ff26fe9124f8374e9885a93	0	0	0	0	0	0	0	0	0	0	0	0	0	/home/dhl_ec/bnelissen/Slides/CD3_manuscript/CD3_slides/AAA465.cd3/AAA465.cd3.run1	255	0.7	0.06	0.7	0.06	-8.44629800315	-9.42449406986	0.747097826001	0.40870046875
30763.0	1653917.0	11166.0	24350.0	1653917.0	4000000.0	212.0	19.0	1.12	1.62	1.78	0.0700000000001	10.05	0.58	1.2	0.22	11.14	0.43	3.4	2.34	0.65	AAA465.cd3.X0.Y6.tile.tissue.png	13	1	2000	13	2a16b029aa01f56aba5afeb91ed2b77b	0	0	0	0	0	0	0	0	0	0	0	0	0	/home/dhl_ec/bnelissen/Slides/CD3_manuscript/CD3_slides/AAA465.cd3/AAA465.cd3.run1	255	0.7	0.06	0.7	0.06	-8.51098080747	-9.3435795345	0.890200429329	0.52537328125
39612.0	3456279.0	15054.0	11510.0	3456279.0	4000000.0	303.0	4.0	1.19	1.74	1.8	0.07	11.27	0.57	1.2	0.11	13.37	0.54	3.31	2.29	0.64	AAA465.cd3.X0.Y7.tile.tissue.png	14	1	2000	14	257fcb0a69225e94c7bfb6e8b640af70	0	0	0	0	0	0	0	0	0	0	0	0	0	/home/dhl_ec/bnelissen/Slides/CD3_manuscript/CD3_slides/AAA465.cd3/AAA465.cd3.run1	255	0.7	0.06	0.7	0.06	-9.19994582952	-9.93055186535	1.03572196058	0.503674984375
6417.0	3941697.0	3179.0	8092.0	3941697.0	4000000.0	77.0	1.0	1.18	1.99	1.8	0.07	9.33	0.57	1.19	0.08	13.29	0.56	3.3	2.29	0.66	AAA465.cd3.X0.Y8.tile.tissue.png	15	1	2000	15	5c11bea2e9221aea0f9c99b994105d69	0	0	0	0	0	0	0	0	0	0	0	0	0	/home/dhl_ec/bnelissen/Slides/CD3_manuscript/CD3_slides/AAA465.cd3/AAA465.cd3.run1	255	0.7	0.06	0.7	0.06	-8.5295308291	-11.0821516055	0.601372522497	0.193697851562
5145.0	2943817.0	2614.0	12317.0	2943817.0	4000000.0	57.0	3.0	1.05	1.96	1.78	0.0699999999999	10.03	0.56	1.19	0.14	12.15	0.49	3.32	2.3	0.7	AAA465.cd3.X0.Y9.tile.tissue.png	16	1	2000	16	2bee467761d9a0525fc1399493f03ec2	0	0	0	0	0	0	0	0	0	0	0	0	0	/home/dhl_ec/bnelissen/Slides/CD3_manuscript/CD3_slides/AAA465.cd3/AAA465.cd3.run1	255	0.7	0.06	0.7	0.06	-8.61594282643	-9.38590510044	0.781153614037	0.303818914063
0.0	427798.0	0.0	8419.0	427798.0	4000000.0	0.0	7.0	1.06	1.97	1.78	0.08	9.71	0.57	1.23	0.3	8.24	0.24	3.19	2.31	0.61	AAA465.cd3.X1.Y0.tile.tissue.png	17	1	2000	17	b76b052f58b197901ea0b0ad5ac37334	0	0	0	0	0	0	0	0	0	0	0	0	0	/home/dhl_ec/bnelissen/Slides/CD3_manuscript/CD3_slides/AAA465.cd3/AAA465.cd3.run1	255	0.7	0.06	0.7	0.06	0.0	-9.89144427527	0.0370443161843	5.51598661743
0.0	2231330.0	0.0	13343.0	2231330.0	4000000.0	0.0	4.0	1.13	1.74	1.79	0.0700000000001	10.76	0.58	1.19	0.19	10.81	0.35	3.32	2.31	0.68	AAA465.cd3.X1.Y1.tile.tissue.png	18	1	2000	18	0b1767ba70dc4565e99f183935b3cb0e	0	0	0	0	0	0	0	0	0	0	0	0	0	/home/dhl_ec/bnelissen/Slides/CD3_manuscript/CD3_slides/AAA465.cd3/AAA465.cd3.run1	255	0.7	0.06	0.7	0.06	-8.07614628701	-11.7660523289	0.199109853596	0.0984722792969
8769.0	1334643.0	3291.0	16237.0	1334643.0	4000000.0	64.0	13.0	1.33	2.89	1.8	0.0699999999999	10.03	0.58	1.19	0.24	10.54	0.39	3.3	2.31	0.8	AAA465.cd3.X1.Y10.tile.tissue.png	19	1	2000	19	aa543baf3f252e9aff68dfe9db23de37	0	0	0	0	0	0	0	0	0	0	0	0	0	/home/dhl_ec/bnelissen/Slides/CD3_manuscript/CD3_slides/AAA465.cd3/AAA465.cd3.run1	255	0.7	0.06	0.7	0.06	-8.81818739175	-11.9358966373	0.819007126746	0.216812039062
5828.0	1601845.0	2160.0	13860.0	1601845.0	4000000.0	41.0	5.0	2.25	3.39	1.79	0.0699999999999	10.15	0.57	1.19	0.22	10.88	0.42	3.31	2.3	1.88	AAA465.cd3.X1.Y11.tile.tissue.png	20	1	2000	20	6c8677d83a11ab4eb344afb990a255f5	0	0	0	0	0	0	0	0	0	0	0	0	0	/home/dhl_ec/bnelissen/Slides/CD3_manuscript/CD3_slides/AAA465.cd3/AAA465.cd3.run1	255	0.7	0.06	0.7	0.06	-8.51160959752	-11.836034914	0.699545525234	0.171909634766
0.0	139238.0	0.0	5812.0	139238.0	4000000.0	0.0	12.0	2.04	1.62	1.81	0.0700000000001	9.7	0.56	1.19	0.31	8.12	0.23	3.28	2.31	1.59	AAA465.cd3.X1.Y12.tile.tissue.png	21	1	2000	21	4e8cd58ee2548eaa3a61b4b3f4bb6ddf	0	0	0	0	0	0	0	0	0	0	0	0	0	/home/dhl_ec/bnelissen/Slides/CD3_manuscript/CD3_slides/AAA465.cd3/AAA465.cd3.run1	255	0.7	0.06	0.7	0.06	0.0	-11.9433999361	0.10237806484	0.0404547808228
0.0	102876.0	0.0	3951.0	102876.0	4000000.0	0.0	10.0	2.83	2.36	1.81	0.0699999999999	9.76	0.58	1.19	0.32	8.71	0.22	3.17	2.31	2.18	AAA465.cd3.X1.Y13.tile.tissue.png	22	1	2000	22	e6cf70874ef85f94fc34ba4a35215fb6	0	0	0	0	0	0	0	0	0	0	0	0	0	/home/dhl_ec/bnelissen/Slides/CD3_manuscript/CD3_slides/AAA465.cd3/AAA465.cd3.run1	255	0.7	0.06	0.7	0.06	-8.13645415818	-12.2188278383	0.264643295264	0.045018911377
142.0	77968.0	70.0	6950.0	77968.0	4000000.0	2.0	17.0	2.08	1.51	1.81	0.0699999999999	9.81	0.57	1.2	0.32	9.19	0.32	3.15	2.32	1.51	AAA465.cd3.X1.Y14.tile.tissue.png	23	1	2000	23	a4121f002dd9c41c06752cf15a8e6a7f	0	0	0	0	0	0	0	0	0	0	0	0	0	/home/dhl_ec/bnelissen/Slides/CD3_manuscript/CD3_slides/AAA465.cd3/AAA465.cd3.run1	255	0.7	0.06	0.7	0.06	-6.69268398712	-11.0938400597	0.170532918495	0.035555428833
0.0	41445.0	0.0	3985.0	41445.0	2976000.0	0.0	9.0	2.01	1.31	1.34	0.05	7.54	0.42	0.89	0.24	5.86	0.1	1.61	1.14	0.32	AAA465.cd3.X1.Y15.tile.tissue.png	24	1	2000	24	816c63fa1dbfe5da42e0bfebb8c330ea	0	0	0	0	0	0	0	0	0	0	0	0	0	/home/dhl_ec/bnelissen/Slides/CD3_manuscript/CD3_slides/AAA465.cd3/AAA465.cd3.run1	255	0.7	0.06	0.7	0.06	-6.93345910587	-9.01538515222	0.44824840031	0.401500641033
368.0	3970805.0	148.0	8888.0	3970805.0	4000000.0	2.0	1.0	3.41	2.65	1.23	0.0500000000001	7.73	0.37	0.73	0.0599999999999	9.56	0.56	3.35	2.33	0.7	AAA465.cd3.X1.Y2.tile.tissue.png	25	1	2000	25	7c4ea5cdc7b1a5b0aa1f628532e60544	0	0	0	0	0	0	0	0	0	0	0	0	0	/home/dhl_ec/bnelissen/Slides/CD3_manuscript/CD3_slides/AAA465.cd3/AAA465.cd3.run1	255	0.7	0.06	0.7	0.06	-8.32007695391	-11.7702342346	0.219786900824	0.126619875
984.0	3659480.0	416.0	15425.0	3659480.0	4000000.0	8.0	2.0	3.25	2.04	1.8	0.0699999999999	9.58	0.56	1.18	0.1	12.85	0.52	3.34	2.29	2.09	AAA465.cd3.X1.Y3.tile.tissue.png	26	1	2000	26	9d18726ce707416046190adc1a8fa5d1	0	0	0	0	0	0	0	0	0	0	0	0	0	/home/dhl_ec/bnelissen/Slides/CD3_manuscript/CD3_slides/AAA465.cd3/AAA465.cd3.run1	255	0.7	0.06	0.7	0.06	-7.48316534534	-10.8651683026	0.117046410815	0.0425787404785
47799.0	1905762.0	16962.0	33444.0	1905762.0	4000000.0	311.0	27.0	1.52	1.77	1.79	0.0700000000001	10.39	0.59	1.18	0.2	11.92	0.44	3.43	2.29	0.64	AAA465.cd3.X1.Y4.tile.tissue.png	27	1	2000	27	4a4fb0099f85750993930209735d6c1e	0	0	0	0	0	0	0	0	0	0	0	0	0	/home/dhl_ec/bnelissen/Slides/CD3_manuscript/CD3_slides/AAA465.cd3/AAA465.cd3.run1	255	0.7	0.06	0.7	0.06	-8.67330042101	-11.7727338884	1.16752355188	0.554857155273
58123.0	2111878.0	22600.0	20510.0	2111878.0	4000000.0	450.0	13.0	3.13	3.5	1.81	0.0699999999999	9.92	0.57	1.19	0.2	12.24	0.46	3.35	2.3	0.71	AAA465.cd3.X1.Y5.tile.tissue.png	28	1	2000	28	0d812f37c0ffe2e8c48f64250b20662c	0	0	0	0	0	0	0	0	0	0	0	0	0	/home/dhl_ec/bnelissen/Slides/CD3_manuscript/CD3_slides/AAA465.cd3/AAA465.cd3.run1	255	0.7	0.06	0.7	0.06	-9.35504037476	-12.4292599111	1.32697808657	0.313146378906
47906.0	1790963.0	18418.0	24342.0	1790963.0	4000000.0	387.0	10.0	3.17	2.75	1.79	0.0700000000001	7.89	0.38	0.74	0.15	8.42	0.29	2.28	1.57	0.42	AAA465.cd3.X1.Y6.tile.tissue.png	29	1	2000	29	3848e4d889c787fd1e1bbece4f5a8e91	0	0	0	0	0	0	0	0	0	0	0	0	0	/home/dhl_ec/bnelissen/Slides/CD3_manuscript/CD3_slides/AAA465.cd3/AAA465.cd3.run1	255	0.7	0.06	0.7	0.06	-9.36771624345	-12.5725320557	1.35310258219	0.295450716797
1817.0	869603.0	783.0	21399.0	869603.0	4000000.0	18.0	21.0	1.12	2.25	1.19	0.05	7.07	0.38	0.74	0.18	7.33	0.26	2.29	1.55	0.38	AAA465.cd3.X1.Y7.tile.tissue.png	30	1	2000	30	fcb29092260ccb265807529006fba085	0	0	0	0	0	0	0	0	0	0	0	0	0	/home/dhl_ec/bnelissen/Slides/CD3_manuscript/CD3_slides/AAA465.cd3/AAA465.cd3.run1	255	0.7	0.06	0.7	0.06	-7.91724772039	-11.4374472502	0.500899007867	0.106482828125
33675.0	2866223.0	13121.0	11931.0	2866223.0	4000000.0	278.0	6.0	3.09	2.47	1.22	0.0400000000002	7.93	0.37	0.74	0.0999999999999	9.41	0.34	2.26	1.57	0.45	AAA465.cd3.X1.Y8.tile.tissue.png	31	1	2000	31	97b05fb30b7ab73845d39d52f94d2756	0	0	0	0	0	0	0	0	0	0	0	0	0	/home/dhl_ec/bnelissen/Slides/CD3_manuscript/CD3_slides/AAA465.cd3/AAA465.cd3.run1	255	0.7	0.06	0.7	0.06	-9.20281516844	-12.1745029466	1.06272702801	0.331768662109
33873.0	3109314.0	12821.0	12999.0	3109314.0	4000000.0	267.0	3.0	3.69	1.36	1.17	0.05	6.75	0.42	0.8	0.0899999999999	9.63	0.34	2.21	1.54	0.59	AAA465.cd3.X1.Y9.tile.tissue.png	32	1	2000	32	2426d45a14498bcbe32aade7bcad41ac	0	0	0	0	0	0	0	0	0	0	0	0	0	/home/dhl_ec/bnelissen/Slides/CD3_manuscript/CD3_slides/AAA465.cd3/AAA465.cd3.run1	255	0.7	0.06	0.7	0.06	-9.05519583845	-11.9053685784	0.998990486064	0.263395262695
0.0	236566.0	0.0	5040.0	236566.0	4000000.0	0.0	4.0	2.46	2.4	1.45	0.05	6.8	0.4	0.79	0.22	6.14	0.14	2.11	1.54	0.37	AAA465.cd3.X10.Y0.tile.tissue.png	33	1	2000	33	d00aff0b8399452370290bdc522f9d50	0	0	0	0	0	0	0	0	0	0	0	0	0	/home/dhl_ec/bnelissen/Slides/CD3_manuscript/CD3_slides/AAA465.cd3/AAA465.cd3.run1	255	0.7	0.06	0.7	0.06	0.0	-9.57371176235	0.0343976519931	5.48988894025
242.0	21062.0	108.0	1971.0	21062.0	4000000.0	2.0	9.0	2.8	2.34	1.15	0.04	6.75	0.38	0.75	0.22	6.85	0.23	2.12	1.53	0.38	AAA465.cd3.X10.Y1.tile.tissue.png	34	1	2000	34	fb21364f89845a7a9e54d40a77ef8154	0	0	0	0	0	0	0	0	0	0	0	0	0	/home/dhl_ec/bnelissen/Slides/CD3_manuscript/CD3_slides/AAA465.cd3/AAA465.cd3.run1	255	0.7	0.06	0.7	0.06	-9.43019698134	-12.5775421913	1.70608020723	0.0888413640137
199.0	115569.0	94.0	8670.0	115569.0	4000000.0	2.0	11.0	2.92	2.64	1.19	0.05	6.84	0.39	0.75	0.23	6.99	0.22	2.18	1.58	0.39	AAA465.cd3.X10.Y10.tile.tissue.png	35	1	2000	35	ea83557402247d231ea10aa192914044	0	0	0	0	0	0	0	0	0	0	0	0	0	/home/dhl_ec/bnelissen/Slides/CD3_manuscript/CD3_slides/AAA465.cd3/AAA465.cd3.run1	255	0.7	0.06	0.7	0.06	-8.60889431452	-12.2479991297	1.08244802299	0.0537669487305
0.0	5202.0	0.0	606.0	5202.0	4000000.0	0.0	3.0	2.55	2.77	1.2	0.05	6.72	0.38	0.76	0.22	6.43	0.13	2.09	1.81	0.39	AAA465.cd3.X10.Y11.tile.tissue.png	36	1	2000	36	91db8858fb05c122da67ff87bed92ddf	0	0	0	0	0	0	0	0	0	0	0	0	0	/home/dhl_ec/bnelissen/Slides/CD3_manuscript/CD3_slides/AAA465.cd3/AAA465.cd3.run1	255	0.7	0.06	0.7	0.06	-7.51739409732	-12.4381033919	0.929679701645	0.0451927749329
117.0	10341.0	47.0	1056.0	10341.0	4000000.0	1.0	4.0	0.92	1.35	1.22	0.04	6.57	0.37	0.75	0.21	6.72	0.29	2.13	1.5	0.37	AAA465.cd3.X10.Y12.tile.tissue.png	37	1	2000	37	3eb703f1717f0945829a9af439de9458	0	0	0	0	0	0	0	0	0	0	0	0	0	/home/dhl_ec/bnelissen/Slides/CD3_manuscript/CD3_slides/AAA465.cd3/AAA465.cd3.run1	255	0.7	0.06	0.7	0.06	-7.64750389727	-11.6857139457	0.567352493451	0.0441913599243
20976.0	2151170.0	7003.0	20623.0	2151170.0	4000000.0	124.0	11.0	0.87	1.25	1.11	0.05	6.97	0.37	0.72	0.12	9.16	0.29	2.2	1.55	0.41	AAA465.cd3.X10.Y13.tile.tissue.png	38	1	2000	38	7d0c52f575829646f33b95e9389fa787	0	0	0	0	0	0	0	0	0	0	0	0	0	/home/dhl_ec/bnelissen/Slides/CD3_manuscript/CD3_slides/AAA465.cd3/AAA465.cd3.run1	255	0.7	0.06	0.7	0.06	-9.32277422129	-12.5676167004	1.57428223641	0.549850130859
19937.0	1887097.0	7448.0	19353.0	1887097.0	4000000.0	147.0	14.0	0.83	1.24	1.11	0.0500000000002	6.78	0.37	0.72	0.14	8.46	0.28	2.16	1.47	0.4	AAA465.cd3.X10.Y14.tile.tissue.png	39	1	2000	39	d566c29d572af0378fd0d5bbe476f27a	0	0	0	0	0	0	0	0	0	0	0	0	0	/home/dhl_ec/bnelissen/Slides/CD3_manuscript/CD3_slides/AAA465.cd3/AAA465.cd3.run1	255	0.7	0.06	0.7	0.06	-9.38644820392	-12.1669927845	1.43662579968	0.323412722656
1601.0	447424.0	369.0	14910.0	447424.0	2976000.0	5.0	13.0	0.68	1.02	0.82	0.03	5.2	0.28	0.53	0.13	5.14	0.18	1.66	1.1	0.29	AAA465.cd3.X10.Y15.tile.tissue.png	40	1	2000	40	6442db72727b7573655e8ac0eec7cba8	0	0	0	0	0	0	0	0	0	0	0	0	0	/home/dhl_ec/bnelissen/Slides/CD3_manuscript/CD3_slides/AAA465.cd3/AAA465.cd3.run1	255	0.7	0.06	0.7	0.06	-8.07382318558	-9.15210477481	0.679055408532	0.344660849294
117.0	103743.0	51.0	6066.0	103743.0	4000000.0	1.0	13.0	0.96	1.85	1.17	0.05	6.49	0.36	0.73	0.2	6.65	0.31	2.36	1.55	0.42	AAA465.cd3.X10.Y2.tile.tissue.png	41	1	2000	41	b110c0d75c74e06d15ed5c5c4b0ac2e6	0	0	0	0	0	0	0	0	0	0	0	0	0	/home/dhl_ec/bnelissen/Slides/CD3_manuscript/CD3_slides/AAA465.cd3/AAA465.cd3.run1	255	0.7	0.06	0.7	0.06	-6.78701670312	-11.4349022221	0.146921818235	0.0568806326904
19456.0	1443130.0	7942.0	18874.0	1443130.0	4000000.0	156.0	12.0	1.57	2.69	1.41	0.0500000000002	6.98	0.39	0.74	0.16	8.26	0.42	2.58	1.52	0.76	AAA465.cd3.X10.Y3.tile.tissue.png	42	1	2000	42	56f5838d4053e42e51312e4ef1427c37	0	0	0	0	0	0	0	0	0	0	0	0	0	/home/dhl_ec/bnelissen/Slides/CD3_manuscript/CD3_slides/AAA465.cd3/AAA465.cd3.run1	255	0.7	0.06	0.7	0.06	-9.21353108595	-12.5868291235	1.60195091537	0.307181236328
4387.0	328348.0	1640.0	16182.0	328348.0	4000000.0	28.0	21.0	1.42	2.68	1.13	0.05	6.99	0.39	0.75	0.21	6.95	0.33	2.19	1.58	0.73	AAA465.cd3.X10.Y4.tile.tissue.png	43	1	2000	43	3b8a4ecb44cccccdb3b183b87f8ae875	0	0	0	0	0	0	0	0	0	0	0	0	0	/home/dhl_ec/bnelissen/Slides/CD3_manuscript/CD3_slides/AAA465.cd3/AAA465.cd3.run1	255	0.7	0.06	0.7	0.06	-8.61001013003	-12.1450216138	1.17036800935	0.095777578125
64.0	302132.0	34.0	10952.0	302132.0	4000000.0	1.0	15.0	1.63	2.47	1.36	0.0699999999999	6.88	0.38	0.74	0.21	7.03	0.3	2.17	1.53	0.67	AAA465.cd3.X10.Y5.tile.tissue.png	44	1	2000	44	1800c37d673c22ac8b0074d0695b1901	0	0	0	0	0	0	0	0	0	0	0	0	0	/home/dhl_ec/bnelissen/Slides/CD3_manuscript/CD3_slides/AAA465.cd3/AAA465.cd3.run1	255	0.7	0.06	0.7	0.06	-6.09628151882	-11.0574480709	0.068401534315	0.0365880397949
8243.0	1019707.0	3046.0	22005.0	1019707.0	4000000.0	58.0	18.0	3.05	1.06	1.67	0.0700000000002	7.18	0.4	0.75	0.19	7.61	0.38	2.55	1.52	0.59	AAA465.cd3.X10.Y6.tile.tissue.png	45	1	2000	45	3f9e650fba7212c493d4c5843806c299	0	0	0	0	0	0	0	0	0	0	0	0	0	/home/dhl_ec/bnelissen/Slides/CD3_manuscript/CD3_slides/AAA465.cd3/AAA465.cd3.run1	255	0.7	0.06	0.7	0.06	-8.53413636387	-11.9713170238	1.14557084627	0.244046703125
31884.0	2132574.0	12793.0	22930.0	2132574.0	4000000.0	264.0	9.0	2.27	1.79	1.35	0.0699999999999	7.62	0.59	0.76	0.14	8.72	0.3	2.25	1.53	0.85	AAA465.cd3.X10.Y7.tile.tissue.png	46	1	2000	46	54b68843dabb3cb479955d4d8ae5e2e7	0	0	0	0	0	0	0	0	0	0	0	0	0	/home/dhl_ec/bnelissen/Slides/CD3_manuscript/CD3_slides/AAA465.cd3/AAA465.cd3.run1	255	0.7	0.06	0.7	0.06	-9.2965289622	-12.8877093953	1.89243639813	0.36958796875
24578.0	3138763.0	10639.0	25535.0	3138763.0	4000000.0	238.0	14.0	1.96	2.16	1.17	0.0800000000002	7.7	0.39	0.74	0.0999999999999	9.32	0.34	2.24	1.47	0.49	AAA465.cd3.X10.Y8.tile.tissue.png	47	1	2000	47	834f57f078831101a773bf739a3b4bf9	0	0	0	0	0	0	0	0	0	0	0	0	0	/home/dhl_ec/bnelissen/Slides/CD3_manuscript/CD3_slides/AAA465.cd3/AAA465.cd3.run1	255	0.7	0.06	0.7	0.06	-9.30566109781	-12.7768036761	1.76545658409	0.344511119141
15376.0	1427861.0	6660.0	46851.0	1427861.0	4000000.0	130.0	20.0	0.96	1.47	1.12	0.05	7.54	0.41	0.75	0.17	8.06	0.27	2.24	1.47	0.43	AAA465.cd3.X10.Y9.tile.tissue.png	48	1	2000	48	ec01deb37494905a7578d11fd4d86f3b	0	0	0	0	0	0	0	0	0	0	0	0	0	/home/dhl_ec/bnelissen/Slides/CD3_manuscript/CD3_slides/AAA465.cd3/AAA465.cd3.run1	255	0.7	0.06	0.7	0.06	-9.33041174996	-12.6966405017	1.75876612353	0.24470259375
0.0	242058.0	0.0	4900.0	242058.0	4000000.0	0.0	3.0	0.94	1.31	1.53	0.0600000000002	6.7	0.39	0.78	0.21	6.5	0.15	2.17	1.56	0.38	AAA465.cd3.X11.Y0.tile.tissue.png	49	1	2000	49	0b7f9d84d2595f0ac9c7f1ef43d88a9c	0	0	0	0	0	0	0	0	0	0	0	0	0	/home/dhl_ec/bnelissen/Slides/CD3_manuscript/CD3_slides/AAA465.cd3/AAA465.cd3.run1	255	0.7	0.06	0.7	0.06	-3.35094647229	-9.4694240917	0.0385682108769	4.79818280249
490.0	16055.0	195.0	1391.0	16055.0	4000000.0	3.0	6.0	1.25	1.53	1.12	0.05	6.63	0.38	0.74	0.21	6.76	0.21	2.08	1.53	0.38	AAA465.cd3.X11.Y1.tile.tissue.png	50	1	2000	50	c2cb2775dc33e94d82302c52c758a2a9	0	0	0	0	0	0	0	0	0	0	0	0	0	/home/dhl_ec/bnelissen/Slides/CD3_manuscript/CD3_slides/AAA465.cd3/AAA465.cd3.run1	255	0.7	0.06	0.7	0.06	-9.72137171713	-12.584753015	1.84465234965	0.082804440918
1865.0	725089.0	812.0	43672.0	725089.0	4000000.0	19.0	20.0	1.0	1.39	1.16	0.05	7.75	0.4	0.74	0.19	7.71	0.39	2.39	1.52	0.4	AAA465.cd3.X11.Y10.tile.tissue.png	51	1	2000	51	73649feca26913143fa6456bc78b9144	0	0	0	0	0	0	0	0	0	0	0	0	0	/home/dhl_ec/bnelissen/Slides/CD3_manuscript/CD3_slides/AAA465.cd3/AAA465.cd3.run1	255	0.7	0.06	0.7	0.06	-9.26147846489	-12.3111103221	1.30983291718	0.0893283125
989.0	15804.0	259.0	1217.0	15804.0	4000000.0	6.0	4.0	0.92	1.12	1.13	0.05	6.94	0.38	0.75	0.22	6.79	0.21	2.07	1.52	0.6	AAA465.cd3.X11.Y11.tile.tissue.png	52	1	2000	52	fb5fa4b26e70987961bd6c27ef69b6f4	0	0	0	0	0	0	0	0	0	0	0	0	0	/home/dhl_ec/bnelissen/Slides/CD3_manuscript/CD3_slides/AAA465.cd3/AAA465.cd3.run1	255	0.7	0.06	0.7	0.06	-8.82388170085	-12.3906438493	1.24677955772	0.0465981293945
69.0	8757.0	34.0	794.0	8757.0	4000000.0	1.0	3.0	1.03	1.3	1.39	0.0600000000002	7.03	0.36	0.73	0.22	6.68	0.21	2.0	1.5	0.41	AAA465.cd3.X11.Y12.tile.tissue.png	53	1	2000	53	70dc27f8b04299de6d70d5a28e834d59	0	0	0	0	0	0	0	0	0	0	0	0	0	/home/dhl_ec/bnelissen/Slides/CD3_manuscript/CD3_slides/AAA465.cd3/AAA465.cd3.run1	255	0.7	0.06	0.7	0.06	-8.77123687802	-12.3222204974	1.49961243467	0.0475738613281
532.0	341917.0	204.0	9950.0	341917.0	4000000.0	3.0	12.0	0.85	1.22	1.1	0.0699999999999	6.91	0.36	0.72	0.2	6.92	0.3	2.44	1.56	0.39	AAA465.cd3.X11.Y13.tile.tissue.png	54	1	2000	54	bcacd8bac78de8e914e175b25841e9aa	0	0	0	0	0	0	0	0	0	0	0	0	0	/home/dhl_ec/bnelissen/Slides/CD3_manuscript/CD3_slides/AAA465.cd3/AAA465.cd3.run1	255	0.7	0.06	0.7	0.06	-7.50357207329	-11.215165252	0.343650291064	0.0621712539063
138.0	588156.0	57.0	14598.0	588156.0	4000000.0	1.0	15.0	0.85	1.4	1.12	0.05	6.69	0.38	0.74	0.19	7.05	0.24	2.2	1.5	0.6	AAA465.cd3.X11.Y14.tile.tissue.png	55	1	2000	55	cbfab01d96a9bb06cff657a75add84fb	0	0	0	0	0	0	0	0	0	0	0	0	0	/home/dhl_ec/bnelissen/Slides/CD3_manuscript/CD3_slides/AAA465.cd3/AAA465.cd3.run1	255	0.7	0.06	0.7	0.06	-5.92140935154	-11.0742974049	0.0386948841924	0.0289456199951
0.0	331133.0	0.0	8516.0	331133.0	2976000.0	0.0	10.0	0.85	1.52	1.32	0.05	5.15	0.28	0.55	0.15	4.88	0.11	1.74	1.14	0.35	AAA465.cd3.X11.Y15.tile.tissue.png	56	1	2000	56	fbeccfcaf139f4d66e71ca79f5086094	0	0	0	0	0	0	0	0	0	0	0	0	0	/home/dhl_ec/bnelissen/Slides/CD3_manuscript/CD3_slides/AAA465.cd3/AAA465.cd3.run1	255	0.7	0.06	0.7	0.06	-5.86969697281	-8.60724491912	0.0531737023785	0.413579194756
0.0	47411.0	0.0	2328.0	47411.0	4000000.0	0.0	5.0	0.98	1.27	1.55	0.0699999999999	7.65	0.36	0.72	0.22	6.25	0.22	3.34	1.78	0.39	AAA465.cd3.X11.Y2.tile.tissue.png	57	1	2000	57	f013a08ee03e21495dad129078073c23	0	0	0	0	0	0	0	0	0	0	0	0	0	/home/dhl_ec/bnelissen/Slides/CD3_manuscript/CD3_slides/AAA465.cd3/AAA465.cd3.run1	255	0.7	0.06	0.7	0.06	-7.41170696865	-11.5374985699	0.409301062309	0.0655245275879
438.0	91867.0	240.0	6183.0	91867.0	4000000.0	4.0	13.0	0.94	1.59	1.11	0.04	6.66	0.39	0.74	0.22	7.35	0.31	2.47	1.56	0.39	AAA465.cd3.X11.Y3.tile.tissue.png	58	1	2000	58	7029e3a36104122e156bc849b3d2bbf0	0	0	0	0	0	0	0	0	0	0	0	0	0	/home/dhl_ec/bnelissen/Slides/CD3_manuscript/CD3_slides/AAA465.cd3/AAA465.cd3.run1	255	0.7	0.06	0.7	0.06	-7.59969163359	-11.2617450888	0.362113936287	0.0582924111328
1383.0	158079.0	410.0	8043.0	158079.0	4000000.0	6.0	14.0	1.13	1.51	1.4	0.04	6.77	0.4	0.75	0.21	6.94	0.25	2.32	1.55	0.42	AAA465.cd3.X11.Y4.tile.tissue.png	59	1	2000	59	d90d03098455257d548744337e534bd1	0	0	0	0	0	0	0	0	0	0	0	0	0	/home/dhl_ec/bnelissen/Slides/CD3_manuscript/CD3_slides/AAA465.cd3/AAA465.cd3.run1	255	0.7	0.06	0.7	0.06	-7.74243988672	-11.4141661064	0.505182005795	0.0641082695312
0.0	262227.0	0.0	11420.0	262227.0	4000000.0	0.0	16.0	1.03	1.58	1.64	0.05	6.77	0.38	0.72	0.21	6.35	0.24	2.43	1.69	0.55	AAA465.cd3.X11.Y5.tile.tissue.png	60	1	2000	60	ef9c30b922b5a7f0c053fdca94933e01	0	0	0	0	0	0	0	0	0	0	0	0	0	/home/dhl_ec/bnelissen/Slides/CD3_manuscript/CD3_slides/AAA465.cd3/AAA465.cd3.run1	255	0.7	0.06	0.7	0.06	-6.00294599428	-10.5082177191	0.0462138903039	0.0382615014038
0.0	291081.0	0.0	12939.0	291081.0	4000000.0	0.0	21.0	1.04	1.89	1.11	0.04	6.71	0.38	0.75	0.21	6.59	0.15	2.2	1.54	1.32	AAA465.cd3.X11.Y6.tile.tissue.png	61	1	2000	61	3fdd1f3759a9823ac0b0fea6138375dd	0	0	0	0	0	0	0	0	0	0	0	0	0	/home/dhl_ec/bnelissen/Slides/CD3_manuscript/CD3_slides/AAA465.cd3/AAA465.cd3.run1	255	0.7	0.06	0.7	0.06	-6.69445518759	-10.78369275	0.0696589002673	0.039221017334
81.0	52113.0	40.0	2188.0	52113.0	4000000.0	1.0	5.0	1.5	2.05	1.17	0.05	6.89	0.38	0.74	0.22	6.74	0.21	2.06	1.47	1.71	AAA465.cd3.X11.Y7.tile.tissue.png	62	1	2000	62	af422f687a08eafbb6fc2ffacaf6594d	0	0	0	0	0	0	0	0	0	0	0	0	0	/home/dhl_ec/bnelissen/Slides/CD3_manuscript/CD3_slides/AAA465.cd3/AAA465.cd3.run1	255	0.7	0.06	0.7	0.06	-6.88921377054	-11.5669156079	0.175586362718	0.0430961756592
26709.0	3187619.0	11954.0	19858.0	3187619.0	4000000.0	269.0	6.0	2.69	1.37	1.5	0.05	6.86	0.38	0.75	0.0899999999999	9.48	0.35	2.43	1.57	0.44	AAA465.cd3.X11.Y8.tile.tissue.png	63	1	2000	63	d19a2faa39f90eafbd77c4577a2de965	0	0	0	0	0	0	0	0	0	0	0	0	0	/home/dhl_ec/bnelissen/Slides/CD3_manuscript/CD3_slides/AAA465.cd3/AAA465.cd3.run1	255	0.7	0.06	0.7	0.06	-9.35823959468	-12.4020932977	1.53018821548	0.280556146484
37125.0	2634313.0	15153.0	51323.0	2634313.0	4000000.0	353.0	22.0	1.17	1.59	1.13	0.04	7.01	0.41	0.75	0.11	8.92	0.53	3.13	1.54	0.59	AAA465.cd3.X11.Y9.tile.tissue.png	64	1	2000	64	5f0b8b808513f208a090c8c6d92f18ba	0	0	0	0	0	0	0	0	0	0	0	0	0	/home/dhl_ec/bnelissen/Slides/CD3_manuscript/CD3_slides/AAA465.cd3/AAA465.cd3.run1	255	0.7	0.06	0.7	0.06	-9.26965069272	-12.7174124352	1.57675392615	0.32312440625
0.0	270445.0	0.0	5841.0	270445.0	4000000.0	0.0	7.0	0.81	1.47	1.13	0.0599999999999	6.62	0.38	0.78	0.2	6.05	0.15	2.13	1.53	0.51	AAA465.cd3.X12.Y0.tile.tissue.png	65	1	2000	65	0cbc0aa4a774b7e0340b5762dd6edb66	0	0	0	0	0	0	0	0	0	0	0	0	0	/home/dhl_ec/bnelissen/Slides/CD3_manuscript/CD3_slides/AAA465.cd3/AAA465.cd3.run1	255	0.7	0.06	0.7	0.06	0.0	-9.54105466986	0.0853248089954	3.96362404346
179.0	26002.0	68.0	1862.0	26002.0	4000000.0	1.0	7.0	0.83	2.19	1.1	0.0500000000002	6.83	0.4	0.74	0.21	6.8	0.22	2.12	1.49	0.37	AAA465.cd3.X12.Y1.tile.tissue.png	66	1	2000	66	ca847975f7288f0a960cd8478f5edd3c	0	0	0	0	0	0	0	0	0	0	0	0	0	/home/dhl_ec/bnelissen/Slides/CD3_manuscript/CD3_slides/AAA465.cd3/AAA465.cd3.run1	255	0.7	0.06	0.7	0.06	-9.30457224715	-12.4061118675	1.25810250226	0.075391809082
17869.0	2490346.0	8429.0	27844.0	2490346.0	4000000.0	195.0	29.0	0.84	1.1	1.11	0.05	7.36	0.59	1.22	0.14	8.94	0.48	2.29	1.51	0.43	AAA465.cd3.X12.Y10.tile.tissue.png	67	1	2000	67	ef748978c50f07b3274c3e9520a53768	0	0	0	0	0	0	0	0	0	0	0	0	0	/home/dhl_ec/bnelissen/Slides/CD3_manuscript/CD3_slides/AAA465.cd3/AAA465.cd3.run1	255	0.7	0.06	0.7	0.06	-9.2168907685	-12.7307025144	1.77826094927	0.295735966797
2782.0	1064074.0	1213.0	22607.0	1064074.0	4000000.0	27.0	18.0	1.18	1.64	1.63	0.0500000000002	8.02	0.53	0.74	0.17	7.48	0.26	2.27	1.53	0.57	AAA465.cd3.X12.Y11.tile.tissue.png	68	1	2000	68	4782171f08cbec1664d36eb99ffacaed	0	0	0	0	0	0	0	0	0	0	0	0	0	/home/dhl_ec/bnelissen/Slides/CD3_manuscript/CD3_slides/AAA465.cd3/AAA465.cd3.run1	255	0.7	0.06	0.7	0.06	-8.74680339539	-12.3109668291	0.965204327197	0.0845171171875
14210.0	1193258.0	6232.0	36891.0	1193258.0	4000000.0	134.0	36.0	1.66	2.13	1.11	0.05	7.36	0.4	0.75	0.17	7.73	0.26	2.3	1.53	1.23	AAA465.cd3.X12.Y12.tile.tissue.png	69	1	2000	69	19dcf278831ff0e17e5baee35f4598ca	0	0	0	0	0	0	0	0	0	0	0	0	0	/home/dhl_ec/bnelissen/Slides/CD3_manuscript/CD3_slides/AAA465.cd3/AAA465.cd3.run1	255	0.7	0.06	0.7	0.06	-9.27969122376	-12.4962241932	1.63097156619	0.182593429687
3797.0	1119406.0	1614.0	28358.0	1119406.0	4000000.0	32.0	16.0	2.15	1.41	1.14	0.05	7.74	0.38	0.74	0.17	7.54	0.26	2.27	1.53	1.27	AAA465.cd3.X12.Y13.tile.tissue.png	70	1	2000	70	e08060eaffabf7ed8b661f2f31c09a00	0	0	0	0	0	0	0	0	0	0	0	0	0	/home/dhl_ec/bnelissen/Slides/CD3_manuscript/CD3_slides/AAA465.cd3/AAA465.cd3.run1	255	0.7	0.06	0.7	0.06	-8.85364638334	-12.011197632	0.887997680779	0.0873067929688
274.0	63851.0	132.0	3973.0	63851.0	4000000.0	3.0	11.0	2.2	2.43	1.11	0.05	6.64	0.5	0.73	0.2	6.74	0.3	2.12	1.52	0.65	AAA465.cd3.X12.Y14.tile.tissue.png	71	1	2000	71	91219cacc75e807788108720e82ea08c	0	0	0	0	0	0	0	0	0	0	0	0	0	/home/dhl_ec/bnelissen/Slides/CD3_manuscript/CD3_slides/AAA465.cd3/AAA465.cd3.run1	255	0.7	0.06	0.7	0.06	-7.80165248481	-11.5473082992	0.394338533713	0.040622734375
0.0	48537.0	0.0	2844.0	48537.0	2976000.0	0.0	6.0	2.58	2.33	0.85	0.04	4.99	0.28	0.54	0.16	4.87	0.0999999999999	1.57	1.13	0.35	AAA465.cd3.X12.Y15.tile.tissue.png	72	1	2000	72	7bbc6304f1a45808a01b4cd476ceed5b	0	0	0	0	0	0	0	0	0	0	0	0	0	/home/dhl_ec/bnelissen/Slides/CD3_manuscript/CD3_slides/AAA465.cd3/AAA465.cd3.run1	255	0.7	0.06	0.7	0.06	-4.18451957931	-8.79420310847	0.153539714444	0.426082289747
793.0	132209.0	382.0	3262.0	132209.0	4000000.0	9.0	6.0	2.53	1.71	1.12	0.0500000000002	6.95	0.57	0.9	0.22	6.72	0.21	2.11	1.54	0.45	AAA465.cd3.X12.Y2.tile.tissue.png	73	1	2000	73	ef9fd9e99ec02b90d4fe5f243b8d7e6d	0	0	0	0	0	0	0	0	0	0	0	0	0	/home/dhl_ec/bnelissen/Slides/CD3_manuscript/CD3_slides/AAA465.cd3/AAA465.cd3.run1	255	0.7	0.06	0.7	0.06	-8.84023833807	-12.5012367571	1.48625355984	0.0750656269531
171.0	12720.0	69.0	838.0	12720.0	4000000.0	1.0	2.0	0.93	1.95	1.12	0.0500000000002	6.53	0.37	0.73	0.2	6.67	0.21	2.07	1.52	0.44	AAA465.cd3.X12.Y3.tile.tissue.png	74	1	2000	74	050b58107448da1fb3e26faf140ebb4e	0	0	0	0	0	0	0	0	0	0	0	0	0	/home/dhl_ec/bnelissen/Slides/CD3_manuscript/CD3_slides/AAA465.cd3/AAA465.cd3.run1	255	0.7	0.06	0.7	0.06	-8.79534448887	-12.339456219	1.51217575486	0.0525102988281
0.0	20907.0	0.0	1882.0	20907.0	4000000.0	0.0	7.0	1.12	1.72	1.12	0.0500000000002	6.96	0.38	0.72	0.21	6.21	0.14	2.09	1.53	0.52	AAA465.cd3.X12.Y4.tile.tissue.png	75	1	2000	75	e07261200e6fad3a73141dcd3c2acbce	0	0	0	0	0	0	0	0	0	0	0	0	0	/home/dhl_ec/bnelissen/Slides/CD3_manuscript/CD3_slides/AAA465.cd3/AAA465.cd3.run1	255	0.7	0.06	0.7	0.06	-6.91287489883	-12.0311096233	0.472022344678	0.0471138811035
0.0	286585.0	0.0	13127.0	286585.0	4000000.0	0.0	24.0	1.44	2.36	1.42	0.0499999999997	6.76	0.56	0.740000000001	0.2	6.53	0.15	2.16	1.5	0.64	AAA465.cd3.X12.Y5.tile.tissue.png	76	1	2000	76	179a6f247b68f37a598f7463cd39b98a	0	0	0	0	0	0	0	0	0	0	0	0	0	/home/dhl_ec/bnelissen/Slides/CD3_manuscript/CD3_slides/AAA465.cd3/AAA465.cd3.run1	255	0.7	0.06	0.7	0.06	-6.48741685675	-10.780448565	0.147188107051	0.0418657700195
0.0	283614.0	0.0	11033.0	283614.0	4000000.0	0.0	13.0	2.21	2.77	1.44	0.0499999999997	7.0	0.57	1.11	0.2	6.0	0.14	2.15	1.51	1.48	AAA465.cd3.X12.Y6.tile.tissue.png	77	1	2000	77	604df98d9face6cec7d9c1d09c65f1c4	0	0	0	0	0	0	0	0	0	0	0	0	0	/home/dhl_ec/bnelissen/Slides/CD3_manuscript/CD3_slides/AAA465.cd3/AAA465.cd3.run1	255	0.7	0.06	0.7	0.06	0.0	-11.607028318	0.0468258712766	0.0426293063049
5953.0	852582.0	2714.0	8107.0	852582.0	4000000.0	69.0	3.0	2.63	2.25	1.13	0.0699999999997	7.55	0.389999999999	0.74	0.18	7.36	0.37	2.92	1.54	1.41	AAA465.cd3.X12.Y7.tile.tissue.png	78	1	2000	78	1521fa452a0c6123ca2ef2dab18a166e	0	0	0	0	0	0	0	0	0	0	0	0	0	/home/dhl_ec/bnelissen/Slides/CD3_manuscript/CD3_slides/AAA465.cd3/AAA465.cd3.run1	255	0.7	0.06	0.7	0.06	-8.91488050849	-12.1462809427	0.932022494415	0.080238140625
12498.0	3018222.0	5691.0	19635.0	3018222.0	4000000.0	124.0	10.0	3.22	2.98	1.88	0.0700000000002	15.13	0.39	0.74	0.0999999999999	9.21	0.34	2.24	1.54	0.43	AAA465.cd3.X12.Y8.tile.tissue.png	79	1	2000	79	c8f8fc025cecf77bacefc3623238105f	0	0	0	0	0	0	0	0	0	0	0	0	0	/home/dhl_ec/bnelissen/Slides/CD3_manuscript/CD3_slides/AAA465.cd3/AAA465.cd3.run1	255	0.7	0.06	0.7	0.06	-9.15014080087	-12.0886925815	1.21682659053	0.150959339844
25491.0	3423564.0	11203.0	28623.0	3423564.0	4000000.0	242.0	4.0	2.63	2.68	1.43	0.0500000000002	7.51	0.39	0.74	0.0799999999999	9.5	0.34	2.21	1.48	0.469999999999	AAA465.cd3.X12.Y9.tile.tissue.png	80	1	2000	80	fad904d08b1fbfdb47e30c2b3a26c859	0	0	0	0	0	0	0	0	0	0	0	0	0	/home/dhl_ec/bnelissen/Slides/CD3_manuscript/CD3_slides/AAA465.cd3/AAA465.cd3.run1	255	0.7	0.06	0.7	0.06	-9.2122696613	-12.7716154776	1.60058144173	0.351576865234
0.0	384152.0	0.0	7756.0	384152.0	4000000.0	0.0	6.0	2.47	3.07	1.13	0.0500000000002	6.7	0.39	0.75	0.21	6.51	0.14	2.08	1.49	0.36	AAA465.cd3.X13.Y0.tile.tissue.png	81	1	2000	81	37e2864e12668d17287284968a3fe1b1	0	0	0	0	0	0	0	0	0	0	0	0	0	/home/dhl_ec/bnelissen/Slides/CD3_manuscript/CD3_slides/AAA465.cd3/AAA465.cd3.run1	255	0.7	0.06	0.7	0.06	-6.01915519116	-9.95968905829	0.0907467038949	4.36971827661
14748.0	211273.0	4855.0	5696.0	211273.0	4000000.0	87.0	12.0	1.2	2.16	1.09	0.0500000000002	6.89	0.37	0.71	0.21	7.06	0.22	2.1	1.54	0.37	AAA465.cd3.X13.Y1.tile.tissue.png	82	1	2000	82	b0064e7388cabe0c47136b1a09233feb	0	0	0	0	0	0	0	0	0	0	0	0	0	/home/dhl_ec/bnelissen/Slides/CD3_manuscript/CD3_slides/AAA465.cd3/AAA465.cd3.run1	255	0.7	0.06	0.7	0.06	-8.60582369602	-12.292195448	1.64813904154	0.175057960938
25821.0	2801635.0	11213.0	45633.0	2801635.0	4000000.0	241.0	36.0	0.940000000001	1.25	1.13	0.0499999999997	7.08	0.39	0.72	0.11	8.93	0.32	2.26	1.46	0.4	AAA465.cd3.X13.Y10.tile.tissue.png	83	1	2000	83	aae752c4f6de3c1062ccd1ec560b0f13	0	0	0	0	0	0	0	0	0	0	0	0	0	/home/dhl_ec/bnelissen/Slides/CD3_manuscript/CD3_slides/AAA465.cd3/AAA465.cd3.run1	255	0.7	0.06	0.7	0.06	-9.21246404061	-12.8627198865	1.69053488304	0.307484492188
8934.0	1666234.0	4240.0	42888.0	1666234.0	4000000.0	99.0	25.0	1.06	2.05	1.14	0.0500000000002	7.13	0.55	0.76	0.15	7.94	0.28	2.41	1.56	0.4	AAA465.cd3.X13.Y11.tile.tissue.png	84	1	2000	84	206b64c15948169b9543856524b93f62	0	0	0	0	0	0	0	0	0	0	0	0	0	/home/dhl_ec/bnelissen/Slides/CD3_manuscript/CD3_slides/AAA465.cd3/AAA465.cd3.run1	255	0.7	0.06	0.7	0.06	-8.7397038559	-12.4022448884	0.983892266354	0.138800949219
4133.0	1939008.0	1897.0	47383.0	1939008.0	4000000.0	47.0	26.0	2.78	3.71	1.09	0.0500000000002	9.08	0.4	0.75	0.15	8.52	0.29	2.39	1.55	0.44	AAA465.cd3.X13.Y12.tile.tissue.png	85	1	2000	85	9b17c3866bc7b33d407a331746e8a3cf	0	0	0	0	0	0	0	0	0	0	0	0	0	/home/dhl_ec/bnelissen/Slides/CD3_manuscript/CD3_slides/AAA465.cd3/AAA465.cd3.run1	255	0.7	0.06	0.7	0.06	-8.6586381171	-12.0767540779	0.748333532395	0.098998859375
11540.0	1797868.0	4942.0	49159.0	1797868.0	4000000.0	100.0	22.0	2.87	1.89	1.22	0.0500000000002	7.2	0.4	0.75	0.15	8.39	0.29	2.36	1.54	0.4	AAA465.cd3.X13.Y13.tile.tissue.png	86	1	2000	86	3fe46f3b163ea1a46ca610d5a79b6f6f	0	0	0	0	0	0	0	0	0	0	0	0	0	/home/dhl_ec/bnelissen/Slides/CD3_manuscript/CD3_slides/AAA465.cd3/AAA465.cd3.run1	255	0.7	0.06	0.7	0.06	-8.82730866163	-12.0331295583	0.875232876605	0.140286013672
2128.0	349815.0	851.0	19537.0	349815.0	4000000.0	17.0	18.0	1.13	1.3	1.12	0.04	6.64	0.38	0.73	0.2	6.9	0.22	2.2	1.51	0.38	AAA465.cd3.X13.Y14.tile.tissue.png	87	1	2000	87	18649ebdbda9c047bd7c654ac358eb05	0	0	0	0	0	0	0	0	0	0	0	0	0	/home/dhl_ec/bnelissen/Slides/CD3_manuscript/CD3_slides/AAA465.cd3/AAA465.cd3.run1	255	0.7	0.06	0.7	0.06	-9.00062756636	-11.921826354	0.75958601972	0.0529664023438
263.0	66304.0	106.0	4053.0	66304.0	2976000.0	2.0	8.0	3.48	0.93	0.83	0.0299999999997	4.95	0.28	0.55	0.16	4.82	0.16	1.55	1.12	0.3	AAA465.cd3.X13.Y15.tile.tissue.png	88	1	2000	88	312214db4f6afe708d4ebb4674b87761	0	0	0	0	0	0	0	0	0	0	0	0	0	/home/dhl_ec/bnelissen/Slides/CD3_manuscript/CD3_slides/AAA465.cd3/AAA465.cd3.run1	255	0.7	0.06	0.7	0.06	-6.5756328491	-8.77496731268	0.222225600909	0.356698840234
48989.0	922776.0	15283.0	15546.0	922776.0	4000000.0	257.0	11.0	1.45	1.81	1.11	0.0500000000002	7.27	0.38	0.74	0.18	9.33	0.26	2.24	1.54	0.41	AAA465.cd3.X13.Y2.tile.tissue.png	89	1	2000	89	8790bdb786c2d3bea25110e9963b1740	0	0	0	0	0	0	0	0	0	0	0	0	0	/home/dhl_ec/bnelissen/Slides/CD3_manuscript/CD3_slides/AAA465.cd3/AAA465.cd3.run1	255	0.7	0.06	0.7	0.06	-9.11104968549	-12.7321918679	1.34434044596	0.288951355469
0.0	16814.0	0.0	1513.0	16814.0	4000000.0	0.0	4.0	0.89	1.47	1.18	0.0500000000002	6.58	0.37	0.72	0.21	5.89	0.19	2.05	1.48	0.56	AAA465.cd3.X13.Y3.tile.tissue.png	90	1	2000	90	ef5d196cac540b237806a17f65efec9f	0	0	0	0	0	0	0	0	0	0	0	0	0	/home/dhl_ec/bnelissen/Slides/CD3_manuscript/CD3_slides/AAA465.cd3/AAA465.cd3.run1	255	0.7	0.06	0.7	0.06	0.0	-12.277363911	0.456021784999	0.0482439418335
0.0	1395.0	0.0	164.0	1395.0	4000000.0	0.0	1.0	1.39	1.91	1.83	0.0700000000002	10.03	0.61	1.29	0.34	6.85	0.22	2.19	1.49	0.56	AAA465.cd3.X13.Y4.tile.tissue.png	91	1	2000	91	ce26a4275e7949b725711dae9d26770f	0	0	0	0	0	0	0	0	0	0	0	0	0	/home/dhl_ec/bnelissen/Slides/CD3_manuscript/CD3_slides/AAA465.cd3/AAA465.cd3.run1	255	0.7	0.06	0.7	0.06	0.0	-12.2802627784	1.05869770665	0.0459170931091
0.0	284304.0	0.0	12051.0	284304.0	4000000.0	0.0	16.0	1.01	1.44	1.22	0.0600000000004	7.06	0.42	0.74	0.21	6.37	0.26	3.16	1.54	0.41	AAA465.cd3.X13.Y5.tile.tissue.png	92	1	2000	92	91154136b685f47781e1abc9a1f5f32a	0	0	0	0	0	0	0	0	0	0	0	0	0	/home/dhl_ec/bnelissen/Slides/CD3_manuscript/CD3_slides/AAA465.cd3/AAA465.cd3.run1	255	0.7	0.06	0.7	0.06	0.0	-11.3806411197	0.0374218877779	0.0373149498901
0.0	228603.0	0.0	10065.0	228603.0	4000000.0	0.0	15.0	0.91	1.85	1.11	0.0499999999997	7.06	0.39	0.76	0.21	6.76	0.15	2.18	1.53	0.39	AAA465.cd3.X13.Y6.tile.tissue.png	93	1	2000	93	6f4847adee7f35bdf4d79a11a48fb81c	0	0	0	0	0	0	0	0	0	0	0	0	0	/home/dhl_ec/bnelissen/Slides/CD3_manuscript/CD3_slides/AAA465.cd3/AAA465.cd3.run1	255	0.7	0.06	0.7	0.06	-4.58069635041	-11.0681920885	0.0491356013085	0.0444986544189
1080.0	142175.0	511.0	3620.0	142175.0	4000000.0	14.0	6.0	0.96	1.68	1.11	0.04	6.86	0.38	0.73	0.21	6.75	0.21	2.15	1.54	0.39	AAA465.cd3.X13.Y7.tile.tissue.png	94	1	2000	94	f5e8100903061e9ec79052c9a225523f	0	0	0	0	0	0	0	0	0	0	0	0	0	/home/dhl_ec/bnelissen/Slides/CD3_manuscript/CD3_slides/AAA465.cd3/AAA465.cd3.run1	255	0.7	0.06	0.7	0.06	-8.92418675293	-12.5694297823	1.43356830687	0.0674612744141
21498.0	1669547.0	7936.0	21042.0	1669547.0	4000000.0	149.0	5.0	1.12	1.08	1.11	0.0499999999997	7.53	0.38	0.75	0.18	11.1	0.42	3.42	2.35	0.61	AAA465.cd3.X13.Y8.tile.tissue.png	95	1	2000	95	af327d1e7cf057a09325184aa345d1d4	0	0	0	0	0	0	0	0	0	0	0	0	0	/home/dhl_ec/bnelissen/Slides/CD3_manuscript/CD3_slides/AAA465.cd3/AAA465.cd3.run1	255	0.7	0.06	0.7	0.06	-9.30202939262	-12.1759268434	1.22662508821	0.186463865234
13052.0	3333623.0	6022.0	17402.0	3333623.0	4000000.0	137.0	6.0	0.82	1.36	1.13	0.0499999999997	7.42	0.38	0.76	0.0799999999999	9.42	0.34	2.27	1.53	0.43	AAA465.cd3.X13.Y9.tile.tissue.png	96	1	2000	96	3cc3dd6fb3539293f6bdb17bfc95fc6d	0	0	0	0	0	0	0	0	0	0	0	0	0	/home/dhl_ec/bnelissen/Slides/CD3_manuscript/CD3_slides/AAA465.cd3/AAA465.cd3.run1	255	0.7	0.06	0.7	0.06	-9.30612798455	-12.2980401152	1.39683208621	0.242130376953
0.0	469820.0	0.0	11994.0	469820.0	4000000.0	0.0	17.0	0.96	1.13	1.15	0.0499999999997	7.54	0.46	0.76	0.2	6.63	0.15	2.15	1.53	0.47	AAA465.cd3.X14.Y0.tile.tissue.png	97	1	2000	97	6d6a13e7876b783ab5f1b8ad48abf9e2	0	0	0	0	0	0	0	0	0	0	0	0	0	/home/dhl_ec/bnelissen/Slides/CD3_manuscript/CD3_slides/AAA465.cd3/AAA465.cd3.run1	255	0.7	0.06	0.7	0.06	-6.13137892435	-9.94764595953	0.106771335333	3.5544666958
29513.0	776516.0	10257.0	15315.0	776516.0	4000000.0	184.0	16.0	0.87	1.2	1.11	0.0500000000002	11.88	0.39	0.75	0.21	8.19	0.25	2.25	1.59	0.64	AAA465.cd3.X14.Y1.tile.tissue.png	98	1	2000	98	00860a92d6a10ad72097f1acceaf3a98	0	0	0	0	0	0	0	0	0	0	0	0	0	/home/dhl_ec/bnelissen/Slides/CD3_manuscript/CD3_slides/AAA465.cd3/AAA465.cd3.run1	255	0.7	0.06	0.7	0.06	-9.19967516567	-12.8462137785	1.38857618737	0.258432667969
27907.0	3866016.0	11877.0	12744.0	3866016.0	4000000.0	251.0	3.0	1.85	3.33	1.16	0.0400000000004	6.7	0.43	0.76	0.0599999999999	10.37	0.4	2.24	1.53	0.95	AAA465.cd3.X14.Y10.tile.tissue.png	99	1	2000	99	147dd7b443ecae4a9a21c8602e03d59d	0	0	0	0	0	0	0	0	0	0	0	0	0	/home/dhl_ec/bnelissen/Slides/CD3_manuscript/CD3_slides/AAA465.cd3/AAA465.cd3.run1	255	0.7	0.06	0.7	0.06	-9.19643879364	-12.0617113374	1.05650799224	0.226893603027
18264.0	3062071.0	7698.0	27564.0	3062071.0	4000000.0	167.0	10.0	2.07	2.03	1.16	0.0500000000002	7.15	0.4	0.73	0.1	9.01	0.34	2.25	1.55	0.43	AAA465.cd3.X14.Y11.tile.tissue.png	100	1	2000	100	6c42a3748cb187cf16f80ac27da2ce9b	0	0	0	0	0	0	0	0	0	0	0	0	0	/home/dhl_ec/bnelissen/Slides/CD3_manuscript/CD3_slides/AAA465.cd3/AAA465.cd3.run1	255	0.7	0.06	0.7	0.06	-9.26366268864	-12.5381656595	1.67800835363	0.386350600586
20376.0	2458783.0	9441.0	40679.0	2458783.0	4000000.0	214.0	27.0	2.98	1.95	1.15	0.0500000000002	6.88	0.39	0.73	0.12	8.58	0.32	2.32	1.53	0.559999999999	AAA465.cd3.X14.Y12.tile.tissue.png	101	1	2000	101	3e7579bbcadd0f19bfef98bb92bd3565	0	0	0	0	0	0	0	0	0	0	0	0	0	/home/dhl_ec/bnelissen/Slides/CD3_manuscript/CD3_slides/AAA465.cd3/AAA465.cd3.run1	255	0.7	0.06	0.7	0.06	-9.26709447838	-12.7924922618	1.89651662574	0.311725533203
4886.0	1094691.0	2205.0	29637.0	1094691.0	4000000.0	47.0	18.0	2.39	1.92	1.11	0.0499999999997	7.04	0.38	0.73	0.17	7.39	0.25	2.3	1.53	0.58	AAA465.cd3.X14.Y13.tile.tissue.png	102	1	2000	102	be730801bbacf84ee68c14e8d8aa1d5c	0	0	0	0	0	0	0	0	0	0	0	0	0	/home/dhl_ec/bnelissen/Slides/CD3_manuscript/CD3_slides/AAA465.cd3/AAA465.cd3.run1	255	0.7	0.06	0.7	0.06	-8.70698865118	-12.1783447434	0.780089169631	0.0925093203125
195.0	232017.0	94.0	12632.0	232017.0	4000000.0	2.0	22.0	2.38	2.57	1.34	0.0499999999997	6.99	0.38	0.72	0.21	7.0	0.32	2.42	1.54	0.39	AAA465.cd3.X14.Y14.tile.tissue.png	103	1	2000	103	bffa3740fc1e10f26c29575e20f1d391	0	0	0	0	0	0	0	0	0	0	0	0	0	/home/dhl_ec/bnelissen/Slides/CD3_manuscript/CD3_slides/AAA465.cd3/AAA465.cd3.run1	255	0.7	0.06	0.7	0.06	-7.32773511899	-11.3907190074	0.186765757034	0.0370247788086
0.0	75980.0	0.0	4598.0	75980.0	2976000.0	0.0	8.0	2.56	1.59	0.83	0.04	4.97	0.29	0.54	0.16	4.53	0.0999999999999	1.56	1.12	0.29	AAA465.cd3.X14.Y15.tile.tissue.png	104	1	2000	104	fee742661a5b008a7aec304a40fe7751	0	0	0	0	0	0	0	0	0	0	0	0	0	/home/dhl_ec/bnelissen/Slides/CD3_manuscript/CD3_slides/AAA465.cd3/AAA465.cd3.run1	255	0.7	0.06	0.7	0.06	-6.79748598812	-8.65549632512	0.134632612455	0.419331330986
68375.0	2653290.0	23783.0	18062.0	2653290.0	4000000.0	435.0	7.0	1.51	2.03	1.15	0.0499999999997	7.5	0.38	0.73	0.11	10.17	0.33	2.23	1.53	0.61	AAA465.cd3.X14.Y2.tile.tissue.png	105	1	2000	105	7712225eed944bc083c34115ac815695	0	0	0	0	0	0	0	0	0	0	0	0	0	/home/dhl_ec/bnelissen/Slides/CD3_manuscript/CD3_slides/AAA465.cd3/AAA465.cd3.run1	255	0.7	0.06	0.7	0.06	-9.35421839543	-12.924006981	1.41488954846	0.494303865234
27042.0	1815511.0	10566.0	31522.0	1815511.0	4000000.0	208.0	20.0	1.21	1.14	1.16	0.04	6.98	0.4	0.73	0.14	8.21	0.29	2.25	1.58	0.48	AAA465.cd3.X14.Y3.tile.tissue.png	106	1	2000	106	4fad7dba2044ee52e1174e86504052af	0	0	0	0	0	0	0	0	0	0	0	0	0	/home/dhl_ec/bnelissen/Slides/CD3_manuscript/CD3_slides/AAA465.cd3/AAA465.cd3.run1	255	0.7	0.06	0.7	0.06	-9.38835211309	-12.814318203	1.8672973565	0.332808914063
4371.0	97052.0	1693.0	4509.0	97052.0	4000000.0	36.0	10.0	0.99	1.69	1.13	0.0500000000002	6.91	0.37	0.74	0.22	6.7	0.21	2.16	1.55	0.55	AAA465.cd3.X14.Y4.tile.tissue.png	107	1	2000	107	8ad15280e5034a0a8ea226f50f033469	0	0	0	0	0	0	0	0	0	0	0	0	0	/home/dhl_ec/bnelissen/Slides/CD3_manuscript/CD3_slides/AAA465.cd3/AAA465.cd3.run1	255	0.7	0.06	0.7	0.06	-9.51879461191	-12.6223229081	2.21277116459	0.0752208007812
0.0	362813.0	0.0	14917.0	362813.0	4000000.0	0.0	27.0	1.27	1.1	1.12	0.0500000000002	6.61	0.37	0.73	0.19	6.44	0.16	2.19	1.55	0.39	AAA465.cd3.X14.Y5.tile.tissue.png	108	1	2000	108	6595bc7a9564cd8f9f08c4c7f9e1bdbf	0	0	0	0	0	0	0	0	0	0	0	0	0	/home/dhl_ec/bnelissen/Slides/CD3_manuscript/CD3_slides/AAA465.cd3/AAA465.cd3.run1	255	0.7	0.06	0.7	0.06	-6.97530014033	-11.2008924608	0.0805909422038	0.03722959375
0.0	322967.0	0.0	12042.0	322967.0	4000000.0	0.0	11.0	0.91	1.12	1.11	0.0500000000002	6.65	0.55	0.89	0.2	6.47	0.15	2.23	1.52	0.38	AAA465.cd3.X14.Y6.tile.tissue.png	109	1	2000	109	797af74d8a932a48cb8b8913c3d9263c	0	0	0	0	0	0	0	0	0	0	0	0	0	/home/dhl_ec/bnelissen/Slides/CD3_manuscript/CD3_slides/AAA465.cd3/AAA465.cd3.run1	255	0.7	0.06	0.7	0.06	-5.90330889672	-11.1061925821	0.0439947514103	0.0448025577393
4934.0	78766.0	1764.0	1790.0	78766.0	4000000.0	32.0	2.0	0.88	1.46	1.13	0.0499999999997	6.61	0.37	0.75	0.21	6.85	0.22	2.24	1.53	0.389999999999	AAA465.cd3.X14.Y7.tile.tissue.png	110	1	2000	110	b7942f20576646e385d10f1b91fa1e32	0	0	0	0	0	0	0	0	0	0	0	0	0	/home/dhl_ec/bnelissen/Slides/CD3_manuscript/CD3_slides/AAA465.cd3/AAA465.cd3.run1	255	0.7	0.06	0.7	0.06	-9.26696909264	-12.8778892272	1.63935621666	0.0703584277344
1976.0	842197.0	853.0	7685.0	842197.0	4000000.0	19.0	3.0	0.83	1.28	1.13	0.0500000000002	7.05	0.39	0.75	0.19	7.43	0.25	2.19	1.55	0.39	AAA465.cd3.X14.Y8.tile.tissue.png	111	1	2000	111	89eca851ccac1d36afd8efdf6f38dcb5	0	0	0	0	0	0	0	0	0	0	0	0	0	/home/dhl_ec/bnelissen/Slides/CD3_manuscript/CD3_slides/AAA465.cd3/AAA465.cd3.run1	255	0.7	0.06	0.7	0.06	-8.72039771626	-11.6687291904	0.82635212483	0.074986578125
9707.0	3808371.0	3736.0	9541.0	3808371.0	4000000.0	74.0	2.0	0.83	1.97	1.13	0.0500000000002	8.32	0.37	0.74	0.0700000000002	9.68	0.37	2.23	1.54	0.43	AAA465.cd3.X14.Y9.tile.tissue.png	112	1	2000	112	4af79acf083cc2e5778c2aee5d5234b7	0	0	0	0	0	0	0	0	0	0	0	0	0	/home/dhl_ec/bnelissen/Slides/CD3_manuscript/CD3_slides/AAA465.cd3/AAA465.cd3.run1	255	0.7	0.06	0.7	0.06	-8.78795744042	-11.1224974266	0.586944765421	0.0902583869629
0.0	597650.0	0.0	13099.0	597650.0	4000000.0	0.0	13.0	0.96	2.18	1.12	0.0599999999999	6.63	0.47	0.78	0.2	6.32	0.16	2.2	1.53	0.38	AAA465.cd3.X15.Y0.tile.tissue.png	113	1	2000	113	03b6f1a9752d5fb57d7ca4751bf7461e	0	0	0	0	0	0	0	0	0	0	0	0	0	/home/dhl_ec/bnelissen/Slides/CD3_manuscript/CD3_slides/AAA465.cd3/AAA465.cd3.run1	255	0.7	0.06	0.7	0.06	0.0	-10.561371315	0.0995114001192	3.84644716602
816.0	506106.0	427.0	11862.0	506106.0	4000000.0	9.0	15.0	0.87	1.31	1.12	0.0500000000002	6.91	0.38	0.74	0.19	7.14	0.24	2.22	1.53	0.389999999999	AAA465.cd3.X15.Y1.tile.tissue.png	114	1	2000	114	532233e879961fd58e94f07d13c0847e	0	0	0	0	0	0	0	0	0	0	0	0	0	/home/dhl_ec/bnelissen/Slides/CD3_manuscript/CD3_slides/AAA465.cd3/AAA465.cd3.run1	255	0.7	0.06	0.7	0.06	-9.1029474354	-12.2976113719	1.06769808921	0.0891771054688
34508.0	1737011.0	11764.0	23039.0	1737011.0	4000000.0	211.0	9.0	0.95	1.5	1.11	0.0500000000002	7.39	0.38	0.74	0.15	8.73	0.28	2.23	1.49	0.41	AAA465.cd3.X15.Y10.tile.tissue.png	115	1	2000	115	a032a557497d18812e7aea3fcc843783	0	0	0	0	0	0	0	0	0	0	0	0	0	/home/dhl_ec/bnelissen/Slides/CD3_manuscript/CD3_slides/AAA465.cd3/AAA465.cd3.run1	255	0.7	0.06	0.7	0.06	-9.15165898334	-12.5231812263	0.988673382197	0.38038275
46331.0	3167836.0	18305.0	16265.0	3167836.0	4000000.0	389.0	6.0	0.89	1.32	1.12	0.0499999999997	7.17	0.38	0.76	0.0900000000001	9.86	0.35	2.2	1.53	0.59	AAA465.cd3.X15.Y11.tile.tissue.png	116	1	2000	116	57a6bc7d8921b904a4ef01e573a9c267	0	0	0	0	0	0	0	0	0	0	0	0	0	/home/dhl_ec/bnelissen/Slides/CD3_manuscript/CD3_slides/AAA465.cd3/AAA465.cd3.run1	255	0.7	0.06	0.7	0.06	-9.17181392779	-12.3015645185	1.03830349582	0.394479739746
37584.0	3600126.0	15655.0	23968.0	3600126.0	4000000.0	322.0	5.0	1.02	1.89	1.11	0.0500000000002	7.79	0.39	0.74	0.0699999999997	9.57	0.36	2.22	1.52	1.15	AAA465.cd3.X15.Y12.tile.tissue.png	117	1	2000	117	8dcbfd647b3bde529f513279b5d7b4ae	0	0	0	0	0	0	0	0	0	0	0	0	0	/home/dhl_ec/bnelissen/Slides/CD3_manuscript/CD3_slides/AAA465.cd3/AAA465.cd3.run1	255	0.7	0.06	0.7	0.06	-9.26651800546	-12.6612701809	1.530621034	0.400167541016
1419.0	652637.0	689.0	24155.0	652637.0	4000000.0	17.0	31.0	2.0	1.97	1.15	0.0499999999997	8.32	0.39	0.739999999999	0.19	7.07	0.23	2.24	1.53	0.76	AAA465.cd3.X15.Y13.tile.tissue.png	118	1	2000	118	94c5fb5bdd8e2b58e2cf2039bab69945	0	0	0	0	0	0	0	0	0	0	0	0	0	/home/dhl_ec/bnelissen/Slides/CD3_manuscript/CD3_slides/AAA465.cd3/AAA465.cd3.run1	255	0.7	0.06	0.7	0.06	-8.34474690034	-11.8472415028	0.70904574371	0.0798447753906
0.0	110041.0	0.0	7394.0	110041.0	4000000.0	0.0	14.0	2.12	3.21	1.18	0.0500000000002	6.56	0.37	0.74	0.21	5.76	0.14	2.12	1.54	0.58	AAA465.cd3.X15.Y14.tile.tissue.png	119	1	2000	119	d4c1f31f8bd49f58ef46c6d7e10052a5	0	0	0	0	0	0	0	0	0	0	0	0	0	/home/dhl_ec/bnelissen/Slides/CD3_manuscript/CD3_slides/AAA465.cd3/AAA465.cd3.run1	255	0.7	0.06	0.7	0.06	0.0	-11.0265706362	0.280014753734	0.0361261818848
241.0	605837.0	107.0	11513.0	605837.0	2976000.0	2.0	10.0	1.41	2.33	0.83	0.04	5.08	0.29	0.54	0.14	5.17	0.18	1.63	1.12	0.29	AAA465.cd3.X15.Y15.tile.tissue.png	120	1	2000	120	26a6064da2e62dd873f1684699867228	0	0	0	0	0	0	0	0	0	0	0	0	0	/home/dhl_ec/bnelissen/Slides/CD3_manuscript/CD3_slides/AAA465.cd3/AAA465.cd3.run1	255	0.7	0.06	0.7	0.06	-7.30335427987	-9.33054657587	0.0923695203823	0.379581644038
37505.0	2335600.0	14515.0	16041.0	2335600.0	4000000.0	293.0	4.0	1.14	2.58	1.13	0.0499999999997	8.33	0.38	0.74	0.12	9.09	0.32	2.26	1.53	0.41	AAA465.cd3.X15.Y2.tile.tissue.png	121	1	2000	121	4efccbb84c0acb8beb55618961f83e12	0	0	0	0	0	0	0	0	0	0	0	0	0	/home/dhl_ec/bnelissen/Slides/CD3_manuscript/CD3_slides/AAA465.cd3/AAA465.cd3.run1	255	0.7	0.06	0.7	0.06	-9.44715371089	-12.6137238227	1.35852949694	0.437442976562
52093.0	3650934.0	20605.0	19861.0	3650934.0	4000000.0	407.0	4.0	2.79	2.35	1.12	0.0500000000002	7.28	0.38	0.75	0.0800000000004	10.54	0.5	2.39	1.52	0.49	AAA465.cd3.X15.Y3.tile.tissue.png	122	1	2000	122	05d4d99ff6f981e2e8eae71ddd6884b0	0	0	0	0	0	0	0	0	0	0	0	0	0	/home/dhl_ec/bnelissen/Slides/CD3_manuscript/CD3_slides/AAA465.cd3/AAA465.cd3.run1	255	0.7	0.06	0.7	0.06	-9.40997236352	-12.760788625	1.7711005913	0.575362369141
26176.0	883373.0	10134.0	27134.0	883373.0	4000000.0	191.0	38.0	0.91	1.23	1.14	0.0400000000004	7.48	0.39	0.75	0.18	7.59	0.25	2.22	1.52	0.4	AAA465.cd3.X15.Y4.tile.tissue.png	123	1	2000	123	ce0282ba4f0cda743a9e8aa76337e6d8	0	0	0	0	0	0	0	0	0	0	0	0	0	/home/dhl_ec/bnelissen/Slides/CD3_manuscript/CD3_slides/AAA465.cd3/AAA465.cd3.run1	255	0.7	0.06	0.7	0.06	-9.22020719663	-12.6684503015	1.70217578034	0.25426428125
56.0	428793.0	41.0	18206.0	428793.0	4000000.0	1.0	29.0	1.0	1.86	1.13	0.04	6.65	0.38	0.73	0.2	7.41	0.23	2.24	1.54	0.39	AAA465.cd3.X15.Y5.tile.tissue.png	124	1	2000	124	3dcee8a91a6fefee49349387927fb786	0	0	0	0	0	0	0	0	0	0	0	0	0	/home/dhl_ec/bnelissen/Slides/CD3_manuscript/CD3_slides/AAA465.cd3/AAA465.cd3.run1	255	0.7	0.06	0.7	0.06	-6.46419651628	-10.579246634	0.117356053905	0.0367943217773
0.0	334535.0	0.0	12209.0	334535.0	4000000.0	0.0	11.0	0.88	1.16	1.14	0.04	6.62	0.37	0.73	0.19	6.53	0.15	2.15	1.53	0.46	AAA465.cd3.X15.Y6.tile.tissue.png	125	1	2000	125	9a0b1442b2d0e4a4c3339fa0942e7a9a	0	0	0	0	0	0	0	0	0	0	0	0	0	/home/dhl_ec/bnelissen/Slides/CD3_manuscript/CD3_slides/AAA465.cd3/AAA465.cd3.run1	255	0.7	0.06	0.7	0.06	-6.63134304844	-10.9673388625	0.103051511308	0.048132722168
0.0	14381.0	0.0	1320.0	14381.0	4000000.0	0.0	6.0	1.16	2.44	1.11	0.0499999999997	6.56	0.36	0.73	0.21	6.35	0.22	2.22	1.53	1.52	AAA465.cd3.X15.Y7.tile.tissue.png	126	1	2000	126	fb245ef8d02995cb57f4374198210d3e	0	0	0	0	0	0	0	0	0	0	0	0	0	/home/dhl_ec/bnelissen/Slides/CD3_manuscript/CD3_slides/AAA465.cd3/AAA465.cd3.run1	255	0.7	0.06	0.7	0.06	-8.0504118034	-12.7956445474	1.28662047941	0.0584708311768
0.0	3722.0	0.0	414.0	3722.0	4000000.0	0.0	2.0	1.81	0.97	1.15	0.04	6.64	0.38	0.74	0.22	6.33	0.14	2.34	1.53	1.34	AAA465.cd3.X15.Y8.tile.tissue.png	127	1	2000	127	dee0e56c5161b6a598a7e3b9b350e956	0	0	0	0	0	0	0	0	0	0	0	0	0	/home/dhl_ec/bnelissen/Slides/CD3_manuscript/CD3_slides/AAA465.cd3/AAA465.cd3.run1	255	0.7	0.06	0.7	0.06	-8.85934856506	-12.4966810662	2.00001869267	0.0494043630371
4817.0	2110168.0	2022.0	13690.0	2110168.0	4000000.0	45.0	2.0	1.85	1.0	1.17	0.0499999999997	7.2	0.38	0.74	0.13	8.29	0.3	2.26	1.53	0.41	AAA465.cd3.X15.Y9.tile.tissue.png	128	1	2000	128	5f2b9b76f4288a202e323812f05ecb9d	0	0	0	0	0	0	0	0	0	0	0	0	0	/home/dhl_ec/bnelissen/Slides/CD3_manuscript/CD3_slides/AAA465.cd3/AAA465.cd3.run1	255	0.7	0.06	0.7	0.06	-8.94070491489	-11.6732218403	0.985177623529	0.123269443359
2905.0	1391404.0	768.0	14875.0	1391404.0	4000000.0	11.0	4.0	3.26	1.39	1.12	0.0599999999999	6.88	0.38	0.74	0.16	7.8	0.27	2.22	1.54	0.38	AAA465.cd3.X16.Y0.tile.tissue.png	129	1	2000	129	e74821dc9842249b3fc992e2dfce02f2	0	0	0	0	0	0	0	0	0	0	0	0	0	/home/dhl_ec/bnelissen/Slides/CD3_manuscript/CD3_slides/AAA465.cd3/AAA465.cd3.run1	255	0.7	0.06	0.7	0.06	-6.50620108652	-9.55334644012	0.19282029849	0.6448284375
0.0	177802.0	0.0	5764.0	177802.0	4000000.0	0.0	9.0	2.88	1.31	1.11	0.04	6.58	0.37	0.73	0.21	6.32	0.14	2.11	1.53	0.54	AAA465.cd3.X16.Y1.tile.tissue.png	130	1	2000	130	9f4da0b47f7eec13fedaff80806b03b1	0	0	0	0	0	0	0	0	0	0	0	0	0	/home/dhl_ec/bnelissen/Slides/CD3_manuscript/CD3_slides/AAA465.cd3/AAA465.cd3.run1	255	0.7	0.06	0.7	0.06	-7.29570858055	-11.3301815636	0.196155223515	0.0384909521484
8682.0	1633605.0	3475.0	11058.0	1633605.0	4000000.0	66.0	2.0	2.67	2.44	1.15	0.0499999999997	6.95	0.38	0.74	0.15	8.05	0.28	2.25	1.51	0.4	AAA465.cd3.X16.Y10.tile.tissue.png	131	1	2000	131	a69e8913a9606e51c90ef6b355b41314	0	0	0	0	0	0	0	0	0	0	0	0	0	/home/dhl_ec/bnelissen/Slides/CD3_manuscript/CD3_slides/AAA465.cd3/AAA465.cd3.run1	255	0.7	0.06	0.7	0.06	-9.4014885001	-12.0012389726	1.41186875093	0.181523703125
31881.0	3594889.0	13097.0	11684.0	3594889.0	4000000.0	262.0	2.0	3.15	2.32	1.2	0.0500000000002	8.74	0.38	0.75	0.0699999999997	10.11	0.37	2.24	1.56	0.43	AAA465.cd3.X16.Y11.tile.tissue.png	132	1	2000	132	20cca09759c1c3584ed8ffe2553610bc	0	0	0	0	0	0	0	0	0	0	0	0	0	/home/dhl_ec/bnelissen/Slides/CD3_manuscript/CD3_slides/AAA465.cd3/AAA465.cd3.run1	255	0.7	0.06	0.7	0.06	-8.78483192397	-11.5711495962	0.575003975859	0.163536369141
52952.0	3904632.0	21372.0	11767.0	3904632.0	4000000.0	438.0	2.0	0.95	2.01	1.15	0.0499999999997	6.86	0.39	0.75	0.0699999999997	10.67	0.54	2.45	1.54	0.43	AAA465.cd3.X16.Y12.tile.tissue.png	133	1	2000	133	1f3db3c6f67bcae61bca13cff87c621e	0	0	0	0	0	0	0	0	0	0	0	0	0	/home/dhl_ec/bnelissen/Slides/CD3_manuscript/CD3_slides/AAA465.cd3/AAA465.cd3.run1	255	0.7	0.061068592658	0.7	0.061068592658	-9.26181208665	-11.9152061149	0.969324311916	0.216806736084
71375.0	2652255.0	27758.0	18851.0	2652255.0	4000000.0	553.0	11.0	1.7	2.15	1.15	0.0499999999997	7.77	0.39	0.74	0.11	9.23	0.48	2.23	1.54	0.420000000001	AAA465.cd3.X16.Y13.tile.tissue.png	134	1	2000	134	7844a2d09b51df502f4b29e14640ce80	0	0	0	0	0	0	0	0	0	0	0	0	0	/home/dhl_ec/bnelissen/Slides/CD3_manuscript/CD3_slides/AAA465.cd3/AAA465.cd3.run1	255	0.7	0.06	0.7	0.06	-9.42346282401	-12.5205153763	1.60439302269	0.369237861328
138.0	174661.0	85.0	8614.0	174661.0	4000000.0	2.0	17.0	1.26	1.24	1.16	0.0499999999997	6.64	0.38	0.72	0.21	6.83	0.22	2.17	1.53	0.54	AAA465.cd3.X16.Y14.tile.tissue.png	135	1	2000	135	8043bed1b4e3d89a9e156903e7ac7532	0	0	0	0	0	0	0	0	0	0	0	0	0	/home/dhl_ec/bnelissen/Slides/CD3_manuscript/CD3_slides/AAA465.cd3/AAA465.cd3.run1	255	0.7	0.06	0.7	0.06	-6.66665209251	-11.0986202409	0.14380244739	0.0364760412598
171.0	1168060.0	66.0	19725.0	1168060.0	2976000.0	1.0	12.0	0.92	1.01	0.85	0.04	5.05	0.3	0.55	0.12	6.11	0.21	1.71	1.22	0.3	AAA465.cd3.X16.Y15.tile.tissue.png	136	1	2000	136	80ee1258a55fafee77d0c7e34b6633df	0	0	0	0	0	0	0	0	0	0	0	0	0	/home/dhl_ec/bnelissen/Slides/CD3_manuscript/CD3_slides/AAA465.cd3/AAA465.cd3.run1	255	0.7	0.06	0.7	0.06	-6.35426853856	-9.43747320877	0.0829923910678	0.390900179299
57783.0	2111963.0	21167.0	16198.0	2111963.0	4000000.0	407.0	13.0	1.06	1.24	1.15	0.0500000000002	7.48	0.39	0.76	0.14	10.69	0.43	2.65	1.54	0.41	AAA465.cd3.X16.Y2.tile.tissue.png	137	1	2000	137	052c80a2a89a509319546f0437520c00	0	0	0	0	0	0	0	0	0	0	0	0	0	/home/dhl_ec/bnelissen/Slides/CD3_manuscript/CD3_slides/AAA465.cd3/AAA465.cd3.run1	255	0.7	0.06	0.7	0.06	-9.16393478061	-12.4963070119	0.998777287882	0.397134724609
114733.0	3453970.0	39646.0	17891.0	3453970.0	4000000.0	776.0	2.0	0.93	1.2	1.18	0.0500000000002	7.54	0.42	0.75	0.0899999999997	12.06	0.39	2.25	1.53	0.43	AAA465.cd3.X16.Y3.tile.tissue.png	138	1	2000	138	041169dc79221f1ab2157b362553e7b3	0	0	0	0	0	0	0	0	0	0	0	0	0	/home/dhl_ec/bnelissen/Slides/CD3_manuscript/CD3_slides/AAA465.cd3/AAA465.cd3.run1	255	0.7	0.06	0.7	0.06	-9.27242119444	-12.7487838198	1.31017063074	0.748308819824
65619.0	1617310.0	22732.0	22681.0	1617310.0	4000000.0	417.0	12.0	0.9	1.11	1.19	0.0499999999997	7.37	0.41	0.76	0.16	9.06	0.29	2.25	1.54	0.45	AAA465.cd3.X16.Y4.tile.tissue.png	139	1	2000	139	0c3ba163f4583b14782e91692debb8b1	0	0	0	0	0	0	0	0	0	0	0	0	0	/home/dhl_ec/bnelissen/Slides/CD3_manuscript/CD3_slides/AAA465.cd3/AAA465.cd3.run1	255	0.7	0.06	0.7	0.06	-9.26472642167	-12.6339752534	1.47280824196	0.491564426758
0.0	494393.0	0.0	17780.0	494393.0	4000000.0	0.0	20.0	0.93	1.22	1.12	0.0500000000002	6.91	0.38	0.74	0.2	6.1	0.15	2.19	1.53	0.39	AAA465.cd3.X16.Y5.tile.tissue.png	140	1	2000	140	ec5e7afabe550aacf9bb59ddfd4d0ab5	0	0	0	0	0	0	0	0	0	0	0	0	0	/home/dhl_ec/bnelissen/Slides/CD3_manuscript/CD3_slides/AAA465.cd3/AAA465.cd3.run1	255	0.7	0.06	0.7	0.06	0.0	-12.2493701101	0.0222468630409	0.0285606153259
0.0	399351.0	0.0	13275.0	399351.0	4000000.0	0.0	15.0	0.85	1.08	1.18	0.0499999999997	6.6	0.38	0.73	0.2	6.83	0.16	2.19	1.53	0.39	AAA465.cd3.X16.Y6.tile.tissue.png	141	1	2000	141	99d55522e98f7fc48960e13a0d6b7a2d	0	0	0	0	0	0	0	0	0	0	0	0	0	/home/dhl_ec/bnelissen/Slides/CD3_manuscript/CD3_slides/AAA465.cd3/AAA465.cd3.run1	255	0.7	0.06	0.7	0.06	-6.20381991691	-10.922323231	0.0497867175022	0.0469482365723
140.0	2757.0	75.0	340.0	2757.0	4000000.0	2.0	2.0	0.84	1.17	1.13	0.0499999999997	6.89	0.38	0.82	0.22	6.88	0.22	2.07	1.53	0.38	AAA465.cd3.X16.Y7.tile.tissue.png	142	1	2000	142	cdef3b334b3eeb8c13313a273ccb7c5c	0	0	0	0	0	0	0	0	0	0	0	0	0	/home/dhl_ec/bnelissen/Slides/CD3_manuscript/CD3_slides/AAA465.cd3/AAA465.cd3.run1	255	0.7	0.06	0.7	0.06	-8.74940778811	-12.323936005	1.11340036942	0.0586802331543
0.0	3268.0	0.0	256.0	3268.0	4000000.0	0.0	1.0	1.19	1.12	1.13	0.0499999999997	6.51	0.37	0.72	0.22	5.75	0.15	2.05	1.52	0.38	AAA465.cd3.X16.Y8.tile.tissue.png	143	1	2000	143	b2aef4a82faef5d1e231c24513c753ff	0	0	0	0	0	0	0	0	0	0	0	0	0	/home/dhl_ec/bnelissen/Slides/CD3_manuscript/CD3_slides/AAA465.cd3/AAA465.cd3.run1	255	0.7	0.06	0.7	0.06	0.0	-12.7226248748	1.86845452111	0.0530897767944
131.0	63105.0	55.0	2446.0	63105.0	4000000.0	1.0	6.0	0.85	1.12	1.1	0.0500000000002	6.53	0.4	0.74	0.21	6.51	0.219999999999	2.18	1.53	0.54	AAA465.cd3.X16.Y9.tile.tissue.png	144	1	2000	144	9edc32dc1cecde609e3d659ce6347e81	0	0	0	0	0	0	0	0	0	0	0	0	0	/home/dhl_ec/bnelissen/Slides/CD3_manuscript/CD3_slides/AAA465.cd3/AAA465.cd3.run1	255	0.7	0.06	0.7	0.06	-9.10796305175	-12.6577852443	1.77915401127	0.057443362793
74.0	630776.0	41.0	14445.0	630776.0	4000000.0	1.0	13.0	0.849999999999	1.91	1.12	0.0599999999999	6.62	0.38	0.76	0.19	6.95	0.24	2.23	1.52	0.48	AAA465.cd3.X17.Y0.tile.tissue.png	145	1	2000	145	8f3f01cff3514fad2d99226c34d0708f	0	0	0	0	0	0	0	0	0	0	0	0	0	/home/dhl_ec/bnelissen/Slides/CD3_manuscript/CD3_slides/AAA465.cd3/AAA465.cd3.run1	255	0.7	0.06	0.7	0.06	-6.47790354611	-10.2853414941	0.0861797419036	3.5632473291
7562.0	619028.0	3049.0	14301.0	619028.0	4000000.0	63.0	17.0	0.9	1.95	1.13	0.0500000000002	6.73	0.38	0.73	0.19	7.29	0.26	2.18	1.52	0.51	AAA465.cd3.X17.Y1.tile.tissue.png	146	1	2000	146	4e06e5ed2f3a16f33318ea1e8a11c4a8	0	0	0	0	0	0	0	0	0	0	0	0	0	/home/dhl_ec/bnelissen/Slides/CD3_manuscript/CD3_slides/AAA465.cd3/AAA465.cd3.run1	255	0.7	0.06	0.7	0.06	-9.20319900981	-12.2777536835	1.26307622367	0.240960292969
0.0	13300.0	0.0	924.0	13300.0	4000000.0	0.0	3.0	0.9	1.07	1.12	0.0500000000002	6.62	0.38	0.75	0.22	6.51	0.14	2.1	1.53	0.5	AAA465.cd3.X17.Y10.tile.tissue.png	147	1	2000	147	7958d18ef6a7405cfe9e4c3878107cf0	0	0	0	0	0	0	0	0	0	0	0	0	0	/home/dhl_ec/bnelissen/Slides/CD3_manuscript/CD3_slides/AAA465.cd3/AAA465.cd3.run1	255	0.7	0.06	0.7	0.06	-8.46069164134	-12.5807624912	1.47323879911	0.0562796850586
2690.0	481356.0	1386.0	12714.0	481356.0	4000000.0	30.0	11.0	0.83	1.15	1.19	0.0499999999997	7.12	0.38	0.75	0.21	7.18	0.24	2.22	1.52	0.5	AAA465.cd3.X17.Y11.tile.tissue.png	148	1	2000	148	f7b32a82fe403a54836d817c9f6fe468	0	0	0	0	0	0	0	0	0	0	0	0	0	/home/dhl_ec/bnelissen/Slides/CD3_manuscript/CD3_slides/AAA465.cd3/AAA465.cd3.run1	255	0.7	0.06	0.7	0.06	-8.7672641541	-12.504370343	1.072625631	0.125531007813
15827.0	1916540.0	5785.0	14285.0	1916540.0	4000000.0	110.0	7.0	0.81	1.12	1.15	0.0499999999997	7.2	0.6	0.8	0.14	8.19	0.29	2.24	1.53	0.56	AAA465.cd3.X17.Y12.tile.tissue.png	149	1	2000	149	675821390c2d86464c1602c984066477	0	0	0	0	0	0	0	0	0	0	0	0	0	/home/dhl_ec/bnelissen/Slides/CD3_manuscript/CD3_slides/AAA465.cd3/AAA465.cd3.run1	255	0.7	0.06	0.7	0.06	-8.98685190873	-12.0606038374	1.06861357107	0.292187138672
11283.0	3141597.0	5642.0	11822.0	3141597.0	4000000.0	122.0	7.0	1.36	2.68	1.12	0.04	6.55	0.37	0.77	0.0900000000001	9.12	0.34	2.24	1.54	0.42	AAA465.cd3.X17.Y13.tile.tissue.png	150	1	2000	150	982d37d1c6b3d527f7ff2d0642d69a43	0	0	0	0	0	0	0	0	0	0	0	0	0	/home/dhl_ec/bnelissen/Slides/CD3_manuscript/CD3_slides/AAA465.cd3/AAA465.cd3.run1	255	0.7	0.06	0.7	0.06	-8.63559237499	-11.9328992739	0.749856733016	0.184593373047
7547.0	1400895.0	3251.0	18919.0	1400895.0	4000000.0	70.0	14.0	2.54	2.49	1.11	0.0500000000002	6.94	0.39	0.73	0.17	7.76	0.27	2.24	1.53	0.43	AAA465.cd3.X17.Y14.tile.tissue.png	151	1	2000	151	a6ee8317f3e94ea4781cece2a940d3aa	0	0	0	0	0	0	0	0	0	0	0	0	0	/home/dhl_ec/bnelissen/Slides/CD3_manuscript/CD3_slides/AAA465.cd3/AAA465.cd3.run1	255	0.7	0.06	0.7	0.06	-9.03414258634	-12.0806487182	1.20045276486	0.220598579102
0.0	831546.0	0.0	16729.0	831546.0	2976000.0	0.0	12.0	1.83	1.32	0.87	0.04	5.13	0.29	0.54	0.129999999999	5.16	0.15	1.68	1.13	0.3	AAA465.cd3.X17.Y15.tile.tissue.png	152	1	2000	152	38f13c3c254fb3ac08d6db07c0a3345d	0	0	0	0	0	0	0	0	0	0	0	0	0	/home/dhl_ec/bnelissen/Slides/CD3_manuscript/CD3_slides/AAA465.cd3/AAA465.cd3.run1	255	0.7	0.06	0.7	0.06	-4.91105994813	-9.29038479412	0.0388448034957	0.450213552824
20687.0	2766028.0	9537.0	17022.0	2766028.0	4000000.0	206.0	4.0	1.13	1.15	1.17	0.0500000000002	7.38	0.38	0.75	0.110000000001	10.49	0.51	3.49	2.45	0.52	AAA465.cd3.X17.Y2.tile.tissue.png	153	1	2000	153	3d5c0877675b7fc605e52eff694e2b3b	0	0	0	0	0	0	0	0	0	0	0	0	0	/home/dhl_ec/bnelissen/Slides/CD3_manuscript/CD3_slides/AAA465.cd3/AAA465.cd3.run1	255	0.7	0.06	0.7	0.06	-9.29048468761	-12.063163132	1.01475548749	0.383576857422
130059.0	3560115.0	44894.0	10533.0	3560115.0	4000000.0	812.0	3.0	1.25	1.16	1.12	0.0500000000002	7.09	0.37	0.75	0.0699999999997	11.7	0.39	2.23	1.54	0.43	AAA465.cd3.X17.Y3.tile.tissue.png	154	1	2000	154	01af18f9bc64939693651cd78d6fa2c3	0	0	0	0	0	0	0	0	0	0	0	0	0	/home/dhl_ec/bnelissen/Slides/CD3_manuscript/CD3_slides/AAA465.cd3/AAA465.cd3.run1	255	0.7	0.06	0.7	0.06	-8.78974693144	-12.2101176956	0.823838730579	0.583906963013
80401.0	3346850.0	29939.0	13876.0	3346850.0	4000000.0	594.0	4.0	0.96	1.11	1.12	0.0499999999993	6.83	0.38	0.75	0.0899999999992	10.29	0.36	2.22	1.56	0.41	AAA465.cd3.X17.Y4.tile.tissue.png	155	1	2000	155	6c993eb194509fb9567952107a841f83	0	0	0	0	0	0	0	0	0	0	0	0	0	/home/dhl_ec/bnelissen/Slides/CD3_manuscript/CD3_slides/AAA465.cd3/AAA465.cd3.run1	255	0.7	0.06	0.7	0.06	-9.17349435992	-12.4363675252	1.10796476173	0.578983008789
2942.0	1177675.0	1349.0	25789.0	1177675.0	4000000.0	32.0	22.0	0.89	1.5	1.17	0.0500000000002	7.27	0.41	0.759999999999	0.18	7.8	0.26	2.29	1.53	0.38	AAA465.cd3.X17.Y5.tile.tissue.png	156	1	2000	156	57eed01f96970a1912da269f0066ca30	0	0	0	0	0	0	0	0	0	0	0	0	0	/home/dhl_ec/bnelissen/Slides/CD3_manuscript/CD3_slides/AAA465.cd3/AAA465.cd3.run1	255	0.7	0.06	0.7	0.06	-7.72444711973	-11.4356860366	0.675588689524	0.192492982422
1955.0	469703.0	668.0	15516.0	469703.0	4000000.0	11.0	17.0	1.62	2.19	1.12	0.0500000000002	7.08	0.38	0.75	0.200000000001	7.31	0.219999999999	2.21	1.54	0.39	AAA465.cd3.X17.Y6.tile.tissue.png	157	1	2000	157	b3861cccb6727e553491d97fce09a8b8	0	0	0	0	0	0	0	0	0	0	0	0	0	/home/dhl_ec/bnelissen/Slides/CD3_manuscript/CD3_slides/AAA465.cd3/AAA465.cd3.run1	255	0.7	0.06	0.7	0.06	-6.82183115315	-10.4498157827	0.157762986169	0.0614367636719
0.0	18386.0	0.0	1156.0	18386.0	4000000.0	0.0	4.0	2.04	1.14	1.14	0.0500000000002	7.01	0.37	0.740000000001	0.22	6.57	0.139999999999	2.09	1.51	0.39	AAA465.cd3.X17.Y7.tile.tissue.png	158	1	2000	158	39aa2ae12404a2f1be7c64d5b05f0af8	0	0	0	0	0	0	0	0	0	0	0	0	0	/home/dhl_ec/bnelissen/Slides/CD3_manuscript/CD3_slides/AAA465.cd3/AAA465.cd3.run1	255	0.7	0.06	0.7	0.06	-7.56724548056	-12.7412579587	0.448547689298	0.059106519165
0.0	4497.0	0.0	432.0	4497.0	4000000.0	0.0	2.0	1.1	1.04	1.13	0.04	7.0	0.36	0.72	0.21	6.19	0.14	2.09	1.52	0.52	AAA465.cd3.X17.Y8.tile.tissue.png	159	1	2000	159	4a38ee8614e76166ef7dc47eff6eab9c	0	0	0	0	0	0	0	0	0	0	0	0	0	/home/dhl_ec/bnelissen/Slides/CD3_manuscript/CD3_slides/AAA465.cd3/AAA465.cd3.run1	255	0.7	0.06	0.7	0.06	-7.29778177499	-12.4892232048	0.620902283531	0.0511009959717
0.0	17185.0	0.0	1330.0	17185.0	4000000.0	0.0	5.0	0.9	1.05	1.13	0.04	6.59	0.38	0.74	0.21	6.61	0.14	2.09	1.5	0.5	AAA465.cd3.X17.Y9.tile.tissue.png	160	1	2000	160	8200686c068ac543862cea3094e220a8	0	0	0	0	0	0	0	0	0	0	0	0	0	/home/dhl_ec/bnelissen/Slides/CD3_manuscript/CD3_slides/AAA465.cd3/AAA465.cd3.run1	255	0.7	0.06	0.7	0.06	-8.34396589571	-12.6419848317	1.07378463157	0.0572155545654
0.0	330250.0	0.0	7380.0	330250.0	4000000.0	0.0	8.0	1.11	1.06	1.35	0.0500000000002	6.14	0.37	0.71	0.19	5.64	0.14	2.03	1.47	0.62	AAA465.cd3.X18.Y0.tile.tissue.png	161	1	2000	161	539711fe0e65c217b6555c45fd29acdf	0	0	0	0	0	0	0	0	0	0	0	0	0	/home/dhl_ec/bnelissen/Slides/CD3_manuscript/CD3_slides/AAA465.cd3/AAA465.cd3.run1	255	0.7	0.06	0.7	0.06	0.0	-10.1354945985	0.0460967898372	5.83809854761
12658.0	1249428.0	4655.0	19056.0	1249428.0	4000000.0	90.0	20.0	1.51	1.27	1.08	0.0499999999993	7.13	0.389999999999	0.74	0.17	7.95	0.27	2.21	1.49	0.54	AAA465.cd3.X18.Y1.tile.tissue.png	162	1	2000	162	b1ebf973f0ed0f2557bb1163b8f0fd02	0	0	0	0	0	0	0	0	0	0	0	0	0	/home/dhl_ec/bnelissen/Slides/CD3_manuscript/CD3_slides/AAA465.cd3/AAA465.cd3.run1	255	0.7	0.06	0.7	0.06	-9.29149876369	-12.1873028949	1.25105815252	0.227248648438
216.0	37019.0	118.0	1856.0	37019.0	4000000.0	3.0	5.0	0.8	1.01	1.12	0.0500000000002	6.8	0.37	0.719999999999	0.219999999999	6.78	0.21	2.02	1.46	0.52	AAA465.cd3.X18.Y10.tile.tissue.png	163	1	2000	163	5c8b2108c1ce2596359cf1ad1676b5ab	0	0	0	0	0	0	0	0	0	0	0	0	0	/home/dhl_ec/bnelissen/Slides/CD3_manuscript/CD3_slides/AAA465.cd3/AAA465.cd3.run1	255	0.7	0.06	0.7	0.06	-8.52364717607	-12.2643995112	0.841181342678	0.0516232094727
148.0	44398.0	62.0	2118.0	44398.0	4000000.0	2.0	6.0	0.989999999999	1.06	1.1	0.04	6.23	0.36	0.710000000001	0.21	6.33	0.26	2.05	1.46	0.57	AAA465.cd3.X18.Y11.tile.tissue.png	164	1	2000	164	150c5a30d642859d9d83c76019e065d3	0	0	0	0	0	0	0	0	0	0	0	0	0	/home/dhl_ec/bnelissen/Slides/CD3_manuscript/CD3_slides/AAA465.cd3/AAA465.cd3.run1	255	0.7	0.06	0.7	0.06	-8.59768331055	-12.2812770895	0.705928451763	0.051709072998
0.0	73172.0	0.0	4128.0	73172.0	4000000.0	0.0	10.0	1.14	1.01	1.1	0.04	6.42	0.360000000001	0.69	0.200000000001	5.98	0.14	1.99	1.47	0.56	AAA465.cd3.X18.Y12.tile.tissue.png	165	1	2000	165	52da96c7cabf792681060882ddd1d106	0	0	0	0	0	0	0	0	0	0	0	0	0	/home/dhl_ec/bnelissen/Slides/CD3_manuscript/CD3_slides/AAA465.cd3/AAA465.cd3.run1	255	0.7	0.06	0.7	0.06	-6.60503168663	-12.3460022994	0.332255549177	0.0482416561279
0.0	311719.0	0.0	9064.0	311719.0	4000000.0	0.0	11.0	0.83	0.97	1.13	0.04	6.37	0.38	0.73	0.2	6.28	0.139999999999	2.08	1.46	0.67	AAA465.cd3.X18.Y13.tile.tissue.png	166	1	2000	166	bf3f660dfd52cd7af07ef6a91069a264	0	0	0	0	0	0	0	0	0	0	0	0	0	/home/dhl_ec/bnelissen/Slides/CD3_manuscript/CD3_slides/AAA465.cd3/AAA465.cd3.run1	255	0.7	0.06	0.7	0.06	-5.66929731497	-11.8765848323	0.0583275438708	0.039863673584
123.0	669326.0	48.0	15659.0	669326.0	4000000.0	1.0	17.0	0.82	1.0	1.37	0.04	6.2	0.36	0.7	0.18	6.6	0.23	2.09	1.43	0.52	AAA465.cd3.X18.Y14.tile.tissue.png	167	1	2000	167	ae5ca437343a94adbfe21e3c576a5eb3	0	0	0	0	0	0	0	0	0	0	0	0	0	/home/dhl_ec/bnelissen/Slides/CD3_manuscript/CD3_slides/AAA465.cd3/AAA465.cd3.run1	255	0.7	0.06	0.7	0.06	-5.21090009703	-10.8949543354	0.0586904234123	0.0310643078613
0.0	57892.0	0.0	4302.0	57892.0	2976000.0	0.0	11.0	0.630000000001	1.03	0.8	0.04	4.61	0.27	0.52	0.15	4.52	0.11	1.6	1.13	0.28	AAA465.cd3.X18.Y15.tile.tissue.png	168	1	2000	168	9bd6405f40e95b8b06eee420d23d6b8a	0	0	0	0	0	0	0	0	0	0	0	0	0	/home/dhl_ec/bnelissen/Slides/CD3_manuscript/CD3_slides/AAA465.cd3/AAA465.cd3.run1	255	0.7	0.06	0.7	0.06	-6.79141435491	-8.91451885358	0.139425435547	0.395939930988
23452.0	2504619.0	10546.0	24944.0	2504619.0	4000000.0	227.0	8.0	1.26	1.18	1.12	0.0500000000002	6.9	0.37	0.73	0.120000000001	8.71	0.31	2.18	1.47	0.58	AAA465.cd3.X18.Y2.tile.tissue.png	169	1	2000	169	c134ac88985bc7e8b6c5e9aebbf21637	0	0	0	0	0	0	0	0	0	0	0	0	0	/home/dhl_ec/bnelissen/Slides/CD3_manuscript/CD3_slides/AAA465.cd3/AAA465.cd3.run1	255	0.7	0.06	0.7	0.06	-9.22572613791	-12.4222135216	1.25454387233	0.417693751953
58592.0	3132495.0	22094.0	15123.0	3132495.0	4000000.0	410.0	3.0	0.89	1.44	1.1	0.0499999999993	7.55	0.370000000001	0.73	0.0900000000001	9.81	0.34	2.15	1.48	0.410000000001	AAA465.cd3.X18.Y3.tile.tissue.png	170	1	2000	170	f7fe7de733855372ccbe042c1ffccf94	0	0	0	0	0	0	0	0	0	0	0	0	0	/home/dhl_ec/bnelissen/Slides/CD3_manuscript/CD3_slides/AAA465.cd3/AAA465.cd3.run1	255	0.7	0.06	0.7	0.06	-8.73487698772	-12.1169939599	1.21375394679	0.460951833008
87605.0	3811470.0	32397.0	14835.0	3811470.0	4000000.0	623.0	1.0	0.900000000001	1.18	1.06	0.0500000000002	6.65	0.349999999999	0.73	0.0699999999997	10.63	0.379999999999	2.14	1.48	0.410000000001	AAA465.cd3.X18.Y4.tile.tissue.png	171	1	2000	171	fd7d639ee65dd1ea13f26e06681f6eff	0	0	0	0	0	0	0	0	0	0	0	0	0	/home/dhl_ec/bnelissen/Slides/CD3_manuscript/CD3_slides/AAA465.cd3/AAA465.cd3.run1	255	0.7	0.06	0.7	0.06	-9.21021954114	-12.5042478244	1.26437166354	0.559701732056
59288.0	3468466.0	24272.0	22302.0	3468466.0	4000000.0	495.0	10.0	0.950000000001	1.09	1.11	0.0500000000002	7.35	0.37	0.75	0.0799999999999	9.83	0.360000000001	2.19	1.49	0.42	AAA465.cd3.X18.Y5.tile.tissue.png	172	1	2000	172	4d1baf159d1ad7b3dfbad5523ae2b861	0	0	0	0	0	0	0	0	0	0	0	0	0	/home/dhl_ec/bnelissen/Slides/CD3_manuscript/CD3_slides/AAA465.cd3/AAA465.cd3.run1	255	0.7	0.06	0.7	0.06	-8.90476761061	-12.2453288323	1.12962782864	0.567018759033
7503.0	1213553.0	3041.0	22639.0	1213553.0	4000000.0	60.0	14.0	0.849999999999	1.23	1.38	0.04	6.96	0.38	0.74	0.17	7.65	0.259999999999	2.24	1.49	0.41	AAA465.cd3.X18.Y6.tile.tissue.png	173	1	2000	173	207a31b0962956a294474cd3d4b59ef6	0	0	0	0	0	0	0	0	0	0	0	0	0	/home/dhl_ec/bnelissen/Slides/CD3_manuscript/CD3_slides/AAA465.cd3/AAA465.cd3.run1	255	0.7	0.06	0.7	0.06	-8.08996420594	-11.5124587128	0.552384149986	0.162185507812
0.0	1599.0	0.0	178.0	1599.0	4000000.0	0.0	1.0	0.849999999999	1.02	1.13	0.0500000000002	6.92	0.54	0.74	0.22	6.35	0.13	2.03	1.5	0.370000000001	AAA465.cd3.X18.Y7.tile.tissue.png	174	1	2000	174	646c92f7f12a60304ff7bf544a8314dd	0	0	0	0	0	0	0	0	0	0	0	0	0	/home/dhl_ec/bnelissen/Slides/CD3_manuscript/CD3_slides/AAA465.cd3/AAA465.cd3.run1	255	0.7	0.06	0.7	0.06	-6.29263678039	-12.374078422	0.953638189733	0.0551375709229
249.0	12907.0	141.0	1018.0	12907.0	4000000.0	3.0	4.0	0.84	1.02	1.13	0.0500000000002	6.9	0.36	0.73	0.22	6.67	0.2	2.05	1.5	0.52	AAA465.cd3.X18.Y8.tile.tissue.png	175	1	2000	175	439d05128bbc04d1a0216a72ba50404e	0	0	0	0	0	0	0	0	0	0	0	0	0	/home/dhl_ec/bnelissen/Slides/CD3_manuscript/CD3_slides/AAA465.cd3/AAA465.cd3.run1	255	0.7	0.06	0.7	0.06	-8.80798369337	-12.6768449257	2.12698195615	0.0509118500977
0.0	11300.0	0.0	1090.0	11300.0	4000000.0	0.0	5.0	0.8	0.97	1.12	0.0500000000002	6.2	0.349999999999	0.69	0.19	5.94	0.13	1.95	1.46	0.51	AAA465.cd3.X18.Y9.tile.tissue.png	176	1	2000	176	6887f1bb6e4efd5be98224ba3ca38cec	0	0	0	0	0	0	0	0	0	0	0	0	0	/home/dhl_ec/bnelissen/Slides/CD3_manuscript/CD3_slides/AAA465.cd3/AAA465.cd3.run1	255	0.7	0.06	0.7	0.06	-8.52478671016	-12.3859528495	1.95368988407	0.0532143151855
0.0	187053.0	0.0	5782.0	187053.0	4000000.0	0.0	5.0	0.93	0.97	1.09	0.0500000000002	6.18	0.36	0.759999999999	0.2	5.66	0.139999999999	2.0	1.48	0.53	AAA465.cd3.X19.Y0.tile.tissue.png	177	1	2000	177	a2bae1962a34176dbd9706b7e48834e7	0	0	0	0	0	0	0	0	0	0	0	0	0	/home/dhl_ec/bnelissen/Slides/CD3_manuscript/CD3_slides/AAA465.cd3/AAA465.cd3.run1	255	0.7	0.06	0.7	0.06	0.0	-10.0747205334	0.135225857611	4.6891517561
414.0	35773.0	150.0	2500.0	35773.0	4000000.0	2.0	7.0	0.93	1.02	1.09	0.0499999999993	6.22	0.37	0.719999999999	0.2	6.4	0.2	2.0	1.46	0.56	AAA465.cd3.X19.Y1.tile.tissue.png	178	1	2000	178	359899e3bd5741ed85bdef2854377a44	0	0	0	0	0	0	0	0	0	0	0	0	0	/home/dhl_ec/bnelissen/Slides/CD3_manuscript/CD3_slides/AAA465.cd3/AAA465.cd3.run1	255	0.7	0.06	0.7	0.06	-9.32368050207	-12.3512391893	1.56195232838	0.0580729272461
0.0	10219.0	0.0	706.0	10219.0	4000000.0	0.0	2.0	0.85	1.26	1.09	0.04	6.19	0.42	0.71	0.21	5.91	0.12	1.95	1.45	0.56	AAA465.cd3.X19.Y10.tile.tissue.png	179	1	2000	179	944edcbf9d1b506f3f4b5ad68c2117f8	0	0	0	0	0	0	0	0	0	0	0	0	0	/home/dhl_ec/bnelissen/Slides/CD3_manuscript/CD3_slides/AAA465.cd3/AAA465.cd3.run1	255	0.7	0.06	0.7	0.06	-7.83620393397	-12.4260750452	0.747886995246	0.0512721914063
0.0	25382.0	0.0	948.0	25382.0	4000000.0	0.0	2.0	1.01	0.99	1.06	0.0500000000002	6.49	0.370000000001	0.759999999999	0.23	6.36	0.129999999999	2.03	1.49	0.52	AAA465.cd3.X19.Y11.tile.tissue.png	180	1	2000	180	def8f3246986268d4a2a1799e3465227	0	0	0	0	0	0	0	0	0	0	0	0	0	/home/dhl_ec/bnelissen/Slides/CD3_manuscript/CD3_slides/AAA465.cd3/AAA465.cd3.run1	255	0.7	0.06	0.7	0.06	-6.47523946621	-11.6445045729	0.0956927314007	0.0496606678162
354.0	10618.0	135.0	979.0	10618.0	4000000.0	2.0	4.0	0.89	1.22	1.14	0.0500000000002	6.38	0.370000000001	0.76	0.21	6.26	0.200000000001	2.05	1.48	0.52	AAA465.cd3.X19.Y12.tile.tissue.png	181	1	2000	181	5bed01e077239942298ba257f9f44126	0	0	0	0	0	0	0	0	0	0	0	0	0	/home/dhl_ec/bnelissen/Slides/CD3_manuscript/CD3_slides/AAA465.cd3/AAA465.cd3.run1	255	0.7	0.06	0.7	0.06	-9.35544739929	-12.1922468474	1.65448530045	0.0493015715332
192.0	26296.0	120.0	2532.0	26296.0	4000000.0	3.0	9.0	0.809999999999	1.0	1.09	0.0500000000002	6.29	0.37	0.709999999999	0.2	6.37	0.19	1.99	1.44	0.62	AAA465.cd3.X19.Y13.tile.tissue.png	182	1	2000	182	67e6122b7a1d9ae76d01d009a4e9af88	0	0	0	0	0	0	0	0	0	0	0	0	0	/home/dhl_ec/bnelissen/Slides/CD3_manuscript/CD3_slides/AAA465.cd3/AAA465.cd3.run1	255	0.7	0.06	0.7	0.06	-7.58970405368	-11.5820223122	0.301655355679	0.0449208217773
0.0	143447.0	0.0	7832.0	143447.0	4000000.0	0.0	17.0	0.839999999999	1.23	1.07	0.0499999999993	6.9	0.370000000001	0.75	0.21	6.53	0.14	2.12	1.49	0.68	AAA465.cd3.X19.Y14.tile.tissue.png	183	1	2000	183	ac331aed1af476eb6d6b2613413dd324	0	0	0	0	0	0	0	0	0	0	0	0	0	/home/dhl_ec/bnelissen/Slides/CD3_manuscript/CD3_slides/AAA465.cd3/AAA465.cd3.run1	255	0.7	0.06	0.7	0.06	-6.15200515286	-11.2893516642	0.0735640291782	0.040056501709
55.0	131798.0	32.0	5499.0	131798.0	2976000.0	1.0	11.0	1.05	1.43	0.83	0.04	5.3	0.28	0.54	0.17	5.25	0.16	1.57	1.1	0.279999999999	AAA465.cd3.X19.Y15.tile.tissue.png	184	1	2000	184	b2aa8f0adac23983efc4a1f5e0421ef9	0	0	0	0	0	0	0	0	0	0	0	0	0	/home/dhl_ec/bnelissen/Slides/CD3_manuscript/CD3_slides/AAA465.cd3/AAA465.cd3.run1	255	0.7	0.06	0.7	0.06	-6.65884789707	-8.23206745478	0.144321362676	0.353904260123
28040.0	2323676.0	9753.0	14809.0	2323676.0	4000000.0	184.0	5.0	2.22	1.13	1.11	0.0500000000002	6.99	0.36	0.71	0.13	8.37	0.29	2.09	1.47	0.56	AAA465.cd3.X19.Y2.tile.tissue.png	185	1	2000	185	370339dbee4e200249577fba1f7d1056	0	0	0	0	0	0	0	0	0	0	0	0	0	/home/dhl_ec/bnelissen/Slides/CD3_manuscript/CD3_slides/AAA465.cd3/AAA465.cd3.run1	255	0.7	0.06	0.7	0.06	-9.03811461738	-11.9108835265	1.01604047454	0.318039479492
33311.0	2140132.0	10695.0	20983.0	2140132.0	4000000.0	189.0	7.0	2.21	1.06	1.19	0.04	7.05	0.389999999999	0.749999999999	0.139999999999	9.13	0.3	2.18	1.51	0.6	AAA465.cd3.X19.Y3.tile.tissue.png	186	1	2000	186	c6f0c1dad207cb64e7fd0350f568e7c8	0	0	0	0	0	0	0	0	0	0	0	0	0	/home/dhl_ec/bnelissen/Slides/CD3_manuscript/CD3_slides/AAA465.cd3/AAA465.cd3.run1	255	0.7	0.06	0.7	0.06	-8.99255748843	-12.3948771034	1.31695214905	0.566816454102
15908.0	2818169.0	7008.0	19477.0	2818169.0	4000000.0	141.0	7.0	1.6	1.46	1.14	0.0500000000002	6.89	0.389999999999	0.74	0.1	9.32	0.33	2.18	1.47	0.410000000001	AAA465.cd3.X19.Y4.tile.tissue.png	187	1	2000	187	12b98f44b0336387b56d83b1698f58fa	0	0	0	0	0	0	0	0	0	0	0	0	0	/home/dhl_ec/bnelissen/Slides/CD3_manuscript/CD3_slides/AAA465.cd3/AAA465.cd3.run1	255	0.7	0.06	0.7	0.06	-9.03525434246	-11.5372172871	1.24088897009	0.707961822266
114912.0	3952464.0	45170.0	10831.0	3952464.0	4000000.0	861.0	2.0	1.31	1.01	1.07	0.0500000000002	7.11	0.349999999999	0.719999999999	0.0599999999995	10.67	0.38	2.12	1.49	0.42	AAA465.cd3.X19.Y5.tile.tissue.png	188	1	2000	188	57209d075123a9fabf74a403d340542c	0	0	0	0	0	0	0	0	0	0	0	0	0	/home/dhl_ec/bnelissen/Slides/CD3_manuscript/CD3_slides/AAA465.cd3/AAA465.cd3.run1	255	0.7	0.0600541773952	0.7	0.0600541773952	-9.33004722608	-12.2114345085	1.49353668521	0.523557741394
58679.0	3302362.0	24057.0	23808.0	3302362.0	4000000.0	501.0	6.0	1.8	1.36	1.16	0.0500000000002	7.34	0.379999999999	0.750000000001	0.1	10.38	0.34	2.14	1.45	0.400000000001	AAA465.cd3.X19.Y6.tile.tissue.png	189	1	2000	189	d5d4aeeee6b4f5a6b038a05f9c8d9510	0	0	0	0	0	0	0	0	0	0	0	0	0	/home/dhl_ec/bnelissen/Slides/CD3_manuscript/CD3_slides/AAA465.cd3/AAA465.cd3.run1	255	0.7	0.06	0.7	0.06	-9.38982870594	-12.5613413163	1.49277670777	0.628630539062
19581.0	1749126.0	7933.0	22747.0	1749126.0	4000000.0	151.0	9.0	1.33	1.01	1.07	0.04	7.28	0.39	0.73	0.15	8.48	0.28	2.19	1.49	0.4	AAA465.cd3.X19.Y7.tile.tissue.png	190	1	2000	190	09a0ca7bf8bf5681972b3a94a19f64f4	0	0	0	0	0	0	0	0	0	0	0	0	0	/home/dhl_ec/bnelissen/Slides/CD3_manuscript/CD3_slides/AAA465.cd3/AAA465.cd3.run1	255	0.7	0.06	0.7	0.06	-9.09547829275	-12.656475527	1.29116866949	0.315482179687
51.0	7997.0	30.0	480.0	7997.0	4000000.0	1.0	1.0	1.44	1.01	1.14	0.0500000000002	6.91	0.38	0.75	0.22	6.84	0.2	2.03	1.45	0.35	AAA465.cd3.X19.Y8.tile.tissue.png	191	1	2000	191	d5f38667d619972f6ac95c04d32dc475	0	0	0	0	0	0	0	0	0	0	0	0	0	/home/dhl_ec/bnelissen/Slides/CD3_manuscript/CD3_slides/AAA465.cd3/AAA465.cd3.run1	255	0.7	0.06	0.7	0.06	-8.15398481201	-12.6793128745	1.19968620885	0.0551642658691
1420.0	19463.0	281.0	1672.0	19463.0	4000000.0	6.0	7.0	0.92	0.98	1.1	0.0500000000002	6.22	0.35	0.699999999999	0.2	6.32	0.200000000001	2.03	1.49	0.37	AAA465.cd3.X19.Y9.tile.tissue.png	192	1	2000	192	fe3f5c259edba60b340acb075bbde74f	0	0	0	0	0	0	0	0	0	0	0	0	0	/home/dhl_ec/bnelissen/Slides/CD3_manuscript/CD3_slides/AAA465.cd3/AAA465.cd3.run1	255	0.7	0.06	0.7	0.06	-9.2060223586	-12.1967996848	1.8871454669	0.0596197236328
0.0	238302.0	0.0	5697.0	238302.0	4000000.0	0.0	5.0	1.36	1.01	1.21	0.0800000000008	6.69	0.36	0.74	0.2	5.83	0.14	2.05	1.49	0.36	AAA465.cd3.X2.Y0.tile.tissue.png	193	1	2000	193	2fe3eca3fee3abd21b97adc9bcf1c97b	0	0	0	0	0	0	0	0	0	0	0	0	0	/home/dhl_ec/bnelissen/Slides/CD3_manuscript/CD3_slides/AAA465.cd3/AAA465.cd3.run1	255	0.7	0.06	0.7	0.06	0.0	-9.6519575402	0.032112074519	5.03060438123
0.0	2182509.0	0.0	14278.0	2182509.0	4000000.0	0.0	8.0	0.9	1.03	1.11	0.0500000000002	6.67	0.37	0.719999999999	0.13	7.88	0.22	2.18	1.5	0.420000000001	AAA465.cd3.X2.Y1.tile.tissue.png	194	1	2000	194	0edacfc32b9082d82f4a826e53b957ef	0	0	0	0	0	0	0	0	0	0	0	0	0	/home/dhl_ec/bnelissen/Slides/CD3_manuscript/CD3_slides/AAA465.cd3/AAA465.cd3.run1	255	0.7	0.06	0.7	0.06	-8.18702363124	-12.2072819448	0.47514106305	0.295304390625
0.0	531861.0	0.0	10426.0	531861.0	4000000.0	0.0	11.0	1.23	1.02	1.06	0.0500000000002	6.42	0.39	0.71	0.2	6.71	0.16	2.12	1.53	0.38	AAA465.cd3.X2.Y10.tile.tissue.png	195	1	2000	195	5a2ad92a3735c921e52785502aa68082	0	0	0	0	0	0	0	0	0	0	0	0	0	/home/dhl_ec/bnelissen/Slides/CD3_manuscript/CD3_slides/AAA465.cd3/AAA465.cd3.run1	255	0.7	0.06	0.7	0.06	-6.1509806228	-11.4459107949	0.0420421055593	0.0307729919434
20198.0	1600820.0	7209.0	15566.0	1600820.0	4000000.0	134.0	13.0	0.849999999999	1.05	1.12	0.0500000000002	6.45	0.41	0.71	0.14	7.67	0.26	2.11	1.47	0.61	AAA465.cd3.X2.Y11.tile.tissue.png	196	1	2000	196	20eeab8ad5a59463bd1a135167439da5	0	0	0	0	0	0	0	0	0	0	0	0	0	/home/dhl_ec/bnelissen/Slides/CD3_manuscript/CD3_slides/AAA465.cd3/AAA465.cd3.run1	255	0.7	0.06	0.7	0.06	-8.94307781193	-12.0770016348	0.932824860647	0.244717003906
95.0	492814.0	42.0	11379.0	492814.0	4000000.0	1.0	8.0	1.04	1.43	1.09	0.0500000000002	6.19	0.360000000001	0.690000000001	0.179999999999	6.59	0.219999999999	2.07	1.48	0.37	AAA465.cd3.X2.Y12.tile.tissue.png	197	1	2000	197	6a338c0edd7a2d98af8984d73116f650	0	0	0	0	0	0	0	0	0	0	0	0	0	/home/dhl_ec/bnelissen/Slides/CD3_manuscript/CD3_slides/AAA465.cd3/AAA465.cd3.run1	255	0.7	0.06	0.7	0.06	-5.76250588171	-11.2591325266	0.0547638591287	0.0313699694824
163.0	74237.0	88.0	4369.0	74237.0	4000000.0	2.0	11.0	1.2	2.12	1.09	0.04	6.44	0.349999999999	0.7	0.2	6.43	0.2	2.14	1.47	0.42	AAA465.cd3.X2.Y13.tile.tissue.png	198	1	2000	198	481ec40c2470db8ec036a2a53f6f0749	0	0	0	0	0	0	0	0	0	0	0	0	0	/home/dhl_ec/bnelissen/Slides/CD3_manuscript/CD3_slides/AAA465.cd3/AAA465.cd3.run1	255	0.7	0.06	0.7	0.06	-8.26673056239	-11.7066449558	0.452283232049	0.0433338261719
0.0	117603.0	0.0	8297.0	117603.0	4000000.0	0.0	22.0	1.69	1.45	1.08	0.0500000000002	6.5	0.37	0.72	0.21	6.41	0.14	2.08	1.49	0.38	AAA465.cd3.X2.Y14.tile.tissue.png	199	1	2000	199	61ab575f586ba81ded2340a4831ebd1a	0	0	0	0	0	0	0	0	0	0	0	0	0	/home/dhl_ec/bnelissen/Slides/CD3_manuscript/CD3_slides/AAA465.cd3/AAA465.cd3.run1	255	0.7	0.06	0.7	0.06	-7.50332425415	-11.0981218336	0.326921134613	0.0390291005859
0.0	47596.0	0.0	3613.0	47596.0	2976000.0	0.0	8.0	0.66	0.9	0.93	0.0400000000009	5.05	0.27	0.52	0.15	4.38	0.1	1.48	1.07	0.27	AAA465.cd3.X2.Y15.tile.tissue.png	200	1	2000	200	494a5a3666cec271b71cd09487ba7bc9	0	0	0	0	0	0	0	0	0	0	0	0	0	/home/dhl_ec/bnelissen/Slides/CD3_manuscript/CD3_slides/AAA465.cd3/AAA465.cd3.run1	255	0.7	0.06	0.7	0.06	-7.22909095448	-8.75601063782	0.212133518172	0.389779948409
0.0	3747363.0	0.0	12723.0	3747363.0	4000000.0	0.0	1.0	0.919999999999	1.19	1.07	0.0500000000002	8.2	0.360000000001	0.690000000001	0.0700000000006	8.68	0.280000000001	2.18	1.48	0.549999999999	AAA465.cd3.X2.Y2.tile.tissue.png	201	1	2000	201	57e468af3a5e49cf074883d17cc01c2f	0	0	0	0	0	0	0	0	0	0	0	0	0	/home/dhl_ec/bnelissen/Slides/CD3_manuscript/CD3_slides/AAA465.cd3/AAA465.cd3.run1	255	0.7	0.06	0.7	0.06	-7.37415382955	-12.7032681122	0.232872921471	0.157525991211
1374.0	3485296.0	433.0	15778.0	3485296.0	4000000.0	8.0	3.0	0.88	1.08	1.12	0.0500000000002	6.86	0.379999999999	0.72	0.0899999999992	9.33	0.339999999999	2.22	1.51	0.68	AAA465.cd3.X2.Y3.tile.tissue.png	202	1	2000	202	c18829af5eab3493af529350ce2ced0a	0	0	0	0	0	0	0	0	0	0	0	0	0	/home/dhl_ec/bnelissen/Slides/CD3_manuscript/CD3_slides/AAA465.cd3/AAA465.cd3.run1	255	0.7	0.06	0.7	0.06	-7.70734159766	-10.8005890769	0.140349498332	0.0510854807129
49681.0	1976082.0	16982.0	35783.0	1976082.0	4000000.0	309.0	18.0	0.9	1.06	1.13	0.0500000000002	7.49	0.4	0.75	0.139999999999	9.36	0.3	2.26	1.51	0.6	AAA465.cd3.X2.Y4.tile.tissue.png	203	1	2000	203	d908814892e626570e80e9cf5b16f6cc	0	0	0	0	0	0	0	0	0	0	0	0	0	/home/dhl_ec/bnelissen/Slides/CD3_manuscript/CD3_slides/AAA465.cd3/AAA465.cd3.run1	255	0.7	0.06	0.7	0.06	-8.50134352201	-11.9220004547	1.01421360823	0.732423142578
0.0	1072963.0	0.0	19300.0	1072963.0	4000000.0	0.0	15.0	0.88	1.05	1.09	0.0500000000002	6.28	0.370000000001	0.700000000001	0.16	6.73	0.169999999999	2.18	1.47	0.52	AAA465.cd3.X2.Y5.tile.tissue.png	204	1	2000	204	28ba7cc3a269b180935e8deb1cf8df7b	0	0	0	0	0	0	0	0	0	0	0	0	0	/home/dhl_ec/bnelissen/Slides/CD3_manuscript/CD3_slides/AAA465.cd3/AAA465.cd3.run1	255	0.7	0.06	0.7	0.06	-5.27375996208	-11.4675345426	0.0467318900349	0.0319281323242
4656.0	1169813.0	1590.0	17856.0	1169813.0	4000000.0	30.0	12.0	0.83	1.13	1.14	0.0499999999993	10.16	0.36	0.69	0.16	7.09	0.24	2.12	1.45	0.559999999999	AAA465.cd3.X2.Y6.tile.tissue.png	205	1	2000	205	5cb5cdce77aafef89b898a5cc548e2ef	0	0	0	0	0	0	0	0	0	0	0	0	0	/home/dhl_ec/bnelissen/Slides/CD3_manuscript/CD3_slides/AAA465.cd3/AAA465.cd3.run1	255	0.7	0.06	0.7	0.06	-7.12846670088	-10.6567807499	0.173490652573	0.0812084726563
14784.0	1760247.0	4952.0	21087.0	1760247.0	4000000.0	88.0	7.0	0.87	1.02	1.12	0.04	6.82	0.360000000001	0.690000000001	0.139999999999	7.82	0.27	2.17	1.46	0.929999999999	AAA465.cd3.X2.Y7.tile.tissue.png	206	1	2000	206	97058b1efca52c92af5009cf0f1868a6	0	0	0	0	0	0	0	0	0	0	0	0	0	/home/dhl_ec/bnelissen/Slides/CD3_manuscript/CD3_slides/AAA465.cd3/AAA465.cd3.run1	255	0.7	0.06	0.7	0.06	-8.48020659424	-11.6032520582	0.500603346871	0.198352568359
10901.0	1824847.0	4441.0	13805.0	1824847.0	4000000.0	81.0	10.0	0.92	1.06	1.06	0.0500000000002	6.45	0.37	0.73	0.14	8.09	0.28	2.23	1.49	0.57	AAA465.cd3.X2.Y8.tile.tissue.png	207	1	2000	207	bfab84edbe9db7e62334c47b4f61a8b9	0	0	0	0	0	0	0	0	0	0	0	0	0	/home/dhl_ec/bnelissen/Slides/CD3_manuscript/CD3_slides/AAA465.cd3/AAA465.cd3.run1	255	0.7	0.06	0.7	0.06	-8.52287513321	-12.1700059815	0.729416325318	0.257458081055
46241.0	2870631.0	16469.0	12424.0	2870631.0	4000000.0	297.0	4.0	1.89	2.3	1.11	0.04	6.68	0.37	0.719999999999	0.1	9.46	0.32	2.09	1.44	0.559999999999	AAA465.cd3.X2.Y9.tile.tissue.png	208	1	2000	208	69e989efed6a3a7815410d194d567c1c	0	0	0	0	0	0	0	0	0	0	0	0	0	/home/dhl_ec/bnelissen/Slides/CD3_manuscript/CD3_slides/AAA465.cd3/AAA465.cd3.run1	255	0.7	0.06	0.7	0.06	-9.13820212463	-12.144652589	1.29114271241	0.514709782227
144.0	362541.0	58.0	6917.0	362541.0	4000000.0	1.0	7.0	0.82	1.0	1.13	0.0599999999995	6.32	0.37	0.75	0.19	6.66	0.21	2.03	1.49	0.37	AAA465.cd3.X20.Y0.tile.tissue.png	209	1	2000	209	b3efa2491beb2f857e1ccc6c4041841e	0	0	0	0	0	0	0	0	0	0	0	0	0	/home/dhl_ec/bnelissen/Slides/CD3_manuscript/CD3_slides/AAA465.cd3/AAA465.cd3.run1	255	0.7	0.06	0.7	0.06	-5.8102861346	-9.49107071711	0.158343456921	3.32347844629
13656.0	233946.0	4621.0	9368.0	233946.0	4000000.0	79.0	12.0	0.88	1.3	1.12	0.04	6.55	0.360000000001	0.679999999999	0.190000000001	6.61	0.21	2.17	1.46	0.36	AAA465.cd3.X20.Y1.tile.tissue.png	210	1	2000	210	92bac2b41ebe87240df5551ca1580917	0	0	0	0	0	0	0	0	0	0	0	0	0	/home/dhl_ec/bnelissen/Slides/CD3_manuscript/CD3_slides/AAA465.cd3/AAA465.cd3.run1	255	0.7	0.06	0.7	0.06	-9.47075324323	-12.7923902066	1.96328475031	0.122873339844
0.0	21845.0	0.0	1396.0	21845.0	4000000.0	0.0	4.0	0.950000000001	1.03	1.1	0.0500000000002	6.34	0.37	0.7	0.21	5.56	0.13	2.04	1.52	0.39	AAA465.cd3.X20.Y10.tile.tissue.png	211	1	2000	211	03e65729eb9a5880700a8d622b8b2a77	0	0	0	0	0	0	0	0	0	0	0	0	0	/home/dhl_ec/bnelissen/Slides/CD3_manuscript/CD3_slides/AAA465.cd3/AAA465.cd3.run1	255	0.7	0.06	0.7	0.06	0.0	-11.8955973694	0.202726372954	0.0503350413818
72.0	15733.0	55.0	1604.0	15733.0	4000000.0	1.0	7.0	1.17	1.03	1.08	0.04	6.23	0.34	0.7	0.200000000001	6.23	0.2	2.03	1.48	0.440000000001	AAA465.cd3.X20.Y11.tile.tissue.png	212	1	2000	212	6e66f7c1eeba8b63cdb09290324a0819	0	0	0	0	0	0	0	0	0	0	0	0	0	/home/dhl_ec/bnelissen/Slides/CD3_manuscript/CD3_slides/AAA465.cd3/AAA465.cd3.run1	255	0.7	0.06	0.7	0.06	-8.25055091597	-12.0216388635	0.581227546865	0.0470941740723
0.0	3298.0	0.0	300.0	3298.0	4000000.0	0.0	1.0	1.61	1.11	1.16	0.0500000000002	6.27	0.36	0.699999999999	0.200000000001	5.44	0.13	1.93	1.44	0.36	AAA465.cd3.X20.Y12.tile.tissue.png	213	1	2000	213	89c520108bbd7e465106394e7b6f2905	0	0	0	0	0	0	0	0	0	0	0	0	0	/home/dhl_ec/bnelissen/Slides/CD3_manuscript/CD3_slides/AAA465.cd3/AAA465.cd3.run1	255	0.7	0.06	0.7	0.06	0.0	-11.94792264	0.0175753825357	0.0429882893372
0.0	61848.0	0.0	4843.0	61848.0	4000000.0	0.0	10.0	1.0	1.01	1.15	0.04	6.28	0.37	0.72	0.2	6.0	0.13	1.96	1.43	0.360000000001	AAA465.cd3.X20.Y13.tile.tissue.png	214	1	2000	214	911cd2f1563472889a456fd7164632d8	0	0	0	0	0	0	0	0	0	0	0	0	0	/home/dhl_ec/bnelissen/Slides/CD3_manuscript/CD3_slides/AAA465.cd3/AAA465.cd3.run1	255	0.7	0.06	0.7	0.06	-6.72267389563	-11.2282612642	0.193380132761	0.0446351657715
0.0	199292.0	0.0	8058.0	199292.0	4000000.0	0.0	13.0	0.94	0.990000000001	1.1	0.04	6.24	0.36	0.69	0.2	5.92	0.13	2.13	1.49	0.4	AAA465.cd3.X20.Y14.tile.tissue.png	215	1	2000	215	0319c6c12cd37f6425612a8c86649ea2	0	0	0	0	0	0	0	0	0	0	0	0	0	/home/dhl_ec/bnelissen/Slides/CD3_manuscript/CD3_slides/AAA465.cd3/AAA465.cd3.run1	255	0.7	0.06	0.7	0.06	-5.8432178202	-11.416659091	0.0324094759497	0.0355948831177
0.0	133834.0	0.0	5869.0	133834.0	2976000.0	0.0	12.0	0.799999999999	0.93	0.8	0.04	5.15	0.28	0.55	0.16	4.86	0.1	1.55	1.11	0.29	AAA465.cd3.X20.Y15.tile.tissue.png	216	1	2000	216	7170b7b1e6447e97cbf3237571983628	0	0	0	0	0	0	0	0	0	0	0	0	0	/home/dhl_ec/bnelissen/Slides/CD3_manuscript/CD3_slides/AAA465.cd3/AAA465.cd3.run1	255	0.7	0.06	0.7	0.06	-6.72092548409	-9.24337223925	0.135871399783	0.446611396379
3115.0	86458.0	1123.0	4578.0	86458.0	4000000.0	20.0	10.0	0.92	1.57	1.1	0.04	6.36	0.36	0.700000000001	0.2	6.33	0.21	2.01	1.42	0.35	AAA465.cd3.X20.Y2.tile.tissue.png	217	1	2000	217	12608fb4c4f5db3bd28bfa3e1e01ec67	0	0	0	0	0	0	0	0	0	0	0	0	0	/home/dhl_ec/bnelissen/Slides/CD3_manuscript/CD3_slides/AAA465.cd3/AAA465.cd3.run1	255	0.7	0.06	0.7	0.06	-9.14514650876	-12.2603038305	1.42334464872	0.0795218769531
504.0	594541.0	160.0	12687.0	594541.0	4000000.0	3.0	12.0	1.0	1.01	1.12	0.0500000000002	7.55	0.39	0.809999999999	0.19	6.94	0.22	2.03	1.42	0.37	AAA465.cd3.X20.Y3.tile.tissue.png	218	1	2000	218	3142f2c6985f16323d663f6e2e47ee14	0	0	0	0	0	0	0	0	0	0	0	0	0	/home/dhl_ec/bnelissen/Slides/CD3_manuscript/CD3_slides/AAA465.cd3/AAA465.cd3.run1	255	0.7	0.06	0.7	0.06	-6.34591335121	-10.8863286679	0.137676361698	0.273516992187
64921.0	2694665.0	25480.0	15604.0	2694665.0	4000000.0	498.0	7.0	0.87	1.23	1.09	0.04	9.11	0.36	0.699999999999	0.1	9.35	0.320000000001	2.11	1.45	0.389999999999	AAA465.cd3.X20.Y4.tile.tissue.png	219	1	2000	219	1a539d044ad798880dc3ce242f7e8db0	0	0	0	0	0	0	0	0	0	0	0	0	0	/home/dhl_ec/bnelissen/Slides/CD3_manuscript/CD3_slides/AAA465.cd3/AAA465.cd3.run1	255	0.7	0.06	0.7	0.06	-9.06218614315	-12.3852146493	1.39774503537	0.684943352539
50790.0	2823299.0	19046.0	20937.0	2823299.0	4000000.0	365.0	5.0	0.900000000001	1.02	1.05	0.0500000000002	6.64	0.5	0.82	0.0999999999995	8.85	0.339999999999	2.16	1.48	0.410000000001	AAA465.cd3.X20.Y5.tile.tissue.png	220	1	2000	220	3b38a70ce8fe86cd21e65bc5622febae	0	0	0	0	0	0	0	0	0	0	0	0	0	/home/dhl_ec/bnelissen/Slides/CD3_manuscript/CD3_slides/AAA465.cd3/AAA465.cd3.run1	255	0.7	0.06	0.7	0.06	-8.89613402554	-12.3965806791	1.43332378071	0.649904781982
128000.0	3431392.0	46003.0	26856.0	3431392.0	4000000.0	888.0	10.0	0.94	1.07	1.11	0.0500000000002	6.79	0.38	0.74	0.0699999999997	10.39	0.36	2.16	1.48	0.409999999999	AAA465.cd3.X20.Y6.tile.tissue.png	221	1	2000	221	792662181ebba4a3a2a3524f2d0f40c8	0	0	0	0	0	0	0	0	0	0	0	0	0	/home/dhl_ec/bnelissen/Slides/CD3_manuscript/CD3_slides/AAA465.cd3/AAA465.cd3.run1	255	0.7	0.06	0.7	0.06	-9.25775213235	-12.766485275	1.39253355845	0.674974079834
31522.0	3068469.0	14143.0	32395.0	3068469.0	4000000.0	305.0	15.0	0.92	1.08	1.08	0.0500000000002	6.72	0.37	0.709999999999	0.0899999999992	8.98	0.33	2.19	1.47	0.41	AAA465.cd3.X20.Y7.tile.tissue.png	222	1	2000	222	46e812dd2789fff7b15268e6befefae2	0	0	0	0	0	0	0	0	0	0	0	0	0	/home/dhl_ec/bnelissen/Slides/CD3_manuscript/CD3_slides/AAA465.cd3/AAA465.cd3.run1	255	0.7	0.06	0.7	0.06	-9.06593653439	-12.6943331061	1.33224518513	0.360645210937
9495.0	829062.0	3721.0	25108.0	829062.0	4000000.0	75.0	19.0	0.969999999999	1.06	1.08	0.0499999999993	6.67	0.370000000001	0.71	0.18	7.13	0.24	2.15	1.55	0.52	AAA465.cd3.X20.Y8.tile.tissue.png	223	1	2000	223	6da9647778ef9cd711888f78d54fdc1f	0	0	0	0	0	0	0	0	0	0	0	0	0	/home/dhl_ec/bnelissen/Slides/CD3_manuscript/CD3_slides/AAA465.cd3/AAA465.cd3.run1	255	0.7	0.06	0.7	0.06	-9.30191700102	-12.7240896092	1.92524742444	0.169765634766
0.0	2177.0	0.0	208.0	2177.0	4000000.0	0.0	1.0	0.83	1.05	1.08	0.04	6.39	0.360000000001	0.7	0.2	5.79	0.21	2.13	1.49	0.360000000001	AAA465.cd3.X20.Y9.tile.tissue.png	224	1	2000	224	f095c6dfa82a6f6e793ca9e7cf5fb208	0	0	0	0	0	0	0	0	0	0	0	0	0	/home/dhl_ec/bnelissen/Slides/CD3_manuscript/CD3_slides/AAA465.cd3/AAA465.cd3.run1	255	0.7	0.06	0.7	0.06	0.0	-12.4308674496	1.95269256718	0.0465049456787
109.0	461840.0	47.0	9145.0	461840.0	4000000.0	1.0	10.0	0.81	0.96	1.09	0.0499999999993	6.03	0.36	0.72	0.179999999999	6.57	0.219999999999	2.16	1.5	0.64	AAA465.cd3.X21.Y0.tile.tissue.png	225	1	2000	225	50012b83e9fd016480ceff997563e944	0	0	0	0	0	0	0	0	0	0	0	0	0	/home/dhl_ec/bnelissen/Slides/CD3_manuscript/CD3_slides/AAA465.cd3/AAA465.cd3.run1	255	0.7	0.06	0.7	0.06	-6.00022973706	-9.8342473603	0.0725097668307	3.9268128457
0.0	51067.0	0.0	2640.0	51067.0	4000000.0	0.0	5.0	0.97	1.0	1.09	0.04	6.0	0.349999999999	0.7	0.200000000001	5.79	0.139999999999	2.13	1.48	0.57	AAA465.cd3.X21.Y1.tile.tissue.png	226	1	2000	226	4f6828a7135ce55977176462c66369bc	0	0	0	0	0	0	0	0	0	0	0	0	0	/home/dhl_ec/bnelissen/Slides/CD3_manuscript/CD3_slides/AAA465.cd3/AAA465.cd3.run1	255	0.7	0.06	0.7	0.06	-8.35361308294	-12.4769124171	1.18957260682	0.0783934648437
0.0	4973.0	0.0	486.0	4973.0	4000000.0	0.0	2.0	0.85	0.99	1.08	0.04	5.99	0.35	0.69	0.2	5.78	0.13	2.22	1.45	0.53	AAA465.cd3.X21.Y10.tile.tissue.png	227	1	2000	227	05a6fce74b4908a42cb887af27f68bf1	0	0	0	0	0	0	0	0	0	0	0	0	0	/home/dhl_ec/bnelissen/Slides/CD3_manuscript/CD3_slides/AAA465.cd3/AAA465.cd3.run1	255	0.7	0.06	0.7	0.06	0.0	-12.0540014913	0.0565440340731	0.0474628824768
0.0	34819.0	0.0	2848.0	34819.0	4000000.0	0.0	7.0	0.84	1.02	1.1	0.0500000000002	6.76	0.37	0.72	0.22	6.33	0.13	2.1	1.52	0.73	AAA465.cd3.X21.Y11.tile.tissue.png	228	1	2000	228	e2fab17c5a8999837c6a88c2343c77fe	0	0	0	0	0	0	0	0	0	0	0	0	0	/home/dhl_ec/bnelissen/Slides/CD3_manuscript/CD3_slides/AAA465.cd3/AAA465.cd3.run1	255	0.7	0.06	0.7	0.06	-6.92874655647	-11.6950428057	0.46045550485	0.0448721904297
0.0	20933.0	0.0	1937.0	20933.0	4000000.0	0.0	6.0	0.82	0.979999999999	1.07	0.0500000000002	6.78	0.37	0.72	0.22	6.3	0.13	2.05	1.49	0.5	AAA465.cd3.X21.Y12.tile.tissue.png	229	1	2000	229	23424577f7d168981ee833d9e155f75c	0	0	0	0	0	0	0	0	0	0	0	0	0	/home/dhl_ec/bnelissen/Slides/CD3_manuscript/CD3_slides/AAA465.cd3/AAA465.cd3.run1	255	0.7	0.06	0.7	0.06	-7.44394044252	-12.1184912594	0.476042781775	0.044567994751
264.0	36545.0	104.0	3474.0	36545.0	4000000.0	1.0	14.0	0.839999999999	1.27	1.1	0.0499999999993	6.05	0.35	0.679999999999	0.2	6.07	0.190000000001	1.97	1.44	0.86	AAA465.cd3.X21.Y13.tile.tissue.png	230	1	2000	230	6f29f763744325063a5459c0a065446d	0	0	0	0	0	0	0	0	0	0	0	0	0	/home/dhl_ec/bnelissen/Slides/CD3_manuscript/CD3_slides/AAA465.cd3/AAA465.cd3.run1	255	0.7	0.06	0.7	0.06	-8.29064926707	-11.8897549606	0.842082764493	0.0463364145508
0.0	193203.0	0.0	9928.0	193203.0	4000000.0	0.0	16.0	1.59	1.6	1.1	0.04	6.23	0.38	0.74	0.22	6.46	0.14	2.12	1.48	0.580000000001	AAA465.cd3.X21.Y14.tile.tissue.png	231	1	2000	231	a0343bd7019ca1ee2e73d002b8605f1b	0	0	0	0	0	0	0	0	0	0	0	0	0	/home/dhl_ec/bnelissen/Slides/CD3_manuscript/CD3_slides/AAA465.cd3/AAA465.cd3.run1	255	0.7	0.06	0.7	0.06	-5.26231772084	-10.9041725757	0.0922068869291	0.0385657602539
0.0	158760.0	0.0	6627.0	158760.0	2976000.0	0.0	9.0	0.630000000001	0.78	0.83	0.04	5.18	0.29	0.549999999999	0.15	4.53	0.11	1.58	1.1	0.28	AAA465.cd3.X21.Y15.tile.tissue.png	232	1	2000	232	6d761e26e7f0dfe804f78bc70da11342	0	0	0	0	0	0	0	0	0	0	0	0	0	/home/dhl_ec/bnelissen/Slides/CD3_manuscript/CD3_slides/AAA465.cd3/AAA465.cd3.run1	255	0.7	0.06	0.7	0.06	0.0	-8.86643374128	0.0817733676225	0.495058141729
18329.0	204581.0	6011.0	8347.0	204581.0	4000000.0	111.0	6.0	0.86	1.02	1.1	0.04	6.97	0.38	0.720000000001	0.22	7.11	0.21	2.15	1.5	0.58	AAA465.cd3.X21.Y2.tile.tissue.png	233	1	2000	233	6771592fa745d04293c921e8dab048fe	0	0	0	0	0	0	0	0	0	0	0	0	0	/home/dhl_ec/bnelissen/Slides/CD3_manuscript/CD3_slides/AAA465.cd3/AAA465.cd3.run1	255	0.7	0.06	0.7	0.06	-9.26066246345	-12.8530465822	2.06955829123	0.126442441406
268.0	47245.0	117.0	3073.0	47245.0	4000000.0	2.0	6.0	0.92	1.0	1.12	0.0500000000002	6.54	0.37	0.73	0.21	6.74	0.22	2.34	1.46	0.52	AAA465.cd3.X21.Y3.tile.tissue.png	234	1	2000	234	d6a05bbfea00fbbfc4355fd1379d9921	0	0	0	0	0	0	0	0	0	0	0	0	0	/home/dhl_ec/bnelissen/Slides/CD3_manuscript/CD3_slides/AAA465.cd3/AAA465.cd3.run1	255	0.7	0.06	0.7	0.06	-7.80453673112	-11.8277555247	0.635419081645	0.0539463325195
15990.0	781837.0	5630.0	15881.0	781837.0	4000000.0	96.0	15.0	1.2	1.13	1.13	0.0500000000002	7.09	0.349999999999	0.690000000001	0.17	7.03	0.22	2.08	1.46	0.54	AAA465.cd3.X21.Y4.tile.tissue.png	235	1	2000	235	553c3fcf4dbfe6e6d23b305d24ae1676	0	0	0	0	0	0	0	0	0	0	0	0	0	/home/dhl_ec/bnelissen/Slides/CD3_manuscript/CD3_slides/AAA465.cd3/AAA465.cd3.run1	255	0.7	0.06	0.7	0.06	-9.02789830632	-12.3451247583	1.30588889888	0.29734340625
55416.0	2970499.0	21290.0	18044.0	2970499.0	4000000.0	417.0	9.0	1.34	1.16	1.09	0.0500000000002	6.17	0.35	0.76	0.0900000000001	8.94	0.320000000001	2.08	1.42	1.06	AAA465.cd3.X21.Y5.tile.tissue.png	236	1	2000	236	dbbc4ba33be93c0789cdfff2b2243c7f	0	0	0	0	0	0	0	0	0	0	0	0	0	/home/dhl_ec/bnelissen/Slides/CD3_manuscript/CD3_slides/AAA465.cd3/AAA465.cd3.run1	255	0.7	0.06	0.7	0.06	-9.08259994062	-12.0915392821	1.16411881181	0.670626111328
37994.0	1987663.0	13713.0	22629.0	1987663.0	4000000.0	252.0	13.0	1.78	2.77	1.52	0.04	6.58	0.35	0.69	0.13	7.96	0.28	2.1	1.43	0.519999999999	AAA465.cd3.X21.Y6.tile.tissue.png	237	1	2000	237	0bade76620c0465310e7ece9625e50e8	0	0	0	0	0	0	0	0	0	0	0	0	0	/home/dhl_ec/bnelissen/Slides/CD3_manuscript/CD3_slides/AAA465.cd3/AAA465.cd3.run1	255	0.7	0.06	0.7	0.06	-8.90399625747	-12.5738078438	1.40277438642	0.551267535156
11651.0	1429781.0	5131.0	33620.0	1429781.0	4000000.0	105.0	15.0	2.59	2.12	1.02	0.04	6.54	0.39	0.72	0.16	7.86	0.27	2.23	1.48	0.57	AAA465.cd3.X21.Y7.tile.tissue.png	238	1	2000	238	bbda0b4c68217cc320790b0df767bf2a	0	0	0	0	0	0	0	0	0	0	0	0	0	/home/dhl_ec/bnelissen/Slides/CD3_manuscript/CD3_slides/AAA465.cd3/AAA465.cd3.run1	255	0.7	0.06	0.7	0.06	-9.04818763548	-12.6188095272	1.27560748092	0.223369927734
21619.0	2342389.0	9174.0	35409.0	2342389.0	4000000.0	184.0	16.0	1.02	1.31	1.07	0.04	6.8	0.62	0.7	0.110000000001	8.1	0.29	2.17	1.47	0.54	AAA465.cd3.X21.Y8.tile.tissue.png	239	1	2000	239	bec57f22b8d238cfae8a6eafd0924b67	0	0	0	0	0	0	0	0	0	0	0	0	0	/home/dhl_ec/bnelissen/Slides/CD3_manuscript/CD3_slides/AAA465.cd3/AAA465.cd3.run1	255	0.7	0.06	0.7	0.06	-8.83981530231	-12.5887042332	1.07059790335	0.245284029297
44983.0	1016654.0	18207.0	16620.0	1016654.0	4000000.0	356.0	10.0	0.959999999999	1.25	1.1	0.0500000000002	6.48	0.36	0.690000000001	0.16	7.53	0.25	2.14	1.48	0.6	AAA465.cd3.X21.Y9.tile.tissue.png	240	1	2000	240	966d3d1817a9b749f279e33d2b9208ac	0	0	0	0	0	0	0	0	0	0	0	0	0	/home/dhl_ec/bnelissen/Slides/CD3_manuscript/CD3_slides/AAA465.cd3/AAA465.cd3.run1	255	0.7	0.06	0.7	0.06	-9.43521634292	-12.7331753362	1.9020287797	0.234770210938
54.0	788877.0	37.0	17445.0	788877.0	4000000.0	1.0	15.0	0.929999999999	1.14	1.12	0.0500000000002	6.4	0.37	0.739999999999	0.18	6.98	0.240000000001	2.18	1.51	0.52	AAA465.cd3.X22.Y0.tile.tissue.png	241	1	2000	241	2800531fbf332be5568146aba9bd394d	0	0	0	0	0	0	0	0	0	0	0	0	0	/home/dhl_ec/bnelissen/Slides/CD3_manuscript/CD3_slides/AAA465.cd3/AAA465.cd3.run1	255	0.7	0.06	0.7	0.06	-6.61304962857	-10.6091920348	0.0728699685272	3.66937627734
0.0	48221.0	0.0	2282.0	48221.0	4000000.0	0.0	5.0	0.98	1.12	1.13	0.0500000000002	6.38	0.469999999999	0.850000000001	0.21	5.81	0.13	1.96	1.43	1.11	AAA465.cd3.X22.Y1.tile.tissue.png	242	1	2000	242	ffbff51bc56a5a97659977a3340e8635	0	0	0	0	0	0	0	0	0	0	0	0	0	/home/dhl_ec/bnelissen/Slides/CD3_manuscript/CD3_slides/AAA465.cd3/AAA465.cd3.run1	255	0.7	0.06	0.7	0.06	-7.32580783371	-11.386681212	0.377936289899	0.0901490467529
0.0	111628.0	0.0	5126.0	111628.0	4000000.0	0.0	12.0	1.85	1.12	1.07	0.0500000000002	6.44	0.37	0.710000000001	0.22	6.4	0.139999999999	2.11	1.51	0.56	AAA465.cd3.X22.Y10.tile.tissue.png	243	1	2000	243	437eb1e9da945ea8afddf1deef61cc91	0	0	0	0	0	0	0	0	0	0	0	0	0	/home/dhl_ec/bnelissen/Slides/CD3_manuscript/CD3_slides/AAA465.cd3/AAA465.cd3.run1	255	0.7	0.06	0.7	0.06	-6.59854985272	-11.0347755686	0.093408372693	0.0352127017822
1141.0	61245.0	327.0	3542.0	61245.0	4000000.0	4.0	10.0	0.929999999999	1.54	1.13	0.0500000000002	6.84	0.349999999999	0.690000000001	0.190000000001	6.09	0.19	1.99	1.43	0.69	AAA465.cd3.X22.Y11.tile.tissue.png	244	1	2000	244	47a43d4fe39d5e5de9149f2f6e51624b	0	0	0	0	0	0	0	0	0	0	0	0	0	/home/dhl_ec/bnelissen/Slides/CD3_manuscript/CD3_slides/AAA465.cd3/AAA465.cd3.run1	255	0.7	0.06	0.7	0.06	-7.83649374067	-11.4086880298	0.529751458465	0.0508606762695
321.0	104596.0	150.0	5922.0	104596.0	4000000.0	3.0	11.0	1.98	1.79	1.15	0.04	6.11	0.34	0.68	0.2	6.1	0.2	1.98	1.43	0.51	AAA465.cd3.X22.Y12.tile.tissue.png	245	1	2000	245	5d07b051297423764b60c00dfdf1da1f	0	0	0	0	0	0	0	0	0	0	0	0	0	/home/dhl_ec/bnelissen/Slides/CD3_manuscript/CD3_slides/AAA465.cd3/AAA465.cd3.run1	255	0.7	0.06	0.7	0.06	-6.61054423924	-11.0076552803	0.137936103856	0.0412749169922
60.0	52446.0	41.0	4670.0	52446.0	4000000.0	1.0	15.0	2.36	1.38	1.34	0.0500000000002	6.16	0.35	0.69	0.190000000001	6.64	0.21	2.08	1.48	0.500000000001	AAA465.cd3.X22.Y13.tile.tissue.png	246	1	2000	246	860d23d3af53cd931ee221cb92e3bf8f	0	0	0	0	0	0	0	0	0	0	0	0	0	/home/dhl_ec/bnelissen/Slides/CD3_manuscript/CD3_slides/AAA465.cd3/AAA465.cd3.run1	255	0.7	0.06	0.7	0.06	-7.81611471557	-11.6246003924	0.522010864007	0.0414324802246
0.0	65848.0	0.0	4125.0	65848.0	4000000.0	0.0	10.0	0.990000000001	1.24	1.12	0.0500000000002	6.84	0.37	0.679999999999	0.2	6.27	0.13	2.06	1.48	0.73	AAA465.cd3.X22.Y14.tile.tissue.png	247	1	2000	247	8115ca31488dc2a4af6a5fd47effd1c7	0	0	0	0	0	0	0	0	0	0	0	0	0	/home/dhl_ec/bnelissen/Slides/CD3_manuscript/CD3_slides/AAA465.cd3/AAA465.cd3.run1	255	0.7	0.06	0.7	0.06	-5.79454284138	-11.3058550422	0.106641746846	0.0399735195923
0.0	60642.0	0.0	3100.0	60642.0	2976000.0	0.0	7.0	0.76	0.74	0.820000000001	0.04	4.52	0.27	0.55	0.16	4.85	0.0999999999995	1.54	1.1	0.69	AAA465.cd3.X22.Y15.tile.tissue.png	248	1	2000	248	c87eae156dafdc44197793c2c957179e	0	0	0	0	0	0	0	0	0	0	0	0	0	/home/dhl_ec/bnelissen/Slides/CD3_manuscript/CD3_slides/AAA465.cd3/AAA465.cd3.run1	255	0.7	0.06	0.7	0.06	-5.69972323693	-8.48349701966	0.0815395406086	0.449567236049
3542.0	78706.0	1165.0	2603.0	78706.0	4000000.0	20.0	4.0	1.08	1.06	1.07	0.04	6.02	0.34	0.679999999999	0.2	6.25	0.2	1.97	1.42	0.509999999999	AAA465.cd3.X22.Y2.tile.tissue.png	249	1	2000	249	5ba935d8a76a93fcb78bd3bfef12510b	0	0	0	0	0	0	0	0	0	0	0	0	0	/home/dhl_ec/bnelissen/Slides/CD3_manuscript/CD3_slides/AAA465.cd3/AAA465.cd3.run1	255	0.7	0.06	0.7	0.06	-9.14380232985	-12.6892585526	1.23078009591	0.097559828125
2385.0	33739.0	649.0	2210.0	33739.0	4000000.0	13.0	6.0	1.63	1.95	1.12	0.04	6.35	0.34	0.689999999999	0.2	6.17	0.2	1.97	1.43	0.52	AAA465.cd3.X22.Y3.tile.tissue.png	250	1	2000	250	897add9d5f7cee5fabb8cfa580c2fa23	0	0	0	0	0	0	0	0	0	0	0	0	0	/home/dhl_ec/bnelissen/Slides/CD3_manuscript/CD3_slides/AAA465.cd3/AAA465.cd3.run1	255	0.7	0.06	0.7	0.06	-9.20050688162	-12.6880829299	2.40287254368	0.0646360029297
3695.0	97033.0	1158.0	4744.0	97033.0	4000000.0	20.0	11.0	1.91	2.24	1.2	0.0500000000002	6.01	0.349999999999	0.690000000001	0.2	6.22	0.2	2.06	1.43	0.78	AAA465.cd3.X22.Y4.tile.tissue.png	251	1	2000	251	ea6ead5f19e219840d8df622d93c672d	0	0	0	0	0	0	0	0	0	0	0	0	0	/home/dhl_ec/bnelissen/Slides/CD3_manuscript/CD3_slides/AAA465.cd3/AAA465.cd3.run1	255	0.7	0.06	0.7	0.06	-8.9982869992	-12.379584473	1.60109815857	0.0870570117187
7384.0	844279.0	2928.0	21771.0	844279.0	4000000.0	50.0	20.0	1.89	1.57	1.26	0.0499999999993	6.28	0.39	0.74	0.17	7.67	0.25	2.22	1.49	1.12	AAA465.cd3.X22.Y5.tile.tissue.png	252	1	2000	252	af9d4a93b234ae3ec44a3b770029f4c9	0	0	0	0	0	0	0	0	0	0	0	0	0	/home/dhl_ec/bnelissen/Slides/CD3_manuscript/CD3_slides/AAA465.cd3/AAA465.cd3.run1	255	0.7	0.06	0.7	0.06	-7.44410975469	-10.905603263	0.56436487087	0.208142359375
20951.0	1648749.0	8201.0	22938.0	1648749.0	4000000.0	155.0	12.0	0.99	1.29	1.14	0.0500000000002	7.3	0.38	0.74	0.15	9.16	0.29	2.19	1.44	0.5	AAA465.cd3.X22.Y6.tile.tissue.png	253	1	2000	253	b032dd1a52b2158efd054eef43236e62	0	0	0	0	0	0	0	0	0	0	0	0	0	/home/dhl_ec/bnelissen/Slides/CD3_manuscript/CD3_slides/AAA465.cd3/AAA465.cd3.run1	255	0.7	0.06	0.7	0.06	-8.81694872381	-12.4821742157	1.17917851398	0.60501003125
3450.0	658865.0	1320.0	11149.0	658865.0	4000000.0	23.0	11.0	1.72	1.25	1.05	0.04	6.47	0.35	0.690000000001	0.18	6.55	0.259999999999	2.21	1.49	0.689999999999	AAA465.cd3.X22.Y7.tile.tissue.png	254	1	2000	254	3de5845cd2a25e008867baa79c21b6b6	0	0	0	0	0	0	0	0	0	0	0	0	0	/home/dhl_ec/bnelissen/Slides/CD3_manuscript/CD3_slides/AAA465.cd3/AAA465.cd3.run1	255	0.7	0.06	0.7	0.06	-8.76794536109	-12.1259930675	1.11628308911	0.154898910156
23278.0	1685784.0	9366.0	42577.0	1685784.0	4000000.0	188.0	18.0	1.01	1.25	1.06	0.04	6.34	0.51	0.83	0.14	7.4	0.27	2.21	1.48	0.59	AAA465.cd3.X22.Y8.tile.tissue.png	255	1	2000	255	c2d3973329b2e8fa93674c595fc9edf2	0	0	0	0	0	0	0	0	0	0	0	0	0	/home/dhl_ec/bnelissen/Slides/CD3_manuscript/CD3_slides/AAA465.cd3/AAA465.cd3.run1	255	0.7	0.06	0.7	0.06	-9.078743985	-12.5845572058	1.27056217381	0.224417984375
42084.0	1338053.0	16244.0	21194.0	1338053.0	4000000.0	316.0	15.0	1.11	1.18	1.08	0.0500000000002	6.3	0.35	0.7	0.16	7.58	0.25	2.24	1.49	0.55	AAA465.cd3.X22.Y9.tile.tissue.png	256	1	2000	256	b853370cf5e6930caefe7108cfeebb67	0	0	0	0	0	0	0	0	0	0	0	0	0	/home/dhl_ec/bnelissen/Slides/CD3_manuscript/CD3_slides/AAA465.cd3/AAA465.cd3.run1	255	0.7	0.06	0.7	0.06	-9.39304015495	-12.7894211718	1.84422253781	0.340602042969
0.0	1274472.0	0.0	17695.0	1274472.0	4000000.0	0.0	9.0	1.01	1.1	1.1	0.0599999999995	6.9	0.39	0.750000000001	0.17	6.77	0.179999999999	2.17	1.49	0.54	AAA465.cd3.X23.Y0.tile.tissue.png	257	1	2000	257	d1c5bb043ca6fdac27100472ec311bab	0	0	0	0	0	0	0	0	0	0	0	0	0	/home/dhl_ec/bnelissen/Slides/CD3_manuscript/CD3_slides/AAA465.cd3/AAA465.cd3.run1	255	0.7	0.06	0.7	0.06	0.0	-10.9268955398	0.1008961211	2.68844372852
0.0	68042.0	0.0	3595.0	68042.0	4000000.0	0.0	6.0	0.879999999999	1.13	1.1	0.0500000000002	5.99	0.339999999999	0.69	0.200000000001	5.39	0.13	2.04	1.45	0.8	AAA465.cd3.X23.Y1.tile.tissue.png	258	1	2000	258	249539d5967886bc40ddf67a2628d046	0	0	0	0	0	0	0	0	0	0	0	0	0	/home/dhl_ec/bnelissen/Slides/CD3_manuscript/CD3_slides/AAA465.cd3/AAA465.cd3.run1	255	0.7	0.06	0.7	0.06	0.0	-9.40910519712	0.053997119742	0.515641662079
0.0	171843.0	0.0	7039.0	171843.0	4000000.0	0.0	11.0	1.86	1.4	1.13	0.0500000000002	6.08	0.64	0.690000000001	0.19	5.91	0.13	2.11	1.42	0.530000000001	AAA465.cd3.X23.Y10.tile.tissue.png	259	1	2000	259	0a2ed0d956327e3be438300be787886d	0	0	0	0	0	0	0	0	0	0	0	0	0	/home/dhl_ec/bnelissen/Slides/CD3_manuscript/CD3_slides/AAA465.cd3/AAA465.cd3.run1	255	0.7	0.06	0.7	0.06	-5.60336041572	-11.8557759388	0.0473555527198	0.0393224182129
443.0	47554.0	110.0	3157.0	47554.0	4000000.0	2.0	8.0	1.41	1.36	1.11	0.04	6.05	0.5	0.799999999999	0.200000000001	6.29	0.21	2.09	1.5	0.51	AAA465.cd3.X23.Y11.tile.tissue.png	260	1	2000	260	9cb781d41ff6f4c4e36e9ac2b2cee4cb	0	0	0	0	0	0	0	0	0	0	0	0	0	/home/dhl_ec/bnelissen/Slides/CD3_manuscript/CD3_slides/AAA465.cd3/AAA465.cd3.run1	255	0.7	0.06	0.7	0.06	-7.6019164577	-11.4644033253	0.686695352377	0.0478836694336
0.0	92960.0	0.0	5333.0	92960.0	4000000.0	0.0	11.0	0.96	1.68	1.04	0.04	6.77	0.37	0.740000000001	0.21	6.5	0.14	2.12	1.48	0.76	AAA465.cd3.X23.Y12.tile.tissue.png	261	1	2000	261	b5c8b02ca3422b752a7831e8caf45f21	0	0	0	0	0	0	0	0	0	0	0	0	0	/home/dhl_ec/bnelissen/Slides/CD3_manuscript/CD3_slides/AAA465.cd3/AAA465.cd3.run1	255	0.7	0.06	0.7	0.06	-6.8782619631	-11.2524911944	0.283211974989	0.0419095246582
300.0	31935.0	98.0	2254.0	31935.0	4000000.0	2.0	7.0	1.44	1.15	1.12	0.0500000000002	6.89	0.35	0.719999999999	0.21	6.69	0.21	2.08	1.48	0.57	AAA465.cd3.X23.Y13.tile.tissue.png	262	1	2000	262	d21aef73a2450e5109d508aa6111b4ad	0	0	0	0	0	0	0	0	0	0	0	0	0	/home/dhl_ec/bnelissen/Slides/CD3_manuscript/CD3_slides/AAA465.cd3/AAA465.cd3.run1	255	0.7	0.06	0.7	0.06	-8.19484597835	-11.9453110633	0.569535222389	0.042154295166
54.0	51232.0	31.0	3870.0	51232.0	4000000.0	1.0	13.0	1.25	1.11	1.09	0.0500000000002	6.85	0.37	0.73	0.22	6.67	0.21	2.08	1.47	0.539999999999	AAA465.cd3.X23.Y14.tile.tissue.png	263	1	2000	263	02fbb7f45f53584d841a16cf5bacd2ab	0	0	0	0	0	0	0	0	0	0	0	0	0	/home/dhl_ec/bnelissen/Slides/CD3_manuscript/CD3_slides/AAA465.cd3/AAA465.cd3.run1	255	0.7	0.06	0.7	0.06	-7.18029701953	-11.8706307436	0.617752916435	0.0443944301758
0.0	77475.0	0.0	3840.0	77475.0	2976000.0	0.0	11.0	0.700000000001	0.76	0.809999999999	0.0299999999997	5.1	0.280000000001	0.530000000001	0.16	4.89	0.110000000001	1.56	1.1	0.42	AAA465.cd3.X23.Y15.tile.tissue.png	264	1	2000	264	7a33845b39c47854475737a9bc6ccd1c	0	0	0	0	0	0	0	0	0	0	0	0	0	/home/dhl_ec/bnelissen/Slides/CD3_manuscript/CD3_slides/AAA465.cd3/AAA465.cd3.run1	255	0.7	0.06	0.7	0.06	-7.4272421252	-9.13245828595	0.420332776971	0.360087020382
3053.0	85992.0	986.0	2942.0	85992.0	4000000.0	16.0	4.0	1.06	1.12	1.12	0.0500000000002	6.79	0.37	0.710000000001	0.22	6.9	0.21	2.07	1.49	0.549999999999	AAA465.cd3.X23.Y2.tile.tissue.png	265	1	2000	265	39557dd498b4a5ee6cdc0dba09fd679a	0	0	0	0	0	0	0	0	0	0	0	0	0	/home/dhl_ec/bnelissen/Slides/CD3_manuscript/CD3_slides/AAA465.cd3/AAA465.cd3.run1	255	0.7	0.06	0.7	0.06	-9.31905285879	-12.5060798544	1.32675982848	0.0885912109375
0.0	353671.0	0.0	4683.0	353671.0	4000000.0	0.0	5.0	0.92	1.14	1.09	0.0500000000002	6.83	0.37	0.72	0.200000000001	6.49	0.14	2.11	1.49	0.540000000001	AAA465.cd3.X23.Y3.tile.tissue.png	266	1	2000	266	d53525791913f02e14709b80baabab3e	0	0	0	0	0	0	0	0	0	0	0	0	0	/home/dhl_ec/bnelissen/Slides/CD3_manuscript/CD3_slides/AAA465.cd3/AAA465.cd3.run1	255	0.7	0.06	0.7	0.06	-7.40034918367	-11.9055743592	0.335864241025	0.09279003125
17160.0	442655.0	5981.0	13292.0	442655.0	4000000.0	95.0	11.0	1.01	1.17	1.08	0.0500000000002	7.05	0.39	0.73	0.21	8.06	0.36	2.1	1.44	0.740000000001	AAA465.cd3.X23.Y4.tile.tissue.png	267	1	2000	267	620111cbcf54b4c59443bd54ca6eda5f	0	0	0	0	0	0	0	0	0	0	0	0	0	/home/dhl_ec/bnelissen/Slides/CD3_manuscript/CD3_slides/AAA465.cd3/AAA465.cd3.run1	255	0.7	0.06	0.7	0.06	-9.10859416125	-12.6231152486	1.41538244367	0.237876
8202.0	430270.0	2725.0	16814.0	430270.0	4000000.0	48.0	17.0	2.64	3.41	1.06	0.04	6.12	0.39	0.720000000001	0.18	6.48	0.21	2.05	1.45	0.76	AAA465.cd3.X23.Y5.tile.tissue.png	268	1	2000	268	c0f65696a48c7d793d6b5ba2bbe067f1	0	0	0	0	0	0	0	0	0	0	0	0	0	/home/dhl_ec/bnelissen/Slides/CD3_manuscript/CD3_slides/AAA465.cd3/AAA465.cd3.run1	255	0.7	0.06	0.7	0.06	-7.38232791814	-10.9711196543	0.469253705617	0.108395953125
16520.0	407216.0	4993.0	11847.0	407216.0	4000000.0	81.0	18.0	2.17	2.51	1.03	0.0499999999993	6.54	0.349999999999	0.690000000001	0.18	6.79	0.21	2.04	1.43	0.67	AAA465.cd3.X23.Y6.tile.tissue.png	269	1	2000	269	6d356eb195a375827fde1c4151e3132e	0	0	0	0	0	0	0	0	0	0	0	0	0	/home/dhl_ec/bnelissen/Slides/CD3_manuscript/CD3_slides/AAA465.cd3/AAA465.cd3.run1	255	0.7	0.06	0.7	0.06	-8.86063183383	-12.4398212318	1.48527840473	0.239256152344
17744.0	1516189.0	6516.0	24505.0	1516189.0	4000000.0	128.0	16.0	1.36	1.58	1.03	0.04	6.53	0.38	0.69	0.139999999999	7.98	0.28	2.22	1.48	0.56	AAA465.cd3.X23.Y7.tile.tissue.png	270	1	2000	270	518cf8b0d5057c8d174737e00165713a	0	0	0	0	0	0	0	0	0	0	0	0	0	/home/dhl_ec/bnelissen/Slides/CD3_manuscript/CD3_slides/AAA465.cd3/AAA465.cd3.run1	255	0.7	0.06	0.7	0.06	-9.14392116507	-12.4854512355	1.53910207785	0.289664882813
7137.0	745003.0	2982.0	26679.0	745003.0	4000000.0	59.0	19.0	1.0	1.17	1.06	0.0500000000002	6.76	0.36	0.7	0.190000000001	7.31	0.24	2.17	1.5	0.51	AAA465.cd3.X23.Y8.tile.tissue.png	271	1	2000	271	bd45f9903d81bdc81248003346d06f02	0	0	0	0	0	0	0	0	0	0	0	0	0	/home/dhl_ec/bnelissen/Slides/CD3_manuscript/CD3_slides/AAA465.cd3/AAA465.cd3.run1	255	0.7	0.06	0.7	0.06	-8.65190275855	-12.0709455877	0.791463669047	0.102604605469
4142.0	720296.0	1922.0	26631.0	720296.0	4000000.0	40.0	16.0	0.969999999999	1.21	1.12	0.0500000000002	7.07	0.39	0.719999999999	0.19	7.3	0.24	2.18	1.48	0.610000000001	AAA465.cd3.X23.Y9.tile.tissue.png	272	1	2000	272	07563456d18e7a56b13a19c1ed138d3e	0	0	0	0	0	0	0	0	0	0	0	0	0	/home/dhl_ec/bnelissen/Slides/CD3_manuscript/CD3_slides/AAA465.cd3/AAA465.cd3.run1	255	0.7	0.06	0.7	0.06	-8.98989344378	-12.1843259513	0.980121963007	0.0951322421875
0.0	242598.0	0.0	6043.0	242598.0	4000000.0	0.0	9.0	0.97	0.95	1.09	0.0499999999993	6.09	0.35	0.77	0.29	6.34	0.13	2.14	1.48	0.509999999999	AAA465.cd3.X24.Y0.tile.tissue.png	273	1	2000	273	22d5b2d7b6f375d952bb34e9ad0b1b6a	0	0	0	0	0	0	0	0	0	0	0	0	0	/home/dhl_ec/bnelissen/Slides/CD3_manuscript/CD3_slides/AAA465.cd3/AAA465.cd3.run1	255	0.7	0.06	0.7	0.06	0.0	-11.215846175	0.0644018812114	7.79690102344
268.0	206907.0	111.0	8274.0	206907.0	4000000.0	2.0	14.0	0.96	1.07	1.11	0.0600000000004	6.87	0.39	0.77	0.21	6.85	0.21	2.08	1.42	0.51	AAA465.cd3.X24.Y1.tile.tissue.png	274	1	2000	274	f22a47d89284d277098dc432ba80728e	0	0	0	0	0	0	0	0	0	0	0	0	0	/home/dhl_ec/bnelissen/Slides/CD3_manuscript/CD3_slides/AAA465.cd3/AAA465.cd3.run1	255	0.7	0.06	0.7	0.06	-6.39533329774	-9.63607153811	0.181874420959	1.35454108789
0.0	567380.0	0.0	13034.0	567380.0	4000000.0	0.0	18.0	1.22	1.54	1.5	0.0499999999993	6.01	0.34	0.69	0.17	6.18	0.15	2.11	1.43	0.629999999999	AAA465.cd3.X24.Y10.tile.tissue.png	275	1	2000	275	6566dda8f654aaa53daea88b894ec235	0	0	0	0	0	0	0	0	0	0	0	0	0	/home/dhl_ec/bnelissen/Slides/CD3_manuscript/CD3_slides/AAA465.cd3/AAA465.cd3.run1	255	0.7	0.06	0.7	0.06	-5.81860349279	-11.0601859675	0.137468870273	0.0440990341797
178.0	508497.0	98.0	10775.0	508497.0	4000000.0	2.0	16.0	1.37	1.45	1.52	0.04	6.0	0.35	0.680000000001	0.18	6.44	0.21	2.09	1.42	0.59	AAA465.cd3.X24.Y11.tile.tissue.png	276	1	2000	276	9e187ba8f0f5677b1dbf8a26fafd1d3a	0	0	0	0	0	0	0	0	0	0	0	0	0	/home/dhl_ec/bnelissen/Slides/CD3_manuscript/CD3_slides/AAA465.cd3/AAA465.cd3.run1	255	0.7	0.06	0.7	0.06	-6.35685115546	-10.6938362228	0.157838767052	0.0441182060547
304.0	437201.0	168.0	7235.0	437201.0	4000000.0	3.0	9.0	1.18	1.37	1.11	0.04	5.99	0.35	0.690000000001	0.19	6.44	0.22	2.08	1.51	0.630000000001	AAA465.cd3.X24.Y12.tile.tissue.png	277	1	2000	277	539f1f879f0a81d31506395e68a31be6	0	0	0	0	0	0	0	0	0	0	0	0	0	/home/dhl_ec/bnelissen/Slides/CD3_manuscript/CD3_slides/AAA465.cd3/AAA465.cd3.run1	255	0.7	0.06	0.7	0.06	-5.36696747918	-10.3448697668	0.105971767023	0.0417021474609
0.0	425660.0	0.0	6443.0	425660.0	4000000.0	0.0	9.0	1.06	1.16	1.12	0.0500000000002	6.74	0.37	0.72	0.200000000001	6.2	0.139999999999	2.11	1.44	0.820000000001	AAA465.cd3.X24.Y13.tile.tissue.png	278	1	2000	278	5cf0eb866f1cb9fe1bf7c08a49fa6ac1	0	0	0	0	0	0	0	0	0	0	0	0	0	/home/dhl_ec/bnelissen/Slides/CD3_manuscript/CD3_slides/AAA465.cd3/AAA465.cd3.run1	255	0.7	0.06	0.7	0.06	-4.74755201937	-10.5605828611	0.0736235571125	0.0381991838379
443.0	457929.0	176.0	8670.0	457929.0	4000000.0	3.0	13.0	1.24	1.38	1.41	0.0499999999993	6.16	0.38	0.93	0.179999999999	6.4	0.21	2.09	1.42	0.57	AAA465.cd3.X24.Y14.tile.tissue.png	279	1	2000	279	c94a14e618ecd923dd57ea20d6cf91a2	0	0	0	0	0	0	0	0	0	0	0	0	0	/home/dhl_ec/bnelissen/Slides/CD3_manuscript/CD3_slides/AAA465.cd3/AAA465.cd3.run1	255	0.7	0.06	0.7	0.06	-5.66894543677	-10.1250387473	0.114000574938	0.05384784375
173.0	191508.0	78.0	5619.0	191508.0	2976000.0	1.0	12.0	1.02	1.34	0.809999999999	0.0299999999997	5.07	0.27	0.58	0.33	5.22	0.16	1.6	1.09	0.43	AAA465.cd3.X24.Y15.tile.tissue.png	280	1	2000	280	2db49d1fab697862cf0963eef3a27f7a	0	0	0	0	0	0	0	0	0	0	0	0	0	/home/dhl_ec/bnelissen/Slides/CD3_manuscript/CD3_slides/AAA465.cd3/AAA465.cd3.run1	255	0.7	0.06	0.7	0.06	-6.73993375776	-9.01396838459	0.258239167071	1.76725573993
0.0	192263.0	0.0	4434.0	192263.0	4000000.0	0.0	1.0	0.950000000001	1.07	1.11	0.0599999999995	6.71	0.35	0.7	0.190000000001	5.68	0.14	2.17	1.48	0.56	AAA465.cd3.X24.Y2.tile.tissue.png	281	1	2000	281	8e6704810c2ca61b712455442282a6f9	0	0	0	0	0	0	0	0	0	0	0	0	0	/home/dhl_ec/bnelissen/Slides/CD3_manuscript/CD3_slides/AAA465.cd3/AAA465.cd3.run1	255	0.7	0.06	0.7	0.06	0.0	-8.92070671532	0.00392144125017	1.66397129367
157.0	220419.0	64.0	5775.0	220419.0	4000000.0	1.0	6.0	1.2	1.46	1.1	0.0500000000002	6.12	0.360000000001	0.73	0.2	6.56	0.21	2.12	1.43	0.500000000001	AAA465.cd3.X24.Y3.tile.tissue.png	282	1	2000	282	62c175972c19f1e15c6fa2e63e66cebd	0	0	0	0	0	0	0	0	0	0	0	0	0	/home/dhl_ec/bnelissen/Slides/CD3_manuscript/CD3_slides/AAA465.cd3/AAA465.cd3.run1	255	0.7	0.06	0.7	0.06	-5.53954738293	-8.93346958542	0.107131660552	1.09946607544
76.0	385516.0	47.0	7161.0	385516.0	4000000.0	1.0	9.0	0.91	1.08	1.04	0.0499999999993	6.26	0.349999999999	0.69	0.190000000001	6.93	0.21	2.09	1.44	0.559999999999	AAA465.cd3.X24.Y4.tile.tissue.png	283	1	2000	283	c9fcb465468499f19acf206c258af29f	0	0	0	0	0	0	0	0	0	0	0	0	0	/home/dhl_ec/bnelissen/Slides/CD3_manuscript/CD3_slides/AAA465.cd3/AAA465.cd3.run1	255	0.7	0.06	0.7	0.06	-6.12055805279	-8.61988094984	0.0932187846528	0.312370116943
16070.0	744146.0	4675.0	16455.0	744146.0	4000000.0	78.0	15.0	0.97	1.06	1.07	0.0500000000002	7.9	0.360000000001	0.690000000001	0.17	7.34	0.23	2.19	1.48	0.52	AAA465.cd3.X24.Y5.tile.tissue.png	284	1	2000	284	f5ffa0a3fb2653eda4a85b2a9d60d4c0	0	0	0	0	0	0	0	0	0	0	0	0	0	/home/dhl_ec/bnelissen/Slides/CD3_manuscript/CD3_slides/AAA465.cd3/AAA465.cd3.run1	255	0.7	0.06	0.7	0.06	-7.61328368277	-11.5284482358	0.504127442095	0.14528240625
8712.0	700802.0	2971.0	12874.0	700802.0	4000000.0	60.0	10.0	0.990000000001	1.62	1.09	0.0500000000002	7.33	0.51	0.76	0.18	6.83	0.219999999999	2.1	1.43	0.509999999999	AAA465.cd3.X24.Y6.tile.tissue.png	285	1	2000	285	d4c804433471ce3788ce4b6b6d07207b	0	0	0	0	0	0	0	0	0	0	0	0	0	/home/dhl_ec/bnelissen/Slides/CD3_manuscript/CD3_slides/AAA465.cd3/AAA465.cd3.run1	255	0.7	0.06	0.7	0.06	-7.39385943774	-11.632371736	0.704709391449	0.218943699219
10526.0	1325313.0	3474.0	18655.0	1325313.0	4000000.0	62.0	14.0	1.53	1.52	1.06	0.0500000000002	6.52	0.35	0.7	0.150000000001	7.23	0.240000000001	2.09	1.42	0.56	AAA465.cd3.X24.Y7.tile.tissue.png	286	1	2000	286	711e7ad408b5ca122d13f7e325d1d5f5	0	0	0	0	0	0	0	0	0	0	0	0	0	/home/dhl_ec/bnelissen/Slides/CD3_manuscript/CD3_slides/AAA465.cd3/AAA465.cd3.run1	255	0.7	0.06	0.7	0.06	-8.62030782664	-12.2188702833	0.909302854666	0.259015253906
725.0	588582.0	237.0	12001.0	588582.0	4000000.0	3.0	10.0	0.940000000001	1.12	1.07	0.0500000000002	6.25	0.36	0.69	0.18	6.81	0.219999999999	2.19	1.48	0.580000000001	AAA465.cd3.X24.Y8.tile.tissue.png	287	1	2000	287	ab05d0e55956c796dc1c2241dbfe29d9	0	0	0	0	0	0	0	0	0	0	0	0	0	/home/dhl_ec/bnelissen/Slides/CD3_manuscript/CD3_slides/AAA465.cd3/AAA465.cd3.run1	255	0.7	0.06	0.7	0.06	-5.7847021121	-8.61949514396	0.139334665083	0.0487967470703
631.0	399119.0	228.0	5811.0	399119.0	4000000.0	4.0	5.0	1.38	1.42	1.1	0.0500000000002	6.79	0.34	0.7	0.19	6.38	0.21	2.07	1.42	0.519999999999	AAA465.cd3.X24.Y9.tile.tissue.png	288	1	2000	288	bc7a804defd05e2e8843e95dd2c8f4b0	0	0	0	0	0	0	0	0	0	0	0	0	0	/home/dhl_ec/bnelissen/Slides/CD3_manuscript/CD3_slides/AAA465.cd3/AAA465.cd3.run1	255	0.7	0.06	0.7	0.06	-5.20386107583	-7.98406877021	0.0614833231964	0.081514684082
0.0	439994.0	0.0	7202.0	439994.0	4000000.0	0.0	6.0	1.24	1.52	1.22	0.0599999999995	6.35	0.39	0.76	0.21	6.08	0.15	2.09	1.48	0.530000000001	AAA465.cd3.X3.Y0.tile.tissue.png	289	1	2000	289	d0350ed46f45404626c1f35198b2f4fa	0	0	0	0	0	0	0	0	0	0	0	0	0	/home/dhl_ec/bnelissen/Slides/CD3_manuscript/CD3_slides/AAA465.cd3/AAA465.cd3.run1	255	0.7	0.06	0.7	0.06	0.0	-9.42998356303	0.0324408165758	4.72371358826
0.0	1328978.0	0.0	14607.0	1328978.0	4000000.0	0.0	10.0	0.97	1.26	1.11	0.0500000000002	6.42	0.379999999999	0.73	0.179999999999	7.25	0.190000000001	2.19	1.49	0.53	AAA465.cd3.X3.Y1.tile.tissue.png	290	1	2000	290	6c5f9f61b2ab4a8fdcc9ad2729240a34	0	0	0	0	0	0	0	0	0	0	0	0	0	/home/dhl_ec/bnelissen/Slides/CD3_manuscript/CD3_slides/AAA465.cd3/AAA465.cd3.run1	255	0.7	0.06	0.7	0.06	-6.86756030494	-11.2251507452	0.0946538963721	0.0538502426758
4025.0	633304.0	1628.0	13330.0	633304.0	4000000.0	30.0	9.0	1.28	2.13	1.1	0.04	6.34	0.360000000001	0.7	0.179999999999	6.96	0.23	2.13	1.48	0.530000000001	AAA465.cd3.X3.Y10.tile.tissue.png	291	1	2000	291	c76edf7149054c1f05798d9bb52cee8d	0	0	0	0	0	0	0	0	0	0	0	0	0	/home/dhl_ec/bnelissen/Slides/CD3_manuscript/CD3_slides/AAA465.cd3/AAA465.cd3.run1	255	0.7	0.06	0.7	0.06	-7.69241734577	-11.259149719	0.528238284896	0.110965046875
15678.0	1184902.0	6331.0	15043.0	1184902.0	4000000.0	122.0	18.0	1.43	1.34	1.12	0.0500000000002	7.22	0.51	0.71	0.16	7.81	0.24	2.16	1.49	0.54	AAA465.cd3.X3.Y11.tile.tissue.png	292	1	2000	292	ef32860f4c990e6a21b646c4a71108c2	0	0	0	0	0	0	0	0	0	0	0	0	0	/home/dhl_ec/bnelissen/Slides/CD3_manuscript/CD3_slides/AAA465.cd3/AAA465.cd3.run1	255	0.7	0.06	0.7	0.06	-8.86538473916	-12.0747228203	0.960512716711	0.160746986328
74.0	514742.0	42.0	15553.0	514742.0	4000000.0	1.0	15.0	0.940000000001	1.66	1.24	0.0499999999993	6.82	0.37	0.690000000001	0.18	6.95	0.219999999999	2.13	1.48	0.6	AAA465.cd3.X3.Y12.tile.tissue.png	293	1	2000	293	3ffdb4d067657f7bb16c9ada42244605	0	0	0	0	0	0	0	0	0	0	0	0	0	/home/dhl_ec/bnelissen/Slides/CD3_manuscript/CD3_slides/AAA465.cd3/AAA465.cd3.run1	255	0.7	0.06	0.7	0.06	-6.74077859246	-11.0625174151	0.0546220090146	0.0324611247559
0.0	76964.0	0.0	5272.0	76964.0	4000000.0	0.0	11.0	0.98	1.34	1.06	0.04	6.02	0.41	0.900000000001	0.21	5.79	0.12	1.98	1.43	1.02	AAA465.cd3.X3.Y13.tile.tissue.png	294	1	2000	294	2ed4130a172be81959cc1b5df9a2d2cd	0	0	0	0	0	0	0	0	0	0	0	0	0	/home/dhl_ec/bnelissen/Slides/CD3_manuscript/CD3_slides/AAA465.cd3/AAA465.cd3.run1	255	0.7	0.06	0.7	0.06	-4.38739169229	-11.8796240984	0.127949177132	0.0357627623901
423.0	57019.0	105.0	4640.0	57019.0	4000000.0	1.0	12.0	1.81	2.43	1.07	0.04	6.03	0.35	0.690000000001	0.2	6.16	0.2	1.98	1.42	0.859999999999	AAA465.cd3.X3.Y14.tile.tissue.png	295	1	2000	295	f515049e9818a9db192c4a0f84b2a95c	0	0	0	0	0	0	0	0	0	0	0	0	0	/home/dhl_ec/bnelissen/Slides/CD3_manuscript/CD3_slides/AAA465.cd3/AAA465.cd3.run1	255	0.7	0.06	0.7	0.06	-7.21877895388	-10.8548406097	0.17113628067	0.0397547080078
0.0	95493.0	0.0	4334.0	95493.0	2976000.0	0.0	7.0	1.86	1.3	0.83	0.04	4.45	0.36	0.68	0.14	3.82	0.1	1.45	1.05	0.83	AAA465.cd3.X3.Y15.tile.tissue.png	296	1	2000	296	d0cbe8aa813330448ccf5af2c692cecd	0	0	0	0	0	0	0	0	0	0	0	0	0	/home/dhl_ec/bnelissen/Slides/CD3_manuscript/CD3_slides/AAA465.cd3/AAA465.cd3.run1	255	0.7	0.06	0.7	0.06	0.0	-8.53214853588	0.0412646999281	0.485555594598
0.0	3684335.0	0.0	13112.0	3684335.0	4000000.0	0.0	2.0	1.57	2.24	1.03	0.0500000000002	5.92	0.35	0.690000000001	0.0600000000004	8.21	0.27	2.08	1.43	0.559999999999	AAA465.cd3.X3.Y2.tile.tissue.png	297	1	2000	297	d419f56318d51c5d5248da42795abba0	0	0	0	0	0	0	0	0	0	0	0	0	0	/home/dhl_ec/bnelissen/Slides/CD3_manuscript/CD3_slides/AAA465.cd3/AAA465.cd3.run1	255	0.7	0.06	0.7	0.06	-6.06563283477	-11.5170491861	0.0710828933574	0.0226732520752
0.0	3021076.0	0.0	24805.0	3021076.0	4000000.0	0.0	8.0	2.1	1.76	1.04	0.04	6.0	0.35	0.690000000001	0.0899999999992	7.85	0.25	2.12	1.45	0.52	AAA465.cd3.X3.Y3.tile.tissue.png	298	1	2000	298	fc09e6eef53210af2a6e705b6e2ef079	0	0	0	0	0	0	0	0	0	0	0	0	0	/home/dhl_ec/bnelissen/Slides/CD3_manuscript/CD3_slides/AAA465.cd3/AAA465.cd3.run1	255	0.7	0.06	0.7	0.06	-7.11629280629	-10.1043891352	0.0947742156623	0.0475517207031
34285.0	2079410.0	11090.0	36736.0	2079410.0	4000000.0	180.0	14.0	1.51	1.72	1.25	0.04	11.63	0.36	0.69	0.12	8.59	0.280000000001	2.12	1.42	0.570000000001	AAA465.cd3.X3.Y4.tile.tissue.png	299	1	2000	299	6a4248ba403062c4b24c955496439409	0	0	0	0	0	0	0	0	0	0	0	0	0	/home/dhl_ec/bnelissen/Slides/CD3_manuscript/CD3_slides/AAA465.cd3/AAA465.cd3.run1	255	0.7	0.06	0.7	0.06	-8.27292001712	-11.7173678464	0.640686959103	0.706389121094
6911.0	889883.0	2133.0	22052.0	889883.0	4000000.0	36.0	23.0	1.21	1.7	1.12	0.0500000000002	6.09	0.42	1.19	0.16	6.92	0.219999999999	2.08	1.43	0.97	AAA465.cd3.X3.Y5.tile.tissue.png	300	1	2000	300	dd50f5e2f9c16d775a900b73d35b758e	0	0	0	0	0	0	0	0	0	0	0	0	0	/home/dhl_ec/bnelissen/Slides/CD3_manuscript/CD3_slides/AAA465.cd3/AAA465.cd3.run1	255	0.7	0.06	0.7	0.06	-7.3420659593	-10.7169970042	0.248334373979	0.204800957031
4281.0	217873.0	1166.0	9107.0	217873.0	4000000.0	20.0	16.0	1.37	1.6	1.03	0.0500000000002	6.0	0.35	0.7	0.190000000001	6.3	0.21	2.03	1.44	0.52	AAA465.cd3.X3.Y6.tile.tissue.png	301	1	2000	301	231f013e5d0fc3de42e12bf3086b091c	0	0	0	0	0	0	0	0	0	0	0	0	0	/home/dhl_ec/bnelissen/Slides/CD3_manuscript/CD3_slides/AAA465.cd3/AAA465.cd3.run1	255	0.7	0.06	0.7	0.06	-7.60312704993	-10.93399432	0.378538572174	0.0834069414063
0.0	297053.0	0.0	13341.0	297053.0	4000000.0	0.0	20.0	1.25	1.71	1.42	0.0499999999993	6.05	0.349999999999	0.69	0.190000000001	5.94	0.13	2.02	1.44	0.52	AAA465.cd3.X3.Y7.tile.tissue.png	302	1	2000	302	3dab8916f247f13cb19033e5a4a114a8	0	0	0	0	0	0	0	0	0	0	0	0	0	/home/dhl_ec/bnelissen/Slides/CD3_manuscript/CD3_slides/AAA465.cd3/AAA465.cd3.run1	255	0.7	0.06	0.7	0.06	-6.65881014403	-11.2599653686	0.0981813196056	0.0393824411621
6916.0	1314758.0	2625.0	23700.0	1314758.0	4000000.0	53.0	17.0	1.22	1.82	1.14	0.0500000000002	6.2	0.349999999999	0.7	0.150000000001	7.05	0.25	2.1	1.43	0.6	AAA465.cd3.X3.Y8.tile.tissue.png	303	1	2000	303	002de636c1bf37ae15d3d051afdca16a	0	0	0	0	0	0	0	0	0	0	0	0	0	/home/dhl_ec/bnelissen/Slides/CD3_manuscript/CD3_slides/AAA465.cd3/AAA465.cd3.run1	255	0.7	0.06	0.7	0.06	-8.33453468102	-11.7523399165	0.559150168643	0.159304896484
26072.0	3006283.0	10113.0	17350.0	3006283.0	4000000.0	189.0	2.0	1.74	1.44	1.04	0.0499999999993	6.14	0.35	0.69	0.0900000000001	8.45	0.309999999999	2.07	1.42	0.929999999999	AAA465.cd3.X3.Y9.tile.tissue.png	304	1	2000	304	c8e9048c6d51cf9b82c4bd38005be14d	0	0	0	0	0	0	0	0	0	0	0	0	0	/home/dhl_ec/bnelissen/Slides/CD3_manuscript/CD3_slides/AAA465.cd3/AAA465.cd3.run1	255	0.7	0.06	0.7	0.06	-9.1208807942	-12.3466624932	1.39635337844	0.546330614746
0.0	411619.0	0.0	6617.0	411619.0	4000000.0	0.0	7.0	1.27	1.9	1.54	0.0500000000002	6.05	0.35	0.710000000001	0.18	5.49	0.14	1.99	1.42	0.61	AAA465.cd3.X4.Y0.tile.tissue.png	305	1	2000	305	d17c165d843f6cd8d1584555394f6e19	0	0	0	0	0	0	0	0	0	0	0	0	0	/home/dhl_ec/bnelissen/Slides/CD3_manuscript/CD3_slides/AAA465.cd3/AAA465.cd3.run1	255	0.7	0.06	0.7	0.06	0.0	-9.30676355797	0.0443738200177	4.4933302489
141.0	1011459.0	92.0	24860.0	1011459.0	4000000.0	2.0	28.0	1.28	1.73	1.51	0.0500000000002	6.06	0.349999999999	0.67	0.17	6.77	0.23	2.11	1.43	0.559999999999	AAA465.cd3.X4.Y1.tile.tissue.png	306	1	2000	306	fe123ee6d27214e40da64eaa40711a73	0	0	0	0	0	0	0	0	0	0	0	0	0	/home/dhl_ec/bnelissen/Slides/CD3_manuscript/CD3_slides/AAA465.cd3/AAA465.cd3.run1	255	0.7	0.06	0.7	0.06	-6.87488339296	-10.6668151057	0.082711779904	0.0376035322266
36016.0	1908960.0	15112.0	22436.0	1908960.0	4000000.0	298.0	12.0	1.27	1.75	1.07	0.04	6.37	0.36	0.7	0.13	7.76	0.27	2.08	1.42	0.54	AAA465.cd3.X4.Y10.tile.tissue.png	307	1	2000	307	ba57d4a504d9026b52f21748f23d5764	0	0	0	0	0	0	0	0	0	0	0	0	0	/home/dhl_ec/bnelissen/Slides/CD3_manuscript/CD3_slides/AAA465.cd3/AAA465.cd3.run1	255	0.7	0.06	0.7	0.06	-9.22452159979	-12.5642021264	1.69827009346	0.391040078125
75513.0	3106652.0	30217.0	14534.0	3106652.0	4000000.0	648.0	8.0	1.39	1.66	1.14	0.0499999999993	6.03	0.34	0.679999999999	0.0900000000001	8.85	0.32	2.05	1.42	0.72	AAA465.cd3.X4.Y11.tile.tissue.png	308	1	2000	308	adfb916c7d47875d8c08084dde6d18ba	0	0	0	0	0	0	0	0	0	0	0	0	0	/home/dhl_ec/bnelissen/Slides/CD3_manuscript/CD3_slides/AAA465.cd3/AAA465.cd3.run1	255	0.7	0.06	0.7	0.06	-9.05447320002	-12.1247309824	0.956282217866	0.204138127441
237.0	884563.0	131.0	15858.0	884563.0	4000000.0	3.0	16.0	1.5	1.62	1.05	0.0500000000002	6.13	0.349999999999	0.69	0.17	6.69	0.23	2.06	1.42	0.52	AAA465.cd3.X4.Y12.tile.tissue.png	309	1	2000	309	e2eaf3c73eaa6c9974262e469fee7fe1	0	0	0	0	0	0	0	0	0	0	0	0	0	/home/dhl_ec/bnelissen/Slides/CD3_manuscript/CD3_slides/AAA465.cd3/AAA465.cd3.run1	255	0.7	0.06	0.7	0.06	-8.42423139044	-12.3111290126	0.933473941667	0.146769271484
211.0	61129.0	92.0	5752.0	61129.0	4000000.0	2.0	17.0	1.5	1.56	1.12	0.04	5.99	0.34	0.69	0.26	6.33	0.2	1.99	1.43	0.59	AAA465.cd3.X4.Y13.tile.tissue.png	310	1	2000	310	d70312c4213dff32bd5f658a00476582	0	0	0	0	0	0	0	0	0	0	0	0	0	/home/dhl_ec/bnelissen/Slides/CD3_manuscript/CD3_slides/AAA465.cd3/AAA465.cd3.run1	255	0.7	0.06	0.7	0.06	-7.39675661624	-10.9905323648	0.321571813931	0.0410259331055
0.0	101568.0	0.0	6225.0	101568.0	4000000.0	0.0	14.0	1.35	1.75	1.13	0.04	6.0	0.34	0.69	0.190000000001	5.8	0.13	2.0	1.42	0.56	AAA465.cd3.X4.Y14.tile.tissue.png	311	1	2000	311	96464b4ca5cc17a3089ff0c63dce64df	0	0	0	0	0	0	0	0	0	0	0	0	0	/home/dhl_ec/bnelissen/Slides/CD3_manuscript/CD3_slides/AAA465.cd3/AAA465.cd3.run1	255	0.7	0.06	0.7	0.06	-5.15798786192	-11.8761755722	0.130878544229	0.0366926893311
336.0	84479.0	170.0	5303.0	84479.0	2976000.0	3.0	15.0	1.01	1.28	0.88	0.0299999999997	4.76	0.259999999999	0.52	0.150000000001	4.45	0.15	1.47	1.06	0.45	AAA465.cd3.X4.Y15.tile.tissue.png	312	1	2000	312	f4fdd532391d977dd657032be7df51f0	0	0	0	0	0	0	0	0	0	0	0	0	0	/home/dhl_ec/bnelissen/Slides/CD3_manuscript/CD3_slides/AAA465.cd3/AAA465.cd3.run1	255	0.7	0.06	0.7	0.06	-7.47893481013	-8.74481761705	0.36297592428	0.340833691012
64.0	2879623.0	40.0	23864.0	2879623.0	4000000.0	1.0	7.0	1.31	1.55	1.11	0.04	6.04	0.570000000001	0.99	0.0900000000001	8.01	0.3	2.11	1.43	0.53	AAA465.cd3.X4.Y2.tile.tissue.png	313	1	2000	313	72440bb4a02820809a325357e8942849	0	0	0	0	0	0	0	0	0	0	0	0	0	/home/dhl_ec/bnelissen/Slides/CD3_manuscript/CD3_slides/AAA465.cd3/AAA465.cd3.run1	255	0.7	0.06	0.7	0.06	-7.2810108053	-11.6160087691	0.0775472857935	0.0206502172852
0.0	2065120.0	0.0	34705.0	2065120.0	4000000.0	0.0	15.0	1.25	1.74	1.04	0.04	6.01	0.370000000001	0.73	0.12	7.14	0.21	2.14	1.43	0.519999999999	AAA465.cd3.X4.Y3.tile.tissue.png	314	1	2000	314	314dc2f8bab725f58febc2096a19d08f	0	0	0	0	0	0	0	0	0	0	0	0	0	/home/dhl_ec/bnelissen/Slides/CD3_manuscript/CD3_slides/AAA465.cd3/AAA465.cd3.run1	255	0.7	0.06	0.7	0.06	-6.45099284866	-9.38341883048	0.0489234650137	0.0377443105469
1715.0	1139810.0	506.0	27746.0	1139810.0	4000000.0	9.0	19.0	1.22	1.69	1.08	0.04	6.27	0.360000000001	0.690000000001	0.16	6.86	0.24	2.08	1.42	0.530000000001	AAA465.cd3.X4.Y4.tile.tissue.png	315	1	2000	315	bb6418e1bc9ee22cad387537b487f9aa	0	0	0	0	0	0	0	0	0	0	0	0	0	/home/dhl_ec/bnelissen/Slides/CD3_manuscript/CD3_slides/AAA465.cd3/AAA465.cd3.run1	255	0.7	0.06	0.7	0.06	-7.67336782398	-11.1511112398	0.444493901864	0.140770835938
19327.0	847135.0	5808.0	22462.0	847135.0	4000000.0	100.0	16.0	1.3	1.6	1.22	0.0500000000002	6.43	0.360000000001	0.69	0.160000000001	6.97	0.23	2.07	1.43	0.52	AAA465.cd3.X4.Y5.tile.tissue.png	316	1	2000	316	0455ad461f392e7ba95168eec50110b4	0	0	0	0	0	0	0	0	0	0	0	0	0	/home/dhl_ec/bnelissen/Slides/CD3_manuscript/CD3_slides/AAA465.cd3/AAA465.cd3.run1	255	0.7	0.06	0.7	0.06	-7.83684829608	-11.2438979792	0.482719424692	0.250790865234
4091.0	257507.0	1302.0	11278.0	257507.0	4000000.0	25.0	13.0	1.52	1.55	1.06	0.0500000000002	6.04	0.349999999999	0.76	0.19	6.32	0.21	2.04	1.42	0.549999999999	AAA465.cd3.X4.Y6.tile.tissue.png	317	1	2000	317	ee04d6187cafbdf712fe0856105455e7	0	0	0	0	0	0	0	0	0	0	0	0	0	/home/dhl_ec/bnelissen/Slides/CD3_manuscript/CD3_slides/AAA465.cd3/AAA465.cd3.run1	255	0.7	0.06	0.7	0.06	-7.59746751749	-11.0950114957	0.434987861912	0.0731384570313
397.0	134991.0	135.0	7719.0	134991.0	4000000.0	2.0	15.0	1.51	3.0	1.13	0.04	6.02	0.34	0.690000000001	0.2	6.19	0.2	2.0	1.43	1.07	AAA465.cd3.X4.Y7.tile.tissue.png	318	1	2000	318	cea7e79370be8214a2190f6f4fb4ccea	0	0	0	0	0	0	0	0	0	0	0	0	0	/home/dhl_ec/bnelissen/Slides/CD3_manuscript/CD3_slides/AAA465.cd3/AAA465.cd3.run1	255	0.7	0.06	0.7	0.06	-6.89250837546	-10.7749099558	0.122296169425	0.0400591838379
1800.0	302831.0	686.0	16072.0	302831.0	4000000.0	14.0	25.0	1.9	1.87	1.41	0.04	6.04	0.35	0.690000000001	0.19	6.36	0.21	2.07	1.43	1.32	AAA465.cd3.X4.Y8.tile.tissue.png	319	1	2000	319	e3781818bdf6b77a21b6b675236ce29e	0	0	0	0	0	0	0	0	0	0	0	0	0	/home/dhl_ec/bnelissen/Slides/CD3_manuscript/CD3_slides/AAA465.cd3/AAA465.cd3.run1	255	0.7	0.06	0.7	0.06	-7.84640866974	-11.3107426713	0.435085599369	0.0548108769531
23229.0	1309141.0	9223.0	21918.0	1309141.0	4000000.0	172.0	20.0	1.31	1.19	1.04	0.0500000000002	6.21	0.4	1.15	0.15	7.24	0.25	2.09	1.42	0.56	AAA465.cd3.X4.Y9.tile.tissue.png	320	1	2000	320	9edeed19dbe1e6e3eeb849fa677cbae0	0	0	0	0	0	0	0	0	0	0	0	0	0	/home/dhl_ec/bnelissen/Slides/CD3_manuscript/CD3_slides/AAA465.cd3/AAA465.cd3.run1	255	0.7	0.06	0.7	0.06	-9.26237653569	-12.7345331951	1.65806550529	0.256583859375
0.0	318305.0	0.0	5685.0	318305.0	4000000.0	0.0	4.0	1.43	1.55	1.07	0.0500000000002	6.0	0.35	0.790000000001	0.190000000001	5.92	0.14	1.98	1.44	0.54	AAA465.cd3.X5.Y0.tile.tissue.png	321	1	2000	321	e7fbfb45ed696ebdc40d5dc0efc97153	0	0	0	0	0	0	0	0	0	0	0	0	0	/home/dhl_ec/bnelissen/Slides/CD3_manuscript/CD3_slides/AAA465.cd3/AAA465.cd3.run1	255	0.7	0.06	0.7	0.06	-5.01147835918	-9.25579750701	0.0433701015238	3.57029515234
0.0	702651.0	0.0	22420.0	702651.0	4000000.0	0.0	21.0	1.53	2.66	1.09	0.04	6.08	0.36	0.690000000001	0.17	6.18	0.150000000001	2.1	1.44	0.59	AAA465.cd3.X5.Y1.tile.tissue.png	322	1	2000	322	f053bd81a8ec176ab2e40c14ddf12873	0	0	0	0	0	0	0	0	0	0	0	0	0	/home/dhl_ec/bnelissen/Slides/CD3_manuscript/CD3_slides/AAA465.cd3/AAA465.cd3.run1	255	0.7	0.06	0.7	0.06	-6.29808114392	-10.8729518723	0.213574180787	0.0765492617187
344.0	198642.0	135.0	9153.0	198642.0	4000000.0	3.0	15.0	1.44	1.63	1.22	0.04	6.06	0.34	0.699999999999	0.19	6.4	0.21	2.05	1.43	0.54	AAA465.cd3.X5.Y10.tile.tissue.png	323	1	2000	323	a4a92334c16f96a3109cc47fcae5f170	0	0	0	0	0	0	0	0	0	0	0	0	0	/home/dhl_ec/bnelissen/Slides/CD3_manuscript/CD3_slides/AAA465.cd3/AAA465.cd3.run1	255	0.7	0.06	0.7	0.06	-7.66182222673	-11.5627489887	0.486724754023	0.0474283710937
32047.0	1461662.0	14434.0	19142.0	1461662.0	4000000.0	319.0	12.0	1.95	1.83	1.18	0.04	6.45	0.349999999999	0.69	0.14	7.29	0.26	2.06	1.43	0.49	AAA465.cd3.X5.Y11.tile.tissue.png	324	1	2000	324	b8c6ff91bd18f73b4d3c47d58c69bd97	0	0	0	0	0	0	0	0	0	0	0	0	0	/home/dhl_ec/bnelissen/Slides/CD3_manuscript/CD3_slides/AAA465.cd3/AAA465.cd3.run1	255	0.7	0.06	0.7	0.06	-9.21465068723	-12.2521243007	1.35418002371	0.234681283203
33668.0	2870380.0	14515.0	14056.0	2870380.0	4000000.0	314.0	5.0	1.33	1.48	1.25	0.04	6.09	0.35	0.759999999999	0.0999999999995	8.42	0.309999999999	2.06	1.42	0.859999999999	AAA465.cd3.X5.Y12.tile.tissue.png	325	1	2000	325	4eac4d07e84adf0a650e42ac8d49ec1b	0	0	0	0	0	0	0	0	0	0	0	0	0	/home/dhl_ec/bnelissen/Slides/CD3_manuscript/CD3_slides/AAA465.cd3/AAA465.cd3.run1	255	0.7	0.06	0.7	0.06	-8.64282080251	-11.5935707425	0.828209491009	0.291243344238
0.0	820536.0	0.0	13545.0	820536.0	4000000.0	0.0	11.0	1.41	1.64	1.18	0.04	6.01	0.339999999999	0.68	0.17	6.31	0.16	2.09	1.42	0.53	AAA465.cd3.X5.Y13.tile.tissue.png	326	1	2000	326	b2dae326f3822f15f062252c22cd27b9	0	0	0	0	0	0	0	0	0	0	0	0	0	/home/dhl_ec/bnelissen/Slides/CD3_manuscript/CD3_slides/AAA465.cd3/AAA465.cd3.run1	255	0.7	0.06	0.7	0.06	-5.651912666	-12.0055647017	0.0417269512668	0.0302773894043
140.0	457547.0	70.0	11675.0	457547.0	4000000.0	2.0	12.0	1.47	1.63	1.27	0.0499999999993	6.03	0.34	0.68	0.18	6.4	0.21	2.06	1.42	0.570000000001	AAA465.cd3.X5.Y14.tile.tissue.png	327	1	2000	327	2cebe71025d2c15c831f15f156c2875b	0	0	0	0	0	0	0	0	0	0	0	0	0	/home/dhl_ec/bnelissen/Slides/CD3_manuscript/CD3_slides/AAA465.cd3/AAA465.cd3.run1	255	0.7	0.06	0.7	0.06	-6.58435654768	-10.9524245623	0.0491377636517	0.0360073162842
0.0	127712.0	0.0	6371.0	127712.0	2976000.0	0.0	13.0	1.01	1.37	0.780000000001	0.0299999999997	4.49	0.27	0.530000000001	0.15	4.21	0.11	1.47	1.05	0.38	AAA465.cd3.X5.Y15.tile.tissue.png	328	1	2000	328	262e65fd0e3b2a1d9f827998bea201cc	0	0	0	0	0	0	0	0	0	0	0	0	0	/home/dhl_ec/bnelissen/Slides/CD3_manuscript/CD3_slides/AAA465.cd3/AAA465.cd3.run1	255	0.7	0.06	0.7	0.06	-6.91051364243	-8.38320831125	0.149650827551	0.341137238533
0.0	1457186.0	0.0	36520.0	1457186.0	4000000.0	0.0	21.0	1.24	1.53	1.15	0.04	6.13	0.4	0.690000000001	0.139999999999	6.75	0.190000000001	2.18	1.42	0.589999999998	AAA465.cd3.X5.Y2.tile.tissue.png	329	1	2000	329	9f76add296eddc72cb13835bdbf6fa15	0	0	0	0	0	0	0	0	0	0	0	0	0	/home/dhl_ec/bnelissen/Slides/CD3_manuscript/CD3_slides/AAA465.cd3/AAA465.cd3.run1	255	0.7	0.06	0.7	0.06	-6.09271939848	-11.266670429	0.0599515492324	0.022605689209
0.0	1592973.0	0.0	36725.0	1592973.0	4000000.0	0.0	16.0	1.28	1.68	1.18	0.0400000000009	6.06	0.369999999999	0.74	0.140000000001	6.8	0.189999999999	2.15	1.43	0.630000000001	AAA465.cd3.X5.Y3.tile.tissue.png	330	1	2000	330	98c290292de7fd86d17baec03197e092	0	0	0	0	0	0	0	0	0	0	0	0	0	/home/dhl_ec/bnelissen/Slides/CD3_manuscript/CD3_slides/AAA465.cd3/AAA465.cd3.run1	255	0.7	0.06	0.7	0.06	-6.36028792851	-11.9561235718	0.0533488246162	0.0214640905762
94.0	729233.0	50.0	24712.0	729233.0	4000000.0	1.0	22.0	1.39	1.72	1.52	0.0400000000009	6.08	0.360000000001	0.690000000001	0.17	6.6	0.219999999999	2.09	1.44	0.809999999999	AAA465.cd3.X5.Y4.tile.tissue.png	331	1	2000	331	9ecc6889fb0bf0f21f52982e4ea8659c	0	0	0	0	0	0	0	0	0	0	0	0	0	/home/dhl_ec/bnelissen/Slides/CD3_manuscript/CD3_slides/AAA465.cd3/AAA465.cd3.run1	255	0.7	0.06	0.7	0.06	-6.97727049853	-10.6566488795	0.0466127752053	0.0311210039062
0.0	269891.0	0.0	10100.0	269891.0	4000000.0	0.0	11.0	1.34	1.8	1.05	0.0400000000009	6.02	0.34	0.710000000001	0.190000000001	5.9	0.129999999999	2.04	1.43	0.559999999999	AAA465.cd3.X5.Y5.tile.tissue.png	332	1	2000	332	63dd3a63f6ad548af855187fbcfe08ba	0	0	0	0	0	0	0	0	0	0	0	0	0	/home/dhl_ec/bnelissen/Slides/CD3_manuscript/CD3_slides/AAA465.cd3/AAA465.cd3.run1	255	0.7	0.06	0.7	0.06	-6.36667160872	-11.0254765345	0.0499361259236	0.0405242294312
0.0	66585.0	0.0	3923.0	66585.0	4000000.0	0.0	7.0	1.55	1.61	1.05	0.0499999999993	6.0	0.35	0.719999999999	0.190000000001	5.3	0.119999999999	1.99	1.43	0.780000000001	AAA465.cd3.X5.Y6.tile.tissue.png	333	1	2000	333	4bdb23bb6fb9c343da34cdb4953431fd	0	0	0	0	0	0	0	0	0	0	0	0	0	/home/dhl_ec/bnelissen/Slides/CD3_manuscript/CD3_slides/AAA465.cd3/AAA465.cd3.run1	255	0.7	0.06	0.7	0.06	0.0	-11.6946243673	0.022417204117	0.043900851944
152.0	34854.0	81.0	3210.0	34854.0	4000000.0	1.0	10.0	1.29	1.89	1.43	0.0499999999993	6.03	0.339999999998	0.700000000001	0.200000000001	6.13	0.190000000001	1.97	1.43	0.48	AAA465.cd3.X5.Y7.tile.tissue.png	334	1	2000	334	dbb411348d0964c0b301b51beb5bcf42	0	0	0	0	0	0	0	0	0	0	0	0	0	/home/dhl_ec/bnelissen/Slides/CD3_manuscript/CD3_slides/AAA465.cd3/AAA465.cd3.run1	255	0.7	0.06	0.7	0.06	-8.0490357325	-11.7215952854	0.734491726652	0.0485446401367
0.0	126250.0	0.0	6139.0	126250.0	4000000.0	0.0	12.0	1.27	1.75	1.53	0.0399999999991	6.03	0.339999999998	0.68	0.189999999999	5.87	0.129999999999	2.01	1.42	0.689999999999	AAA465.cd3.X5.Y8.tile.tissue.png	335	1	2000	335	58e589ae20a690d94dbd84379fbe4cb2	0	0	0	0	0	0	0	0	0	0	0	0	0	/home/dhl_ec/bnelissen/Slides/CD3_manuscript/CD3_slides/AAA465.cd3/AAA465.cd3.run1	255	0.7	0.06	0.7	0.06	-6.51752334791	-10.9863300176	0.162035567586	0.0408380515137
364.0	63659.0	94.0	4270.0	63659.0	4000000.0	1.0	11.0	1.4	1.7	1.12	0.0499999999993	6.02	0.35	0.690000000001	0.200000000001	6.19	0.200000000001	2.03	1.44	0.560000000001	AAA465.cd3.X5.Y9.tile.tissue.png	336	1	2000	336	90c024f569f18305cd4d82a4493ae2b3	0	0	0	0	0	0	0	0	0	0	0	0	0	/home/dhl_ec/bnelissen/Slides/CD3_manuscript/CD3_slides/AAA465.cd3/AAA465.cd3.run1	255	0.7	0.06	0.7	0.06	-6.55945083932	-11.1210241535	0.196617670649	0.0461666730957
0.0	189902.0	0.0	4576.0	189902.0	4000000.0	0.0	2.0	1.19	1.41	1.11	0.0500000000011	6.02	0.349999999999	0.719999999999	0.190000000001	5.38	0.129999999999	1.98	1.42	0.5	AAA465.cd3.X6.Y0.tile.tissue.png	337	1	2000	337	aaa4796eefa07c5af10f46d66b24c657	0	0	0	0	0	0	0	0	0	0	0	0	0	/home/dhl_ec/bnelissen/Slides/CD3_manuscript/CD3_slides/AAA465.cd3/AAA465.cd3.run1	255	0.7	0.06	0.7	0.06	0.0	-9.64653245627	0.0141261196256	6.40084490353
0.0	174689.0	0.0	8275.0	174689.0	4000000.0	0.0	18.0	1.53	1.74	1.11	0.0400000000009	6.01	0.480000000001	0.820000000002	0.190000000001	5.88	0.129999999999	2.0	1.43	0.549999999999	AAA465.cd3.X6.Y1.tile.tissue.png	338	1	2000	338	a37e4b126213568dbbe264a9d5efafe9	0	0	0	0	0	0	0	0	0	0	0	0	0	/home/dhl_ec/bnelissen/Slides/CD3_manuscript/CD3_slides/AAA465.cd3/AAA465.cd3.run1	255	0.7	0.06	0.7	0.06	-6.74800147093	-10.9720704276	0.185103384244	0.0626909975586
0.0	23899.0	0.0	922.0	23899.0	4000000.0	0.0	2.0	1.24	1.4	1.3	0.0500000000011	6.0	0.349999999999	0.690000000001	0.190000000001	5.27	0.129999999999	1.96	1.42	0.559999999999	AAA465.cd3.X6.Y10.tile.tissue.png	339	1	2000	339	95e47b28c54374b495d7fa71cf3b5418	0	0	0	0	0	0	0	0	0	0	0	0	0	/home/dhl_ec/bnelissen/Slides/CD3_manuscript/CD3_slides/AAA465.cd3/AAA465.cd3.run1	255	0.7	0.06	0.7	0.06	0.0	-11.6873833357	0.129270637468	0.0423846242065
1630.0	252093.0	844.0	6031.0	252093.0	4000000.0	21.0	6.0	1.43	1.71	1.11	0.0500000000011	6.07	0.34	0.709999999999	0.190000000001	6.34	0.200000000001	1.98	1.43	0.470000000001	AAA465.cd3.X6.Y11.tile.tissue.png	340	1	2000	340	07b64d404d611b30353b7cece89a508a	0	0	0	0	0	0	0	0	0	0	0	0	0	/home/dhl_ec/bnelissen/Slides/CD3_manuscript/CD3_slides/AAA465.cd3/AAA465.cd3.run1	255	0.7	0.06	0.7	0.06	-9.02465943836	-12.6421998895	1.68173365759	0.071669625
46289.0	2975672.0	16533.0	18072.0	2975672.0	4000000.0	340.0	4.0	1.49	1.44	1.1	0.0499999999993	6.07	0.34	0.690000000001	0.0900000000001	8.67	0.309999999999	2.14	1.43	0.84	AAA465.cd3.X6.Y12.tile.tissue.png	341	1	2000	341	54121e19f84414e4c5dabc860f6b330d	0	0	0	0	0	0	0	0	0	0	0	0	0	/home/dhl_ec/bnelissen/Slides/CD3_manuscript/CD3_slides/AAA465.cd3/AAA465.cd3.run1	255	0.7	0.06	0.7	0.06	-8.95705549998	-12.0525038629	1.02647120287	0.412246325195
29513.0	2201578.0	8990.0	26737.0	2201578.0	4000000.0	158.0	7.0	1.38	1.5	1.1	0.0399999999991	6.17	0.359999999999	0.700000000001	0.119999999999	8.01	0.279999999999	2.09	1.42	0.580000000002	AAA465.cd3.X6.Y13.tile.tissue.png	342	1	2000	342	e252ccbb2659cb28939c4640857d0304	0	0	0	0	0	0	0	0	0	0	0	0	0	/home/dhl_ec/bnelissen/Slides/CD3_manuscript/CD3_slides/AAA465.cd3/AAA465.cd3.run1	255	0.7	0.06	0.7	0.06	-8.4141164173	-11.8050774641	0.936769242414	0.525897791016
64.0	468913.0	38.0	17291.0	468913.0	4000000.0	1.0	25.0	1.57	1.62	1.04	0.0400000000009	6.02	0.349999999999	0.720000000001	0.18	6.39	0.210000000001	2.07	1.65	0.52	AAA465.cd3.X6.Y14.tile.tissue.png	343	1	2000	343	dba6f7d6b355afac9cfc5e7255f90db7	0	0	0	0	0	0	0	0	0	0	0	0	0	/home/dhl_ec/bnelissen/Slides/CD3_manuscript/CD3_slides/AAA465.cd3/AAA465.cd3.run1	255	0.7	0.06	0.7	0.06	-6.78993455777	-10.7501867982	0.053910913198	0.0364987856445
0.0	111231.0	0.0	6437.0	111231.0	2976000.0	0.0	12.0	1.04	1.37	0.769999999999	0.0300000000007	4.76	0.26	0.52	0.15	4.21	0.0999999999985	1.5	1.06	1.67	AAA465.cd3.X6.Y15.tile.tissue.png	344	1	2000	344	2a9082b86c3a184c0808d575580022f3	0	0	0	0	0	0	0	0	0	0	0	0	0	/home/dhl_ec/bnelissen/Slides/CD3_manuscript/CD3_slides/AAA465.cd3/AAA465.cd3.run1	255	0.7	0.06	0.7	0.06	-7.09391697866	-8.40746174544	0.149950045251	0.393257502648
165.0	843745.0	64.0	30092.0	843745.0	4000000.0	1.0	31.0	1.43	1.83	1.35	0.0400000000009	6.08	0.360000000001	0.68	0.17	6.73	0.23	2.12	1.43	0.550000000001	AAA465.cd3.X6.Y2.tile.tissue.png	345	1	2000	345	cc72a36f795acfef1caa08306ef55d18	0	0	0	0	0	0	0	0	0	0	0	0	0	/home/dhl_ec/bnelissen/Slides/CD3_manuscript/CD3_slides/AAA465.cd3/AAA465.cd3.run1	255	0.7	0.06	0.7	0.06	-7.05694193956	-11.113330024	0.124703665936	0.0387048183594
0.0	586866.0	0.0	22324.0	586866.0	4000000.0	0.0	26.0	1.28	1.73	1.08	0.0400000000009	6.06	0.369999999999	0.759999999998	0.18	6.11	0.15	2.15	1.43	0.530000000001	AAA465.cd3.X6.Y3.tile.tissue.png	346	1	2000	346	cfa77917a60b6aa1c1b0e61b651ad0ce	0	0	0	0	0	0	0	0	0	0	0	0	0	/home/dhl_ec/bnelissen/Slides/CD3_manuscript/CD3_slides/AAA465.cd3/AAA465.cd3.run1	255	0.7	0.06	0.7	0.06	-6.69438793608	-11.4051252102	0.0528594171726	0.0351267841797
0.0	317612.0	0.0	13833.0	317612.0	4000000.0	0.0	19.0	1.51	1.48	1.07	0.0499999999993	6.02	0.390000000001	1.16	0.179999999998	5.92	0.139999999999	2.05	1.43	1.37	AAA465.cd3.X6.Y4.tile.tissue.png	347	1	2000	347	5ed306a8a0df24ad3a2a7b16f69c683a	0	0	0	0	0	0	0	0	0	0	0	0	0	/home/dhl_ec/bnelissen/Slides/CD3_manuscript/CD3_slides/AAA465.cd3/AAA465.cd3.run1	255	0.7	0.06	0.7	0.06	-6.44056082777	-10.7984830926	0.101307848492	0.0394589650879
188.0	143434.0	75.0	8207.0	143434.0	4000000.0	2.0	16.0	1.27	2.05	1.09	0.0400000000009	6.0	0.349999999999	0.709999999999	0.190000000001	6.18	0.199999999999	2.01	1.43	0.49	AAA465.cd3.X6.Y5.tile.tissue.png	348	1	2000	348	0c0aee686d951a3ad56b439fc2def14b	0	0	0	0	0	0	0	0	0	0	0	0	0	/home/dhl_ec/bnelissen/Slides/CD3_manuscript/CD3_slides/AAA465.cd3/AAA465.cd3.run1	255	0.7	0.06	0.7	0.06	-7.17888204855	-11.1856042592	0.188328052132	0.0485091728516
0.0	99727.0	0.0	4985.0	99727.0	4000000.0	0.0	8.0	1.53	1.61	1.49	0.0499999999993	6.04	0.35	0.690000000001	0.190000000001	5.86	0.129999999999	2.0	1.43	0.6	AAA465.cd3.X6.Y6.tile.tissue.png	349	1	2000	349	451a6b8648c51ab4df515dc3ac40b0c6	0	0	0	0	0	0	0	0	0	0	0	0	0	/home/dhl_ec/bnelissen/Slides/CD3_manuscript/CD3_slides/AAA465.cd3/AAA465.cd3.run1	255	0.7	0.06	0.7	0.06	-5.69483615885	-11.3208972806	0.0779916745648	0.041900854126
0.0	27316.0	0.0	2040.0	27316.0	4000000.0	0.0	7.0	2.27	1.53	1.08	0.0400000000009	5.98	0.34	0.690000000001	0.200000000001	5.75	0.130000000001	1.96	1.44	0.51	AAA465.cd3.X6.Y7.tile.tissue.png	350	1	2000	350	1127901e9db5639f0f780be96fcd75ef	0	0	0	0	0	0	0	0	0	0	0	0	0	/home/dhl_ec/bnelissen/Slides/CD3_manuscript/CD3_slides/AAA465.cd3/AAA465.cd3.run1	255	0.7	0.06	0.7	0.06	-7.18315457588	-11.6870351897	0.369550701666	0.052229666626
0.0	9637.0	0.0	1027.0	9637.0	4000000.0	0.0	4.0	1.44	1.63	1.03	0.0500000000011	5.96	0.34	0.73	0.199999999999	5.27	0.129999999999	1.96	1.43	0.559999999999	AAA465.cd3.X6.Y8.tile.tissue.png	351	1	2000	351	65fc72a379305355bf9bc57415f84070	0	0	0	0	0	0	0	0	0	0	0	0	0	/home/dhl_ec/bnelissen/Slides/CD3_manuscript/CD3_slides/AAA465.cd3/AAA465.cd3.run1	255	0.7	0.06	0.7	0.06	0.0	-12.076675025	0.0213994834388	0.0434608945465
0.0	2898.0	0.0	340.0	2898.0	4000000.0	0.0	2.0	1.23	2.05	1.03	0.0500000000011	5.98	0.389999999999	0.9	0.199999999999	5.84	0.119999999999	1.95	1.43	0.66	AAA465.cd3.X6.Y9.tile.tissue.png	352	1	2000	352	4775aa474987cb3e8e6426cd4109607d	0	0	0	0	0	0	0	0	0	0	0	0	0	/home/dhl_ec/bnelissen/Slides/CD3_manuscript/CD3_slides/AAA465.cd3/AAA465.cd3.run1	255	0.7	0.06	0.7	0.06	-7.40188921264	-12.3443171639	1.37838457903	0.0489954747925
86.0	258040.0	51.0	5814.0	258040.0	4000000.0	1.0	5.0	1.28	1.09	1.03	0.0599999999995	6.0	0.34	0.709999999999	0.190000000001	6.2	0.210000000001	2.01	1.46	0.929999999998	AAA465.cd3.X7.Y0.tile.tissue.png	353	1	2000	353	5ac498205fa0bdc70b08a43068ba71a7	0	0	0	0	0	0	0	0	0	0	0	0	0	/home/dhl_ec/bnelissen/Slides/CD3_manuscript/CD3_slides/AAA465.cd3/AAA465.cd3.run1	255	0.7	0.06	0.7	0.06	-4.93329781574	-9.61882940355	0.0269528798961	4.68606393152
800.0	64357.0	230.0	3648.0	64357.0	4000000.0	4.0	11.0	1.43	1.82	1.07	0.0499999999993	6.07	0.35	0.690000000001	0.200000000001	6.22	0.200000000001	2.02	1.45	0.560000000001	AAA465.cd3.X7.Y1.tile.tissue.png	354	1	2000	354	0443c1e7685e4e33eec4228c83ad2460	0	0	0	0	0	0	0	0	0	0	0	0	0	/home/dhl_ec/bnelissen/Slides/CD3_manuscript/CD3_slides/AAA465.cd3/AAA465.cd3.run1	255	0.7	0.06	0.7	0.06	-8.38198336309	-11.8718660409	0.797636362142	0.0784829082031
0.0	0.0	0.0	0.0	0.0	4000000.0	0.0	0.0	1.5	1.4	1.55	0.0500000000011	5.71	0.27	0.680000000002	0.200000000001	4.28	0.119999999999	1.91	1.43	0.57	AAA465.cd3.X7.Y10.tile.tissue.png	355	1	2000	355	6209517100b895ee7d093a1b31bb237b	0	0	0	0	0	0	0	0	0	0	0	0	0	/home/dhl_ec/bnelissen/Slides/CD3_manuscript/CD3_slides/AAA465.cd3/AAA465.cd3.run1	255	1.0	0.06	1.0	0.06	0.0	-12.3627209987	0.0	0.0459594239807
208.0	54468.0	84.0	3722.0	54468.0	4000000.0	2.0	9.0	1.56	2.1	1.05	0.0499999999993	6.0	0.34	0.709999999999	0.200000000001	6.19	0.200000000001	1.98	1.42	0.6	AAA465.cd3.X7.Y11.tile.tissue.png	356	1	2000	356	9e3270e948255557dd14c015b1defe51	0	0	0	0	0	0	0	0	0	0	0	0	0	/home/dhl_ec/bnelissen/Slides/CD3_manuscript/CD3_slides/AAA465.cd3/AAA465.cd3.run1	255	0.7	0.06	0.7	0.06	-6.8535140105	-11.2098416252	0.240733098894	0.0458111500244
30859.0	1775763.0	10219.0	23879.0	1775763.0	4000000.0	187.0	14.0	1.29	1.88	1.08	0.0400000000009	6.94	0.359999999999	0.75	0.130000000001	7.87	0.449999999999	2.15	1.43	0.599999999999	AAA465.cd3.X7.Y12.tile.tissue.png	357	1	2000	357	4fd1649b22914881a5acaf80355555db	0	0	0	0	0	0	0	0	0	0	0	0	0	/home/dhl_ec/bnelissen/Slides/CD3_manuscript/CD3_slides/AAA465.cd3/AAA465.cd3.run1	255	0.7	0.06	0.7	0.06	-9.19974097445	-12.3390466277	1.43280283785	0.491958490234
16245.0	1006491.0	4885.0	20972.0	1006491.0	4000000.0	90.0	16.0	1.56	1.74	1.09	0.0399999999991	6.13	0.359999999999	0.690000000001	0.16	6.99	0.24	2.07	1.43	0.529999999999	AAA465.cd3.X7.Y13.tile.tissue.png	358	1	2000	358	8e62c99f84b1c14ad131f04a22320066	0	0	0	0	0	0	0	0	0	0	0	0	0	/home/dhl_ec/bnelissen/Slides/CD3_manuscript/CD3_slides/AAA465.cd3/AAA465.cd3.run1	255	0.7	0.06	0.7	0.06	-8.48688281719	-11.9690226458	0.973638052019	0.279182751953
3143.0	621668.0	1228.0	16892.0	621668.0	4000000.0	26.0	21.0	1.22	1.76	1.08	0.0500000000011	6.18	0.58	0.73	0.18	6.58	0.219999999999	2.07	1.44	0.93	AAA465.cd3.X7.Y14.tile.tissue.png	359	1	2000	359	b5e70f4ad2ef004b4c06b143e33cb2e3	0	0	0	0	0	0	0	0	0	0	0	0	0	/home/dhl_ec/bnelissen/Slides/CD3_manuscript/CD3_slides/AAA465.cd3/AAA465.cd3.run1	255	0.7	0.06	0.7	0.06	-8.50318155669	-11.7589546426	1.16477829794	0.151344400391
239.0	115513.0	113.0	5892.0	115513.0	2976000.0	2.0	11.0	1.13	1.49	0.780000000001	0.0300000000007	4.51	0.26	0.51	0.139999999999	4.5	0.15	1.48	1.06	0.419999999998	AAA465.cd3.X7.Y15.tile.tissue.png	360	1	2000	360	64ba9b7b40dabd3ec7e96996df93d8bc	0	0	0	0	0	0	0	0	0	0	0	0	0	/home/dhl_ec/bnelissen/Slides/CD3_manuscript/CD3_slides/AAA465.cd3/AAA465.cd3.run1	255	0.7	0.06	0.7	0.06	-7.09594624689	-8.1817007075	0.14774637603	0.330018532702
142.0	665799.0	78.0	13407.0	665799.0	4000000.0	2.0	17.0	1.45	2.04	1.16	0.0499999999993	6.14	0.35	0.690000000001	0.18	6.61	0.220000000001	2.06	1.44	0.51	AAA465.cd3.X7.Y2.tile.tissue.png	361	1	2000	361	0ef8f9745af51c8f47bb038e95e8795e	0	0	0	0	0	0	0	0	0	0	0	0	0	/home/dhl_ec/bnelissen/Slides/CD3_manuscript/CD3_slides/AAA465.cd3/AAA465.cd3.run1	255	0.7	0.06	0.7	0.06	-8.36153644372	-12.4612408889	0.42977619736	0.11894121875
175.0	578089.0	60.0	19318.0	578089.0	4000000.0	1.0	20.0	1.25	1.73	1.1	0.0399999999991	6.08	0.360000000001	0.759999999998	0.18	6.48	0.209999999999	2.08	1.43	0.93	AAA465.cd3.X7.Y3.tile.tissue.png	362	1	2000	362	c2e0df6d2be9b29d46bb2609cd1137f3	0	0	0	0	0	0	0	0	0	0	0	0	0	/home/dhl_ec/bnelissen/Slides/CD3_manuscript/CD3_slides/AAA465.cd3/AAA465.cd3.run1	255	0.7	0.06	0.7	0.06	-7.36380803203	-11.2255509551	0.134886708409	0.0440562119141
0.0	245446.0	0.0	13808.0	245446.0	4000000.0	0.0	27.0	1.33	1.77	1.06	0.0399999999991	6.04	0.359999999999	0.74	0.190000000001	5.96	0.139999999999	2.07	1.42	0.789999999999	AAA465.cd3.X7.Y4.tile.tissue.png	363	1	2000	363	beb738134fb16f06ba6afd3ceacc1e7f	0	0	0	0	0	0	0	0	0	0	0	0	0	/home/dhl_ec/bnelissen/Slides/CD3_manuscript/CD3_slides/AAA465.cd3/AAA465.cd3.run1	255	0.7	0.06	0.7	0.06	-6.99145964742	-10.7871410535	0.165619204794	0.048406144043
0.0	154633.0	0.0	7782.0	154633.0	4000000.0	0.0	12.0	1.38	1.82	1.12	0.0500000000011	6.0	0.35	0.68	0.199999999999	5.34	0.130000000001	2.01	1.42	0.57	AAA465.cd3.X7.Y5.tile.tissue.png	364	1	2000	364	ceb3da2abe5c83ec068c80a401384cea	0	0	0	0	0	0	0	0	0	0	0	0	0	/home/dhl_ec/bnelissen/Slides/CD3_manuscript/CD3_slides/AAA465.cd3/AAA465.cd3.run1	255	0.7	0.06	0.7	0.06	0.0	-11.7890222026	0.0246147566309	0.0404325346985
0.0	262421.0	0.0	11251.0	262421.0	4000000.0	0.0	14.0	1.24	1.74	1.12	0.0399999999991	6.02	0.360000000001	0.689999999999	0.190000000001	5.94	0.139999999999	2.03	1.43	0.74	AAA465.cd3.X7.Y6.tile.tissue.png	365	1	2000	365	b80d4b2a7a294e8a1c0ccc6fc35ab0e4	0	0	0	0	0	0	0	0	0	0	0	0	0	/home/dhl_ec/bnelissen/Slides/CD3_manuscript/CD3_slides/AAA465.cd3/AAA465.cd3.run1	255	0.7	0.06	0.7	0.06	-5.92431693342	-11.1291793673	0.0406264297902	0.0349817536316
61.0	121008.0	32.0	6345.0	121008.0	4000000.0	1.0	8.0	1.29	1.78	1.09	0.0400000000009	6.05	0.4	0.900000000001	0.209999999999	6.19	0.199999999999	2.0	1.43	0.650000000001	AAA465.cd3.X7.Y7.tile.tissue.png	366	1	2000	366	beb30dc3c8158b74e851b7454a4b3338	0	0	0	0	0	0	0	0	0	0	0	0	0	/home/dhl_ec/bnelissen/Slides/CD3_manuscript/CD3_slides/AAA465.cd3/AAA465.cd3.run1	255	0.7	0.06	0.7	0.06	-6.66794923117	-11.3243695715	0.157971814907	0.0499701898193
0.0	0.0	0.0	0.0	0.0	4000000.0	0.0	0.0	1.81	1.64	1.04	0.0499999999993	5.64	0.300000000001	0.940000000001	0.210000000001	4.23	0.109999999999	1.88	1.41	0.540000000001	AAA465.cd3.X7.Y8.tile.tissue.png	367	1	2000	367	46eb8cdba0e07d7a3ac4984b15f24d8c	0	0	0	0	0	0	0	0	0	0	0	0	0	/home/dhl_ec/bnelissen/Slides/CD3_manuscript/CD3_slides/AAA465.cd3/AAA465.cd3.run1	255	1.0	0.06	1.0	0.06	0.0	-12.1048603002	0.0	0.043875514534
0.0	1307.0	0.0	162.0	1307.0	4000000.0	0.0	1.0	1.55	1.75	1.12	0.0499999999993	5.97	0.34	0.68	0.199999999999	5.75	0.120000000001	1.94	1.43	0.889999999999	AAA465.cd3.X7.Y9.tile.tissue.png	368	1	2000	368	81958533f729b6bbed5c995acf037511	0	0	0	0	0	0	0	0	0	0	0	0	0	/home/dhl_ec/bnelissen/Slides/CD3_manuscript/CD3_slides/AAA465.cd3/AAA465.cd3.run1	255	0.7	0.06	0.7	0.06	-6.57208785341	-12.1291386755	0.362387127656	0.0518033448486
0.0	233049.0	0.0	4770.0	233049.0	4000000.0	0.0	3.0	1.42	1.81	1.45	0.0499999999993	5.98	0.35	0.720000000001	0.190000000001	5.45	0.129999999999	2.01	1.43	0.530000000001	AAA465.cd3.X8.Y0.tile.tissue.png	369	1	2000	369	881feb0fe3e24a1776d56ea94eb73258	0	0	0	0	0	0	0	0	0	0	0	0	0	/home/dhl_ec/bnelissen/Slides/CD3_manuscript/CD3_slides/AAA465.cd3/AAA465.cd3.run1	255	0.7	0.06	0.7	0.06	0.0	-9.50769297106	0.0148098192836	5.62702940021
0.0	21537.0	0.0	1727.0	21537.0	4000000.0	0.0	7.0	1.26	1.62	1.14	0.0399999999991	5.99	0.34	0.690000000001	0.200000000001	5.77	0.120000000001	1.98	1.43	0.57	AAA465.cd3.X8.Y1.tile.tissue.png	370	1	2000	370	e41c2d082c81930ccf0a989499d57435	0	0	0	0	0	0	0	0	0	0	0	0	0	/home/dhl_ec/bnelissen/Slides/CD3_manuscript/CD3_slides/AAA465.cd3/AAA465.cd3.run1	255	0.7	0.06	0.7	0.06	-8.4572871781	-12.4927311053	1.21024078485	0.0712752641602
0.0	5372.0	0.0	448.0	5372.0	4000000.0	0.0	2.0	1.25	1.55	1.14	0.0499999999993	5.96	0.34	0.670000000002	0.210000000001	5.3	0.129999999999	1.95	1.42	0.84	AAA465.cd3.X8.Y10.tile.tissue.png	371	1	2000	371	8a968146ef7b9f0bda504252e4112e15	0	0	0	0	0	0	0	0	0	0	0	0	0	/home/dhl_ec/bnelissen/Slides/CD3_manuscript/CD3_slides/AAA465.cd3/AAA465.cd3.run1	255	0.7	0.06	0.7	0.06	0.0	-12.5911686728	0.489473367039	0.0454605377808
254.0	134667.0	148.0	5529.0	134667.0	4000000.0	3.0	5.0	0.98	1.7	1.26	0.0400000000009	6.01	0.34	0.68	0.189999999999	6.23	0.199999999999	1.98	1.43	0.82	AAA465.cd3.X8.Y11.tile.tissue.png	372	1	2000	372	fe42ca30670208b1dbbed90ab63bf5fc	0	0	0	0	0	0	0	0	0	0	0	0	0	/home/dhl_ec/bnelissen/Slides/CD3_manuscript/CD3_slides/AAA465.cd3/AAA465.cd3.run1	255	0.7	0.06	0.7	0.06	-9.06391412784	-12.9535750176	2.10352528456	0.0579368378906
25975.0	1185278.0	8537.0	29338.0	1185278.0	4000000.0	163.0	20.0	1.56	1.58	1.1	0.0500000000011	6.24	0.389999999999	0.709999999999	0.15	7.27	0.24	2.1	1.43	0.540000000001	AAA465.cd3.X8.Y12.tile.tissue.png	373	1	2000	373	22aefd3ccfa98136b2ca8e9e9e76c25e	0	0	0	0	0	0	0	0	0	0	0	0	0	/home/dhl_ec/bnelissen/Slides/CD3_manuscript/CD3_slides/AAA465.cd3/AAA465.cd3.run1	255	0.7	0.06	0.7	0.06	-9.65286105799	-12.8242607357	2.25775675084	0.28837753125
4106.0	343600.0	1577.0	11220.0	343600.0	4000000.0	31.0	15.0	1.25	1.71	1.16	0.0500000000011	6.34	0.35	0.690000000001	0.18	6.34	0.210000000001	2.03	1.44	0.549999999999	AAA465.cd3.X8.Y13.tile.tissue.png	374	1	2000	374	d504b126b346f0f46b7ca2b8a4b6d1a1	0	0	0	0	0	0	0	0	0	0	0	0	0	/home/dhl_ec/bnelissen/Slides/CD3_manuscript/CD3_slides/AAA465.cd3/AAA465.cd3.run1	255	0.7	0.06	0.7	0.06	-7.49257821593	-11.3757931772	0.774376679249	0.0959931757812
1307.0	233179.0	497.0	10342.0	233179.0	4000000.0	10.0	12.0	1.36	2.35	1.08	0.0400000000009	6.04	0.49	0.82	0.190000000001	6.28	0.210000000001	2.05	1.42	0.51	AAA465.cd3.X8.Y14.tile.tissue.png	375	1	2000	375	bed899844662b815cf2b5ae6bddc6440	0	0	0	0	0	0	0	0	0	0	0	0	0	/home/dhl_ec/bnelissen/Slides/CD3_manuscript/CD3_slides/AAA465.cd3/AAA465.cd3.run1	255	0.7	0.06	0.7	0.06	-7.82161125033	-10.8261188383	0.437970853663	0.0523785957031
0.0	102772.0	0.0	5532.0	102772.0	2976000.0	0.0	9.0	1.02	1.32	1.13	0.0400000000009	4.47	0.26	0.509999999998	0.140000000001	4.18	0.0999999999985	1.46	1.06	0.85	AAA465.cd3.X8.Y15.tile.tissue.png	376	1	2000	376	85579b4748c10f4f6132a98667f5ea00	0	0	0	0	0	0	0	0	0	0	0	0	0	/home/dhl_ec/bnelissen/Slides/CD3_manuscript/CD3_slides/AAA465.cd3/AAA465.cd3.run1	255	0.7	0.06	0.7	0.06	-6.23154829206	-8.48791104999	0.176560307385	0.381853919081
11992.0	660919.0	4248.0	21451.0	660919.0	4000000.0	83.0	24.0	1.25	1.85	1.04	0.0400000000009	6.25	0.389999999999	0.710000000001	0.169999999998	6.78	0.219999999999	2.04	1.43	0.530000000001	AAA465.cd3.X8.Y2.tile.tissue.png	377	1	2000	377	40d36b5dd843785d6114765431053586	0	0	0	0	0	0	0	0	0	0	0	0	0	/home/dhl_ec/bnelissen/Slides/CD3_manuscript/CD3_slides/AAA465.cd3/AAA465.cd3.run1	255	0.7	0.06	0.7	0.06	-8.46483850206	-12.1753942875	1.03780519798	0.226864933594
67462.0	2642088.0	25746.0	22428.0	2642088.0	4000000.0	504.0	13.0	1.5	1.95	1.14	0.0400000000009	6.27	0.66	0.700000000001	0.1	8.9	0.309999999999	2.08	1.42	0.790000000001	AAA465.cd3.X8.Y3.tile.tissue.png	378	1	2000	378	19a9429cb0f363c0dae8df11d3d77e16	0	0	0	0	0	0	0	0	0	0	0	0	0	/home/dhl_ec/bnelissen/Slides/CD3_manuscript/CD3_slides/AAA465.cd3/AAA465.cd3.run1	255	0.7	0.06	0.7	0.06	-9.65762126258	-12.769244493	1.56781988821	0.495585381836
41899.0	1366958.0	15588.0	29121.0	1366958.0	4000000.0	307.0	25.0	1.57	1.6	1.13	0.0400000000009	6.45	0.35	0.690000000001	0.150000000001	7.41	0.25	2.1	1.41	0.92	AAA465.cd3.X8.Y4.tile.tissue.png	379	1	2000	379	49cad11783f73772538827ba02be63ab	0	0	0	0	0	0	0	0	0	0	0	0	0	/home/dhl_ec/bnelissen/Slides/CD3_manuscript/CD3_slides/AAA465.cd3/AAA465.cd3.run1	255	0.7	0.06	0.7	0.06	-9.2061988428	-12.6949440796	1.62930010571	0.369871810547
3465.0	356779.0	1244.0	17222.0	356779.0	4000000.0	25.0	23.0	1.55	1.84	1.3	0.0399999999991	6.02	0.34	0.690000000001	0.190000000001	6.42	0.210000000001	2.05	1.43	0.52	AAA465.cd3.X8.Y5.tile.tissue.png	380	1	2000	380	91bf1d2f74eeb927373d21db165be0db	0	0	0	0	0	0	0	0	0	0	0	0	0	/home/dhl_ec/bnelissen/Slides/CD3_manuscript/CD3_slides/AAA465.cd3/AAA465.cd3.run1	255	0.7	0.06	0.7	0.06	-7.99032882897	-11.4117710784	0.653388079218	0.0879781679688
2571.0	715383.0	1152.0	23856.0	715383.0	4000000.0	24.0	25.0	1.53	1.57	1.15	0.0400000000009	6.25	0.359999999999	0.700000000001	0.17	6.58	0.220000000001	2.12	1.43	0.540000000001	AAA465.cd3.X8.Y6.tile.tissue.png	381	1	2000	381	ee1bdea08af68dbebda4ff499a40a109	0	0	0	0	0	0	0	0	0	0	0	0	0	/home/dhl_ec/bnelissen/Slides/CD3_manuscript/CD3_slides/AAA465.cd3/AAA465.cd3.run1	255	0.7	0.06	0.7	0.06	-8.00630035559	-10.5868631934	0.753108885248	0.12751446875
0.0	148590.0	0.0	7274.0	148590.0	4000000.0	0.0	13.0	1.29	2.24	1.04	0.0399999999991	6.36	0.34	0.690000000001	0.190000000001	5.83	0.129999999999	1.99	1.42	0.5	AAA465.cd3.X8.Y7.tile.tissue.png	382	1	2000	382	e8d073b48f22438b7f173ba8bd186a09	0	0	0	0	0	0	0	0	0	0	0	0	0	/home/dhl_ec/bnelissen/Slides/CD3_manuscript/CD3_slides/AAA465.cd3/AAA465.cd3.run1	255	0.7	0.06	0.7	0.06	-5.74684873027	-11.5343826423	0.0616924587276	0.0485244778442
0.0	16519.0	0.0	1337.0	16519.0	4000000.0	0.0	5.0	1.26	1.47	1.54	0.0500000000011	5.97	0.34	0.68	0.199999999999	5.79	0.130000000001	1.97	1.44	0.499999999998	AAA465.cd3.X8.Y8.tile.tissue.png	383	1	2000	383	43861b193edde06245180bddf8d5243c	0	0	0	0	0	0	0	0	0	0	0	0	0	/home/dhl_ec/bnelissen/Slides/CD3_manuscript/CD3_slides/AAA465.cd3/AAA465.cd3.run1	255	0.7	0.06	0.7	0.06	-8.71899153033	-12.6405902654	1.12388755016	0.0475412662354
0.0	14650.0	0.0	972.0	14650.0	4000000.0	0.0	3.0	1.41	1.42	1.05	0.0500000000011	5.99	0.349999999999	0.700000000001	0.199999999999	5.77	0.119999999999	2.26	1.42	0.589999999998	AAA465.cd3.X8.Y9.tile.tissue.png	384	1	2000	384	127f2713b47637d695cdbfc54059585d	0	0	0	0	0	0	0	0	0	0	0	0	0	/home/dhl_ec/bnelissen/Slides/CD3_manuscript/CD3_slides/AAA465.cd3/AAA465.cd3.run1	255	0.7	0.06	0.7	0.06	-8.27840647416	-12.7873209595	1.75180904371	0.0510613947754
0.0	249371.0	0.0	5800.0	249371.0	4000000.0	0.0	5.0	1.45	1.38	1.08	0.0499999999993	5.98	0.34	0.720000000001	0.190000000001	5.41	0.139999999999	1.97	1.43	0.51	AAA465.cd3.X9.Y0.tile.tissue.png	385	1	2000	385	2b43bbf6f417d4578dac5506931b2900	0	0	0	0	0	0	0	0	0	0	0	0	0	/home/dhl_ec/bnelissen/Slides/CD3_manuscript/CD3_slides/AAA465.cd3/AAA465.cd3.run1	255	0.7	0.06	0.7	0.06	0.0	-9.72887253955	0.0859819790969	4.72912022302
0.0	37845.0	0.0	3262.0	37845.0	4000000.0	0.0	12.0	1.46	2.13	1.06	0.0399999999991	6.04	0.349999999999	1.2	0.199999999999	5.78	0.130000000001	2.0	1.42	0.549999999999	AAA465.cd3.X9.Y1.tile.tissue.png	386	1	2000	386	3d4b46f1681082ed085afc53883e46ca	0	0	0	0	0	0	0	0	0	0	0	0	0	/home/dhl_ec/bnelissen/Slides/CD3_manuscript/CD3_slides/AAA465.cd3/AAA465.cd3.run1	255	0.7	0.06	0.7	0.06	-9.18436441355	-12.4213864077	1.25162789582	0.0761477331543
0.0	20983.0	0.0	1424.0	20983.0	4000000.0	0.0	4.0	1.5	1.38	1.05	0.0400000000009	5.96	0.35	0.689999999999	0.200000000001	5.32	0.129999999999	1.98	1.43	0.51	AAA465.cd3.X9.Y10.tile.tissue.png	387	1	2000	387	057c1e274a6b6fdf901003dd9f722fc3	0	0	0	0	0	0	0	0	0	0	0	0	0	/home/dhl_ec/bnelissen/Slides/CD3_manuscript/CD3_slides/AAA465.cd3/AAA465.cd3.run1	255	0.7	0.06	0.7	0.06	0.0	-11.8876099285	0.476877673295	0.0477760895996
497.0	50520.0	302.0	2839.0	50520.0	4000000.0	7.0	5.0	1.23	2.22	1.04	0.0399999999991	5.98	0.440000000001	0.880000000001	0.199999999999	6.14	0.199999999999	2.0	1.42	0.539999999999	AAA465.cd3.X9.Y11.tile.tissue.png	388	1	2000	388	0818c23e059f9e3693dcb2c9fc8611d6	0	0	0	0	0	0	0	0	0	0	0	0	0	/home/dhl_ec/bnelissen/Slides/CD3_manuscript/CD3_slides/AAA465.cd3/AAA465.cd3.run1	255	0.7	0.06	0.7	0.06	-8.69844129743	-12.8080267966	2.14266846319	0.0550890039063
4817.0	931245.0	2361.0	21406.0	931245.0	4000000.0	49.0	11.0	1.47	2.14	1.03	0.0499999999993	6.48	0.35	0.689999999999	0.160000000002	7.1	0.23	2.08	1.43	1.01	AAA465.cd3.X9.Y12.tile.tissue.png	389	1	2000	389	9fee7ce25c5eefe659c3ebf51c197ea0	0	0	0	0	0	0	0	0	0	0	0	0	0	/home/dhl_ec/bnelissen/Slides/CD3_manuscript/CD3_slides/AAA465.cd3/AAA465.cd3.run1	255	0.7	0.06	0.7	0.06	-9.19069029107	-12.8033432072	2.34792640424	0.183585621094
15630.0	1718031.0	5448.0	22922.0	1718031.0	4000000.0	99.0	19.0	1.45	1.49	1.03	0.0499999999993	6.6	0.360000000001	0.750000000002	0.130000000001	7.45	0.27	2.06	1.42	0.610000000001	AAA465.cd3.X9.Y13.tile.tissue.png	390	1	2000	390	a9ad8d1bae179f2ec5c0796c9dfa980d	0	0	0	0	0	0	0	0	0	0	0	0	0	/home/dhl_ec/bnelissen/Slides/CD3_manuscript/CD3_slides/AAA465.cd3/AAA465.cd3.run1	255	0.7	0.06	0.7	0.06	-8.95939104606	-12.4328500544	1.65657072863	0.407367941406
16216.0	1014696.0	5322.0	19301.0	1014696.0	4000000.0	99.0	18.0	1.27	1.68	1.22	0.0399999999991	6.13	0.35	0.76	0.16	7.08	0.23	2.08	1.43	0.52	AAA465.cd3.X9.Y14.tile.tissue.png	391	1	2000	391	73a8f0149673e3a09e339211db84d6bd	0	0	0	0	0	0	0	0	0	0	0	0	0	/home/dhl_ec/bnelissen/Slides/CD3_manuscript/CD3_slides/AAA465.cd3/AAA465.cd3.run1	255	0.7	0.06	0.7	0.06	-8.23534919867	-11.5886305822	0.907384459273	0.312180035156
8526.0	253354.0	3161.0	10906.0	253354.0	2976000.0	55.0	17.0	1.04	0.780000000001	1.07	0.0300000000007	4.7	0.410000000002	0.630000000001	0.130000000001	4.81	0.16	1.51	1.04	0.499999999998	AAA465.cd3.X9.Y15.tile.tissue.png	392	1	2000	392	69e386cad634c0a3350072efcd7a4be8	0	0	0	0	0	0	0	0	0	0	0	0	0	/home/dhl_ec/bnelissen/Slides/CD3_manuscript/CD3_slides/AAA465.cd3/AAA465.cd3.run1	255	0.7	0.06	0.7	0.06	-8.81250833661	-10.3935294989	1.38718713822	0.407331485215
8558.0	386499.0	3292.0	16293.0	386499.0	4000000.0	62.0	30.0	1.37	1.53	1.12	0.110000000001	6.47	0.349999999999	0.690000000001	0.190000000001	6.43	0.220000000001	2.06	1.43	0.58	AAA465.cd3.X9.Y2.tile.tissue.png	393	1	2000	393	14d82c3a24776a891d8e6c9c060efabc	0	0	0	0	0	0	0	0	0	0	0	0	0	/home/dhl_ec/bnelissen/Slides/CD3_manuscript/CD3_slides/AAA465.cd3/AAA465.cd3.run1	255	0.7	0.06	0.7	0.06	-8.77647153278	-12.4291161244	1.6313484306	0.165561980469
6388.0	1188719.0	2800.0	22583.0	1188719.0	4000000.0	55.0	19.0	1.59	1.71	1.29	0.0499999999993	6.24	0.51	0.799999999999	0.16	6.92	0.24	2.06	1.41	0.550000000001	AAA465.cd3.X9.Y3.tile.tissue.png	394	1	2000	394	9ac37519e3865d0782e60b3c3c3211fe	0	0	0	0	0	0	0	0	0	0	0	0	0	/home/dhl_ec/bnelissen/Slides/CD3_manuscript/CD3_slides/AAA465.cd3/AAA465.cd3.run1	255	0.7	0.06	0.7	0.06	-8.74767567022	-12.506151107	1.25318167913	0.285892349609
13551.0	1361842.0	5127.0	29233.0	1361842.0	4000000.0	104.0	23.0	1.54	1.6	1.3	0.0399999999991	6.23	0.639999999999	0.700000000001	0.150000000001	7.17	0.24	2.08	1.44	0.6	AAA465.cd3.X9.Y4.tile.tissue.png	395	1	2000	395	71899fd15c3b04ac419806ee9fa204ce	0	0	0	0	0	0	0	0	0	0	0	0	0	/home/dhl_ec/bnelissen/Slides/CD3_manuscript/CD3_slides/AAA465.cd3/AAA465.cd3.run1	255	0.7	0.06	0.7	0.06	-9.01273867108	-12.201641676	1.18965682754	0.276639472656
35012.0	2105550.0	13488.0	36060.0	2105550.0	4000000.0	256.0	20.0	1.32	1.85	1.08	0.0500000000011	6.55	0.360000000001	0.690000000001	0.129999999999	8.05	0.280000000001	2.13	1.42	0.540000000001	AAA465.cd3.X9.Y5.tile.tissue.png	396	1	2000	396	fda5fddfa5cb80a5480a84027b7a6544	0	0	0	0	0	0	0	0	0	0	0	0	0	/home/dhl_ec/bnelissen/Slides/CD3_manuscript/CD3_slides/AAA465.cd3/AAA465.cd3.run1	255	0.7	0.06	0.7	0.06	-9.36532076383	-12.6562481586	1.80891064318	0.375668394531
40632.0	2636983.0	16181.0	36363.0	2636983.0	4000000.0	340.0	19.0	1.57	1.7	1.12	0.0399999999991	6.5	0.359999999999	0.700000000001	0.110000000001	8.27	0.299999999999	2.12	1.43	0.52	AAA465.cd3.X9.Y6.tile.tissue.png	397	1	2000	397	0141dc68f7215a35a591c98a4582cbde	0	0	0	0	0	0	0	0	0	0	0	0	0	/home/dhl_ec/bnelissen/Slides/CD3_manuscript/CD3_slides/AAA465.cd3/AAA465.cd3.run1	255	0.7	0.06	0.7	0.06	-9.37737559303	-11.8410729699	1.5579138726	0.456389609375
15373.0	2169392.0	6594.0	21582.0	2169392.0	4000000.0	140.0	11.0	1.61	1.72	1.44	0.0500000000011	6.2	0.35	0.700000000001	0.119999999999	7.73	0.280000000001	2.09	1.43	0.599999999999	AAA465.cd3.X9.Y7.tile.tissue.png	398	1	2000	398	539f89950450862e0756302cb0f80ec4	0	0	0	0	0	0	0	0	0	0	0	0	0	/home/dhl_ec/bnelissen/Slides/CD3_manuscript/CD3_slides/AAA465.cd3/AAA465.cd3.run1	255	0.7	0.06	0.7	0.06	-9.32771428287	-12.7815529104	1.58631727105	0.251194375
5637.0	862053.0	2607.0	8779.0	862053.0	4000000.0	62.0	6.0	1.55	1.49	1.08	0.0399999999991	6.15	0.620000000001	0.68	0.17	6.74	0.23	2.04	1.43	0.57	AAA465.cd3.X9.Y8.tile.tissue.png	399	1	2000	399	4407c378f033581f1b66fabac706b1fe	0	0	0	0	0	0	0	0	0	0	0	0	0	/home/dhl_ec/bnelissen/Slides/CD3_manuscript/CD3_slides/AAA465.cd3/AAA465.cd3.run1	255	0.7	0.06	0.7	0.06	-9.19507064412	-12.4114286851	1.56783707661	0.11358271875
239.0	81594.0	136.0	5187.0	81594.0	4000000.0	3.0	7.0	1.23	1.58	1.06	0.0499999999993	6.01	0.34	0.690000000001	0.200000000001	6.19	0.190000000001	1.98	1.43	0.57	AAA465.cd3.X9.Y9.tile.tissue.png	400	1	2000	400	e52528fdd5744b56dab4346ebec6f108	0	0	0	0	0	0	0	0	0	0	0	0	0	/home/dhl_ec/bnelissen/Slides/CD3_manuscript/CD3_slides/AAA465.cd3/AAA465.cd3.run1	255	0.7	0.06	0.7	0.06	-8.85685882392	-12.2526135454	1.5844183749	0.0548433378906
[truncated: 2 more columns]
