# Supplementary material for: SlideToolkit: An Assistive Toolset for the Histological Quantification of Whole Slide Images
Source: PLoS One. 2014 Nov 5;9(11):e110289. doi: 10.1371/journal.pone.0110289 (PMC4220929; doi:10.1371/journal.pone.0110289)
Supplement: RawData S1 — ICC and BlandAltman plot - measurements and r-script.zip. Measurements of Run1 and Run2, including the code for the calculation of the intraclass correlation coefficient (ICC) and the code for the Bland and Altman plot. (ZIP) [file pone.0110289.s003.zip › cellprofiler.measurements/run1.78bf07eed2fb976ea5ac9ba80dbb90d9.DefaultOUT_Image.csv]

AreaOccupied_AreaOccupied_DAB_Nuclei	AreaOccupied_AreaOccupied_Tissue	AreaOccupied_Perimeter_DAB_Nuclei	AreaOccupied_Perimeter_Tissue	AreaOccupied_TotalArea_DAB_Nuclei	AreaOccupied_TotalArea_Tissue	Count_DAB_Nuclei	Count_Tissue	ExecutionTime_01LoadImages	ExecutionTime_02ColorToGray	ExecutionTime_03Smooth	ExecutionTime_04ImageMath	ExecutionTime_05IdentifyPrimaryObjects	ExecutionTime_06MeasureImageAreaOccupied	ExecutionTime_07UnmixColors	ExecutionTime_08MaskImage	ExecutionTime_09IdentifyPrimaryObjects	ExecutionTime_10MeasureImageAreaOccupied	ExecutionTime_11OverlayOutlines	ExecutionTime_12OverlayOutlines	ExecutionTime_13SaveImages	FileName_Original	Group_Index	Group_Number	Height_Original	ImageNumber	MD5Digest_Original	ModuleError_01LoadImages	ModuleError_02ColorToGray	ModuleError_03Smooth	ModuleError_04ImageMath	ModuleError_05IdentifyPrimaryObjects	ModuleError_06MeasureImageAreaOccupied	ModuleError_07UnmixColors	ModuleError_08MaskImage	ModuleError_09IdentifyPrimaryObjects	ModuleError_10MeasureImageAreaOccupied	ModuleError_11OverlayOutlines	ModuleError_12OverlayOutlines	ModuleError_13SaveImages	PathName_Original	Scaling_Original	Threshold_FinalThreshold_DAB_Nuclei	Threshold_FinalThreshold_Tissue	Threshold_OrigThreshold_DAB_Nuclei	Threshold_OrigThreshold_Tissue	Threshold_SumOfEntropies_DAB_Nuclei	Threshold_SumOfEntropies_Tissue	Threshold_WeightedVariance_DAB_Nuclei	Threshold_WeightedVariance_Tissue
507.0	38660.0	142.0	2046.0	38660.0	4000000.0	3.0	6.0	3.63	3.29	1.78	0.09	9.61	0.55	1.22	0.31	8.14	0.21	2.1	1.53	1.29	AAA679.CD3.X0.Y0.tile.tissue.png	1	1	2000	1	291766872bb2b8bb77f9e8a765f2f952	0	0	0	0	0	0	0	0	0	0	0	0	0	/home/dhl_ec/bnelissen/Slides/CD3_manuscript/CD3_slides/AAA679.CD3/AAA679.CD3.run1	255	0.7	0.06	0.7	0.06	-8.90759936371	-11.6514644966	2.51357527458	2.03461568311
13694.0	857022.0	5071.0	9007.0	857022.0	4000000.0	96.0	9.0	1.08	1.46	1.18	0.06	6.74	0.37	0.74	0.18	7.27	0.25	2.2	1.51	0.97	AAA679.CD3.X0.Y1.tile.tissue.png	2	1	2000	2	7526318dee99496adc2c6ba5db2cce91	0	0	0	0	0	0	0	0	0	0	0	0	0	/home/dhl_ec/bnelissen/Slides/CD3_manuscript/CD3_slides/AAA679.CD3/AAA679.CD3.run1	255	0.7	0.06	0.7	0.06	-9.229781201	-11.3015905665	2.27357951622	0.856151671875
0.0	11426.0	0.0	950.0	11426.0	4000000.0	0.0	4.0	4.06	3.76	1.77	0.08	10.03	0.62	1.3	0.22	5.87	0.24	2.83	1.57	0.71	AAA679.CD3.X0.Y2.tile.tissue.png	3	1	2000	3	1aa8764655222dad40eb203c581dae3f	0	0	0	0	0	0	0	0	0	0	0	0	0	/home/dhl_ec/bnelissen/Slides/CD3_manuscript/CD3_slides/AAA679.CD3/AAA679.CD3.run1	255	0.7	0.06	0.7	0.06	0.0	-11.5337851466	2.04947785615	2.83013771655
597.0	394470.0	294.0	8112.0	394470.0	4000000.0	7.0	7.0	1.94	2.81	1.22	0.09	10.66	0.57	1.21	0.29	8.41	0.33	3.31	2.38	0.63	AAA679.CD3.X0.Y3.tile.tissue.png	4	1	2000	4	1eb83d6dd840ee792bf39bc9d9ac47d3	0	0	0	0	0	0	0	0	0	0	0	0	0	/home/dhl_ec/bnelissen/Slides/CD3_manuscript/CD3_slides/AAA679.CD3/AAA679.CD3.run1	255	0.7	0.06	0.7	0.06	-8.44408425951	-10.5434654667	1.51565012067	0.452072828125
129.0	65178.0	63.0	1938.0	65178.0	4000000.0	2.0	3.0	3.29	3.05	1.34	0.06	6.65	0.37	0.76	0.21	6.63	0.31	2.39	1.54	0.46	AAA679.CD3.X0.Y4.tile.tissue.png	5	1	2000	5	82e40a38e1d85cbb3d4c01fb9bae0bfc	0	0	0	0	0	0	0	0	0	0	0	0	0	/home/dhl_ec/bnelissen/Slides/CD3_manuscript/CD3_slides/AAA679.CD3/AAA679.CD3.run1	255	0.7	0.06	0.7	0.06	-8.10914620308	-10.7727756462	1.11565066497	2.4443094248
673.0	344272.0	161.0	4192.0	344272.0	4000000.0	3.0	5.0	1.17	1.55	1.16	0.05	6.9	0.37	0.74	0.2	6.89	0.22	2.16	1.54	0.42	AAA679.CD3.X1.Y0.tile.tissue.png	6	1	2000	6	bf2c7aa42de66439b0c0fcd5545dab99	0	0	0	0	0	0	0	0	0	0	0	0	0	/home/dhl_ec/bnelissen/Slides/CD3_manuscript/CD3_slides/AAA679.CD3/AAA679.CD3.run1	255	0.7	0.06	0.7	0.06	-8.15056768536	-10.2968743813	1.32088751954	0.233381912109
11277.0	2166598.0	3973.0	17586.0	2166598.0	4000000.0	68.0	8.0	0.88	1.22	1.15	0.05	6.83	0.37	0.74	0.18	8.38	0.45	3.39	2.31	0.75	AAA679.CD3.X1.Y1.tile.tissue.png	7	1	2000	7	66a87346b84bd2d80663e05f04067531	0	0	0	0	0	0	0	0	0	0	0	0	0	/home/dhl_ec/bnelissen/Slides/CD3_manuscript/CD3_slides/AAA679.CD3/AAA679.CD3.run1	255	0.7	0.06	0.7	0.06	-9.01880705799	-11.7247086292	1.51428776169	0.193809140625
12138.0	380391.0	3962.0	7690.0	380391.0	4000000.0	67.0	6.0	2.69	2.24	1.18	0.05	7.16	0.37	0.73	0.21	7.09	0.23	2.18	1.53	0.64	AAA679.CD3.X1.Y2.tile.tissue.png	8	1	2000	8	a40b0984a0165ebaede04c16cbc54792	0	0	0	0	0	0	0	0	0	0	0	0	0	/home/dhl_ec/bnelissen/Slides/CD3_manuscript/CD3_slides/AAA679.CD3/AAA679.CD3.run1	255	0.7	0.06	0.7	0.06	-9.16771130751	-12.2288252973	2.14863884858	0.1394125625
7973.0	795295.0	3017.0	6402.0	795295.0	4000000.0	56.0	4.0	2.87	2.71	1.2	0.05	6.92	0.45	0.73	0.18	7.32	0.25	3.67	2.59	0.7	AAA679.CD3.X1.Y3.tile.tissue.png	9	1	2000	9	ed3100920377841fea355bc19b9e0f06	0	0	0	0	0	0	0	0	0	0	0	0	0	/home/dhl_ec/bnelissen/Slides/CD3_manuscript/CD3_slides/AAA679.CD3/AAA679.CD3.run1	255	0.7	0.06	0.7	0.06	-8.60346455236	-11.4033192546	1.24204011285	0.107221125
1373.0	580432.0	557.0	5701.0	580432.0	4000000.0	10.0	3.0	2.88	1.83	1.2	0.05	7.84	0.42	0.75	0.2	7.17	0.24	2.15	1.53	0.43	AAA679.CD3.X1.Y4.tile.tissue.png	10	1	2000	10	b3be476fb7679d722b90a7ce41ac4c88	0	0	0	0	0	0	0	0	0	0	0	0	0	/home/dhl_ec/bnelissen/Slides/CD3_manuscript/CD3_slides/AAA679.CD3/AAA679.CD3.run1	255	0.7	0.06	0.7	0.06	-8.56859628661	-10.7758251156	1.2055313642	1.77791680664
2522.0	700555.0	923.0	7655.0	700555.0	4000000.0	17.0	5.0	1.18	2.71	1.15	0.07	8.95	0.57	1.2	0.28	10.26	0.39	3.38	2.3	0.65	AAA679.CD3.X2.Y0.tile.tissue.png	11	1	2000	11	c4a646d32e57ac566688daa6c7f4290d	0	0	0	0	0	0	0	0	0	0	0	0	0	/home/dhl_ec/bnelissen/Slides/CD3_manuscript/CD3_slides/AAA679.CD3/AAA679.CD3.run1	255	0.7	0.06	0.7	0.06	-8.22455823972	-10.2740857672	0.865986033722	0.237990923828
2998.0	313849.0	1421.0	6572.0	313849.0	4000000.0	28.0	7.0	3.17	3.05	1.19	0.05	6.72	0.39	0.72	0.2	6.87	0.22	2.44	1.53	0.75	AAA679.CD3.X2.Y1.tile.tissue.png	12	1	2000	12	e37019897607de46e8dc4e93cb61f618	0	0	0	0	0	0	0	0	0	0	0	0	0	/home/dhl_ec/bnelissen/Slides/CD3_manuscript/CD3_slides/AAA679.CD3/AAA679.CD3.run1	255	0.7	0.06	0.7	0.06	-8.76168970793	-11.9639785842	1.92075591648	0.114053412109
20704.0	1035012.0	8014.0	12376.0	1035012.0	4000000.0	150.0	11.0	3.14	3.39	1.19	0.05	6.99	0.37	0.73	0.17	7.67	0.26	3.74	2.6	0.59	AAA679.CD3.X2.Y2.tile.tissue.png	13	1	2000	13	1a43032d757b6aca0e8e0d319afa33f5	0	0	0	0	0	0	0	0	0	0	0	0	0	/home/dhl_ec/bnelissen/Slides/CD3_manuscript/CD3_slides/AAA679.CD3/AAA679.CD3.run1	255	0.7	0.06	0.7	0.06	-9.3855323507	-12.2134176567	1.82377136967	0.176041703125
1930.0	251831.0	885.0	8675.0	251831.0	4000000.0	17.0	15.0	1.08	1.14	1.2	0.05	6.8	0.38	0.73	0.2	6.9	0.32	3.38	2.31	0.52	AAA679.CD3.X2.Y3.tile.tissue.png	14	1	2000	14	cc999ba0b538723e508cda6395010d27	0	0	0	0	0	0	0	0	0	0	0	0	0	/home/dhl_ec/bnelissen/Slides/CD3_manuscript/CD3_slides/AAA679.CD3/AAA679.CD3.run1	255	0.7	0.06	0.7	0.06	-9.23385809332	-12.4150469248	2.36789952105	0.118075152344
437.0	369410.0	180.0	5606.0	369410.0	4000000.0	3.0	4.0	1.45	1.83	1.19	0.06	6.78	0.38	0.75	0.2	6.94	0.22	2.18	1.51	0.38	AAA679.CD3.X2.Y4.tile.tissue.png	15	1	2000	15	20591a005df6131c5ce4a1dedbf3a7ed	0	0	0	0	0	0	0	0	0	0	0	0	0	/home/dhl_ec/bnelissen/Slides/CD3_manuscript/CD3_slides/AAA679.CD3/AAA679.CD3.run1	255	0.7	0.06	0.7	0.06	-7.86165943682	-10.6916499294	1.16398006558	1.62354615234
1061.0	307687.0	312.0	7555.0	307687.0	4000000.0	6.0	9.0	3.02	2.64	1.79	0.08	7.64	0.38	0.76	0.22	6.86	0.23	3.09	2.29	0.59	AAA679.CD3.X3.Y0.tile.tissue.png	16	1	2000	16	177ec76e2169e2d720eff22969c93ffc	0	0	0	0	0	0	0	0	0	0	0	0	0	/home/dhl_ec/bnelissen/Slides/CD3_manuscript/CD3_slides/AAA679.CD3/AAA679.CD3.run1	255	0.7	0.06	0.7	0.06	-8.60694365764	-11.2009237234	1.00085521357	1.88726439453
6397.0	469310.0	2213.0	8374.0	469310.0	4000000.0	37.0	10.0	1.33	1.6	1.81	0.08	9.86	0.57	1.21	0.29	9.69	0.34	3.31	2.32	0.61	AAA679.CD3.X3.Y1.tile.tissue.png	17	1	2000	17	d98b94d5c72d44e91efede2b8caf759b	0	0	0	0	0	0	0	0	0	0	0	0	0	/home/dhl_ec/bnelissen/Slides/CD3_manuscript/CD3_slides/AAA679.CD3/AAA679.CD3.run1	255	0.7	0.06	0.7	0.06	-8.75920313503	-10.8690215608	1.44971578931	0.236340757813
11478.0	399256.0	3909.0	11128.0	399256.0	4000000.0	69.0	14.0	1.29	2.01	1.79	0.07	9.86	0.57	1.18	0.3	9.57	0.34	3.26	2.32	2.03	AAA679.CD3.X3.Y2.tile.tissue.png	18	1	2000	18	2df032ecfa7e9445698dea0af9dec735	0	0	0	0	0	0	0	0	0	0	0	0	0	/home/dhl_ec/bnelissen/Slides/CD3_manuscript/CD3_slides/AAA679.CD3/AAA679.CD3.run1	255	0.7	0.06	0.7	0.06	-9.26559805328	-12.6049591735	2.01492523981	0.18623059375
2097.0	305391.0	903.0	4144.0	305391.0	4000000.0	16.0	5.0	2.8	3.53	1.82	0.0700000000001	8.36	0.37	0.74	0.21	6.7	0.23	2.13	1.53	1.01	AAA679.CD3.X3.Y3.tile.tissue.png	19	1	2000	19	81d66e65c3724641674bbe1b55722e32	0	0	0	0	0	0	0	0	0	0	0	0	0	/home/dhl_ec/bnelissen/Slides/CD3_manuscript/CD3_slides/AAA679.CD3/AAA679.CD3.run1	255	0.7	0.06	0.7	0.06	-8.50266282525	-11.892691565	1.52545496362	0.0812781113281
6297.0	187408.0	2087.0	4906.0	187408.0	4000000.0	32.0	7.0	3.03	2.23	1.18	0.05	6.82	0.38	0.73	0.21	6.7	0.22	2.14	1.51	2.03	AAA679.CD3.X3.Y4.tile.tissue.png	20	1	2000	20	d754ed20e405dfe33992dff49288bf36	0	0	0	0	0	0	0	0	0	0	0	0	0	/home/dhl_ec/bnelissen/Slides/CD3_manuscript/CD3_slides/AAA679.CD3/AAA679.CD3.run1	255	0.7	0.06	0.7	0.06	-8.92321720321	-12.1619179996	2.04677607471	0.0842367539063
310.0	9156.0	105.0	718.0	9156.0	4000000.0	2.0	2.0	1.11	1.4	1.14	0.0600000000001	6.57	0.37	0.84	0.22	6.46	0.21	2.06	1.53	0.57	AAA679.CD3.X3.Y5.tile.tissue.png	21	1	2000	21	0378c256cd2f8f6b966fcea6c0738feb	0	0	0	0	0	0	0	0	0	0	0	0	0	/home/dhl_ec/bnelissen/Slides/CD3_manuscript/CD3_slides/AAA679.CD3/AAA679.CD3.run1	255	0.7	0.06	0.7	0.06	-8.37126117351	-12.5418002845	2.98287650505	3.50702242554
70.0	2877.0	44.0	344.0	2877.0	4000000.0	1.0	2.0	1.53	2.68	1.16	0.0600000000001	6.67	0.55	1.06	0.22	7.69	0.31	3.14	2.35	0.62	AAA679.CD3.X4.Y1.tile.tissue.png	22	1	2000	22	acbf12e77ae02da0e58e3c8f8c0609a2	0	0	0	0	0	0	0	0	0	0	0	0	0	/home/dhl_ec/bnelissen/Slides/CD3_manuscript/CD3_slides/AAA679.CD3/AAA679.CD3.run1	255	0.7	0.06	0.7	0.06	-9.10608149848	-12.2968364433	1.91004601644	5.48160546782
0.0	0.0	0.0	0.0	0.0	4000000.0	0.0	0.0	2.43	2.76	1.74	0.0700000000001	9.27	0.47	1.18	0.33	6.68	0.2	3.09	2.32	0.74	AAA679.CD3.X4.Y2.tile.tissue.png	23	1	2000	23	0a9554aee7dc66b306b97f37538aac76	0	0	0	0	0	0	0	0	0	0	0	0	0	/home/dhl_ec/bnelissen/Slides/CD3_manuscript/CD3_slides/AAA679.CD3/AAA679.CD3.run1	255	1.0	0.06	1.0	0.06	0.0	-12.4907202408	0.0	0.0456777156372
2758.0	249797.0	962.0	8909.0	249797.0	4000000.0	16.0	15.0	2.53	3.17	1.76	0.0699999999999	10.17	0.56	1.18	0.3	9.47	0.32	3.24	2.3	1.24	AAA679.CD3.X4.Y3.tile.tissue.png	24	1	2000	24	a2b16e84ae5907046c868edb4b9db8d2	0	0	0	0	0	0	0	0	0	0	0	0	0	/home/dhl_ec/bnelissen/Slides/CD3_manuscript/CD3_slides/AAA679.CD3/AAA679.CD3.run1	255	0.7	0.06	0.7	0.06	-8.93876883382	-12.4271906116	1.92041494449	0.100643925781
6456.0	241727.0	2160.0	5948.0	241727.0	4000000.0	40.0	5.0	3.8	3.7	1.78	0.0599999999999	10.83	0.63	1.28	0.33	10.14	0.36	3.51	2.46	1.09	AAA679.CD3.X4.Y4.tile.tissue.png	25	1	2000	25	3fb754e0db614652034b097691bd3ec5	0	0	0	0	0	0	0	0	0	0	0	0	0	/home/dhl_ec/bnelissen/Slides/CD3_manuscript/CD3_slides/AAA679.CD3/AAA679.CD3.run1	255	0.7	0.06	0.7	0.06	-8.72956322552	-12.4640039161	2.35922099965	0.127985457031
1006.0	297543.0	437.0	7416.0	297543.0	4000000.0	8.0	9.0	3.38	2.51	1.14	0.0599999999999	6.65	0.37	0.74	0.2	6.62	0.22	2.16	1.52	0.58	AAA679.CD3.X4.Y5.tile.tissue.png	26	1	2000	26	08f6d8d3c7f92aa7d59c9589684b8381	0	0	0	0	0	0	0	0	0	0	0	0	0	/home/dhl_ec/bnelissen/Slides/CD3_manuscript/CD3_slides/AAA679.CD3/AAA679.CD3.run1	255	0.7	0.06	0.7	0.06	-8.97915761388	-10.8378599151	2.18248299004	0.181996306641
0.0	3711.0	0.0	288.0	3711.0	3496000.0	0.0	1.0	2.61	1.51	1.4	0.0500000000001	6.08	0.33	0.71	0.19	5.51	0.12	1.79	1.52	0.44	AAA679.CD3.X4.Y6.tile.tissue.png	27	1	2000	27	7c02514cfff49abc311fd6b7590bb33d	0	0	0	0	0	0	0	0	0	0	0	0	0	/home/dhl_ec/bnelissen/Slides/CD3_manuscript/CD3_slides/AAA679.CD3/AAA679.CD3.run1	255	0.7	0.06	0.7	0.06	-6.73121601256	-12.0545643378	3.08708379648	6.03368840851
143.0	13141.0	77.0	1024.0	13141.0	4000000.0	2.0	3.0	2.77	2.54	1.25	0.0500000000001	6.93	0.43	1.21	0.32	7.76	0.31	2.13	1.74	0.55	AAA679.CD3.X5.Y2.tile.tissue.png	28	1	2000	28	6a183d9ff0b12a08b967b07ea2f497d1	0	0	0	0	0	0	0	0	0	0	0	0	0	/home/dhl_ec/bnelissen/Slides/CD3_manuscript/CD3_slides/AAA679.CD3/AAA679.CD3.run1	255	0.7	0.06	0.7	0.06	-8.70074575179	-10.7721464255	2.33441226859	0.473977356201
1480.0	137234.0	579.0	8597.0	137234.0	4000000.0	11.0	22.0	1.34	1.59	1.48	0.05	6.84	0.55	0.74	0.2	8.23	0.32	3.24	2.32	0.61	AAA679.CD3.X5.Y3.tile.tissue.png	29	1	2000	29	24d1ccf49c42034ea25707decf521165	0	0	0	0	0	0	0	0	0	0	0	0	0	/home/dhl_ec/bnelissen/Slides/CD3_manuscript/CD3_slides/AAA679.CD3/AAA679.CD3.run1	255	0.7	0.06	0.7	0.06	-8.52251762078	-12.1877137777	1.48148677223	0.0669823789063
165.0	114024.0	81.0	5494.0	114024.0	4000000.0	2.0	12.0	1.19	1.48	1.53	0.04	6.67	0.36	0.74	0.21	6.6	0.21	2.09	1.53	0.37	AAA679.CD3.X5.Y4.tile.tissue.png	30	1	2000	30	879098bd0b759e06615401a43d314134	0	0	0	0	0	0	0	0	0	0	0	0	0	/home/dhl_ec/bnelissen/Slides/CD3_manuscript/CD3_slides/AAA679.CD3/AAA679.CD3.run1	255	0.7	0.06	0.7	0.06	-6.84507971025	-11.3430458779	0.147225588202	0.0778213813477
3891.0	887554.0	1369.0	11170.0	887554.0	4000000.0	23.0	9.0	1.86	3.17	1.78	0.0700000000001	10.62	0.63	1.18	0.26	8.91	0.25	2.2	2.34	0.61	AAA679.CD3.X5.Y5.tile.tissue.png	31	1	2000	31	cc47417361f8c9f80039fd6a2d5d71b3	0	0	0	0	0	0	0	0	0	0	0	0	0	/home/dhl_ec/bnelissen/Slides/CD3_manuscript/CD3_slides/AAA679.CD3/AAA679.CD3.run1	255	0.7	0.06	0.7	0.06	-8.39691108406	-11.4923394227	1.28998629332	0.107830609375
495.0	13020.0	231.0	1095.0	13020.0	3496000.0	5.0	4.0	3.87	1.7	1.57	0.0700000000001	8.48	0.49	1.11	0.27	7.84	0.27	2.72	2.04	0.5	AAA679.CD3.X5.Y6.tile.tissue.png	32	1	2000	32	e4a9258b07b1106cee1e2aafca2ee6cb	0	0	0	0	0	0	0	0	0	0	0	0	0	/home/dhl_ec/bnelissen/Slides/CD3_manuscript/CD3_slides/AAA679.CD3/AAA679.CD3.run1	255	0.7	0.06	0.7	0.06	-9.49697150911	-11.9213609698	2.63569070619	2.7446068956
0.0	2046.0	0.0	209.0	2046.0	4000000.0	0.0	1.0	3.44	2.42	1.23	0.0600000000001	6.56	0.37	1.46	0.32	6.06	0.13	2.06	1.52	0.36	AAA679.CD3.X6.Y0.tile.tissue.png	33	1	2000	33	fcb5889c2b4edbddbbd770eb3475b2a5	0	0	0	0	0	0	0	0	0	0	0	0	0	/home/dhl_ec/bnelissen/Slides/CD3_manuscript/CD3_slides/AAA679.CD3/AAA679.CD3.run1	255	0.7	0.06	0.7	0.06	0.0	-12.1144503267	3.11367836632	0.921942551437
179.0	117683.0	95.0	2244.0	117683.0	4000000.0	2.0	1.0	2.98	2.92	1.8	0.08	10.12	0.57	1.32	0.31	9.04	0.31	3.14	2.37	0.57	AAA679.CD3.X6.Y1.tile.tissue.png	34	1	2000	34	180f8e55258e3cfa030dee6f19a76299	0	0	0	0	0	0	0	0	0	0	0	0	0	/home/dhl_ec/bnelissen/Slides/CD3_manuscript/CD3_slides/AAA679.CD3/AAA679.CD3.run1	255	0.7	0.06	0.7	0.06	-8.55700753399	-12.0679435865	1.62304613526	2.67857561963
4874.0	822255.0	1915.0	9376.0	822255.0	4000000.0	36.0	5.0	4.35	2.59	1.89	0.0699999999999	10.33	0.61	1.19	0.27	10.1	0.36	3.33	2.31	0.62	AAA679.CD3.X6.Y2.tile.tissue.png	35	1	2000	35	3c9233b32990c5fbd69c4791a1c784cd	0	0	0	0	0	0	0	0	0	0	0	0	0	/home/dhl_ec/bnelissen/Slides/CD3_manuscript/CD3_slides/AAA679.CD3/AAA679.CD3.run1	255	0.7	0.06	0.7	0.06	-8.79846967993	-12.0977443347	1.36006142097	0.182492425781
5495.0	566150.0	2181.0	6516.0	566150.0	4000000.0	44.0	5.0	3.72	2.81	1.79	0.0700000000002	10.89	0.56	1.19	0.28	9.61	0.35	3.28	2.31	0.6	AAA679.CD3.X6.Y3.tile.tissue.png	36	1	2000	36	d689bff50cce306ca7e0f229108cf038	0	0	0	0	0	0	0	0	0	0	0	0	0	/home/dhl_ec/bnelissen/Slides/CD3_manuscript/CD3_slides/AAA679.CD3/AAA679.CD3.run1	255	0.7	0.06	0.7	0.06	-8.362952312	-11.5925495923	1.19529844897	0.0955986054688
5364.0	1550127.0	2084.0	10619.0	1550127.0	4000000.0	41.0	1.0	4.47	3.54	1.21	0.04	6.89	0.38	0.73	0.15	7.78	0.41	3.64	2.53	0.39	AAA679.CD3.X6.Y4.tile.tissue.png	37	1	2000	37	fb1322a7548569c126977eb23b9412e0	0	0	0	0	0	0	0	0	0	0	0	0	0	/home/dhl_ec/bnelissen/Slides/CD3_manuscript/CD3_slides/AAA679.CD3/AAA679.CD3.run1	255	0.7	0.06	0.7	0.06	-7.4329174765	-11.6629567705	0.653320674665	0.111386261719
2402.0	783503.0	843.0	8134.0	783503.0	4000000.0	14.0	5.0	3.5	2.46	1.16	0.04	7.08	0.38	0.73	0.18	7.22	0.24	2.17	1.54	0.39	AAA679.CD3.X6.Y5.tile.tissue.png	38	1	2000	38	0adf29c25f2d2ab316c942a73ccf680c	0	0	0	0	0	0	0	0	0	0	0	0	0	/home/dhl_ec/bnelissen/Slides/CD3_manuscript/CD3_slides/AAA679.CD3/AAA679.CD3.run1	255	0.7	0.06	0.7	0.06	-8.0944387837	-10.8901507393	1.02214862022	0.097879359375
0.0	10738.0	0.0	803.0	10738.0	3496000.0	0.0	3.0	2.1	1.72	1.06	0.05	5.85	0.33	0.79	0.25	5.1	0.12	1.82	1.34	0.36	AAA679.CD3.X6.Y6.tile.tissue.png	39	1	2000	39	802694831736447b5cbd62ac89cf3e5d	0	0	0	0	0	0	0	0	0	0	0	0	0	/home/dhl_ec/bnelissen/Slides/CD3_manuscript/CD3_slides/AAA679.CD3/AAA679.CD3.run1	255	0.7	0.06	0.7	0.06	0.0	-11.3201734634	1.33393535589	3.80898697737
0.0	75983.0	0.0	1847.0	75983.0	4000000.0	0.0	4.0	3.29	3.1	1.19	0.05	6.77	0.56	0.99	0.2	5.77	0.14	2.08	1.53	0.37	AAA679.CD3.X7.Y0.tile.tissue.png	40	1	2000	40	b477dddb222991d45502f502ea7eede1	0	0	0	0	0	0	0	0	0	0	0	0	0	/home/dhl_ec/bnelissen/Slides/CD3_manuscript/CD3_slides/AAA679.CD3/AAA679.CD3.run1	255	0.7	0.06	0.7	0.06	0.0	-12.5717143381	0.807334165208	3.17983259375
1004.0	27552.0	393.0	2502.0	27552.0	4000000.0	7.0	4.0	2.85	2.89	1.21	0.0599999999999	6.67	0.38	0.76	0.22	6.64	0.22	2.07	1.53	0.55	AAA679.CD3.X7.Y1.tile.tissue.png	41	1	2000	41	6245b4134b6de807df6ab898e24cce50	0	0	0	0	0	0	0	0	0	0	0	0	0	/home/dhl_ec/bnelissen/Slides/CD3_manuscript/CD3_slides/AAA679.CD3/AAA679.CD3.run1	255	0.7	0.06	0.7	0.06	-9.72685152147	-11.8981154967	2.77414174276	1.66537528735
598.0	156998.0	246.0	5748.0	156998.0	4000000.0	5.0	7.0	2.29	2.47	1.79	0.0799999999999	9.99	0.56	1.2	0.31	8.13	0.21	2.18	1.53	0.39	AAA679.CD3.X7.Y2.tile.tissue.png	42	1	2000	42	e87487dbae7c8a4cd2d5f528606f5e8b	0	0	0	0	0	0	0	0	0	0	0	0	0	/home/dhl_ec/bnelissen/Slides/CD3_manuscript/CD3_slides/AAA679.CD3/AAA679.CD3.run1	255	0.7	0.06	0.7	0.06	-8.86852659891	-11.6748843937	2.64526169582	0.762967683594
750.0	363513.0	349.0	5978.0	363513.0	4000000.0	8.0	9.0	2.74	3.87	1.2	0.05	8.48	0.56	1.19	0.29	9.39	0.33	3.26	2.33	0.8	AAA679.CD3.X7.Y3.tile.tissue.png	43	1	2000	43	920f5eae40612793df1408b13fbe6207	0	0	0	0	0	0	0	0	0	0	0	0	0	/home/dhl_ec/bnelissen/Slides/CD3_manuscript/CD3_slides/AAA679.CD3/AAA679.CD3.run1	255	0.7	0.06	0.7	0.06	-8.13928772736	-11.9323893334	1.05280228183	0.149264871094
927.0	214888.0	291.0	4393.0	214888.0	4000000.0	4.0	9.0	2.03	3.24	1.8	0.0599999999999	10.13	0.56	1.19	0.31	9.37	0.32	3.25	2.3	0.76	AAA679.CD3.X7.Y4.tile.tissue.png	44	1	2000	44	c9e38c9f8adfcd71725dd8a40b1a6858	0	0	0	0	0	0	0	0	0	0	0	0	0	/home/dhl_ec/bnelissen/Slides/CD3_manuscript/CD3_slides/AAA679.CD3/AAA679.CD3.run1	255	0.7	0.06	0.7	0.06	-8.00197423959	-11.7893692921	1.01918812373	0.115665935547
0.0	14710.0	0.0	1341.0	14710.0	4000000.0	0.0	6.0	2.24	4.38	1.71	0.0699999999999	9.64	0.63	1.18	0.32	8.16	0.22	3.15	2.32	1.36	AAA679.CD3.X7.Y5.tile.tissue.png	45	1	2000	45	4d4cb6563f292c56469e3cade328385e	0	0	0	0	0	0	0	0	0	0	0	0	0	/home/dhl_ec/bnelissen/Slides/CD3_manuscript/CD3_slides/AAA679.CD3/AAA679.CD3.run1	255	0.7	0.06	0.7	0.06	-9.08639078221	-12.681609529	1.67835618845	0.0756204173584
221.0	7993.0	92.0	800.0	7993.0	3496000.0	2.0	4.0	3.21	1.88	1.57	0.0699999999999	8.87	0.48	0.93	0.19	6.04	0.18	1.83	1.34	0.49	AAA679.CD3.X7.Y6.tile.tissue.png	46	1	2000	46	155016bb677b2c33682634233d60d9d0	0	0	0	0	0	0	0	0	0	0	0	0	0	/home/dhl_ec/bnelissen/Slides/CD3_manuscript/CD3_slides/AAA679.CD3/AAA679.CD3.run1	255	0.7	0.06	0.7	0.06	-8.90217828461	-11.8248279723	3.17888150403	3.53761510099
248.0	11551.0	80.0	1164.0	11551.0	1192000.0	1.0	6.0	2.95	2.41	0.58	0.02	2.41	0.11	0.23	0.0599999999999	1.89	0.0699999999999	0.62	0.45	0.13	AAA679.CD3.X8.Y3.tile.tissue.png	47	1	596	47	090f4ec25b2a5dee7161d6a6a484411b	0	0	0	0	0	0	0	0	0	0	0	0	0	/home/dhl_ec/bnelissen/Slides/CD3_manuscript/CD3_slides/AAA679.CD3/AAA679.CD3.run1	255	0.7	0.06	0.7	0.06	-9.26268823446	-11.8911900951	2.52428438339	3.32664161344
0.0	2565.0	0.0	228.0	2565.0	1192000.0	0.0	1.0	1.26	1.6	0.46	0.02	2.13	0.17	0.29	0.0600000000002	1.62	0.04	0.61	0.45	0.21	AAA679.CD3.X8.Y4.tile.tissue.png	48	1	596	48	af1eb3c90b6bbd8698612a4045c96cb0	0	0	0	0	0	0	0	0	0	0	0	0	0	/home/dhl_ec/bnelissen/Slides/CD3_manuscript/CD3_slides/AAA679.CD3/AAA679.CD3.run1	255	0.7	0.06	0.7	0.06	0.0	-10.1357525907	1.93946416606	0.902692565918
279.0	3752.0	108.0	399.0	3752.0	1192000.0	2.0	2.0	1.92	2.19	0.4	0.02	2.12	0.11	0.22	0.0599999999999	1.89	0.0699999999999	0.61	0.46	0.18	AAA679.CD3.X8.Y5.tile.tissue.png	49	1	596	49	b15be74f1fe6ffa234529155069f0558	0	0	0	0	0	0	0	0	0	0	0	0	0	/home/dhl_ec/bnelissen/Slides/CD3_manuscript/CD3_slides/AAA679.CD3/AAA679.CD3.run1	255	0.7	0.06	0.7	0.06	-8.99509809611	-10.9512795443	2.47223951625	1.58469616412
0.0	0.0	0.0	0.0	0.0	1041808.0	0.0	0.0	1.91	1.43	0.32	0.02	1.75	0.0699999999999	0.22	0.05	1.13	0.03	0.53	0.4	0.11	AAA679.CD3.X8.Y6.tile.tissue.png	50	1	596	50	f39d1984729c9e4bdfe6853fe1815a3d	0	0	0	0	0	0	0	0	0	0	0	0	0	/home/dhl_ec/bnelissen/Slides/CD3_manuscript/CD3_slides/AAA679.CD3/AAA679.CD3.run1	255	1.0	0.06	1.0	0.06	0.0	-12.3556059162	0.0	5.22018511337
[truncated: 2 more columns]
