# Supplementary material for: SlideToolkit: An Assistive Toolset for the Histological Quantification of Whole Slide Images
Source: PLoS One. 2014 Nov 5;9(11):e110289. doi: 10.1371/journal.pone.0110289 (PMC4220929; doi:10.1371/journal.pone.0110289)
Supplement: RawData S1 — ICC and BlandAltman plot - measurements and r-script.zip. Measurements of Run1 and Run2, including the code for the calculation of the intraclass correlation coefficient (ICC) and the code for the Bland and Altman plot. (ZIP) [file pone.0110289.s003.zip › cellprofiler.measurements/run1.790731aeed3c06d725ec3a07373b5e5b.DefaultOUT_Image.csv]

AreaOccupied_AreaOccupied_DAB_Nuclei	AreaOccupied_AreaOccupied_Tissue	AreaOccupied_Perimeter_DAB_Nuclei	AreaOccupied_Perimeter_Tissue	AreaOccupied_TotalArea_DAB_Nuclei	AreaOccupied_TotalArea_Tissue	Count_DAB_Nuclei	Count_Tissue	ExecutionTime_01LoadImages	ExecutionTime_02ColorToGray	ExecutionTime_03Smooth	ExecutionTime_04ImageMath	ExecutionTime_05IdentifyPrimaryObjects	ExecutionTime_06MeasureImageAreaOccupied	ExecutionTime_07UnmixColors	ExecutionTime_08MaskImage	ExecutionTime_09IdentifyPrimaryObjects	ExecutionTime_10MeasureImageAreaOccupied	ExecutionTime_11OverlayOutlines	ExecutionTime_12OverlayOutlines	ExecutionTime_13SaveImages	FileName_Original	Group_Index	Group_Number	Height_Original	ImageNumber	MD5Digest_Original	ModuleError_01LoadImages	ModuleError_02ColorToGray	ModuleError_03Smooth	ModuleError_04ImageMath	ModuleError_05IdentifyPrimaryObjects	ModuleError_06MeasureImageAreaOccupied	ModuleError_07UnmixColors	ModuleError_08MaskImage	ModuleError_09IdentifyPrimaryObjects	ModuleError_10MeasureImageAreaOccupied	ModuleError_11OverlayOutlines	ModuleError_12OverlayOutlines	ModuleError_13SaveImages	PathName_Original	Scaling_Original	Threshold_FinalThreshold_DAB_Nuclei	Threshold_FinalThreshold_Tissue	Threshold_OrigThreshold_DAB_Nuclei	Threshold_OrigThreshold_Tissue	Threshold_SumOfEntropies_DAB_Nuclei	Threshold_SumOfEntropies_Tissue	Threshold_WeightedVariance_DAB_Nuclei	Threshold_WeightedVariance_Tissue
0.0	1428084.0	0.0	8019.0	1428084.0	4000000.0	0.0	3.0	2.71	2.39	1.72	0.08	9.0	0.53	1.22	0.21	9.63	0.29	3.15	2.21	1.58	AAA248.CD3.location-b.X0.Y10.tile.tissue.png	1	1	2000	1	3e798e873342260bd88a1aa45b643b31	0	0	0	0	0	0	0	0	0	0	0	0	0	/home/dhl_ec/bnelissen/Slides/CD3_manuscript/CD3_slides/AAA248.CD3.location-b/AAA248.CD3.location-b.run1	255	0.7	0.06	0.7	0.06	-7.75404997346	-11.3678119467	2.00216358546	0.798370910156
221.0	496009.0	113.0	6899.0	496009.0	4000000.0	3.0	2.0	1.07	1.81	1.72	0.07	9.08	0.52	1.28	0.27	9.03	0.32	3.17	2.19	0.98	AAA248.CD3.location-b.X0.Y11.tile.tissue.png	2	1	2000	2	d0db5b510ec91f9148e60756e078448c	0	0	0	0	0	0	0	0	0	0	0	0	0	/home/dhl_ec/bnelissen/Slides/CD3_manuscript/CD3_slides/AAA248.CD3.location-b/AAA248.CD3.location-b.run1	255	0.7	0.06	0.7	0.06	-9.20228523853	-12.0383719918	2.78867958303	0.436829951172
128.0	59259.0	73.0	2672.0	59259.0	4000000.0	2.0	4.0	1.66	1.93	1.72	0.08	8.86	0.53	1.3	0.29	8.66	0.29	3.08	2.21	0.64	AAA248.CD3.location-b.X0.Y12.tile.tissue.png	3	1	2000	3	406e7847558fe71ce7222878c3aa790a	0	0	0	0	0	0	0	0	0	0	0	0	0	/home/dhl_ec/bnelissen/Slides/CD3_manuscript/CD3_slides/AAA248.CD3.location-b/AAA248.CD3.location-b.run1	255	0.7	0.06	0.7	0.06	-8.91030314922	-12.0357231906	2.09403265995	0.812057891602
165.0	1462.0	71.0	174.0	1462.0	4000000.0	1.0	1.0	2.86	2.98	1.7	0.07	8.85	0.52	1.3	0.29	8.5	0.29	2.94	2.22	0.54	AAA248.CD3.location-b.X0.Y13.tile.tissue.png	4	1	2000	4	95c13214c7f36ee0b0cc4402bb9e52f2	0	0	0	0	0	0	0	0	0	0	0	0	0	/home/dhl_ec/bnelissen/Slides/CD3_manuscript/CD3_slides/AAA248.CD3.location-b/AAA248.CD3.location-b.run1	255	0.7	0.06	0.7	0.06	-9.80977415649	-12.2621215794	7.69936222005	0.436408615784
257.0	471692.0	122.0	3880.0	471692.0	4000000.0	4.0	1.0	3.42	1.64	1.71	0.07	9.84	0.53	1.29	0.27	9.03	0.32	3.08	2.2	0.6	AAA248.CD3.location-b.X0.Y5.tile.tissue.png	5	1	2000	5	dcc16d766e1e9dd02aee862724e7bee3	0	0	0	0	0	0	0	0	0	0	0	0	0	/home/dhl_ec/bnelissen/Slides/CD3_manuscript/CD3_slides/AAA248.CD3.location-b/AAA248.CD3.location-b.run1	255	0.7	0.06	0.7	0.06	-8.00405989803	-10.5781374727	0.326964374391	0.325331583496
137.0	1277602.0	48.0	6326.0	1277602.0	4000000.0	1.0	1.0	1.78	2.65	1.73	0.07	9.35	0.52	1.2	0.23	9.74	0.36	3.17	2.21	0.59	AAA248.CD3.location-b.X0.Y6.tile.tissue.png	6	1	2000	6	977aa5ead0f630d27fffe881292c6000	0	0	0	0	0	0	0	0	0	0	0	0	0	/home/dhl_ec/bnelissen/Slides/CD3_manuscript/CD3_slides/AAA248.CD3.location-b/AAA248.CD3.location-b.run1	255	0.7	0.06	0.7	0.06	-7.7547538338	-10.8994475515	0.394245732238	0.862296336914
433.0	1867246.0	124.0	6577.0	1867246.0	4000000.0	2.0	1.0	3.25	2.3	1.74	0.07	8.81	0.53	1.18	0.2	10.35	0.39	3.19	2.24	0.64	AAA248.CD3.location-b.X0.Y7.tile.tissue.png	7	1	2000	7	53ba92d198c1b2965e911d82df643c54	0	0	0	0	0	0	0	0	0	0	0	0	0	/home/dhl_ec/bnelissen/Slides/CD3_manuscript/CD3_slides/AAA248.CD3.location-b/AAA248.CD3.location-b.run1	255	0.7	0.06	0.7	0.06	-7.57382677201	-10.7931050445	0.289154695585	0.380224695313
0.0	2143427.0	0.0	6892.0	2143427.0	4000000.0	0.0	1.0	3.3	2.36	1.73	0.07	8.75	0.53	1.16	0.17	10.16	0.33	3.19	2.22	0.65	AAA248.CD3.location-b.X0.Y8.tile.tissue.png	8	1	2000	8	fda21121d717210d1ea9311e65ba810a	0	0	0	0	0	0	0	0	0	0	0	0	0	/home/dhl_ec/bnelissen/Slides/CD3_manuscript/CD3_slides/AAA248.CD3.location-b/AAA248.CD3.location-b.run1	255	0.7	0.06	0.7	0.06	-8.28257930316	-11.0458859227	0.344386805956	0.839229076172
148.0	1918827.0	60.0	9664.0	1918827.0	4000000.0	1.0	1.0	3.86	2.8	1.72	0.07	11.97	0.53	1.19	0.19	10.34	0.4	3.2	2.22	0.58	AAA248.CD3.location-b.X0.Y9.tile.tissue.png	9	1	2000	9	4711de9775feb471ac66b96741618600	0	0	0	0	0	0	0	0	0	0	0	0	0	/home/dhl_ec/bnelissen/Slides/CD3_manuscript/CD3_slides/AAA248.CD3.location-b/AAA248.CD3.location-b.run1	255	0.7	0.06	0.7	0.06	-9.27093657819	-11.433111718	2.10872319861	1.08644847266
825.0	3983693.0	359.0	9745.0	3983693.0	4000000.0	7.0	1.0	2.56	2.88	1.72	0.06	9.67	0.53	1.13	0.07	12.48	0.52	3.16	2.22	0.67	AAA248.CD3.location-b.X1.Y10.tile.tissue.png	10	1	2000	10	95007d26923c3c1da108883266df0076	0	0	0	0	0	0	0	0	0	0	0	0	0	/home/dhl_ec/bnelissen/Slides/CD3_manuscript/CD3_slides/AAA248.CD3.location-b/AAA248.CD3.location-b.run1	255	0.7	0.06	0.7	0.06	-9.36797051745	-10.9395454948	2.30522073799	0.103509748047
920.0	3949008.0	342.0	10787.0	3949008.0	4000000.0	6.0	1.0	1.1	1.66	1.72	0.06	12.74	0.52	1.13	0.07	12.43	0.53	3.18	2.23	0.73	AAA248.CD3.location-b.X1.Y11.tile.tissue.png	11	1	2000	11	6c5b628e60bb733f47e56864a17ed3e5	0	0	0	0	0	0	0	0	0	0	0	0	0	/home/dhl_ec/bnelissen/Slides/CD3_manuscript/CD3_slides/AAA248.CD3.location-b/AAA248.CD3.location-b.run1	255	0.7	0.06	0.7	0.06	-9.69361303367	-11.4415754767	3.37187982773	0.235586035156
0.0	3778093.0	0.0	12203.0	3778093.0	4000000.0	0.0	1.0	1.43	2.03	1.71	0.05	9.22	0.53	1.11	0.08	11.79	0.42	3.16	2.19	0.61	AAA248.CD3.location-b.X1.Y12.tile.tissue.png	12	1	2000	12	dbde1679ea5bc1a4cb97f2465593b7d0	0	0	0	0	0	0	0	0	0	0	0	0	0	/home/dhl_ec/bnelissen/Slides/CD3_manuscript/CD3_slides/AAA248.CD3.location-b/AAA248.CD3.location-b.run1	255	0.7	0.06	0.7	0.06	-9.99677129805	-11.8643380419	3.27441429708	0.720886515625
1077.0	3274139.0	573.0	8871.0	3274139.0	4000000.0	13.0	1.0	0.98	1.45	1.72	0.06	9.26	0.53	1.14	0.12	11.74	0.48	3.18	2.23	0.6	AAA248.CD3.location-b.X1.Y13.tile.tissue.png	13	1	2000	13	ec2e68774558f0c14b255c668245acec	0	0	0	0	0	0	0	0	0	0	0	0	0	/home/dhl_ec/bnelissen/Slides/CD3_manuscript/CD3_slides/AAA248.CD3.location-b/AAA248.CD3.location-b.run1	255	0.7	0.06	0.7	0.06	-8.85914178082	-12.3759103466	2.08564965496	0.93674821875
0.0	738880.0	0.0	4719.0	738880.0	4000000.0	0.0	1.0	0.98	1.85	1.66	0.07	9.83	0.52	1.23	0.25	8.89	0.25	3.06	2.23	0.56	AAA248.CD3.location-b.X1.Y14.tile.tissue.png	14	1	2000	14	ff1bb2e78f6d0e8e1b52e536f3943bde	0	0	0	0	0	0	0	0	0	0	0	0	0	/home/dhl_ec/bnelissen/Slides/CD3_manuscript/CD3_slides/AAA248.CD3.location-b/AAA248.CD3.location-b.run1	255	0.7	0.06	0.7	0.06	-8.21468331642	-11.1764836102	1.7544404721	0.380136998047
4450.0	496739.0	1089.0	3734.0	496739.0	4000000.0	20.0	1.0	0.99	1.93	1.67	0.07	8.86	0.52	1.26	0.26	9.14	0.32	3.03	2.23	0.56	AAA248.CD3.location-b.X1.Y4.tile.tissue.png	15	1	2000	15	cb5cf14bc23cbef7fab45bf61d70c30f	0	0	0	0	0	0	0	0	0	0	0	0	0	/home/dhl_ec/bnelissen/Slides/CD3_manuscript/CD3_slides/AAA248.CD3.location-b/AAA248.CD3.location-b.run1	255	0.7	0.06	0.7	0.06	-7.84686912611	-11.6583063017	0.980038337334	0.219071664063
367.0	3744743.0	206.0	8000.0	3744743.0	4000000.0	5.0	1.0	1.13	2.05	1.68	0.0599999999999	9.17	0.35	0.68	0.0600000000001	8.69	0.33	2.11	1.45	0.56	AAA248.CD3.location-b.X1.Y5.tile.tissue.png	16	1	2000	16	8fd0c11aa4c156095c989a26642975a4	0	0	0	0	0	0	0	0	0	0	0	0	0	/home/dhl_ec/bnelissen/Slides/CD3_manuscript/CD3_slides/AAA248.CD3.location-b/AAA248.CD3.location-b.run1	255	0.7	0.06	0.7	0.06	-8.26693076849	-11.2279183445	0.36851059448	0.19012046875
0.0	3999536.0	0.0	8054.0	3999536.0	4000000.0	0.0	1.0	1.26	2.36	1.68	0.0599999999999	8.82	0.52	1.22	0.0799999999999	12.53	0.44	3.16	2.22	1.11	AAA248.CD3.location-b.X1.Y6.tile.tissue.png	17	1	2000	17	745750bf341177725c033d9334cbd30b	0	0	0	0	0	0	0	0	0	0	0	0	0	/home/dhl_ec/bnelissen/Slides/CD3_manuscript/CD3_slides/AAA248.CD3.location-b/AAA248.CD3.location-b.run1	255	0.7	0.06	0.7	0.06	-7.04085267178	-11.4900205388	0.243143365174	0.078582020813
162.0	3993343.0	94.0	8647.0	3993343.0	4000000.0	2.0	1.0	2.89	3.09	1.69	0.0600000000001	8.59	0.52	1.18	0.0799999999999	12.79	0.53	3.15	2.21	1.16	AAA248.CD3.location-b.X1.Y7.tile.tissue.png	18	1	2000	18	2dbc9358eb17f725a13ba33f4cb2e2b5	0	0	0	0	0	0	0	0	0	0	0	0	0	/home/dhl_ec/bnelissen/Slides/CD3_manuscript/CD3_slides/AAA248.CD3.location-b/AAA248.CD3.location-b.run1	255	0.7	0.06	0.7	0.06	-8.46006415775	-11.8620902518	0.312864751447	0.0746643482437
463.0	3998520.0	229.0	8156.0	3998520.0	4000000.0	6.0	1.0	3.92	2.6	1.08	0.0600000000001	8.63	0.52	1.18	0.0700000000001	13.48	0.6	3.26	2.47	0.63	AAA248.CD3.location-b.X1.Y8.tile.tissue.png	19	1	2000	19	3a5242c9ffb48944342b1ff512c6b73b	0	0	0	0	0	0	0	0	0	0	0	0	0	/home/dhl_ec/bnelissen/Slides/CD3_manuscript/CD3_slides/AAA248.CD3.location-b/AAA248.CD3.location-b.run1	255	0.7	0.06	0.7	0.06	-8.86532363886	-11.3103123881	0.404969843807	0.0559924968853
611.0	3991353.0	189.0	8652.0	3991353.0	4000000.0	2.0	1.0	1.17	1.86	1.09	0.04	6.15	0.35	0.69	0.0599999999999	9.0	0.35	2.06	1.43	0.39	AAA248.CD3.location-b.X1.Y9.tile.tissue.png	20	1	2000	20	3927e9df7675b48cf1e44de9f1a120c5	0	0	0	0	0	0	0	0	0	0	0	0	0	/home/dhl_ec/bnelissen/Slides/CD3_manuscript/CD3_slides/AAA248.CD3.location-b/AAA248.CD3.location-b.run1	255	0.7	0.06	0.7	0.06	-9.01708344631	-10.4148411293	0.696430118916	0.0710337763672
0.0	0.0	0.0	0.0	0.0	4000000.0	0.0	0.0	1.81	2.6	1.11	0.0600000000001	6.08	0.28	0.83	0.2	4.41	0.12	1.94	1.54	0.32	AAA248.CD3.location-b.X10.Y0.tile.tissue.png	21	1	2000	21	114170ce35e62a862794a4ee7b9778eb	0	0	0	0	0	0	0	0	0	0	0	0	0	/home/dhl_ec/bnelissen/Slides/CD3_manuscript/CD3_slides/AAA248.CD3.location-b/AAA248.CD3.location-b.run1	255	1.0	0.06	1.0	0.06	0.0	-11.6510659028	0.0	0.983289096065
1615.0	2655193.0	830.0	7304.0	2655193.0	4000000.0	19.0	1.0	1.96	2.33	1.08	0.0500000000001	6.35	0.35	0.7	0.11	8.1	0.3	2.05	1.6	0.38	AAA248.CD3.location-b.X10.Y1.tile.tissue.png	22	1	2000	22	6338d1bd86f18777e7a7cada929e0a9c	0	0	0	0	0	0	0	0	0	0	0	0	0	/home/dhl_ec/bnelissen/Slides/CD3_manuscript/CD3_slides/AAA248.CD3.location-b/AAA248.CD3.location-b.run1	255	0.7	0.06	0.7	0.06	-7.5408848067	-11.1978807689	0.489850225881	0.272380730469
0.0	4000000.0	0.0	7996.0	4000000.0	4000000.0	0.0	1.0	1.14	1.3	1.07	0.04	5.94	0.45	1.11	0.0600000000001	10.96	0.44	3.4	2.29	0.66	AAA248.CD3.location-b.X10.Y10.tile.tissue.png	23	1	2000	23	115980167c066c7e71f65671f9de33c6	0	0	0	0	0	0	0	0	0	0	0	0	0	/home/dhl_ec/bnelissen/Slides/CD3_manuscript/CD3_slides/AAA248.CD3.location-b/AAA248.CD3.location-b.run1	255	0.7	0.06	0.7	0.06	0.0	-9.95453563312	0.225386828125	0.014052483775
64.0	4000000.0	33.0	7996.0	4000000.0	4000000.0	1.0	1.0	1.1	1.95	1.87	0.0599999999999	8.07	0.46	1.17	0.0699999999999	12.8	0.34	2.13	1.69	0.41	AAA248.CD3.location-b.X10.Y11.tile.tissue.png	24	1	2000	24	7fb0de87126c45c88038ad98dbd73a7d	0	0	0	0	0	0	0	0	0	0	0	0	0	/home/dhl_ec/bnelissen/Slides/CD3_manuscript/CD3_slides/AAA248.CD3.location-b/AAA248.CD3.location-b.run1	255	0.7	0.06	0.7	0.06	-7.96718537712	0.0	0.24716422318	0.0167552109375
317.0	4000000.0	126.0	7996.0	4000000.0	4000000.0	3.0	1.0	0.97	1.61	1.69	0.0600000000001	8.74	0.45	1.12	0.0599999999999	12.05	0.35	2.08	1.43	0.56	AAA248.CD3.location-b.X10.Y12.tile.tissue.png	25	1	2000	25	31a46d1a093c61ee33de7eb70cc312ff	0	0	0	0	0	0	0	0	0	0	0	0	0	/home/dhl_ec/bnelissen/Slides/CD3_manuscript/CD3_slides/AAA248.CD3.location-b/AAA248.CD3.location-b.run1	255	0.7	0.06	0.7	0.06	-8.00110159562	-11.110024501	0.275995052806	0.0202853889465
0.0	3999964.0	0.0	8004.0	3999964.0	4000000.0	0.0	1.0	3.22	2.33	1.09	0.04	8.54	0.35	0.67	0.0599999999999	8.73	0.28	2.06	1.43	0.4	AAA248.CD3.location-b.X10.Y13.tile.tissue.png	26	1	2000	26	14165e1613834b1aa341c389e542bbef	0	0	0	0	0	0	0	0	0	0	0	0	0	/home/dhl_ec/bnelissen/Slides/CD3_manuscript/CD3_slides/AAA248.CD3.location-b/AAA248.CD3.location-b.run1	255	0.7	0.06	0.7	0.06	-7.68242205723	-11.885972086	0.402103447789	0.042951085331
0.0	3990327.0	0.0	9120.0	3990327.0	4000000.0	0.0	1.0	1.97	2.17	1.08	0.05	6.4	0.35	0.68	0.0600000000001	8.59	0.3	2.05	1.44	0.4	AAA248.CD3.location-b.X10.Y14.tile.tissue.png	27	1	2000	27	e26871216c34ce4e6fdffe63c672890b	0	0	0	0	0	0	0	0	0	0	0	0	0	/home/dhl_ec/bnelissen/Slides/CD3_manuscript/CD3_slides/AAA248.CD3.location-b/AAA248.CD3.location-b.run1	255	0.7	0.06	0.7	0.06	-5.89156193404	-12.2059750948	0.583310089676	0.0471320328369
274.0	3264608.0	133.0	10296.0	3264608.0	4000000.0	4.0	1.0	0.77	2.33	1.11	0.0400000000001	6.83	0.36	0.69	0.09	8.56	0.32	2.11	1.43	0.57	AAA248.CD3.location-b.X10.Y15.tile.tissue.png	28	1	2000	28	069310e37e92beb098843ea9473e86c3	0	0	0	0	0	0	0	0	0	0	0	0	0	/home/dhl_ec/bnelissen/Slides/CD3_manuscript/CD3_slides/AAA248.CD3.location-b/AAA248.CD3.location-b.run1	255	0.7	0.06	0.7	0.06	-8.54874888788	-11.6288424296	1.17854186758	0.358989902344
359.0	378131.0	177.0	3306.0	378131.0	4000000.0	3.0	2.0	0.99	2.72	1.17	0.0700000000001	6.67	0.36	0.77	0.19	6.61	0.21	2.02	1.44	0.33	AAA248.CD3.location-b.X10.Y16.tile.tissue.png	29	1	2000	29	525be2764066c36167b21327472bc169	0	0	0	0	0	0	0	0	0	0	0	0	0	/home/dhl_ec/bnelissen/Slides/CD3_manuscript/CD3_slides/AAA248.CD3.location-b/AAA248.CD3.location-b.run1	255	0.7	0.06	0.7	0.06	-9.23010185582	-11.4378885384	1.74376265013	0.640300623047
439.0	3991017.0	135.0	8774.0	3991017.0	4000000.0	2.0	2.0	1.32	1.55	1.78	0.0699999999999	9.02	0.53	1.12	0.0699999999999	12.85	0.58	3.29	2.25	0.57	AAA248.CD3.location-b.X10.Y2.tile.tissue.png	30	1	2000	30	f3f6acd83190cc6e8de0d8f6b18dab90	0	0	0	0	0	0	0	0	0	0	0	0	0	/home/dhl_ec/bnelissen/Slides/CD3_manuscript/CD3_slides/AAA248.CD3.location-b/AAA248.CD3.location-b.run1	255	0.7	0.06	0.7	0.06	-6.08133178192	-10.7890693351	0.157128592352	0.0797689002686
315.0	4000000.0	160.0	7996.0	4000000.0	4000000.0	4.0	1.0	1.08	1.63	1.98	0.0600000000001	9.77	0.48	1.24	0.0699999999999	13.64	0.52	3.13	2.23	0.58	AAA248.CD3.location-b.X10.Y3.tile.tissue.png	31	1	2000	31	0cf8b1c9fe6d664bd53cf97fb622aca3	0	0	0	0	0	0	0	0	0	0	0	0	0	/home/dhl_ec/bnelissen/Slides/CD3_manuscript/CD3_slides/AAA248.CD3.location-b/AAA248.CD3.location-b.run1	255	0.7	0.06	0.7	0.06	-8.02814293751	-10.1426149724	0.0767139812196	0.0172883564217
172.0	4000000.0	87.0	7996.0	4000000.0	4000000.0	2.0	1.0	1.28	2.32	1.68	0.0599999999999	6.14	0.44	1.12	0.0599999999999	12.77	0.59	3.39	2.25	1.05	AAA248.CD3.location-b.X10.Y4.tile.tissue.png	32	1	2000	32	7a2302d11f1ca7796b0275e37dab3771	0	0	0	0	0	0	0	0	0	0	0	0	0	/home/dhl_ec/bnelissen/Slides/CD3_manuscript/CD3_slides/AAA248.CD3.location-b/AAA248.CD3.location-b.run1	255	0.7	0.06	0.7	0.06	-7.69477926174	0.0	0.0662723610267	0.0117361318359
0.0	4000000.0	0.0	7996.0	4000000.0	4000000.0	0.0	1.0	2.0	2.93	1.72	0.0600000000002	7.04	0.28	0.68	0.0500000000002	8.6	0.28	2.04	2.25	1.0	AAA248.CD3.location-b.X10.Y5.tile.tissue.png	33	1	2000	33	391be2aa53c98d5d908b1949281e15c1	0	0	0	0	0	0	0	0	0	0	0	0	0	/home/dhl_ec/bnelissen/Slides/CD3_manuscript/CD3_slides/AAA248.CD3.location-b/AAA248.CD3.location-b.run1	255	0.7	0.06	0.7	0.06	-7.38075241892	0.0	0.0534011483596	0.00748392529297
204.0	3998959.0	91.0	8055.0	3998959.0	4000000.0	2.0	1.0	2.25	3.03	1.13	0.05	5.97	0.36	0.68	0.0599999999999	8.92	0.59	3.28	2.33	0.7	AAA248.CD3.location-b.X10.Y6.tile.tissue.png	34	1	2000	34	08c3e8dba3ec898cf792ade1f1054253	0	0	0	0	0	0	0	0	0	0	0	0	0	/home/dhl_ec/bnelissen/Slides/CD3_manuscript/CD3_slides/AAA248.CD3.location-b/AAA248.CD3.location-b.run1	255	0.7	0.06	0.7	0.06	-7.33196952631	-11.0792454254	0.163536829047	0.0192303552856
156.0	3996104.0	60.0	8528.0	3996104.0	4000000.0	1.0	1.0	2.99	2.45	1.69	0.0699999999999	8.5	0.53	1.12	0.0699999999999	12.45	0.53	3.16	2.22	0.59	AAA248.CD3.location-b.X10.Y7.tile.tissue.png	35	1	2000	35	0e7ef9c2a85723eeae846849fc8af74a	0	0	0	0	0	0	0	0	0	0	0	0	0	/home/dhl_ec/bnelissen/Slides/CD3_manuscript/CD3_slides/AAA248.CD3.location-b/AAA248.CD3.location-b.run1	255	0.7	0.06	0.7	0.06	-8.00715894685	-11.5350573815	0.456642450677	0.0457450446777
244.0	4000000.0	110.0	7996.0	4000000.0	4000000.0	2.0	1.0	2.67	3.04	1.69	0.0600000000002	8.33	0.44	1.12	0.0599999999999	12.47	0.52	3.15	2.25	0.62	AAA248.CD3.location-b.X10.Y8.tile.tissue.png	36	1	2000	36	675b0b57b67baa6cc2407cd7ddb84195	0	0	0	0	0	0	0	0	0	0	0	0	0	/home/dhl_ec/bnelissen/Slides/CD3_manuscript/CD3_slides/AAA248.CD3.location-b/AAA248.CD3.location-b.run1	255	0.7	0.06	0.7	0.06	-7.88277234096	-10.7342966707	0.332882133359	0.0292977354157
74.0	4000000.0	49.0	7996.0	4000000.0	4000000.0	1.0	1.0	3.19	3.03	1.08	0.05	5.79	0.43	1.21	0.0599999999999	13.02	0.52	3.37	2.45	0.57	AAA248.CD3.location-b.X10.Y9.tile.tissue.png	37	1	2000	37	399c67cb89c308a4ad1c6e62ca080601	0	0	0	0	0	0	0	0	0	0	0	0	0	/home/dhl_ec/bnelissen/Slides/CD3_manuscript/CD3_slides/AAA248.CD3.location-b/AAA248.CD3.location-b.run1	255	0.7	0.06	0.7	0.06	-7.5225142717	-11.208486666	0.220389573667	0.0160813035094
103.0	1909382.0	71.0	11303.0	1909382.0	4000000.0	2.0	3.0	2.24	3.42	1.71	0.0700000000002	9.26	0.53	1.16	0.13	7.69	0.26	2.23	1.53	0.35	AAA248.CD3.location-b.X11.Y1.tile.tissue.png	38	1	2000	38	27235f6d85bc03ee19c73d6b9daff986	0	0	0	0	0	0	0	0	0	0	0	0	0	/home/dhl_ec/bnelissen/Slides/CD3_manuscript/CD3_slides/AAA248.CD3.location-b/AAA248.CD3.location-b.run1	255	0.7	0.06	0.7	0.06	-8.02321542335	-11.4509704936	0.645087729084	0.836565085937
101.0	4000000.0	46.0	7996.0	4000000.0	4000000.0	1.0	1.0	1.53	2.51	1.69	0.0599999999999	8.36	0.44	1.12	0.0599999999999	11.51	0.52	3.14	2.21	0.6	AAA248.CD3.location-b.X11.Y10.tile.tissue.png	39	1	2000	39	2b97e702567661ed6fb899f7bb80b09e	0	0	0	0	0	0	0	0	0	0	0	0	0	/home/dhl_ec/bnelissen/Slides/CD3_manuscript/CD3_slides/AAA248.CD3.location-b/AAA248.CD3.location-b.run1	255	0.7	0.06	0.7	0.06	-7.91067114665	-11.2292047248	0.284160125392	0.0174775047302
360.0	4000000.0	178.0	7996.0	4000000.0	4000000.0	4.0	1.0	1.16	2.95	1.08	0.04	5.74	0.28	0.68	0.04	8.87	0.34	2.1	1.43	0.56	AAA248.CD3.location-b.X11.Y11.tile.tissue.png	40	1	2000	40	ddbbb7a4e1d403536742927bbf09e6e0	0	0	0	0	0	0	0	0	0	0	0	0	0	/home/dhl_ec/bnelissen/Slides/CD3_manuscript/CD3_slides/AAA248.CD3.location-b/AAA248.CD3.location-b.run1	255	0.7	0.06	0.7	0.06	-8.22365278437	0.0	0.297586514873	0.0166893242187
690.0	3999882.0	222.0	8008.0	3999882.0	4000000.0	5.0	1.0	1.6	2.81	1.68	0.0599999999999	8.36	0.53	1.12	0.0700000000002	12.47	0.53	3.28	2.35	0.59	AAA248.CD3.location-b.X11.Y12.tile.tissue.png	41	1	2000	41	5f4a1440a1121301c89426511bf19d53	0	0	0	0	0	0	0	0	0	0	0	0	0	/home/dhl_ec/bnelissen/Slides/CD3_manuscript/CD3_slides/AAA248.CD3.location-b/AAA248.CD3.location-b.run1	255	0.7	0.06	0.7	0.06	-8.34403467998	-10.3302638721	0.312581492704	0.0178408826042
0.0	4000000.0	0.0	7996.0	4000000.0	4000000.0	0.0	1.0	2.87	1.76	1.69	0.0699999999999	7.75	0.44	1.12	0.0599999999999	12.82	0.43	3.12	2.25	0.59	AAA248.CD3.location-b.X11.Y13.tile.tissue.png	42	1	2000	42	3dcd4bfb7d4f32105ee720f159066b56	0	0	0	0	0	0	0	0	0	0	0	0	0	/home/dhl_ec/bnelissen/Slides/CD3_manuscript/CD3_slides/AAA248.CD3.location-b/AAA248.CD3.location-b.run1	255	0.7	0.06	0.7	0.06	-7.00122269027	0.0	0.241643529916	0.0179708300781
111.0	3978240.0	44.0	9332.0	3978240.0	4000000.0	1.0	2.0	1.2	1.66	1.1	0.04	6.97	0.35	0.67	0.0599999999999	9.09	0.34	2.11	1.43	0.4	AAA248.CD3.location-b.X11.Y14.tile.tissue.png	43	1	2000	43	9abecfd103e92bc5593354bab7d5cf87	0	0	0	0	0	0	0	0	0	0	0	0	0	/home/dhl_ec/bnelissen/Slides/CD3_manuscript/CD3_slides/AAA248.CD3.location-b/AAA248.CD3.location-b.run1	255	0.7	0.06	0.7	0.06	-9.00186313027	-10.5504601345	0.609556515562	0.0553677480469
613.0	843787.0	206.0	6859.0	843787.0	4000000.0	4.0	3.0	0.88	1.9	1.06	0.05	7.83	0.35	0.74	0.18	6.84	0.23	2.2	1.44	0.34	AAA248.CD3.location-b.X11.Y15.tile.tissue.png	44	1	2000	44	26d54dcd191e9fbd98f9c4b21345b833	0	0	0	0	0	0	0	0	0	0	0	0	0	/home/dhl_ec/bnelissen/Slides/CD3_manuscript/CD3_slides/AAA248.CD3.location-b/AAA248.CD3.location-b.run1	255	0.7	0.06	0.7	0.06	-8.74211473987	-11.1204207791	0.983584017669	0.548698941406
185.0	3992917.0	64.0	8004.0	3992917.0	4000000.0	1.0	1.0	0.81	1.13	1.06	0.0400000000002	6.1	0.35	0.67	0.0599999999999	9.01	0.34	2.3	1.43	0.38	AAA248.CD3.location-b.X11.Y2.tile.tissue.png	45	1	2000	45	097e0cc8f13d3ab6abb3a8da9cce1f52	0	0	0	0	0	0	0	0	0	0	0	0	0	/home/dhl_ec/bnelissen/Slides/CD3_manuscript/CD3_slides/AAA248.CD3.location-b/AAA248.CD3.location-b.run1	255	0.7	0.06	0.7	0.06	-7.4619635458	-10.987302707	0.0853768183404	0.0170471296997
54.0	4000000.0	39.0	7996.0	4000000.0	4000000.0	1.0	1.0	0.95	1.74	1.06	0.05	8.92	0.28	0.68	0.05	9.18	0.35	2.09	1.44	0.37	AAA248.CD3.location-b.X11.Y3.tile.tissue.png	46	1	2000	46	752ba69b7a04c918250c8d26f782364b	0	0	0	0	0	0	0	0	0	0	0	0	0	/home/dhl_ec/bnelissen/Slides/CD3_manuscript/CD3_slides/AAA248.CD3.location-b/AAA248.CD3.location-b.run1	255	0.7	0.0604297477561	0.7	0.0604297477561	-7.76676959074	-10.563065373	0.113905524983	0.0245858429257
436.0	4000000.0	158.0	7996.0	4000000.0	4000000.0	3.0	1.0	0.81	1.56	1.06	0.04	5.64	0.27	0.67	0.05	8.98	0.35	2.25	1.43	0.37	AAA248.CD3.location-b.X11.Y4.tile.tissue.png	47	1	2000	47	d9800a410965008c8f0305b198e7659c	0	0	0	0	0	0	0	0	0	0	0	0	0	/home/dhl_ec/bnelissen/Slides/CD3_manuscript/CD3_slides/AAA248.CD3.location-b/AAA248.CD3.location-b.run1	255	0.7	0.06	0.7	0.06	-8.50832363851	0.0	0.0540335071295	0.00815012939453
0.0	4000000.0	0.0	7996.0	4000000.0	4000000.0	0.0	1.0	2.67	2.78	1.07	0.05	6.05	0.29	0.67	0.0500000000002	8.56	0.28	2.08	1.44	0.57	AAA248.CD3.location-b.X11.Y5.tile.tissue.png	48	1	2000	48	0b885314cbcd994c9689dc7bd8d434f4	0	0	0	0	0	0	0	0	0	0	0	0	0	/home/dhl_ec/bnelissen/Slides/CD3_manuscript/CD3_slides/AAA248.CD3.location-b/AAA248.CD3.location-b.run1	255	0.7	0.06	0.7	0.06	-6.84204189472	-10.5231973162	0.067617451048	0.010279998619
0.0	4000000.0	0.0	7996.0	4000000.0	4000000.0	0.0	1.0	2.95	2.55	1.11	0.04	5.56	0.28	0.68	0.0500000000002	8.59	0.28	2.06	1.44	0.37	AAA248.CD3.location-b.X11.Y6.tile.tissue.png	49	1	2000	49	9acf072f3160775e5044b9f54ab0eb1b	0	0	0	0	0	0	0	0	0	0	0	0	0	/home/dhl_ec/bnelissen/Slides/CD3_manuscript/CD3_slides/AAA248.CD3.location-b/AAA248.CD3.location-b.run1	255	0.7	0.06	0.7	0.06	-6.89215867148	0.0	0.150299761487	0.0133889755859
91.0	3998582.0	38.0	8300.0	3998582.0	4000000.0	1.0	1.0	3.13	1.66	1.06	0.05	6.09	0.35	0.68	0.05	8.81	0.53	3.24	2.22	0.58	AAA248.CD3.location-b.X11.Y7.tile.tissue.png	50	1	2000	50	0dae05b747b8825d829982ac62b46fd0	0	0	0	0	0	0	0	0	0	0	0	0	0	/home/dhl_ec/bnelissen/Slides/CD3_manuscript/CD3_slides/AAA248.CD3.location-b/AAA248.CD3.location-b.run1	255	0.7	0.06	0.7	0.06	-7.70049388047	-10.9725374493	0.267747952116	0.0253311894417
514.0	4000000.0	225.0	7996.0	4000000.0	4000000.0	6.0	1.0	3.77	2.37	1.07	0.05	5.8	0.28	0.67	0.05	8.83	0.52	3.13	2.21	0.83	AAA248.CD3.location-b.X11.Y8.tile.tissue.png	51	1	2000	51	e295caefdcb8bb8c65cbef0f77267b49	0	0	0	0	0	0	0	0	0	0	0	0	0	/home/dhl_ec/bnelissen/Slides/CD3_manuscript/CD3_slides/AAA248.CD3.location-b/AAA248.CD3.location-b.run1	255	0.7	0.06	0.7	0.06	-8.14309378396	-11.1918353159	0.345821359892	0.0250808804626
0.0	4000000.0	0.0	7996.0	4000000.0	4000000.0	0.0	1.0	2.76	2.03	1.68	0.0600000000002	8.44	0.46	1.11	0.0599999999999	11.94	0.43	3.13	2.26	1.02	AAA248.CD3.location-b.X11.Y9.tile.tissue.png	52	1	2000	52	8a7017cb5c6b5bc8452032d124474346	0	0	0	0	0	0	0	0	0	0	0	0	0	/home/dhl_ec/bnelissen/Slides/CD3_manuscript/CD3_slides/AAA248.CD3.location-b/AAA248.CD3.location-b.run1	255	0.7	0.06	0.7	0.06	-5.14501454268	-11.6496491174	0.399284218964	0.0381736430664
114.0	598953.0	50.0	8271.0	598953.0	4000000.0	1.0	4.0	2.57	2.82	1.1	0.05	6.39	0.53	1.24	0.26	9.1	0.33	3.02	2.2	0.6	AAA248.CD3.location-b.X12.Y1.tile.tissue.png	53	1	2000	53	b43c1d1d074dcb4e9381cc8b27a827d6	0	0	0	0	0	0	0	0	0	0	0	0	0	/home/dhl_ec/bnelissen/Slides/CD3_manuscript/CD3_slides/AAA248.CD3.location-b/AAA248.CD3.location-b.run1	255	0.7	0.06	0.7	0.06	-8.69343738706	-11.0919897472	1.0916204311	0.714628326172
0.0	4000000.0	0.0	7996.0	4000000.0	4000000.0	0.0	1.0	2.35	1.98	1.06	0.05	5.38	0.27	0.67	0.05	8.58	0.27	2.04	1.44	0.47	AAA248.CD3.location-b.X12.Y10.tile.tissue.png	54	1	2000	54	edaeaad1fe03b9034c50424d8a537d78	0	0	0	0	0	0	0	0	0	0	0	0	0	/home/dhl_ec/bnelissen/Slides/CD3_manuscript/CD3_slides/AAA248.CD3.location-b/AAA248.CD3.location-b.run1	255	0.7	0.06	0.7	0.06	-7.27061095524	0.0	0.136790808906	0.0118991787109
73.0	4000000.0	40.0	7996.0	4000000.0	4000000.0	1.0	1.0	3.57	2.31	1.09	0.04	5.87	0.28	0.67	0.05	8.96	0.34	2.06	1.43	0.37	AAA248.CD3.location-b.X12.Y11.tile.tissue.png	55	1	2000	55	1906bc1fdaf1a8b0a86566d4b3ed36f5	0	0	0	0	0	0	0	0	0	0	0	0	0	/home/dhl_ec/bnelissen/Slides/CD3_manuscript/CD3_slides/AAA248.CD3.location-b/AAA248.CD3.location-b.run1	255	0.7	0.06	0.7	0.06	-7.44151126615	-10.0563769186	0.125835629852	0.0120315404529
260.0	4000000.0	150.0	7996.0	4000000.0	4000000.0	4.0	1.0	4.06	2.79	1.06	0.0500000000002	5.86	0.29	0.67	0.05	8.96	0.34	2.05	1.53	0.44	AAA248.CD3.location-b.X12.Y12.tile.tissue.png	56	1	2000	56	a04acafd9216064771fb7c66ef4ec47c	0	0	0	0	0	0	0	0	0	0	0	0	0	/home/dhl_ec/bnelissen/Slides/CD3_manuscript/CD3_slides/AAA248.CD3.location-b/AAA248.CD3.location-b.run1	255	0.7	0.06	0.7	0.06	-7.42301814026	-9.80976407681	0.16159343341	0.0129201785412
0.0	4000000.0	0.0	7996.0	4000000.0	4000000.0	0.0	1.0	0.9	1.17	1.06	0.05	5.54	0.29	0.67	0.05	8.59	0.28	2.06	1.68	0.38	AAA248.CD3.location-b.X12.Y13.tile.tissue.png	57	1	2000	57	1aaca29e485989644f3b116cd7f94817	0	0	0	0	0	0	0	0	0	0	0	0	0	/home/dhl_ec/bnelissen/Slides/CD3_manuscript/CD3_slides/AAA248.CD3.location-b/AAA248.CD3.location-b.run1	255	0.7	0.06	0.7	0.06	-7.45160722702	0.0	0.160424852054	0.0133815722656
173.0	3931072.0	97.0	9813.0	3931072.0	4000000.0	3.0	2.0	1.53	1.93	1.07	0.0500000000002	8.78	0.36	0.67	0.0599999999999	8.87	0.42	2.21	1.43	0.43	AAA248.CD3.location-b.X12.Y14.tile.tissue.png	58	1	2000	58	eb9b44817b52d04714b5c44ad95acdda	0	0	0	0	0	0	0	0	0	0	0	0	0	/home/dhl_ec/bnelissen/Slides/CD3_manuscript/CD3_slides/AAA248.CD3.location-b/AAA248.CD3.location-b.run1	255	0.7	0.06	0.7	0.06	-8.51722297814	-11.1237460608	0.916025821913	0.122545011719
0.0	38657.0	0.0	1853.0	38657.0	4000000.0	0.0	2.0	1.14	1.37	1.07	0.05	6.31	0.52	1.27	0.29	7.52	0.21	2.99	2.2	0.52	AAA248.CD3.location-b.X12.Y15.tile.tissue.png	59	1	2000	59	5b04f3c170bfab223170f9552432069e	0	0	0	0	0	0	0	0	0	0	0	0	0	/home/dhl_ec/bnelissen/Slides/CD3_manuscript/CD3_slides/AAA248.CD3.location-b/AAA248.CD3.location-b.run1	255	0.7	0.06	0.7	0.06	0.0	-12.008282984	2.82604399753	1.12938557837
0.0	3995388.0	0.0	8066.0	3995388.0	4000000.0	0.0	1.0	3.56	1.69	1.06	0.0500000000002	5.86	0.35	0.68	0.0599999999999	8.45	0.28	2.04	1.44	0.38	AAA248.CD3.location-b.X12.Y2.tile.tissue.png	60	1	2000	60	88b9ad659ccd6fdaa15b152c9011641e	0	0	0	0	0	0	0	0	0	0	0	0	0	/home/dhl_ec/bnelissen/Slides/CD3_manuscript/CD3_slides/AAA248.CD3.location-b/AAA248.CD3.location-b.run1	255	0.7	0.06	0.7	0.06	-7.56976404004	-11.7292559373	0.10834801972	0.0233428620605
0.0	4000000.0	0.0	7996.0	4000000.0	4000000.0	0.0	1.0	2.54	2.06	1.06	0.05	5.77	0.28	0.68	0.05	8.58	0.27	2.04	1.45	0.56	AAA248.CD3.location-b.X12.Y3.tile.tissue.png	61	1	2000	61	b53de965b732684b58ddb70c22ef743e	0	0	0	0	0	0	0	0	0	0	0	0	0	/home/dhl_ec/bnelissen/Slides/CD3_manuscript/CD3_slides/AAA248.CD3.location-b/AAA248.CD3.location-b.run1	255	0.7	0.06	0.7	0.06	-8.04395188502	-10.5937895535	0.0927618305795	0.0131012330963
0.0	4000000.0	0.0	7996.0	4000000.0	4000000.0	0.0	1.0	3.01	2.9	1.11	0.0500000000002	5.56	0.45	1.13	0.0599999999999	12.1	0.44	3.28	2.3	0.59	AAA248.CD3.location-b.X12.Y4.tile.tissue.png	62	1	2000	62	e20c51f045ee3b8753cd915ad9506758	0	0	0	0	0	0	0	0	0	0	0	0	0	/home/dhl_ec/bnelissen/Slides/CD3_manuscript/CD3_slides/AAA248.CD3.location-b/AAA248.CD3.location-b.run1	255	0.7	0.06	0.7	0.06	-7.07698101629	0.0	0.131979324459	0.0134893896484
472.0	4000000.0	170.0	7996.0	4000000.0	4000000.0	2.0	1.0	1.07	1.04	1.06	0.05	5.77	0.27	0.68	0.0500000000002	8.82	0.34	2.06	1.45	0.37	AAA248.CD3.location-b.X12.Y5.tile.tissue.png	63	1	2000	63	6f2f30ae1d88df563f5766658a5e54e0	0	0	0	0	0	0	0	0	0	0	0	0	0	/home/dhl_ec/bnelissen/Slides/CD3_manuscript/CD3_slides/AAA248.CD3.location-b/AAA248.CD3.location-b.run1	255	0.7	0.06	0.7	0.06	-8.4121527432	-10.8307081256	0.183663846923	0.0170280120201
0.0	4000000.0	0.0	7996.0	4000000.0	4000000.0	0.0	1.0	1.15	2.12	1.07	0.04	5.36	0.28	0.67	0.0500000000002	8.43	0.27	2.03	1.43	0.38	AAA248.CD3.location-b.X12.Y6.tile.tissue.png	64	1	2000	64	2aab2e9f3c63933d27da3fbdc645d1a7	0	0	0	0	0	0	0	0	0	0	0	0	0	/home/dhl_ec/bnelissen/Slides/CD3_manuscript/CD3_slides/AAA248.CD3.location-b/AAA248.CD3.location-b.run1	255	0.7	0.06	0.7	0.06	-6.98456299048	0.0	0.150884769099	0.014285625
55.0	4000000.0	32.0	7996.0	4000000.0	4000000.0	1.0	1.0	2.72	2.06	1.06	0.05	5.33	0.28	0.67	0.0500000000002	8.8	0.34	2.05	1.44	0.38	AAA248.CD3.location-b.X12.Y7.tile.tissue.png	65	1	2000	65	cd4acbe025df34ff203eb44eefde1d0b	0	0	0	0	0	0	0	0	0	0	0	0	0	/home/dhl_ec/bnelissen/Slides/CD3_manuscript/CD3_slides/AAA248.CD3.location-b/AAA248.CD3.location-b.run1	255	0.7	0.06	0.7	0.06	-7.95813818071	0.0	0.146214801266	0.0114366669922
0.0	3993321.0	0.0	8511.0	3993321.0	4000000.0	0.0	1.0	2.39	2.15	1.06	0.04	5.94	0.34	0.68	0.0599999999999	7.77	0.27	2.04	1.5	0.37	AAA248.CD3.location-b.X12.Y8.tile.tissue.png	66	1	2000	66	68a99da379dc76a9d8ab0598737ebb38	0	0	0	0	0	0	0	0	0	0	0	0	0	/home/dhl_ec/bnelissen/Slides/CD3_manuscript/CD3_slides/AAA248.CD3.location-b/AAA248.CD3.location-b.run1	255	0.7	0.06	0.7	0.06	0.0	-11.0614538497	0.211899538004	0.0206680982056
0.0	3999990.0	0.0	8008.0	3999990.0	4000000.0	0.0	1.0	1.85	2.61	1.08	0.04	6.03	0.35	0.68	0.0500000000002	8.56	0.28	2.03	1.57	0.48	AAA248.CD3.location-b.X12.Y9.tile.tissue.png	67	1	2000	67	23b4d099e7757fced8bb294ce1d75b0b	0	0	0	0	0	0	0	0	0	0	0	0	0	/home/dhl_ec/bnelissen/Slides/CD3_manuscript/CD3_slides/AAA248.CD3.location-b/AAA248.CD3.location-b.run1	255	0.7	0.06	0.7	0.06	-7.21760759898	-11.2042850464	0.13584569836	0.0133165535541
138.0	817695.0	63.0	5233.0	817695.0	4000000.0	1.0	1.0	2.37	1.73	1.69	0.0700000000002	10.35	0.35	0.76	0.18	6.79	0.22	1.97	1.44	0.33	AAA248.CD3.location-b.X13.Y1.tile.tissue.png	68	1	2000	68	f9463209a81b0448d20423e5bca2e762	0	0	0	0	0	0	0	0	0	0	0	0	0	/home/dhl_ec/bnelissen/Slides/CD3_manuscript/CD3_slides/AAA248.CD3.location-b/AAA248.CD3.location-b.run1	255	0.7	0.06	0.7	0.06	-8.54934442385	-11.0366780821	0.830655381121	0.488515611328
58.0	4000000.0	35.0	7996.0	4000000.0	4000000.0	1.0	1.0	2.99	1.11	1.07	0.0500000000002	5.95	0.28	0.68	0.0500000000002	8.93	0.34	2.04	1.46	0.46	AAA248.CD3.location-b.X13.Y10.tile.tissue.png	69	1	2000	69	02030444f6dae3cd04fe4b0c7ad331d4	0	0	0	0	0	0	0	0	0	0	0	0	0	/home/dhl_ec/bnelissen/Slides/CD3_manuscript/CD3_slides/AAA248.CD3.location-b/AAA248.CD3.location-b.run1	255	0.7	0.06	0.7	0.06	-7.55517690345	-8.99688230725	0.148200262991	0.0129474220212
223.0	4000000.0	99.0	7996.0	4000000.0	4000000.0	2.0	1.0	1.26	1.24	1.06	0.04	5.53	0.28	0.67	0.0499999999997	8.99	0.34	2.05	1.44	0.37	AAA248.CD3.location-b.X13.Y11.tile.tissue.png	70	1	2000	70	6ccb5819b9780d17d51636dcb241c398	0	0	0	0	0	0	0	0	0	0	0	0	0	/home/dhl_ec/bnelissen/Slides/CD3_manuscript/CD3_slides/AAA248.CD3.location-b/AAA248.CD3.location-b.run1	255	0.7	0.06	0.7	0.06	-7.84622193183	0.0	0.0953326111975	0.0115203076172
0.0	4000000.0	0.0	7996.0	4000000.0	4000000.0	0.0	1.0	2.54	2.77	1.08	0.04	5.49	0.44	1.14	0.0600000000004	11.08	0.43	3.09	2.24	0.58	AAA248.CD3.location-b.X13.Y12.tile.tissue.png	71	1	2000	71	3e21a81625201fa0e4bfa53a06e5597c	0	0	0	0	0	0	0	0	0	0	0	0	0	/home/dhl_ec/bnelissen/Slides/CD3_manuscript/CD3_slides/AAA248.CD3.location-b/AAA248.CD3.location-b.run1	255	0.7	0.06	0.7	0.06	0.0	0.0	0.14312090625	0.012035125
322.0	4000000.0	127.0	7996.0	4000000.0	4000000.0	2.0	1.0	2.12	2.91	1.07	0.04	5.76	0.28	0.67	0.0500000000002	8.79	0.34	2.05	1.43	0.83	AAA248.CD3.location-b.X13.Y13.tile.tissue.png	72	1	2000	72	43ccf05342ca5901dd3e9067eae4e854	0	0	0	0	0	0	0	0	0	0	0	0	0	/home/dhl_ec/bnelissen/Slides/CD3_manuscript/CD3_slides/AAA248.CD3.location-b/AAA248.CD3.location-b.run1	255	0.7	0.06	0.7	0.06	-8.12715951494	-7.94390337222	0.193641689946	0.0210643750078
0.0	3999698.0	0.0	8036.0	3999698.0	4000000.0	0.0	1.0	3.56	1.98	1.06	0.0499999999997	5.89	0.35	0.66	0.0599999999999	8.51	0.27	2.05	1.44	0.74	AAA248.CD3.location-b.X13.Y14.tile.tissue.png	73	1	2000	73	3e3f32fd5c78b2f68201ca7ffad36ce3	0	0	0	0	0	0	0	0	0	0	0	0	0	/home/dhl_ec/bnelissen/Slides/CD3_manuscript/CD3_slides/AAA248.CD3.location-b/AAA248.CD3.location-b.run1	255	0.7	0.06	0.7	0.06	-7.67411956848	-11.4545528775	0.322396449992	0.0280339413757
583.0	1397324.0	251.0	11063.0	1397324.0	4000000.0	4.0	2.0	2.71	2.51	1.14	0.0599999999999	6.51	0.35	0.71	0.16	7.17	0.25	2.09	1.44	1.21	AAA248.CD3.location-b.X13.Y15.tile.tissue.png	74	1	2000	74	a137c428de29de7386a4f892172a6153	0	0	0	0	0	0	0	0	0	0	0	0	0	/home/dhl_ec/bnelissen/Slides/CD3_manuscript/CD3_slides/AAA248.CD3.location-b/AAA248.CD3.location-b.run1	255	0.7	0.06	0.7	0.06	-8.96838094386	-12.006374241	1.96219846739	0.842163609375
0.0	3758.0	0.0	394.0	3758.0	4000000.0	0.0	2.0	1.75	2.27	1.1	0.0499999999997	6.3	0.35	0.83	0.22	5.8	0.13	1.94	1.44	1.65	AAA248.CD3.location-b.X13.Y16.tile.tissue.png	75	1	2000	75	0d236afba5979f9650b31e183acd8aad	0	0	0	0	0	0	0	0	0	0	0	0	0	/home/dhl_ec/bnelissen/Slides/CD3_manuscript/CD3_slides/AAA248.CD3.location-b/AAA248.CD3.location-b.run1	255	0.7	0.06	0.7	0.06	-9.42854537963	-12.2718325209	4.44713873147	0.217218624054
115.0	4000000.0	52.0	7996.0	4000000.0	4000000.0	2.0	1.0	1.87	2.12	1.81	0.0699999999997	7.77	0.28	0.67	0.0500000000002	8.83	0.34	2.05	1.43	0.37	AAA248.CD3.location-b.X13.Y2.tile.tissue.png	76	1	2000	76	87b47ba32545f430613a3a7bf05b2680	0	0	0	0	0	0	0	0	0	0	0	0	0	/home/dhl_ec/bnelissen/Slides/CD3_manuscript/CD3_slides/AAA248.CD3.location-b/AAA248.CD3.location-b.run1	255	0.7	0.06	0.7	0.06	-7.72139112278	-11.2035277903	0.130439313638	0.0276282449516
51.0	3998264.0	32.0	8192.0	3998264.0	4000000.0	1.0	1.0	2.74	1.71	1.68	0.0499999999997	7.87	0.35	0.68	0.0599999999999	8.99	0.33	2.05	1.43	0.42	AAA248.CD3.location-b.X13.Y3.tile.tissue.png	77	1	2000	77	4ae7edd679e3b5622e6d5bc3a07e0afe	0	0	0	0	0	0	0	0	0	0	0	0	0	/home/dhl_ec/bnelissen/Slides/CD3_manuscript/CD3_slides/AAA248.CD3.location-b/AAA248.CD3.location-b.run1	255	0.7	0.06	0.7	0.06	-8.31350828126	-11.3457081829	0.278895572311	0.0464928629761
0.0	3996032.0	0.0	8450.0	3996032.0	4000000.0	0.0	1.0	2.05	1.73	1.69	0.0599999999999	6.54	0.35	0.67	0.0499999999997	8.53	0.44	3.39	2.47	0.65	AAA248.CD3.location-b.X13.Y4.tile.tissue.png	78	1	2000	78	ddcab8400435f98ea1355d79eee81307	0	0	0	0	0	0	0	0	0	0	0	0	0	/home/dhl_ec/bnelissen/Slides/CD3_manuscript/CD3_slides/AAA248.CD3.location-b/AAA248.CD3.location-b.run1	255	0.7	0.06	0.7	0.06	-7.54973330965	-11.1664611827	0.155889482798	0.0162471243286
0.0	3997269.0	0.0	8342.0	3997269.0	4000000.0	0.0	1.0	2.17	2.91	1.07	0.0599999999999	8.61	0.52	1.12	0.0700000000002	12.17	0.43	3.11	2.21	0.58	AAA248.CD3.location-b.X13.Y5.tile.tissue.png	79	1	2000	79	4b5557516bb3e3b756617bda0f968dd6	0	0	0	0	0	0	0	0	0	0	0	0	0	/home/dhl_ec/bnelissen/Slides/CD3_manuscript/CD3_slides/AAA248.CD3.location-b/AAA248.CD3.location-b.run1	255	0.7	0.06	0.7	0.06	-7.21099695208	-11.2766880257	0.29833953717	0.0252941161957
0.0	3993517.0	0.0	8984.0	3993517.0	4000000.0	0.0	1.0	1.22	1.99	1.68	0.0599999999999	8.42	0.56	1.19	0.0699999999997	10.0	0.27	2.03	1.45	0.38	AAA248.CD3.location-b.X13.Y6.tile.tissue.png	80	1	2000	80	c710a062c9e1c3bad81d7aa8eab74715	0	0	0	0	0	0	0	0	0	0	0	0	0	/home/dhl_ec/bnelissen/Slides/CD3_manuscript/CD3_slides/AAA248.CD3.location-b/AAA248.CD3.location-b.run1	255	0.7	0.06	0.7	0.06	-7.94560291426	-11.5483101416	0.400903977359	0.0239766764832
0.0	3999890.0	0.0	8028.0	3999890.0	4000000.0	0.0	1.0	0.949999999999	1.3	1.25	0.04	5.99	0.34	0.67	0.0599999999999	7.77	0.44	3.15	2.23	0.58	AAA248.CD3.location-b.X13.Y7.tile.tissue.png	81	1	2000	81	e79171053e8c7f505314260aeea0267c	0	0	0	0	0	0	0	0	0	0	0	0	0	/home/dhl_ec/bnelissen/Slides/CD3_manuscript/CD3_slides/AAA248.CD3.location-b/AAA248.CD3.location-b.run1	255	0.7	0.06	0.7	0.06	0.0	-11.861671433	0.408160693169	0.0242917835236
0.0	4000000.0	0.0	7996.0	4000000.0	4000000.0	0.0	1.0	1.17	1.43	1.67	0.0600000000004	8.23	0.44	1.12	0.0599999999999	12.04	0.44	3.16	2.23	0.59	AAA248.CD3.location-b.X13.Y8.tile.tissue.png	82	1	2000	82	5c7912877ab6c9c1d84e0fccf1f2ea6e	0	0	0	0	0	0	0	0	0	0	0	0	0	/home/dhl_ec/bnelissen/Slides/CD3_manuscript/CD3_slides/AAA248.CD3.location-b/AAA248.CD3.location-b.run1	255	0.7	0.06	0.7	0.06	-6.86581072709	-10.9041387262	0.173464347805	0.0133377951248
146.0	3994891.0	81.0	8414.0	3994891.0	4000000.0	2.0	1.0	1.28	1.79	1.68	0.0599999999999	8.38	0.53	1.12	0.0699999999997	12.47	0.53	2.74	1.43	0.36	AAA248.CD3.location-b.X13.Y9.tile.tissue.png	83	1	2000	83	be7f998b30b3bf865a4c57c31eedb763	0	0	0	0	0	0	0	0	0	0	0	0	0	/home/dhl_ec/bnelissen/Slides/CD3_manuscript/CD3_slides/AAA248.CD3.location-b/AAA248.CD3.location-b.run1	255	0.7	0.06	0.7	0.06	-7.13247162227	-11.225269584	0.203665085067	0.0174967776489
1049.0	634630.0	318.0	5194.0	634630.0	4000000.0	4.0	1.0	1.24	2.32	1.22	0.0599999999999	6.88	0.54	1.27	0.28	9.65	0.37	3.04	2.37	0.56	AAA248.CD3.location-b.X14.Y1.tile.tissue.png	84	1	2000	84	2a144543956a5ab64d79256fd247bf1a	0	0	0	0	0	0	0	0	0	0	0	0	0	/home/dhl_ec/bnelissen/Slides/CD3_manuscript/CD3_slides/AAA248.CD3.location-b/AAA248.CD3.location-b.run1	255	0.7	0.06	0.7	0.06	-7.99771317904	-11.2613373297	1.11270759164	0.322548117187
138.0	4000000.0	53.0	7996.0	4000000.0	4000000.0	1.0	1.0	1.09	1.54	1.06	0.04	5.94	0.44	1.18	0.0500000000002	12.82	0.59	2.36	1.45	0.61	AAA248.CD3.location-b.X14.Y10.tile.tissue.png	85	1	2000	85	aeab6afe160b0ffd7864254ec47ecdaa	0	0	0	0	0	0	0	0	0	0	0	0	0	/home/dhl_ec/bnelissen/Slides/CD3_manuscript/CD3_slides/AAA248.CD3.location-b/AAA248.CD3.location-b.run1	255	0.7	0.06	0.7	0.06	-7.64065786224	-10.9929396628	0.223776386584	0.0189632311325
115.0	4000000.0	68.0	7996.0	4000000.0	4000000.0	2.0	1.0	1.28	1.56	1.76	0.0600000000004	7.62	0.44	1.15	0.0599999999999	11.32	0.35	2.04	1.44	0.57	AAA248.CD3.location-b.X14.Y11.tile.tissue.png	86	1	2000	86	62d1962810c02ce077002614498e2bd0	0	0	0	0	0	0	0	0	0	0	0	0	0	/home/dhl_ec/bnelissen/Slides/CD3_manuscript/CD3_slides/AAA248.CD3.location-b/AAA248.CD3.location-b.run1	255	0.7	0.06	0.7	0.06	-7.88871950875	0.0	0.146790969986	0.0135201162109
0.0	4000000.0	0.0	7996.0	4000000.0	4000000.0	0.0	1.0	1.25	2.88	1.3	0.0500000000002	5.74	0.28	0.68	0.0499999999997	7.67	0.27	2.03	1.44	0.58	AAA248.CD3.location-b.X14.Y12.tile.tissue.png	87	1	2000	87	58b3acc53955bfdcb3695da9e996c01c	0	0	0	0	0	0	0	0	0	0	0	0	0	/home/dhl_ec/bnelissen/Slides/CD3_manuscript/CD3_slides/AAA248.CD3.location-b/AAA248.CD3.location-b.run1	255	0.7	0.06	0.7	0.06	0.0	-9.88871885524	0.152934234375	0.0125731546574
81.0	4000000.0	38.0	7996.0	4000000.0	4000000.0	1.0	1.0	2.07	4.41	1.7	0.0599999999999	8.81	0.49	1.24	0.0599999999999	12.7	0.53	3.46	2.52	0.66	AAA248.CD3.location-b.X14.Y13.tile.tissue.png	88	1	2000	88	b3d1248e2f5eb7a43bfb557ce9cc6fcd	0	0	0	0	0	0	0	0	0	0	0	0	0	/home/dhl_ec/bnelissen/Slides/CD3_manuscript/CD3_slides/AAA248.CD3.location-b/AAA248.CD3.location-b.run1	255	0.7	0.06	0.7	0.06	-7.73732792737	-11.1810232937	0.265144740775	0.0302194004974
285.0	3997518.0	125.0	8292.0	3997518.0	4000000.0	3.0	1.0	2.78	1.71	1.81	0.0599999999999	9.03	0.35	0.68	0.0600000000004	8.87	0.34	2.04	1.43	0.37	AAA248.CD3.location-b.X14.Y14.tile.tissue.png	89	1	2000	89	6c6022970679d356e721441193e9fc84	0	0	0	0	0	0	0	0	0	0	0	0	0	/home/dhl_ec/bnelissen/Slides/CD3_manuscript/CD3_slides/AAA248.CD3.location-b/AAA248.CD3.location-b.run1	255	0.7	0.06	0.7	0.06	-8.25243519606	-10.9146976011	0.680320288956	0.0582772753906
2248.0	3956184.0	929.0	10066.0	3956184.0	4000000.0	21.0	1.0	1.43	1.88	1.07	0.04	8.02	0.54	1.14	0.0700000000002	13.02	0.54	3.33	2.26	0.579999999999	AAA248.CD3.location-b.X14.Y15.tile.tissue.png	90	1	2000	90	0dd56998961973a9b722c2701b263224	0	0	0	0	0	0	0	0	0	0	0	0	0	/home/dhl_ec/bnelissen/Slides/CD3_manuscript/CD3_slides/AAA248.CD3.location-b/AAA248.CD3.location-b.run1	255	0.7	0.06	0.7	0.06	-9.55837220962	-11.9148954988	3.10621561593	0.33339103125
743.0	1543275.0	329.0	8229.0	1543275.0	4000000.0	8.0	1.0	2.59	1.6	1.08	0.0500000000002	6.72	0.54	1.29	0.23	7.7	0.26	2.06	1.44	0.37	AAA248.CD3.location-b.X14.Y16.tile.tissue.png	91	1	2000	91	fef6a6900ea0b159aa4f370d63912e25	0	0	0	0	0	0	0	0	0	0	0	0	0	/home/dhl_ec/bnelissen/Slides/CD3_manuscript/CD3_slides/AAA248.CD3.location-b/AAA248.CD3.location-b.run1	255	0.7	0.06	0.7	0.06	-9.1137280122	-11.7715733121	1.16794279714	0.408145476562
379.0	3972733.0	246.0	9672.0	3972733.0	4000000.0	5.0	1.0	0.849999999999	1.3	1.07	0.04	5.95	0.34	0.67	0.0599999999999	9.16	0.35	2.05	1.44	0.45	AAA248.CD3.location-b.X14.Y2.tile.tissue.png	92	1	2000	92	42df28e45c4dc29c1b0beca1f5529564	0	0	0	0	0	0	0	0	0	0	0	0	0	/home/dhl_ec/bnelissen/Slides/CD3_manuscript/CD3_slides/AAA248.CD3.location-b/AAA248.CD3.location-b.run1	255	0.7	0.06	0.7	0.06	-8.03158316003	-11.1378039336	0.589121571482	0.097220015625
112.0	3827485.0	73.0	14061.0	3827485.0	4000000.0	2.0	2.0	1.43	2.14	1.07	0.0499999999997	6.75	0.35	0.67	0.0700000000002	8.68	0.34	2.08	1.43	2.23	AAA248.CD3.location-b.X14.Y3.tile.tissue.png	93	1	2000	93	8f8194ad9888a5ea0de4d2a3970076e1	0	0	0	0	0	0	0	0	0	0	0	0	0	/home/dhl_ec/bnelissen/Slides/CD3_manuscript/CD3_slides/AAA248.CD3.location-b/AAA248.CD3.location-b.run1	255	0.7	0.06	0.7	0.06	-8.36360564256	-12.0404882228	0.635214100734	0.148193326172
112.0	3993840.0	46.0	8724.0	3993840.0	4000000.0	1.0	1.0	1.38	2.73	1.11	0.0400000000004	6.06	0.53	1.12	0.0699999999997	12.93	0.56	3.19	2.36	0.88	AAA248.CD3.location-b.X14.Y4.tile.tissue.png	94	1	2000	94	ff38d9b6b215d911b1e596e6a157fe29	0	0	0	0	0	0	0	0	0	0	0	0	0	/home/dhl_ec/bnelissen/Slides/CD3_manuscript/CD3_slides/AAA248.CD3.location-b/AAA248.CD3.location-b.run1	255	0.7	0.06	0.7	0.06	-8.06975173997	-11.2116055425	0.43803957399	0.0360646529541
0.0	3986049.0	0.0	9388.0	3986049.0	4000000.0	0.0	1.0	1.77	2.02	1.08	0.0499999999997	6.36	0.34	0.68	0.0599999999999	8.56	0.27	2.06	1.44	0.39	AAA248.CD3.location-b.X14.Y5.tile.tissue.png	95	1	2000	95	6f9fdf4980422733d9a31ef4dfbe25e1	0	0	0	0	0	0	0	0	0	0	0	0	0	/home/dhl_ec/bnelissen/Slides/CD3_manuscript/CD3_slides/AAA248.CD3.location-b/AAA248.CD3.location-b.run1	255	0.7	0.06	0.7	0.06	-7.97571690241	-11.1050057934	0.752525619823	0.0494372087402
0.0	3991513.0	0.0	8588.0	3991513.0	4000000.0	0.0	1.0	3.61	2.97	1.06	0.04	6.45	0.35	0.67	0.0499999999997	8.6	0.27	2.03	1.44	0.38	AAA248.CD3.location-b.X14.Y6.tile.tissue.png	96	1	2000	96	762e68af3d072a2f44ef996837eca7da	0	0	0	0	0	0	0	0	0	0	0	0	0	/home/dhl_ec/bnelissen/Slides/CD3_manuscript/CD3_slides/AAA248.CD3.location-b/AAA248.CD3.location-b.run1	255	0.7	0.06	0.7	0.06	-7.80623203088	-11.5599216129	0.941099614916	0.0498325527344
0.0	3979588.0	0.0	10241.0	3979588.0	4000000.0	0.0	1.0	2.72	2.14	1.07	0.04	5.9	0.35	0.69	0.0599999999999	8.5	0.27	2.08	1.44	0.39	AAA248.CD3.location-b.X14.Y7.tile.tissue.png	97	1	2000	97	f0740839920fb2d9857e4537de3085bb	0	0	0	0	0	0	0	0	0	0	0	0	0	/home/dhl_ec/bnelissen/Slides/CD3_manuscript/CD3_slides/AAA248.CD3.location-b/AAA248.CD3.location-b.run1	255	0.7	0.06	0.7	0.06	-7.21474374199	-11.9388662328	1.07144006731	0.0685341081543
106.0	3987187.0	59.0	9912.0	3987187.0	4000000.0	2.0	1.0	2.72	2.84	1.11	0.0499999999997	6.23	0.34	0.67	0.0599999999999	8.67	0.34	2.06	1.44	0.36	AAA248.CD3.location-b.X14.Y8.tile.tissue.png	98	1	2000	98	c003b33263a03499059c512ea26e7d7d	0	0	0	0	0	0	0	0	0	0	0	0	0	/home/dhl_ec/bnelissen/Slides/CD3_manuscript/CD3_slides/AAA248.CD3.location-b/AAA248.CD3.location-b.run1	255	0.7	0.06	0.7	0.06	-7.51433199478	-11.605486803	0.800816195084	0.0474022790527
137.0	4000000.0	68.0	7996.0	4000000.0	4000000.0	2.0	1.0	2.24	2.01	1.87	0.0700000000002	7.2	0.44	1.14	0.0599999999999	12.54	0.34	2.05	1.42	0.4	AAA248.CD3.location-b.X14.Y9.tile.tissue.png	99	1	2000	99	ec4a132c6955d9b8e29c0e3fdb9cfa6f	0	0	0	0	0	0	0	0	0	0	0	0	0	/home/dhl_ec/bnelissen/Slides/CD3_manuscript/CD3_slides/AAA248.CD3.location-b/AAA248.CD3.location-b.run1	255	0.7	0.06	0.7	0.06	-8.61623091809	-11.4924929435	0.373717155051	0.0259445175476
1020.0	647443.0	289.0	6310.0	647443.0	4000000.0	6.0	1.0	2.58	2.55	1.11	0.0500000000002	6.17	0.35	0.77	0.18	6.63	0.22	1.97	1.44	0.33	AAA248.CD3.location-b.X15.Y1.tile.tissue.png	100	1	2000	100	99374dce886095171f5510cef48c5b4b	0	0	0	0	0	0	0	0	0	0	0	0	0	/home/dhl_ec/bnelissen/Slides/CD3_manuscript/CD3_slides/AAA248.CD3.location-b/AAA248.CD3.location-b.run1	255	0.7	0.06	0.7	0.06	-8.74044117142	-11.6475184358	1.08463029337	0.235294589844
0.0	4000000.0	0.0	7996.0	4000000.0	4000000.0	0.0	1.0	4.24	2.22	1.06	0.0500000000002	5.36	0.27	0.690000000001	0.0499999999997	8.62	0.44	3.2	2.28	0.59	AAA248.CD3.location-b.X15.Y10.tile.tissue.png	101	1	2000	101	49d9f739d9794f75304443c5f4bdd69a	0	0	0	0	0	0	0	0	0	0	0	0	0	/home/dhl_ec/bnelissen/Slides/CD3_manuscript/CD3_slides/AAA248.CD3.location-b/AAA248.CD3.location-b.run1	255	0.7	0.06	0.7	0.06	-7.70379788757	0.0	0.274499256681	0.0197496289063
0.0	4000000.0	0.0	7996.0	4000000.0	4000000.0	0.0	1.0	3.08	2.44	1.16	0.0500000000002	5.37	0.45	1.13	0.0599999999999	8.8	0.44	3.26	2.34	0.6	AAA248.CD3.location-b.X15.Y11.tile.tissue.png	102	1	2000	102	19bbec5e5ca099b29fc2b8e5b8ec6999	0	0	0	0	0	0	0	0	0	0	0	0	0	/home/dhl_ec/bnelissen/Slides/CD3_manuscript/CD3_slides/AAA248.CD3.location-b/AAA248.CD3.location-b.run1	255	0.7	0.06	0.7	0.06	-7.54538337446	0.0	0.22964581417	0.0173692636719
0.0	4000000.0	0.0	7996.0	4000000.0	4000000.0	0.0	1.0	2.7	1.84	1.08	0.04	5.76	0.45	1.16	0.0599999999999	12.33	0.44	3.16	2.26	0.47	AAA248.CD3.location-b.X15.Y12.tile.tissue.png	103	1	2000	103	300a96a125348f6e0f26e2c4b4644599	0	0	0	0	0	0	0	0	0	0	0	0	0	/home/dhl_ec/bnelissen/Slides/CD3_manuscript/CD3_slides/AAA248.CD3.location-b/AAA248.CD3.location-b.run1	255	0.7	0.06	0.7	0.06	-6.93154114991	0.0	0.164284816358	0.0164425292969
61.0	4000000.0	33.0	7996.0	4000000.0	4000000.0	1.0	1.0	1.68	3.36	1.06	0.04	5.35	0.44	1.24	0.0699999999997	12.75	0.34	2.95	2.21	0.58	AAA248.CD3.location-b.X15.Y13.tile.tissue.png	104	1	2000	104	00f4562671c5def30ba1ec75c9a09336	0	0	0	0	0	0	0	0	0	0	0	0	0	/home/dhl_ec/bnelissen/Slides/CD3_manuscript/CD3_slides/AAA248.CD3.location-b/AAA248.CD3.location-b.run1	255	0.7	0.06	0.7	0.06	-7.75513762651	0.0	0.182094240893	0.0165854355469
149.0	3992627.0	76.0	8701.0	3992627.0	4000000.0	2.0	1.0	2.37	2.16	1.68	0.0700000000002	8.4	0.57	1.09	0.0599999999999	11.77	0.47	3.1	2.21	0.58	AAA248.CD3.location-b.X15.Y14.tile.tissue.png	105	1	2000	105	08377a80bc4fc32836368ee80a85adc0	0	0	0	0	0	0	0	0	0	0	0	0	0	/home/dhl_ec/bnelissen/Slides/CD3_manuscript/CD3_slides/AAA248.CD3.location-b/AAA248.CD3.location-b.run1	255	0.7	0.06	0.7	0.06	-8.47819967166	-11.1584027616	0.642723706688	0.0571603422852
664.0	3981175.0	237.0	9237.0	3981175.0	4000000.0	4.0	1.0	1.48	1.85	1.63	0.0599999999999	8.36	0.53	1.05	0.0500000000002	9.94	0.54	3.14	2.25	0.59	AAA248.CD3.location-b.X15.Y15.tile.tissue.png	106	1	2000	106	c4a029790b005e3342a002a369959962	0	0	0	0	0	0	0	0	0	0	0	0	0	/home/dhl_ec/bnelissen/Slides/CD3_manuscript/CD3_slides/AAA248.CD3.location-b/AAA248.CD3.location-b.run1	255	0.7	0.06	0.7	0.06	-8.31994085456	-11.5731882204	1.21722116389	0.175679763672
250.0	3652365.0	104.0	11127.0	3652365.0	4000000.0	2.0	6.0	1.46	2.8	1.09	0.04	8.92	0.35	0.67	0.0700000000002	8.76	0.33	2.09	1.44	0.37	AAA248.CD3.location-b.X15.Y16.tile.tissue.png	107	1	2000	107	fbe11f34ef0e1608c3fda84fa3997691	0	0	0	0	0	0	0	0	0	0	0	0	0	/home/dhl_ec/bnelissen/Slides/CD3_manuscript/CD3_slides/AAA248.CD3.location-b/AAA248.CD3.location-b.run1	255	0.7	0.06	0.7	0.06	-8.8073105105	-12.0375097967	0.626045232944	0.439307945313
0.0	185226.0	0.0	3501.0	185226.0	4000000.0	0.0	2.0	2.26	1.6	1.07	0.0599999999999	7.08	0.35	0.77	0.19	6.02	0.14	1.98	1.44	0.5	AAA248.CD3.location-b.X15.Y17.tile.tissue.png	108	1	2000	108	06f23fd3fdb935387b0a1caa8eb72ef9	0	0	0	0	0	0	0	0	0	0	0	0	0	/home/dhl_ec/bnelissen/Slides/CD3_manuscript/CD3_slides/AAA248.CD3.location-b/AAA248.CD3.location-b.run1	255	0.7	0.06	0.7	0.06	-7.60370872931	-11.462650047	0.572179325025	1.11280285059
0.0	3978934.0	0.0	9935.0	3978934.0	4000000.0	0.0	1.0	1.62	2.71	1.06	0.0499999999997	6.1	0.34	0.68	0.0599999999999	8.45	0.27	2.11	1.49	0.37	AAA248.CD3.location-b.X15.Y2.tile.tissue.png	109	1	2000	109	fbaf8a026a382a0f1a330ee8627b5082	0	0	0	0	0	0	0	0	0	0	0	0	0	/home/dhl_ec/bnelissen/Slides/CD3_manuscript/CD3_slides/AAA248.CD3.location-b/AAA248.CD3.location-b.run1	255	0.7	0.06	0.7	0.06	-8.56808976953	-11.8993458515	0.784700271274	0.105569481445
451.0	3975511.0	157.0	9920.0	3975511.0	4000000.0	3.0	1.0	2.78	2.97	1.36	0.04	5.86	0.55	1.24	0.0799999999999	9.35	0.7	3.65	2.23	1.08	AAA248.CD3.location-b.X15.Y3.tile.tissue.png	110	1	2000	110	4e0e99763ccf1b11ee3d0c72135c007f	0	0	0	0	0	0	0	0	0	0	0	0	0	/home/dhl_ec/bnelissen/Slides/CD3_manuscript/CD3_slides/AAA248.CD3.location-b/AAA248.CD3.location-b.run1	255	0.7	0.06	0.7	0.06	-8.42910578264	-11.3788900108	0.303546213574	0.0397309958496
164.0	3997638.0	84.0	8140.0	3997638.0	4000000.0	2.0	1.0	2.58	2.1	1.06	0.0499999999997	8.37	0.52	1.13	0.0700000000002	10.24	0.34	2.05	1.43	1.11	AAA248.CD3.location-b.X15.Y4.tile.tissue.png	111	1	2000	111	4bb463f6c34bcaef6c0ac21e2305975b	0	0	0	0	0	0	0	0	0	0	0	0	0	/home/dhl_ec/bnelissen/Slides/CD3_manuscript/CD3_slides/AAA248.CD3.location-b/AAA248.CD3.location-b.run1	255	0.7	0.06	0.7	0.06	-7.85027281992	-10.9256676316	0.170493465132	0.0186264639511
311.0	3976506.0	80.0	10110.0	3976506.0	4000000.0	1.0	1.0	2.47	1.84	1.07	0.0500000000002	6.0	0.34	0.68	0.0599999999999	8.98	0.35	2.05	1.45	0.59	AAA248.CD3.location-b.X15.Y5.tile.tissue.png	112	1	2000	112	aef99e9b3b0463c7a71aa0331e8fe194	0	0	0	0	0	0	0	0	0	0	0	0	0	/home/dhl_ec/bnelissen/Slides/CD3_manuscript/CD3_slides/AAA248.CD3.location-b/AAA248.CD3.location-b.run1	255	0.7	0.06	0.7	0.06	-8.18089597891	-11.2701542579	0.748199597318	0.0566108630371
52.0	3999926.0	33.0	8035.0	3999926.0	4000000.0	1.0	1.0	3.28	2.97	1.07	0.04	5.9	0.34	0.68	0.0500000000002	8.83	0.550000000001	3.38	2.27	0.59	AAA248.CD3.location-b.X15.Y6.tile.tissue.png	113	1	2000	113	de366d3b3c4b5b5aab94c2632b93fa5d	0	0	0	0	0	0	0	0	0	0	0	0	0	/home/dhl_ec/bnelissen/Slides/CD3_manuscript/CD3_slides/AAA248.CD3.location-b/AAA248.CD3.location-b.run1	255	0.7	0.06	0.7	0.06	-8.34020392146	-11.6396354793	0.78354396249	0.0616261405029
62.0	3992428.0	32.0	9158.0	3992428.0	4000000.0	1.0	1.0	4.16	2.46	1.13	0.04	6.13	0.34	0.67	0.0499999999997	9.25	0.53	2.06	1.43	0.39	AAA248.CD3.location-b.X15.Y7.tile.tissue.png	114	1	2000	114	c270291905da076d4ffa35fbc7a024aa	0	0	0	0	0	0	0	0	0	0	0	0	0	/home/dhl_ec/bnelissen/Slides/CD3_manuscript/CD3_slides/AAA248.CD3.location-b/AAA248.CD3.location-b.run1	255	0.7	0.06	0.7	0.06	-8.3120499652	-11.6229133688	0.754981302239	0.0534441243896
162.0	3985589.0	94.0	10068.0	3985589.0	4000000.0	2.0	1.0	3.1	2.6	1.69	0.0499999999997	8.38	0.53	1.14	0.0700000000002	12.41	0.35	2.04	1.43	0.39	AAA248.CD3.location-b.X15.Y8.tile.tissue.png	115	1	2000	115	840b434d62b01801fe1f321dadb72b3f	0	0	0	0	0	0	0	0	0	0	0	0	0	/home/dhl_ec/bnelissen/Slides/CD3_manuscript/CD3_slides/AAA248.CD3.location-b/AAA248.CD3.location-b.run1	255	0.7	0.06	0.7	0.06	-7.44039080582	-11.4681553323	0.590900710511	0.0477623435059
549.0	4000000.0	254.0	7996.0	4000000.0	4000000.0	6.0	1.0	3.02	3.06	1.06	0.0499999999997	5.9	0.27	0.680000000001	0.0499999999997	8.97	0.34	2.05	1.43	0.39	AAA248.CD3.location-b.X15.Y9.tile.tissue.png	116	1	2000	116	6806c428ea482f772637de1830c319ad	0	0	0	0	0	0	0	0	0	0	0	0	0	/home/dhl_ec/bnelissen/Slides/CD3_manuscript/CD3_slides/AAA248.CD3.location-b/AAA248.CD3.location-b.run1	255	0.7	0.06	0.7	0.06	-8.47626482199	-10.8708780088	0.386239604648	0.0347343559123
1380.0	848606.0	534.0	7370.0	848606.0	4000000.0	10.0	3.0	2.65	2.62	1.14	0.0600000000004	6.6	0.35	0.76	0.17	6.84	0.23	2.01	1.43	0.34	AAA248.CD3.location-b.X16.Y1.tile.tissue.png	117	1	2000	117	1f53215352852e1c869930d14664116a	0	0	0	0	0	0	0	0	0	0	0	0	0	/home/dhl_ec/bnelissen/Slides/CD3_manuscript/CD3_slides/AAA248.CD3.location-b/AAA248.CD3.location-b.run1	255	0.7	0.06	0.7	0.06	-8.05919415093	-11.8499445173	1.50372905904	0.577910257813
0.0	4000000.0	0.0	7996.0	4000000.0	4000000.0	0.0	1.0	2.51	2.82	1.27	0.04	5.47	0.27	0.67	0.0499999999997	7.77	0.27	2.06	1.42	0.39	AAA248.CD3.location-b.X16.Y10.tile.tissue.png	118	1	2000	118	7523404e6ac06255e1343bd584d53291	0	0	0	0	0	0	0	0	0	0	0	0	0	/home/dhl_ec/bnelissen/Slides/CD3_manuscript/CD3_slides/AAA248.CD3.location-b/AAA248.CD3.location-b.run1	255	0.7	0.06	0.7	0.06	0.0	0.0	0.236616390625	0.0181765527344
0.0	4000000.0	0.0	7996.0	4000000.0	4000000.0	0.0	1.0	2.76	2.79	1.12	0.0400000000004	5.51	0.28	0.67	0.0500000000002	8.59	0.28	2.05	1.42	0.39	AAA248.CD3.location-b.X16.Y11.tile.tissue.png	119	1	2000	119	821c97a1d33f5408cbb0c33ca283956a	0	0	0	0	0	0	0	0	0	0	0	0	0	/home/dhl_ec/bnelissen/Slides/CD3_manuscript/CD3_slides/AAA248.CD3.location-b/AAA248.CD3.location-b.run1	255	0.7	0.06	0.7	0.06	-6.72909750266	0.0	0.319041849204	0.0206470527344
0.0	4000000.0	0.0	7996.0	4000000.0	4000000.0	0.0	1.0	2.59	2.97	1.08	0.0499999999997	5.8	0.28	0.68	0.0500000000002	7.63	0.29	2.02	1.44	0.38	AAA248.CD3.location-b.X16.Y12.tile.tissue.png	120	1	2000	120	80ca4c9bd784ccb30451a941a6e6e893	0	0	0	0	0	0	0	0	0	0	0	0	0	/home/dhl_ec/bnelissen/Slides/CD3_manuscript/CD3_slides/AAA248.CD3.location-b/AAA248.CD3.location-b.run1	255	0.7	0.06	0.7	0.06	0.0	-11.6150614791	0.21793928125	0.0248708654251
0.0	4000000.0	0.0	7996.0	4000000.0	4000000.0	0.0	1.0	3.15	2.29	1.07	0.0500000000002	5.76	0.27	0.68	0.0500000000002	8.45	0.27	2.05	1.52	0.38	AAA248.CD3.location-b.X16.Y13.tile.tissue.png	121	1	2000	121	bff1a3efd48da37c1659961543ad2db3	0	0	0	0	0	0	0	0	0	0	0	0	0	/home/dhl_ec/bnelissen/Slides/CD3_manuscript/CD3_slides/AAA248.CD3.location-b/AAA248.CD3.location-b.run1	255	0.7	0.06	0.7	0.06	-7.63612659101	-10.2483305743	0.209221868695	0.0241146054074
0.0	3984652.0	0.0	9254.0	3984652.0	4000000.0	0.0	1.0	2.78	2.04	1.07	0.04	6.67	0.35	0.67	0.0500000000002	8.45	0.44	3.19	2.24	0.579999999999	AAA248.CD3.location-b.X16.Y14.tile.tissue.png	122	1	2000	122	036db8f4ae4145ae678f2d4dfc6a8678	0	0	0	0	0	0	0	0	0	0	0	0	0	/home/dhl_ec/bnelissen/Slides/CD3_manuscript/CD3_slides/AAA248.CD3.location-b/AAA248.CD3.location-b.run1	255	0.7	0.06	0.7	0.06	-7.86483259404	-10.85998421	0.717452706448	0.0892258125
52.0	3991030.0	26.0	8635.0	3991030.0	4000000.0	1.0	1.0	3.3	2.05	1.7	0.0599999999999	8.38	0.53	1.11	0.0700000000002	12.67	0.54	3.32	1.71	0.37	AAA248.CD3.location-b.X16.Y15.tile.tissue.png	123	1	2000	123	9714bb07cbf85fa1f0796bc184f72b61	0	0	0	0	0	0	0	0	0	0	0	0	0	/home/dhl_ec/bnelissen/Slides/CD3_manuscript/CD3_slides/AAA248.CD3.location-b/AAA248.CD3.location-b.run1	255	0.7	0.06	0.7	0.06	-8.6010462398	-11.2134062247	0.686794120202	0.074738722168
325.0	3270976.0	156.0	13149.0	3270976.0	4000000.0	4.0	2.0	2.13	2.43	1.18	0.0400000000004	6.28	0.35	0.670000000001	0.0799999999999	8.43	0.32	2.08	1.43	0.37	AAA248.CD3.location-b.X16.Y16.tile.tissue.png	124	1	2000	124	3064ba1e65a9c4d4bf7a3672e0089ba3	0	0	0	0	0	0	0	0	0	0	0	0	0	/home/dhl_ec/bnelissen/Slides/CD3_manuscript/CD3_slides/AAA248.CD3.location-b/AAA248.CD3.location-b.run1	255	0.7	0.06	0.7	0.06	-8.90484797459	-12.2269230947	0.835162327564	0.4461323125
0.0	1274347.0	0.0	6831.0	1274347.0	4000000.0	0.0	1.0	2.74	1.76	1.06	0.0499999999997	6.7	0.35	0.73	0.16	6.75	0.18	2.01	1.43	0.34	AAA248.CD3.location-b.X16.Y17.tile.tissue.png	125	1	2000	125	51d9c8d7165653fb04b12d56cc9ee303	0	0	0	0	0	0	0	0	0	0	0	0	0	/home/dhl_ec/bnelissen/Slides/CD3_manuscript/CD3_slides/AAA248.CD3.location-b/AAA248.CD3.location-b.run1	255	0.7	0.06	0.7	0.06	-7.70125754344	-11.6301736491	0.835951116883	0.945131949219
289.0	3837723.0	139.0	13501.0	3837723.0	4000000.0	3.0	2.0	2.5	3.14	1.11	0.0500000000002	7.24	0.35	0.68	0.0700000000002	8.96	0.35	2.08	1.44	0.37	AAA248.CD3.location-b.X16.Y2.tile.tissue.png	126	1	2000	126	96783378b152974ee033ac5c969d9798	0	0	0	0	0	0	0	0	0	0	0	0	0	/home/dhl_ec/bnelissen/Slides/CD3_manuscript/CD3_slides/AAA248.CD3.location-b/AAA248.CD3.location-b.run1	255	0.7	0.06	0.7	0.06	-8.77445882927	-11.6657912305	1.27502939552	0.274953875
132.0	3992342.0	51.0	8612.0	3992342.0	4000000.0	1.0	1.0	2.97	1.52	1.69	0.0599999999999	8.91	0.53	1.14	0.0700000000002	12.49	0.54	3.28	2.35	0.63	AAA248.CD3.location-b.X16.Y3.tile.tissue.png	127	1	2000	127	b46bac9895fae145ad14b30875569a51	0	0	0	0	0	0	0	0	0	0	0	0	0	/home/dhl_ec/bnelissen/Slides/CD3_manuscript/CD3_slides/AAA248.CD3.location-b/AAA248.CD3.location-b.run1	255	0.7	0.06	0.7	0.06	-8.86144290483	-11.7841964867	0.633190361869	0.114212611328
123.0	4000000.0	49.0	7996.0	4000000.0	4000000.0	1.0	1.0	2.46	1.95	1.06	0.0500000000002	7.43	0.27	0.68	0.0499999999997	9.04	0.35	2.04	1.43	0.39	AAA248.CD3.location-b.X16.Y4.tile.tissue.png	128	1	2000	128	4bc85f702067ef00b83bc199c96e7943	0	0	0	0	0	0	0	0	0	0	0	0	0	/home/dhl_ec/bnelissen/Slides/CD3_manuscript/CD3_slides/AAA248.CD3.location-b/AAA248.CD3.location-b.run1	255	0.7	0.06	0.7	0.06	-8.35782021055	-11.5274023184	0.206503999421	0.023730703186
0.0	3993568.0	0.0	8756.0	3993568.0	4000000.0	0.0	1.0	2.6	2.04	1.57	0.0599999999999	8.37	0.54	1.14	0.0499999999997	8.5	0.27	2.03	1.43	0.81	AAA248.CD3.location-b.X16.Y5.tile.tissue.png	129	1	2000	129	89489c250a5c2f644efa8b63b8e597e6	0	0	0	0	0	0	0	0	0	0	0	0	0	/home/dhl_ec/bnelissen/Slides/CD3_manuscript/CD3_slides/AAA248.CD3.location-b/AAA248.CD3.location-b.run1	255	0.7	0.06	0.7	0.06	-7.52254362444	-11.7057456542	0.516104054973	0.039604010498
0.0	4000000.0	0.0	7996.0	4000000.0	4000000.0	0.0	1.0	2.4	2.27	1.06	0.0500000000002	5.77	0.41	0.68	0.0500000000002	8.6	0.27	2.05	1.43	1.08	AAA248.CD3.location-b.X16.Y6.tile.tissue.png	130	1	2000	130	810863ecbc17ca486503c561461c40a6	0	0	0	0	0	0	0	0	0	0	0	0	0	/home/dhl_ec/bnelissen/Slides/CD3_manuscript/CD3_slides/AAA248.CD3.location-b/AAA248.CD3.location-b.run1	255	0.7	0.06	0.7	0.06	-8.19792856611	-11.8829437199	0.408311113838	0.0303775839233
67.0	4000000.0	36.0	7996.0	4000000.0	4000000.0	1.0	1.0	2.69	2.45	1.73	0.04	7.8	0.44	1.14	0.0599999999999	12.59	0.53	3.25	2.3	0.6	AAA248.CD3.location-b.X16.Y7.tile.tissue.png	131	1	2000	131	bc24f2c1c3cec3bdd2ce07118bdc29c6	0	0	0	0	0	0	0	0	0	0	0	0	0	/home/dhl_ec/bnelissen/Slides/CD3_manuscript/CD3_slides/AAA248.CD3.location-b/AAA248.CD3.location-b.run1	255	0.7	0.06	0.7	0.06	-7.94013865702	-11.6023479418	0.331375540926	0.0298384702797
183.0	4000000.0	74.0	7996.0	4000000.0	4000000.0	1.0	1.0	3.35	1.6	1.74	0.0600000000004	8.24	0.44	0.75	0.04	12.23	0.53	3.23	2.39	0.6	AAA248.CD3.location-b.X16.Y8.tile.tissue.png	132	1	2000	132	cb88082cf44394b10267f9ad0c944048	0	0	0	0	0	0	0	0	0	0	0	0	0	/home/dhl_ec/bnelissen/Slides/CD3_manuscript/CD3_slides/AAA248.CD3.location-b/AAA248.CD3.location-b.run1	255	0.7	0.06	0.7	0.06	-8.17496139037	-11.3098249834	0.326740098672	0.0343350562676
0.0	4000000.0	0.0	7996.0	4000000.0	4000000.0	0.0	1.0	3.19	1.52	1.53	0.0599999999999	8.25	0.44	1.15	0.0599999999999	12.21	0.44	3.28	2.42	0.6	AAA248.CD3.location-b.X16.Y9.tile.tissue.png	133	1	2000	133	1dbfddbda84648a88510e59346ce239e	0	0	0	0	0	0	0	0	0	0	0	0	0	/home/dhl_ec/bnelissen/Slides/CD3_manuscript/CD3_slides/AAA248.CD3.location-b/AAA248.CD3.location-b.run1	255	0.7	0.06	0.7	0.06	-7.8402078932	-11.6435332082	0.282767127942	0.0269303054123
72.0	1129531.0	34.0	7338.0	1129531.0	4000000.0	1.0	3.0	3.12	2.23	1.14	0.0500000000002	6.64	0.35	0.75	0.16	7.03	0.23	2.03	1.44	0.33	AAA248.CD3.location-b.X17.Y1.tile.tissue.png	134	1	2000	134	3ac938824f69164b393400e65b526435	0	0	0	0	0	0	0	0	0	0	0	0	0	/home/dhl_ec/bnelissen/Slides/CD3_manuscript/CD3_slides/AAA248.CD3.location-b/AAA248.CD3.location-b.run1	255	0.7	0.06	0.7	0.06	-8.76019779434	-12.1417725211	1.21499819068	1.06681503906
73.0	4000000.0	36.0	7996.0	4000000.0	4000000.0	1.0	1.0	2.65	2.48	1.73	0.0599999999999	8.07	0.45	1.2	0.0599999999999	12.98	0.57	3.33	2.28	0.59	AAA248.CD3.location-b.X17.Y10.tile.tissue.png	135	1	2000	135	6e1308a8f00dbeba8ac11659acf1049b	0	0	0	0	0	0	0	0	0	0	0	0	0	/home/dhl_ec/bnelissen/Slides/CD3_manuscript/CD3_slides/AAA248.CD3.location-b/AAA248.CD3.location-b.run1	255	0.7	0.06	0.7	0.06	-7.54689323555	0.0	0.326026155681	0.0233273828125
0.0	4000000.0	0.0	7996.0	4000000.0	4000000.0	0.0	1.0	2.83	2.5	1.52	0.0599999999999	6.64	0.27	0.68	0.0500000000002	8.47	0.27	2.32	1.44	0.38	AAA248.CD3.location-b.X17.Y11.tile.tissue.png	136	1	2000	136	1d2ab1d41ca756cc869e06f7368ab3a3	0	0	0	0	0	0	0	0	0	0	0	0	0	/home/dhl_ec/bnelissen/Slides/CD3_manuscript/CD3_slides/AAA248.CD3.location-b/AAA248.CD3.location-b.run1	255	0.7	0.06	0.7	0.06	-8.65444490278	0.0	0.406047288817	0.0273764121094
0.0	4000000.0	0.0	7996.0	4000000.0	4000000.0	0.0	1.0	0.86	1.45	1.07	0.04	8.54	0.27	0.68	0.0500000000002	8.57	0.27	2.03	1.44	0.58	AAA248.CD3.location-b.X17.Y12.tile.tissue.png	137	1	2000	137	f55fa65a4512e29ddc918af7a7c58eb8	0	0	0	0	0	0	0	0	0	0	0	0	0	/home/dhl_ec/bnelissen/Slides/CD3_manuscript/CD3_slides/AAA248.CD3.location-b/AAA248.CD3.location-b.run1	255	0.7	0.06	0.7	0.06	-6.42166768029	-11.3569767626	0.371884156413	0.0386188510326
68.0	3997176.0	36.0	8054.0	3997176.0	4000000.0	1.0	1.0	3.02	2.2	1.16	0.0600000000004	9.25	0.53	1.19	0.0699999999997	9.54	0.530000000001	2.38	2.41	0.589999999999	AAA248.CD3.location-b.X17.Y13.tile.tissue.png	138	1	2000	138	034b30a9f343b62dc74df3eaa030e0be	0	0	0	0	0	0	0	0	0	0	0	0	0	/home/dhl_ec/bnelissen/Slides/CD3_manuscript/CD3_slides/AAA248.CD3.location-b/AAA248.CD3.location-b.run1	255	0.7	0.06	0.7	0.06	-8.43092543156	-11.6257575444	0.335133144337	0.0371618907471
125.0	3989833.0	67.0	8849.0	3989833.0	4000000.0	2.0	1.0	1.15	1.86	1.8	0.0599999999995	8.66	0.530000000001	1.14	0.0699999999997	12.71	0.52	3.22	2.46	0.700000000001	AAA248.CD3.location-b.X17.Y14.tile.tissue.png	139	1	2000	139	13bf3926e1d8c3c368910385ac5bca7b	0	0	0	0	0	0	0	0	0	0	0	0	0	/home/dhl_ec/bnelissen/Slides/CD3_manuscript/CD3_slides/AAA248.CD3.location-b/AAA248.CD3.location-b.run1	255	0.7	0.06	0.7	0.06	-8.19010230836	-11.254060823	0.58679624062	0.0902077375488
128.0	3997045.0	75.0	8211.0	3997045.0	4000000.0	2.0	1.0	1.23	2.25	1.71	0.0599999999995	8.51	0.530000000001	0.89	0.0699999999997	12.51	0.530000000001	3.31	2.31	0.58	AAA248.CD3.location-b.X17.Y15.tile.tissue.png	140	1	2000	140	a5098321b19fa3724279faf9ee948419	0	0	0	0	0	0	0	0	0	0	0	0	0	/home/dhl_ec/bnelissen/Slides/CD3_manuscript/CD3_slides/AAA248.CD3.location-b/AAA248.CD3.location-b.run1	255	0.7	0.06	0.7	0.06	-8.25284928591	-11.4824295267	0.450724869166	0.101369786621
1340.0	3414523.0	589.0	13860.0	3414523.0	4000000.0	12.0	4.0	0.809999999999	1.24	1.07	0.04	7.3	0.35	0.68	0.0799999999999	8.62	0.32	2.09	1.43	0.36	AAA248.CD3.location-b.X17.Y16.tile.tissue.png	141	1	2000	141	4fbdba490cc7bbed0afb6197e10847c6	0	0	0	0	0	0	0	0	0	0	0	0	0	/home/dhl_ec/bnelissen/Slides/CD3_manuscript/CD3_slides/AAA248.CD3.location-b/AAA248.CD3.location-b.run1	255	0.7	0.06	0.7	0.06	-8.6864650049	-11.9503360787	1.03217850181	0.452219945312
532.0	806449.0	202.0	10070.0	806449.0	4000000.0	3.0	4.0	0.77	1.22	1.06	0.0599999999995	6.68	0.349999999999	0.73	0.18	6.84	0.33	2.45	1.44	0.33	AAA248.CD3.location-b.X17.Y17.tile.tissue.png	142	1	2000	142	81f3c10339a59cd558821a6a3f799a81	0	0	0	0	0	0	0	0	0	0	0	0	0	/home/dhl_ec/bnelissen/Slides/CD3_manuscript/CD3_slides/AAA248.CD3.location-b/AAA248.CD3.location-b.run1	255	0.7	0.06	0.7	0.06	-9.00722586695	-12.0622739342	1.10608960187	1.01597939844
227.0	3969907.0	93.0	9756.0	3969907.0	4000000.0	2.0	1.0	1.21	1.4	1.52	0.0599999999995	7.64	0.37	0.67	0.0600000000004	8.94	0.34	2.08	1.43	0.589999999999	AAA248.CD3.location-b.X17.Y2.tile.tissue.png	143	1	2000	143	31e59967a28a1a80275af7b9f536ba31	0	0	0	0	0	0	0	0	0	0	0	0	0	/home/dhl_ec/bnelissen/Slides/CD3_manuscript/CD3_slides/AAA248.CD3.location-b/AAA248.CD3.location-b.run1	255	0.7	0.06	0.7	0.06	-8.76954366504	-11.9127778579	0.970670817254	0.143606386719
122.0	3998554.0	67.0	8236.0	3998554.0	4000000.0	2.0	1.0	1.06	1.52	1.64	0.0499999999993	10.05	0.530000000001	1.14	0.0699999999997	12.81	0.52	3.23	2.3	0.599999999999	AAA248.CD3.location-b.X17.Y3.tile.tissue.png	144	1	2000	144	f157bbfa1e151923092c6beba88482ec	0	0	0	0	0	0	0	0	0	0	0	0	0	/home/dhl_ec/bnelissen/Slides/CD3_manuscript/CD3_slides/AAA248.CD3.location-b/AAA248.CD3.location-b.run1	255	0.7	0.06	0.7	0.06	-8.40185842504	-12.1867560505	0.62869476512	0.0872388408203
55.0	4000000.0	31.0	7996.0	4000000.0	4000000.0	1.0	1.0	1.19	2.53	1.71	0.0600000000004	6.04	0.280000000001	0.680000000001	0.0500000000002	9.05	0.34	2.04	1.43	0.379999999999	AAA248.CD3.location-b.X17.Y4.tile.tissue.png	145	1	2000	145	5c8c4508989ab04610638b8c2b99a874	0	0	0	0	0	0	0	0	0	0	0	0	0	/home/dhl_ec/bnelissen/Slides/CD3_manuscript/CD3_slides/AAA248.CD3.location-b/AAA248.CD3.location-b.run1	255	0.7	0.06	0.7	0.06	-8.29856833901	-11.4789884487	0.468447432085	0.0435649349365
123.0	3995486.0	58.0	8677.0	3995486.0	4000000.0	1.0	1.0	1.02	1.7	1.06	0.0500000000002	6.08	0.34	0.67	0.0500000000002	9.17	0.34	2.04	1.43	0.57	AAA248.CD3.location-b.X17.Y5.tile.tissue.png	146	1	2000	146	9a0cd87fb6c916a0b5d51a86211ba262	0	0	0	0	0	0	0	0	0	0	0	0	0	/home/dhl_ec/bnelissen/Slides/CD3_manuscript/CD3_slides/AAA248.CD3.location-b/AAA248.CD3.location-b.run1	255	0.7	0.06	0.7	0.06	-8.07701048644	-11.4522682852	0.269292127154	0.0257095036774
422.0	4000000.0	214.0	7996.0	4000000.0	4000000.0	5.0	1.0	1.12	2.26	1.15	0.04	5.97	0.28	0.669999999999	0.0499999999993	9.2	0.34	2.07	1.43	0.650000000001	AAA248.CD3.location-b.X17.Y6.tile.tissue.png	147	1	2000	147	6fb6966da6fc1b3c306fc96bd6ad3b6f	0	0	0	0	0	0	0	0	0	0	0	0	0	/home/dhl_ec/bnelissen/Slides/CD3_manuscript/CD3_slides/AAA248.CD3.location-b/AAA248.CD3.location-b.run1	255	0.7	0.06	0.7	0.06	-7.30344719113	0.0	0.258741148887	0.0535231914062
1535.0	4000000.0	432.0	7996.0	4000000.0	4000000.0	6.0	1.0	1.93	2.46	1.09	0.0500000000002	5.55	0.27	0.680000000001	0.04	9.06	0.34	2.05	1.44	1.67	AAA248.CD3.location-b.X17.Y7.tile.tissue.png	148	1	2000	148	6d4da9d4e5a1191db5137244ad10235f	0	0	0	0	0	0	0	0	0	0	0	0	0	/home/dhl_ec/bnelissen/Slides/CD3_manuscript/CD3_slides/AAA248.CD3.location-b/AAA248.CD3.location-b.run1	255	0.7	0.06	0.7	0.06	-7.95926298759	0.0	0.352434486815	0.0626188476563
110.0	4000000.0	61.0	7996.0	4000000.0	4000000.0	2.0	1.0	2.4	2.54	1.07	0.04	5.99	0.28	0.669999999999	0.0499999999993	8.99	0.34	2.2	2.44	0.61	AAA248.CD3.location-b.X17.Y8.tile.tissue.png	149	1	2000	149	784d774e8aa1299bd79f2938393fc644	0	0	0	0	0	0	0	0	0	0	0	0	0	/home/dhl_ec/bnelissen/Slides/CD3_manuscript/CD3_slides/AAA248.CD3.location-b/AAA248.CD3.location-b.run1	255	0.7	0.06	0.7	0.06	-8.09067063542	-12.255489057	0.494991875205	0.0571762165527
0.0	4000000.0	0.0	7996.0	4000000.0	4000000.0	0.0	1.0	2.7	1.97	1.74	0.0599999999995	8.33	0.45	1.14	0.0599999999995	12.29	0.49	3.39	2.33	0.61	AAA248.CD3.location-b.X17.Y9.tile.tissue.png	150	1	2000	150	3418d9741c8055e683e0b45ee0e0d334	0	0	0	0	0	0	0	0	0	0	0	0	0	/home/dhl_ec/bnelissen/Slides/CD3_manuscript/CD3_slides/AAA248.CD3.location-b/AAA248.CD3.location-b.run1	255	0.7	0.06	0.7	0.06	-7.05304802338	-12.0428118819	0.37028543944	0.0390277609959
1050.0	418429.0	491.0	4988.0	418429.0	4000000.0	10.0	1.0	1.07	2.1	1.07	0.0499999999993	7.78	0.349999999999	0.77	0.19	6.5	0.21	1.98	1.43	0.369999999999	AAA248.CD3.location-b.X18.Y1.tile.tissue.png	151	1	2000	151	65fa0c296fc3e0618ca9cd39ab71f8e3	0	0	0	0	0	0	0	0	0	0	0	0	0	/home/dhl_ec/bnelissen/Slides/CD3_manuscript/CD3_slides/AAA248.CD3.location-b/AAA248.CD3.location-b.run1	255	0.7	0.06	0.7	0.06	-7.87775841625	-12.0727041401	1.51867014468	0.769505626953
182.0	3997913.0	104.0	8123.0	3997913.0	4000000.0	3.0	1.0	1.05	1.54	1.09	0.04	6.11	0.349999999999	0.669999999999	0.0599999999995	9.0	0.53	3.42	2.33	0.610000000001	AAA248.CD3.location-b.X18.Y10.tile.tissue.png	152	1	2000	152	b711b714fd8cc29eb6ae79a798ceb7f3	0	0	0	0	0	0	0	0	0	0	0	0	0	/home/dhl_ec/bnelissen/Slides/CD3_manuscript/CD3_slides/AAA248.CD3.location-b/AAA248.CD3.location-b.run1	255	0.7	0.06	0.7	0.06	-8.36505653488	-11.7359791852	0.502222465658	0.0445711022949
124.0	3999943.0	64.0	8010.0	3999943.0	4000000.0	2.0	1.0	1.29	1.46	1.74	0.04	6.12	0.349999999999	0.669999999999	0.0500000000002	8.96	0.34	2.06	1.59	0.39	AAA248.CD3.location-b.X18.Y11.tile.tissue.png	153	1	2000	153	cb775fd428119b43fa8075a801458204	0	0	0	0	0	0	0	0	0	0	0	0	0	/home/dhl_ec/bnelissen/Slides/CD3_manuscript/CD3_slides/AAA248.CD3.location-b/AAA248.CD3.location-b.run1	255	0.7	0.06	0.7	0.06	-8.36827908031	-11.9286478761	0.546081480202	0.0664813789577
208.0	3999420.0	63.0	8018.0	3999420.0	4000000.0	1.0	1.0	1.07	1.5	1.07	0.0500000000002	6.02	0.35	0.680000000001	0.0500000000002	8.96	0.349999999999	2.25	1.62	0.379999999999	AAA248.CD3.location-b.X18.Y12.tile.tissue.png	154	1	2000	154	426286c1b476a7cc7cfa5edd7ecbc56e	0	0	0	0	0	0	0	0	0	0	0	0	0	/home/dhl_ec/bnelissen/Slides/CD3_manuscript/CD3_slides/AAA248.CD3.location-b/AAA248.CD3.location-b.run1	255	0.7	0.06	0.7	0.06	-8.4699034424	-11.95493729	0.646583756719	0.0607272275238
0.0	3998872.0	0.0	8072.0	3998872.0	4000000.0	0.0	1.0	0.870000000001	1.53	1.07	0.0400000000009	8.25	0.349999999999	0.68	0.0500000000002	8.76	0.3	2.16	1.45	0.38	AAA248.CD3.location-b.X18.Y13.tile.tissue.png	155	1	2000	155	aca98588e15fdc00395494e976f1e4bb	0	0	0	0	0	0	0	0	0	0	0	0	0	/home/dhl_ec/bnelissen/Slides/CD3_manuscript/CD3_slides/AAA248.CD3.location-b/AAA248.CD3.location-b.run1	255	0.7	0.06	0.7	0.06	-7.33167166926	-11.3234677184	0.54253668918	0.0537402050781
62.0	3977559.0	32.0	9367.0	3977559.0	4000000.0	1.0	1.0	1.01	1.45	1.08	0.0500000000002	7.09	0.349999999999	0.68	0.0600000000004	8.94	0.339999999999	2.06	1.44	0.380000000001	AAA248.CD3.location-b.X18.Y14.tile.tissue.png	156	1	2000	156	6f777ca01e0bba7f70f4c47dc5547156	0	0	0	0	0	0	0	0	0	0	0	0	0	/home/dhl_ec/bnelissen/Slides/CD3_manuscript/CD3_slides/AAA248.CD3.location-b/AAA248.CD3.location-b.run1	255	0.7	0.06	0.7	0.06	-8.49564711735	-11.9712859943	0.73941871527	0.0904750268555
1239.0	4000000.0	465.0	7996.0	4000000.0	4000000.0	9.0	1.0	0.9	1.39	1.06	0.0500000000002	6.15	0.27	0.68	0.0500000000002	9.33	0.34	2.04	1.44	0.37	AAA248.CD3.location-b.X18.Y15.tile.tissue.png	157	1	2000	157	30eac21d9366ddc7050de3da58908473	0	0	0	0	0	0	0	0	0	0	0	0	0	/home/dhl_ec/bnelissen/Slides/CD3_manuscript/CD3_slides/AAA248.CD3.location-b/AAA248.CD3.location-b.run1	255	0.7	0.06	0.7	0.06	-8.82446261614	-11.4746150297	0.430893999572	0.0921775948557
140.0	3984787.0	72.0	9209.0	3984787.0	4000000.0	2.0	1.0	0.81	1.27	1.06	0.0500000000002	6.07	0.34	0.679999999999	0.0599999999995	8.95	0.52	3.26	2.35	0.59	AAA248.CD3.location-b.X18.Y16.tile.tissue.png	158	1	2000	158	c4531bc116e686dc63bfddffc701ef60	0	0	0	0	0	0	0	0	0	0	0	0	0	/home/dhl_ec/bnelissen/Slides/CD3_manuscript/CD3_slides/AAA248.CD3.location-b/AAA248.CD3.location-b.run1	255	0.7	0.06	0.7	0.06	-8.46384229984	-10.5294823964	0.553682671149	0.0714898605957
51.0	2618482.0	35.0	11185.0	2618482.0	4000000.0	1.0	7.0	0.990000000001	1.54	1.74	0.0700000000006	8.7	0.53	1.16	0.16	11.17	0.440000000001	3.28	2.32	0.58	AAA248.CD3.location-b.X18.Y17.tile.tissue.png	159	1	2000	159	32aa3a7e2d16a32957e3951e2624a498	0	0	0	0	0	0	0	0	0	0	0	0	0	/home/dhl_ec/bnelissen/Slides/CD3_manuscript/CD3_slides/AAA248.CD3.location-b/AAA248.CD3.location-b.run1	255	0.7	0.06	0.7	0.06	-8.23037556836	-12.1416802403	0.759605903831	1.12169254688
0.0	11010.0	0.0	858.0	11010.0	4000000.0	0.0	2.0	0.9	1.2	1.18	0.0500000000002	6.36	0.35	0.82	0.21	5.54	0.13	1.94	1.43	0.330000000001	AAA248.CD3.location-b.X18.Y18.tile.tissue.png	160	1	2000	160	313db63f8fa227558685e140a9dab899	0	0	0	0	0	0	0	0	0	0	0	0	0	/home/dhl_ec/bnelissen/Slides/CD3_manuscript/CD3_slides/AAA248.CD3.location-b/AAA248.CD3.location-b.run1	255	0.7	0.06	0.7	0.06	0.0	-11.6480005659	0.0904703387989	1.04621401367
21866.0	3991439.0	6392.0	8439.0	3991439.0	4000000.0	127.0	1.0	1.5	2.23	1.13	0.0500000000002	6.94	0.34	0.680000000001	0.0600000000004	9.18	0.34	2.05	1.58	0.41	AAA248.CD3.location-b.X18.Y2.tile.tissue.png	161	1	2000	161	70df2b7e8ad6af2a4428b176cd64f135	0	0	0	0	0	0	0	0	0	0	0	0	0	/home/dhl_ec/bnelissen/Slides/CD3_manuscript/CD3_slides/AAA248.CD3.location-b/AAA248.CD3.location-b.run1	255	0.7	0.06	0.7	0.06	-8.42370162742	-12.2199036431	0.689045954083	0.213780225098
12492.0	3999812.0	3401.0	8044.0	3999812.0	4000000.0	64.0	1.0	1.09	1.46	1.6	0.0600000000004	9.65	0.53	1.13	0.0699999999997	12.54	0.53	3.4	2.52	0.679999999999	AAA248.CD3.location-b.X18.Y3.tile.tissue.png	162	1	2000	162	af5b9041acf7a4ee332f4cc258aa2b5d	0	0	0	0	0	0	0	0	0	0	0	0	0	/home/dhl_ec/bnelissen/Slides/CD3_manuscript/CD3_slides/AAA248.CD3.location-b/AAA248.CD3.location-b.run1	255	0.7	0.06	0.7	0.06	-8.31164083936	-11.630482934	0.422119414968	0.101405347792
0.0	4000000.0	0.0	7996.0	4000000.0	4000000.0	0.0	1.0	0.829999999999	1.05	1.07	0.04	7.6	0.27	0.679999999999	0.0500000000002	8.48	0.280000000001	2.18	1.42	0.59	AAA248.CD3.location-b.X18.Y4.tile.tissue.png	163	1	2000	163	ff2c57b3c7559911b279f286cb45229f	0	0	0	0	0	0	0	0	0	0	0	0	0	/home/dhl_ec/bnelissen/Slides/CD3_manuscript/CD3_slides/AAA248.CD3.location-b/AAA248.CD3.location-b.run1	255	0.7	0.06	0.7	0.06	-7.28229473603	-11.8715866483	0.346262041788	0.0573129042892
482.0	4000000.0	195.0	7996.0	4000000.0	4000000.0	4.0	1.0	1.1	1.29	1.07	0.0500000000002	5.95	0.28	0.68	0.04	8.81	0.349999999999	2.15	1.57	0.46	AAA248.CD3.location-b.X18.Y5.tile.tissue.png	164	1	2000	164	4ecee2b839a192866536beb0983354bb	0	0	0	0	0	0	0	0	0	0	0	0	0	/home/dhl_ec/bnelissen/Slides/CD3_manuscript/CD3_slides/AAA248.CD3.location-b/AAA248.CD3.location-b.run1	255	0.7	0.06	0.7	0.06	-8.23161115645	-11.4973278157	0.230339728357	0.0312801782913
353.0	4000000.0	157.0	7996.0	4000000.0	4000000.0	3.0	1.0	0.96	2.2	1.07	0.04	5.31	0.46	1.2	0.0699999999997	13.06	0.549999999999	2.9	2.1	0.71	AAA248.CD3.location-b.X18.Y6.tile.tissue.png	165	1	2000	165	891f6b696eeab27da6f02c99a41e3484	0	0	0	0	0	0	0	0	0	0	0	0	0	/home/dhl_ec/bnelissen/Slides/CD3_manuscript/CD3_slides/AAA248.CD3.location-b/AAA248.CD3.location-b.run1	255	0.7	0.06	0.7	0.06	-8.26340197394	0.0	0.218154134187	0.0292851464844
1619.0	4000000.0	615.0	7996.0	4000000.0	4000000.0	11.0	1.0	2.56	1.8	1.62	0.04	8.77	0.39	1.12	0.0600000000004	12.58	0.34	2.17	2.18	0.54	AAA248.CD3.location-b.X18.Y7.tile.tissue.png	166	1	2000	166	8a60568f712e74c048e429b3a040d830	0	0	0	0	0	0	0	0	0	0	0	0	0	/home/dhl_ec/bnelissen/Slides/CD3_manuscript/CD3_slides/AAA248.CD3.location-b/AAA248.CD3.location-b.run1	255	0.7	0.06	0.7	0.06	-7.91949895196	-10.7158873495	0.312648766544	0.109704294924
279.0	3999167.0	94.0	8066.0	3999167.0	4000000.0	2.0	1.0	3.32	2.5	1.07	0.04	5.97	0.34	1.11	0.0699999999997	11.4	0.349999999999	2.05	1.44	0.389999999999	AAA248.CD3.location-b.X18.Y8.tile.tissue.png	167	1	2000	167	acc3686325241f9f2bc21c199609ee91	0	0	0	0	0	0	0	0	0	0	0	0	0	/home/dhl_ec/bnelissen/Slides/CD3_manuscript/CD3_slides/AAA248.CD3.location-b/AAA248.CD3.location-b.run1	255	0.7	0.06	0.7	0.06	-8.3975597867	-11.5846950296	0.520312516855	0.0583554952393
355.0	3997442.0	153.0	8184.0	3997442.0	4000000.0	3.0	1.0	2.78	1.91	1.07	0.04	6.85	0.35	0.679999999999	0.0499999999993	8.81	0.349999999999	2.04	1.44	0.410000000001	AAA248.CD3.location-b.X18.Y9.tile.tissue.png	168	1	2000	168	647c6b4f8e934e4812499bba75c79d1b	0	0	0	0	0	0	0	0	0	0	0	0	0	/home/dhl_ec/bnelissen/Slides/CD3_manuscript/CD3_slides/AAA248.CD3.location-b/AAA248.CD3.location-b.run1	255	0.7	0.06	0.7	0.06	-8.44539596363	-11.3458586995	0.984994289797	0.0705817697754
0.0	0.0	0.0	0.0	0.0	4000000.0	0.0	0.0	3.01	2.04	1.06	0.0599999999995	5.75	0.28	0.78	0.2	4.3	0.12	1.86	1.44	0.33	AAA248.CD3.location-b.X19.Y1.tile.tissue.png	169	1	2000	169	95eab14b8c474715dc40a230ebf401d0	0	0	0	0	0	0	0	0	0	0	0	0	0	/home/dhl_ec/bnelissen/Slides/CD3_manuscript/CD3_slides/AAA248.CD3.location-b/AAA248.CD3.location-b.run1	255	1.0	0.06	1.0	0.06	0.0	-12.1365996748	0.0	1.48849781786
0.0	3975698.0	0.0	9501.0	3975698.0	4000000.0	0.0	1.0	3.36	2.86	1.09	0.04	6.08	0.34	0.680000000001	0.0600000000004	8.43	0.27	2.06	1.43	0.400000000001	AAA248.CD3.location-b.X19.Y10.tile.tissue.png	170	1	2000	170	88b9a79868c1c4fe26673f6eaa59f7b2	0	0	0	0	0	0	0	0	0	0	0	0	0	/home/dhl_ec/bnelissen/Slides/CD3_manuscript/CD3_slides/AAA248.CD3.location-b/AAA248.CD3.location-b.run1	255	0.7	0.06	0.7	0.06	-8.42133632267	-12.0001395907	1.36042405157	0.12881059375
0.0	3975505.0	0.0	8746.0	3975505.0	4000000.0	0.0	1.0	2.54	2.37	1.06	0.04	5.89	0.35	0.690000000001	0.0600000000004	8.59	0.28	2.06	1.44	0.39	AAA248.CD3.location-b.X19.Y11.tile.tissue.png	171	1	2000	171	ccbdfbb54cf4678edc17b7b76bdcbbee	0	0	0	0	0	0	0	0	0	0	0	0	0	/home/dhl_ec/bnelissen/Slides/CD3_manuscript/CD3_slides/AAA248.CD3.location-b/AAA248.CD3.location-b.run1	255	0.7	0.06	0.7	0.06	-8.50583074433	-11.5815834512	1.2092558503	0.103801712891
0.0	3999116.0	0.0	8082.0	3999116.0	4000000.0	0.0	1.0	2.88	2.09	1.06	0.0500000000002	5.92	0.339999999999	0.669999999999	0.0599999999995	8.52	0.27	2.05	1.44	2.03	AAA248.CD3.location-b.X19.Y12.tile.tissue.png	172	1	2000	172	c72426a0441aa36dcbffce7e23a92def	0	0	0	0	0	0	0	0	0	0	0	0	0	/home/dhl_ec/bnelissen/Slides/CD3_manuscript/CD3_slides/AAA248.CD3.location-b/AAA248.CD3.location-b.run1	255	0.7	0.06	0.7	0.06	-8.32610828123	-11.968799463	0.673534555875	0.0635959921875
233.0	3999234.0	115.0	8071.0	3999234.0	4000000.0	3.0	1.0	2.12	4.61	1.14	0.04	6.1	0.35	0.669999999999	0.0599999999995	8.86	0.339999999999	2.05	1.42	0.64	AAA248.CD3.location-b.X19.Y13.tile.tissue.png	173	1	2000	173	94731609df192e940c8680511910bb76	0	0	0	0	0	0	0	0	0	0	0	0	0	/home/dhl_ec/bnelissen/Slides/CD3_manuscript/CD3_slides/AAA248.CD3.location-b/AAA248.CD3.location-b.run1	255	0.7	0.06	0.7	0.06	-8.53925811486	-11.3245098827	0.637586377114	0.0778791904907
115.0	3991511.0	51.0	8510.0	3991511.0	4000000.0	1.0	1.0	3.08	2.81	1.06	0.0500000000002	6.09	0.35	0.68	0.0600000000004	8.91	0.34	2.05	1.44	0.949999999999	AAA248.CD3.location-b.X19.Y14.tile.tissue.png	174	1	2000	174	5cc594d1957fc5139a0267d71bf73a3f	0	0	0	0	0	0	0	0	0	0	0	0	0	/home/dhl_ec/bnelissen/Slides/CD3_manuscript/CD3_slides/AAA248.CD3.location-b/AAA248.CD3.location-b.run1	255	0.7	0.06	0.7	0.06	-8.21013287722	-12.1412016529	0.634770946925	0.104017842163
96.0	4000000.0	43.0	7996.0	4000000.0	4000000.0	1.0	1.0	3.25	2.85	1.09	0.04	6.31	0.28	0.679999999999	0.0500000000002	8.91	0.35	2.04	1.44	0.56	AAA248.CD3.location-b.X19.Y15.tile.tissue.png	175	1	2000	175	0e2cc313158119ceb197a3aea08bc4bb	0	0	0	0	0	0	0	0	0	0	0	0	0	/home/dhl_ec/bnelissen/Slides/CD3_manuscript/CD3_slides/AAA248.CD3.location-b/AAA248.CD3.location-b.run1	255	0.7	0.06	0.7	0.06	-8.26302219024	-11.2231064547	0.265113163589	0.0471004134722
135.0	3927236.0	54.0	8882.0	3927236.0	4000000.0	1.0	2.0	2.43	2.64	1.07	0.0500000000002	6.12	0.35	0.67	0.0700000000006	8.81	0.55	3.2	2.27	0.589999999999	AAA248.CD3.location-b.X19.Y16.tile.tissue.png	176	1	2000	176	ecfbba87137e295e9f22c80a81f45a48	0	0	0	0	0	0	0	0	0	0	0	0	0	/home/dhl_ec/bnelissen/Slides/CD3_manuscript/CD3_slides/AAA248.CD3.location-b/AAA248.CD3.location-b.run1	255	0.7	0.06	0.7	0.06	-8.5477558283	-11.3605722113	0.639976146797	0.0936542421875
783.0	3879602.0	293.0	11245.0	3879602.0	4000000.0	6.0	4.0	2.03	1.24	1.73	0.0600000000004	7.92	0.5	1.13	0.0799999999999	12.26	0.38	3.15	2.25	0.58	AAA248.CD3.location-b.X19.Y17.tile.tissue.png	177	1	2000	177	0af4d8539e69ad4e0c0e8e954a0c2d3a	0	0	0	0	0	0	0	0	0	0	0	0	0	/home/dhl_ec/bnelissen/Slides/CD3_manuscript/CD3_slides/AAA248.CD3.location-b/AAA248.CD3.location-b.run1	255	0.7	0.06	0.7	0.06	-8.88654712031	-11.6156382466	1.53199671584	0.272999109375
51.0	467395.0	38.0	5015.0	467395.0	4000000.0	1.0	2.0	2.24	1.92	1.69	0.0699999999997	9.84	0.53	1.3	0.27	9.14	0.32	3.08	2.33	0.55	AAA248.CD3.location-b.X19.Y18.tile.tissue.png	178	1	2000	178	24f14b9746c80a92e40668871785c1c4	0	0	0	0	0	0	0	0	0	0	0	0	0	/home/dhl_ec/bnelissen/Slides/CD3_manuscript/CD3_slides/AAA248.CD3.location-b/AAA248.CD3.location-b.run1	255	0.7	0.06	0.7	0.06	-7.64679330915	-11.6290477267	0.936224737911	0.936448195313
1158.0	3681220.0	484.0	8742.0	3681220.0	4000000.0	8.0	1.0	4.08	2.86	1.73	0.0599999999995	8.34	0.530000000001	1.15	0.0899999999992	12.15	0.51	3.2	2.27	0.6	AAA248.CD3.location-b.X19.Y2.tile.tissue.png	179	1	2000	179	74c70469a03329043a3168e66d84d2bf	0	0	0	0	0	0	0	0	0	0	0	0	0	/home/dhl_ec/bnelissen/Slides/CD3_manuscript/CD3_slides/AAA248.CD3.location-b/AAA248.CD3.location-b.run1	255	0.7	0.06	0.7	0.06	-7.86877605745	-11.8997396341	0.631266011334	0.31513065625
0.0	4000000.0	0.0	7996.0	4000000.0	4000000.0	0.0	1.0	2.85	3.48	1.71	0.0599999999995	8.35	0.44	1.13	0.0600000000004	12.0	0.43	3.21	2.27	0.6	AAA248.CD3.location-b.X19.Y3.tile.tissue.png	180	1	2000	180	f470bf8ea1b87cc23a2b0a1425b1c5d9	0	0	0	0	0	0	0	0	0	0	0	0	0	/home/dhl_ec/bnelissen/Slides/CD3_manuscript/CD3_slides/AAA248.CD3.location-b/AAA248.CD3.location-b.run1	255	0.7	0.06	0.7	0.06	-8.40480703624	-11.7816100644	0.402836088216	0.0712198599701
0.0	4000000.0	0.0	7996.0	4000000.0	4000000.0	0.0	1.0	3.51	1.43	1.68	0.0600000000004	8.37	0.43	1.11	0.0500000000002	12.06	0.429999999999	3.19	2.25	0.58	AAA248.CD3.location-b.X19.Y4.tile.tissue.png	181	1	2000	181	cf07962e19a2636239e2702f808660f5	0	0	0	0	0	0	0	0	0	0	0	0	0	/home/dhl_ec/bnelissen/Slides/CD3_manuscript/CD3_slides/AAA248.CD3.location-b/AAA248.CD3.location-b.run1	255	0.7	0.06	0.7	0.06	-8.18856797917	-11.9687859226	0.354007904491	0.0709627952881
0.0	3999848.0	0.0	8010.0	3999848.0	4000000.0	0.0	1.0	2.63	2.68	1.72	0.0600000000004	8.64	0.53	1.13	0.0700000000006	12.19	0.429999999999	3.19	2.26	0.61	AAA248.CD3.location-b.X19.Y5.tile.tissue.png	182	1	2000	182	21faace82fda8e18e6840a9385cfb83f	0	0	0	0	0	0	0	0	0	0	0	0	0	/home/dhl_ec/bnelissen/Slides/CD3_manuscript/CD3_slides/AAA248.CD3.location-b/AAA248.CD3.location-b.run1	255	0.7	0.06	0.7	0.06	-7.63169105758	-11.2745633626	0.258405807151	0.0526975922446
1042.0	4000000.0	357.0	7996.0	4000000.0	4000000.0	4.0	1.0	2.82	3.27	1.67	0.0600000000004	8.33	0.27	0.69	0.0500000000002	8.84	0.34	2.06	1.43	0.6	AAA248.CD3.location-b.X19.Y6.tile.tissue.png	183	1	2000	183	71734e79e9cc591a3555a033f6e37f09	0	0	0	0	0	0	0	0	0	0	0	0	0	/home/dhl_ec/bnelissen/Slides/CD3_manuscript/CD3_slides/AAA248.CD3.location-b/AAA248.CD3.location-b.run1	255	0.7	0.06	0.7	0.06	-8.44837833809	-11.1696784249	0.233696483601	0.0593208250122
104.0	3988188.0	46.0	8875.0	3988188.0	4000000.0	1.0	1.0	3.1	3.3	1.07	0.04	6.01	0.35	0.670000000001	0.0600000000004	8.96	0.34	2.05	1.44	0.389999999999	AAA248.CD3.location-b.X19.Y7.tile.tissue.png	184	1	2000	184	c69654f26fdf83f03717df01fde9bd78	0	0	0	0	0	0	0	0	0	0	0	0	0	/home/dhl_ec/bnelissen/Slides/CD3_manuscript/CD3_slides/AAA248.CD3.location-b/AAA248.CD3.location-b.run1	255	0.7	0.06	0.7	0.06	-8.11007845686	-11.6174171484	0.33894531737	0.0670245150757
368.0	3977993.0	164.0	8769.0	3977993.0	4000000.0	4.0	1.0	3.44	2.01	1.07	0.0500000000002	8.07	0.530000000001	1.13	0.0699999999997	12.6	0.54	2.24	1.43	0.6	AAA248.CD3.location-b.X19.Y8.tile.tissue.png	185	1	2000	185	e32876a677eef2e3e218b87cc5dc9565	0	0	0	0	0	0	0	0	0	0	0	0	0	/home/dhl_ec/bnelissen/Slides/CD3_manuscript/CD3_slides/AAA248.CD3.location-b/AAA248.CD3.location-b.run1	255	0.7	0.06	0.7	0.06	-8.59979524183	-11.4825557918	0.874296038328	0.101085823242
130.0	3985832.0	66.0	8864.0	3985832.0	4000000.0	2.0	1.0	2.67	1.88	1.68	0.0600000000004	7.27	0.349999999999	0.67	0.0599999999995	8.95	0.52	3.29	2.32	0.6	AAA248.CD3.location-b.X19.Y9.tile.tissue.png	186	1	2000	186	600b46a9ab9e1192eb71a3c2af3285a3	0	0	0	0	0	0	0	0	0	0	0	0	0	/home/dhl_ec/bnelissen/Slides/CD3_manuscript/CD3_slides/AAA248.CD3.location-b/AAA248.CD3.location-b.run1	255	0.7	0.06	0.7	0.06	-9.10216681648	-11.292792249	1.75659431349	0.145447087891
557.0	3977042.0	234.0	9828.0	3977042.0	4000000.0	6.0	1.0	2.54	2.25	1.28	0.0500000000002	6.81	0.349999999999	0.68	0.0599999999995	8.85	0.52	3.4	1.44	0.400000000001	AAA248.CD3.location-b.X2.Y10.tile.tissue.png	187	1	2000	187	5cefc0809e9d5ea103a729b9ad14fc90	0	0	0	0	0	0	0	0	0	0	0	0	0	/home/dhl_ec/bnelissen/Slides/CD3_manuscript/CD3_slides/AAA248.CD3.location-b/AAA248.CD3.location-b.run1	255	0.7	0.06	0.7	0.06	-8.87307404237	-10.6143690658	1.56296284501	0.109067257812
485.0	3927518.0	188.0	12147.0	3927518.0	4000000.0	5.0	1.0	2.67	2.48	1.07	0.0500000000002	7.11	0.59	1.28	0.0900000000001	9.63	0.33	2.08	1.43	0.410000000001	AAA248.CD3.location-b.X2.Y11.tile.tissue.png	188	1	2000	188	59d59109ffbeb364af3d2558162029e9	0	0	0	0	0	0	0	0	0	0	0	0	0	/home/dhl_ec/bnelissen/Slides/CD3_manuscript/CD3_slides/AAA248.CD3.location-b/AAA248.CD3.location-b.run1	255	0.7	0.06	0.7	0.06	-9.09124781343	-11.155420942	2.4867775754	0.216667429687
0.0	3941796.0	0.0	11936.0	3941796.0	4000000.0	0.0	2.0	0.9	1.71	1.07	0.04	6.22	0.349999999999	0.69	0.0599999999995	8.72	0.27	2.08	2.26	0.619999999999	AAA248.CD3.location-b.X2.Y12.tile.tissue.png	189	1	2000	189	22eb0076ff187c18ceac74b422a1c0c0	0	0	0	0	0	0	0	0	0	0	0	0	0	/home/dhl_ec/bnelissen/Slides/CD3_manuscript/CD3_slides/AAA248.CD3.location-b/AAA248.CD3.location-b.run1	255	0.7	0.06	0.7	0.06	-8.74911140459	-11.0106724778	2.33890848095	0.123258191406
305.0	3987811.0	133.0	9581.0	3987811.0	4000000.0	3.0	1.0	1.18	2.14	1.17	0.04	5.88	0.35	0.68	0.0599999999995	8.89	0.64	3.27	2.3	0.640000000001	AAA248.CD3.location-b.X2.Y13.tile.tissue.png	190	1	2000	190	c8d8ba500e6d40ad76d37be361e87a81	0	0	0	0	0	0	0	0	0	0	0	0	0	/home/dhl_ec/bnelissen/Slides/CD3_manuscript/CD3_slides/AAA248.CD3.location-b/AAA248.CD3.location-b.run1	255	0.7	0.06	0.7	0.06	-9.11836047132	-11.2282476929	1.79894051845	0.100751694824
634.0	3382556.0	310.0	8276.0	3382556.0	4000000.0	7.0	1.0	2.45	1.86	1.75	0.0600000000004	7.85	0.34	1.14	0.110000000001	9.61	0.500000000001	3.19	2.24	0.699999999999	AAA248.CD3.location-b.X2.Y14.tile.tissue.png	191	1	2000	191	809a9d8fafabef256fd9b3907612bece	0	0	0	0	0	0	0	0	0	0	0	0	0	/home/dhl_ec/bnelissen/Slides/CD3_manuscript/CD3_slides/AAA248.CD3.location-b/AAA248.CD3.location-b.run1	255	0.7	0.06	0.7	0.06	-9.14968138886	-11.3918960628	1.3308841309	0.21532915625
0.0	115641.0	0.0	2099.0	115641.0	4000000.0	0.0	1.0	1.06	1.61	1.68	0.0700000000006	9.04	0.52	0.95	0.200000000001	6.04	0.13	1.96	1.44	0.499999999999	AAA248.CD3.location-b.X2.Y15.tile.tissue.png	192	1	2000	192	7d743086100aaa5564c4769815100aa7	0	0	0	0	0	0	0	0	0	0	0	0	0	/home/dhl_ec/bnelissen/Slides/CD3_manuscript/CD3_slides/AAA248.CD3.location-b/AAA248.CD3.location-b.run1	255	0.7	0.06	0.7	0.06	-8.01330238406	-11.5172076325	1.82480395419	0.660330361328
355.0	90843.0	104.0	2560.0	90843.0	4000000.0	2.0	3.0	1.36	2.57	1.13	0.0600000000004	6.54	0.53	1.48	0.33	8.83	0.29	3.09	2.51	1.61	AAA248.CD3.location-b.X2.Y3.tile.tissue.png	193	1	2000	193	50599491de34bb26242632c9cf12618f	0	0	0	0	0	0	0	0	0	0	0	0	0	/home/dhl_ec/bnelissen/Slides/CD3_manuscript/CD3_slides/AAA248.CD3.location-b/AAA248.CD3.location-b.run1	255	0.7	0.06	0.7	0.06	-8.86428490453	-11.4819258382	1.83574466487	0.418193401123
9752.0	3121109.0	3774.0	8012.0	3121109.0	4000000.0	67.0	1.0	1.47	2.24	1.71	0.0700000000006	6.48	0.34	1.18	0.12	10.84	0.309999999999	2.07	1.42	0.590000000001	AAA248.CD3.location-b.X2.Y4.tile.tissue.png	194	1	2000	194	2d6a39ca809a12b0eee9a540ceba7ef1	0	0	0	0	0	0	0	0	0	0	0	0	0	/home/dhl_ec/bnelissen/Slides/CD3_manuscript/CD3_slides/AAA248.CD3.location-b/AAA248.CD3.location-b.run1	255	0.7	0.06	0.7	0.06	-7.72918755305	-11.5075160895	0.615842080778	0.372056171875
0.0	4000000.0	0.0	7996.0	4000000.0	4000000.0	0.0	1.0	1.81	2.19	1.75	0.0699999999997	7.44	0.44	1.26	0.0599999999995	11.48	0.44	3.18	2.28	0.71	AAA248.CD3.location-b.X2.Y5.tile.tissue.png	195	1	2000	195	8595e6ea81b47e840f35d76f706e82a1	0	0	0	0	0	0	0	0	0	0	0	0	0	/home/dhl_ec/bnelissen/Slides/CD3_manuscript/CD3_slides/AAA248.CD3.location-b/AAA248.CD3.location-b.run1	255	0.7	0.06	0.7	0.06	0.0	-11.3796102268	0.225793390625	0.039865114559
3395.0	4000000.0	1030.0	7996.0	4000000.0	4000000.0	16.0	1.0	2.36	1.89	1.71	0.0600000000004	6.73	0.280000000001	1.14	0.0600000000004	12.3	0.530000000001	3.15	2.28	0.58	AAA248.CD3.location-b.X2.Y6.tile.tissue.png	196	1	2000	196	0790384addb41417a8b12fe53eb32eb6	0	0	0	0	0	0	0	0	0	0	0	0	0	/home/dhl_ec/bnelissen/Slides/CD3_manuscript/CD3_slides/AAA248.CD3.location-b/AAA248.CD3.location-b.run1	255	0.7	0.06	0.7	0.06	-8.04246931758	0.0	0.377228065357	0.178092625
276.0	3952957.0	80.0	8952.0	3952957.0	4000000.0	2.0	1.0	1.11	1.67	1.69	0.0600000000004	8.48	0.53	1.12	0.0700000000006	9.23	0.349999999999	2.04	1.43	0.41	AAA248.CD3.location-b.X2.Y7.tile.tissue.png	197	1	2000	197	5ca006e71c262d00051d7813946f3f15	0	0	0	0	0	0	0	0	0	0	0	0	0	/home/dhl_ec/bnelissen/Slides/CD3_manuscript/CD3_slides/AAA248.CD3.location-b/AAA248.CD3.location-b.run1	255	0.7	0.06	0.7	0.06	-8.12049236003	-10.9066863737	0.521669992438	0.0524010805664
0.0	3999791.0	0.0	8034.0	3999791.0	4000000.0	0.0	1.0	1.14	1.94	1.07	0.04	6.28	0.52	1.12	0.0699999999997	10.46	0.43	3.23	2.23	0.62	AAA248.CD3.location-b.X2.Y8.tile.tissue.png	198	1	2000	198	e5f6655fd970ab7ef5cf91cfc4e7ec94	0	0	0	0	0	0	0	0	0	0	0	0	0	/home/dhl_ec/bnelissen/Slides/CD3_manuscript/CD3_slides/AAA248.CD3.location-b/AAA248.CD3.location-b.run1	255	0.7	0.06	0.7	0.06	-8.56236065497	-11.8469760678	0.675984944946	0.0880771844101
183.0	4000000.0	89.0	7996.0	4000000.0	4000000.0	2.0	1.0	1.74	2.77	1.16	0.04	6.6	0.44	1.21	0.0600000000004	12.45	0.539999999999	3.16	2.27	0.61	AAA248.CD3.location-b.X2.Y9.tile.tissue.png	199	1	2000	199	3368aec5f9b775b21c1cd0bc50aa2290	0	0	0	0	0	0	0	0	0	0	0	0	0	/home/dhl_ec/bnelissen/Slides/CD3_manuscript/CD3_slides/AAA248.CD3.location-b/AAA248.CD3.location-b.run1	255	0.7	0.06	0.7	0.06	-8.14855659869	-11.4925719218	0.531910838062	0.0692533689041
0.0	13480.0	0.0	514.0	13480.0	4000000.0	0.0	1.0	1.3	2.44	1.71	0.0699999999997	8.66	0.530000000001	1.33	0.309999999999	7.54	0.2	3.06	2.27	0.52	AAA248.CD3.location-b.X20.Y1.tile.tissue.png	200	1	2000	200	6ff1790792a266e024b25b8226573d09	0	0	0	0	0	0	0	0	0	0	0	0	0	/home/dhl_ec/bnelissen/Slides/CD3_manuscript/CD3_slides/AAA248.CD3.location-b/AAA248.CD3.location-b.run1	255	0.7	0.06	0.7	0.06	0.0	-11.2776676928	0.0777773984462	1.52360536099
1317.0	3996574.0	465.0	8270.0	3996574.0	4000000.0	9.0	1.0	1.41	2.33	1.06	0.0700000000006	9.76	0.52	1.12	0.0699999999997	12.48	0.51	3.12	2.21	0.6	AAA248.CD3.location-b.X20.Y10.tile.tissue.png	201	1	2000	201	7b7245542e7354e2bd20b383a1af0984	0	0	0	0	0	0	0	0	0	0	0	0	0	/home/dhl_ec/bnelissen/Slides/CD3_manuscript/CD3_slides/AAA248.CD3.location-b/AAA248.CD3.location-b.run1	255	0.7	0.06	0.7	0.06	-9.01780961847	-11.3351337962	0.829874583475	0.116118640625
0.0	3999139.0	0.0	8066.0	3999139.0	4000000.0	0.0	1.0	1.59	2.84	1.68	0.0599999999995	8.39	0.52	1.13	0.0699999999997	12.06	0.44	3.19	2.26	0.6	AAA248.CD3.location-b.X20.Y11.tile.tissue.png	202	1	2000	202	68142743a0a20e3f476ba0ed4b2d546c	0	0	0	0	0	0	0	0	0	0	0	0	0	/home/dhl_ec/bnelissen/Slides/CD3_manuscript/CD3_slides/AAA248.CD3.location-b/AAA248.CD3.location-b.run1	255	0.7	0.06	0.7	0.06	-8.311054038	-11.9761996883	0.728598757564	0.0578836484375
0.0	3989472.0	0.0	8464.0	3989472.0	4000000.0	0.0	1.0	1.24	2.39	1.67	0.0699999999997	8.97	0.53	1.15	0.0699999999997	12.04	0.46	3.34	2.33	0.66	AAA248.CD3.location-b.X20.Y12.tile.tissue.png	203	1	2000	203	4e3157ec1d0aa7580599a4e2e86710b2	0	0	0	0	0	0	0	0	0	0	0	0	0	/home/dhl_ec/bnelissen/Slides/CD3_manuscript/CD3_slides/AAA248.CD3.location-b/AAA248.CD3.location-b.run1	255	0.7	0.06	0.7	0.06	-7.9916625877	-11.2931176217	0.916734236579	0.0623590964355
0.0	3999665.0	0.0	8066.0	3999665.0	4000000.0	0.0	1.0	2.42	2.61	1.06	0.0500000000002	6.28	0.34	0.68	0.0600000000004	8.59	0.27	2.03	1.44	0.400000000001	AAA248.CD3.location-b.X20.Y13.tile.tissue.png	204	1	2000	204	6e194970ecacfd525774b7d4e98e7d07	0	0	0	0	0	0	0	0	0	0	0	0	0	/home/dhl_ec/bnelissen/Slides/CD3_manuscript/CD3_slides/AAA248.CD3.location-b/AAA248.CD3.location-b.run1	255	0.7	0.06	0.7	0.06	-7.89118712235	-10.3441123573	0.747773180083	0.0664735356445
210.0	3422594.0	117.0	13866.0	3422594.0	4000000.0	3.0	2.0	1.57	2.28	1.16	0.0500000000002	6.92	0.35	0.67	0.0699999999997	8.48	0.320000000001	2.09	2.24	0.580000000001	AAA248.CD3.location-b.X20.Y14.tile.tissue.png	205	1	2000	205	6cde251d3bbb185c2be6043a4abe2586	0	0	0	0	0	0	0	0	0	0	0	0	0	/home/dhl_ec/bnelissen/Slides/CD3_manuscript/CD3_slides/AAA248.CD3.location-b/AAA248.CD3.location-b.run1	255	0.7	0.06	0.7	0.06	-8.52488236876	-11.5304524641	0.812272764329	0.342613320313
446.0	2786142.0	237.0	10821.0	2786142.0	4000000.0	6.0	2.0	2.36	3.2	1.69	0.0599999999995	8.8	0.54	1.13	0.14	9.27	0.299999999999	2.07	1.44	0.379999999999	AAA248.CD3.location-b.X20.Y15.tile.tissue.png	206	1	2000	206	765df6a2b1e948fc533880f9c8c4eca3	0	0	0	0	0	0	0	0	0	0	0	0	0	/home/dhl_ec/bnelissen/Slides/CD3_manuscript/CD3_slides/AAA248.CD3.location-b/AAA248.CD3.location-b.run1	255	0.7	0.06	0.7	0.06	-8.33029710969	-11.0653987532	0.777624383878	0.364099484375
0.0	928620.0	0.0	12126.0	928620.0	4000000.0	0.0	3.0	2.43	2.32	1.28	0.0500000000002	8.09	0.53	1.25	0.27	9.64	0.29	3.44	2.52	0.610000000001	AAA248.CD3.location-b.X20.Y16.tile.tissue.png	207	1	2000	207	434ea0509be7d71154809f7ab58ae4de	0	0	0	0	0	0	0	0	0	0	0	0	0	/home/dhl_ec/bnelissen/Slides/CD3_manuscript/CD3_slides/AAA248.CD3.location-b/AAA248.CD3.location-b.run1	255	0.7	0.06	0.7	0.06	-8.74363378643	-11.7974397502	1.59505688282	0.781443453125
448.0	3422177.0	238.0	16786.0	3422177.0	4000000.0	6.0	6.0	1.13	1.63	1.68	0.0500000000002	10.35	0.349999999999	0.669999999999	0.0799999999999	8.75	0.320000000001	2.07	1.42	0.39	AAA248.CD3.location-b.X20.Y17.tile.tissue.png	208	1	2000	208	885ffabd00108b2ad15d972fc45ce8a6	0	0	0	0	0	0	0	0	0	0	0	0	0	/home/dhl_ec/bnelissen/Slides/CD3_manuscript/CD3_slides/AAA248.CD3.location-b/AAA248.CD3.location-b.run1	255	0.7	0.06	0.7	0.06	-8.61069812738	-11.9045906602	1.56268713605	0.349981289062
1053.0	1383373.0	368.0	8750.0	1383373.0	4000000.0	8.0	6.0	0.759999999999	1.04	1.09	0.0500000000002	6.97	0.35	0.75	0.15	7.49	0.25	2.01	1.44	0.56	AAA248.CD3.location-b.X20.Y18.tile.tissue.png	209	1	2000	209	2e68c8629b28521aa314df55299533a6	0	0	0	0	0	0	0	0	0	0	0	0	0	/home/dhl_ec/bnelissen/Slides/CD3_manuscript/CD3_slides/AAA248.CD3.location-b/AAA248.CD3.location-b.run1	255	0.7	0.06	0.7	0.06	-9.17187414892	-11.9203024881	1.38302029849	0.791212546875
107.0	3040761.0	46.0	7955.0	3040761.0	4000000.0	1.0	1.0	1.02	1.66	1.74	0.0599999999995	9.43	0.549999999999	1.19	0.13	11.08	0.31	2.03	1.43	0.38	AAA248.CD3.location-b.X20.Y2.tile.tissue.png	210	1	2000	210	cd58a20ad28471ceb40b5869709bbd75	0	0	0	0	0	0	0	0	0	0	0	0	0	/home/dhl_ec/bnelissen/Slides/CD3_manuscript/CD3_slides/AAA248.CD3.location-b/AAA248.CD3.location-b.run1	255	0.7	0.06	0.7	0.06	-8.45580990803	-11.4822192863	0.540056270727	0.500405191406
113.0	4000000.0	69.0	7996.0	4000000.0	4000000.0	2.0	1.0	0.88	2.73	1.07	0.04	6.46	0.33	0.679999999999	0.0500000000002	8.9	0.34	2.05	1.42	0.380000000001	AAA248.CD3.location-b.X20.Y3.tile.tissue.png	211	1	2000	211	873eb850ca70578b8f56a1da47230703	0	0	0	0	0	0	0	0	0	0	0	0	0	/home/dhl_ec/bnelissen/Slides/CD3_manuscript/CD3_slides/AAA248.CD3.location-b/AAA248.CD3.location-b.run1	255	0.7	0.06	0.7	0.06	-8.21582792188	-11.7053613619	0.261122366168	0.0589458878899
0.0	4000000.0	0.0	7996.0	4000000.0	4000000.0	0.0	1.0	2.51	3.35	1.07	0.0499999999993	6.07	0.44	1.12	0.0600000000004	11.8	0.440000000001	3.19	2.31	0.589999999999	AAA248.CD3.location-b.X20.Y4.tile.tissue.png	212	1	2000	212	ed93e082c301308b785439fef14e1c12	0	0	0	0	0	0	0	0	0	0	0	0	0	/home/dhl_ec/bnelissen/Slides/CD3_manuscript/CD3_slides/AAA248.CD3.location-b/AAA248.CD3.location-b.run1	255	0.7	0.06	0.7	0.06	-8.68530619817	0.0	0.243221731935	0.0668381640625
341.0	3999961.0	146.0	8024.0	3999961.0	4000000.0	3.0	1.0	1.15	1.11	1.07	0.04	6.11	0.53	1.12	0.0599999999995	8.79	0.35	2.04	1.45	0.57	AAA248.CD3.location-b.X20.Y5.tile.tissue.png	213	1	2000	213	1105c216cd1a59f0ac31410f96fc47c9	0	0	0	0	0	0	0	0	0	0	0	0	0	/home/dhl_ec/bnelissen/Slides/CD3_manuscript/CD3_slides/AAA248.CD3.location-b/AAA248.CD3.location-b.run1	255	0.7	0.06	0.7	0.06	-8.26620613558	-10.8609317113	0.278076376216	0.0682452877436
751.0	3996857.0	251.0	8270.0	3996857.0	4000000.0	5.0	1.0	1.37	2.98	1.2	0.04	6.29	0.34	0.67	0.0600000000004	8.79	0.34	2.05	1.44	0.59	AAA248.CD3.location-b.X20.Y6.tile.tissue.png	214	1	2000	214	fafe7f7690eb63d018a4b9fede0e8074	0	0	0	0	0	0	0	0	0	0	0	0	0	/home/dhl_ec/bnelissen/Slides/CD3_manuscript/CD3_slides/AAA248.CD3.location-b/AAA248.CD3.location-b.run1	255	0.7	0.06	0.7	0.06	-8.39154791714	-11.205500067	0.359809879782	0.0787724141235
0.0	3978821.0	0.0	8929.0	3978821.0	4000000.0	0.0	1.0	1.49	2.37	1.07	0.0500000000002	6.05	0.349999999999	0.67	0.0600000000004	8.56	0.27	2.05	1.43	0.38	AAA248.CD3.location-b.X20.Y7.tile.tissue.png	215	1	2000	215	19c8adcc16195e421eadf8e383f97792	0	0	0	0	0	0	0	0	0	0	0	0	0	/home/dhl_ec/bnelissen/Slides/CD3_manuscript/CD3_slides/AAA248.CD3.location-b/AAA248.CD3.location-b.run1	255	0.7	0.06	0.7	0.06	-8.07976883059	-11.8146666974	0.791687711309	0.122762792969
86.0	3989216.0	40.0	8726.0	3989216.0	4000000.0	1.0	1.0	2.28	3.15	1.1	0.04	8.89	0.360000000001	0.68	0.0600000000004	8.98	0.349999999999	2.06	1.44	0.38	AAA248.CD3.location-b.X20.Y8.tile.tissue.png	216	1	2000	216	beffd1a136328f9b637062914ad28abc	0	0	0	0	0	0	0	0	0	0	0	0	0	/home/dhl_ec/bnelissen/Slides/CD3_manuscript/CD3_slides/AAA248.CD3.location-b/AAA248.CD3.location-b.run1	255	0.7	0.06	0.7	0.06	-8.13582951688	-11.300906321	0.51352286419	0.0989126616211
172.0	3975739.0	94.0	9008.0	3975739.0	4000000.0	3.0	1.0	2.47	2.6	1.17	0.04	13.04	0.530000000001	1.15	0.0799999999999	12.53	0.52	3.29	2.35	0.62	AAA248.CD3.location-b.X20.Y9.tile.tissue.png	217	1	2000	217	39a4f79b63f727d52a7df52e52a5b824	0	0	0	0	0	0	0	0	0	0	0	0	0	/home/dhl_ec/bnelissen/Slides/CD3_manuscript/CD3_slides/AAA248.CD3.location-b/AAA248.CD3.location-b.run1	255	0.7	0.06	0.7	0.06	-8.63712854965	-10.7008191075	1.2677336537	0.172038394531
1439.0	3986597.0	523.0	8802.0	3986597.0	4000000.0	10.0	1.0	1.24	1.62	1.69	0.0599999999995	11.23	0.52	1.16	0.0799999999999	12.5	0.52	3.26	2.44	0.6	AAA248.CD3.location-b.X21.Y10.tile.tissue.png	218	1	2000	218	09a6165103b2a882f43b86275d0cc4a6	0	0	0	0	0	0	0	0	0	0	0	0	0	/home/dhl_ec/bnelissen/Slides/CD3_manuscript/CD3_slides/AAA248.CD3.location-b/AAA248.CD3.location-b.run1	255	0.7	0.06	0.7	0.06	-8.08601432876	-11.6228660784	1.11238636916	0.170961261719
1147.0	3992305.0	377.0	8307.0	3992305.0	4000000.0	8.0	1.0	1.25	1.53	1.69	0.0600000000004	8.71	0.53	1.12	0.0699999999997	12.38	0.53	3.15	2.21	0.579999999999	AAA248.CD3.location-b.X21.Y11.tile.tissue.png	219	1	2000	219	5e9dc3d995099de682c48145d25dfaac	0	0	0	0	0	0	0	0	0	0	0	0	0	/home/dhl_ec/bnelissen/Slides/CD3_manuscript/CD3_slides/AAA248.CD3.location-b/AAA248.CD3.location-b.run1	255	0.7	0.06	0.7	0.06	-8.41176844665	-11.7154692784	1.03123737412	0.147922490234
0.0	3932161.0	0.0	8714.0	3932161.0	4000000.0	0.0	1.0	1.6	3.04	1.68	0.0599999999995	8.41	0.52	1.12	0.0699999999997	9.84	0.27	2.04	1.43	0.570000000001	AAA248.CD3.location-b.X21.Y12.tile.tissue.png	220	1	2000	220	2bd465c8f39d00729a5c44498dc57bad	0	0	0	0	0	0	0	0	0	0	0	0	0	/home/dhl_ec/bnelissen/Slides/CD3_manuscript/CD3_slides/AAA248.CD3.location-b/AAA248.CD3.location-b.run1	255	0.7	0.06	0.7	0.06	-8.44755321181	-11.6471770655	0.654537361759	0.13272865625
427.0	2682146.0	122.0	16599.0	2682146.0	4000000.0	2.0	3.0	1.1	1.54	1.68	0.0599999999995	9.17	0.530000000001	1.12	0.15	11.18	0.440000000001	3.21	2.22	0.569999999999	AAA248.CD3.location-b.X21.Y13.tile.tissue.png	221	1	2000	221	fb383a0e0c3fdab23492bb0b821b237d	0	0	0	0	0	0	0	0	0	0	0	0	0	/home/dhl_ec/bnelissen/Slides/CD3_manuscript/CD3_slides/AAA248.CD3.location-b/AAA248.CD3.location-b.run1	255	0.7	0.06	0.7	0.06	-8.30809468936	-11.0066038328	0.579538007622	0.2980060625
19570.0	3446592.0	7049.0	9813.0	3446592.0	4000000.0	110.0	2.0	1.38	1.68	1.14	0.0599999999995	11.9	0.52	1.11	0.0999999999995	12.43	0.5	3.16	2.22	0.580000000001	AAA248.CD3.location-b.X21.Y14.tile.tissue.png	222	1	2000	222	41956fadfff06a4c1bbbd2719bb5e277	0	0	0	0	0	0	0	0	0	0	0	0	0	/home/dhl_ec/bnelissen/Slides/CD3_manuscript/CD3_slides/AAA248.CD3.location-b/AAA248.CD3.location-b.run1	255	0.7	0.0754116807507	0.7	0.0754116807507	-8.02121180529	-12.3470456969	1.25117172216	0.61485075
4733.0	2858127.0	1590.0	9628.0	2858127.0	4000000.0	31.0	1.0	1.37	3.39	1.06	0.0500000000002	6.6	0.34	0.69	0.0999999999995	8.24	0.3	2.07	1.43	0.369999999999	AAA248.CD3.location-b.X21.Y15.tile.tissue.png	223	1	2000	223	88e403d366e4bc1d097ead108f2f5885	0	0	0	0	0	0	0	0	0	0	0	0	0	/home/dhl_ec/bnelissen/Slides/CD3_manuscript/CD3_slides/AAA248.CD3.location-b/AAA248.CD3.location-b.run1	255	0.7	0.06	0.7	0.06	-8.78750462896	-11.7807419759	2.19087459224	0.507059203125
587.0	1243186.0	321.0	9708.0	1243186.0	4000000.0	8.0	1.0	3.13	2.49	1.08	0.0500000000002	6.31	0.34	0.7	0.16	6.97	0.24	2.09	1.44	0.35	AAA248.CD3.location-b.X21.Y16.tile.tissue.png	224	1	2000	224	2df4db53837c0960859c64abf30848e5	0	0	0	0	0	0	0	0	0	0	0	0	0	/home/dhl_ec/bnelissen/Slides/CD3_manuscript/CD3_slides/AAA248.CD3.location-b/AAA248.CD3.location-b.run1	255	0.7	0.06	0.7	0.06	-8.83108835423	-11.6270555711	1.63989028944	0.507690621094
692.0	3774853.0	379.0	12609.0	3774853.0	4000000.0	9.0	1.0	2.49	1.72	1.06	0.0500000000002	6.03	0.349999999999	0.69	0.0699999999997	8.83	0.33	2.1	1.43	0.39	AAA248.CD3.location-b.X21.Y17.tile.tissue.png	225	1	2000	225	dc1c81db01914dadf1e1ee270941fd4c	0	0	0	0	0	0	0	0	0	0	0	0	0	/home/dhl_ec/bnelissen/Slides/CD3_manuscript/CD3_slides/AAA248.CD3.location-b/AAA248.CD3.location-b.run1	255	0.7	0.06	0.7	0.06	-8.80376806725	-12.2082402292	2.30248396286	0.515732765625
503.0	773688.0	224.0	9032.0	773688.0	4000000.0	6.0	6.0	2.87	2.16	1.07	0.0600000000004	6.73	0.349999999999	0.750000000001	0.18	6.78	0.22	2.0	1.44	0.349999999999	AAA248.CD3.location-b.X21.Y18.tile.tissue.png	226	1	2000	226	a4fb98d80e8a3855a5708c4d453a59e7	0	0	0	0	0	0	0	0	0	0	0	0	0	/home/dhl_ec/bnelissen/Slides/CD3_manuscript/CD3_slides/AAA248.CD3.location-b/AAA248.CD3.location-b.run1	255	0.7	0.06	0.7	0.06	-8.93646757814	-12.4436797834	0.939672843734	1.57283914453
61.0	2142484.0	34.0	7010.0	2142484.0	4000000.0	1.0	1.0	2.46	1.96	1.07	0.0499999999993	6.41	0.429999999999	0.7	0.14	7.76	0.28	2.03	1.43	0.360000000001	AAA248.CD3.location-b.X21.Y2.tile.tissue.png	227	1	2000	227	1d1a9f839dadc8759680fd4bbe531da7	0	0	0	0	0	0	0	0	0	0	0	0	0	/home/dhl_ec/bnelissen/Slides/CD3_manuscript/CD3_slides/AAA248.CD3.location-b/AAA248.CD3.location-b.run1	255	0.7	0.06	0.7	0.06	-8.28349778515	-11.7109663737	0.759241597211	0.592616429687
474.0	4000000.0	182.0	7996.0	4000000.0	4000000.0	3.0	1.0	2.33	2.61	1.15	0.04	5.96	0.27	0.69	0.0499999999993	9.0	0.339999999999	2.04	1.44	0.370000000001	AAA248.CD3.location-b.X21.Y3.tile.tissue.png	228	1	2000	228	4e8c3c817b0215a7f1fa7e2e2458589e	0	0	0	0	0	0	0	0	0	0	0	0	0	/home/dhl_ec/bnelissen/Slides/CD3_manuscript/CD3_slides/AAA248.CD3.location-b/AAA248.CD3.location-b.run1	255	0.7	0.06	0.7	0.06	-8.41168205607	-11.2055784119	0.243855693861	0.0332666303711
60.0	4000000.0	32.0	7996.0	4000000.0	4000000.0	1.0	1.0	2.89	2.31	1.08	0.04	5.92	0.28	0.71	0.0500000000002	8.93	0.360000000001	2.05	1.43	0.37	AAA248.CD3.location-b.X21.Y4.tile.tissue.png	229	1	2000	229	a0341cd724061f5058505ba525151d2a	0	0	0	0	0	0	0	0	0	0	0	0	0	/home/dhl_ec/bnelissen/Slides/CD3_manuscript/CD3_slides/AAA248.CD3.location-b/AAA248.CD3.location-b.run1	255	0.7	0.06	0.7	0.06	-8.07865275305	-11.2803127257	0.170893341996	0.0188007386713
0.0	4000000.0	0.0	7996.0	4000000.0	4000000.0	0.0	1.0	3.0	2.99	1.08	0.0500000000002	5.55	0.27	0.679999999999	0.0500000000002	8.58	0.28	2.03	1.43	1.21	AAA248.CD3.location-b.X21.Y5.tile.tissue.png	230	1	2000	230	6b64f898677bfadba4e01fbc769132d7	0	0	0	0	0	0	0	0	0	0	0	0	0	/home/dhl_ec/bnelissen/Slides/CD3_manuscript/CD3_slides/AAA248.CD3.location-b/AAA248.CD3.location-b.run1	255	0.7	0.06	0.7	0.06	-7.93643541467	0.0	0.129041064371	0.0187064492188
304.0	4000000.0	114.0	7996.0	4000000.0	4000000.0	2.0	1.0	2.25	1.42	1.06	0.0499999999993	5.95	0.27	0.680000000001	0.0500000000002	8.86	0.34	2.04	1.44	0.8	AAA248.CD3.location-b.X21.Y6.tile.tissue.png	231	1	2000	231	eec76ab8cc99fca40038b3547d6720a2	0	0	0	0	0	0	0	0	0	0	0	0	0	/home/dhl_ec/bnelissen/Slides/CD3_manuscript/CD3_slides/AAA248.CD3.location-b/AAA248.CD3.location-b.run1	255	0.7	0.06	0.7	0.06	-8.43245996546	-11.2183161354	0.245279977931	0.0597661349487
59.0	3978639.0	33.0	9035.0	3978639.0	4000000.0	1.0	1.0	2.83	1.81	1.08	0.04	6.13	0.35	0.68	0.0600000000004	8.77	0.339999999999	2.04	1.44	0.37	AAA248.CD3.location-b.X21.Y7.tile.tissue.png	232	1	2000	232	9c67dd6c82097d5fd0cfa0c84fa78d20	0	0	0	0	0	0	0	0	0	0	0	0	0	/home/dhl_ec/bnelissen/Slides/CD3_manuscript/CD3_slides/AAA248.CD3.location-b/AAA248.CD3.location-b.run1	255	0.7	0.06	0.7	0.06	-8.64820641236	-11.6269237891	0.688769247801	0.0911998398438
335.0	2227970.0	117.0	19807.0	2227970.0	4000000.0	2.0	4.0	2.99	2.2	1.72	0.0599999999995	9.86	0.599999999999	1.21	0.169999999999	7.76	0.48	3.41	2.48	0.62	AAA248.CD3.location-b.X21.Y8.tile.tissue.png	233	1	2000	233	40ad40206253ae0c404199c481ef88ef	0	0	0	0	0	0	0	0	0	0	0	0	0	/home/dhl_ec/bnelissen/Slides/CD3_manuscript/CD3_slides/AAA248.CD3.location-b/AAA248.CD3.location-b.run1	255	0.7	0.06	0.7	0.06	-9.19970591936	-11.9623894361	1.32054880797	0.672367898437
201.0	3891798.0	84.0	9661.0	3891798.0	4000000.0	2.0	2.0	2.72	1.54	1.08	0.04	6.56	0.349999999999	0.67	0.0699999999997	8.81	0.570000000001	3.49	2.35	0.62	AAA248.CD3.location-b.X21.Y9.tile.tissue.png	234	1	2000	234	d8dadb3b498664463c40bac2f6ed46fb	0	0	0	0	0	0	0	0	0	0	0	0	0	/home/dhl_ec/bnelissen/Slides/CD3_manuscript/CD3_slides/AAA248.CD3.location-b/AAA248.CD3.location-b.run1	255	0.7	0.06	0.7	0.06	-8.86882381396	-11.5157210021	1.06603558449	0.1967248125
0.0	3992547.0	0.0	8560.0	3992547.0	4000000.0	0.0	1.0	3.24	2.83	1.15	0.0499999999993	5.9	0.349999999999	0.679999999999	0.0600000000004	8.57	0.28	2.05	1.43	0.559999999999	AAA248.CD3.location-b.X22.Y10.tile.tissue.png	235	1	2000	235	6c54d45215bf2ee491cf8f4352dadd6c	0	0	0	0	0	0	0	0	0	0	0	0	0	/home/dhl_ec/bnelissen/Slides/CD3_manuscript/CD3_slides/AAA248.CD3.location-b/AAA248.CD3.location-b.run1	255	0.7	0.06	0.7	0.06	-7.83623551955	-11.1539973437	0.552450233149	0.0704316425781
0.0	3982226.0	0.0	8647.0	3982226.0	4000000.0	0.0	1.0	3.42	2.04	1.08	0.0500000000002	8.84	0.349999999999	0.66	0.0599999999995	8.59	0.27	2.03	1.44	0.39	AAA248.CD3.location-b.X22.Y11.tile.tissue.png	236	1	2000	236	3871ac4b07e076258c0b409caeeaa2f5	0	0	0	0	0	0	0	0	0	0	0	0	0	/home/dhl_ec/bnelissen/Slides/CD3_manuscript/CD3_slides/AAA248.CD3.location-b/AAA248.CD3.location-b.run1	255	0.7	0.06	0.7	0.06	-7.94544507153	-11.5185434388	0.385069154681	0.0521225986328
60.0	3999770.0	40.0	8034.0	3999770.0	4000000.0	1.0	1.0	2.55	2.28	1.14	0.0500000000002	6.3	0.34	0.68	0.0600000000004	8.96	0.35	2.04	2.24	0.37	AAA248.CD3.location-b.X22.Y12.tile.tissue.png	237	1	2000	237	0e410311507a12d96d2b744fdeda8985	0	0	0	0	0	0	0	0	0	0	0	0	0	/home/dhl_ec/bnelissen/Slides/CD3_manuscript/CD3_slides/AAA248.CD3.location-b/AAA248.CD3.location-b.run1	255	0.7	0.06	0.7	0.06	-8.05637313684	-12.2223340636	0.272743832212	0.0632220453491
0.0	3999891.0	0.0	8016.0	3999891.0	4000000.0	0.0	1.0	2.5	1.86	1.07	0.0600000000004	8.69	0.53	1.2	0.0699999999997	12.8	0.48	3.12	2.22	0.569999999999	AAA248.CD3.location-b.X22.Y13.tile.tissue.png	238	1	2000	238	8ca78e2ca0f5466d6eb798170c7f5ff3	0	0	0	0	0	0	0	0	0	0	0	0	0	/home/dhl_ec/bnelissen/Slides/CD3_manuscript/CD3_slides/AAA248.CD3.location-b/AAA248.CD3.location-b.run1	255	0.7	0.06	0.7	0.06	-7.40608944557	-12.2431219215	0.35589841268	0.0784908569336
0.0	3997479.0	0.0	8152.0	3997479.0	4000000.0	0.0	1.0	1.11	1.75	1.06	0.0500000000002	6.14	0.34	0.68	0.0599999999995	8.62	0.42	2.03	1.43	0.55	AAA248.CD3.location-b.X22.Y14.tile.tissue.png	239	1	2000	239	bf501a6d98b6c5e993930868cd40e440	0	0	0	0	0	0	0	0	0	0	0	0	0	/home/dhl_ec/bnelissen/Slides/CD3_manuscript/CD3_slides/AAA248.CD3.location-b/AAA248.CD3.location-b.run1	255	0.7	0.06	0.7	0.06	-7.78669676289	-11.5702821824	0.301863954032	0.0680355405273
0.0	3996080.0	0.0	8276.0	3996080.0	4000000.0	0.0	1.0	1.14	1.68	1.71	0.0599999999995	8.25	0.34	0.679999999999	0.0700000000006	9.67	0.27	2.22	1.44	0.379999999999	AAA248.CD3.location-b.X22.Y15.tile.tissue.png	240	1	2000	240	485bdcc4d241128bf90fe168d1afd184	0	0	0	0	0	0	0	0	0	0	0	0	0	/home/dhl_ec/bnelissen/Slides/CD3_manuscript/CD3_slides/AAA248.CD3.location-b/AAA248.CD3.location-b.run1	255	0.7	0.06	0.7	0.06	-7.94112730138	-11.3153780331	0.491851302685	0.110656540527
1229.0	3976430.0	420.0	9542.0	3976430.0	4000000.0	8.0	1.0	1.95	2.64	1.11	0.0400000000009	6.84	0.34	0.68	0.0500000000002	8.82	0.34	2.06	1.43	0.39	AAA248.CD3.location-b.X22.Y16.tile.tissue.png	241	1	2000	241	4534e5926730b8f417e84b75d9f52dbd	0	0	0	0	0	0	0	0	0	0	0	0	0	/home/dhl_ec/bnelissen/Slides/CD3_manuscript/CD3_slides/AAA248.CD3.location-b/AAA248.CD3.location-b.run1	255	0.7	0.06	0.7	0.06	-8.44348179452	-10.8889725111	0.827009107605	0.132759490234
258.0	2572872.0	129.0	17782.0	2572872.0	4000000.0	4.0	5.0	2.09	1.97	1.07	0.04	6.18	0.349999999999	0.69	0.11	7.87	0.450000000001	2.15	1.43	0.400000000001	AAA248.CD3.location-b.X22.Y17.tile.tissue.png	242	1	2000	242	b67a62e40743ea1570255b5c0bf1391c	0	0	0	0	0	0	0	0	0	0	0	0	0	/home/dhl_ec/bnelissen/Slides/CD3_manuscript/CD3_slides/AAA248.CD3.location-b/AAA248.CD3.location-b.run1	255	0.7	0.06	0.7	0.06	-9.1007197833	-12.3151969064	1.93718922311	1.21656828125
0.0	237495.0	0.0	5226.0	237495.0	4000000.0	0.0	4.0	2.54	2.07	1.07	0.0500000000002	6.84	0.43	0.79	0.19	5.64	0.13	1.96	1.44	0.5	AAA248.CD3.location-b.X22.Y18.tile.tissue.png	243	1	2000	243	bed5e2fe790bdf6b1be1372fcfd1adee	0	0	0	0	0	0	0	0	0	0	0	0	0	/home/dhl_ec/bnelissen/Slides/CD3_manuscript/CD3_slides/AAA248.CD3.location-b/AAA248.CD3.location-b.run1	255	0.7	0.06	0.7	0.06	0.0	-12.534659022	0.719148232068	1.84808161328
65.0	1976223.0	39.0	7511.0	1976223.0	4000000.0	1.0	1.0	2.55	1.88	1.67	0.0700000000006	8.78	0.35	0.71	0.129999999999	7.44	0.45	3.4	2.43	0.52	AAA248.CD3.location-b.X22.Y2.tile.tissue.png	244	1	2000	244	8ffb7892c36e1d8b9fcee21496085f52	0	0	0	0	0	0	0	0	0	0	0	0	0	/home/dhl_ec/bnelissen/Slides/CD3_manuscript/CD3_slides/AAA248.CD3.location-b/AAA248.CD3.location-b.run1	255	0.7	0.06	0.7	0.06	-7.68066711007	-11.0737669768	0.540247130133	0.735055441406
894.0	4000000.0	274.0	7996.0	4000000.0	4000000.0	5.0	1.0	3.36	1.51	1.07	0.0499999999993	6.12	0.29	0.679999999999	0.0500000000002	9.2	0.349999999999	2.04	1.44	0.389999999999	AAA248.CD3.location-b.X22.Y3.tile.tissue.png	245	1	2000	245	cb58a478ed4e5988e1492181d9f8bf0e	0	0	0	0	0	0	0	0	0	0	0	0	0	/home/dhl_ec/bnelissen/Slides/CD3_manuscript/CD3_slides/AAA248.CD3.location-b/AAA248.CD3.location-b.run1	255	0.7	0.06	0.7	0.06	-8.35676841026	0.0	0.172552840613	0.0459157304687
266.0	4000000.0	134.0	7996.0	4000000.0	4000000.0	4.0	1.0	2.0	2.21	1.06	0.0400000000009	5.6	0.280000000001	0.67	0.0500000000002	9.0	0.349999999999	2.05	1.43	0.61	AAA248.CD3.location-b.X22.Y4.tile.tissue.png	246	1	2000	246	f8b05f546548c937e4c9ba7b652d3368	0	0	0	0	0	0	0	0	0	0	0	0	0	/home/dhl_ec/bnelissen/Slides/CD3_manuscript/CD3_slides/AAA248.CD3.location-b/AAA248.CD3.location-b.run1	255	0.7	0.06	0.7	0.06	-8.01282180449	0.0	0.125653756205	0.0209474433594
0.0	4000000.0	0.0	7996.0	4000000.0	4000000.0	0.0	1.0	1.97	2.21	1.06	0.0500000000002	5.34	0.29	0.670000000001	0.0500000000002	8.44	0.280000000001	2.05	1.43	0.82	AAA248.CD3.location-b.X22.Y5.tile.tissue.png	247	1	2000	247	cdc3636dcf0c33aed0a1d598cf61a781	0	0	0	0	0	0	0	0	0	0	0	0	0	/home/dhl_ec/bnelissen/Slides/CD3_manuscript/CD3_slides/AAA248.CD3.location-b/AAA248.CD3.location-b.run1	255	0.7	0.06	0.7	0.06	-7.90638766346	0.0	0.114384876814	0.0172298613281
443.0	4000000.0	131.0	7996.0	4000000.0	4000000.0	4.0	1.0	1.77	2.33	1.06	0.0500000000002	5.79	0.29	0.68	0.0500000000002	8.98	0.360000000001	2.03	2.4	1.63	AAA248.CD3.location-b.X22.Y6.tile.tissue.png	248	1	2000	248	981f3ce7766dbe380738dbd272f63c00	0	0	0	0	0	0	0	0	0	0	0	0	0	/home/dhl_ec/bnelissen/Slides/CD3_manuscript/CD3_slides/AAA248.CD3.location-b/AAA248.CD3.location-b.run1	255	0.7	0.06	0.7	0.06	-7.95316033028	-10.9504121393	0.18169403801	0.0365723724654
93.0	3974676.0	42.0	9263.0	3974676.0	4000000.0	1.0	1.0	2.15	1.26	1.67	0.0599999999995	8.57	0.349999999999	0.669999999999	0.0599999999995	8.8	0.349999999999	2.04	1.44	1.27	AAA248.CD3.location-b.X22.Y7.tile.tissue.png	249	1	2000	249	cc7b029297e6ab55232a6040c21ef458	0	0	0	0	0	0	0	0	0	0	0	0	0	/home/dhl_ec/bnelissen/Slides/CD3_manuscript/CD3_slides/AAA248.CD3.location-b/AAA248.CD3.location-b.run1	255	0.7	0.06	0.7	0.06	-8.20649093116	-11.4132520828	0.309070008651	0.0703193105469
0.0	3832937.0	0.0	11668.0	3832937.0	4000000.0	0.0	1.0	1.99	1.28	1.06	0.04	6.07	0.35	0.68	0.0600000000004	8.36	0.27	2.09	1.45	0.56	AAA248.CD3.location-b.X22.Y8.tile.tissue.png	250	1	2000	250	7f3790e5b1ddfb4891d736d37246b5c4	0	0	0	0	0	0	0	0	0	0	0	0	0	/home/dhl_ec/bnelissen/Slides/CD3_manuscript/CD3_slides/AAA248.CD3.location-b/AAA248.CD3.location-b.run1	255	0.7	0.06	0.7	0.06	-8.35839624708	-11.8739209809	0.910127028808	0.228680742188
0.0	3984927.0	0.0	8267.0	3984927.0	4000000.0	0.0	1.0	3.36	1.9	1.06	0.0500000000002	7.1	0.54	1.18	0.0700000000006	8.95	0.48	3.27	2.4	0.66	AAA248.CD3.location-b.X22.Y9.tile.tissue.png	251	1	2000	251	01709c5ec481215ca6312c55d4b61177	0	0	0	0	0	0	0	0	0	0	0	0	0	/home/dhl_ec/bnelissen/Slides/CD3_manuscript/CD3_slides/AAA248.CD3.location-b/AAA248.CD3.location-b.run1	255	0.7	0.06	0.7	0.06	-8.65839223277	-11.4244801451	0.685528085455	0.126082890625
0.0	4000000.0	0.0	7996.0	4000000.0	4000000.0	0.0	1.0	2.44	1.43	1.07	0.04	5.67	0.27	0.679999999999	0.0500000000002	8.56	0.27	2.05	1.43	0.38	AAA248.CD3.location-b.X23.Y10.tile.tissue.png	252	1	2000	252	b281ed9d7668888ebd102176b6dbf551	0	0	0	0	0	0	0	0	0	0	0	0	0	/home/dhl_ec/bnelissen/Slides/CD3_manuscript/CD3_slides/AAA248.CD3.location-b/AAA248.CD3.location-b.run1	255	0.7	0.06	0.7	0.06	-5.91875373871	0.0	0.124447899166	0.0321136699219
0.0	3999885.0	0.0	8012.0	3999885.0	4000000.0	0.0	1.0	1.3	2.95	1.09	0.04	7.31	0.52	1.15	0.0699999999997	10.0	0.280000000001	2.04	1.44	0.549999999999	AAA248.CD3.location-b.X23.Y11.tile.tissue.png	253	1	2000	253	faa26b38b1ed2f422fc186c000f132ae	0	0	0	0	0	0	0	0	0	0	0	0	0	/home/dhl_ec/bnelissen/Slides/CD3_manuscript/CD3_slides/AAA248.CD3.location-b/AAA248.CD3.location-b.run1	255	0.7	0.06	0.7	0.06	-8.31519424635	-12.0225863794	0.217478709536	0.0651212036133
0.0	3999590.0	0.0	8146.0	3999590.0	4000000.0	0.0	1.0	1.43	1.24	1.1	0.0499999999993	8.37	0.35	0.68	0.0600000000004	8.62	0.280000000001	2.06	1.43	0.39	AAA248.CD3.location-b.X23.Y12.tile.tissue.png	254	1	2000	254	6561ebd6cb660f3758f20caec5519add	0	0	0	0	0	0	0	0	0	0	0	0	0	/home/dhl_ec/bnelissen/Slides/CD3_manuscript/CD3_slides/AAA248.CD3.location-b/AAA248.CD3.location-b.run1	255	0.7	0.06	0.7	0.06	-6.94263311447	-10.9642540108	0.239426711573	0.0583055761397
681.0	3992048.0	193.0	9628.0	3992048.0	4000000.0	4.0	1.0	0.859999999999	1.13	1.06	0.0499999999993	6.27	0.35	0.679999999999	0.0599999999995	9.22	0.34	2.06	1.43	0.39	AAA248.CD3.location-b.X23.Y13.tile.tissue.png	255	1	2000	255	6e794de728cfea2aaa3f4cbd7ed4741a	0	0	0	0	0	0	0	0	0	0	0	0	0	/home/dhl_ec/bnelissen/Slides/CD3_manuscript/CD3_slides/AAA248.CD3.location-b/AAA248.CD3.location-b.run1	255	0.7	0.06	0.7	0.06	-7.62361712658	-10.8208079176	0.343831219558	0.0447073685913
0.0	3994223.0	0.0	9066.0	3994223.0	4000000.0	0.0	1.0	1.12	1.74	1.06	0.04	6.64	0.34	0.67	0.0600000000004	8.55	0.28	2.06	1.44	0.379999999999	AAA248.CD3.location-b.X23.Y14.tile.tissue.png	256	1	2000	256	38e4a91883f32f3f535b2b8537f63e5f	0	0	0	0	0	0	0	0	0	0	0	0	0	/home/dhl_ec/bnelissen/Slides/CD3_manuscript/CD3_slides/AAA248.CD3.location-b/AAA248.CD3.location-b.run1	255	0.7	0.06	0.7	0.06	-7.52877756432	-11.5008013405	0.282206155434	0.0470300932922
1762.0	3997247.0	641.0	8085.0	3997247.0	4000000.0	12.0	1.0	0.84	1.13	1.07	0.04	6.37	0.53	1.15	0.0799999999999	12.94	0.529999999999	3.12	2.4	0.62	AAA248.CD3.location-b.X23.Y15.tile.tissue.png	257	1	2000	257	f23c5229f734152064de169a05b9b4cf	0	0	0	0	0	0	0	0	0	0	0	0	0	/home/dhl_ec/bnelissen/Slides/CD3_manuscript/CD3_slides/AAA248.CD3.location-b/AAA248.CD3.location-b.run1	255	0.7	0.06	0.7	0.06	-8.34005534281	-11.4847550772	0.636058700645	0.124634681641
468.0	3772547.0	149.0	13315.0	3772547.0	4000000.0	2.0	1.0	0.85	1.31	1.07	0.0499999999993	10.48	0.59	1.26	0.0900000000001	12.95	0.54	3.26	2.31	0.61	AAA248.CD3.location-b.X23.Y16.tile.tissue.png	258	1	2000	258	046e963a2a70071a8a44a75d81cbc993	0	0	0	0	0	0	0	0	0	0	0	0	0	/home/dhl_ec/bnelissen/Slides/CD3_manuscript/CD3_slides/AAA248.CD3.location-b/AAA248.CD3.location-b.run1	255	0.7	0.06	0.7	0.06	-8.84980932658	-11.9162683639	1.3242262316	0.29268271875
379.0	3241109.0	203.0	21701.0	3241109.0	4000000.0	5.0	11.0	1.1	1.66	1.68	0.0599999999995	8.97	0.6	1.26	0.13	12.52	0.49	3.28	2.23	0.599999999999	AAA248.CD3.location-b.X23.Y17.tile.tissue.png	259	1	2000	259	c13c9e285a35235ff9b2fe423a25c688	0	0	0	0	0	0	0	0	0	0	0	0	0	/home/dhl_ec/bnelissen/Slides/CD3_manuscript/CD3_slides/AAA248.CD3.location-b/AAA248.CD3.location-b.run1	255	0.7	0.06	0.7	0.06	-9.06841262386	-12.0461557737	2.02488694977	0.666058554687
0.0	148711.0	0.0	4952.0	148711.0	4000000.0	0.0	4.0	1.02	2.04	1.69	0.0700000000006	9.22	0.53	1.35	0.29	8.95	0.139999999999	1.99	1.44	0.340000000001	AAA248.CD3.location-b.X23.Y18.tile.tissue.png	260	1	2000	260	ab800db270df4c65f7c3317a8ade08fa	0	0	0	0	0	0	0	0	0	0	0	0	0	/home/dhl_ec/bnelissen/Slides/CD3_manuscript/CD3_slides/AAA248.CD3.location-b/AAA248.CD3.location-b.run1	255	0.7	0.06	0.7	0.06	-8.61328460182	-12.4255015767	2.5933301172	1.08542299902
0.0	1302339.0	0.0	6324.0	1302339.0	4000000.0	0.0	2.0	0.95	1.51	1.06	0.0499999999993	6.19	0.349999999999	0.72	0.16	6.92	0.28	3.19	2.22	0.539999999999	AAA248.CD3.location-b.X23.Y2.tile.tissue.png	261	1	2000	261	0bad32389529ad187b878d62f5f0c23d	0	0	0	0	0	0	0	0	0	0	0	0	0	/home/dhl_ec/bnelissen/Slides/CD3_manuscript/CD3_slides/AAA248.CD3.location-b/AAA248.CD3.location-b.run1	255	0.7	0.06	0.7	0.06	-7.27305598511	-11.1500949418	0.489430969866	0.981123384766
0.0	3999995.0	0.0	7998.0	3999995.0	4000000.0	0.0	1.0	1.08	1.7	1.67	0.0599999999995	8.54	0.530000000001	1.23	0.0700000000006	12.28	0.429999999999	3.15	2.29	0.58	AAA248.CD3.location-b.X23.Y3.tile.tissue.png	262	1	2000	262	cee14513c0aaa877e6efe0310ce165f6	0	0	0	0	0	0	0	0	0	0	0	0	0	/home/dhl_ec/bnelissen/Slides/CD3_manuscript/CD3_slides/AAA248.CD3.location-b/AAA248.CD3.location-b.run1	255	0.7	0.06	0.7	0.06	-7.78698032262	-8.54424542449	0.14460566806	0.0239004063416
557.0	4000000.0	193.0	7996.0	4000000.0	4000000.0	5.0	1.0	1.07	1.15	1.06	0.0500000000002	5.93	0.29	0.670000000001	0.04	8.94	0.35	2.04	1.63	0.580000000001	AAA248.CD3.location-b.X23.Y4.tile.tissue.png	263	1	2000	263	6049fbb87a1640c44a8b0161936b7e4d	0	0	0	0	0	0	0	0	0	0	0	0	0	/home/dhl_ec/bnelissen/Slides/CD3_manuscript/CD3_slides/AAA248.CD3.location-b/AAA248.CD3.location-b.run1	255	0.7	0.06	0.7	0.06	-8.36745007334	-10.486906667	0.127263391298	0.0264712003462
70.0	4000000.0	39.0	7996.0	4000000.0	4000000.0	1.0	1.0	1.15	1.96	1.7	0.0599999999995	7.93	0.440000000001	1.12	0.0600000000004	9.51	0.349999999999	2.05	1.43	0.389999999999	AAA248.CD3.location-b.X23.Y5.tile.tissue.png	264	1	2000	264	2dc875a5ee3bbde6e6f69f755390ce1b	0	0	0	0	0	0	0	0	0	0	0	0	0	/home/dhl_ec/bnelissen/Slides/CD3_manuscript/CD3_slides/AAA248.CD3.location-b/AAA248.CD3.location-b.run1	255	0.7	0.06	0.7	0.06	-7.89882927511	0.0	0.103320130496	0.0167442714844
0.0	4000000.0	0.0	7996.0	4000000.0	4000000.0	0.0	1.0	0.910000000001	1.91	1.07	0.0499999999993	6.04	0.28	0.68	0.0500000000002	8.74	0.27	2.05	1.43	0.92	AAA248.CD3.location-b.X23.Y6.tile.tissue.png	265	1	2000	265	8c2ef8ed0dea162f5f6303c29a4a0c58	0	0	0	0	0	0	0	0	0	0	0	0	0	/home/dhl_ec/bnelissen/Slides/CD3_manuscript/CD3_slides/AAA248.CD3.location-b/AAA248.CD3.location-b.run1	255	0.7	0.06	0.7	0.06	-7.15080304571	-8.44614637462	0.128345423205	0.0204241171878
495.0	4000000.0	235.0	7996.0	4000000.0	4000000.0	6.0	1.0	1.39	2.11	1.72	0.0699999999997	8.64	0.49	1.17	0.0600000000004	12.51	0.53	3.12	2.24	0.799999999999	AAA248.CD3.location-b.X23.Y7.tile.tissue.png	266	1	2000	266	4f42fea1a12301b0547f7e1713b696cb	0	0	0	0	0	0	0	0	0	0	0	0	0	/home/dhl_ec/bnelissen/Slides/CD3_manuscript/CD3_slides/AAA248.CD3.location-b/AAA248.CD3.location-b.run1	255	0.7	0.06	0.7	0.06	-8.47812497711	-11.0361120045	0.265167043311	0.0443299402736
213.0	3998340.0	68.0	8088.0	3998340.0	4000000.0	1.0	1.0	2.08	3.1	1.08	0.0500000000002	5.89	0.52	1.12	0.0700000000006	12.59	0.53	3.13	2.21	0.59	AAA248.CD3.location-b.X23.Y8.tile.tissue.png	267	1	2000	267	3611506d5d90a1b939dc88f12697cdac	0	0	0	0	0	0	0	0	0	0	0	0	0	/home/dhl_ec/bnelissen/Slides/CD3_manuscript/CD3_slides/AAA248.CD3.location-b/AAA248.CD3.location-b.run1	255	0.7	0.06	0.7	0.06	-8.9026353483	-11.5042140718	0.425998450539	0.0849302929535
0.0	4000000.0	0.0	7996.0	4000000.0	4000000.0	0.0	1.0	3.2	1.9	1.06	0.0500000000002	5.81	0.440000000001	1.12	0.0599999999995	12.14	0.43	3.14	2.23	0.6	AAA248.CD3.location-b.X23.Y9.tile.tissue.png	268	1	2000	268	039ff2ec84df6538ee8919073f2544c6	0	0	0	0	0	0	0	0	0	0	0	0	0	/home/dhl_ec/bnelissen/Slides/CD3_manuscript/CD3_slides/AAA248.CD3.location-b/AAA248.CD3.location-b.run1	255	0.7	0.06	0.7	0.06	-7.85493413306	-11.8292077579	0.225704518315	0.0328107499542
0.0	3999035.0	0.0	8164.0	3999035.0	4000000.0	0.0	1.0	1.39	3.25	1.08	0.0500000000002	6.03	0.34	0.68	0.0600000000004	8.42	0.27	2.05	1.43	0.639999999999	AAA248.CD3.location-b.X24.Y10.tile.tissue.png	269	1	2000	269	3bbfcbb89f9368f86389a65fc19dd8d5	0	0	0	0	0	0	0	0	0	0	0	0	0	/home/dhl_ec/bnelissen/Slides/CD3_manuscript/CD3_slides/AAA248.CD3.location-b/AAA248.CD3.location-b.run1	255	0.7	0.06	0.7	0.06	-7.33280162714	-10.9363785196	0.352669553828	0.0414946316032
0.0	4000000.0	0.0	7996.0	4000000.0	4000000.0	0.0	1.0	3.08	2.08	1.06	0.04	6.36	0.28	0.669999999999	0.0500000000002	8.61	0.44	3.3	2.31	0.52	AAA248.CD3.location-b.X24.Y11.tile.tissue.png	270	1	2000	270	0660de1838e3646bab1c41a105621c4d	0	0	0	0	0	0	0	0	0	0	0	0	0	/home/dhl_ec/bnelissen/Slides/CD3_manuscript/CD3_slides/AAA248.CD3.location-b/AAA248.CD3.location-b.run1	255	0.7	0.06	0.7	0.06	-6.91608272078	-11.3672167859	0.261094033291	0.036053125885
1364.0	3992475.0	585.0	9415.0	3992475.0	4000000.0	16.0	1.0	2.22	2.0	1.72	0.0600000000004	9.1	0.54	1.12	0.0700000000006	12.58	0.52	3.15	2.23	0.58	AAA248.CD3.location-b.X24.Y12.tile.tissue.png	271	1	2000	271	e4e545d2ee078e8660909ca38e1f4d23	0	0	0	0	0	0	0	0	0	0	0	0	0	/home/dhl_ec/bnelissen/Slides/CD3_manuscript/CD3_slides/AAA248.CD3.location-b/AAA248.CD3.location-b.run1	255	0.7	0.06	0.7	0.06	-7.90863544101	-11.5117956791	0.977010027575	0.168636541016
5357.0	3977962.0	1763.0	10907.0	3977962.0	4000000.0	35.0	2.0	1.39	2.67	1.69	0.0599999999995	8.64	0.53	1.15	0.0799999999999	13.07	0.589999999999	3.16	2.23	0.589999999999	AAA248.CD3.location-b.X24.Y13.tile.tissue.png	272	1	2000	272	2c20b6cfd37f3c4ee66d616753415d9b	0	0	0	0	0	0	0	0	0	0	0	0	0	/home/dhl_ec/bnelissen/Slides/CD3_manuscript/CD3_slides/AAA248.CD3.location-b/AAA248.CD3.location-b.run1	255	0.7	0.06	0.7	0.06	-8.4756851055	-11.4158545441	1.0488101609	0.131306787109
0.0	3999363.0	0.0	8148.0	3999363.0	4000000.0	0.0	1.0	1.53	3.47	1.12	0.0500000000002	6.72	0.35	0.66	0.0600000000004	7.6	0.27	2.05	1.44	0.389999999999	AAA248.CD3.location-b.X24.Y14.tile.tissue.png	273	1	2000	273	a5db46861b67892bf47eb6ecf77e8303	0	0	0	0	0	0	0	0	0	0	0	0	0	/home/dhl_ec/bnelissen/Slides/CD3_manuscript/CD3_slides/AAA248.CD3.location-b/AAA248.CD3.location-b.run1	255	0.7	0.06	0.7	0.06	0.0	-11.6296841806	0.680791416033	0.0477498855286
446.0	3995460.0	234.0	8564.0	3995460.0	4000000.0	7.0	1.0	2.59	2.64	1.11	0.0500000000002	6.55	0.53	1.19	0.0699999999997	12.57	0.540000000001	3.22	2.29	0.599999999999	AAA248.CD3.location-b.X24.Y15.tile.tissue.png	274	1	2000	274	50fb7605192210d81f530c6b7935210a	0	0	0	0	0	0	0	0	0	0	0	0	0	/home/dhl_ec/bnelissen/Slides/CD3_manuscript/CD3_slides/AAA248.CD3.location-b/AAA248.CD3.location-b.run1	255	0.7	0.06	0.7	0.06	-8.5994847421	-11.0630330096	1.00716815573	0.135330928711
5283.0	3930219.0	2191.0	11062.0	3930219.0	4000000.0	46.0	2.0	1.14	1.93	1.48	0.0599999999995	8.78	0.530000000001	1.14	0.0799999999999	9.65	0.52	3.15	1.86	0.61	AAA248.CD3.location-b.X24.Y16.tile.tissue.png	275	1	2000	275	8241d8d06fccad82fc2a03009bc7270f	0	0	0	0	0	0	0	0	0	0	0	0	0	/home/dhl_ec/bnelissen/Slides/CD3_manuscript/CD3_slides/AAA248.CD3.location-b/AAA248.CD3.location-b.run1	255	0.7	0.06	0.7	0.06	-8.65082351747	-12.2628343202	1.11007081068	0.312484556641
419.0	3514651.0	237.0	24045.0	3514651.0	4000000.0	6.0	5.0	1.13	1.72	1.67	0.0599999999995	8.63	0.55	1.13	0.1	12.13	0.49	3.19	2.39	0.66	AAA248.CD3.location-b.X24.Y17.tile.tissue.png	276	1	2000	276	694ed9395ba1e48b42b71d6a1b5c727c	0	0	0	0	0	0	0	0	0	0	0	0	0	/home/dhl_ec/bnelissen/Slides/CD3_manuscript/CD3_slides/AAA248.CD3.location-b/AAA248.CD3.location-b.run1	255	0.7	0.06	0.7	0.06	-9.28691880761	-12.1378479097	2.14306194026	0.58460578125
0.0	320493.0	0.0	7770.0	320493.0	4000000.0	0.0	6.0	1.22	2.12	1.7	0.0699999999997	9.55	0.530000000001	1.32	0.310000000001	9.04	0.23	3.17	2.27	0.52	AAA248.CD3.location-b.X24.Y18.tile.tissue.png	277	1	2000	277	a37f41a345da23d56b2cd4bc20c7134d	0	0	0	0	0	0	0	0	0	0	0	0	0	/home/dhl_ec/bnelissen/Slides/CD3_manuscript/CD3_slides/AAA248.CD3.location-b/AAA248.CD3.location-b.run1	255	0.7	0.06	0.7	0.06	-8.54397483074	-11.9451745271	2.46655531467	1.21092481934
75.0	208575.0	42.0	5554.0	208575.0	4000000.0	1.0	4.0	1.0	1.43	1.07	0.0599999999995	7.07	0.35	0.780000000001	0.199999999999	6.51	0.209999999999	1.97	1.44	0.33	AAA248.CD3.location-b.X24.Y2.tile.tissue.png	278	1	2000	278	0643bd9e09002f9f5fcc7983f4244913	0	0	0	0	0	0	0	0	0	0	0	0	0	/home/dhl_ec/bnelissen/Slides/CD3_manuscript/CD3_slides/AAA248.CD3.location-b/AAA248.CD3.location-b.run1	255	0.7	0.06	0.7	0.06	-8.63680550745	-11.9038227143	1.25953988405	1.57192898242
91.0	3958986.0	46.0	8879.0	3958986.0	4000000.0	1.0	1.0	1.04	2.04	1.07	0.0499999999993	6.09	0.34	0.67	0.0599999999995	8.93	0.41	2.11	1.43	0.380000000001	AAA248.CD3.location-b.X24.Y3.tile.tissue.png	279	1	2000	279	27c2990c9071cdeb7055cd0540f1f878	0	0	0	0	0	0	0	0	0	0	0	0	0	/home/dhl_ec/bnelissen/Slides/CD3_manuscript/CD3_slides/AAA248.CD3.location-b/AAA248.CD3.location-b.run1	255	0.7	0.06	0.7	0.06	-8.30219621368	-11.1780388898	0.380712035812	0.114727550781
0.0	4000000.0	0.0	7996.0	4000000.0	4000000.0	0.0	1.0	0.889999999999	2.09	1.07	0.0500000000011	5.97	0.280000000001	0.670000000002	0.0500000000011	8.75	0.280000000001	2.04	1.44	0.380000000001	AAA248.CD3.location-b.X24.Y4.tile.tissue.png	280	1	2000	280	765c20eb09f70c16a9ac7c3928baceff	0	0	0	0	0	0	0	0	0	0	0	0	0	/home/dhl_ec/bnelissen/Slides/CD3_manuscript/CD3_slides/AAA248.CD3.location-b/AAA248.CD3.location-b.run1	255	0.7	0.06	0.7	0.06	-7.87444861156	-11.2264110841	0.188733320063	0.0233330032425
124.0	4000000.0	52.0	7996.0	4000000.0	4000000.0	1.0	1.0	0.92	1.79	1.07	0.0500000000011	5.59	0.439999999999	1.12	0.0599999999995	13.08	0.530000000001	3.11	2.24	0.65	AAA248.CD3.location-b.X24.Y5.tile.tissue.png	281	1	2000	281	a248790d2669613f0a1a74c8417bb632	0	0	0	0	0	0	0	0	0	0	0	0	0	/home/dhl_ec/bnelissen/Slides/CD3_manuscript/CD3_slides/AAA248.CD3.location-b/AAA248.CD3.location-b.run1	255	0.7	0.06	0.7	0.06	-8.08085348044	0.0	0.133120841837	0.021834796875
65.0	3999854.0	34.0	8020.0	3999854.0	4000000.0	1.0	1.0	1.2	2.05	1.06	0.0499999999993	5.9	0.35	0.679999999998	0.0600000000013	8.84	0.34	2.04	1.43	1.47	AAA248.CD3.location-b.X24.Y6.tile.tissue.png	282	1	2000	282	27cff28906b6f5ae14b76909c97141a1	0	0	0	0	0	0	0	0	0	0	0	0	0	/home/dhl_ec/bnelissen/Slides/CD3_manuscript/CD3_slides/AAA248.CD3.location-b/AAA248.CD3.location-b.run1	255	0.7	0.06	0.7	0.06	-7.83087399688	-11.4459264336	0.17054914361	0.0300725380912
0.0	3999554.0	0.0	8047.0	3999554.0	4000000.0	0.0	1.0	3.24	2.95	1.08	0.0500000000011	6.08	0.52	1.22	0.0799999999999	12.58	0.43	3.43	2.39	0.58	AAA248.CD3.location-b.X24.Y7.tile.tissue.png	283	1	2000	283	eeeb0258bf0582736a9688db095bb5b0	0	0	0	0	0	0	0	0	0	0	0	0	0	/home/dhl_ec/bnelissen/Slides/CD3_manuscript/CD3_slides/AAA248.CD3.location-b/AAA248.CD3.location-b.run1	255	0.7	0.06	0.7	0.06	-8.12893723604	-11.6289802788	0.269932089685	0.0527010762248
0.0	4000000.0	0.0	7996.0	4000000.0	4000000.0	0.0	1.0	4.03	2.25	1.06	0.0400000000009	5.92	0.439999999999	1.12	0.0599999999995	11.94	0.43	3.14	2.22	0.579999999998	AAA248.CD3.location-b.X24.Y8.tile.tissue.png	284	1	2000	284	c0c8cd648584653b31f96a7bf0b83384	0	0	0	0	0	0	0	0	0	0	0	0	0	/home/dhl_ec/bnelissen/Slides/CD3_manuscript/CD3_slides/AAA248.CD3.location-b/AAA248.CD3.location-b.run1	255	0.7	0.06	0.7	0.06	-8.09832893564	-12.1995631397	0.313869507672	0.052670720004
0.0	3996000.0	0.0	8091.0	3996000.0	4000000.0	0.0	1.0	3.45	1.66	1.68	0.0500000000011	5.85	0.34	0.68	0.0599999999995	8.46	0.269999999999	3.16	2.21	0.59	AAA248.CD3.location-b.X24.Y9.tile.tissue.png	285	1	2000	285	a4dae0136e6c001d4274575854d808de	0	0	0	0	0	0	0	0	0	0	0	0	0	/home/dhl_ec/bnelissen/Slides/CD3_manuscript/CD3_slides/AAA248.CD3.location-b/AAA248.CD3.location-b.run1	255	0.7	0.06	0.7	0.06	-7.66489632446	-11.0619943062	0.333343831277	0.039973368988
108.0	3999498.0	44.0	8093.0	3999498.0	4000000.0	1.0	1.0	2.28	2.26	1.06	0.0499999999993	5.9	0.34	1.18	0.0699999999997	10.09	0.35	2.03	1.43	0.560000000001	AAA248.CD3.location-b.X25.Y10.tile.tissue.png	286	1	2000	286	0d2cbd8611072a547c00f993f22bc7d9	0	0	0	0	0	0	0	0	0	0	0	0	0	/home/dhl_ec/bnelissen/Slides/CD3_manuscript/CD3_slides/AAA248.CD3.location-b/AAA248.CD3.location-b.run1	255	0.7	0.06	0.7	0.06	-8.17021497105	-11.3279980022	0.350789638123	0.0308731933594
75.0	3999988.0	46.0	8016.0	3999988.0	4000000.0	1.0	1.0	3.43	2.4	1.06	0.0399999999991	6.66	0.359999999999	0.67	0.0599999999995	8.84	0.349999999999	2.04	1.44	0.540000000001	AAA248.CD3.location-b.X25.Y11.tile.tissue.png	287	1	2000	287	439361a72c7d8d86cf1efd76baf0c33d	0	0	0	0	0	0	0	0	0	0	0	0	0	/home/dhl_ec/bnelissen/Slides/CD3_manuscript/CD3_slides/AAA248.CD3.location-b/AAA248.CD3.location-b.run1	255	0.7	0.06	0.7	0.06	-7.40846124409	-11.2328347472	0.596983088075	0.0637874094238
262.0	3997721.0	146.0	8498.0	3997721.0	4000000.0	3.0	1.0	2.98	1.7	1.06	0.0499999999993	5.96	0.34	0.68	0.0600000000013	8.8	0.35	2.05	1.43	0.379999999997	AAA248.CD3.location-b.X25.Y12.tile.tissue.png	288	1	2000	288	730e5489f60ad7d84d65c0d59866ec78	0	0	0	0	0	0	0	0	0	0	0	0	0	/home/dhl_ec/bnelissen/Slides/CD3_manuscript/CD3_slides/AAA248.CD3.location-b/AAA248.CD3.location-b.run1	255	0.7	0.06	0.7	0.06	-7.45073917476	-11.6800382851	0.70398667526	0.10011705542
1719.0	3982617.0	802.0	10698.0	3982617.0	4000000.0	17.0	1.0	1.85	2.63	1.08	0.0499999999993	6.1	0.34	0.68	0.0600000000013	8.74	0.35	2.04	1.43	0.379999999999	AAA248.CD3.location-b.X25.Y13.tile.tissue.png	289	1	2000	289	bb98ee0c1ce004586c64b57c8aeb80fe	0	0	0	0	0	0	0	0	0	0	0	0	0	/home/dhl_ec/bnelissen/Slides/CD3_manuscript/CD3_slides/AAA248.CD3.location-b/AAA248.CD3.location-b.run1	255	0.7	0.06	0.7	0.06	-7.31678897393	-11.2830665544	0.581976066896	0.0779145701294
0.0	3999867.0	0.0	8012.0	3999867.0	4000000.0	0.0	1.0	2.91	2.31	1.08	0.0399999999991	6.16	0.339999999998	0.66	0.0599999999995	8.76	0.440000000001	3.43	2.46	0.649999999998	AAA248.CD3.location-b.X25.Y14.tile.tissue.png	290	1	2000	290	119d1076ae7608df370685cbb739eee3	0	0	0	0	0	0	0	0	0	0	0	0	0	/home/dhl_ec/bnelissen/Slides/CD3_manuscript/CD3_slides/AAA248.CD3.location-b/AAA248.CD3.location-b.run1	255	0.7	0.06	0.7	0.06	-7.44619993365	-11.5368532994	0.440062112443	0.0399317281189
236.0	3497550.0	113.0	14623.0	3497550.0	4000000.0	3.0	3.0	1.1	1.37	1.07	0.0499999999993	6.6	0.34	0.690000000001	0.0699999999997	8.69	0.360000000001	2.08	1.44	0.379999999999	AAA248.CD3.location-b.X25.Y15.tile.tissue.png	291	1	2000	291	14e9e76e1116750335b3b09549d8a523	0	0	0	0	0	0	0	0	0	0	0	0	0	/home/dhl_ec/bnelissen/Slides/CD3_manuscript/CD3_slides/AAA248.CD3.location-b/AAA248.CD3.location-b.run1	255	0.7	0.06	0.7	0.06	-8.68063889294	-11.9126728971	1.38860596795	0.329985125
18624.0	3148167.0	6160.0	15291.0	3148167.0	4000000.0	125.0	3.0	1.97	2.25	1.12	0.0399999999991	6.88	0.360000000001	0.679999999998	0.0900000000001	8.34	0.309999999999	2.13	1.43	0.640000000001	AAA248.CD3.location-b.X25.Y16.tile.tissue.png	292	1	2000	292	631db9b0fb3bf331845b9dce2476b8c7	0	0	0	0	0	0	0	0	0	0	0	0	0	/home/dhl_ec/bnelissen/Slides/CD3_manuscript/CD3_slides/AAA248.CD3.location-b/AAA248.CD3.location-b.run1	255	0.7	0.0880730466242	0.7	0.0880730466242	-8.45935293879	-12.5533294683	1.29095183158	0.89024515625
1332.0	2648618.0	670.0	21093.0	2648618.0	4000000.0	16.0	5.0	2.51	1.5	1.84	0.0699999999997	9.86	0.599999999999	1.21	0.17	11.8	0.450000000001	3.21	2.34	0.59	AAA248.CD3.location-b.X25.Y17.tile.tissue.png	293	1	2000	293	cd0eb3476b2543854bdefe97d31f29e1	0	0	0	0	0	0	0	0	0	0	0	0	0	/home/dhl_ec/bnelissen/Slides/CD3_manuscript/CD3_slides/AAA248.CD3.location-b/AAA248.CD3.location-b.run1	255	0.7	0.06	0.7	0.06	-9.36959910452	-12.289492864	3.45749741911	0.844517953125
195.0	4557.0	95.0	462.0	4557.0	4000000.0	1.0	2.0	0.83	1.43	1.28	0.0499999999993	6.39	0.34	0.800000000001	0.209999999999	6.33	0.190000000001	1.94	1.44	0.33	AAA248.CD3.location-b.X25.Y18.tile.tissue.png	294	1	2000	294	2ef954a0b454842d729e0b51f5f35953	0	0	0	0	0	0	0	0	0	0	0	0	0	/home/dhl_ec/bnelissen/Slides/CD3_manuscript/CD3_slides/AAA248.CD3.location-b/AAA248.CD3.location-b.run1	255	0.7	0.06	0.7	0.06	-9.99427691777	-12.3293296195	9.17587297099	0.31701240271
0.0	0.0	0.0	0.0	0.0	4000000.0	0.0	0.0	0.709999999999	0.959999999999	1.1	0.0599999999995	5.27	0.450000000001	1.36	0.199999999999	4.44	0.190000000001	3.05	2.28	0.51	AAA248.CD3.location-b.X25.Y2.tile.tissue.png	295	1	2000	295	63b36f6c09e682a0e0650bc1568e62fa	0	0	0	0	0	0	0	0	0	0	0	0	0	/home/dhl_ec/bnelissen/Slides/CD3_manuscript/CD3_slides/AAA248.CD3.location-b/AAA248.CD3.location-b.run1	255	1.0	0.06	1.0	0.06	0.0	0.0	0.0	1.333130625
0.0	1573299.0	0.0	9927.0	1573299.0	4000000.0	0.0	1.0	1.27	2.0	1.68	0.0699999999997	9.27	0.530000000001	1.19	0.209999999999	9.62	0.289999999999	3.15	2.2	0.560000000001	AAA248.CD3.location-b.X25.Y3.tile.tissue.png	296	1	2000	296	69ebeb3fd0d2a18ddf67876e89d37dbc	0	0	0	0	0	0	0	0	0	0	0	0	0	/home/dhl_ec/bnelissen/Slides/CD3_manuscript/CD3_slides/AAA248.CD3.location-b/AAA248.CD3.location-b.run1	255	0.7	0.06	0.7	0.06	-8.09967560002	-11.5808723232	1.09108851661	1.19753598828
71.0	3999416.0	40.0	8074.0	3999416.0	4000000.0	1.0	1.0	1.07	1.61	1.7	0.0599999999995	8.41	0.529999999999	1.12	0.0699999999997	13.01	0.559999999999	3.29	2.47	0.640000000001	AAA248.CD3.location-b.X25.Y4.tile.tissue.png	297	1	2000	297	ab1b9021e7ff2a4d86aa936f66d8090e	0	0	0	0	0	0	0	0	0	0	0	0	0	/home/dhl_ec/bnelissen/Slides/CD3_manuscript/CD3_slides/AAA248.CD3.location-b/AAA248.CD3.location-b.run1	255	0.7	0.06	0.7	0.06	-7.87417974794	-10.6758023061	0.18789445551	0.0202290318313
90.0	4000000.0	47.0	7996.0	4000000.0	4000000.0	1.0	1.0	1.02	1.37	1.85	0.0599999999995	8.09	0.440000000001	1.12	0.0500000000011	10.14	0.360000000001	2.04	2.22	0.59	AAA248.CD3.location-b.X25.Y5.tile.tissue.png	298	1	2000	298	09a2afbaad91e32ecf14246ae215f0b4	0	0	0	0	0	0	0	0	0	0	0	0	0	/home/dhl_ec/bnelissen/Slides/CD3_manuscript/CD3_slides/AAA248.CD3.location-b/AAA248.CD3.location-b.run1	255	0.7	0.06	0.7	0.06	-7.79862410969	0.0	0.144700793251	0.0202347949219
218.0	4000000.0	97.0	7996.0	4000000.0	4000000.0	2.0	1.0	1.2	2.0	1.69	0.0599999999995	7.89	0.279999999999	0.669999999998	0.0499999999993	9.01	0.35	2.05	1.64	0.57	AAA248.CD3.location-b.X25.Y6.tile.tissue.png	299	1	2000	299	abbc2d05ec26331d47580f13eb1cfc36	0	0	0	0	0	0	0	0	0	0	0	0	0	/home/dhl_ec/bnelissen/Slides/CD3_manuscript/CD3_slides/AAA248.CD3.location-b/AAA248.CD3.location-b.run1	255	0.7	0.06	0.7	0.06	-8.40556713889	-11.1304530935	0.19033703428	0.0340687730775
127.0	4000000.0	66.0	7996.0	4000000.0	4000000.0	2.0	1.0	0.99	1.54	1.07	0.0399999999991	5.87	0.279999999999	0.679999999998	0.0499999999993	8.98	0.360000000001	2.03	1.44	0.480000000001	AAA248.CD3.location-b.X25.Y7.tile.tissue.png	300	1	2000	300	3299a38c93d1f5b30bd314c94a476601	0	0	0	0	0	0	0	0	0	0	0	0	0	/home/dhl_ec/bnelissen/Slides/CD3_manuscript/CD3_slides/AAA248.CD3.location-b/AAA248.CD3.location-b.run1	255	0.7	0.06	0.7	0.06	-8.0448758951	-8.70205378213	0.205055054185	0.0366822070407
77.0	4000000.0	42.0	7996.0	4000000.0	4000000.0	1.0	1.0	1.49	3.17	1.08	0.0499999999993	5.92	0.27	0.68	0.0499999999993	9.0	0.34	2.05	1.44	1.97	AAA248.CD3.location-b.X25.Y8.tile.tissue.png	301	1	2000	301	af785d574fc5ab430282073a19ba9bb2	0	0	0	0	0	0	0	0	0	0	0	0	0	/home/dhl_ec/bnelissen/Slides/CD3_manuscript/CD3_slides/AAA248.CD3.location-b/AAA248.CD3.location-b.run1	255	0.7	0.06	0.7	0.06	-8.33870177406	-11.0710378605	0.217324142064	0.0371715226479
483.0	4000000.0	201.0	7996.0	4000000.0	4000000.0	4.0	1.0	2.24	1.94	1.07	0.0399999999991	6.04	0.279999999999	0.670000000002	0.0500000000011	8.96	0.35	2.08	1.49	0.379999999999	AAA248.CD3.location-b.X25.Y9.tile.tissue.png	302	1	2000	302	5a64ea75e702d1bbd6a077e2dc15e680	0	0	0	0	0	0	0	0	0	0	0	0	0	/home/dhl_ec/bnelissen/Slides/CD3_manuscript/CD3_slides/AAA248.CD3.location-b/AAA248.CD3.location-b.run1	255	0.7	0.06	0.7	0.06	-8.49951968328	-11.1912254241	0.290706795703	0.02479020714
0.0	4000000.0	0.0	7996.0	4000000.0	4000000.0	0.0	1.0	0.889999999999	1.9	1.06	0.0400000000009	5.96	0.280000000001	0.66	0.0500000000011	8.54	0.269999999999	2.06	1.44	0.370000000001	AAA248.CD3.location-b.X26.Y10.tile.tissue.png	303	1	2000	303	d2d5e723d3e495c837e0e36f20709ba9	0	0	0	0	0	0	0	0	0	0	0	0	0	/home/dhl_ec/bnelissen/Slides/CD3_manuscript/CD3_slides/AAA248.CD3.location-b/AAA248.CD3.location-b.run1	255	0.7	0.06	0.7	0.06	-7.41533183413	-10.7286542981	0.248674310745	0.0238913176617
0.0	3992208.0	0.0	8945.0	3992208.0	4000000.0	0.0	1.0	1.14	2.06	1.07	0.0399999999991	6.66	0.35	0.699999999999	0.0500000000011	7.77	0.27	2.06	1.44	0.420000000002	AAA248.CD3.location-b.X26.Y11.tile.tissue.png	304	1	2000	304	e2479599eb9e2d49b04226f943500800	0	0	0	0	0	0	0	0	0	0	0	0	0	/home/dhl_ec/bnelissen/Slides/CD3_manuscript/CD3_slides/AAA248.CD3.location-b/AAA248.CD3.location-b.run1	255	0.7	0.06	0.7	0.06	0.0	-11.531678564	0.636272396128	0.0511646767578
0.0	3997427.0	0.0	8239.0	3997427.0	4000000.0	0.0	1.0	2.9	2.61	1.16	0.0399999999991	6.33	0.34	0.67	0.0599999999995	8.52	0.269999999999	2.28	1.44	0.4	AAA248.CD3.location-b.X26.Y12.tile.tissue.png	305	1	2000	305	3cae5c3a0c63fbfe67d9a93c9abd0f42	0	0	0	0	0	0	0	0	0	0	0	0	0	/home/dhl_ec/bnelissen/Slides/CD3_manuscript/CD3_slides/AAA248.CD3.location-b/AAA248.CD3.location-b.run1	255	0.7	0.06	0.7	0.06	-7.30075992337	-11.4174060022	1.01100414802	0.110109656982
0.0	3999566.0	0.0	8068.0	3999566.0	4000000.0	0.0	1.0	0.870000000001	1.35	1.07	0.0400000000009	6.84	0.35	0.67	0.0600000000013	8.75	0.280000000001	2.05	1.42	0.370000000001	AAA248.CD3.location-b.X26.Y13.tile.tissue.png	306	1	2000	306	75cf4037d5f371adb2be78cdedc51be4	0	0	0	0	0	0	0	0	0	0	0	0	0	/home/dhl_ec/bnelissen/Slides/CD3_manuscript/CD3_slides/AAA248.CD3.location-b/AAA248.CD3.location-b.run1	255	0.7	0.06	0.7	0.06	-7.07402577082	-10.5941587807	0.585180375247	0.0672803825684
0.0	3956308.0	0.0	9704.0	3956308.0	4000000.0	0.0	2.0	1.12	1.47	1.06	0.0500000000011	6.6	0.369999999999	0.810000000001	0.0600000000013	8.51	0.43	3.42	2.38	0.589999999998	AAA248.CD3.location-b.X26.Y14.tile.tissue.png	307	1	2000	307	b3a8c23e1be828d1501242b1ea3a8304	0	0	0	0	0	0	0	0	0	0	0	0	0	/home/dhl_ec/bnelissen/Slides/CD3_manuscript/CD3_slides/AAA248.CD3.location-b/AAA248.CD3.location-b.run1	255	0.7	0.06	0.7	0.06	-7.46097170668	-11.1318198849	0.557995443039	0.0944879726563
76.0	2832579.0	36.0	8888.0	2832579.0	4000000.0	1.0	2.0	1.07	1.45	1.69	0.0599999999995	8.39	0.35	0.710000000001	0.0999999999985	8.38	0.300000000001	2.04	1.44	0.369999999999	AAA248.CD3.location-b.X26.Y15.tile.tissue.png	308	1	2000	308	dfa11f6d1f672363c58405400a0670d4	0	0	0	0	0	0	0	0	0	0	0	0	0	/home/dhl_ec/bnelissen/Slides/CD3_manuscript/CD3_slides/AAA248.CD3.location-b/AAA248.CD3.location-b.run1	255	0.7	0.06	0.7	0.06	-8.18436857946	-11.1125579627	0.817220270272	0.346837035156
3404.0	215773.0	1050.0	4692.0	215773.0	4000000.0	17.0	4.0	0.99	1.57	1.07	0.0499999999993	6.68	0.35	0.719999999999	0.190000000001	6.49	0.209999999999	2.05	1.43	0.34	AAA248.CD3.location-b.X26.Y16.tile.tissue.png	309	1	2000	309	aacb90e673f2ebbdee3d115f57367130	0	0	0	0	0	0	0	0	0	0	0	0	0	/home/dhl_ec/bnelissen/Slides/CD3_manuscript/CD3_slides/AAA248.CD3.location-b/AAA248.CD3.location-b.run1	255	0.7	0.06	0.7	0.06	-8.89317829801	-12.5533882141	1.93406571521	0.603751582031
1957.0	2738061.0	730.0	22350.0	2738061.0	4000000.0	15.0	12.0	1.02	1.6	1.69	0.0600000000013	8.84	0.540000000001	1.15	0.139999999999	11.23	0.460000000001	3.23	2.23	0.580000000002	AAA248.CD3.location-b.X26.Y17.tile.tissue.png	310	1	2000	310	27e8c4f3c4f1c4b64eb7fae6e64b9228	0	0	0	0	0	0	0	0	0	0	0	0	0	/home/dhl_ec/bnelissen/Slides/CD3_manuscript/CD3_slides/AAA248.CD3.location-b/AAA248.CD3.location-b.run1	255	0.7	0.06	0.7	0.06	-8.77373853178	-12.3334056758	1.5561034214	0.814875765625
0.0	1320977.0	0.0	13602.0	1320977.0	4000000.0	0.0	3.0	1.12	1.61	1.68	0.0699999999997	9.59	0.540000000001	1.24	0.220000000001	9.41	0.290000000001	3.14	2.22	0.599999999999	AAA248.CD3.location-b.X26.Y18.tile.tissue.png	311	1	2000	311	f10820bde07de34e79ed09c38f36351e	0	0	0	0	0	0	0	0	0	0	0	0	0	/home/dhl_ec/bnelissen/Slides/CD3_manuscript/CD3_slides/AAA248.CD3.location-b/AAA248.CD3.location-b.run1	255	0.7	0.06	0.7	0.06	-9.07562750284	-12.2306880145	2.49746363266	1.21766482031
0.0	0.0	0.0	0.0	0.0	4000000.0	0.0	0.0	0.84	1.24	1.69	0.0699999999997	8.19	0.440000000001	1.32	0.300000000001	6.33	0.189999999999	2.87	2.22	0.51	AAA248.CD3.location-b.X26.Y3.tile.tissue.png	312	1	2000	312	304f5e6e0f2bff5222fa0ca7d129b7ff	0	0	0	0	0	0	0	0	0	0	0	0	0	/home/dhl_ec/bnelissen/Slides/CD3_manuscript/CD3_slides/AAA248.CD3.location-b/AAA248.CD3.location-b.run1	255	1.0	0.06	1.0	0.06	0.0	-11.6452600761	0.0	1.04857984938
54.0	1830697.0	30.0	9605.0	1830697.0	4000000.0	1.0	1.0	1.03	1.33	1.69	0.0699999999997	9.03	0.530000000001	1.18	0.190000000001	10.39	0.4	3.18	2.23	0.560000000001	AAA248.CD3.location-b.X26.Y4.tile.tissue.png	313	1	2000	313	592ed715b7eb8e79af385d4d279eca09	0	0	0	0	0	0	0	0	0	0	0	0	0	/home/dhl_ec/bnelissen/Slides/CD3_manuscript/CD3_slides/AAA248.CD3.location-b/AAA248.CD3.location-b.run1	255	0.7	0.06	0.7	0.06	-8.40765441752	-11.389131427	0.762641136767	0.808390085937
0.0	3938340.0	0.0	8194.0	3938340.0	4000000.0	0.0	1.0	1.07	1.43	1.68	0.0600000000013	9.41	0.530000000001	1.12	0.0699999999997	12.03	0.440000000001	3.15	2.22	0.58	AAA248.CD3.location-b.X26.Y5.tile.tissue.png	314	1	2000	314	6c0946c0929b9ee65ef4fbbf41822fbc	0	0	0	0	0	0	0	0	0	0	0	0	0	/home/dhl_ec/bnelissen/Slides/CD3_manuscript/CD3_slides/AAA248.CD3.location-b/AAA248.CD3.location-b.run1	255	0.7	0.06	0.7	0.06	-8.19762375178	-11.4790632201	0.361525544	0.118862769531
230.0	3999519.0	105.0	8090.0	3999519.0	4000000.0	2.0	1.0	1.08	1.44	1.68	0.0599999999995	8.43	0.52	1.11	0.0699999999997	12.43	0.530000000001	3.11	2.2	0.610000000001	AAA248.CD3.location-b.X26.Y6.tile.tissue.png	315	1	2000	315	bc83e98b8af4827da508ac2b90a43ac8	0	0	0	0	0	0	0	0	0	0	0	0	0	/home/dhl_ec/bnelissen/Slides/CD3_manuscript/CD3_slides/AAA248.CD3.location-b/AAA248.CD3.location-b.run1	255	0.7	0.06	0.7	0.06	-8.15581117604	-11.6058007802	0.355357968452	0.0431481203613
268.0	4000000.0	136.0	7996.0	4000000.0	4000000.0	4.0	1.0	1.1	1.4	1.68	0.0599999999995	8.24	0.440000000001	1.12	0.0599999999995	12.4	0.530000000001	3.1	2.23	0.58	AAA248.CD3.location-b.X26.Y7.tile.tissue.png	316	1	2000	316	9e934e815665a6bfa52d28d479e7c581	0	0	0	0	0	0	0	0	0	0	0	0	0	/home/dhl_ec/bnelissen/Slides/CD3_manuscript/CD3_slides/AAA248.CD3.location-b/AAA248.CD3.location-b.run1	255	0.7	0.06	0.7	0.06	-8.21190694669	-11.2451510358	0.19190571681	0.024531420825
0.0	4000000.0	0.0	7996.0	4000000.0	4000000.0	0.0	1.0	1.1	1.5	1.69	0.0599999999995	7.65	0.440000000001	1.12	0.0599999999995	12.05	0.43	3.14	2.23	0.92	AAA248.CD3.location-b.X26.Y8.tile.tissue.png	317	1	2000	317	85cc154102090330dac75b2814f47b55	0	0	0	0	0	0	0	0	0	0	0	0	0	/home/dhl_ec/bnelissen/Slides/CD3_manuscript/CD3_slides/AAA248.CD3.location-b/AAA248.CD3.location-b.run1	255	0.7	0.06	0.7	0.06	-8.31871248146	0.0	0.202156050477	0.0234022070313
111.0	4000000.0	63.0	7996.0	4000000.0	4000000.0	2.0	1.0	2.31	2.17	1.68	0.0600000000013	7.66	0.449999999999	1.12	0.0599999999995	12.5	0.530000000001	3.12	2.23	1.18	AAA248.CD3.location-b.X26.Y9.tile.tissue.png	318	1	2000	318	0bcd7dacc0675524d02be6ae6e3e8be8	0	0	0	0	0	0	0	0	0	0	0	0	0	/home/dhl_ec/bnelissen/Slides/CD3_manuscript/CD3_slides/AAA248.CD3.location-b/AAA248.CD3.location-b.run1	255	0.7	0.06	0.7	0.06	-8.2666087319	0.0	0.326124683775	0.0236707363281
0.0	4000000.0	0.0	7996.0	4000000.0	4000000.0	0.0	1.0	2.25	2.13	1.68	0.0599999999995	8.2	0.440000000001	1.12	0.0600000000013	12.12	0.440000000001	3.12	2.2	0.75	AAA248.CD3.location-b.X27.Y10.tile.tissue.png	319	1	2000	319	362a074ce7b8910b1855f3e01a2dfa9c	0	0	0	0	0	0	0	0	0	0	0	0	0	/home/dhl_ec/bnelissen/Slides/CD3_manuscript/CD3_slides/AAA248.CD3.location-b/AAA248.CD3.location-b.run1	255	0.7	0.06	0.7	0.06	-7.6413474186	-11.7141181698	0.335425438246	0.0217364831772
52.0	3994296.0	33.0	8796.0	3994296.0	4000000.0	1.0	1.0	1.66	2.46	1.68	0.0600000000013	8.31	0.530000000001	1.12	0.0699999999997	12.4	0.540000000001	3.12	2.21	0.719999999999	AAA248.CD3.location-b.X27.Y11.tile.tissue.png	320	1	2000	320	f7bd980f83da62e308b0d42edaeab318	0	0	0	0	0	0	0	0	0	0	0	0	0	/home/dhl_ec/bnelissen/Slides/CD3_manuscript/CD3_slides/AAA248.CD3.location-b/AAA248.CD3.location-b.run1	255	0.7	0.06	0.7	0.06	-7.62156326563	-11.3612870552	0.566695077777	0.0320179859619
0.0	3971697.0	0.0	10346.0	3971697.0	4000000.0	0.0	1.0	1.31	2.3	1.69	0.0599999999995	9.19	0.530000000001	1.11	0.0699999999997	11.93	0.429999999998	3.14	2.21	0.649999999998	AAA248.CD3.location-b.X27.Y12.tile.tissue.png	321	1	2000	321	101e195a13123ccda5f4c987ea17626c	0	0	0	0	0	0	0	0	0	0	0	0	0	/home/dhl_ec/bnelissen/Slides/CD3_manuscript/CD3_slides/AAA248.CD3.location-b/AAA248.CD3.location-b.run1	255	0.7	0.06	0.7	0.06	-7.64705828326	-11.2591522511	0.917119843992	0.107768548828
193.0	3987878.0	84.0	8654.0	3987878.0	4000000.0	2.0	1.0	1.31	2.52	1.68	0.0600000000013	8.51	0.530000000001	1.11	0.0699999999997	12.64	0.449999999999	2.07	1.43	0.719999999999	AAA248.CD3.location-b.X27.Y13.tile.tissue.png	322	1	2000	322	8ca6e0066bf625dda53091dd619a767f	0	0	0	0	0	0	0	0	0	0	0	0	0	/home/dhl_ec/bnelissen/Slides/CD3_manuscript/CD3_slides/AAA248.CD3.location-b/AAA248.CD3.location-b.run1	255	0.7	0.06	0.7	0.06	-8.8050107738	-11.3483982961	1.2564496324	0.105592328125
58.0	2973967.0	38.0	12499.0	2973967.0	4000000.0	1.0	3.0	1.51	2.71	1.69	0.0599999999995	8.11	0.34	0.66	0.0900000000001	8.23	0.309999999999	2.2	1.43	0.620000000001	AAA248.CD3.location-b.X27.Y14.tile.tissue.png	323	1	2000	323	ace35cff7d91abe17efe76614b77db22	0	0	0	0	0	0	0	0	0	0	0	0	0	/home/dhl_ec/bnelissen/Slides/CD3_manuscript/CD3_slides/AAA248.CD3.location-b/AAA248.CD3.location-b.run1	255	0.7	0.06	0.7	0.06	-8.53993445561	-11.5754785099	2.42658407366	0.533337289062
13285.0	3213215.0	4333.0	9590.0	3213215.0	4000000.0	84.0	2.0	2.69	1.26	1.06	0.0499999999993	7.76	0.35	0.689999999999	0.0900000000001	8.66	0.34	2.1	1.44	0.530000000001	AAA248.CD3.location-b.X27.Y15.tile.tissue.png	324	1	2000	324	8f25e6bea30bf120b62bd0dc17695991	0	0	0	0	0	0	0	0	0	0	0	0	0	/home/dhl_ec/bnelissen/Slides/CD3_manuscript/CD3_slides/AAA248.CD3.location-b/AAA248.CD3.location-b.run1	255	0.7	0.06	0.7	0.06	-7.85910655973	-11.3601460784	0.712595926871	0.363274476563
115.0	1415.0	46.0	167.0	1415.0	4000000.0	1.0	1.0	2.71	1.41	1.07	0.0399999999991	6.38	0.34	0.76	0.189999999999	6.24	0.200000000001	1.97	1.52	0.400000000001	AAA248.CD3.location-b.X27.Y16.tile.tissue.png	325	1	2000	325	8235de92f542e4aaba8561645abd9b4f	0	0	0	0	0	0	0	0	0	0	0	0	0	/home/dhl_ec/bnelissen/Slides/CD3_manuscript/CD3_slides/AAA248.CD3.location-b/AAA248.CD3.location-b.run1	255	0.7	0.06	0.7	0.06	-8.40052635549	-12.1253441171	2.23533635262	1.19930315446
80.0	3434477.0	34.0	10248.0	3434477.0	4000000.0	1.0	1.0	1.25	2.38	1.08	0.0400000000009	6.45	0.35	0.689999999999	0.0799999999999	8.84	0.379999999999	2.06	1.44	0.51	AAA248.CD3.location-b.X27.Y17.tile.tissue.png	326	1	2000	326	fa08c86e9da4cfc7d962689a04cb1a09	0	0	0	0	0	0	0	0	0	0	0	0	0	/home/dhl_ec/bnelissen/Slides/CD3_manuscript/CD3_slides/AAA248.CD3.location-b/AAA248.CD3.location-b.run1	255	0.7	0.06	0.7	0.06	-8.67201802145	-12.1307760397	1.13883640694	0.758262914063
73.0	1788789.0	38.0	7653.0	1788789.0	4000000.0	1.0	2.0	2.32	1.71	1.08	0.0499999999993	6.57	0.35	0.76	0.139999999999	7.5	0.280000000001	2.14	1.43	0.970000000001	AAA248.CD3.location-b.X27.Y18.tile.tissue.png	327	1	2000	327	98915da4540981dbb0f0d8ef652912f9	0	0	0	0	0	0	0	0	0	0	0	0	0	/home/dhl_ec/bnelissen/Slides/CD3_manuscript/CD3_slides/AAA248.CD3.location-b/AAA248.CD3.location-b.run1	255	0.7	0.06	0.7	0.06	-8.7839591004	-11.5655000561	1.4961849713	0.594062714844
0.0	700507.0	0.0	7154.0	700507.0	4000000.0	0.0	2.0	2.12	1.53	1.07	0.0499999999993	7.25	0.530000000001	1.24	0.25	7.2	0.15	2.06	1.43	1.17	AAA248.CD3.location-b.X27.Y5.tile.tissue.png	328	1	2000	328	465649fb5700b60c7a954774f0b5f7dc	0	0	0	0	0	0	0	0	0	0	0	0	0	/home/dhl_ec/bnelissen/Slides/CD3_manuscript/CD3_slides/AAA248.CD3.location-b/AAA248.CD3.location-b.run1	255	0.7	0.06	0.7	0.06	-8.36223170923	-11.3767760594	1.60627961078	1.09887433789
57.0	3435175.0	38.0	9325.0	3435175.0	4000000.0	1.0	1.0	1.91	3.07	1.68	0.0599999999995	8.88	0.530000000001	1.12	0.1	12.08	0.5	3.13	2.23	1.08	AAA248.CD3.location-b.X27.Y6.tile.tissue.png	329	1	2000	329	9f73b77926b4a9b146f87122a56170eb	0	0	0	0	0	0	0	0	0	0	0	0	0	/home/dhl_ec/bnelissen/Slides/CD3_manuscript/CD3_slides/AAA248.CD3.location-b/AAA248.CD3.location-b.run1	255	0.7	0.06	0.7	0.06	-7.8746469029	-11.0177887211	0.358856595098	0.209044261719
0.0	3999966.0	0.0	8002.0	3999966.0	4000000.0	0.0	1.0	2.77	2.44	1.68	0.0599999999995	8.38	0.539999999999	1.12	0.0699999999997	9.57	0.280000000001	2.06	1.43	0.929999999998	AAA248.CD3.location-b.X27.Y7.tile.tissue.png	330	1	2000	330	ff1e00004345855e6045e6edeb570d24	0	0	0	0	0	0	0	0	0	0	0	0	0	/home/dhl_ec/bnelissen/Slides/CD3_manuscript/CD3_slides/AAA248.CD3.location-b/AAA248.CD3.location-b.run1	255	0.7	0.06	0.7	0.06	-8.01222507741	-10.9313240174	0.139335028504	0.0247648625245
788.0	4000000.0	319.0	7996.0	4000000.0	4000000.0	5.0	1.0	2.78	2.52	1.18	0.0400000000009	6.1	0.440000000001	1.13	0.0599999999995	9.1	0.34	2.04	1.54	0.639999999999	AAA248.CD3.location-b.X27.Y8.tile.tissue.png	331	1	2000	331	0b96eee28214679ce3927d20ff45fff2	0	0	0	0	0	0	0	0	0	0	0	0	0	/home/dhl_ec/bnelissen/Slides/CD3_manuscript/CD3_slides/AAA248.CD3.location-b/AAA248.CD3.location-b.run1	255	0.7	0.06	0.7	0.06	-8.17186228745	-10.5079975868	0.240172336225	0.0206472566141
230.0	4000000.0	67.0	7996.0	4000000.0	4000000.0	1.0	1.0	2.06	1.73	1.07	0.0500000000011	6.04	0.459999999999	1.03	0.0499999999993	8.88	0.349999999999	2.02	1.44	1.15	AAA248.CD3.location-b.X27.Y9.tile.tissue.png	332	1	2000	332	aa8c3146c38fd0c6bdb7c388971bb952	0	0	0	0	0	0	0	0	0	0	0	0	0	/home/dhl_ec/bnelissen/Slides/CD3_manuscript/CD3_slides/AAA248.CD3.location-b/AAA248.CD3.location-b.run1	255	0.7	0.06	0.7	0.06	-8.08080853649	-9.84664227469	0.30981815772	0.0161713135802
0.0	4000000.0	0.0	7996.0	4000000.0	4000000.0	0.0	1.0	1.43	1.17	1.04	0.0400000000009	5.57	0.27	0.67	0.0399999999991	8.79	0.269999999999	2.05	1.43	0.540000000001	AAA248.CD3.location-b.X28.Y10.tile.tissue.png	333	1	2000	333	5eb102ff2045c44381bcb57799d555d5	0	0	0	0	0	0	0	0	0	0	0	0	0	/home/dhl_ec/bnelissen/Slides/CD3_manuscript/CD3_slides/AAA248.CD3.location-b/AAA248.CD3.location-b.run1	255	0.7	0.06	0.7	0.06	-7.86867134136	-10.9228113278	0.296028955359	0.0206772339188
0.0	3997464.0	0.0	8340.0	3997464.0	4000000.0	0.0	1.0	1.25	1.24	1.04	0.0400000000009	5.74	0.34	0.669999999998	0.0499999999993	7.45	0.259999999998	1.99	1.39	0.549999999999	AAA248.CD3.location-b.X28.Y11.tile.tissue.png	334	1	2000	334	a0f46a947ad7eadb27dd59247e85c30e	0	0	0	0	0	0	0	0	0	0	0	0	0	/home/dhl_ec/bnelissen/Slides/CD3_manuscript/CD3_slides/AAA248.CD3.location-b/AAA248.CD3.location-b.run1	255	0.7	0.06	0.7	0.06	0.0	-11.1598869649	0.650249695807	0.0439292495117
0.0	3905735.0	0.0	12918.0	3905735.0	4000000.0	0.0	1.0	1.23	2.0	1.07	0.0400000000009	5.85	0.35	0.68	0.0499999999993	7.41	0.25	2.01	1.4	0.529999999999	AAA248.CD3.location-b.X28.Y12.tile.tissue.png	335	1	2000	335	210e35a715613fbcc11d92b6d8031b65	0	0	0	0	0	0	0	0	0	0	0	0	0	/home/dhl_ec/bnelissen/Slides/CD3_manuscript/CD3_slides/AAA248.CD3.location-b/AAA248.CD3.location-b.run1	255	0.7	0.06	0.7	0.06	0.0	-11.289936046	0.95974400465	0.104516472656
656.0	3792814.0	237.0	13099.0	3792814.0	4000000.0	4.0	1.0	1.36	1.5	1.04	0.0499999999993	5.9	0.349999999999	0.660000000002	0.0699999999997	8.97	0.43	2.07	1.45	0.610000000001	AAA248.CD3.location-b.X28.Y13.tile.tissue.png	336	1	2000	336	b20fe6a62af7b354ac588004f0ba817e	0	0	0	0	0	0	0	0	0	0	0	0	0	/home/dhl_ec/bnelissen/Slides/CD3_manuscript/CD3_slides/AAA248.CD3.location-b/AAA248.CD3.location-b.run1	255	0.7	0.06	0.7	0.06	-7.8342844458	-11.5760449943	1.14408572837	0.198431398437
0.0	303706.0	0.0	6249.0	303706.0	4000000.0	0.0	4.0	0.83	1.79	1.04	0.0400000000009	6.11	0.34	0.710000000001	0.18	6.0	0.139999999999	1.98	1.45	0.91	AAA248.CD3.location-b.X28.Y14.tile.tissue.png	337	1	2000	337	b821a24c046216811cf8f528674df86e	0	0	0	0	0	0	0	0	0	0	0	0	0	/home/dhl_ec/bnelissen/Slides/CD3_manuscript/CD3_slides/AAA248.CD3.location-b/AAA248.CD3.location-b.run1	255	0.7	0.06	0.7	0.06	-8.02592806827	-11.8026642997	1.70212108808	0.935581400391
261.0	2426840.0	144.0	10055.0	2426840.0	4000000.0	4.0	1.0	1.51	1.49	1.06	0.0400000000009	6.01	0.349999999999	0.710000000001	0.109999999999	7.78	0.280000000001	2.09	1.43	1.08	AAA248.CD3.location-b.X28.Y15.tile.tissue.png	338	1	2000	338	8982c85004de9dbd72325179de9bb440	0	0	0	0	0	0	0	0	0	0	0	0	0	/home/dhl_ec/bnelissen/Slides/CD3_manuscript/CD3_slides/AAA248.CD3.location-b/AAA248.CD3.location-b.run1	255	0.7	0.06	0.7	0.06	-8.67051023759	-11.8582278765	1.11667258239	0.649418789062
0.0	3027.0	0.0	356.0	3027.0	4000000.0	0.0	2.0	1.43	1.04	1.05	0.0399999999991	5.94	0.34	0.77	0.189999999999	5.86	0.120000000001	1.95	1.44	1.01	AAA248.CD3.location-b.X28.Y16.tile.tissue.png	339	1	2000	339	7bf03293b6a4d8c363e46f8a436e2c52	0	0	0	0	0	0	0	0	0	0	0	0	0	/home/dhl_ec/bnelissen/Slides/CD3_manuscript/CD3_slides/AAA248.CD3.location-b/AAA248.CD3.location-b.run1	255	0.7	0.06	0.7	0.06	-8.21998764024	-11.8218783317	5.57651970824	2.14858665548
57.0	2824237.0	36.0	10417.0	2824237.0	4000000.0	1.0	4.0	2.15	1.49	1.05	0.0400000000009	6.27	0.35	0.710000000001	0.0900000000001	8.24	0.289999999999	2.04	1.45	0.9	AAA248.CD3.location-b.X28.Y17.tile.tissue.png	340	1	2000	340	4692a64c410d99ffd7efbbe36fb9be47	0	0	0	0	0	0	0	0	0	0	0	0	0	/home/dhl_ec/bnelissen/Slides/CD3_manuscript/CD3_slides/AAA248.CD3.location-b/AAA248.CD3.location-b.run1	255	0.7	0.06	0.7	0.06	-7.79661002392	-11.6609028588	0.920152080369	0.725144175781
0.0	1389302.0	0.0	6240.0	1389302.0	4000000.0	0.0	1.0	1.51	1.33	1.05	0.0500000000011	6.26	0.349999999999	0.779999999999	0.139999999999	6.7	0.17	1.98	1.4	0.950000000001	AAA248.CD3.location-b.X28.Y18.tile.tissue.png	341	1	2000	341	8971d9340422bf0b31d8d9f30e15ac76	0	0	0	0	0	0	0	0	0	0	0	0	0	/home/dhl_ec/bnelissen/Slides/CD3_manuscript/CD3_slides/AAA248.CD3.location-b/AAA248.CD3.location-b.run1	255	0.7	0.06	0.7	0.06	-7.91623905396	-10.7774827608	1.11293990694	0.22039484375
0.0	260333.0	0.0	3331.0	260333.0	4000000.0	0.0	1.0	1.03	0.92	1.06	0.0499999999993	6.63	0.34	0.76	0.190000000001	5.38	0.129999999999	1.94	1.42	0.609999999999	AAA248.CD3.location-b.X28.Y6.tile.tissue.png	342	1	2000	342	6937f43fb23fd52fc3d3108cd274014f	0	0	0	0	0	0	0	0	0	0	0	0	0	/home/dhl_ec/bnelissen/Slides/CD3_manuscript/CD3_slides/AAA248.CD3.location-b/AAA248.CD3.location-b.run1	255	0.7	0.06	0.7	0.06	0.0	-11.5131074262	1.04179598822	1.22552559961
0.0	2478878.0	0.0	7472.0	2478878.0	4000000.0	0.0	1.0	0.940000000001	1.3	1.04	0.0499999999993	6.08	0.34	0.67	0.120000000001	7.38	0.219999999999	2.06	1.43	0.529999999999	AAA248.CD3.location-b.X28.Y7.tile.tissue.png	343	1	2000	343	727c803c8470150ad4b7a27fce15b38d	0	0	0	0	0	0	0	0	0	0	0	0	0	/home/dhl_ec/bnelissen/Slides/CD3_manuscript/CD3_slides/AAA248.CD3.location-b/AAA248.CD3.location-b.run1	255	0.7	0.06	0.7	0.06	-7.67662502044	-10.7662894429	0.219304343041	0.381417634766
0.0	3800104.0	0.0	8210.0	3800104.0	4000000.0	0.0	1.0	1.61	2.68	1.05	0.0400000000009	6.11	0.349999999999	0.67	0.0499999999993	8.43	0.27	2.05	1.44	0.969999999999	AAA248.CD3.location-b.X28.Y8.tile.tissue.png	344	1	2000	344	0e8c664927905e6f55b87f73c8f35876	0	0	0	0	0	0	0	0	0	0	0	0	0	/home/dhl_ec/bnelissen/Slides/CD3_manuscript/CD3_slides/AAA248.CD3.location-b/AAA248.CD3.location-b.run1	255	0.7	0.06	0.7	0.06	-8.34281457414	-11.2375665004	0.34882388876	0.116430882813
0.0	3998782.0	0.0	8157.0	3998782.0	4000000.0	0.0	1.0	2.42	2.6	1.05	0.0399999999991	5.81	0.35	0.68	0.0500000000011	7.74	0.27	2.06	1.44	0.52	AAA248.CD3.location-b.X28.Y9.tile.tissue.png	345	1	2000	345	8b37da1a50348b3d1f37f43284f12e01	0	0	0	0	0	0	0	0	0	0	0	0	0	/home/dhl_ec/bnelissen/Slides/CD3_manuscript/CD3_slides/AAA248.CD3.location-b/AAA248.CD3.location-b.run1	255	0.7	0.06	0.7	0.06	0.0	-11.1049378579	0.472034922134	0.0340211636353
0.0	3870880.0	0.0	10131.0	3870880.0	4000000.0	0.0	3.0	1.59	1.36	1.59	0.0599999999995	6.38	0.35	0.67	0.0599999999995	8.48	0.269999999999	2.07	1.44	0.559999999999	AAA248.CD3.location-b.X29.Y10.tile.tissue.png	346	1	2000	346	8803626f4f6c73bb345788a713e3a823	0	0	0	0	0	0	0	0	0	0	0	0	0	/home/dhl_ec/bnelissen/Slides/CD3_manuscript/CD3_slides/AAA248.CD3.location-b/AAA248.CD3.location-b.run1	255	0.7	0.06	0.7	0.06	-8.61209237	-11.0667378318	0.619476347831	0.0752258632812
134.0	4000000.0	75.0	7996.0	4000000.0	4000000.0	2.0	1.0	1.55	2.52	1.05	0.0399999999991	5.65	0.279999999999	0.679999999998	0.0500000000011	8.87	0.34	2.03	1.45	1.17	AAA248.CD3.location-b.X29.Y11.tile.tissue.png	347	1	2000	347	84b5d2de68924913745b04c9cd1b7af1	0	0	0	0	0	0	0	0	0	0	0	0	0	/home/dhl_ec/bnelissen/Slides/CD3_manuscript/CD3_slides/AAA248.CD3.location-b/AAA248.CD3.location-b.run1	255	0.7	0.06	0.7	0.06	-8.09185730141	-11.1749628912	0.383091314684	0.0298716899261
1553.0	4000000.0	432.0	7996.0	4000000.0	4000000.0	8.0	1.0	2.73	2.05	1.03	0.0500000000011	5.94	0.27	0.66	0.0499999999993	8.74	0.35	2.02	1.43	1.1	AAA248.CD3.location-b.X29.Y12.tile.tissue.png	348	1	2000	348	8f721a326d66353599a693cc02f0ab89	0	0	0	0	0	0	0	0	0	0	0	0	0	/home/dhl_ec/bnelissen/Slides/CD3_manuscript/CD3_slides/AAA248.CD3.location-b/AAA248.CD3.location-b.run1	255	0.7	0.06	0.7	0.06	-7.43649974343	-11.493543212	0.522624578544	0.0830551812744
0.0	3974426.0	0.0	8471.0	3974426.0	4000000.0	0.0	1.0	1.55	1.34	1.14	0.0399999999991	7.53	0.35	0.670000000002	0.0500000000011	8.48	0.27	2.06	1.44	0.570000000002	AAA248.CD3.location-b.X29.Y13.tile.tissue.png	349	1	2000	349	cef91540f32838bd0e3d545dd917c56a	0	0	0	0	0	0	0	0	0	0	0	0	0	/home/dhl_ec/bnelissen/Slides/CD3_manuscript/CD3_slides/AAA248.CD3.location-b/AAA248.CD3.location-b.run1	255	0.7	0.06	0.7	0.06	-6.77316657157	-11.9287913916	0.457988148699	0.0701892919922
0.0	366933.0	0.0	5579.0	366933.0	4000000.0	0.0	3.0	0.839999999998	1.22	1.04	0.0499999999993	5.99	0.33	0.73	0.190000000001	5.85	0.129999999999	1.91	1.38	0.559999999998	AAA248.CD3.location-b.X29.Y14.tile.tissue.png	350	1	2000	350	8465baabfd4ff03d7773e2f31e3d3006	0	0	0	0	0	0	0	0	0	0	0	0	0	/home/dhl_ec/bnelissen/Slides/CD3_manuscript/CD3_slides/AAA248.CD3.location-b/AAA248.CD3.location-b.run1	255	0.7	0.06	0.7	0.06	-8.15592916287	-11.4772041007	1.07161872894	1.29218863867
0.0	37211.0	0.0	1269.0	37211.0	4000000.0	0.0	1.0	0.73	0.800000000001	1.04	0.0499999999993	6.01	0.34	0.789999999999	0.190000000001	5.24	0.119999999999	1.91	1.39	0.99	AAA248.CD3.location-b.X29.Y15.tile.tissue.png	351	1	2000	351	40de80b361b5250c2e5426368967c38b	0	0	0	0	0	0	0	0	0	0	0	0	0	/home/dhl_ec/bnelissen/Slides/CD3_manuscript/CD3_slides/AAA248.CD3.location-b/AAA248.CD3.location-b.run1	255	0.7	0.06	0.7	0.06	0.0	-11.6454388702	1.74410330615	0.449642417603
135.0	58583.0	80.0	3253.0	58583.0	4000000.0	2.0	7.0	1.36	0.919999999998	1.04	0.0500000000011	7.08	0.33	0.740000000002	0.190000000001	6.06	0.190000000001	1.93	1.39	0.559999999999	AAA248.CD3.location-b.X29.Y16.tile.tissue.png	352	1	2000	352	84100f11dd05686ee9a357ed3ceacb2a	0	0	0	0	0	0	0	0	0	0	0	0	0	/home/dhl_ec/bnelissen/Slides/CD3_manuscript/CD3_slides/AAA248.CD3.location-b/AAA248.CD3.location-b.run1	255	0.7	0.06	0.7	0.06	-9.66028647425	-12.1576261491	2.82142704272	0.817521753418
371.0	3339954.0	205.0	9678.0	3339954.0	4000000.0	6.0	1.0	1.02	1.13	1.04	0.0499999999993	6.25	0.33	0.66	0.0799999999999	8.25	0.309999999999	2.04	1.4	0.590000000002	AAA248.CD3.location-b.X29.Y17.tile.tissue.png	353	1	2000	353	8bc647dc153ef0a575a902e63b3dca69	0	0	0	0	0	0	0	0	0	0	0	0	0	/home/dhl_ec/bnelissen/Slides/CD3_manuscript/CD3_slides/AAA248.CD3.location-b/AAA248.CD3.location-b.run1	255	0.7	0.06	0.7	0.06	-8.7097946791	-11.8789376651	1.0688767067	0.432503625
74.0	336704.0	46.0	3300.0	336704.0	4000000.0	1.0	1.0	0.9	1.25	1.05	0.0399999999991	6.29	0.34	0.799999999997	0.18	6.35	0.23	1.98	1.44	0.550000000001	AAA248.CD3.location-b.X29.Y18.tile.tissue.png	354	1	2000	354	bad5a40fba35df3471e6e8bb6961750e	0	0	0	0	0	0	0	0	0	0	0	0	0	/home/dhl_ec/bnelissen/Slides/CD3_manuscript/CD3_slides/AAA248.CD3.location-b/AAA248.CD3.location-b.run1	255	0.7	0.06	0.7	0.06	-8.47092521977	-11.3074511557	1.80830907103	0.391108777344
62.0	201422.0	34.0	3020.0	201422.0	4000000.0	1.0	2.0	1.58	0.879999999999	1.44	0.0499999999993	6.12	0.34	0.759999999998	0.190000000001	6.28	0.200000000001	2.0	1.43	0.509999999998	AAA248.CD3.location-b.X29.Y8.tile.tissue.png	355	1	2000	355	29fcdd59bf6c4957a6a0fd3c26059260	0	0	0	0	0	0	0	0	0	0	0	0	0	/home/dhl_ec/bnelissen/Slides/CD3_manuscript/CD3_slides/AAA248.CD3.location-b/AAA248.CD3.location-b.run1	255	0.7	0.06	0.7	0.06	-7.42487421508	-11.186440639	0.733143688209	1.14419124756
0.0	3045442.0	0.0	14378.0	3045442.0	4000000.0	0.0	1.0	1.54	1.51	1.05	0.0399999999991	6.29	0.34	0.650000000001	0.0900000000001	7.74	0.24	2.03	1.39	0.640000000001	AAA248.CD3.location-b.X29.Y9.tile.tissue.png	356	1	2000	356	8083d56aa0aaae533338d48401e8e5bc	0	0	0	0	0	0	0	0	0	0	0	0	0	/home/dhl_ec/bnelissen/Slides/CD3_manuscript/CD3_slides/AAA248.CD3.location-b/AAA248.CD3.location-b.run1	255	0.7	0.06	0.7	0.06	-8.43114756338	-11.4203845	0.960485533584	0.406781796875
0.0	3996523.0	0.0	8258.0	3996523.0	4000000.0	0.0	1.0	1.21	1.73	1.03	0.0400000000009	5.69	0.34	0.660000000002	0.0500000000011	8.29	0.289999999999	2.08	1.43	0.57	AAA248.CD3.location-b.X3.Y10.tile.tissue.png	357	1	2000	357	2c03448e86855838daa4e787492bfb54	0	0	0	0	0	0	0	0	0	0	0	0	0	/home/dhl_ec/bnelissen/Slides/CD3_manuscript/CD3_slides/AAA248.CD3.location-b/AAA248.CD3.location-b.run1	255	0.7	0.06	0.7	0.06	-7.98495811861	-11.7211288373	0.62928363533	0.0619056748047
304.0	3980577.0	127.0	9428.0	3980577.0	4000000.0	3.0	2.0	2.54	1.19	1.18	0.0399999999991	6.4	0.35	0.680000000002	0.0500000000011	8.95	0.360000000001	2.04	1.44	0.610000000001	AAA248.CD3.location-b.X3.Y11.tile.tissue.png	358	1	2000	358	37fa5fe703ae60c721b5c7a09d10cde8	0	0	0	0	0	0	0	0	0	0	0	0	0	/home/dhl_ec/bnelissen/Slides/CD3_manuscript/CD3_slides/AAA248.CD3.location-b/AAA248.CD3.location-b.run1	255	0.7	0.06	0.7	0.06	-9.25305892805	-11.91601555	1.107601666	0.174141132812
234.0	3910880.0	107.0	11624.0	3910880.0	4000000.0	3.0	1.0	2.5	1.26	1.06	0.0399999999991	10.35	0.35	0.680000000002	0.0500000000011	8.83	0.34	2.04	1.43	0.529999999999	AAA248.CD3.location-b.X3.Y12.tile.tissue.png	359	1	2000	359	35bd785bc649710a98f367d48e5da17b	0	0	0	0	0	0	0	0	0	0	0	0	0	/home/dhl_ec/bnelissen/Slides/CD3_manuscript/CD3_slides/AAA248.CD3.location-b/AAA248.CD3.location-b.run1	255	0.7	0.06	0.7	0.06	-8.64762560772	-11.246145296	0.876357336596	0.174065279297
99.0	3985002.0	48.0	9564.0	3985002.0	4000000.0	1.0	1.0	1.2	1.05	1.05	0.0400000000009	5.79	0.35	0.68	0.0499999999993	8.91	0.34	2.04	1.44	0.530000000001	AAA248.CD3.location-b.X3.Y13.tile.tissue.png	360	1	2000	360	919e914a885ce98e5e14cc1353835e2f	0	0	0	0	0	0	0	0	0	0	0	0	0	/home/dhl_ec/bnelissen/Slides/CD3_manuscript/CD3_slides/AAA248.CD3.location-b/AAA248.CD3.location-b.run1	255	0.7	0.06	0.7	0.06	-9.07212605367	-11.6169694653	1.56521286844	0.0973553125
851.0	3997927.0	322.0	8228.0	3997927.0	4000000.0	5.0	1.0	1.05	1.35	1.05	0.0400000000009	5.81	0.34	0.67	0.0499999999993	8.93	0.35	2.03	1.45	0.83	AAA248.CD3.location-b.X3.Y14.tile.tissue.png	361	1	2000	361	6876ee3b0d1899d21707e12b75b2487e	0	0	0	0	0	0	0	0	0	0	0	0	0	/home/dhl_ec/bnelissen/Slides/CD3_manuscript/CD3_slides/AAA248.CD3.location-b/AAA248.CD3.location-b.run1	255	0.7	0.06	0.7	0.06	-9.1235948187	-11.5212035225	1.11301245271	0.0728779792175
264.0	1894919.0	149.0	7012.0	1894919.0	4000000.0	3.0	1.0	0.870000000001	1.54	1.05	0.0499999999993	6.17	0.34	0.689999999999	0.139999999999	7.27	0.25	2.0	1.42	0.549999999999	AAA248.CD3.location-b.X3.Y15.tile.tissue.png	362	1	2000	362	c726690d50964f5b5c3ebfa8c231d579	0	0	0	0	0	0	0	0	0	0	0	0	0	/home/dhl_ec/bnelissen/Slides/CD3_manuscript/CD3_slides/AAA248.CD3.location-b/AAA248.CD3.location-b.run1	255	0.7	0.06	0.7	0.06	-8.95969023745	-11.2279914832	0.845501298978	0.326299433594
732.0	367594.0	357.0	3553.0	367594.0	4000000.0	7.0	1.0	1.18	1.41	1.15	0.0500000000011	6.74	0.35	0.809999999999	0.190000000001	6.43	0.200000000001	1.98	1.44	0.490000000002	AAA248.CD3.location-b.X3.Y3.tile.tissue.png	363	1	2000	363	11f1681db6e1fefc70c97124e51cb54f	0	0	0	0	0	0	0	0	0	0	0	0	0	/home/dhl_ec/bnelissen/Slides/CD3_manuscript/CD3_slides/AAA248.CD3.location-b/AAA248.CD3.location-b.run1	255	0.7	0.06	0.7	0.06	-8.16276403993	-11.8950961484	1.2631152341	0.322871568359
0.0	1984480.0	0.0	7077.0	1984480.0	4000000.0	0.0	1.0	1.89	1.15	1.05	0.0499999999993	6.07	0.33	0.709999999999	0.129999999999	6.86	0.190000000001	2.02	1.4	0.6	AAA248.CD3.location-b.X3.Y4.tile.tissue.png	364	1	2000	364	59b5d6f4dc42bbf746cb7d3c6f8f5aac	0	0	0	0	0	0	0	0	0	0	0	0	0	/home/dhl_ec/bnelissen/Slides/CD3_manuscript/CD3_slides/AAA248.CD3.location-b/AAA248.CD3.location-b.run1	255	0.7	0.06	0.7	0.06	-6.44544352856	-11.4140711625	0.65702085762	0.637490171875
0.0	1967502.0	0.0	10946.0	1967502.0	4000000.0	0.0	2.0	1.9	1.63	1.05	0.0499999999993	6.21	0.34	0.690000000002	0.120000000001	7.15	0.199999999999	2.1	1.44	0.67	AAA248.CD3.location-b.X3.Y5.tile.tissue.png	365	1	2000	365	aed8d27edf8ffb68ee9950d142d8c0b5	0	0	0	0	0	0	0	0	0	0	0	0	0	/home/dhl_ec/bnelissen/Slides/CD3_manuscript/CD3_slides/AAA248.CD3.location-b/AAA248.CD3.location-b.run1	255	0.7	0.06	0.7	0.06	-7.30343617512	-11.1852668623	0.738221702064	0.47787028125
0.0	3721629.0	0.0	14593.0	3721629.0	4000000.0	0.0	2.0	2.05	1.15	1.05	0.0400000000009	5.85	0.35	0.67	0.0600000000013	8.72	0.26	2.1	1.38	0.529999999999	AAA248.CD3.location-b.X3.Y6.tile.tissue.png	366	1	2000	366	b7b43ecaec7e2396031c396aa6d57eed	0	0	0	0	0	0	0	0	0	0	0	0	0	/home/dhl_ec/bnelissen/Slides/CD3_manuscript/CD3_slides/AAA248.CD3.location-b/AAA248.CD3.location-b.run1	255	0.7	0.06	0.7	0.06	-8.23423631209	-11.3735180477	0.833110673078	0.219426085937
737.0	3872699.0	454.0	11827.0	3872699.0	4000000.0	11.0	3.0	1.28	1.2	1.06	0.0399999999991	5.88	0.369999999999	0.67	0.0599999999995	8.97	0.34	2.07	1.44	0.57	AAA248.CD3.location-b.X3.Y7.tile.tissue.png	367	1	2000	367	a65a73935af70ba9dd830e7f7f2f920c	0	0	0	0	0	0	0	0	0	0	0	0	0	/home/dhl_ec/bnelissen/Slides/CD3_manuscript/CD3_slides/AAA248.CD3.location-b/AAA248.CD3.location-b.run1	255	0.7	0.06	0.7	0.06	-8.17465384373	-11.2408494315	1.01346876487	0.129977632812
1915.0	3917529.0	987.0	10084.0	3917529.0	4000000.0	20.0	1.0	2.18	1.16	1.05	0.0499999999993	5.91	0.35	0.690000000001	0.0500000000011	8.95	0.34	2.07	1.44	0.540000000001	AAA248.CD3.location-b.X3.Y8.tile.tissue.png	368	1	2000	368	a36ccea810373132280f6dd2e871fce8	0	0	0	0	0	0	0	0	0	0	0	0	0	/home/dhl_ec/bnelissen/Slides/CD3_manuscript/CD3_slides/AAA248.CD3.location-b/AAA248.CD3.location-b.run1	255	0.7	0.06	0.7	0.06	-8.27611185982	-11.1096850767	1.37126065956	0.144873265625
67.0	3999351.0	35.0	8087.0	3999351.0	4000000.0	1.0	1.0	1.91	1.2	1.06	0.0400000000009	5.83	0.34	0.68	0.0500000000011	8.87	0.34	2.04	1.43	0.530000000001	AAA248.CD3.location-b.X3.Y9.tile.tissue.png	369	1	2000	369	a31b2097a33459055120026e78ae5514	0	0	0	0	0	0	0	0	0	0	0	0	0	/home/dhl_ec/bnelissen/Slides/CD3_manuscript/CD3_slides/AAA248.CD3.location-b/AAA248.CD3.location-b.run1	255	0.7	0.06	0.7	0.06	-8.50073850558	-11.4421852007	0.369511781451	0.0485395657883
167.0	1427317.0	98.0	8194.0	1427317.0	4000000.0	2.0	1.0	1.09	2.19	1.06	0.0500000000011	6.2	0.35	0.719999999999	0.15	7.15	0.25	2.1	1.48	0.51	AAA248.CD3.location-b.X30.Y10.tile.tissue.png	370	1	2000	370	88f3b535f72179a85800c22af58ea277	0	0	0	0	0	0	0	0	0	0	0	0	0	/home/dhl_ec/bnelissen/Slides/CD3_manuscript/CD3_slides/AAA248.CD3.location-b/AAA248.CD3.location-b.run1	255	0.7	0.06	0.7	0.06	-8.40402419625	-11.3710259042	1.35514198081	0.790657792969
57.0	1655522.0	41.0	6576.0	1655522.0	4000000.0	1.0	1.0	0.889999999999	1.1	1.04	0.0499999999993	6.21	0.35	0.710000000001	0.130000000001	7.29	0.25	2.1	1.46	0.530000000001	AAA248.CD3.location-b.X30.Y11.tile.tissue.png	371	1	2000	371	566ebcdd1699324644d2c90e5435a4c9	0	0	0	0	0	0	0	0	0	0	0	0	0	/home/dhl_ec/bnelissen/Slides/CD3_manuscript/CD3_slides/AAA248.CD3.location-b/AAA248.CD3.location-b.run1	255	0.7	0.06	0.7	0.06	-7.76439464849	-11.0739436773	0.714033285956	0.574207412109
904.0	1482234.0	431.0	6134.0	1482234.0	4000000.0	11.0	2.0	0.959999999999	1.11	1.06	0.0499999999993	6.12	0.349999999999	0.710000000001	0.139999999999	7.16	0.25	2.12	1.45	0.549999999999	AAA248.CD3.location-b.X30.Y12.tile.tissue.png	372	1	2000	372	0cec7386a71753b6bccea033048c1573	0	0	0	0	0	0	0	0	0	0	0	0	0	/home/dhl_ec/bnelissen/Slides/CD3_manuscript/CD3_slides/AAA248.CD3.location-b/AAA248.CD3.location-b.run1	255	0.7	0.06	0.7	0.06	-8.12607751415	-10.9873952517	0.985922490833	0.621009146484
0.0	912131.0	0.0	6083.0	912131.0	4000000.0	0.0	2.0	0.85	1.24	1.09	0.0499999999993	6.45	0.34	0.73	0.16	6.57	0.16	2.08	1.48	0.52	AAA248.CD3.location-b.X30.Y13.tile.tissue.png	373	1	2000	373	70337cdebe426dda42d0a086ae77e315	0	0	0	0	0	0	0	0	0	0	0	0	0	/home/dhl_ec/bnelissen/Slides/CD3_manuscript/CD3_slides/AAA248.CD3.location-b/AAA248.CD3.location-b.run1	255	0.7	0.06	0.7	0.06	-8.16644597713	-11.1286454944	0.632372475509	1.0203155332
0.0	0.0	0.0	0.0	0.0	4000000.0	0.0	0.0	0.769999999999	0.839999999998	1.03	0.0500000000011	5.02	0.280000000001	0.780000000001	0.209999999999	4.18	0.109999999999	1.81	1.44	0.49	AAA248.CD3.location-b.X30.Y14.tile.tissue.png	374	1	2000	374	2ca6886c3ad4a4cceb5eb4df1ae34305	0	0	0	0	0	0	0	0	0	0	0	0	0	/home/dhl_ec/bnelissen/Slides/CD3_manuscript/CD3_slides/AAA248.CD3.location-b/AAA248.CD3.location-b.run1	255	1.0	0.06	1.0	0.06	0.0	0.0	0.0	5.9354775
589.0	1359303.0	208.0	8831.0	1359303.0	4000000.0	3.0	3.0	1.14	1.6	1.05	0.0499999999993	6.13	0.35	0.730000000001	0.15	7.12	0.380000000001	2.02	1.43	0.639999999999	AAA248.CD3.location-b.X30.Y16.tile.tissue.png	375	1	2000	375	169c1ee6dc0b6e1654f272bc16f2914c	0	0	0	0	0	0	0	0	0	0	0	0	0	/home/dhl_ec/bnelissen/Slides/CD3_manuscript/CD3_slides/AAA248.CD3.location-b/AAA248.CD3.location-b.run1	255	0.7	0.06	0.7	0.06	-8.05292129572	-11.1981610226	1.06438916113	0.588932367187
60.0	2111330.0	32.0	7001.0	2111330.0	4000000.0	1.0	1.0	2.27	1.21	1.05	0.0499999999993	6.01	0.34	0.709999999999	0.120000000001	7.66	0.27	2.01	1.45	0.489999999998	AAA248.CD3.location-b.X30.Y17.tile.tissue.png	376	1	2000	376	1c4ac1fb3cd46dba5c3d3409c26e4bf4	0	0	0	0	0	0	0	0	0	0	0	0	0	/home/dhl_ec/bnelissen/Slides/CD3_manuscript/CD3_slides/AAA248.CD3.location-b/AAA248.CD3.location-b.run1	255	0.7	0.06	0.7	0.06	-8.49695767944	-11.3745125722	0.988266754595	0.745947359375
0.0	399268.0	0.0	3896.0	399268.0	4000000.0	0.0	1.0	2.11	0.910000000002	1.04	0.0499999999993	6.56	0.369999999999	0.800000000001	0.18	5.94	0.140000000001	2.03	1.42	0.51	AAA248.CD3.location-b.X30.Y9.tile.tissue.png	377	1	2000	377	0871aad3c8258b48a3a7f48bb8a50010	0	0	0	0	0	0	0	0	0	0	0	0	0	/home/dhl_ec/bnelissen/Slides/CD3_manuscript/CD3_slides/AAA248.CD3.location-b/AAA248.CD3.location-b.run1	255	0.7	0.06	0.7	0.06	-7.68150061451	-10.9774738531	1.47572648306	0.374588919922
0.0	0.0	0.0	0.0	0.0	4000000.0	0.0	0.0	0.780000000001	1.58	1.07	0.0499999999993	5.61	0.280000000001	0.799999999999	0.190000000001	4.62	0.110000000001	1.91	1.45	0.450000000001	AAA248.CD3.location-b.X31.Y16.tile.tissue.png	378	1	2000	378	840a8c6e1a333c0db8e058ebb3c45cc1	0	0	0	0	0	0	0	0	0	0	0	0	0	/home/dhl_ec/bnelissen/Slides/CD3_manuscript/CD3_slides/AAA248.CD3.location-b/AAA248.CD3.location-b.run1	255	1.0	0.06	1.0	0.06	0.0	-12.2092443272	0.0	0.783250727913
0.0	91110.0	0.0	1875.0	91110.0	4000000.0	0.0	1.0	0.980000000001	0.799999999999	1.05	0.0499999999993	6.07	0.43	0.800000000001	0.189999999999	5.88	0.130000000001	1.99	1.43	0.560000000001	AAA248.CD3.location-b.X31.Y17.tile.tissue.png	379	1	2000	379	264b4fac2b5ec7a7504b0c7a8af9747a	0	0	0	0	0	0	0	0	0	0	0	0	0	/home/dhl_ec/bnelissen/Slides/CD3_manuscript/CD3_slides/AAA248.CD3.location-b/AAA248.CD3.location-b.run1	255	0.7	0.06	0.7	0.06	-7.50944832886	-11.460128425	2.14487822616	0.604709237793
0.0	3999692.0	0.0	8018.0	3999692.0	4000000.0	0.0	1.0	1.16	1.17	1.05	0.0399999999991	6.88	0.34	0.68	0.0599999999977	8.4	0.27	2.04	1.44	0.539999999999	AAA248.CD3.location-b.X4.Y10.tile.tissue.png	380	1	2000	380	b248eb7b05d9c1bda3060a294fe449d0	0	0	0	0	0	0	0	0	0	0	0	0	0	/home/dhl_ec/bnelissen/Slides/CD3_manuscript/CD3_slides/AAA248.CD3.location-b/AAA248.CD3.location-b.run1	255	0.7	0.06	0.7	0.06	-7.38889913297	-11.9569762595	0.649364192407	0.0739395699081
0.0	3999512.0	0.0	8054.0	3999512.0	4000000.0	0.0	1.0	1.1	1.35	1.09	0.0399999999991	5.8	0.34	0.669999999998	0.0499999999993	8.59	0.269999999999	2.04	1.44	0.57	AAA248.CD3.location-b.X4.Y11.tile.tissue.png	381	1	2000	381	31af4cdcd989923827b2eb9226b66661	0	0	0	0	0	0	0	0	0	0	0	0	0	/home/dhl_ec/bnelissen/Slides/CD3_manuscript/CD3_slides/AAA248.CD3.location-b/AAA248.CD3.location-b.run1	255	0.7	0.06	0.7	0.06	-5.95640797371	-11.6604557601	0.821116051158	0.0531092139969
54.0	3999417.0	31.0	8061.0	3999417.0	4000000.0	1.0	1.0	1.14	1.14	1.05	0.0400000000009	5.81	0.360000000001	0.67	0.0500000000011	8.67	0.52	2.06	1.44	0.529999999999	AAA248.CD3.location-b.X4.Y12.tile.tissue.png	382	1	2000	382	2711c255709a3e8ce83233cb07e0879f	0	0	0	0	0	0	0	0	0	0	0	0	0	/home/dhl_ec/bnelissen/Slides/CD3_manuscript/CD3_slides/AAA248.CD3.location-b/AAA248.CD3.location-b.run1	255	0.7	0.06	0.7	0.06	-8.21996273326	-11.8065452683	0.547695457133	0.0429520338707
0.0	3999912.0	0.0	8016.0	3999912.0	4000000.0	0.0	1.0	1.01	1.9	1.2	0.0399999999991	5.82	0.35	0.670000000002	0.0500000000011	8.34	0.27	1.97	1.44	0.640000000001	AAA248.CD3.location-b.X4.Y13.tile.tissue.png	383	1	2000	383	985cc0a0f75fb45a1d6869b83803afe9	0	0	0	0	0	0	0	0	0	0	0	0	0	/home/dhl_ec/bnelissen/Slides/CD3_manuscript/CD3_slides/AAA248.CD3.location-b/AAA248.CD3.location-b.run1	255	0.7	0.06	0.7	0.06	-8.22233822404	-12.159688059	0.611838139654	0.0523444822845
0.0	3999643.0	0.0	8052.0	3999643.0	4000000.0	0.0	1.0	1.14	1.28	1.04	0.0499999999993	5.75	0.34	0.650000000001	0.0599999999995	8.32	0.269999999999	1.97	1.39	0.529999999999	AAA248.CD3.location-b.X4.Y14.tile.tissue.png	384	1	2000	384	cb378502f1fb93d6442fbb08bd5e7a93	0	0	0	0	0	0	0	0	0	0	0	0	0	/home/dhl_ec/bnelissen/Slides/CD3_manuscript/CD3_slides/AAA248.CD3.location-b/AAA248.CD3.location-b.run1	255	0.7	0.06	0.7	0.06	-8.53946445201	-11.0746320825	0.858970992542	0.0615133049316
883.0	3425566.0	333.0	8245.0	3425566.0	4000000.0	7.0	1.0	1.2	1.2	1.06	0.0399999999991	8.01	0.34	0.669999999998	0.0699999999997	8.54	0.309999999999	2.05	1.44	0.580000000002	AAA248.CD3.location-b.X4.Y15.tile.tissue.png	385	1	2000	385	58f1294511599d6244d29ef3bd3f33bc	0	0	0	0	0	0	0	0	0	0	0	0	0	/home/dhl_ec/bnelissen/Slides/CD3_manuscript/CD3_slides/AAA248.CD3.location-b/AAA248.CD3.location-b.run1	255	0.7	0.06	0.7	0.06	-8.71676444794	-11.0211495336	0.618132102668	0.159403828125
0.0	3573.0	0.0	310.0	3573.0	4000000.0	0.0	1.0	1.08	0.9	1.05	0.0499999999993	6.06	0.35	0.799999999999	0.190000000001	5.94	0.130000000001	1.94	1.43	0.509999999998	AAA248.CD3.location-b.X4.Y16.tile.tissue.png	386	1	2000	386	807bc943462ff393f3dd590492b82dfa	0	0	0	0	0	0	0	0	0	0	0	0	0	/home/dhl_ec/bnelissen/Slides/CD3_manuscript/CD3_slides/AAA248.CD3.location-b/AAA248.CD3.location-b.run1	255	0.7	0.06	0.7	0.06	-8.58216113115	-12.1323124548	5.34195581835	0.69573903125
62.0	1436389.0	30.0	12067.0	1436389.0	4000000.0	1.0	3.0	1.16	1.7	1.05	0.0499999999993	6.3	0.349999999999	0.730000000001	0.150000000001	6.96	0.26	2.07	1.47	0.530000000001	AAA248.CD3.location-b.X4.Y5.tile.tissue.png	387	1	2000	387	26b4b0e76826875fab5b9337701268d1	0	0	0	0	0	0	0	0	0	0	0	0	0	/home/dhl_ec/bnelissen/Slides/CD3_manuscript/CD3_slides/AAA248.CD3.location-b/AAA248.CD3.location-b.run1	255	0.7	0.06	0.7	0.06	-9.43997423762	-11.7619442435	2.15282426333	1.58102941016
76.0	3767935.0	36.0	12276.0	3767935.0	4000000.0	1.0	3.0	2.13	1.14	1.05	0.0400000000009	6.03	0.34	0.68	0.0600000000013	8.77	0.33	2.08	1.44	1.12	AAA248.CD3.location-b.X4.Y6.tile.tissue.png	388	1	2000	388	1ac26147102a8f0790dfe4e31ac76779	0	0	0	0	0	0	0	0	0	0	0	0	0	/home/dhl_ec/bnelissen/Slides/CD3_manuscript/CD3_slides/AAA248.CD3.location-b/AAA248.CD3.location-b.run1	255	0.7	0.06	0.7	0.06	-9.26220076901	-11.3338402224	1.93202597945	0.429971390625
380.0	2034269.0	194.0	15093.0	2034269.0	4000000.0	4.0	4.0	1.35	1.31	1.17	0.0400000000009	6.01	0.35	0.68	0.119999999999	7.64	0.269999999999	2.11	1.46	0.559999999999	AAA248.CD3.location-b.X4.Y7.tile.tissue.png	389	1	2000	389	8a9ec82509cddebb554f0b0d3219ab7f	0	0	0	0	0	0	0	0	0	0	0	0	0	/home/dhl_ec/bnelissen/Slides/CD3_manuscript/CD3_slides/AAA248.CD3.location-b/AAA248.CD3.location-b.run1	255	0.7	0.06	0.7	0.06	-8.98729941446	-11.5523913538	1.72378193015	0.88066646875
485.0	2939739.0	167.0	11326.0	2939739.0	4000000.0	2.0	2.0	2.64	2.52	1.06	0.0499999999993	6.3	0.35	0.690000000001	0.130000000001	8.03	0.299999999999	2.06	1.4	1.09	AAA248.CD3.location-b.X4.Y8.tile.tissue.png	390	1	2000	390	aeb1cfa3d170789008a56a0b1f239d7f	0	0	0	0	0	0	0	0	0	0	0	0	0	/home/dhl_ec/bnelissen/Slides/CD3_manuscript/CD3_slides/AAA248.CD3.location-b/AAA248.CD3.location-b.run1	255	0.7	0.06	0.7	0.06	-8.65629081572	-11.634597469	1.10662635402	0.497190828125
0.0	3999776.0	0.0	8036.0	3999776.0	4000000.0	0.0	1.0	1.83	1.84	1.05	0.0400000000009	5.79	0.34	0.669999999998	0.0499999999993	8.51	0.27	2.06	1.44	0.630000000001	AAA248.CD3.location-b.X4.Y9.tile.tissue.png	391	1	2000	391	39384b96457eece6984910fbf324762f	0	0	0	0	0	0	0	0	0	0	0	0	0	/home/dhl_ec/bnelissen/Slides/CD3_manuscript/CD3_slides/AAA248.CD3.location-b/AAA248.CD3.location-b.run1	255	0.7	0.06	0.7	0.06	-7.04086698334	-11.1666879189	0.374907216457	0.0484786295133
6509.0	3998708.0	2089.0	8260.0	3998708.0	4000000.0	47.0	1.0	2.36	1.78	1.05	0.0399999999991	6.25	0.359999999999	0.67	0.0499999999993	8.95	0.34	2.08	1.43	0.550000000001	AAA248.CD3.location-b.X5.Y10.tile.tissue.png	392	1	2000	392	dfbcf5e1b8c2b5aa717f4b2b2b63a4e9	0	0	0	0	0	0	0	0	0	0	0	0	0	/home/dhl_ec/bnelissen/Slides/CD3_manuscript/CD3_slides/AAA248.CD3.location-b/AAA248.CD3.location-b.run1	255	0.7	0.06	0.7	0.06	-8.23055634508	-11.2706089043	0.60816342295	0.0708036008186
0.0	3997050.0	0.0	8136.0	3997050.0	4000000.0	0.0	1.0	2.44	1.12	1.05	0.0400000000009	5.79	0.34	0.660000000002	0.0500000000011	8.53	0.27	2.01	1.39	0.670000000002	AAA248.CD3.location-b.X5.Y11.tile.tissue.png	393	1	2000	393	437bcabe7e84af09193a3108302f48fd	0	0	0	0	0	0	0	0	0	0	0	0	0	/home/dhl_ec/bnelissen/Slides/CD3_manuscript/CD3_slides/AAA248.CD3.location-b/AAA248.CD3.location-b.run1	255	0.7	0.06	0.7	0.06	-7.53785940552	-11.6848217831	0.714530484278	0.0454395837402
0.0	4000000.0	0.0	7996.0	4000000.0	4000000.0	0.0	1.0	1.89	1.39	1.04	0.0400000000009	5.58	0.280000000001	0.669999999998	0.0399999999991	8.67	0.379999999999	2.04	1.44	1.12	AAA248.CD3.location-b.X5.Y12.tile.tissue.png	394	1	2000	394	b8a016393048c4cd05b5ad78aa9b6d7b	0	0	0	0	0	0	0	0	0	0	0	0	0	/home/dhl_ec/bnelissen/Slides/CD3_manuscript/CD3_slides/AAA248.CD3.location-b/AAA248.CD3.location-b.run1	255	0.7	0.06	0.7	0.06	-7.91938778609	-11.0208812644	0.597650429679	0.0448493500366
72.0	3999992.0	36.0	8004.0	3999992.0	4000000.0	1.0	1.0	1.73	1.52	1.05	0.0399999999991	5.79	0.35	0.669999999998	0.0499999999993	8.89	0.34	2.03	1.44	0.580000000002	AAA248.CD3.location-b.X5.Y13.tile.tissue.png	395	1	2000	395	d8399791c8c72b9024a1adf43eb8629d	0	0	0	0	0	0	0	0	0	0	0	0	0	/home/dhl_ec/bnelissen/Slides/CD3_manuscript/CD3_slides/AAA248.CD3.location-b/AAA248.CD3.location-b.run1	255	0.7	0.06	0.7	0.06	-8.39575117001	-11.7860168321	0.714283989499	0.0377547290649
305.0	3999196.0	130.0	8069.0	3999196.0	4000000.0	4.0	1.0	3.04	1.1	1.05	0.0399999999991	5.82	0.339999999998	0.66	0.0599999999995	8.86	0.35	2.04	1.44	0.6	AAA248.CD3.location-b.X5.Y14.tile.tissue.png	396	1	2000	396	cba4fdbc59d3eb57f587f6c0d66921b2	0	0	0	0	0	0	0	0	0	0	0	0	0	/home/dhl_ec/bnelissen/Slides/CD3_manuscript/CD3_slides/AAA248.CD3.location-b/AAA248.CD3.location-b.run1	255	0.7	0.06	0.7	0.06	-8.22613800813	-11.193053076	0.343618631443	0.0322412604523
251.0	3997903.0	114.0	8233.0	3997903.0	4000000.0	3.0	1.0	1.96	2.23	1.1	0.0399999999991	5.82	0.34	0.660000000002	0.0500000000011	8.97	0.48	2.05	1.43	0.559999999999	AAA248.CD3.location-b.X5.Y15.tile.tissue.png	397	1	2000	397	0858836b1f17cb1c6b34a91fc6827d01	0	0	0	0	0	0	0	0	0	0	0	0	0	/home/dhl_ec/bnelissen/Slides/CD3_manuscript/CD3_slides/AAA248.CD3.location-b/AAA248.CD3.location-b.run1	255	0.7	0.06	0.7	0.06	-8.94647969665	-11.4913919944	0.547447802907	0.0494728130646
0.0	849535.0	0.0	6128.0	849535.0	4000000.0	0.0	1.0	0.98	1.83	1.04	0.0500000000011	6.33	0.530000000001	0.810000000001	0.16	6.38	0.16	1.98	1.43	0.559999999999	AAA248.CD3.location-b.X5.Y16.tile.tissue.png	398	1	2000	398	3d9b1a00f442292807a526592cf2a5ce	0	0	0	0	0	0	0	0	0	0	0	0	0	/home/dhl_ec/bnelissen/Slides/CD3_manuscript/CD3_slides/AAA248.CD3.location-b/AAA248.CD3.location-b.run1	255	0.7	0.06	0.7	0.06	-7.42411255024	-11.4470513455	1.00902353993	1.12299676172
0.0	932109.0	0.0	7161.0	932109.0	4000000.0	0.0	2.0	0.9	1.04	1.04	0.0599999999995	5.97	0.360000000001	0.759999999998	0.16	6.41	0.16	2.01	1.44	0.539999999999	AAA248.CD3.location-b.X5.Y5.tile.tissue.png	399	1	2000	399	bf2127f33261c89b74297f4e4d69daa2	0	0	0	0	0	0	0	0	0	0	0	0	0	/home/dhl_ec/bnelissen/Slides/CD3_manuscript/CD3_slides/AAA248.CD3.location-b/AAA248.CD3.location-b.run1	255	0.7	0.06	0.7	0.06	-8.17688239045	-11.2406330712	0.717278362873	0.960950373047
403.0	896346.0	170.0	10870.0	896346.0	4000000.0	3.0	4.0	0.809999999999	1.02	1.05	0.0599999999995	7.45	0.35	0.739999999998	0.17	6.91	0.23	2.09	1.41	1.06	AAA248.CD3.location-b.X5.Y6.tile.tissue.png	400	1	2000	400	0bfd9e8e29dc7fd5bcd05578e549235e	0	0	0	0	0	0	0	0	0	0	0	0	0	/home/dhl_ec/bnelissen/Slides/CD3_manuscript/CD3_slides/AAA248.CD3.location-b/AAA248.CD3.location-b.run1	255	0.7	0.06	0.7	0.06	-9.16382355491	-11.6229059902	1.21748774128	0.89992271875
0.0	346496.0	0.0	4906.0	346496.0	4000000.0	0.0	4.0	1.44	1.63	1.04	0.0600000000013	6.03	0.35	0.75	0.18	5.99	0.15	2.01	1.43	0.490000000002	AAA248.CD3.location-b.X5.Y8.tile.tissue.png	401	1	2000	401	c4503e8ec9f23f83add0fc7a23011b3e	0	0	0	0	0	0	0	0	0	0	0	0	0	/home/dhl_ec/bnelissen/Slides/CD3_manuscript/CD3_slides/AAA248.CD3.location-b/AAA248.CD3.location-b.run1	255	0.7	0.06	0.7	0.06	-8.28697341126	-11.2697622981	1.40801622121	0.853640934082
20532.0	3608586.0	7160.0	10001.0	3608586.0	4000000.0	129.0	1.0	2.0	1.19	1.05	0.0399999999991	6.07	0.34	0.67	0.0699999999997	8.75	0.42	2.08	1.43	0.959999999999	AAA248.CD3.location-b.X5.Y9.tile.tissue.png	402	1	2000	402	093e8fe6b9f1a2091352e2bbab01723e	0	0	0	0	0	0	0	0	0	0	0	0	0	/home/dhl_ec/bnelissen/Slides/CD3_manuscript/CD3_slides/AAA248.CD3.location-b/AAA248.CD3.location-b.run1	255	0.7	0.06	0.7	0.06	-7.87894728719	-11.5775725115	0.948094336337	0.31298978125
25690.0	3997992.0	7641.0	8340.0	3997992.0	4000000.0	135.0	1.0	3.87	1.31	1.15	0.0500000000011	6.09	0.33	0.669999999998	0.0599999999995	8.95	0.35	2.03	1.44	0.609999999999	AAA248.CD3.location-b.X6.Y10.tile.tissue.png	403	1	2000	403	944cb4a4d29f055a6478afde8f16f4ab	0	0	0	0	0	0	0	0	0	0	0	0	0	/home/dhl_ec/bnelissen/Slides/CD3_manuscript/CD3_slides/AAA248.CD3.location-b/AAA248.CD3.location-b.run1	255	0.7	0.06	0.7	0.06	-8.69983815162	-12.3682876396	1.54696208772	0.275119530273
15668.0	3994605.0	5021.0	8595.0	3994605.0	4000000.0	86.0	1.0	2.38	1.12	1.05	0.0499999999993	6.05	0.34	0.65	0.0499999999993	8.68	0.34	2.0	1.4	0.6	AAA248.CD3.location-b.X6.Y11.tile.tissue.png	404	1	2000	404	99f341c550efde4a39a85634d9e721d4	0	0	0	0	0	0	0	0	0	0	0	0	0	/home/dhl_ec/bnelissen/Slides/CD3_manuscript/CD3_slides/AAA248.CD3.location-b/AAA248.CD3.location-b.run1	255	0.7	0.06	0.7	0.06	-8.10088418049	-11.4591892263	0.843085627067	0.191021967285
18715.0	4000000.0	6493.0	7996.0	4000000.0	4000000.0	120.0	1.0	2.14	2.13	1.05	0.0399999999991	5.97	0.310000000001	0.670000000002	0.0400000000009	9.14	0.35	2.04	1.45	0.699999999999	AAA248.CD3.location-b.X6.Y12.tile.tissue.png	405	1	2000	405	36ffec3fe028451a211e3d3d57ca5c0f	0	0	0	0	0	0	0	0	0	0	0	0	0	/home/dhl_ec/bnelissen/Slides/CD3_manuscript/CD3_slides/AAA248.CD3.location-b/AAA248.CD3.location-b.run1	255	0.7	0.06	0.7	0.06	-8.10954454313	-11.8756716091	0.628230615425	0.176663302429
679.0	3999180.0	344.0	8192.0	3999180.0	4000000.0	8.0	1.0	2.06	1.17	1.05	0.0400000000009	6.65	0.33	0.669999999998	0.0500000000011	8.88	0.34	2.04	1.77	0.559999999999	AAA248.CD3.location-b.X6.Y13.tile.tissue.png	406	1	2000	406	46b5a2aa31571a72b16ecb8d412a1a00	0	0	0	0	0	0	0	0	0	0	0	0	0	/home/dhl_ec/bnelissen/Slides/CD3_manuscript/CD3_slides/AAA248.CD3.location-b/AAA248.CD3.location-b.run1	255	0.7	0.06	0.7	0.06	-7.83227423419	-11.5428351944	0.60974623722	0.0582565925293
60.0	4000000.0	39.0	7996.0	4000000.0	4000000.0	1.0	1.0	1.19	1.75	1.06	0.0399999999991	5.66	0.280000000001	0.67	0.0399999999991	8.8	0.35	2.05	1.44	0.540000000001	AAA248.CD3.location-b.X6.Y14.tile.tissue.png	407	1	2000	407	9c2d17958dbf6ce39c3be6d5c84353eb	0	0	0	0	0	0	0	0	0	0	0	0	0	/home/dhl_ec/bnelissen/Slides/CD3_manuscript/CD3_slides/AAA248.CD3.location-b/AAA248.CD3.location-b.run1	255	0.7	0.06	0.7	0.06	-8.42491258486	-11.20689994	0.355696685167	0.0267802448946
0.0	3999570.0	0.0	8054.0	3999570.0	4000000.0	0.0	1.0	1.46	1.78	1.63	0.0400000000009	5.84	0.34	0.680000000002	0.0500000000011	8.53	0.269999999999	2.05	1.45	0.539999999999	AAA248.CD3.location-b.X6.Y15.tile.tissue.png	408	1	2000	408	36d9e3b157bd8f480d892eab2a12d57e	0	0	0	0	0	0	0	0	0	0	0	0	0	/home/dhl_ec/bnelissen/Slides/CD3_manuscript/CD3_slides/AAA248.CD3.location-b/AAA248.CD3.location-b.run1	255	0.7	0.06	0.7	0.06	-8.78834063191	-11.2693322251	0.427830987029	0.0364505054169
0.0	1518892.0	0.0	7362.0	1518892.0	4000000.0	0.0	2.0	1.4	1.18	1.05	0.0499999999993	6.16	0.35	0.699999999999	0.139999999999	6.61	0.18	1.92	1.39	0.5	AAA248.CD3.location-b.X6.Y16.tile.tissue.png	409	1	2000	409	355b9278cea12d45cdf6ff2ea96c5e84	0	0	0	0	0	0	0	0	0	0	0	0	0	/home/dhl_ec/bnelissen/Slides/CD3_manuscript/CD3_slides/AAA248.CD3.location-b/AAA248.CD3.location-b.run1	255	0.7	0.06	0.7	0.06	-8.75238564895	-11.6034104934	1.03922765633	0.732893605469
0.0	190877.0	0.0	2915.0	190877.0	4000000.0	0.0	1.0	1.07	1.23	1.06	0.0699999999997	6.81	0.34	0.780000000001	0.190000000001	5.52	0.16	2.0	1.39	0.5	AAA248.CD3.location-b.X6.Y4.tile.tissue.png	410	1	2000	410	3dbd92b7070e2e71d03c4a9794c4e784	0	0	0	0	0	0	0	0	0	0	0	0	0	/home/dhl_ec/bnelissen/Slides/CD3_manuscript/CD3_slides/AAA248.CD3.location-b/AAA248.CD3.location-b.run1	255	0.7	0.06	0.7	0.06	0.0	-11.1215975618	0.547435079266	1.00894959106
268.0	1272637.0	105.0	13663.0	1272637.0	4000000.0	2.0	5.0	0.91	1.23	1.05	0.0499999999993	6.31	0.349999999999	0.73	0.15	6.96	0.24	2.12	1.43	0.51	AAA248.CD3.location-b.X6.Y5.tile.tissue.png	411	1	2000	411	bbec50b23bd42589728ae05dce7966e3	0	0	0	0	0	0	0	0	0	0	0	0	0	/home/dhl_ec/bnelissen/Slides/CD3_manuscript/CD3_slides/AAA248.CD3.location-b/AAA248.CD3.location-b.run1	255	0.7	0.06	0.7	0.06	-8.8651841543	-11.7419653846	1.05682935976	1.32905921094
0.0	2756216.0	0.0	15424.0	2756216.0	4000000.0	0.0	3.0	1.09	1.37	1.06	0.0400000000009	6.61	0.34	0.679999999998	0.0999999999985	7.73	0.230000000001	2.09	1.44	0.85	AAA248.CD3.location-b.X6.Y6.tile.tissue.png	412	1	2000	412	66d31297b3641c71c093832cc49cb27a	0	0	0	0	0	0	0	0	0	0	0	0	0	/home/dhl_ec/bnelissen/Slides/CD3_manuscript/CD3_slides/AAA248.CD3.location-b/AAA248.CD3.location-b.run1	255	0.7	0.06	0.7	0.06	-8.35902358653	-11.4771579045	0.616658123389	0.79874121875
0.0	35124.0	0.0	1566.0	35124.0	4000000.0	0.0	3.0	1.22	2.08	1.1	0.0499999999993	5.88	0.34	0.769999999999	0.190000000001	5.44	0.129999999999	1.95	1.45	0.879999999999	AAA248.CD3.location-b.X6.Y7.tile.tissue.png	413	1	2000	413	892e1816caf6831eac2fa834bfa1b77a	0	0	0	0	0	0	0	0	0	0	0	0	0	/home/dhl_ec/bnelissen/Slides/CD3_manuscript/CD3_slides/AAA248.CD3.location-b/AAA248.CD3.location-b.run1	255	0.7	0.06	0.7	0.06	0.0	-11.6150479957	1.70965332198	1.05002339099
57.0	2340248.0	37.0	9835.0	2340248.0	4000000.0	1.0	1.0	1.72	1.34	1.07	0.0500000000011	6.1	0.339999999998	0.699999999999	0.109999999999	7.54	0.280000000001	2.05	1.42	1.22	AAA248.CD3.location-b.X6.Y8.tile.tissue.png	414	1	2000	414	fb23a9a51d3f16f35c1e1aa02bfbd869	0	0	0	0	0	0	0	0	0	0	0	0	0	/home/dhl_ec/bnelissen/Slides/CD3_manuscript/CD3_slides/AAA248.CD3.location-b/AAA248.CD3.location-b.run1	255	0.7	0.06	0.7	0.06	-8.44297245709	-11.3140536465	1.16659557164	0.533343238281
4175.0	3986973.0	1565.0	9382.0	3986973.0	4000000.0	27.0	1.0	1.64	1.36	1.05	0.0499999999993	6.08	0.339999999998	0.660000000002	0.0500000000011	8.75	0.34	2.06	1.44	0.73	AAA248.CD3.location-b.X6.Y9.tile.tissue.png	415	1	2000	415	7bbdb6166b237fff70a7c8f2b4acfa03	0	0	0	0	0	0	0	0	0	0	0	0	0	/home/dhl_ec/bnelissen/Slides/CD3_manuscript/CD3_slides/AAA248.CD3.location-b/AAA248.CD3.location-b.run1	255	0.7	0.06	0.7	0.06	-7.7007792986	-11.4671809228	0.842461715298	0.146517243896
53.0	3999709.0	32.0	8060.0	3999709.0	4000000.0	1.0	1.0	1.6	1.89	1.05	0.0400000000009	5.75	0.35	0.67	0.0599999999995	8.56	0.33	1.99	1.42	0.59	AAA248.CD3.location-b.X7.Y10.tile.tissue.png	416	1	2000	416	a54548da0573bf1b4631ac6e3362d2ff	0	0	0	0	0	0	0	0	0	0	0	0	0	/home/dhl_ec/bnelissen/Slides/CD3_manuscript/CD3_slides/AAA248.CD3.location-b/AAA248.CD3.location-b.run1	255	0.7	0.06	0.7	0.06	-8.25178106903	-11.6544010004	0.568638536517	0.0341577155876
0.0	3989477.0	0.0	8948.0	3989477.0	4000000.0	0.0	1.0	2.2	2.38	1.04	0.0399999999991	6.62	0.52	0.67	0.0599999999995	8.47	0.269999999999	2.04	1.44	0.539999999999	AAA248.CD3.location-b.X7.Y11.tile.tissue.png	417	1	2000	417	3bb869d7bd8d27b2c56347ad685fc954	0	0	0	0	0	0	0	0	0	0	0	0	0	/home/dhl_ec/bnelissen/Slides/CD3_manuscript/CD3_slides/AAA248.CD3.location-b/AAA248.CD3.location-b.run1	255	0.7	0.06	0.7	0.06	-7.0647825563	-11.6104681086	0.48447597477	0.0448305880127
2439.0	4000000.0	1131.0	7996.0	4000000.0	4000000.0	27.0	1.0	1.89	1.11	1.31	0.0400000000009	5.81	0.280000000001	0.68	0.0399999999991	8.81	0.530000000001	2.36	1.43	0.529999999999	AAA248.CD3.location-b.X7.Y12.tile.tissue.png	418	1	2000	418	d11321ce674e09ff80251dcd0fd2c406	0	0	0	0	0	0	0	0	0	0	0	0	0	/home/dhl_ec/bnelissen/Slides/CD3_manuscript/CD3_slides/AAA248.CD3.location-b/AAA248.CD3.location-b.run1	255	0.7	0.06	0.7	0.06	-7.85412944337	-11.7564179386	0.606142972204	0.0748577157593
955.0	3946532.0	362.0	10615.0	3946532.0	4000000.0	6.0	1.0	2.14	1.13	1.05	0.0400000000009	5.9	0.34	0.67	0.0499999999993	8.8	0.349999999999	2.06	1.44	0.699999999999	AAA248.CD3.location-b.X7.Y13.tile.tissue.png	419	1	2000	419	d71632c43eb741c3989f716f7ab06f92	0	0	0	0	0	0	0	0	0	0	0	0	0	/home/dhl_ec/bnelissen/Slides/CD3_manuscript/CD3_slides/AAA248.CD3.location-b/AAA248.CD3.location-b.run1	255	0.7	0.06	0.7	0.06	-7.88042379818	-11.8537470451	0.751907094049	0.124634507813
0.0	4000000.0	0.0	7996.0	4000000.0	4000000.0	0.0	1.0	1.97	1.81	1.06	0.0400000000009	5.68	0.27	0.67	0.0400000000009	8.32	0.269999999999	1.98	1.38	1.07	AAA248.CD3.location-b.X7.Y14.tile.tissue.png	420	1	2000	420	bb37ee8e9c733d3326878fef9b7a69aa	0	0	0	0	0	0	0	0	0	0	0	0	0	/home/dhl_ec/bnelissen/Slides/CD3_manuscript/CD3_slides/AAA248.CD3.location-b/AAA248.CD3.location-b.run1	255	0.7	0.06	0.7	0.06	-8.55614280357	-11.7106298424	0.401123339526	0.0276798987343
200.0	3996688.0	106.0	8345.0	3996688.0	4000000.0	3.0	1.0	1.01	1.14	1.03	0.0599999999995	5.83	0.33	0.66	0.0599999999995	8.6	0.32	1.99	1.39	0.919999999998	AAA248.CD3.location-b.X7.Y15.tile.tissue.png	421	1	2000	421	5119e94ba35b28ce87f7bc74a510042b	0	0	0	0	0	0	0	0	0	0	0	0	0	/home/dhl_ec/bnelissen/Slides/CD3_manuscript/CD3_slides/AAA248.CD3.location-b/AAA248.CD3.location-b.run1	255	0.7	0.06	0.7	0.06	-8.91148170274	-11.6004851689	0.497668996262	0.0534709597168
163.0	1281538.0	79.0	7312.0	1281538.0	4000000.0	2.0	2.0	1.48	1.22	1.03	0.0599999999995	5.98	0.34	0.700000000001	0.16	6.8	0.24	1.95	1.38	0.719999999999	AAA248.CD3.location-b.X7.Y16.tile.tissue.png	422	1	2000	422	f1466e90b8c6c3bbfe2138d84e97a777	0	0	0	0	0	0	0	0	0	0	0	0	0	/home/dhl_ec/bnelissen/Slides/CD3_manuscript/CD3_slides/AAA248.CD3.location-b/AAA248.CD3.location-b.run1	255	0.7	0.06	0.7	0.06	-8.86877068749	-11.6143221526	1.11229620595	0.875632035156
0.0	18391.0	0.0	1089.0	18391.0	4000000.0	0.0	2.0	1.61	1.02	1.56	0.0500000000011	5.87	0.34	0.76	0.190000000001	5.2	0.130000000001	1.89	1.41	1.21	AAA248.CD3.location-b.X7.Y3.tile.tissue.png	423	1	2000	423	c1e755e3f7e69b28f5af2179349a74dd	0	0	0	0	0	0	0	0	0	0	0	0	0	/home/dhl_ec/bnelissen/Slides/CD3_manuscript/CD3_slides/AAA248.CD3.location-b/AAA248.CD3.location-b.run1	255	0.7	0.06	0.7	0.06	0.0	-11.6248603962	0.729261255505	0.995757737549
68.0	2400671.0	34.0	11528.0	2400671.0	4000000.0	1.0	2.0	1.05	1.65	1.05	0.0500000000011	6.09	0.34	0.670000000002	0.120000000001	7.45	0.27	2.04	1.42	0.68	AAA248.CD3.location-b.X7.Y4.tile.tissue.png	424	1	2000	424	7dacf7b6a255e8dd2751a71aa12e121f	0	0	0	0	0	0	0	0	0	0	0	0	0	/home/dhl_ec/bnelissen/Slides/CD3_manuscript/CD3_slides/AAA248.CD3.location-b/AAA248.CD3.location-b.run1	255	0.7	0.06	0.7	0.06	-7.19513113107	-11.3317728811	0.499692509013	0.821462332031
0.0	3984843.0	0.0	8667.0	3984843.0	4000000.0	0.0	1.0	2.35	1.1	1.22	0.0399999999991	5.8	0.34	0.67	0.0500000000011	8.35	0.27	2.03	1.46	1.03	AAA248.CD3.location-b.X7.Y5.tile.tissue.png	425	1	2000	425	f7f5e13b2c8973e6a988e90c8aa9de7f	0	0	0	0	0	0	0	0	0	0	0	0	0	/home/dhl_ec/bnelissen/Slides/CD3_manuscript/CD3_slides/AAA248.CD3.location-b/AAA248.CD3.location-b.run1	255	0.7	0.06	0.7	0.06	-7.3747440122	-11.3195638415	0.203294586553	0.0456897426758
237.0	3988372.0	83.0	8510.0	3988372.0	4000000.0	2.0	1.0	1.04	1.72	1.05	0.0399999999991	5.74	0.34	0.679999999998	0.0599999999995	8.73	0.34	2.06	1.43	0.85	AAA248.CD3.location-b.X7.Y6.tile.tissue.png	426	1	2000	426	1977f4ffb06e16ca2458e41e478db144	0	0	0	0	0	0	0	0	0	0	0	0	0	/home/dhl_ec/bnelissen/Slides/CD3_manuscript/CD3_slides/AAA248.CD3.location-b/AAA248.CD3.location-b.run1	255	0.7	0.06	0.7	0.06	-8.4219649401	-10.8357731167	0.468745948005	0.0532544199219
513.0	3126731.0	260.0	11115.0	3126731.0	4000000.0	7.0	3.0	1.0	1.37	1.05	0.0400000000009	6.28	0.34	0.68	0.0799999999999	8.15	0.299999999999	2.09	1.45	0.630000000001	AAA248.CD3.location-b.X7.Y7.tile.tissue.png	427	1	2000	427	985395ee827eecc058d940fac5591a92	0	0	0	0	0	0	0	0	0	0	0	0	0	/home/dhl_ec/bnelissen/Slides/CD3_manuscript/CD3_slides/AAA248.CD3.location-b/AAA248.CD3.location-b.run1	255	0.7	0.06	0.7	0.06	-8.73121508378	-11.6276527341	1.2843600729	0.517128554687
0.0	3999564.0	0.0	8084.0	3999564.0	4000000.0	0.0	1.0	1.19	1.37	1.05	0.0399999999991	5.64	0.34	0.660000000002	0.0500000000011	8.36	0.269999999999	2.03	1.43	0.620000000001	AAA248.CD3.location-b.X7.Y8.tile.tissue.png	428	1	2000	428	9b78677106ec0d974c154e2afe29cd4e	0	0	0	0	0	0	0	0	0	0	0	0	0	/home/dhl_ec/bnelissen/Slides/CD3_manuscript/CD3_slides/AAA248.CD3.location-b/AAA248.CD3.location-b.run1	255	0.7	0.06	0.7	0.06	-7.27917608379	-11.6463867319	0.487906691777	0.0310119545527
61.0	3993917.0	37.0	8756.0	3993917.0	4000000.0	1.0	1.0	0.98	1.27	1.04	0.0399999999991	5.76	0.34	0.67	0.0599999999995	8.67	0.33	2.04	1.43	0.57	AAA248.CD3.location-b.X7.Y9.tile.tissue.png	429	1	2000	429	dffb101c554f38d2359e70b593b181d1	0	0	0	0	0	0	0	0	0	0	0	0	0	/home/dhl_ec/bnelissen/Slides/CD3_manuscript/CD3_slides/AAA248.CD3.location-b/AAA248.CD3.location-b.run1	255	0.7	0.06	0.7	0.06	-7.1557024922	-11.3504730018	0.509484855855	0.039525805481
0.0	4000000.0	0.0	7996.0	4000000.0	4000000.0	0.0	1.0	1.91	1.37	1.07	0.0399999999991	5.71	0.27	0.670000000002	0.0400000000009	8.47	0.27	2.03	1.44	0.6	AAA248.CD3.location-b.X8.Y10.tile.tissue.png	430	1	2000	430	cd1a0093b82c6a8c91acd327c8bfbe57	0	0	0	0	0	0	0	0	0	0	0	0	0	/home/dhl_ec/bnelissen/Slides/CD3_manuscript/CD3_slides/AAA248.CD3.location-b/AAA248.CD3.location-b.run1	255	0.7	0.06	0.7	0.06	-6.66113016058	-10.9948648463	0.250719772516	0.0205012236883
70.0	3999744.0	44.0	8016.0	3999744.0	4000000.0	1.0	1.0	0.990000000002	1.17	1.05	0.0400000000009	5.76	0.34	0.67	0.0500000000011	8.87	0.34	2.04	1.43	0.52	AAA248.CD3.location-b.X8.Y11.tile.tissue.png	431	1	2000	431	dadd6fac1612728f8d28e831f3f50105	0	0	0	0	0	0	0	0	0	0	0	0	0	/home/dhl_ec/bnelissen/Slides/CD3_manuscript/CD3_slides/AAA248.CD3.location-b/AAA248.CD3.location-b.run1	255	0.7	0.06	0.7	0.06	-8.43846973659	-11.2822485181	0.312217872531	0.0229342858205
0.0	4000000.0	0.0	7996.0	4000000.0	4000000.0	0.0	1.0	1.06	1.21	1.05	0.0399999999991	5.66	0.269999999999	0.68	0.0499999999993	8.27	0.269999999999	2.03	1.42	0.540000000001	AAA248.CD3.location-b.X8.Y12.tile.tissue.png	432	1	2000	432	3ba973291e4df34b794fa29078b533d4	0	0	0	0	0	0	0	0	0	0	0	0	0	/home/dhl_ec/bnelissen/Slides/CD3_manuscript/CD3_slides/AAA248.CD3.location-b/AAA248.CD3.location-b.run1	255	0.7	0.06	0.7	0.06	-7.90321773905	-11.7247792602	0.636250667623	0.0484084443359
4571.0	3999693.0	1469.0	8072.0	3999693.0	4000000.0	45.0	1.0	0.999999999998	1.04	1.21	0.0499999999993	6.35	0.33	0.66	0.0599999999995	8.78	0.32	2.03	1.4	0.589999999998	AAA248.CD3.location-b.X8.Y13.tile.tissue.png	433	1	2000	433	e47c3ab912768aa0016dac3eb4efd8ef	0	0	0	0	0	0	0	0	0	0	0	0	0	/home/dhl_ec/bnelissen/Slides/CD3_manuscript/CD3_slides/AAA248.CD3.location-b/AAA248.CD3.location-b.run1	255	0.7	0.06	0.7	0.06	-8.92134156137	-11.4080666728	0.484663114885	0.0495742207565
0.0	4000000.0	0.0	7996.0	4000000.0	4000000.0	0.0	1.0	1.31	1.6	1.07	0.0400000000009	5.53	0.27	0.649999999998	0.0399999999991	7.97	0.25	1.92	1.37	0.829999999998	AAA248.CD3.location-b.X8.Y14.tile.tissue.png	434	1	2000	434	b0500c854ca213e7d80f0df26ae312a0	0	0	0	0	0	0	0	0	0	0	0	0	0	/home/dhl_ec/bnelissen/Slides/CD3_manuscript/CD3_slides/AAA248.CD3.location-b/AAA248.CD3.location-b.run1	255	0.7	0.06	0.7	0.06	-8.37001447623	0.0	0.483733732886	0.0227006210937
211.0	3971541.0	105.0	9819.0	3971541.0	4000000.0	2.0	1.0	1.39	1.18	0.99	0.0399999999991	5.79	0.34	0.910000000002	0.0499999999993	8.17	0.32	1.93	1.35	0.919999999998	AAA248.CD3.location-b.X8.Y15.tile.tissue.png	435	1	2000	435	19d453686da108bce5da0d17adb06cfd	0	0	0	0	0	0	0	0	0	0	0	0	0	/home/dhl_ec/bnelissen/Slides/CD3_manuscript/CD3_slides/AAA248.CD3.location-b/AAA248.CD3.location-b.run1	255	0.7	0.06	0.7	0.06	-8.91704745802	-11.0746190536	0.82258691717	0.071807621582
0.0	1393154.0	0.0	6760.0	1393154.0	4000000.0	0.0	1.0	2.25	1.48	1.05	0.0400000000009	5.94	0.32	0.690000000001	0.140000000001	6.39	0.17	1.91	1.4	0.68	AAA248.CD3.location-b.X8.Y16.tile.tissue.png	436	1	2000	436	8e3788084710856f502f29ff48e67749	0	0	0	0	0	0	0	0	0	0	0	0	0	/home/dhl_ec/bnelissen/Slides/CD3_manuscript/CD3_slides/AAA248.CD3.location-b/AAA248.CD3.location-b.run1	255	0.7	0.06	0.7	0.06	-8.35448060539	-11.6709570518	1.32278576903	0.848462847656
0.0	6529.0	0.0	652.0	6529.0	4000000.0	0.0	2.0	1.21	1.45	1.0	0.0399999999991	5.43	0.32	0.739999999998	0.18	5.67	0.120000000001	1.85	1.37	0.470000000001	AAA248.CD3.location-b.X8.Y2.tile.tissue.png	437	1	2000	437	5d0f7bf92d9da1c4a30a1ff62e77b9fe	0	0	0	0	0	0	0	0	0	0	0	0	0	/home/dhl_ec/bnelissen/Slides/CD3_manuscript/CD3_slides/AAA248.CD3.location-b/AAA248.CD3.location-b.run1	255	0.7	0.06	0.7	0.06	0.0	-11.7378260826	0.348988833773	1.73584112384
0.0	3330394.0	0.0	10033.0	3330394.0	4000000.0	0.0	1.0	1.3	1.62	1.41	0.0400000000009	6.01	0.32	0.640000000001	0.0699999999997	8.35	0.24	2.48	1.37	1.0	AAA248.CD3.location-b.X8.Y3.tile.tissue.png	438	1	2000	438	5300af28f0012c8091d30e01db73798f	0	0	0	0	0	0	0	0	0	0	0	0	0	/home/dhl_ec/bnelissen/Slides/CD3_manuscript/CD3_slides/AAA248.CD3.location-b/AAA248.CD3.location-b.run1	255	0.7	0.06	0.7	0.06	-7.88041752252	-11.5412201848	0.666017150391	0.720100335938
0.0	3996381.0	0.0	8166.0	3996381.0	4000000.0	0.0	1.0	1.38	1.62	1.1	0.0399999999991	5.31	0.32	0.68	0.0599999999995	7.85	0.25	1.92	1.35	0.51	AAA248.CD3.location-b.X8.Y4.tile.tissue.png	439	1	2000	439	28f9408355fd61be16447acfc3aa0730	0	0	0	0	0	0	0	0	0	0	0	0	0	/home/dhl_ec/bnelissen/Slides/CD3_manuscript/CD3_slides/AAA248.CD3.location-b/AAA248.CD3.location-b.run1	255	0.7	0.06	0.7	0.06	-7.63720503367	-10.7560771507	0.215229947378	0.044632430542
329.0	4000000.0	163.0	7996.0	4000000.0	4000000.0	4.0	1.0	1.32	1.2	1.02	0.0299999999988	4.8	0.26	0.65	0.0399999999991	8.2	0.33	1.92	1.35	0.569999999998	AAA248.CD3.location-b.X8.Y5.tile.tissue.png	440	1	2000	440	ef90214a2ccf06a15b148871fff5bae4	0	0	0	0	0	0	0	0	0	0	0	0	0	/home/dhl_ec/bnelissen/Slides/CD3_manuscript/CD3_slides/AAA248.CD3.location-b/AAA248.CD3.location-b.run1	255	0.7	0.06	0.7	0.06	-8.03562542165	0.0	0.0825920157168	0.0118221416016
66.0	4000000.0	40.0	7996.0	4000000.0	4000000.0	1.0	1.0	1.62	1.45	1.01	0.0400000000009	5.24	0.35	0.820000000002	0.0399999999991	8.31	0.32	1.92	1.35	0.700000000001	AAA248.CD3.location-b.X8.Y6.tile.tissue.png	441	1	2000	441	d4c04bd525f7992e4db5513527664100	0	0	0	0	0	0	0	0	0	0	0	0	0	/home/dhl_ec/bnelissen/Slides/CD3_manuscript/CD3_slides/AAA248.CD3.location-b/AAA248.CD3.location-b.run1	255	0.7	0.06	0.7	0.06	-7.48642197125	-11.4072068912	0.144221113646	0.0181771686997
0.0	4000000.0	0.0	7996.0	4000000.0	4000000.0	0.0	1.0	1.32	1.34	1.03	0.0399999999991	4.87	0.26	0.630000000001	0.0400000000009	8.49	0.26	1.99	1.37	0.649999999998	AAA248.CD3.location-b.X8.Y7.tile.tissue.png	442	1	2000	442	4136a5e7d070a45eb1127fd4eacd2037	0	0	0	0	0	0	0	0	0	0	0	0	0	/home/dhl_ec/bnelissen/Slides/CD3_manuscript/CD3_slides/AAA248.CD3.location-b/AAA248.CD3.location-b.run1	255	0.7	0.06	0.7	0.06	-6.72709455639	0.0	0.296751794303	0.0212834472656
143.0	4000000.0	73.0	7996.0	4000000.0	4000000.0	2.0	1.0	1.33	1.66	1.39	0.0400000000009	5.19	0.25	0.640000000001	0.0400000000009	8.24	0.34	2.48	1.35	0.58	AAA248.CD3.location-b.X8.Y8.tile.tissue.png	443	1	2000	443	6304c4c0bd9b882ed76351d784b8b725	0	0	0	0	0	0	0	0	0	0	0	0	0	/home/dhl_ec/bnelissen/Slides/CD3_manuscript/CD3_slides/AAA248.CD3.location-b/AAA248.CD3.location-b.run1	255	0.7	0.06	0.7	0.06	-7.99516964559	-11.3996798827	0.36026613662	0.0290688862076
0.0	4000000.0	0.0	7996.0	4000000.0	4000000.0	0.0	1.0	1.03	1.21	1.02	0.0399999999991	5.45	0.26	0.65	0.0399999999991	8.29	0.27	1.94	1.37	0.67	AAA248.CD3.location-b.X8.Y9.tile.tissue.png	444	1	2000	444	f21467766f7f283887ddf443f5cd68fd	0	0	0	0	0	0	0	0	0	0	0	0	0	/home/dhl_ec/bnelissen/Slides/CD3_manuscript/CD3_slides/AAA248.CD3.location-b/AAA248.CD3.location-b.run1	255	0.7	0.06	0.7	0.06	-7.42723903232	-11.4611625587	0.384962880883	0.0284397127686
0.0	933895.0	0.0	6689.0	933895.0	4000000.0	0.0	1.0	1.16	1.13	1.03	0.0500000000011	7.28	0.34	1.31	0.160000000002	6.1	0.16	1.94	1.37	0.480000000001	AAA248.CD3.location-b.X9.Y1.tile.tissue.png	445	1	2000	445	a682305bfe070688b188f87d851883f5	0	0	0	0	0	0	0	0	0	0	0	0	0	/home/dhl_ec/bnelissen/Slides/CD3_manuscript/CD3_slides/AAA248.CD3.location-b/AAA248.CD3.location-b.run1	255	0.7	0.06	0.7	0.06	-8.48047821643	-11.5340095569	1.60628144178	0.528816382812
237.0	4000000.0	115.0	7996.0	4000000.0	4000000.0	2.0	1.0	1.03	1.34	1.02	0.0299999999988	4.83	0.26	0.67	0.0400000000009	8.24	0.33	1.93	1.34	0.5	AAA248.CD3.location-b.X9.Y10.tile.tissue.png	446	1	2000	446	9b149aa93aadc2dffe98ae9c8ad53de2	0	0	0	0	0	0	0	0	0	0	0	0	0	/home/dhl_ec/bnelissen/Slides/CD3_manuscript/CD3_slides/AAA248.CD3.location-b/AAA248.CD3.location-b.run1	255	0.7	0.06	0.7	0.06	-7.83001327769	0.0	0.187691110034	0.0122397070312
935.0	4000000.0	308.0	7996.0	4000000.0	4000000.0	5.0	1.0	1.5	2.05	1.01	0.0399999999991	5.52	0.27	0.65	0.0499999999993	8.35	0.32	1.96	1.36	0.75	AAA248.CD3.location-b.X9.Y11.tile.tissue.png	447	1	2000	447	e5a0f3257d394173eb5dc93846464de3	0	0	0	0	0	0	0	0	0	0	0	0	0	/home/dhl_ec/bnelissen/Slides/CD3_manuscript/CD3_slides/AAA248.CD3.location-b/AAA248.CD3.location-b.run1	255	0.7	0.06	0.7	0.06	-8.19476848263	-10.560391013	0.223295188925	0.0221093607593
0.0	4000000.0	0.0	7996.0	4000000.0	4000000.0	0.0	1.0	1.21	1.35	1.0	0.0399999999991	5.28	0.25	0.939999999999	0.0400000000009	7.91	0.27	1.94	1.35	0.49	AAA248.CD3.location-b.X9.Y12.tile.tissue.png	448	1	2000	448	bc82d94cf4581dea2899c64819f20cfe	0	0	0	0	0	0	0	0	0	0	0	0	0	/home/dhl_ec/bnelissen/Slides/CD3_manuscript/CD3_slides/AAA248.CD3.location-b/AAA248.CD3.location-b.run1	255	0.7	0.06	0.7	0.06	-7.96924749318	-11.5965581245	0.235580787898	0.023982745491
4222.0	4000000.0	1182.0	7996.0	4000000.0	4000000.0	42.0	1.0	2.3	1.85	0.99	0.0399999999991	5.21	0.26	0.639999999999	0.0400000000009	8.38	0.35	2.07	1.88	0.549999999999	AAA248.CD3.location-b.X9.Y13.tile.tissue.png	449	1	2000	449	5ff3620990ee556cc851c240cf84259c	0	0	0	0	0	0	0	0	0	0	0	0	0	/home/dhl_ec/bnelissen/Slides/CD3_manuscript/CD3_slides/AAA248.CD3.location-b/AAA248.CD3.location-b.run1	255	0.7	0.06	0.7	0.06	-8.56197492303	-11.6518009416	0.416734479137	0.0433602785034
825.0	3973326.0	222.0	9773.0	3973326.0	4000000.0	4.0	1.0	1.61	1.47	1.0	0.0400000000009	5.99	0.32	0.629999999999	0.0499999999993	8.45	0.320000000002	2.49	1.35	0.65	AAA248.CD3.location-b.X9.Y14.tile.tissue.png	450	1	2000	450	c989dd9230443add78e36e9813feb807	0	0	0	0	0	0	0	0	0	0	0	0	0	/home/dhl_ec/bnelissen/Slides/CD3_manuscript/CD3_slides/AAA248.CD3.location-b/AAA248.CD3.location-b.run1	255	0.7	0.06	0.7	0.06	-8.74895420579	-10.9156818262	0.647067802211	0.0585441357422
0.0	3987917.0	0.0	9278.0	3987917.0	4000000.0	0.0	1.0	1.2	1.32	1.0	0.0399999999991	5.32	0.32	0.630000000001	0.0500000000011	8.01	0.259999999998	1.98	1.39	0.59	AAA248.CD3.location-b.X9.Y15.tile.tissue.png	451	1	2000	451	9506aeaec446b0cc6c4acf8ba5cbad79	0	0	0	0	0	0	0	0	0	0	0	0	0	/home/dhl_ec/bnelissen/Slides/CD3_manuscript/CD3_slides/AAA248.CD3.location-b/AAA248.CD3.location-b.run1	255	0.7	0.06	0.7	0.06	-8.61410435568	-10.9922024161	0.962051390547	0.0628155146484
1058.0	1891719.0	517.0	6428.0	1891719.0	4000000.0	11.0	2.0	1.35	2.23	1.01	0.0400000000009	6.27	0.34	0.670000000002	0.129999999999	7.02	0.25	1.93	1.37	0.639999999999	AAA248.CD3.location-b.X9.Y16.tile.tissue.png	452	1	2000	452	bd2b9410758c3d35ca7ab03b39c24321	0	0	0	0	0	0	0	0	0	0	0	0	0	/home/dhl_ec/bnelissen/Slides/CD3_manuscript/CD3_slides/AAA248.CD3.location-b/AAA248.CD3.location-b.run1	255	0.7	0.06	0.7	0.06	-9.10562448963	-11.3855377427	1.3803739929	0.523138601563
51.0	2659347.0	28.0	14372.0	2659347.0	4000000.0	1.0	5.0	1.05	1.71	1.0	0.0400000000009	6.39	0.33	0.659999999998	0.110000000001	7.58	0.27	2.02	1.38	0.539999999999	AAA248.CD3.location-b.X9.Y2.tile.tissue.png	453	1	2000	453	f35894d4fb41e352dcf94b31dd3f3df9	0	0	0	0	0	0	0	0	0	0	0	0	0	/home/dhl_ec/bnelissen/Slides/CD3_manuscript/CD3_slides/AAA248.CD3.location-b/AAA248.CD3.location-b.run1	255	0.7	0.06	0.7	0.06	-7.59560130443	-11.7417735211	2.59397785545	0.763768328125
465.0	3955886.0	172.0	8370.0	3955886.0	4000000.0	3.0	1.0	1.06	1.31	1.38	0.0499999999993	5.9	0.34	0.640000000001	0.0599999999995	8.31	0.33	1.96	1.37	0.780000000001	AAA248.CD3.location-b.X9.Y3.tile.tissue.png	454	1	2000	454	014e08344cc0508685f77f3705a4a2eb	0	0	0	0	0	0	0	0	0	0	0	0	0	/home/dhl_ec/bnelissen/Slides/CD3_manuscript/CD3_slides/AAA248.CD3.location-b/AAA248.CD3.location-b.run1	255	0.7	0.06	0.7	0.06	-8.13957948664	-10.5168945166	0.404093864615	0.0883822773437
84.0	4000000.0	40.0	7996.0	4000000.0	4000000.0	1.0	1.0	1.18	1.35	1.02	0.0300000000007	5.57	0.27	0.639999999999	0.0500000000011	8.36	0.34	1.99	1.39	0.879999999999	AAA248.CD3.location-b.X9.Y4.tile.tissue.png	455	1	2000	455	f6f6d2e8fa4218dc184177d8f4e3716b	0	0	0	0	0	0	0	0	0	0	0	0	0	/home/dhl_ec/bnelissen/Slides/CD3_manuscript/CD3_slides/AAA248.CD3.location-b/AAA248.CD3.location-b.run1	255	0.7	0.06	0.7	0.06	-7.95748073855	0.0	0.0611102614186	0.00893549316406
0.0	4000000.0	0.0	7996.0	4000000.0	4000000.0	0.0	1.0	1.19	1.24	1.01	0.0400000000009	4.85	0.25	0.630000000001	0.0399999999991	7.91	0.259999999998	1.96	1.4	0.620000000001	AAA248.CD3.location-b.X9.Y5.tile.tissue.png	456	1	2000	456	f30652585e33a7e21c12bea6a16ee1b7	0	0	0	0	0	0	0	0	0	0	0	0	0	/home/dhl_ec/bnelissen/Slides/CD3_manuscript/CD3_slides/AAA248.CD3.location-b/AAA248.CD3.location-b.run1	255	0.7	0.06	0.7	0.06	-7.47775971595	0.0	0.0549093842423	0.00748636914063
0.0	4000000.0	0.0	7996.0	4000000.0	4000000.0	0.0	1.0	1.25	1.37	1.21	0.0400000000009	5.43	0.26	0.639999999999	0.0500000000011	7.95	0.33	2.25	1.35	0.529999999999	AAA248.CD3.location-b.X9.Y6.tile.tissue.png	457	1	2000	457	49a5e257c56d26f31e6907b470e405ac	0	0	0	0	0	0	0	0	0	0	0	0	0	/home/dhl_ec/bnelissen/Slides/CD3_manuscript/CD3_slides/AAA248.CD3.location-b/AAA248.CD3.location-b.run1	255	0.7	0.06	0.7	0.06	-7.45807080315	0.0	0.171511083447	0.0183449472656
51.0	3999973.0	29.0	8008.0	3999973.0	4000000.0	1.0	1.0	1.15	1.88	1.05	0.0400000000009	5.41	0.33	0.679999999998	0.0499999999993	8.35	0.32	1.98	1.4	0.51	AAA248.CD3.location-b.X9.Y7.tile.tissue.png	458	1	2000	458	f0ff14614e7f5e850a6537a9d493fb41	0	0	0	0	0	0	0	0	0	0	0	0	0	/home/dhl_ec/bnelissen/Slides/CD3_manuscript/CD3_slides/AAA248.CD3.location-b/AAA248.CD3.location-b.run1	255	0.7	0.06	0.7	0.06	-8.13905388266	-10.7555524629	0.28222936863	0.0268795765687
0.0	4000000.0	0.0	7996.0	4000000.0	4000000.0	0.0	1.0	1.42	1.66	1.74	0.0400000000009	5.48	0.26	0.640000000001	0.0499999999993	7.29	0.26	1.9	1.36	0.49	AAA248.CD3.location-b.X9.Y8.tile.tissue.png	459	1	2000	459	30de094a9edb19cd1ef48ed828162fa2	0	0	0	0	0	0	0	0	0	0	0	0	0	/home/dhl_ec/bnelissen/Slides/CD3_manuscript/CD3_slides/AAA248.CD3.location-b/AAA248.CD3.location-b.run1	255	0.7	0.06	0.7	0.06	0.0	-11.4333431925	0.32748240625	0.0260231837578
60.0	4000000.0	45.0	7996.0	4000000.0	4000000.0	1.0	1.0	1.03	1.26	1.02	0.0300000000007	5.41	0.27	0.940000000001	0.0400000000009	8.57	0.33	1.95	1.34	0.530000000001	AAA248.CD3.location-b.X9.Y9.tile.tissue.png	460	1	2000	460	57873a02cb148cf4a02b5341c42ad452	0	0	0	0	0	0	0	0	0	0	0	0	0	/home/dhl_ec/bnelissen/Slides/CD3_manuscript/CD3_slides/AAA248.CD3.location-b/AAA248.CD3.location-b.run1	255	0.7	0.06	0.7	0.06	-7.12986140915	-10.5419646676	0.259459391649	0.0166264457416
[truncated: 2 more columns]
