# Supplementary material for: SlideToolkit: An Assistive Toolset for the Histological Quantification of Whole Slide Images
Source: PLoS One. 2014 Nov 5;9(11):e110289. doi: 10.1371/journal.pone.0110289 (PMC4220929; doi:10.1371/journal.pone.0110289)
Supplement: RawData S1 — ICC and BlandAltman plot - measurements and r-script.zip. Measurements of Run1 and Run2, including the code for the calculation of the intraclass correlation coefficient (ICC) and the code for the Bland and Altman plot. (ZIP) [file pone.0110289.s003.zip › cellprofiler.measurements/run1.79c740c279fdd2d59f644139f45b1eaa.DefaultOUT_Image.csv]

AreaOccupied_AreaOccupied_DAB_Nuclei	AreaOccupied_AreaOccupied_Tissue	AreaOccupied_Perimeter_DAB_Nuclei	AreaOccupied_Perimeter_Tissue	AreaOccupied_TotalArea_DAB_Nuclei	AreaOccupied_TotalArea_Tissue	Count_DAB_Nuclei	Count_Tissue	ExecutionTime_01LoadImages	ExecutionTime_02ColorToGray	ExecutionTime_03Smooth	ExecutionTime_04ImageMath	ExecutionTime_05IdentifyPrimaryObjects	ExecutionTime_06MeasureImageAreaOccupied	ExecutionTime_07UnmixColors	ExecutionTime_08MaskImage	ExecutionTime_09IdentifyPrimaryObjects	ExecutionTime_10MeasureImageAreaOccupied	ExecutionTime_11OverlayOutlines	ExecutionTime_12OverlayOutlines	ExecutionTime_13SaveImages	FileName_Original	Group_Index	Group_Number	Height_Original	ImageNumber	MD5Digest_Original	ModuleError_01LoadImages	ModuleError_02ColorToGray	ModuleError_03Smooth	ModuleError_04ImageMath	ModuleError_05IdentifyPrimaryObjects	ModuleError_06MeasureImageAreaOccupied	ModuleError_07UnmixColors	ModuleError_08MaskImage	ModuleError_09IdentifyPrimaryObjects	ModuleError_10MeasureImageAreaOccupied	ModuleError_11OverlayOutlines	ModuleError_12OverlayOutlines	ModuleError_13SaveImages	PathName_Original	Scaling_Original	Threshold_FinalThreshold_DAB_Nuclei	Threshold_FinalThreshold_Tissue	Threshold_OrigThreshold_DAB_Nuclei	Threshold_OrigThreshold_Tissue	Threshold_SumOfEntropies_DAB_Nuclei	Threshold_SumOfEntropies_Tissue	Threshold_WeightedVariance_DAB_Nuclei	Threshold_WeightedVariance_Tissue
8732.0	996945.0	3625.0	7755.0	996945.0	4000000.0	67.0	1.0	2.78	2.55	1.81	0.08	9.78	0.56	1.19	0.25	10.6	0.37	2.89	2.19	1.64	AAA201.CD3.X0.Y10.tile.tissue.png	1	1	2000	1	d96a05b14cf7b752d6a600ff687b6140	0	0	0	0	0	0	0	0	0	0	0	0	0	/home/dhl_ec/bnelissen/Slides/CD3_manuscript/CD3_slides/AAA201.CD3/AAA201.CD3.run1	255	0.7	0.06	0.7	0.06	-8.77318448208	-11.1413470445	1.28799903525	0.339682289062
0.0	14359.0	0.0	1008.0	14359.0	4000000.0	0.0	3.0	1.31	1.84	1.8	0.08	9.64	0.58	1.27	0.32	9.03	0.23	3.01	2.35	0.99	AAA201.CD3.X0.Y11.tile.tissue.png	2	1	2000	2	008f2e3fac77faa76bb8b411a9178875	0	0	0	0	0	0	0	0	0	0	0	0	0	/home/dhl_ec/bnelissen/Slides/CD3_manuscript/CD3_slides/AAA201.CD3/AAA201.CD3.run1	255	0.7	0.06	0.7	0.06	-8.63051613358	-11.9087970285	2.8051892824	2.19924586304
0.0	12803.0	0.0	804.0	12803.0	4000000.0	0.0	2.0	1.32	2.19	1.82	0.08	9.73	0.57	1.06	0.34	8.01	0.22	3.1	2.39	0.7	AAA201.CD3.X0.Y12.tile.tissue.png	3	1	2000	3	58d78b79b4eb335eb458d42f4d77d324	0	0	0	0	0	0	0	0	0	0	0	0	0	/home/dhl_ec/bnelissen/Slides/CD3_manuscript/CD3_slides/AAA201.CD3/AAA201.CD3.run1	255	0.7	0.06	0.7	0.06	-8.54384464354	-11.8368683108	2.43633335135	1.87495670508
0.0	0.0	0.0	0.0	0.0	4000000.0	0.0	0.0	2.01	2.19	1.82	0.09	9.17	0.47	1.38	0.31	6.62	0.13	2.42	2.2	0.59	AAA201.CD3.X0.Y13.tile.tissue.png	4	1	2000	4	702049e8f027fe073a0a05f9f32abb38	0	0	0	0	0	0	0	0	0	0	0	0	0	/home/dhl_ec/bnelissen/Slides/CD3_manuscript/CD3_slides/AAA201.CD3/AAA201.CD3.run1	255	1.0	0.06	1.0	0.06	0.0	-11.9690631398	0.0	6.27217969926
0.0	0.0	0.0	0.0	0.0	4000000.0	0.0	0.0	1.2	2.69	1.83	0.08	8.95	0.47	1.31	0.31	7.1	0.21	2.82	2.44	0.59	AAA201.CD3.X0.Y5.tile.tissue.png	5	1	2000	5	4041c56a1e9588622c92ce0e85e82c7e	0	0	0	0	0	0	0	0	0	0	0	0	0	/home/dhl_ec/bnelissen/Slides/CD3_manuscript/CD3_slides/AAA201.CD3/AAA201.CD3.run1	255	1.0	0.06	1.0	0.06	0.0	-10.0170186848	0.0	9.24485713447
0.0	0.0	0.0	0.0	0.0	4000000.0	0.0	0.0	3.21	2.23	1.16	0.06	9.03	0.46	1.28	0.32	5.93	0.2	3.14	2.35	0.63	AAA201.CD3.X0.Y6.tile.tissue.png	6	1	2000	6	2602d51062d55d8c2ff8d12fd68d0e6c	0	0	0	0	0	0	0	0	0	0	0	0	0	/home/dhl_ec/bnelissen/Slides/CD3_manuscript/CD3_slides/AAA201.CD3/AAA201.CD3.run1	255	1.0	0.06	1.0	0.06	0.0	-11.271995425	0.0	4.54082152273
0.0	0.0	0.0	0.0	0.0	4000000.0	0.0	0.0	3.36	2.08	1.8	0.08	8.86	0.45	1.25	0.34	6.9	0.21	3.15	2.51	0.63	AAA201.CD3.X0.Y7.tile.tissue.png	7	1	2000	7	4946ad23441c496f05ca925f99a6a7ab	0	0	0	0	0	0	0	0	0	0	0	0	0	/home/dhl_ec/bnelissen/Slides/CD3_manuscript/CD3_slides/AAA201.CD3/AAA201.CD3.run1	255	1.0	0.06	1.0	0.06	0.0	-10.5858116402	0.0	4.17279220771
0.0	0.0	0.0	0.0	0.0	4000000.0	0.0	0.0	3.77	2.57	1.82	0.09	8.65	0.45	1.23	0.31	6.88	0.2	2.96	2.39	0.65	AAA201.CD3.X0.Y8.tile.tissue.png	8	1	2000	8	8ee18cefc03a03a7a5ed298b476a5459	0	0	0	0	0	0	0	0	0	0	0	0	0	/home/dhl_ec/bnelissen/Slides/CD3_manuscript/CD3_slides/AAA201.CD3/AAA201.CD3.run1	255	1.0	0.06	1.0	0.06	0.0	-10.5200744034	0.0	1.95988625357
0.0	0.0	0.0	0.0	0.0	4000000.0	0.0	0.0	3.02	2.0	1.85	0.08	6.93	0.29	0.85	0.3	6.6	0.22	3.1	2.39	0.59	AAA201.CD3.X0.Y9.tile.tissue.png	9	1	2000	9	2e47d0041456c139417d57678f65d940	0	0	0	0	0	0	0	0	0	0	0	0	0	/home/dhl_ec/bnelissen/Slides/CD3_manuscript/CD3_slides/AAA201.CD3/AAA201.CD3.run1	255	1.0	0.06	1.0	0.06	0.0	0.0	0.0	3.8228145
482.0	2750777.0	229.0	13109.0	2750777.0	4000000.0	5.0	6.0	2.61	2.84	1.83	0.07	9.99	0.59	1.21	0.15	11.69	0.47	3.41	2.34	0.72	AAA201.CD3.X1.Y10.tile.tissue.png	10	1	2000	10	79d04e8e34e217f8345503e0fda59b18	0	0	0	0	0	0	0	0	0	0	0	0	0	/home/dhl_ec/bnelissen/Slides/CD3_manuscript/CD3_slides/AAA201.CD3/AAA201.CD3.run1	255	0.7	0.06	0.7	0.06	-8.29935811914	-10.7985920092	0.388135038448	0.114384390625
8027.0	2370340.0	2515.0	11138.0	2370340.0	4000000.0	45.0	4.0	3.68	2.21	1.81	0.07	13.03	0.56	0.88	0.12	11.14	0.46	3.42	2.35	0.65	AAA201.CD3.X1.Y11.tile.tissue.png	11	1	2000	11	22138840294981a28aaadaa6a1c185e1	0	0	0	0	0	0	0	0	0	0	0	0	0	/home/dhl_ec/bnelissen/Slides/CD3_manuscript/CD3_slides/AAA201.CD3/AAA201.CD3.run1	255	0.7	0.06	0.7	0.06	-8.37554544412	-10.951084867	0.72593806684	0.119114066406
332.0	247154.0	199.0	4781.0	247154.0	4000000.0	5.0	4.0	2.59	2.13	1.83	0.07	9.69	0.55	1.18	0.31	9.25	0.32	3.22	2.31	0.58	AAA201.CD3.X1.Y12.tile.tissue.png	12	1	2000	12	0d7e52336b2d8738b4509c895a37c88a	0	0	0	0	0	0	0	0	0	0	0	0	0	/home/dhl_ec/bnelissen/Slides/CD3_manuscript/CD3_slides/AAA201.CD3/AAA201.CD3.run1	255	0.7	0.06	0.7	0.06	-8.06331351595	-11.3212457927	1.3951896376	0.104037124023
0.0	2403.0	0.0	226.0	2403.0	4000000.0	0.0	1.0	2.99	2.72	1.8	0.08	9.41	0.55	1.33	0.32	7.9	0.22	3.09	2.3	0.61	AAA201.CD3.X1.Y13.tile.tissue.png	13	1	2000	13	fb7f7348fc18367964586f3f5d7c752b	0	0	0	0	0	0	0	0	0	0	0	0	0	/home/dhl_ec/bnelissen/Slides/CD3_manuscript/CD3_slides/AAA201.CD3/AAA201.CD3.run1	255	0.7	0.06	0.7	0.06	0.0	-12.2250059539	3.16556229355	5.51976103656
133.0	67938.0	75.0	2182.0	67938.0	4000000.0	2.0	4.0	2.26	2.87	1.17	0.06	7.29	0.37	0.75	0.21	6.53	0.21	2.12	1.53	0.39	AAA201.CD3.X1.Y5.tile.tissue.png	14	1	2000	14	f99584d3c552ef2eefb5e82c888f5884	0	0	0	0	0	0	0	0	0	0	0	0	0	/home/dhl_ec/bnelissen/Slides/CD3_manuscript/CD3_slides/AAA201.CD3/AAA201.CD3.run1	255	0.7	0.06	0.7	0.06	-8.69609390674	-11.4770320736	2.88110176292	1.55073251025
1104.0	535433.0	591.0	5345.0	535433.0	4000000.0	13.0	2.0	2.57	2.67	1.21	0.05	6.64	0.37	0.73	0.2	6.85	0.34	3.44	2.28	0.59	AAA201.CD3.X1.Y6.tile.tissue.png	15	1	2000	15	e0c0bfa980a0f729cff60e2efda380b7	0	0	0	0	0	0	0	0	0	0	0	0	0	/home/dhl_ec/bnelissen/Slides/CD3_manuscript/CD3_slides/AAA201.CD3/AAA201.CD3.run1	255	0.7	0.06	0.7	0.06	-8.76043262708	-11.6686596586	1.56833897482	0.130474558594
0.0	24298.0	0.0	1340.0	24298.0	4000000.0	0.0	2.0	2.77	1.76	1.8	0.07	7.45	0.54	0.73	0.21	5.46	0.22	3.2	2.38	0.66	AAA201.CD3.X1.Y7.tile.tissue.png	16	1	2000	16	b6c92782bd647b24fd69950791f72f2b	0	0	0	0	0	0	0	0	0	0	0	0	0	/home/dhl_ec/bnelissen/Slides/CD3_manuscript/CD3_slides/AAA201.CD3/AAA201.CD3.run1	255	0.7	0.06	0.7	0.06	0.0	-11.799381947	3.45571684141	0.123099014648
0.0	11871.0	0.0	1111.0	11871.0	4000000.0	0.0	4.0	3.43	2.32	1.88	0.0699999999999	7.31	0.36	0.71	0.21	5.91	0.13	2.02	1.51	0.4	AAA201.CD3.X1.Y8.tile.tissue.png	17	1	2000	17	fec7ef021d86e996f1779f41d0b36737	0	0	0	0	0	0	0	0	0	0	0	0	0	/home/dhl_ec/bnelissen/Slides/CD3_manuscript/CD3_slides/AAA201.CD3/AAA201.CD3.run1	255	0.7	0.06	0.7	0.06	-8.95940118668	-12.4803625844	4.05378512936	0.0837016873779
503.0	1050953.0	258.0	8931.0	1050953.0	4000000.0	7.0	6.0	2.86	3.28	1.21	0.0500000000001	6.87	0.38	0.73	0.17	7.4	0.38	3.35	2.33	1.55	AAA201.CD3.X1.Y9.tile.tissue.png	18	1	2000	18	0ec1dcfe1fa8af2e9a98fccb45cd3ae5	0	0	0	0	0	0	0	0	0	0	0	0	0	/home/dhl_ec/bnelissen/Slides/CD3_manuscript/CD3_slides/AAA201.CD3/AAA201.CD3.run1	255	0.7	0.06	0.7	0.06	-8.18295543945	-11.3536245784	0.610188389462	0.113133400391
0.0	0.0	0.0	0.0	0.0	4000000.0	0.0	0.0	2.29	3.66	1.83	0.09	6.0	0.47	1.46	0.33	6.79	0.23	3.1	2.34	0.82	AAA201.CD3.X10.Y0.tile.tissue.png	19	1	2000	19	460fc53efd40287194bc74ee30008a1f	0	0	0	0	0	0	0	0	0	0	0	0	0	/home/dhl_ec/bnelissen/Slides/CD3_manuscript/CD3_slides/AAA201.CD3/AAA201.CD3.run1	255	1.0	0.06	1.0	0.06	0.0	0.0	0.0	5.768408
0.0	0.0	0.0	0.0	0.0	4000000.0	0.0	0.0	2.22	2.39	1.16	0.0600000000001	6.04	0.31	0.81	0.33	6.88	0.23	3.17	2.32	1.02	AAA201.CD3.X10.Y1.tile.tissue.png	20	1	2000	20	91ca34867bad19cac4b7434c1f5da8bc	0	0	0	0	0	0	0	0	0	0	0	0	0	/home/dhl_ec/bnelissen/Slides/CD3_manuscript/CD3_slides/AAA201.CD3/AAA201.CD3.run1	255	1.0	0.06	1.0	0.06	0.0	-10.9978512796	0.0	6.62570535823
733.0	3997841.0	265.0	8331.0	3997841.0	4000000.0	5.0	1.0	3.46	2.45	1.13	0.05	6.4	0.37	0.73	0.0599999999999	9.25	0.37	2.16	1.52	0.67	AAA201.CD3.X10.Y10.tile.tissue.png	21	1	2000	21	e2cb605832f50d8473fb7a726a60bbdd	0	0	0	0	0	0	0	0	0	0	0	0	0	/home/dhl_ec/bnelissen/Slides/CD3_manuscript/CD3_slides/AAA201.CD3/AAA201.CD3.run1	255	0.7	0.06	0.7	0.06	-9.03760875924	-11.3774638642	0.825519395773	0.0668862006836
0.0	3989431.0	0.0	8573.0	3989431.0	4000000.0	0.0	1.0	2.59	2.05	1.8	0.0699999999999	9.56	0.56	1.18	0.0799999999999	13.31	0.52	3.48	2.45	0.67	AAA201.CD3.X10.Y11.tile.tissue.png	22	1	2000	22	426bf4d975c9d59f68d587537d85b717	0	0	0	0	0	0	0	0	0	0	0	0	0	/home/dhl_ec/bnelissen/Slides/CD3_manuscript/CD3_slides/AAA201.CD3/AAA201.CD3.run1	255	0.7	0.06	0.7	0.06	-7.37487932991	-11.5229456902	0.988249581617	0.0377551384277
1597.0	3982932.0	651.0	8580.0	3982932.0	4000000.0	13.0	1.0	3.1	2.68	1.21	0.0500000000001	6.39	0.39	0.75	0.0500000000001	9.66	0.38	2.23	1.59	0.43	AAA201.CD3.X10.Y12.tile.tissue.png	23	1	2000	23	8a2493417daa8e781e0a24a06b1224c7	0	0	0	0	0	0	0	0	0	0	0	0	0	/home/dhl_ec/bnelissen/Slides/CD3_manuscript/CD3_slides/AAA201.CD3/AAA201.CD3.run1	255	0.7	0.06	0.7	0.06	-8.7764281313	-11.8362358168	1.18482560351	0.105578702148
9844.0	2077722.0	3766.0	10650.0	2077722.0	4000000.0	78.0	2.0	3.93	2.31	1.81	0.0700000000001	10.93	0.63	1.27	0.23	12.15	0.5	3.5	2.47	0.67	AAA201.CD3.X10.Y13.tile.tissue.png	24	1	2000	24	1916e8f4739b4c226c83ee0cfa05a468	0	0	0	0	0	0	0	0	0	0	0	0	0	/home/dhl_ec/bnelissen/Slides/CD3_manuscript/CD3_slides/AAA201.CD3/AAA201.CD3.run1	255	0.7	0.06	0.7	0.06	-8.49950861177	-11.5766313921	1.31030393477	0.178203132812
0.0	0.0	0.0	0.0	0.0	4000000.0	0.0	0.0	1.64	2.51	1.25	0.0899999999999	8.55	0.48	1.31	0.33	6.7	0.2	3.04	2.31	0.57	AAA201.CD3.X10.Y14.tile.tissue.png	25	1	2000	25	562c0fa266479df51ca7c2ccc9ddd073	0	0	0	0	0	0	0	0	0	0	0	0	0	/home/dhl_ec/bnelissen/Slides/CD3_manuscript/CD3_slides/AAA201.CD3/AAA201.CD3.run1	255	1.0	0.06	1.0	0.06	0.0	-11.0983712374	0.0	8.08202434175
64.0	67576.0	34.0	2021.0	67576.0	4000000.0	1.0	3.0	3.58	1.66	1.12	0.04	6.38	0.36	0.71	0.21	6.36	0.21	2.08	1.49	0.54	AAA201.CD3.X10.Y2.tile.tissue.png	26	1	2000	26	1259bdc7af4cd4a4dd3987a90638ede5	0	0	0	0	0	0	0	0	0	0	0	0	0	/home/dhl_ec/bnelissen/Slides/CD3_manuscript/CD3_slides/AAA201.CD3/AAA201.CD3.run1	255	0.7	0.06	0.7	0.06	-8.39477429284	-11.0289358602	2.68021140951	0.259485647461
0.0	0.0	0.0	0.0	0.0	4000000.0	0.0	0.0	2.69	1.98	1.78	0.0600000000001	7.93	0.46	1.19	0.32	6.54	0.2	3.01	2.31	0.56	AAA201.CD3.X10.Y3.tile.tissue.png	27	1	2000	27	4cbe68f1a711b5a421bb78be739807d8	0	0	0	0	0	0	0	0	0	0	0	0	0	/home/dhl_ec/bnelissen/Slides/CD3_manuscript/CD3_slides/AAA201.CD3/AAA201.CD3.run1	255	1.0	0.06	1.0	0.06	0.0	0.0	0.0	0.103530328125
84.0	155023.0	48.0	3159.0	155023.0	4000000.0	1.0	2.0	1.13	1.71	1.8	0.0799999999999	9.78	0.56	1.25	0.34	8.9	0.22	2.2	1.55	0.37	AAA201.CD3.X10.Y4.tile.tissue.png	28	1	2000	28	31e62ec44ed209e6a57879ac3dfb8483	0	0	0	0	0	0	0	0	0	0	0	0	0	/home/dhl_ec/bnelissen/Slides/CD3_manuscript/CD3_slides/AAA201.CD3/AAA201.CD3.run1	255	0.7	0.06	0.7	0.06	-8.56064915147	-10.6754050496	1.63381351601	1.48460944775
0.0	950254.0	0.0	5372.0	950254.0	4000000.0	0.0	1.0	3.1	1.42	1.17	0.0600000000001	8.11	0.38	0.75	0.17	6.83	0.17	2.22	1.53	0.48	AAA201.CD3.X10.Y5.tile.tissue.png	29	1	2000	29	b88f92405335db54cd4eba377f70f791	0	0	0	0	0	0	0	0	0	0	0	0	0	/home/dhl_ec/bnelissen/Slides/CD3_manuscript/CD3_slides/AAA201.CD3/AAA201.CD3.run1	255	0.7	0.06	0.7	0.06	-7.34392100018	-10.163528984	0.857961300281	0.619192248047
0.0	1382346.0	0.0	7292.0	1382346.0	4000000.0	0.0	2.0	3.5	2.36	1.21	0.0500000000001	6.75	0.38	0.74	0.16	7.23	0.19	2.23	1.52	0.41	AAA201.CD3.X10.Y6.tile.tissue.png	30	1	2000	30	e2339d4ede689cc62af070aca6392f8e	0	0	0	0	0	0	0	0	0	0	0	0	0	/home/dhl_ec/bnelissen/Slides/CD3_manuscript/CD3_slides/AAA201.CD3/AAA201.CD3.run1	255	0.7	0.06	0.7	0.06	-8.83649659382	-11.4946503918	1.93073154044	0.193724796875
0.0	54228.0	0.0	1500.0	54228.0	4000000.0	0.0	1.0	3.22	1.91	1.19	0.05	6.68	0.37	0.73	0.21	6.27	0.14	2.08	1.53	0.37	AAA201.CD3.X10.Y7.tile.tissue.png	31	1	2000	31	ef36af5301e4b150518c64d8fe9d9109	0	0	0	0	0	0	0	0	0	0	0	0	0	/home/dhl_ec/bnelissen/Slides/CD3_manuscript/CD3_slides/AAA201.CD3/AAA201.CD3.run1	255	0.7	0.06	0.7	0.06	-8.87458113668	-11.7380529068	2.91007657485	0.141000445312
64.0	176026.0	40.0	3838.0	176026.0	4000000.0	1.0	3.0	3.24	2.04	1.17	0.0500000000001	6.67	0.65	1.35	0.35	10.16	0.22	2.12	1.53	0.39	AAA201.CD3.X10.Y8.tile.tissue.png	32	1	2000	32	5137961d66f3a56b05e3234da680d2eb	0	0	0	0	0	0	0	0	0	0	0	0	0	/home/dhl_ec/bnelissen/Slides/CD3_manuscript/CD3_slides/AAA201.CD3/AAA201.CD3.run1	255	0.7	0.06	0.7	0.06	-8.99154801607	-11.873661513	1.62064523265	0.155430506836
368.0	3830272.0	117.0	8818.0	3830272.0	4000000.0	2.0	1.0	2.77	2.97	1.85	0.0700000000001	19.67	0.55	1.16	0.0900000000001	10.65	0.36	2.24	1.54	0.42	AAA201.CD3.X10.Y9.tile.tissue.png	33	1	2000	33	c48614bcb3e0ed0fd454aa8228baca33	0	0	0	0	0	0	0	0	0	0	0	0	0	/home/dhl_ec/bnelissen/Slides/CD3_manuscript/CD3_slides/AAA201.CD3/AAA201.CD3.run1	255	0.7	0.06	0.7	0.06	-8.77870354248	-11.6092356455	0.919887499846	0.0997339921875
34724.0	2183883.0	10012.0	9608.0	2183883.0	4000000.0	224.0	5.0	1.23	1.58	1.97	0.0699999999999	10.51	0.52	0.73	0.13	10.87	0.29	2.19	1.75	0.64	AAA201.CD3.X11.Y10.tile.tissue.png	34	1	2000	34	1689eed4d6333be41d0a6cd06f65a8f8	0	0	0	0	0	0	0	0	0	0	0	0	0	/home/dhl_ec/bnelissen/Slides/CD3_manuscript/CD3_slides/AAA201.CD3/AAA201.CD3.run1	255	0.7	0.06	0.7	0.06	-8.6848014956	-11.8374672229	1.37971828202	0.384929414062
27412.0	1910643.0	8786.0	10559.0	1910643.0	4000000.0	184.0	2.0	1.15	1.22	1.14	0.0699999999999	8.89	0.38	0.74	0.14	8.24	0.3	2.2	1.52	0.6	AAA201.CD3.X11.Y11.tile.tissue.png	35	1	2000	35	46647b48752817f359c84dae305e8836	0	0	0	0	0	0	0	0	0	0	0	0	0	/home/dhl_ec/bnelissen/Slides/CD3_manuscript/CD3_slides/AAA201.CD3/AAA201.CD3.run1	255	0.7	0.06	0.7	0.06	-8.91510071885	-12.3308296072	1.87249885006	0.3820485
4407.0	2393902.0	1640.0	15478.0	2393902.0	4000000.0	32.0	5.0	1.77	2.22	1.16	0.0799999999999	8.15	0.57	1.27	0.19	12.3	0.52	3.59	2.3	0.71	AAA201.CD3.X11.Y12.tile.tissue.png	36	1	2000	36	9ff958e0de7e671a3c22dfa40b1d330f	0	0	0	0	0	0	0	0	0	0	0	0	0	/home/dhl_ec/bnelissen/Slides/CD3_manuscript/CD3_slides/AAA201.CD3/AAA201.CD3.run1	255	0.7	0.06	0.7	0.06	-8.69639109474	-11.1490780841	1.26855810753	0.235689554687
217.0	1280376.0	82.0	6447.0	1280376.0	4000000.0	1.0	1.0	0.93	2.13	1.19	0.05	7.55	0.37	0.73	0.17	7.69	0.26	2.21	1.54	0.51	AAA201.CD3.X11.Y13.tile.tissue.png	37	1	2000	37	48035fad5ace03846c392b855007eff2	0	0	0	0	0	0	0	0	0	0	0	0	0	/home/dhl_ec/bnelissen/Slides/CD3_manuscript/CD3_slides/AAA201.CD3/AAA201.CD3.run1	255	0.7	0.06	0.7	0.06	-8.39098114735	-10.8931681975	1.14144989219	0.14615125
0.0	0.0	0.0	0.0	0.0	4000000.0	0.0	0.0	1.27	1.95	1.18	0.0599999999999	5.62	0.3	0.83	0.21	4.59	0.12	2.03	1.58	0.57	AAA201.CD3.X11.Y14.tile.tissue.png	38	1	2000	38	1b418af0cb16564967b8caf9c0396227	0	0	0	0	0	0	0	0	0	0	0	0	0	/home/dhl_ec/bnelissen/Slides/CD3_manuscript/CD3_slides/AAA201.CD3/AAA201.CD3.run1	255	1.0	0.06	1.0	0.06	0.0	0.0	0.0	7.6967545
0.0	0.0	0.0	0.0	0.0	4000000.0	0.0	0.0	1.27	1.24	1.2	0.0599999999999	5.63	0.29	0.9	0.22	4.67	0.13	2.03	1.54	0.74	AAA201.CD3.X11.Y15.tile.tissue.png	39	1	2000	39	0dd78c817930dc15a60f3696d8c22921	0	0	0	0	0	0	0	0	0	0	0	0	0	/home/dhl_ec/bnelissen/Slides/CD3_manuscript/CD3_slides/AAA201.CD3/AAA201.CD3.run1	255	1.0	0.06	1.0	0.06	0.0	0.0	0.0	3.86916575
0.0	2192.0	0.0	214.0	2192.0	4000000.0	0.0	1.0	1.55	2.16	1.15	0.0500000000002	6.48	0.37	0.78	0.21	5.55	0.13	1.98	1.49	1.13	AAA201.CD3.X11.Y2.tile.tissue.png	40	1	2000	40	fbbad5591eec65e11d4fe519c76491c3	0	0	0	0	0	0	0	0	0	0	0	0	0	/home/dhl_ec/bnelissen/Slides/CD3_manuscript/CD3_slides/AAA201.CD3/AAA201.CD3.run1	255	0.7	0.06	0.7	0.06	0.0	-11.7834669395	2.08779617644	5.79121068668
419.0	1069447.0	194.0	6054.0	1069447.0	4000000.0	5.0	1.0	1.53	2.35	1.16	0.0500000000002	8.17	0.36	0.7	0.16	7.24	0.25	2.24	1.54	0.52	AAA201.CD3.X11.Y3.tile.tissue.png	41	1	2000	41	0a562eec2175028614b004056f907133	0	0	0	0	0	0	0	0	0	0	0	0	0	/home/dhl_ec/bnelissen/Slides/CD3_manuscript/CD3_slides/AAA201.CD3/AAA201.CD3.run1	255	0.7	0.06	0.7	0.06	-8.70744173699	-11.0270974532	1.06375466835	0.130685539062
438.0	3289014.0	221.0	13758.0	3289014.0	4000000.0	6.0	2.0	2.84	2.42	1.16	0.05	7.1	0.38	0.73	0.0899999999999	9.11	0.34	2.26	1.54	0.41	AAA201.CD3.X11.Y4.tile.tissue.png	42	1	2000	42	8fc15a230b455a5b0bb3a0542836bfed	0	0	0	0	0	0	0	0	0	0	0	0	0	/home/dhl_ec/bnelissen/Slides/CD3_manuscript/CD3_slides/AAA201.CD3/AAA201.CD3.run1	255	0.7	0.06	0.7	0.06	-8.83545477813	-11.5582699496	1.40138535224	0.150549371094
635.0	3999870.0	314.0	8020.0	3999870.0	4000000.0	9.0	1.0	1.85	3.04	1.19	0.05	6.35	0.38	0.76	0.0599999999999	9.78	0.37	2.18	1.54	0.57	AAA201.CD3.X11.Y5.tile.tissue.png	43	1	2000	43	8c73efa2bfb989b09606e17b2613c9e9	0	0	0	0	0	0	0	0	0	0	0	0	0	/home/dhl_ec/bnelissen/Slides/CD3_manuscript/CD3_slides/AAA201.CD3/AAA201.CD3.run1	255	0.7	0.06	0.7	0.06	-9.18912736741	-11.4768058203	1.22666042647	0.0397875239868
64.0	3999981.0	31.0	8002.0	3999981.0	4000000.0	1.0	1.0	1.12	1.33	1.18	0.04	6.46	0.56	1.2	0.0800000000002	13.59	0.56	3.36	2.39	0.64	AAA201.CD3.X11.Y6.tile.tissue.png	44	1	2000	44	2d2093a8cb65bade1b91d98003617218	0	0	0	0	0	0	0	0	0	0	0	0	0	/home/dhl_ec/bnelissen/Slides/CD3_manuscript/CD3_slides/AAA201.CD3/AAA201.CD3.run1	255	0.7	0.06	0.7	0.06	-8.9298728463	-11.5039493012	1.3451257732	0.0357918188477
0.0	2113695.0	0.0	9154.0	2113695.0	4000000.0	0.0	1.0	1.24	1.52	1.21	0.05	6.62	0.37	0.73	0.13	7.79	0.22	2.23	1.53	0.42	AAA201.CD3.X11.Y7.tile.tissue.png	45	1	2000	45	62e8bf70d3d1631e4488565ed8bd0ff1	0	0	0	0	0	0	0	0	0	0	0	0	0	/home/dhl_ec/bnelissen/Slides/CD3_manuscript/CD3_slides/AAA201.CD3/AAA201.CD3.run1	255	0.7	0.06	0.7	0.06	-8.49158464392	-11.0539323142	1.09734978685	0.102521345703
3161.0	1214732.0	958.0	8164.0	1214732.0	4000000.0	18.0	3.0	2.51	2.66	1.34	0.05	6.97	0.37	0.73	0.17	7.53	0.26	2.2	1.54	0.42	AAA201.CD3.X11.Y8.tile.tissue.png	46	1	2000	46	bf2784c6dd0fd3d9e3e3e20520e0bac1	0	0	0	0	0	0	0	0	0	0	0	0	0	/home/dhl_ec/bnelissen/Slides/CD3_manuscript/CD3_slides/AAA201.CD3/AAA201.CD3.run1	255	0.7	0.06	0.7	0.06	-8.77663534149	-11.2824057019	1.05910724362	0.198921808594
4988.0	2425728.0	1817.0	9259.0	2425728.0	4000000.0	38.0	3.0	2.92	3.34	1.14	0.05	6.8	0.4	0.75	0.12	8.71	0.3	2.22	1.53	0.41	AAA201.CD3.X11.Y9.tile.tissue.png	47	1	2000	47	f5788bc550ae885192839fa5d2344f13	0	0	0	0	0	0	0	0	0	0	0	0	0	/home/dhl_ec/bnelissen/Slides/CD3_manuscript/CD3_slides/AAA201.CD3/AAA201.CD3.run1	255	0.7	0.06	0.7	0.06	-8.41124038795	-11.4361408005	1.0175209801	0.240803523437
0.0	18166.0	0.0	859.0	18166.0	4000000.0	0.0	2.0	2.63	2.45	1.83	0.0799999999999	10.13	0.62	1.42	0.36	9.52	0.24	3.28	2.47	0.63	AAA201.CD3.X12.Y10.tile.tissue.png	48	1	2000	48	701f75106b0532d63edeb949434db0ca	0	0	0	0	0	0	0	0	0	0	0	0	0	/home/dhl_ec/bnelissen/Slides/CD3_manuscript/CD3_slides/AAA201.CD3/AAA201.CD3.run1	255	0.7	0.06	0.7	0.06	-7.25582940356	-11.3388896242	0.981274848881	3.97177381995
0.0	46920.0	0.0	1621.0	46920.0	4000000.0	0.0	3.0	3.98	2.53	1.18	0.0600000000002	6.66	0.56	1.22	0.32	8.31	0.21	3.18	2.35	0.58	AAA201.CD3.X12.Y11.tile.tissue.png	49	1	2000	49	88aa63dc7518a1f9366a01c21c4ccec7	0	0	0	0	0	0	0	0	0	0	0	0	0	/home/dhl_ec/bnelissen/Slides/CD3_manuscript/CD3_slides/AAA201.CD3/AAA201.CD3.run1	255	0.7	0.06	0.7	0.06	0.0	-10.8599199705	0.305199779045	1.43675590527
5383.0	1432812.0	2626.0	14584.0	1432812.0	4000000.0	62.0	4.0	1.01	1.23	1.13	0.05	6.54	0.39	0.73	0.16	7.83	0.28	2.22	1.52	0.42	AAA201.CD3.X12.Y12.tile.tissue.png	50	1	2000	50	7684722962dbb2c225fca38ab3c26e0c	0	0	0	0	0	0	0	0	0	0	0	0	0	/home/dhl_ec/bnelissen/Slides/CD3_manuscript/CD3_slides/AAA201.CD3/AAA201.CD3.run1	255	0.7	0.06	0.7	0.06	-8.95001252029	-11.619794768	1.36557187577	0.170019867188
5638.0	1280221.0	2666.0	8411.0	1280221.0	4000000.0	57.0	3.0	2.33	2.64	1.24	0.05	7.2	0.38	0.76	0.16	7.72	0.26	2.16	1.53	0.45	AAA201.CD3.X12.Y13.tile.tissue.png	51	1	2000	51	863bb8a94f67bd48f97b14fd2ee6b87d	0	0	0	0	0	0	0	0	0	0	0	0	0	/home/dhl_ec/bnelissen/Slides/CD3_manuscript/CD3_slides/AAA201.CD3/AAA201.CD3.run1	255	0.7	0.06	0.7	0.06	-8.59784175026	-11.107258615	0.885877100182	0.137123554688
667.0	650335.0	228.0	5254.0	650335.0	4000000.0	5.0	3.0	2.52	1.95	1.21	0.0500000000002	6.97	0.39	0.75	0.2	7.28	0.23	2.21	1.54	0.39	AAA201.CD3.X12.Y14.tile.tissue.png	52	1	2000	52	46a97473cae13a4a664b715e778cf6ba	0	0	0	0	0	0	0	0	0	0	0	0	0	/home/dhl_ec/bnelissen/Slides/CD3_manuscript/CD3_slides/AAA201.CD3/AAA201.CD3.run1	255	0.7	0.06	0.7	0.06	-8.3396942586	-10.3959962222	0.851609729993	0.369705882812
499.0	1646814.0	171.0	6800.0	1646814.0	4000000.0	3.0	2.0	2.97	2.55	1.19	0.0500000000002	6.68	0.36	0.73	0.15	7.66	0.27	2.2	1.53	0.4	AAA201.CD3.X12.Y15.tile.tissue.png	53	1	2000	53	b4ab1d4cb4a7598d5ca17463372cc03a	0	0	0	0	0	0	0	0	0	0	0	0	0	/home/dhl_ec/bnelissen/Slides/CD3_manuscript/CD3_slides/AAA201.CD3/AAA201.CD3.run1	255	0.7	0.06	0.7	0.06	-8.3767395316	-10.6506307251	0.738606058881	0.125761125
0.0	0.0	0.0	0.0	0.0	4000000.0	0.0	0.0	3.27	2.59	1.2	0.05	5.5	0.31	0.85	0.23	4.58	0.12	2.01	1.52	0.37	AAA201.CD3.X12.Y16.tile.tissue.png	54	1	2000	54	adecbe0167320c3fe623fb01275a02fe	0	0	0	0	0	0	0	0	0	0	0	0	0	/home/dhl_ec/bnelissen/Slides/CD3_manuscript/CD3_slides/AAA201.CD3/AAA201.CD3.run1	255	1.0	0.06	1.0	0.06	0.0	0.0	0.0	7.5791495
0.0	0.0	0.0	0.0	0.0	4000000.0	0.0	0.0	2.44	2.77	1.17	0.05	5.96	0.29	0.81	0.21	4.72	0.13	2.02	1.54	0.37	AAA201.CD3.X12.Y2.tile.tissue.png	55	1	2000	55	d53cd1cd4f05b4f0e5cc0a29cf18734d	0	0	0	0	0	0	0	0	0	0	0	0	0	/home/dhl_ec/bnelissen/Slides/CD3_manuscript/CD3_slides/AAA201.CD3/AAA201.CD3.run1	255	1.0	0.06	1.0	0.06	0.0	-10.1439959791	0.0	8.86580703973
1318.0	3283689.0	667.0	8826.0	3283689.0	4000000.0	15.0	1.0	2.43	1.97	1.17	0.05	6.76	0.39	0.75	0.0800000000002	9.17	0.34	2.25	1.52	0.49	AAA201.CD3.X12.Y3.tile.tissue.png	56	1	2000	56	04cd462f65ea5e2a8593a0a179ed1318	0	0	0	0	0	0	0	0	0	0	0	0	0	/home/dhl_ec/bnelissen/Slides/CD3_manuscript/CD3_slides/AAA201.CD3/AAA201.CD3.run1	255	0.7	0.06	0.7	0.06	-9.20530195388	-11.532285634	1.51426350321	0.133953722656
645.0	3991438.0	297.0	8734.0	3991438.0	4000000.0	8.0	1.0	2.73	2.48	1.27	0.0400000000002	6.4	0.38	0.75	0.05	9.67	0.37	2.2	1.53	0.52	AAA201.CD3.X12.Y4.tile.tissue.png	57	1	2000	57	fd6b77d24e94c2401767345a0e45a93e	0	0	0	0	0	0	0	0	0	0	0	0	0	/home/dhl_ec/bnelissen/Slides/CD3_manuscript/CD3_slides/AAA201.CD3/AAA201.CD3.run1	255	0.7	0.06	0.7	0.06	-8.96513774903	-11.679834342	1.04924633868	0.0589913000488
153.0	3999560.0	73.0	8066.0	3999560.0	4000000.0	2.0	1.0	3.62	1.96	1.16	0.04	6.4	0.38	0.75	0.0599999999999	9.73	0.37	2.25	1.53	1.66	AAA201.CD3.X12.Y5.tile.tissue.png	58	1	2000	58	1d64b1d9aa9ada1087bab89446df1d6f	0	0	0	0	0	0	0	0	0	0	0	0	0	/home/dhl_ec/bnelissen/Slides/CD3_manuscript/CD3_slides/AAA201.CD3/AAA201.CD3.run1	255	0.7	0.06	0.7	0.06	-9.28968632117	-11.5276343495	1.18854599407	0.0356156907959
519.0	3991786.0	221.0	9532.0	3991786.0	4000000.0	5.0	1.0	1.63	2.21	1.15	0.05	6.4	0.38	0.76	0.05	9.67	0.36	2.23	1.53	1.66	AAA201.CD3.X12.Y6.tile.tissue.png	59	1	2000	59	bac9f1971bee8ec77462532e9b518fdd	0	0	0	0	0	0	0	0	0	0	0	0	0	/home/dhl_ec/bnelissen/Slides/CD3_manuscript/CD3_slides/AAA201.CD3/AAA201.CD3.run1	255	0.7	0.06	0.7	0.06	-9.16383837955	-11.2048846445	1.28523702808	0.0345961169434
536.0	3907771.0	181.0	9341.0	3907771.0	4000000.0	4.0	1.0	2.71	2.44	1.14	0.05	8.94	0.39	0.76	0.0699999999999	9.62	0.37	2.2	1.52	0.43	AAA201.CD3.X12.Y7.tile.tissue.png	60	1	2000	60	e0da8e23bea1b2ed79721edda9a8c16a	0	0	0	0	0	0	0	0	0	0	0	0	0	/home/dhl_ec/bnelissen/Slides/CD3_manuscript/CD3_slides/AAA201.CD3/AAA201.CD3.run1	255	0.7	0.06	0.7	0.06	-9.01394208586	-11.2476881212	1.01688258913	0.0523766123047
58.0	451615.0	47.0	6112.0	451615.0	4000000.0	1.0	4.0	3.25	2.63	1.2	0.04	6.76	0.39	0.75	0.2	7.09	0.23	2.15	1.53	0.44	AAA201.CD3.X12.Y8.tile.tissue.png	61	1	2000	61	6c336e248a84300f56394d0acf1d6882	0	0	0	0	0	0	0	0	0	0	0	0	0	/home/dhl_ec/bnelissen/Slides/CD3_manuscript/CD3_slides/AAA201.CD3/AAA201.CD3.run1	255	0.7	0.06	0.7	0.06	-8.67180588406	-10.5116954329	2.03253055679	0.2458025
92.0	36134.0	58.0	1160.0	36134.0	4000000.0	1.0	3.0	2.92	3.04	1.16	0.0599999999999	6.67	0.39	0.78	0.21	6.76	0.2	2.04	1.48	0.44	AAA201.CD3.X12.Y9.tile.tissue.png	62	1	2000	62	ca4a951feb64ad36bae72a97c9ffe5e6	0	0	0	0	0	0	0	0	0	0	0	0	0	/home/dhl_ec/bnelissen/Slides/CD3_manuscript/CD3_slides/AAA201.CD3/AAA201.CD3.run1	255	0.7	0.06	0.7	0.06	-8.09601404805	-11.7882666474	0.736132322435	2.74249685571
0.0	93444.0	0.0	1935.0	93444.0	4000000.0	0.0	2.0	3.1	1.27	1.09	0.0600000000002	6.63	0.37	0.79	0.22	6.1	0.13	2.1	1.48	0.37	AAA201.CD3.X13.Y10.tile.tissue.png	63	1	2000	63	1af9f05b776aa1b1786f607db6f1bcbf	0	0	0	0	0	0	0	0	0	0	0	0	0	/home/dhl_ec/bnelissen/Slides/CD3_manuscript/CD3_slides/AAA201.CD3/AAA201.CD3.run1	255	0.7	0.06	0.7	0.06	-8.72972564943	-11.1074687436	1.6402009939	3.0950166792
52.0	30056.0	40.0	1312.0	30056.0	4000000.0	1.0	3.0	1.95	2.09	1.11	0.0599999999999	6.41	0.36	0.77	0.2	6.44	0.2	2.04	1.52	0.38	AAA201.CD3.X13.Y11.tile.tissue.png	64	1	2000	64	96a04c0dc2d6aec466b10a774bccd32a	0	0	0	0	0	0	0	0	0	0	0	0	0	/home/dhl_ec/bnelissen/Slides/CD3_manuscript/CD3_slides/AAA201.CD3/AAA201.CD3.run1	255	0.7	0.06	0.7	0.06	-8.83453847678	-11.4764444377	2.39157016905	2.21853451001
936.0	1865750.0	505.0	7615.0	1865750.0	4000000.0	14.0	1.0	3.76	2.22	1.15	0.0500000000002	6.69	0.4	0.75	0.14	8.22	0.29	2.18	1.54	0.41	AAA201.CD3.X13.Y12.tile.tissue.png	65	1	2000	65	9c5854e31e3b4e3044c9ba8bac8b7d3b	0	0	0	0	0	0	0	0	0	0	0	0	0	/home/dhl_ec/bnelissen/Slides/CD3_manuscript/CD3_slides/AAA201.CD3/AAA201.CD3.run1	255	0.7	0.06	0.7	0.06	-8.27949961842	-10.5932163699	0.486767556359	0.0983671894531
6522.0	2479475.0	2953.0	16998.0	2479475.0	4000000.0	66.0	5.0	2.86	3.54	1.21	0.04	6.88	0.39	0.76	0.11	8.64	0.31	2.16	1.53	0.65	AAA201.CD3.X13.Y13.tile.tissue.png	66	1	2000	66	03f979736c30ba6162b5f6209fddccfc	0	0	0	0	0	0	0	0	0	0	0	0	0	/home/dhl_ec/bnelissen/Slides/CD3_manuscript/CD3_slides/AAA201.CD3/AAA201.CD3.run1	255	0.7	0.06	0.7	0.06	-8.57161427156	-11.4295190446	0.726181170586	0.123523175781
3392.0	3648194.0	1366.0	8775.0	3648194.0	4000000.0	28.0	2.0	3.48	2.22	1.16	0.05	7.01	0.38	0.76	0.0699999999999	9.48	0.36	2.2	1.53	0.44	AAA201.CD3.X13.Y14.tile.tissue.png	67	1	2000	67	8db9330f6a182044362ccd106531e572	0	0	0	0	0	0	0	0	0	0	0	0	0	/home/dhl_ec/bnelissen/Slides/CD3_manuscript/CD3_slides/AAA201.CD3/AAA201.CD3.run1	255	0.7	0.06	0.7	0.06	-8.15455658683	-10.7530961925	0.507122447187	0.0541201850586
14394.0	3840618.0	4738.0	8562.0	3840618.0	4000000.0	101.0	1.0	2.67	2.81	1.18	0.04	7.05	0.39	0.75	0.0599999999999	9.72	0.36	2.21	1.54	0.43	AAA201.CD3.X13.Y15.tile.tissue.png	68	1	2000	68	f03315fa5104357c021f45ecbcc928e7	0	0	0	0	0	0	0	0	0	0	0	0	0	/home/dhl_ec/bnelissen/Slides/CD3_manuscript/CD3_slides/AAA201.CD3/AAA201.CD3.run1	255	0.7	0.06	0.7	0.06	-8.40014971031	-10.7656599995	0.59162332006	0.0820716269531
0.0	0.0	0.0	0.0	0.0	4000000.0	0.0	0.0	2.56	2.6	1.14	0.0600000000002	6.27	0.3	0.83	0.22	4.68	0.13	2.05	1.54	0.36	AAA201.CD3.X13.Y16.tile.tissue.png	69	1	2000	69	3eb58477e4b4cd909436310395cf781a	0	0	0	0	0	0	0	0	0	0	0	0	0	/home/dhl_ec/bnelissen/Slides/CD3_manuscript/CD3_slides/AAA201.CD3/AAA201.CD3.run1	255	1.0	0.06	1.0	0.06	0.0	-12.0983670022	0.0	4.89449266895
0.0	0.0	0.0	0.0	0.0	4000000.0	0.0	0.0	2.87	2.32	1.14	0.0599999999999	6.61	0.3	0.89	0.22	4.8	0.13	2.01	1.52	0.36	AAA201.CD3.X13.Y2.tile.tissue.png	70	1	2000	70	742c7e497b8e78aaf231557343884e88	0	0	0	0	0	0	0	0	0	0	0	0	0	/home/dhl_ec/bnelissen/Slides/CD3_manuscript/CD3_slides/AAA201.CD3/AAA201.CD3.run1	255	1.0	0.06	1.0	0.06	0.0	-12.2215937705	0.0	3.8878423465
69.0	1187710.0	37.0	5769.0	1187710.0	4000000.0	1.0	1.0	3.1	2.64	1.19	0.0599999999999	10.45	0.39	0.75	0.17	7.67	0.26	2.2	1.54	0.4	AAA201.CD3.X13.Y3.tile.tissue.png	71	1	2000	71	8fd8e4665afd5ab0396b34ac59816134	0	0	0	0	0	0	0	0	0	0	0	0	0	/home/dhl_ec/bnelissen/Slides/CD3_manuscript/CD3_slides/AAA201.CD3/AAA201.CD3.run1	255	0.7	0.06	0.7	0.06	-8.70990471577	-10.208096202	1.10548186819	0.273634341797
664.0	3242665.0	299.0	8927.0	3242665.0	4000000.0	6.0	2.0	1.87	2.49	1.21	0.0500000000002	6.84	0.38	0.75	0.0900000000001	9.41	0.34	2.2	1.52	0.41	AAA201.CD3.X13.Y4.tile.tissue.png	72	1	2000	72	fd01d5949eedcb7e4f5ffde74e4feecd	0	0	0	0	0	0	0	0	0	0	0	0	0	/home/dhl_ec/bnelissen/Slides/CD3_manuscript/CD3_slides/AAA201.CD3/AAA201.CD3.run1	255	0.7	0.06	0.7	0.06	-8.75004367419	-11.1621242735	0.570485471989	0.0835581445313
1218.0	3998487.0	418.0	8252.0	3998487.0	4000000.0	8.0	1.0	3.09	2.62	1.2	0.04	6.35	0.39	0.76	0.0500000000002	9.64	0.37	2.21	1.53	0.43	AAA201.CD3.X13.Y5.tile.tissue.png	73	1	2000	73	e33e88bd9e49b3298a4346cbd02127dc	0	0	0	0	0	0	0	0	0	0	0	0	0	/home/dhl_ec/bnelissen/Slides/CD3_manuscript/CD3_slides/AAA201.CD3/AAA201.CD3.run1	255	0.7	0.06	0.7	0.06	-9.04864201041	-10.5183721301	0.787629030659	0.0292391208649
477.0	3979619.0	194.0	10162.0	3979619.0	4000000.0	4.0	1.0	2.28	3.25	1.15	0.0500000000002	6.4	0.38	0.76	0.0599999999999	9.62	0.37	2.22	1.55	0.42	AAA201.CD3.X13.Y6.tile.tissue.png	74	1	2000	74	78eb7c06acb8455260a76129331f759e	0	0	0	0	0	0	0	0	0	0	0	0	0	/home/dhl_ec/bnelissen/Slides/CD3_manuscript/CD3_slides/AAA201.CD3/AAA201.CD3.run1	255	0.7	0.06	0.7	0.06	-9.03261720278	-11.2672934804	1.17384691119	0.0363670483398
1152.0	3995934.0	395.0	8639.0	3995934.0	4000000.0	7.0	1.0	2.51	3.26	1.17	0.0500000000002	6.29	0.37	0.73	0.0599999999999	9.55	0.36	2.15	1.49	0.43	AAA201.CD3.X13.Y7.tile.tissue.png	75	1	2000	75	567220476d0f4918464096769497b9f6	0	0	0	0	0	0	0	0	0	0	0	0	0	/home/dhl_ec/bnelissen/Slides/CD3_manuscript/CD3_slides/AAA201.CD3/AAA201.CD3.run1	255	0.7	0.06	0.7	0.06	-9.12779670211	-11.1909840493	1.26922003798	0.0316399872437
506.0	1875737.0	233.0	9842.0	1875737.0	4000000.0	5.0	2.0	2.24	2.63	1.16	0.0499999999997	6.4	0.38	0.72	0.15	7.72	0.43	3.24	2.31	1.49	AAA201.CD3.X13.Y8.tile.tissue.png	76	1	2000	76	1e925d1bf2b84924155fbd74d768268a	0	0	0	0	0	0	0	0	0	0	0	0	0	/home/dhl_ec/bnelissen/Slides/CD3_manuscript/CD3_slides/AAA201.CD3/AAA201.CD3.run1	255	0.7	0.06	0.7	0.06	-9.03264894519	-11.2648557639	1.41464099714	0.130913332031
463.0	69263.0	273.0	1840.0	69263.0	4000000.0	7.0	2.0	2.05	2.19	1.8	0.0799999999999	9.65	0.57	1.27	0.31	9.19	0.31	3.18	2.29	0.82	AAA201.CD3.X13.Y9.tile.tissue.png	77	1	2000	77	a93c0fd67c9e463bf72261bf58858a16	0	0	0	0	0	0	0	0	0	0	0	0	0	/home/dhl_ec/bnelissen/Slides/CD3_manuscript/CD3_slides/AAA201.CD3/AAA201.CD3.run1	255	0.7	0.06	0.7	0.06	-9.18167914143	-11.2717367928	2.32538041287	1.98048630469
1696.0	3805023.0	901.0	8564.0	3805023.0	4000000.0	23.0	1.0	2.02	2.52	1.29	0.0699999999997	7.83	0.39	0.76	0.0700000000002	9.53	0.39	2.33	1.56	0.46	AAA201.CD3.X14.Y10.tile.tissue.png	78	1	2000	78	1af2e59903ed72db0bc84bf723eb47b3	0	0	0	0	0	0	0	0	0	0	0	0	0	/home/dhl_ec/bnelissen/Slides/CD3_manuscript/CD3_slides/AAA201.CD3/AAA201.CD3.run1	255	0.7	0.06	0.7	0.06	-8.87038435198	-11.2623535459	1.28963311559	0.0560151699219
1846.0	3212251.0	869.0	8726.0	3212251.0	4000000.0	21.0	1.0	0.96	1.41	1.3	0.0700000000002	8.1	0.57	0.829999999999	0.0900000000001	8.74	0.33	3.36	1.56	0.42	AAA201.CD3.X14.Y11.tile.tissue.png	79	1	2000	79	3dd11271df97df020d844cb882e41540	0	0	0	0	0	0	0	0	0	0	0	0	0	/home/dhl_ec/bnelissen/Slides/CD3_manuscript/CD3_slides/AAA201.CD3/AAA201.CD3.run1	255	0.7	0.06	0.7	0.06	-8.89441931232	-10.599906774	0.898426982485	0.0641516523438
1293.0	3691175.0	620.0	8207.0	3691175.0	4000000.0	16.0	2.0	1.12	1.43	1.14	0.04	6.41	0.37	0.72	0.0700000000002	9.09	0.34	2.12	1.49	0.45	AAA201.CD3.X14.Y12.tile.tissue.png	80	1	2000	80	1873e2dbe8134aba1b1a3b1d0db338c8	0	0	0	0	0	0	0	0	0	0	0	0	0	/home/dhl_ec/bnelissen/Slides/CD3_manuscript/CD3_slides/AAA201.CD3/AAA201.CD3.run1	255	0.7	0.06	0.7	0.06	-8.45305066259	-10.6548124746	0.581582222635	0.0430405649414
212.0	3976456.0	107.0	8711.0	3976456.0	4000000.0	3.0	1.0	2.03	2.76	1.16	0.04	6.09	0.57	1.2	0.0800000000004	13.29	0.55	3.28	2.3	0.64	AAA201.CD3.X14.Y13.tile.tissue.png	81	1	2000	81	7d009259e5aa54c902218b6f10b038cf	0	0	0	0	0	0	0	0	0	0	0	0	0	/home/dhl_ec/bnelissen/Slides/CD3_manuscript/CD3_slides/AAA201.CD3/AAA201.CD3.run1	255	0.7	0.06	0.7	0.06	-8.39690632256	-11.466416982	0.554294777726	0.0300178768311
2268.0	4000000.0	1092.0	7996.0	4000000.0	4000000.0	28.0	1.0	1.31	2.08	1.69	0.0700000000002	8.94	0.48	1.2	0.0700000000002	13.58	0.56	3.14	2.33	0.65	AAA201.CD3.X14.Y14.tile.tissue.png	82	1	2000	82	bc18ee4ef94521da281d30f65111fcd8	0	0	0	0	0	0	0	0	0	0	0	0	0	/home/dhl_ec/bnelissen/Slides/CD3_manuscript/CD3_slides/AAA201.CD3/AAA201.CD3.run1	255	0.7	0.06	0.7	0.06	-9.02030930147	-11.118035586	0.626070981742	0.028959936409
15423.0	3534055.0	4348.0	8350.0	3534055.0	4000000.0	81.0	1.0	1.16	1.67	1.79	0.0699999999997	8.59	0.38	0.76	0.0799999999999	9.64	0.53	3.27	2.33	0.63	AAA201.CD3.X14.Y15.tile.tissue.png	83	1	2000	83	4b88f4d3a668b98b9526c57705968c52	0	0	0	0	0	0	0	0	0	0	0	0	0	/home/dhl_ec/bnelissen/Slides/CD3_manuscript/CD3_slides/AAA201.CD3/AAA201.CD3.run1	255	0.7	0.06	0.7	0.06	-8.60373934056	-10.3760622974	0.592001685124	0.0849292148438
289.0	2075.0	80.0	202.0	2075.0	4000000.0	1.0	1.0	1.05	1.57	1.8	0.0799999999999	8.62	0.38	0.84	0.23	6.55	0.22	2.18	1.53	0.36	AAA201.CD3.X14.Y16.tile.tissue.png	84	1	2000	84	609177f8904ad6653a03fb56ecf16281	0	0	0	0	0	0	0	0	0	0	0	0	0	/home/dhl_ec/bnelissen/Slides/CD3_manuscript/CD3_slides/AAA201.CD3/AAA201.CD3.run1	255	0.7	0.06	0.7	0.06	-9.08864512218	-12.056232697	2.44167852333	3.26844415314
0.0	0.0	0.0	0.0	0.0	4000000.0	0.0	0.0	0.9	1.55	1.18	0.0600000000004	6.3	0.3	0.86	0.2	4.75	0.13	2.04	1.58	0.65	AAA201.CD3.X14.Y3.tile.tissue.png	85	1	2000	85	14a79a86f037c0394b3d257751d44b7f	0	0	0	0	0	0	0	0	0	0	0	0	0	/home/dhl_ec/bnelissen/Slides/CD3_manuscript/CD3_slides/AAA201.CD3/AAA201.CD3.run1	255	1.0	0.06	1.0	0.06	0.0	-12.1499476659	0.0	5.50737107528
0.0	823245.0	0.0	7010.0	823245.0	4000000.0	0.0	2.0	1.96	1.88	1.23	0.04	8.16	0.39	0.74	0.19	6.91	0.17	2.16	1.52	0.48	AAA201.CD3.X14.Y4.tile.tissue.png	86	1	2000	86	bfd6a4a3093ce80c18b39313ab89aba6	0	0	0	0	0	0	0	0	0	0	0	0	0	/home/dhl_ec/bnelissen/Slides/CD3_manuscript/CD3_slides/AAA201.CD3/AAA201.CD3.run1	255	0.7	0.06	0.7	0.06	-8.05986568548	-10.8304894351	0.531430342845	0.16067925293
271.0	3999539.0	158.0	8036.0	3999539.0	4000000.0	4.0	1.0	1.76	2.91	1.26	0.0599999999999	6.37	0.38	0.76	0.0599999999999	9.67	0.36	2.17	1.53	0.52	AAA201.CD3.X14.Y5.tile.tissue.png	87	1	2000	87	2cf50c6222fe349dd43752aed0537832	0	0	0	0	0	0	0	0	0	0	0	0	0	/home/dhl_ec/bnelissen/Slides/CD3_manuscript/CD3_slides/AAA201.CD3/AAA201.CD3.run1	255	0.7	0.06	0.7	0.06	-8.73764953815	-11.8669313055	0.789898794685	0.028651489727
354.0	3994669.0	137.0	9022.0	3994669.0	4000000.0	3.0	1.0	1.48	3.04	1.29	0.0599999999999	6.19	0.38	0.73	0.0599999999999	9.41	0.36	2.14	1.5	0.43	AAA201.CD3.X14.Y6.tile.tissue.png	88	1	2000	88	5861214a8de9b7cb0d142756c075812a	0	0	0	0	0	0	0	0	0	0	0	0	0	/home/dhl_ec/bnelissen/Slides/CD3_manuscript/CD3_slides/AAA201.CD3/AAA201.CD3.run1	255	0.7	0.06	0.7	0.06	-9.21056495153	-11.586135394	1.52725751734	0.0483771876831
0.0	3984747.0	0.0	9211.0	3984747.0	4000000.0	0.0	1.0	1.64	2.22	1.15	0.0500000000002	6.52	0.39	0.75	0.0500000000002	9.36	0.3	2.2	1.53	0.44	AAA201.CD3.X14.Y7.tile.tissue.png	89	1	2000	89	ec664bf4496a4431bc77bc9b1d0dfd0e	0	0	0	0	0	0	0	0	0	0	0	0	0	/home/dhl_ec/bnelissen/Slides/CD3_manuscript/CD3_slides/AAA201.CD3/AAA201.CD3.run1	255	0.7	0.06	0.7	0.06	-8.94079029341	-11.3646938685	1.56086251161	0.0517449658203
193.0	966266.0	83.0	8979.0	966266.0	4000000.0	2.0	4.0	2.05	4.12	1.2	0.0500000000002	9.34	0.38	0.75	0.19	7.45	0.25	2.14	1.52	0.4	AAA201.CD3.X14.Y8.tile.tissue.png	90	1	2000	90	23480d9901c08138775bf1820e443e29	0	0	0	0	0	0	0	0	0	0	0	0	0	/home/dhl_ec/bnelissen/Slides/CD3_manuscript/CD3_slides/AAA201.CD3/AAA201.CD3.run1	255	0.7	0.06	0.7	0.06	-9.40360487106	-11.1205322615	1.33179222491	0.112292201172
3717.0	1075504.0	1860.0	6197.0	1075504.0	4000000.0	46.0	3.0	2.74	2.74	1.14	0.0499999999997	7.65	0.37	0.75	0.17	7.55	0.25	2.13	1.52	0.4	AAA201.CD3.X14.Y9.tile.tissue.png	91	1	2000	91	44c11f5650a47ba184c3e7352bf23aa5	0	0	0	0	0	0	0	0	0	0	0	0	0	/home/dhl_ec/bnelissen/Slides/CD3_manuscript/CD3_slides/AAA201.CD3/AAA201.CD3.run1	255	0.7	0.06	0.7	0.06	-9.12302917511	-10.9404240702	1.47706186443	0.140984244141
690.0	2570894.0	389.0	9330.0	2570894.0	4000000.0	10.0	4.0	2.68	2.09	1.16	0.0499999999997	6.84	0.38	0.75	0.12	8.52	0.3	2.14	1.48	0.4	AAA201.CD3.X15.Y10.tile.tissue.png	92	1	2000	92	7475dd18e777ba176fc460d4d696a182	0	0	0	0	0	0	0	0	0	0	0	0	0	/home/dhl_ec/bnelissen/Slides/CD3_manuscript/CD3_slides/AAA201.CD3/AAA201.CD3.run1	255	0.7	0.06	0.7	0.06	-8.78128650216	-10.1967767393	0.994860148512	0.108642089844
665.0	3999975.0	283.0	8000.0	3999975.0	4000000.0	7.0	1.0	2.66	2.33	1.15	0.0500000000002	6.23	0.37	0.73	0.0599999999999	9.36	0.36	2.11	1.48	0.43	AAA201.CD3.X15.Y11.tile.tissue.png	93	1	2000	93	59a0865b7b6bfbfb16e2cf4518529465	0	0	0	0	0	0	0	0	0	0	0	0	0	/home/dhl_ec/bnelissen/Slides/CD3_manuscript/CD3_slides/AAA201.CD3/AAA201.CD3.run1	255	0.7	0.06	0.7	0.06	-9.27687803864	-10.6332582359	0.945080752187	0.0296446706324
120.0	4000000.0	76.0	7996.0	4000000.0	4000000.0	2.0	1.0	2.54	2.85	1.16	0.0500000000002	6.87	0.31	0.77	0.0500000000002	9.64	0.36	2.12	1.48	0.43	AAA201.CD3.X15.Y12.tile.tissue.png	94	1	2000	94	f795edbaee952dd91bd1572632f93bd6	0	0	0	0	0	0	0	0	0	0	0	0	0	/home/dhl_ec/bnelissen/Slides/CD3_manuscript/CD3_slides/AAA201.CD3/AAA201.CD3.run1	255	0.7	0.06	0.7	0.06	-8.97084304101	-11.6016304964	0.878932380121	0.04361780196
853.0	3999989.0	447.0	8004.0	3999989.0	4000000.0	12.0	1.0	2.57	2.17	1.18	0.0500000000002	7.28	0.56	1.25	0.0799999999999	10.41	0.36	2.16	1.52	0.42	AAA201.CD3.X15.Y13.tile.tissue.png	95	1	2000	95	ab854dabb7840613c8aadfe2ff255335	0	0	0	0	0	0	0	0	0	0	0	0	0	/home/dhl_ec/bnelissen/Slides/CD3_manuscript/CD3_slides/AAA201.CD3/AAA201.CD3.run1	255	0.7	0.06	0.7	0.06	-8.74283524223	-11.3822698618	0.650363642884	0.0401884600973
528.0	3999306.0	241.0	8084.0	3999306.0	4000000.0	6.0	1.0	0.89	1.29	1.19	0.0500000000002	6.29	0.38	0.75	0.0599999999999	9.62	0.37	2.45	1.53	0.44	AAA201.CD3.X15.Y14.tile.tissue.png	96	1	2000	96	d2f30224e346f563bab152752443ffe6	0	0	0	0	0	0	0	0	0	0	0	0	0	/home/dhl_ec/bnelissen/Slides/CD3_manuscript/CD3_slides/AAA201.CD3/AAA201.CD3.run1	255	0.7	0.06	0.7	0.06	-9.08187854288	-11.211183553	0.843722439651	0.0313729412231
11897.0	3800892.0	4250.0	8734.0	3800892.0	4000000.0	84.0	1.0	0.87	1.63	1.15	0.0499999999997	6.43	0.38	0.75	0.0700000000002	9.6	0.36	2.18	1.52	0.43	AAA201.CD3.X15.Y15.tile.tissue.png	97	1	2000	97	f3e465cf611558404ca2776cc69ff586	0	0	0	0	0	0	0	0	0	0	0	0	0	/home/dhl_ec/bnelissen/Slides/CD3_manuscript/CD3_slides/AAA201.CD3/AAA201.CD3.run1	255	0.7	0.06	0.7	0.06	-8.67099961528	-10.699151725	0.872552896207	0.0949196650391
474.0	14479.0	185.0	950.0	14479.0	4000000.0	4.0	3.0	3.99	2.64	1.13	0.0599999999999	6.62	0.37	0.82	0.22	6.64	0.21	2.06	1.52	0.37	AAA201.CD3.X15.Y16.tile.tissue.png	98	1	2000	98	182c66b57aeeb00a3c0dd53fb067054f	0	0	0	0	0	0	0	0	0	0	0	0	0	/home/dhl_ec/bnelissen/Slides/CD3_manuscript/CD3_slides/AAA201.CD3/AAA201.CD3.run1	255	0.7	0.06	0.7	0.06	-9.09398749993	-12.2872250986	4.81269871853	3.18868647363
0.0	0.0	0.0	0.0	0.0	4000000.0	0.0	0.0	2.78	2.68	1.17	0.0599999999999	6.16	0.3	0.86	0.21	5.25	0.22	3.07	2.3	0.59	AAA201.CD3.X15.Y2.tile.tissue.png	99	1	2000	99	008a77eef37bfb708ad260301b70dd7d	0	0	0	0	0	0	0	0	0	0	0	0	0	/home/dhl_ec/bnelissen/Slides/CD3_manuscript/CD3_slides/AAA201.CD3/AAA201.CD3.run1	255	1.0	0.06	1.0	0.06	0.0	-11.9595418953	0.0	5.1990415116
93.0	9908.0	47.0	592.0	9908.0	4000000.0	1.0	1.0	3.72	2.31	1.83	0.0800000000004	9.65	0.57	1.3	0.340000000001	9.63	0.32	3.18	2.06	0.6	AAA201.CD3.X15.Y3.tile.tissue.png	100	1	2000	100	60ab3aa103d5b1b0957c0b8ff76a1402	0	0	0	0	0	0	0	0	0	0	0	0	0	/home/dhl_ec/bnelissen/Slides/CD3_manuscript/CD3_slides/AAA201.CD3/AAA201.CD3.run1	255	0.7	0.06	0.7	0.06	-8.34056431626	-11.4961998773	4.39068482219	2.13717257043
368.0	1521991.0	204.0	7605.0	1521991.0	4000000.0	6.0	3.0	2.77	3.97	1.82	0.0699999999997	9.96	0.59	1.22	0.23	11.01	0.26	2.2	1.55	0.92	AAA201.CD3.X15.Y4.tile.tissue.png	101	1	2000	101	2a5b9fd5699a63fcdae2498b1c34b5c8	0	0	0	0	0	0	0	0	0	0	0	0	0	/home/dhl_ec/bnelissen/Slides/CD3_manuscript/CD3_slides/AAA201.CD3/AAA201.CD3.run1	255	0.7	0.06	0.7	0.06	-8.37021391708	-10.7426232498	0.653947175912	0.234106566406
719.0	3926962.0	348.0	8846.0	3926962.0	4000000.0	9.0	1.0	2.77	2.96	1.13	0.0499999999997	6.26	0.38	0.75	0.0599999999999	9.5	0.55	3.36	2.45	0.68	AAA201.CD3.X15.Y5.tile.tissue.png	102	1	2000	102	b70abb9941043f4f3d3735534a4e4058	0	0	0	0	0	0	0	0	0	0	0	0	0	/home/dhl_ec/bnelissen/Slides/CD3_manuscript/CD3_slides/AAA201.CD3/AAA201.CD3.run1	255	0.7	0.06	0.7	0.06	-8.67622705949	-11.9115739819	0.852949637784	0.0625318974609
664.0	3987533.0	340.0	9562.0	3987533.0	4000000.0	9.0	1.0	3.65	2.96	1.19	0.0500000000002	6.32	0.37	0.75	0.0599999999999	9.49	0.38	2.18	1.53	0.6	AAA201.CD3.X15.Y6.tile.tissue.png	103	1	2000	103	ae4557b35ebf8c1db609777c56326f96	0	0	0	0	0	0	0	0	0	0	0	0	0	/home/dhl_ec/bnelissen/Slides/CD3_manuscript/CD3_slides/AAA201.CD3/AAA201.CD3.run1	255	0.7	0.06	0.7	0.06	-9.11791431264	-12.0958543349	1.36470416708	0.0780528222046
0.0	3932657.0	0.0	9326.0	3932657.0	4000000.0	0.0	1.0	3.45	2.08	1.8	0.0700000000002	9.08	0.58	1.2	0.0799999999999	12.87	0.47	3.31	2.29	0.63	AAA201.CD3.X15.Y7.tile.tissue.png	104	1	2000	104	841b791c28722f78d09087c1dfc34810	0	0	0	0	0	0	0	0	0	0	0	0	0	/home/dhl_ec/bnelissen/Slides/CD3_manuscript/CD3_slides/AAA201.CD3/AAA201.CD3.run1	255	0.7	0.06	0.7	0.06	-9.02842774441	-11.9430382696	1.39896816023	0.0614851445313
0.0	363700.0	0.0	5191.0	363700.0	4000000.0	0.0	2.0	3.24	2.04	1.16	0.0700000000002	9.7	0.58	1.28	0.28	6.6	0.16	2.12	1.54	0.39	AAA201.CD3.X15.Y8.tile.tissue.png	105	1	2000	105	16b9648f0fda81f8c4a5156be1dbff3c	0	0	0	0	0	0	0	0	0	0	0	0	0	/home/dhl_ec/bnelissen/Slides/CD3_manuscript/CD3_slides/AAA201.CD3/AAA201.CD3.run1	255	0.7	0.06	0.7	0.06	-7.80494697897	-11.3129504372	1.11732463149	0.0988942773438
0.0	55795.0	0.0	1084.0	55795.0	4000000.0	0.0	1.0	3.65	2.6	1.18	0.0499999999997	6.62	0.380000000001	0.75	0.22	5.88	0.13	2.08	1.53	0.39	AAA201.CD3.X15.Y9.tile.tissue.png	106	1	2000	106	e277fe438138a695853416781a230e66	0	0	0	0	0	0	0	0	0	0	0	0	0	/home/dhl_ec/bnelissen/Slides/CD3_manuscript/CD3_slides/AAA201.CD3/AAA201.CD3.run1	255	0.7	0.06	0.7	0.06	0.0	-11.7864931378	0.61980618223	0.188118175293
122.0	25293.0	63.0	1171.0	25293.0	4000000.0	1.0	2.0	3.1	2.32	1.14	0.0599999999999	6.67	0.559999999999	1.28	0.32	9.11	0.31	3.12	2.31	0.56	AAA201.CD3.X16.Y10.tile.tissue.png	107	1	2000	107	17c0aa05563b39da790ccf2fdb8249de	0	0	0	0	0	0	0	0	0	0	0	0	0	/home/dhl_ec/bnelissen/Slides/CD3_manuscript/CD3_slides/AAA201.CD3/AAA201.CD3.run1	255	0.7	0.06	0.7	0.06	-8.5148690673	-11.5641953976	1.42179105283	2.9795991394
776.0	2915474.0	339.0	8426.0	2915474.0	4000000.0	9.0	2.0	2.14	2.89	1.13	0.0500000000002	6.52	0.38	0.76	0.0999999999999	8.83	0.32	2.2	1.53	0.58	AAA201.CD3.X16.Y11.tile.tissue.png	108	1	2000	108	ff24623725b60ea730502b7ad65d646b	0	0	0	0	0	0	0	0	0	0	0	0	0	/home/dhl_ec/bnelissen/Slides/CD3_manuscript/CD3_slides/AAA201.CD3/AAA201.CD3.run1	255	0.7	0.06	0.7	0.06	-8.80698328438	-11.0203273821	0.749952445187	0.186306148438
310.0	3999867.0	175.0	8006.0	3999867.0	4000000.0	5.0	1.0	2.77	2.68	1.8	0.0699999999997	10.55	0.58	1.21	0.0799999999999	13.42	0.55	3.29	2.31	0.53	AAA201.CD3.X16.Y12.tile.tissue.png	109	1	2000	109	4dc58e82e3d19385f1a001b71bf2e0ae	0	0	0	0	0	0	0	0	0	0	0	0	0	/home/dhl_ec/bnelissen/Slides/CD3_manuscript/CD3_slides/AAA201.CD3/AAA201.CD3.run1	255	0.7	0.06	0.7	0.06	-8.97151266671	-11.5896651541	0.718407993134	0.0601095165253
626.0	3788842.0	318.0	9674.0	3788842.0	4000000.0	7.0	2.0	1.12	1.78	1.15	0.04	8.85	0.380000000001	0.88	0.0699999999997	9.73	0.36	2.21	1.53	0.6	AAA201.CD3.X16.Y13.tile.tissue.png	110	1	2000	110	371a9096d301a6e46674cb52a9d95676	0	0	0	0	0	0	0	0	0	0	0	0	0	/home/dhl_ec/bnelissen/Slides/CD3_manuscript/CD3_slides/AAA201.CD3/AAA201.CD3.run1	255	0.7	0.06	0.7	0.06	-8.7728472477	-11.7232734091	0.726386133291	0.0839753115234
1000.0	3219219.0	373.0	12736.0	3219219.0	4000000.0	7.0	4.0	1.16	1.54	1.81	0.0700000000002	10.04	0.58	1.2	0.13	11.57	0.5	3.31	2.29	0.65	AAA201.CD3.X16.Y14.tile.tissue.png	111	1	2000	111	62031351b713bbdcacd69687f95d1bff	0	0	0	0	0	0	0	0	0	0	0	0	0	/home/dhl_ec/bnelissen/Slides/CD3_manuscript/CD3_slides/AAA201.CD3/AAA201.CD3.run1	255	0.7	0.06	0.7	0.06	-8.56096553058	-10.9391985771	0.901668250695	0.11320678125
55.0	1443463.0	35.0	6946.0	1443463.0	4000000.0	1.0	3.0	1.07	1.54	1.8	0.0700000000002	10.61	0.57	1.21	0.23	10.75	0.4	3.07	1.54	0.58	AAA201.CD3.X16.Y15.tile.tissue.png	112	1	2000	112	1a50e0a6b5db0258b42aee8d600846e9	0	0	0	0	0	0	0	0	0	0	0	0	0	/home/dhl_ec/bnelissen/Slides/CD3_manuscript/CD3_slides/AAA201.CD3/AAA201.CD3.run1	255	0.7	0.06	0.7	0.06	-8.3780984577	-10.5570433153	0.98930936715	0.123944539062
0.0	0.0	0.0	0.0	0.0	4000000.0	0.0	0.0	1.06	1.14	1.18	0.0900000000001	9.18	0.49	1.36	0.32	6.71	0.2	3.02	2.28	0.55	AAA201.CD3.X16.Y16.tile.tissue.png	113	1	2000	113	7387ff99959f82762ddae63928df1d72	0	0	0	0	0	0	0	0	0	0	0	0	0	/home/dhl_ec/bnelissen/Slides/CD3_manuscript/CD3_slides/AAA201.CD3/AAA201.CD3.run1	255	1.0	0.06	1.0	0.06	0.0	-11.9394662799	0.0	6.0329705098
0.0	2073.0	0.0	224.0	2073.0	4000000.0	0.0	1.0	1.06	1.65	1.81	0.0800000000004	6.6	0.39	0.88	0.32	8.75	0.22	3.11	2.28	0.54	AAA201.CD3.X16.Y2.tile.tissue.png	114	1	2000	114	29785b82a82e14f264f9c517b9c78cea	0	0	0	0	0	0	0	0	0	0	0	0	0	/home/dhl_ec/bnelissen/Slides/CD3_manuscript/CD3_slides/AAA201.CD3/AAA201.CD3.run1	255	0.7	0.06	0.7	0.06	-9.06576393916	-12.2908255851	4.69032599697	4.59578823138
1591.0	1264044.0	850.0	10999.0	1264044.0	4000000.0	17.0	3.0	1.07	2.42	1.79	0.0600000000004	9.94	0.57	1.21	0.26	9.16	0.39	3.28	2.31	0.6	AAA201.CD3.X16.Y3.tile.tissue.png	115	1	2000	115	9faf2696791ed2de9b374723dfa6ab23	0	0	0	0	0	0	0	0	0	0	0	0	0	/home/dhl_ec/bnelissen/Slides/CD3_manuscript/CD3_slides/AAA201.CD3/AAA201.CD3.run1	255	0.7	0.06	0.7	0.06	-9.06039675917	-11.6169396185	1.55117362676	0.15278753125
1364.0	489856.0	803.0	6603.0	489856.0	4000000.0	19.0	3.0	1.1	1.87	1.81	0.0699999999997	9.53	0.58	1.21	0.3	10.43	0.33	3.3	2.33	0.57	AAA201.CD3.X16.Y4.tile.tissue.png	116	1	2000	116	6c4f7dcf0ff96cdeb1ecce8eb78fb45c	0	0	0	0	0	0	0	0	0	0	0	0	0	/home/dhl_ec/bnelissen/Slides/CD3_manuscript/CD3_slides/AAA201.CD3/AAA201.CD3.run1	255	0.7	0.06	0.7	0.06	-8.90817678527	-11.6605084097	1.01861901572	0.164224820312
19512.0	2934338.0	6786.0	16695.0	2934338.0	4000000.0	124.0	2.0	1.19	1.55	2.01	0.0700000000002	10.27	0.65	1.22	0.14	12.57	0.49	3.32	2.01	0.69	AAA201.CD3.X16.Y5.tile.tissue.png	117	1	2000	117	f0cd1178e1543db4344dbf36205a7957	0	0	0	0	0	0	0	0	0	0	0	0	0	/home/dhl_ec/bnelissen/Slides/CD3_manuscript/CD3_slides/AAA201.CD3/AAA201.CD3.run1	255	0.7	0.06	0.7	0.06	-9.20554968831	-11.734547356	1.17897077783	0.215159664063
1562.0	3981747.0	585.0	9446.0	3981747.0	4000000.0	14.0	1.0	1.0	2.51	1.18	0.0699999999997	9.62	0.66	1.35	0.0799999999999	12.12	0.56	3.41	2.62	1.02	AAA201.CD3.X16.Y6.tile.tissue.png	118	1	2000	118	007520948fd1464aefd0ef84825cc34f	0	0	0	0	0	0	0	0	0	0	0	0	0	/home/dhl_ec/bnelissen/Slides/CD3_manuscript/CD3_slides/AAA201.CD3/AAA201.CD3.run1	255	0.7	0.06	0.7	0.06	-9.41775861912	-11.4935780528	1.38359842836	0.089663861084
175.0	4000000.0	101.0	7996.0	4000000.0	4000000.0	3.0	1.0	1.92	2.7	1.9	0.0700000000002	9.57	0.47	1.2	0.0699999999997	14.23	0.55	2.35	1.53	0.5	AAA201.CD3.X16.Y7.tile.tissue.png	119	1	2000	119	45ac2c095347268088e106da0fa087ac	0	0	0	0	0	0	0	0	0	0	0	0	0	/home/dhl_ec/bnelissen/Slides/CD3_manuscript/CD3_slides/AAA201.CD3/AAA201.CD3.run1	255	0.7	0.06	0.7	0.06	-8.80939339042	-11.7897687435	0.9505726084	0.0410916629219
61.0	2388857.0	39.0	8751.0	2388857.0	4000000.0	1.0	2.0	1.19	1.77	1.81	0.0700000000002	8.13	0.38	0.76	0.13	8.36	0.31	2.21	1.53	0.59	AAA201.CD3.X16.Y8.tile.tissue.png	120	1	2000	120	c5f3248ce2f6ec30263c573bde1fd4e4	0	0	0	0	0	0	0	0	0	0	0	0	0	/home/dhl_ec/bnelissen/Slides/CD3_manuscript/CD3_slides/AAA201.CD3/AAA201.CD3.run1	255	0.7	0.06	0.7	0.06	-8.39820184614	-10.1989695321	0.833771493613	0.110835488281
0.0	84272.0	0.0	2010.0	84272.0	4000000.0	0.0	2.0	2.7	2.99	1.83	0.0799999999999	10.03	0.63	1.27	0.309999999999	7.98	0.22	3.19	2.47	0.55	AAA201.CD3.X16.Y9.tile.tissue.png	121	1	2000	121	25a57f1105d5daee5f4153ff1790419f	0	0	0	0	0	0	0	0	0	0	0	0	0	/home/dhl_ec/bnelissen/Slides/CD3_manuscript/CD3_slides/AAA201.CD3/AAA201.CD3.run1	255	0.7	0.06	0.7	0.06	0.0	-11.487519203	0.156718129335	4.95270626123
337.0	112444.0	138.0	2570.0	112444.0	4000000.0	3.0	3.0	1.2	1.62	1.31	0.0799999999999	7.28	0.39	0.84	0.22	6.86	0.21	2.13	1.52	0.37	AAA201.CD3.X17.Y11.tile.tissue.png	122	1	2000	122	b940c22ec99a4601bf0b477d43149f58	0	0	0	0	0	0	0	0	0	0	0	0	0	/home/dhl_ec/bnelissen/Slides/CD3_manuscript/CD3_slides/AAA201.CD3/AAA201.CD3.run1	255	0.7	0.06	0.7	0.06	-8.46416769385	-11.93852711	0.574114101045	2.03815321338
435.0	448220.0	201.0	5478.0	448220.0	4000000.0	4.0	2.0	3.02	2.87	1.18	0.0599999999999	6.74	0.38	0.8	0.2	7.1	0.23	2.23	1.48	0.54	AAA201.CD3.X17.Y12.tile.tissue.png	123	1	2000	123	7dbdd1190d0f113f3d0852a3c894d241	0	0	0	0	0	0	0	0	0	0	0	0	0	/home/dhl_ec/bnelissen/Slides/CD3_manuscript/CD3_slides/AAA201.CD3/AAA201.CD3.run1	255	0.7	0.06	0.7	0.06	-9.05161772553	-11.7192055357	1.08113139111	2.12009066211
0.0	146360.0	0.0	2610.0	146360.0	4000000.0	0.0	2.0	2.36	2.55	1.17	0.0499999999997	6.9	0.39	0.8	0.22	6.49	0.14	2.13	1.54	0.38	AAA201.CD3.X17.Y13.tile.tissue.png	124	1	2000	124	41056e802fdd515e58803daea7366124	0	0	0	0	0	0	0	0	0	0	0	0	0	/home/dhl_ec/bnelissen/Slides/CD3_manuscript/CD3_slides/AAA201.CD3/AAA201.CD3.run1	255	0.7	0.06	0.7	0.06	-8.24763812267	-11.8069380451	1.22745701262	2.68707125488
0.0	0.0	0.0	0.0	0.0	4000000.0	0.0	0.0	2.94	2.08	1.19	0.0599999999999	5.44	0.29	0.81	0.22	4.49	0.12	1.97	1.51	0.38	AAA201.CD3.X17.Y14.tile.tissue.png	125	1	2000	125	21b53fef415e0b6ad35369becae8b252	0	0	0	0	0	0	0	0	0	0	0	0	0	/home/dhl_ec/bnelissen/Slides/CD3_manuscript/CD3_slides/AAA201.CD3/AAA201.CD3.run1	255	1.0	0.06	1.0	0.06	0.0	0.0	0.0	11.027783
0.0	0.0	0.0	0.0	0.0	4000000.0	0.0	0.0	3.37	2.3	1.79	0.0799999999999	9.28	0.51	1.42	0.37	4.95	0.13	2.02	1.53	0.53	AAA201.CD3.X17.Y15.tile.tissue.png	126	1	2000	126	64babe578995d3d22e9727a5eecfb4c5	0	0	0	0	0	0	0	0	0	0	0	0	0	/home/dhl_ec/bnelissen/Slides/CD3_manuscript/CD3_slides/AAA201.CD3/AAA201.CD3.run1	255	1.0	0.06	1.0	0.06	0.0	-11.3490783388	0.0	6.51322807112
0.0	0.0	0.0	0.0	0.0	4000000.0	0.0	0.0	3.82	2.51	1.17	0.0599999999999	5.3	0.29	0.88	0.21	4.44	0.2	3.34	2.34	0.61	AAA201.CD3.X17.Y2.tile.tissue.png	127	1	2000	127	7b143cf0ae9f855e5fbca6ee6e3371b4	0	0	0	0	0	0	0	0	0	0	0	0	0	/home/dhl_ec/bnelissen/Slides/CD3_manuscript/CD3_slides/AAA201.CD3/AAA201.CD3.run1	255	1.0	0.06	1.0	0.06	0.0	0.0	0.0	3.5871775
56.0	1319713.0	33.0	6818.0	1319713.0	4000000.0	1.0	1.0	3.15	2.12	1.81	0.0799999999999	8.83	0.38	0.73	0.16	7.44	0.25	2.13	1.49	0.39	AAA201.CD3.X17.Y3.tile.tissue.png	128	1	2000	128	0a8ebd296f1360ba315bfe6d272c5188	0	0	0	0	0	0	0	0	0	0	0	0	0	/home/dhl_ec/bnelissen/Slides/CD3_manuscript/CD3_slides/AAA201.CD3/AAA201.CD3.run1	255	0.7	0.06	0.7	0.06	-7.90320600368	-10.0641736975	0.821039725692	0.409625091797
2140.0	3956803.0	1092.0	8272.0	3956803.0	4000000.0	28.0	1.0	2.62	2.07	1.16	0.04	6.43	0.37	0.75	0.0599999999999	9.46	0.36	2.15	1.49	0.41	AAA201.CD3.X17.Y4.tile.tissue.png	129	1	2000	129	76e784742349f50d1b10627cab5eb504	0	0	0	0	0	0	0	0	0	0	0	0	0	/home/dhl_ec/bnelissen/Slides/CD3_manuscript/CD3_slides/AAA201.CD3/AAA201.CD3.run1	255	0.7	0.06	0.7	0.06	-8.34636554443	-11.736260455	0.541433336454	0.0908716165771
82208.0	3936736.0	28993.0	10419.0	3936736.0	4000000.0	526.0	1.0	3.37	2.91	1.17	0.0500000000002	6.34	0.37	0.73	0.0599999999999	10.07	0.37	2.13	1.49	0.43	AAA201.CD3.X17.Y5.tile.tissue.png	130	1	2000	130	b4bcc161031d2729cbb2b709264a260b	0	0	0	0	0	0	0	0	0	0	0	0	0	/home/dhl_ec/bnelissen/Slides/CD3_manuscript/CD3_slides/AAA201.CD3/AAA201.CD3.run1	255	0.7	0.06	0.7	0.06	-9.06415650703	-12.1760153356	0.968158353177	0.328445405762
14971.0	3699062.0	5280.0	10677.0	3699062.0	4000000.0	93.0	1.0	3.35	1.1	1.18	0.0499999999997	6.48	0.37	0.73	0.0699999999997	9.63	0.36	3.79	2.48	0.62	AAA201.CD3.X17.Y6.tile.tissue.png	131	1	2000	131	ac83eda4f8bb5d40324a46f2ee7b73ed	0	0	0	0	0	0	0	0	0	0	0	0	0	/home/dhl_ec/bnelissen/Slides/CD3_manuscript/CD3_slides/AAA201.CD3/AAA201.CD3.run1	255	0.7	0.06	0.7	0.06	-9.10636544953	-11.5768705477	1.1640706136	0.167274427734
234.0	1576598.0	129.0	7206.0	1576598.0	4000000.0	3.0	1.0	2.46	2.72	1.17	0.0699999999997	11.12	0.58	1.18	0.23	10.82	0.4	3.37	2.31	0.6	AAA201.CD3.X17.Y7.tile.tissue.png	132	1	2000	132	75de46c27d45d709de6b9b5e37fdd68e	0	0	0	0	0	0	0	0	0	0	0	0	0	/home/dhl_ec/bnelissen/Slides/CD3_manuscript/CD3_slides/AAA201.CD3/AAA201.CD3.run1	255	0.7	0.06	0.7	0.06	-8.819762081	-11.300567483	1.20280849104	0.109462421875
0.0	71094.0	0.0	1662.0	71094.0	4000000.0	0.0	2.0	0.940000000001	2.34	1.21	0.0499999999997	6.73	0.38	0.75	0.21	6.12	0.13	2.06	1.48	0.38	AAA201.CD3.X17.Y8.tile.tissue.png	133	1	2000	133	cfefdbb2752a9b3ef383f677ce063f72	0	0	0	0	0	0	0	0	0	0	0	0	0	/home/dhl_ec/bnelissen/Slides/CD3_manuscript/CD3_slides/AAA201.CD3/AAA201.CD3.run1	255	0.7	0.06	0.7	0.06	-9.0357988503	-11.8459273821	1.48348356246	0.101210189209
0.0	0.0	0.0	0.0	0.0	4000000.0	0.0	0.0	3.5	2.53	1.2	0.0599999999999	5.62	0.31	0.87	0.22	4.75	0.13	2.04	1.54	0.36	AAA201.CD3.X17.Y9.tile.tissue.png	134	1	2000	134	27bd5e830e569d7694cc92d9237f1806	0	0	0	0	0	0	0	0	0	0	0	0	0	/home/dhl_ec/bnelissen/Slides/CD3_manuscript/CD3_slides/AAA201.CD3/AAA201.CD3.run1	255	1.0	0.06	1.0	0.06	0.0	0.0	0.0	11.659593
0.0	2958.0	0.0	249.0	2958.0	4000000.0	0.0	1.0	3.54	1.68	1.17	0.0499999999997	6.61	0.37	0.79	0.21	6.39	0.14	2.09	1.54	2.03	AAA201.CD3.X18.Y3.tile.tissue.png	135	1	2000	135	201ccd08435413a302c5e76335205284	0	0	0	0	0	0	0	0	0	0	0	0	0	/home/dhl_ec/bnelissen/Slides/CD3_manuscript/CD3_slides/AAA201.CD3/AAA201.CD3.run1	255	0.7	0.06	0.7	0.06	-9.07374232417	-11.9828782793	5.13661453378	2.85052058984
0.0	1032599.0	0.0	6051.0	1032599.0	4000000.0	0.0	2.0	2.15	1.83	1.88	0.0800000000004	8.72	0.36	1.26	0.26	9.69	0.17	2.25	1.54	0.97	AAA201.CD3.X18.Y4.tile.tissue.png	136	1	2000	136	f117fcec1eb3b0acd96bf8c52791a129	0	0	0	0	0	0	0	0	0	0	0	0	0	/home/dhl_ec/bnelissen/Slides/CD3_manuscript/CD3_slides/AAA201.CD3/AAA201.CD3.run1	255	0.7	0.06	0.7	0.06	-5.46838293171	-10.2780180292	0.547462095697	0.774377211914
126.0	1592767.0	72.0	6708.0	1592767.0	4000000.0	2.0	3.0	2.57	1.31	1.22	0.0499999999997	7.07	0.38	0.76	0.15	7.59	0.41	3.63	2.3	0.84	AAA201.CD3.X18.Y5.tile.tissue.png	137	1	2000	137	2853041b1998b062e94f1f77edf6695e	0	0	0	0	0	0	0	0	0	0	0	0	0	/home/dhl_ec/bnelissen/Slides/CD3_manuscript/CD3_slides/AAA201.CD3/AAA201.CD3.run1	255	0.7	0.06	0.7	0.06	-8.42293814835	-11.1755798446	0.672295595036	0.104443837891
55.0	272105.0	30.0	3984.0	272105.0	4000000.0	1.0	2.0	1.73	2.28	1.84	0.0800000000004	7.64	0.38	0.76	0.2	6.87	0.33	2.97	1.53	0.79	AAA201.CD3.X18.Y6.tile.tissue.png	138	1	2000	138	e9bf131718533ef32c416aa2febc7ea2	0	0	0	0	0	0	0	0	0	0	0	0	0	/home/dhl_ec/bnelissen/Slides/CD3_manuscript/CD3_slides/AAA201.CD3/AAA201.CD3.run1	255	0.7	0.06	0.7	0.06	-8.92980287421	-10.6151806473	1.35255123598	0.183276975586
0.0	17334.0	0.0	1144.0	17334.0	4000000.0	0.0	4.0	2.67	1.67	1.13	0.0499999999997	6.73	0.48	1.15	0.32	6.37	0.13	2.18	1.51	0.740000000001	AAA201.CD3.X18.Y7.tile.tissue.png	139	1	2000	139	72fdad937bbaecc10c03f31fe506ae87	0	0	0	0	0	0	0	0	0	0	0	0	0	/home/dhl_ec/bnelissen/Slides/CD3_manuscript/CD3_slides/AAA201.CD3/AAA201.CD3.run1	255	0.7	0.06	0.7	0.06	-7.18231596923	-10.7320451012	1.16316079327	0.209517248413
0.0	0.0	0.0	0.0	0.0	4000000.0	0.0	0.0	1.7	2.57	1.17	0.0599999999995	6.12	0.29	0.8	0.2	4.47	0.12	1.98	1.52	0.93	AAA201.CD3.X18.Y8.tile.tissue.png	140	1	2000	140	a2b3da1f1549fc533b5fda1910ad3625	0	0	0	0	0	0	0	0	0	0	0	0	0	/home/dhl_ec/bnelissen/Slides/CD3_manuscript/CD3_slides/AAA201.CD3/AAA201.CD3.run1	255	1.0	0.06	1.0	0.06	0.0	-10.9134676331	0.0	2.53299695213
440.0	3697144.0	245.0	12206.0	3697144.0	4000000.0	7.0	3.0	2.44	1.77	1.81	0.0699999999997	6.79	0.379999999999	0.73	0.0700000000006	9.12	0.35	2.15	1.49	0.42	AAA201.CD3.X2.Y10.tile.tissue.png	141	1	2000	141	85e2b5401f4dd93bea777a3fe428de78	0	0	0	0	0	0	0	0	0	0	0	0	0	/home/dhl_ec/bnelissen/Slides/CD3_manuscript/CD3_slides/AAA201.CD3/AAA201.CD3.run1	255	0.7	0.06	0.7	0.06	-8.07312384248	-11.042126763	0.466180873315	0.0503872167969
114.0	3999576.0	68.0	8055.0	3999576.0	4000000.0	2.0	1.0	2.99	3.02	1.8	0.0699999999997	9.29	0.580000000001	1.2	0.0600000000004	9.45	0.37	2.24	1.57	0.429999999999	AAA201.CD3.X2.Y11.tile.tissue.png	142	1	2000	142	5e05d62c3218e33a43523ac89fb110fe	0	0	0	0	0	0	0	0	0	0	0	0	0	/home/dhl_ec/bnelissen/Slides/CD3_manuscript/CD3_slides/AAA201.CD3/AAA201.CD3.run1	255	0.7	0.06	0.7	0.06	-8.3941289077	-11.5846571497	0.392187332797	0.033127669544
13723.0	3486527.0	5240.0	13429.0	3486527.0	4000000.0	102.0	4.0	2.89	2.07	1.79	0.0600000000004	9.59	0.389999999999	0.75	0.0799999999999	9.45	0.349999999999	2.46	1.53	0.429999999999	AAA201.CD3.X2.Y12.tile.tissue.png	143	1	2000	143	b612cd197d8206d0edcd691c7283addd	0	0	0	0	0	0	0	0	0	0	0	0	0	/home/dhl_ec/bnelissen/Slides/CD3_manuscript/CD3_slides/AAA201.CD3/AAA201.CD3.run1	255	0.7	0.06	0.7	0.06	-8.52297688223	-11.5344796161	0.970407510784	0.128381748047
1498.0	153351.0	403.0	2831.0	153351.0	4000000.0	9.0	2.0	0.98	1.41	1.16	0.0500000000002	7.0	0.39	0.77	0.210000000001	6.91	0.22	2.1	1.63	0.47	AAA201.CD3.X2.Y13.tile.tissue.png	144	1	2000	144	7df90e495b31a0a95ce07ceb6b8bcc75	0	0	0	0	0	0	0	0	0	0	0	0	0	/home/dhl_ec/bnelissen/Slides/CD3_manuscript/CD3_slides/AAA201.CD3/AAA201.CD3.run1	255	0.7	0.06	0.7	0.06	-8.64520633666	-10.5860545929	1.80957258729	1.3797068584
0.0	2198.0	0.0	224.0	2198.0	4000000.0	0.0	1.0	1.16	1.2	1.2	0.0500000000002	6.66	0.57	1.57	0.349999999999	9.39	0.21	3.14	2.29	0.55	AAA201.CD3.X2.Y14.tile.tissue.png	145	1	2000	145	caa39a8a51780182d1dadfcb27992b36	0	0	0	0	0	0	0	0	0	0	0	0	0	/home/dhl_ec/bnelissen/Slides/CD3_manuscript/CD3_slides/AAA201.CD3/AAA201.CD3.run1	255	0.7	0.06	0.7	0.06	-8.71429432471	-12.310321146	3.66573964479	1.95892798929
0.0	0.0	0.0	0.0	0.0	4000000.0	0.0	0.0	2.92	2.42	1.79	0.0700000000006	7.83	0.47	1.42	0.31	6.61	0.22	3.01	2.36	0.55	AAA201.CD3.X2.Y4.tile.tissue.png	146	1	2000	146	1fd13b390d1b7a73c37983d1a36ca1f3	0	0	0	0	0	0	0	0	0	0	0	0	0	/home/dhl_ec/bnelissen/Slides/CD3_manuscript/CD3_slides/AAA201.CD3/AAA201.CD3.run1	255	1.0	0.06	1.0	0.06	0.0	0.0	0.0	4.94874
479.0	184228.0	240.0	2058.0	184228.0	4000000.0	7.0	1.0	3.42	1.5	1.23	0.0500000000002	7.11	0.380000000001	0.76	0.22	6.93	0.219999999999	2.12	1.53	0.4	AAA201.CD3.X2.Y5.tile.tissue.png	147	1	2000	147	a57970721419d26f1175b9ae0743e0d0	0	0	0	0	0	0	0	0	0	0	0	0	0	/home/dhl_ec/bnelissen/Slides/CD3_manuscript/CD3_slides/AAA201.CD3/AAA201.CD3.run1	255	0.7	0.06	0.7	0.06	-8.95833159873	-10.6806531647	1.73335655676	0.162530167969
893.0	2158245.0	406.0	9730.0	2158245.0	4000000.0	9.0	3.0	1.14	1.69	1.25	0.0499999999993	6.59	0.559999999999	0.719999999999	0.13	7.85	0.29	2.19	1.5	0.589999999999	AAA201.CD3.X2.Y6.tile.tissue.png	148	1	2000	148	3775f44a5095fb539656d0895e631a59	0	0	0	0	0	0	0	0	0	0	0	0	0	/home/dhl_ec/bnelissen/Slides/CD3_manuscript/CD3_slides/AAA201.CD3/AAA201.CD3.run1	255	0.7	0.06	0.7	0.06	-8.25409427641	-10.8855870997	0.691348759079	0.123632472656
1174.0	3462614.0	597.0	11796.0	3462614.0	4000000.0	14.0	2.0	1.19	1.51	1.61	0.0700000000006	7.72	0.39	0.76	0.0900000000001	9.31	0.34	3.35	2.27	0.42	AAA201.CD3.X2.Y7.tile.tissue.png	149	1	2000	149	c834139bbbcba1f5cecca11ecf953d13	0	0	0	0	0	0	0	0	0	0	0	0	0	/home/dhl_ec/bnelissen/Slides/CD3_manuscript/CD3_slides/AAA201.CD3/AAA201.CD3.run1	255	0.7	0.06	0.7	0.06	-8.43542299421	-11.3348038118	0.652055926303	0.0881817089844
2725.0	3224768.0	1143.0	10296.0	3224768.0	4000000.0	23.0	4.0	0.82	1.04	1.16	0.0500000000002	9.75	0.379999999999	0.75	0.0900000000001	9.2	0.37	2.35	1.53	0.41	AAA201.CD3.X2.Y8.tile.tissue.png	150	1	2000	150	aae0f79edc304236bdf7f3ca948ae551	0	0	0	0	0	0	0	0	0	0	0	0	0	/home/dhl_ec/bnelissen/Slides/CD3_manuscript/CD3_slides/AAA201.CD3/AAA201.CD3.run1	255	0.7	0.06	0.7	0.06	-8.46486746083	-11.1232658623	0.581183451303	0.0907264042969
1401.0	3689006.0	487.0	12745.0	3689006.0	4000000.0	9.0	3.0	0.96	2.6	1.17	0.0699999999997	9.87	0.62	1.29	0.0900000000001	14.01	0.599999999999	3.45	2.51	0.71	AAA201.CD3.X2.Y9.tile.tissue.png	151	1	2000	151	49fbf73c5e9ca70e1d9601e77501b156	0	0	0	0	0	0	0	0	0	0	0	0	0	/home/dhl_ec/bnelissen/Slides/CD3_manuscript/CD3_slides/AAA201.CD3/AAA201.CD3.run1	255	0.7	0.06	0.7	0.06	-8.48053922997	-11.23757203	0.404938398236	0.0660564238281
365.0	3795119.0	190.0	9348.0	3795119.0	4000000.0	5.0	1.0	2.32	2.31	1.85	0.0799999999999	11.0	0.610000000001	1.23	0.0900000000001	14.17	0.6	3.47	2.39	0.629999999999	AAA201.CD3.X3.Y10.tile.tissue.png	152	1	2000	152	bde24b69364a3c8cb64aa2f9b0ba52d2	0	0	0	0	0	0	0	0	0	0	0	0	0	/home/dhl_ec/bnelissen/Slides/CD3_manuscript/CD3_slides/AAA201.CD3/AAA201.CD3.run1	255	0.7	0.06	0.7	0.06	-8.91793000605	-12.0487352986	1.13817277685	0.0885683203125
538.0	3328537.0	264.0	11876.0	3328537.0	4000000.0	5.0	2.0	1.31	1.77	1.86	0.0699999999997	8.95	0.389999999999	0.75	0.0799999999999	8.91	0.52	3.42	2.36	0.7	AAA201.CD3.X3.Y11.tile.tissue.png	153	1	2000	153	434b10bd87f12a846ea746bb07be6c1d	0	0	0	0	0	0	0	0	0	0	0	0	0	/home/dhl_ec/bnelissen/Slides/CD3_manuscript/CD3_slides/AAA201.CD3/AAA201.CD3.run1	255	0.7	0.06	0.7	0.06	-8.39369086106	-11.6207086088	0.830473733883	0.0981699140625
598.0	2926808.0	204.0	9658.0	2926808.0	4000000.0	5.0	2.0	1.93	2.96	1.77	0.0699999999997	10.28	0.62	0.88	0.11	9.14	0.33	2.24	1.53	0.42	AAA201.CD3.X3.Y12.tile.tissue.png	154	1	2000	154	c15616fd19f40bae2a6b5b690b0e0308	0	0	0	0	0	0	0	0	0	0	0	0	0	/home/dhl_ec/bnelissen/Slides/CD3_manuscript/CD3_slides/AAA201.CD3/AAA201.CD3.run1	255	0.7	0.06	0.7	0.06	-8.49540104204	-11.6447192405	1.00034363244	0.10822675
0.0	9602.0	0.0	586.0	9602.0	4000000.0	0.0	1.0	1.14	1.38	1.15	0.0500000000002	6.35	0.36	0.72	0.200000000001	5.79	0.13	1.99	1.48	0.54	AAA201.CD3.X3.Y13.tile.tissue.png	155	1	2000	155	c0c0739246fdd69621391c58b92166dd	0	0	0	0	0	0	0	0	0	0	0	0	0	/home/dhl_ec/bnelissen/Slides/CD3_manuscript/CD3_slides/AAA201.CD3/AAA201.CD3.run1	255	0.7	0.06	0.7	0.06	0.0	-12.1052686089	3.01903086597	0.0660804575195
446.0	1682.0	101.0	176.0	1682.0	4000000.0	1.0	1.0	1.11	1.44	1.1	0.0500000000002	6.41	0.37	0.76	0.2	6.16	0.2	2.02	1.48	0.440000000001	AAA201.CD3.X3.Y14.tile.tissue.png	156	1	2000	156	65b9bd51dc06aa83237feade0ec89746	0	0	0	0	0	0	0	0	0	0	0	0	0	/home/dhl_ec/bnelissen/Slides/CD3_manuscript/CD3_slides/AAA201.CD3/AAA201.CD3.run1	255	0.7	0.06	0.7	0.06	-7.83530157234	-12.3418031022	1.18635730433	2.26435877386
0.0	0.0	0.0	0.0	0.0	4000000.0	0.0	0.0	2.24	1.83	1.11	0.0600000000004	5.36	0.280000000001	0.88	0.21	4.41	0.21	3.09	1.57	0.43	AAA201.CD3.X3.Y3.tile.tissue.png	157	1	2000	157	8b356ed1e86ea405fc4a4912ec0e701f	0	0	0	0	0	0	0	0	0	0	0	0	0	/home/dhl_ec/bnelissen/Slides/CD3_manuscript/CD3_slides/AAA201.CD3/AAA201.CD3.run1	255	1.0	0.06	1.0	0.06	0.0	0.0	0.0	3.0762365
0.0	0.0	0.0	0.0	0.0	4000000.0	0.0	0.0	2.39	1.53	1.13	0.0600000000004	6.05	0.29	0.79	0.21	4.38	0.12	1.97	1.5	0.36	AAA201.CD3.X3.Y4.tile.tissue.png	158	1	2000	158	cecb8df7ae45716fb6f17521f9508b66	0	0	0	0	0	0	0	0	0	0	0	0	0	/home/dhl_ec/bnelissen/Slides/CD3_manuscript/CD3_slides/AAA201.CD3/AAA201.CD3.run1	255	1.0	0.06	1.0	0.06	0.0	-9.45612833618	0.0	8.02207600006
0.0	2360.0	0.0	219.0	2360.0	4000000.0	0.0	1.0	2.07	3.02	1.16	0.04	6.52	0.39	0.75	0.21	5.75	0.23	3.22	2.32	0.959999999999	AAA201.CD3.X3.Y5.tile.tissue.png	159	1	2000	159	0a728295704d05157e8893809010014d	0	0	0	0	0	0	0	0	0	0	0	0	0	/home/dhl_ec/bnelissen/Slides/CD3_manuscript/CD3_slides/AAA201.CD3/AAA201.CD3.run1	255	0.7	0.06	0.7	0.06	0.0	-12.2058853469	4.23694592492	0.132149123199
261.0	509679.0	114.0	3448.0	509679.0	4000000.0	2.0	1.0	3.1	2.77	1.12	0.04	6.52	0.57	1.19	0.29	7.19	0.25	2.12	1.53	0.96	AAA201.CD3.X3.Y6.tile.tissue.png	160	1	2000	160	9a6d700b7295afdf4e0c1588d681c700	0	0	0	0	0	0	0	0	0	0	0	0	0	/home/dhl_ec/bnelissen/Slides/CD3_manuscript/CD3_slides/AAA201.CD3/AAA201.CD3.run1	255	0.7	0.06	0.7	0.06	-8.01905324587	-10.5098209473	0.630063631626	0.150987446289
1377.0	2517717.0	650.0	10813.0	2517717.0	4000000.0	14.0	2.0	2.18	1.93	1.18	0.0499999999993	7.23	0.37	0.740000000001	0.11	8.41	0.31	2.24	1.52	1.03	AAA201.CD3.X3.Y7.tile.tissue.png	161	1	2000	161	89d372b723fc74379bc3b0303aa3c32b	0	0	0	0	0	0	0	0	0	0	0	0	0	/home/dhl_ec/bnelissen/Slides/CD3_manuscript/CD3_slides/AAA201.CD3/AAA201.CD3.run1	255	0.7	0.06	0.7	0.06	-8.61490631241	-11.6903933538	0.855542651685	0.22647596875
3875.0	2883099.0	1721.0	17689.0	2883099.0	4000000.0	38.0	9.0	3.78	2.49	1.16	0.0499999999993	6.75	0.38	0.75	0.0999999999995	8.9	0.330000000001	2.23	1.52	0.43	AAA201.CD3.X3.Y8.tile.tissue.png	162	1	2000	162	77bf0d16e41b6cc50867b795c767f174	0	0	0	0	0	0	0	0	0	0	0	0	0	/home/dhl_ec/bnelissen/Slides/CD3_manuscript/CD3_slides/AAA201.CD3/AAA201.CD3.run1	255	0.7	0.06	0.7	0.06	-8.78689124604	-11.3494514469	1.31753413774	0.114083386719
402.0	3923865.0	209.0	8608.0	3923865.0	4000000.0	6.0	1.0	1.9	1.86	1.2	0.0500000000002	6.5	0.37	0.73	0.0599999999995	9.43	0.36	2.22	1.53	0.43	AAA201.CD3.X3.Y9.tile.tissue.png	163	1	2000	163	e771d7b3d1d174999ed1e465f128d874	0	0	0	0	0	0	0	0	0	0	0	0	0	/home/dhl_ec/bnelissen/Slides/CD3_manuscript/CD3_slides/AAA201.CD3/AAA201.CD3.run1	255	0.7	0.06	0.7	0.06	-8.60356088358	-11.5689833019	0.837630097604	0.049954734375
0.0	0.0	0.0	0.0	0.0	4000000.0	0.0	0.0	0.940000000001	1.68	1.14	0.0600000000004	6.33	0.29	0.900000000001	0.21	4.66	0.120000000001	2.02	1.85	0.54	AAA201.CD3.X4.Y1.tile.tissue.png	164	1	2000	164	2ea9689407062a15ef7fcbe34935630e	0	0	0	0	0	0	0	0	0	0	0	0	0	/home/dhl_ec/bnelissen/Slides/CD3_manuscript/CD3_slides/AAA201.CD3/AAA201.CD3.run1	255	1.0	0.06	1.0	0.06	0.0	-11.2502761757	0.0	2.1551304365
161.0	485921.0	56.0	4913.0	485921.0	4000000.0	1.0	4.0	1.66	2.59	1.78	0.0699999999997	9.77	0.55	1.18	0.29	9.42	0.23	2.18	1.91	0.58	AAA201.CD3.X4.Y10.tile.tissue.png	165	1	2000	165	24be27cc3a91673073fc731fe70a6782	0	0	0	0	0	0	0	0	0	0	0	0	0	/home/dhl_ec/bnelissen/Slides/CD3_manuscript/CD3_slides/AAA201.CD3/AAA201.CD3.run1	255	0.7	0.06	0.7	0.06	-9.03427048945	-11.7898811118	2.02260594406	0.136519869141
614.0	899744.0	277.0	8601.0	899744.0	4000000.0	5.0	6.0	1.29	2.16	1.85	0.0799999999999	10.48	0.559999999999	1.33	0.280000000001	10.53	0.37	3.45	2.47	0.63	AAA201.CD3.X4.Y11.tile.tissue.png	166	1	2000	166	d455501c77c8261629713443e1717f09	0	0	0	0	0	0	0	0	0	0	0	0	0	/home/dhl_ec/bnelissen/Slides/CD3_manuscript/CD3_slides/AAA201.CD3/AAA201.CD3.run1	255	0.7	0.06	0.7	0.06	-8.01932994396	-10.1341539755	0.683155431768	0.124692480469
71.0	738246.0	34.0	5544.0	738246.0	4000000.0	1.0	1.0	1.26	1.94	1.89	0.0799999999999	9.13	0.36	0.71	0.19	7.23	0.35	3.37	2.1	0.54	AAA201.CD3.X4.Y12.tile.tissue.png	167	1	2000	167	80d097702857317542858567668f5cda	0	0	0	0	0	0	0	0	0	0	0	0	0	/home/dhl_ec/bnelissen/Slides/CD3_manuscript/CD3_slides/AAA201.CD3/AAA201.CD3.run1	255	0.7	0.06	0.7	0.06	-7.57476637457	-10.5921035892	0.55140961819	0.0921166108398
63.0	15962.0	34.0	1389.0	15962.0	4000000.0	1.0	3.0	1.26	1.75	1.82	0.0699999999997	9.55	0.599999999999	1.21	0.320000000001	9.53	0.31	3.36	2.51	0.650000000001	AAA201.CD3.X4.Y13.tile.tissue.png	168	1	2000	168	9d7b8346621fd76c48c20a3e899b584f	0	0	0	0	0	0	0	0	0	0	0	0	0	/home/dhl_ec/bnelissen/Slides/CD3_manuscript/CD3_slides/AAA201.CD3/AAA201.CD3.run1	255	0.7	0.06	0.7	0.06	-9.34588974698	-12.1622150726	2.6445452305	0.112279532471
0.0	0.0	0.0	0.0	0.0	4000000.0	0.0	0.0	1.1	1.27	1.34	0.0600000000004	6.34	0.29	0.849999999999	0.2	4.68	0.13	2.02	1.53	0.37	AAA201.CD3.X4.Y14.tile.tissue.png	169	1	2000	169	8f314e16551677c224c4056821a25395	0	0	0	0	0	0	0	0	0	0	0	0	0	/home/dhl_ec/bnelissen/Slides/CD3_manuscript/CD3_slides/AAA201.CD3/AAA201.CD3.run1	255	1.0	0.06	1.0	0.06	0.0	-10.9848345408	0.0	6.98262713248
0.0	0.0	0.0	0.0	0.0	4000000.0	0.0	0.0	1.39	2.47	1.2	0.0599999999995	6.47	0.37	0.86	0.21	4.62	0.129999999999	2.02	1.53	0.529999999999	AAA201.CD3.X4.Y2.tile.tissue.png	170	1	2000	170	1ba7ae9ec383f11a6e8504e56b03017f	0	0	0	0	0	0	0	0	0	0	0	0	0	/home/dhl_ec/bnelissen/Slides/CD3_manuscript/CD3_slides/AAA201.CD3/AAA201.CD3.run1	255	1.0	0.06	1.0	0.06	0.0	-12.2055239212	0.0	4.1932487874
0.0	0.0	0.0	0.0	0.0	4000000.0	0.0	0.0	2.72	2.7	1.23	0.0500000000002	6.27	0.29	0.75	0.21	4.44	0.129999999999	2.04	1.53	0.54	AAA201.CD3.X4.Y3.tile.tissue.png	171	1	2000	171	fc7bf3948ca956f46d3b98ecc03c389b	0	0	0	0	0	0	0	0	0	0	0	0	0	/home/dhl_ec/bnelissen/Slides/CD3_manuscript/CD3_slides/AAA201.CD3/AAA201.CD3.run1	255	1.0	0.06	1.0	0.06	0.0	-9.11243755464	0.0	6.60402850008
98.0	9235.0	52.0	963.0	9235.0	4000000.0	1.0	4.0	2.65	1.65	1.82	0.0599999999995	6.34	0.400000000001	0.700000000001	0.21	6.37	0.21	2.08	1.53	0.37	AAA201.CD3.X4.Y4.tile.tissue.png	172	1	2000	172	55d82502e4557c7fe4e78fb414426f34	0	0	0	0	0	0	0	0	0	0	0	0	0	/home/dhl_ec/bnelissen/Slides/CD3_manuscript/CD3_slides/AAA201.CD3/AAA201.CD3.run1	255	0.7	0.06	0.7	0.06	-9.50681378111	-12.0300066654	2.78943264052	0.137181891357
841.0	998440.0	428.0	6240.0	998440.0	4000000.0	10.0	3.0	2.43	2.23	1.91	0.0599999999995	7.71	0.38	0.73	0.179999999999	7.32	0.25	2.2	1.53	0.580000000001	AAA201.CD3.X4.Y5.tile.tissue.png	173	1	2000	173	6f2cd9dd2d7cf23eb2df971ffa54e17b	0	0	0	0	0	0	0	0	0	0	0	0	0	/home/dhl_ec/bnelissen/Slides/CD3_manuscript/CD3_slides/AAA201.CD3/AAA201.CD3.run1	255	0.7	0.06	0.7	0.06	-8.71625819581	-11.1888921423	0.960389279029	0.127947992187
426.0	721343.0	154.0	6105.0	721343.0	4000000.0	3.0	5.0	3.28	2.67	1.17	0.0500000000002	7.12	0.56	1.18	0.29	8.37	0.35	3.43	2.42	0.58	AAA201.CD3.X4.Y6.tile.tissue.png	174	1	2000	174	4ea7e3d5460a2de51de7da1afa63fabe	0	0	0	0	0	0	0	0	0	0	0	0	0	/home/dhl_ec/bnelissen/Slides/CD3_manuscript/CD3_slides/AAA201.CD3/AAA201.CD3.run1	255	0.7	0.06	0.7	0.06	-8.90061951992	-10.994381224	1.56990646218	0.166328108398
0.0	0.0	0.0	0.0	0.0	4000000.0	0.0	0.0	3.3	1.86	1.79	0.0699999999997	7.06	0.28	0.72	0.21	4.39	0.12	1.95	1.48	0.53	AAA201.CD3.X4.Y7.tile.tissue.png	175	1	2000	175	235f07380aee199615088aa9c214e7a3	0	0	0	0	0	0	0	0	0	0	0	0	0	/home/dhl_ec/bnelissen/Slides/CD3_manuscript/CD3_slides/AAA201.CD3/AAA201.CD3.run1	255	1.0	0.06	1.0	0.06	0.0	-9.47099597609	0.0	0.194954407637
0.0	99442.0	0.0	2790.0	99442.0	4000000.0	0.0	3.0	1.93	2.58	1.95	0.0700000000006	6.92	0.36	0.710000000001	0.2	6.18	0.139999999999	2.02	1.48	0.62	AAA201.CD3.X4.Y8.tile.tissue.png	176	1	2000	176	37e691dcceb385e1c3ca295115aba39b	0	0	0	0	0	0	0	0	0	0	0	0	0	/home/dhl_ec/bnelissen/Slides/CD3_manuscript/CD3_slides/AAA201.CD3/AAA201.CD3.run1	255	0.7	0.06	0.7	0.06	-8.7564905832	-11.7276120661	1.19804494566	0.163697327148
3836.0	2048055.0	1547.0	10102.0	2048055.0	4000000.0	31.0	3.0	3.29	2.55	1.15	0.0499999999993	6.85	0.570000000001	1.2	0.2	11.4	0.44	3.5	1.96	0.59	AAA201.CD3.X4.Y9.tile.tissue.png	177	1	2000	177	51f0d6fa1085063108db85c1a74da306	0	0	0	0	0	0	0	0	0	0	0	0	0	/home/dhl_ec/bnelissen/Slides/CD3_manuscript/CD3_slides/AAA201.CD3/AAA201.CD3.run1	255	0.7	0.06	0.7	0.06	-8.38231625211	-11.4231884062	1.58935451919	0.188583429687
0.0	9267.0	0.0	666.0	9267.0	4000000.0	0.0	2.0	1.15	1.9	1.96	0.0799999999999	7.21	0.55	1.31	0.360000000001	8.91	0.21	3.42	2.08	0.38	AAA201.CD3.X5.Y0.tile.tissue.png	178	1	2000	178	4b73d86cbb5770bd756f9285bf5a45ef	0	0	0	0	0	0	0	0	0	0	0	0	0	/home/dhl_ec/bnelissen/Slides/CD3_manuscript/CD3_slides/AAA201.CD3/AAA201.CD3.run1	255	0.7	0.06	0.7	0.06	-9.2758128289	-12.3562957308	3.56413686556	4.38751623462
853.0	329472.0	332.0	5278.0	329472.0	4000000.0	7.0	6.0	0.879999999999	1.49	1.13	0.0600000000004	6.48	0.36	0.72	0.2	6.53	0.22	2.12	1.49	0.73	AAA201.CD3.X5.Y1.tile.tissue.png	179	1	2000	179	c5488d5d3f509035fea1cc90837dbc0c	0	0	0	0	0	0	0	0	0	0	0	0	0	/home/dhl_ec/bnelissen/Slides/CD3_manuscript/CD3_slides/AAA201.CD3/AAA201.CD3.run1	255	0.7	0.06	0.7	0.06	-8.73324946986	-10.7830766201	1.47805257341	0.310281517578
1226.0	771641.0	687.0	5623.0	771641.0	4000000.0	19.0	4.0	2.47	2.97	1.1	0.0500000000002	6.63	0.36	0.71	0.19	6.86	0.23	2.07	1.57	1.63	AAA201.CD3.X5.Y10.tile.tissue.png	180	1	2000	180	27812fc2c23bbd254170502b973df532	0	0	0	0	0	0	0	0	0	0	0	0	0	/home/dhl_ec/bnelissen/Slides/CD3_manuscript/CD3_slides/AAA201.CD3/AAA201.CD3.run1	255	0.7	0.06	0.7	0.06	-8.79278489479	-11.7285876159	1.15138143759	0.192687943359
858.0	3798901.0	489.0	9266.0	3798901.0	4000000.0	13.0	3.0	2.72	2.86	1.12	0.04	6.82	0.360000000001	0.71	0.0599999999995	9.02	0.35	2.1	1.48	0.4	AAA201.CD3.X5.Y11.tile.tissue.png	181	1	2000	181	4528e38d33de83c32f294974f4ebd61a	0	0	0	0	0	0	0	0	0	0	0	0	0	/home/dhl_ec/bnelissen/Slides/CD3_manuscript/CD3_slides/AAA201.CD3/AAA201.CD3.run1	255	0.7	0.06	0.7	0.06	-8.45983155702	-11.149077916	0.598508744939	0.1133560625
956.0	3991090.0	400.0	7996.0	3991090.0	4000000.0	8.0	1.0	3.47	2.97	1.18	0.0500000000002	6.12	0.36	0.71	0.0500000000002	9.33	0.36	2.13	1.49	0.6	AAA201.CD3.X5.Y12.tile.tissue.png	182	1	2000	182	7cc3b7dad24fa7d4e7d84421b0beb7a1	0	0	0	0	0	0	0	0	0	0	0	0	0	/home/dhl_ec/bnelissen/Slides/CD3_manuscript/CD3_slides/AAA201.CD3/AAA201.CD3.run1	255	0.7	0.06	0.7	0.06	-8.7907896839	-11.8400783638	0.607970437229	0.0460676018066
11423.0	880354.0	3372.0	6576.0	880354.0	4000000.0	59.0	2.0	3.09	2.74	1.1	0.0500000000002	6.69	0.360000000001	0.710000000001	0.17	7.0	0.24	2.07	1.6	0.56	AAA201.CD3.X5.Y13.tile.tissue.png	183	1	2000	183	bc218d829781511a023e58ecf2f659e5	0	0	0	0	0	0	0	0	0	0	0	0	0	/home/dhl_ec/bnelissen/Slides/CD3_manuscript/CD3_slides/AAA201.CD3/AAA201.CD3.run1	255	0.7	0.06	0.7	0.06	-9.03136778451	-11.3170477257	1.32927009278	0.133378855469
0.0	0.0	0.0	0.0	0.0	4000000.0	0.0	0.0	3.21	1.42	1.8	0.0799999999999	9.22	0.46	1.36	0.320000000001	5.35	0.21	2.99	2.3	0.56	AAA201.CD3.X5.Y14.tile.tissue.png	184	1	2000	184	6334bc61a7a7004316134f1f2bebac08	0	0	0	0	0	0	0	0	0	0	0	0	0	/home/dhl_ec/bnelissen/Slides/CD3_manuscript/CD3_slides/AAA201.CD3/AAA201.CD3.run1	255	1.0	0.06	1.0	0.06	0.0	-10.084441303	0.0	8.27414800436
0.0	6779.0	0.0	394.0	6779.0	4000000.0	0.0	1.0	2.73	1.72	1.8	0.0699999999997	9.56	0.55	1.18	0.32	7.91	0.21	3.03	2.3	0.58	AAA201.CD3.X5.Y2.tile.tissue.png	185	1	2000	185	d3abdb5817c6989ef22c9dbf1694a33f	0	0	0	0	0	0	0	0	0	0	0	0	0	/home/dhl_ec/bnelissen/Slides/CD3_manuscript/CD3_slides/AAA201.CD3/AAA201.CD3.run1	255	0.7	0.06	0.7	0.06	0.0	-11.958034793	1.905870986	0.180726519104
0.0	1503.0	0.0	176.0	1503.0	4000000.0	0.0	1.0	2.61	1.9	1.12	0.04	6.29	0.360000000001	0.71	0.2	5.44	0.21	3.09	2.33	0.570000000001	AAA201.CD3.X5.Y3.tile.tissue.png	186	1	2000	186	c445840fc27647e735bfea2871371cfa	0	0	0	0	0	0	0	0	0	0	0	0	0	/home/dhl_ec/bnelissen/Slides/CD3_manuscript/CD3_slides/AAA201.CD3/AAA201.CD3.run1	255	0.7	0.06	0.7	0.06	0.0	-11.950082262	3.10923238159	0.173733490776
319.0	657616.0	152.0	5552.0	657616.0	4000000.0	3.0	4.0	2.95	2.0	1.81	0.0599999999995	10.04	0.559999999999	1.21	0.29	10.17	0.37	3.25	2.26	0.610000000001	AAA201.CD3.X5.Y4.tile.tissue.png	187	1	2000	187	2df7b7845e56428e049880ba8e14b76f	0	0	0	0	0	0	0	0	0	0	0	0	0	/home/dhl_ec/bnelissen/Slides/CD3_manuscript/CD3_slides/AAA201.CD3/AAA201.CD3.run1	255	0.7	0.06	0.7	0.06	-8.32210542331	-11.1462883986	0.768893730339	0.129061634766
835.0	3928506.0	459.0	8648.0	3928506.0	4000000.0	11.0	1.0	1.23	1.77	1.84	0.0699999999997	9.57	0.59	1.24	0.0799999999999	13.38	0.57	3.35	2.35	0.62	AAA201.CD3.X5.Y5.tile.tissue.png	188	1	2000	188	e10990ad6229941d789b665c6a0103ef	0	0	0	0	0	0	0	0	0	0	0	0	0	/home/dhl_ec/bnelissen/Slides/CD3_manuscript/CD3_slides/AAA201.CD3/AAA201.CD3.run1	255	0.7	0.06	0.7	0.06	-8.68017997143	-11.9259753569	0.748998884721	0.084904947998
4551.0	3878476.0	2026.0	9816.0	3878476.0	4000000.0	53.0	2.0	1.31	2.3	1.82	0.0699999999997	10.08	0.57	1.19	0.0999999999995	12.85	0.53	3.38	2.29	0.650000000001	AAA201.CD3.X5.Y6.tile.tissue.png	189	1	2000	189	81bb7f8821f98450d28e116002c0594c	0	0	0	0	0	0	0	0	0	0	0	0	0	/home/dhl_ec/bnelissen/Slides/CD3_manuscript/CD3_slides/AAA201.CD3/AAA201.CD3.run1	255	0.7	0.06	0.7	0.06	-8.87251051313	-11.1072339421	0.84250361956	0.0582976025391
0.0	0.0	0.0	0.0	0.0	4000000.0	0.0	0.0	3.8	2.55	1.82	0.0699999999997	9.28	0.48	1.22	0.32	6.41	0.2	3.01	2.3	0.56	AAA201.CD3.X5.Y7.tile.tissue.png	190	1	2000	190	2eb69d0e0e3eaa09a7b6e89e852dce6d	0	0	0	0	0	0	0	0	0	0	0	0	0	/home/dhl_ec/bnelissen/Slides/CD3_manuscript/CD3_slides/AAA201.CD3/AAA201.CD3.run1	255	1.0	0.06	1.0	0.06	0.0	-12.088705302	0.0	0.171795173859
0.0	2128.0	0.0	220.0	2128.0	4000000.0	0.0	1.0	1.31	1.66	1.79	0.0799999999999	9.29	0.55	1.27	0.31	7.92	0.22	3.06	2.29	0.55	AAA201.CD3.X5.Y8.tile.tissue.png	191	1	2000	191	47b4e921449dfb46fb31fba5be65c622	0	0	0	0	0	0	0	0	0	0	0	0	0	/home/dhl_ec/bnelissen/Slides/CD3_manuscript/CD3_slides/AAA201.CD3/AAA201.CD3.run1	255	0.7	0.06	0.7	0.06	0.0	-10.2895197978	0.0123080678452	7.84198172528
0.0	0.0	0.0	0.0	0.0	4000000.0	0.0	0.0	2.49	2.59	1.79	0.0800000000008	8.85	0.47	1.37	0.32	6.46	0.2	3.02	2.3	0.54	AAA201.CD3.X5.Y9.tile.tissue.png	192	1	2000	192	aac3684d19f8ef918008a0416c9195b9	0	0	0	0	0	0	0	0	0	0	0	0	0	/home/dhl_ec/bnelissen/Slides/CD3_manuscript/CD3_slides/AAA201.CD3/AAA201.CD3.run1	255	1.0	0.06	1.0	0.06	0.0	-11.1388420308	0.0	6.5666902715
0.0	4506.0	0.0	310.0	4506.0	4000000.0	0.0	1.0	3.41	1.45	1.78	0.0699999999997	9.39	0.55	1.27	0.32	7.62	0.14	2.1	1.53	0.38	AAA201.CD3.X6.Y0.tile.tissue.png	193	1	2000	193	c3e0bee6d1f72d1c5c52e094372c4d5d	0	0	0	0	0	0	0	0	0	0	0	0	0	/home/dhl_ec/bnelissen/Slides/CD3_manuscript/CD3_slides/AAA201.CD3/AAA201.CD3.run1	255	0.7	0.06	0.7	0.06	-9.32062709969	-12.0905247186	3.25515712992	4.57298684885
2371.0	3144612.0	939.0	12124.0	3144612.0	4000000.0	18.0	3.0	0.93	2.31	1.22	0.0500000000002	6.74	0.360000000001	0.7	0.0899999999992	8.68	0.33	2.14	1.53	0.65	AAA201.CD3.X6.Y1.tile.tissue.png	194	1	2000	194	ca868f4b533503f00c45fed5b3cddfef	0	0	0	0	0	0	0	0	0	0	0	0	0	/home/dhl_ec/bnelissen/Slides/CD3_manuscript/CD3_slides/AAA201.CD3/AAA201.CD3.run1	255	0.7	0.06	0.7	0.06	-8.47460633153	-10.5706688212	0.730682650959	0.112316703125
2108.0	1995607.0	1033.0	10107.0	1995607.0	4000000.0	22.0	3.0	1.65	2.88	1.62	0.0699999999997	7.62	0.37	0.73	0.129999999999	7.79	0.29	2.69	1.52	0.570000000001	AAA201.CD3.X6.Y10.tile.tissue.png	195	1	2000	195	4a1cd36e5da673c8c6ab4aabe51c40f5	0	0	0	0	0	0	0	0	0	0	0	0	0	/home/dhl_ec/bnelissen/Slides/CD3_manuscript/CD3_slides/AAA201.CD3/AAA201.CD3.run1	255	0.7	0.06	0.7	0.06	-8.76217792027	-11.6111711137	1.0192774145	0.174107394531
443.0	3999967.0	214.0	8004.0	3999967.0	4000000.0	5.0	1.0	1.28	1.94	1.15	0.04	6.3	0.36	0.71	0.0500000000002	9.09	0.38	2.13	1.47	0.589999999999	AAA201.CD3.X6.Y11.tile.tissue.png	196	1	2000	196	4131fd03bf34b7ee4de10605a6e4177d	0	0	0	0	0	0	0	0	0	0	0	0	0	/home/dhl_ec/bnelissen/Slides/CD3_manuscript/CD3_slides/AAA201.CD3/AAA201.CD3.run1	255	0.7	0.06	0.7	0.06	-8.65660100037	-11.6333143175	0.653822135832	0.0537753308411
2905.0	3999984.0	905.0	8006.0	3999984.0	4000000.0	16.0	1.0	2.78	2.94	1.16	0.0500000000002	6.25	0.370000000001	0.71	0.0600000000004	9.19	0.370000000001	3.44	1.69	0.440000000001	AAA201.CD3.X6.Y12.tile.tissue.png	197	1	2000	197	62a99225485bec8d0673047f45330495	0	0	0	0	0	0	0	0	0	0	0	0	0	/home/dhl_ec/bnelissen/Slides/CD3_manuscript/CD3_slides/AAA201.CD3/AAA201.CD3.run1	255	0.7	0.06	0.7	0.06	-9.21724636158	-10.7168745815	0.557329738176	0.0355938685865
6489.0	3463779.0	1690.0	8330.0	3463779.0	4000000.0	36.0	1.0	3.12	2.55	1.2	0.0500000000002	6.55	0.36	0.709999999999	0.0700000000006	9.11	0.36	2.19	1.52	0.62	AAA201.CD3.X6.Y13.tile.tissue.png	198	1	2000	198	2349a3ad5d297c778246ff5171b62afe	0	0	0	0	0	0	0	0	0	0	0	0	0	/home/dhl_ec/bnelissen/Slides/CD3_manuscript/CD3_slides/AAA201.CD3/AAA201.CD3.run1	255	0.7	0.06	0.7	0.06	-8.33435994015	-10.8119255956	0.655243710456	0.0840736748047
14029.0	604827.0	4461.0	5739.0	604827.0	4000000.0	105.0	3.0	3.66	1.89	1.79	0.0799999999999	8.49	0.36	0.719999999999	0.19	6.79	0.379999999999	3.33	2.3	0.599999999999	AAA201.CD3.X6.Y14.tile.tissue.png	199	1	2000	199	6426f42718aa5a2bc59be784ed1428c8	0	0	0	0	0	0	0	0	0	0	0	0	0	/home/dhl_ec/bnelissen/Slides/CD3_manuscript/CD3_slides/AAA201.CD3/AAA201.CD3.run1	255	0.7	0.06	0.7	0.06	-8.31505691333	-11.0797144167	1.22852337287	0.6953019375
0.0	2071.0	0.0	212.0	2071.0	4000000.0	0.0	1.0	2.9	1.99	1.14	0.0600000000004	6.34	0.349999999999	0.81	0.209999999999	5.91	0.13	2.02	1.49	0.359999999999	AAA201.CD3.X6.Y15.tile.tissue.png	200	1	2000	200	5963e2462c056ed4080d784ad1db5ba4	0	0	0	0	0	0	0	0	0	0	0	0	0	/home/dhl_ec/bnelissen/Slides/CD3_manuscript/CD3_slides/AAA201.CD3/AAA201.CD3.run1	255	0.7	0.06	0.7	0.06	-8.62906900914	-12.3671133891	3.32519375474	3.87964350374
234.0	675373.0	111.0	5456.0	675373.0	4000000.0	3.0	4.0	2.68	1.6	1.82	0.0699999999997	10.43	0.589999999999	1.28	0.28	7.59	0.23	2.07	1.49	0.37	AAA201.CD3.X6.Y2.tile.tissue.png	201	1	2000	201	825a5adaf516301ea4591298f0bc5522	0	0	0	0	0	0	0	0	0	0	0	0	0	/home/dhl_ec/bnelissen/Slides/CD3_manuscript/CD3_slides/AAA201.CD3/AAA201.CD3.run1	255	0.7	0.06	0.7	0.06	-7.9533169216	-10.442829375	0.662261883082	0.126664039063
0.0	0.0	0.0	0.0	0.0	4000000.0	0.0	0.0	3.87	1.23	1.14	0.04	6.14	0.299999999999	0.740000000001	0.21	4.43	0.12	2.02	1.53	0.370000000001	AAA201.CD3.X6.Y3.tile.tissue.png	202	1	2000	202	17e8e11f477bef841e83393ae8386947	0	0	0	0	0	0	0	0	0	0	0	0	0	/home/dhl_ec/bnelissen/Slides/CD3_manuscript/CD3_slides/AAA201.CD3/AAA201.CD3.run1	255	1.0	0.06	1.0	0.06	0.0	-11.0893423868	0.0	0.133628972157
448.0	2151233.0	240.0	7124.0	2151233.0	4000000.0	5.0	1.0	2.64	1.18	1.14	0.0500000000002	6.72	0.38	0.740000000001	0.13	8.19	0.36	2.18	1.49	0.400000000001	AAA201.CD3.X6.Y4.tile.tissue.png	203	1	2000	203	5f3c8608295f090ba7e1e3e425dd3323	0	0	0	0	0	0	0	0	0	0	0	0	0	/home/dhl_ec/bnelissen/Slides/CD3_manuscript/CD3_slides/AAA201.CD3/AAA201.CD3.run1	255	0.7	0.06	0.7	0.06	-8.32577524275	-11.6201339404	1.03023188158	0.118954117187
456.0	3991942.0	243.0	8789.0	3991942.0	4000000.0	6.0	1.0	2.94	2.06	1.16	0.04	6.2	0.559999999999	1.19	0.0799999999999	11.31	0.35	2.12	1.57	0.580000000001	AAA201.CD3.X6.Y5.tile.tissue.png	204	1	2000	204	94f5debb9969598e2afe7b65a0069809	0	0	0	0	0	0	0	0	0	0	0	0	0	/home/dhl_ec/bnelissen/Slides/CD3_manuscript/CD3_slides/AAA201.CD3/AAA201.CD3.run1	255	0.7	0.06	0.7	0.06	-8.57044365476	-12.0361054508	0.985597699491	0.058561568512
1371.0	3807463.0	704.0	8704.0	3807463.0	4000000.0	18.0	1.0	1.28	1.96	1.8	0.0699999999997	12.51	0.35	1.2	0.1	13.22	0.56	3.32	2.31	0.619999999999	AAA201.CD3.X6.Y6.tile.tissue.png	205	1	2000	205	ab4b9cf60ae5f232d3889abc916749ee	0	0	0	0	0	0	0	0	0	0	0	0	0	/home/dhl_ec/bnelissen/Slides/CD3_manuscript/CD3_slides/AAA201.CD3/AAA201.CD3.run1	255	0.7	0.06	0.7	0.06	-8.30803034002	-11.7758385503	0.637381452148	0.0689778457031
733.0	389309.0	440.0	11873.0	389309.0	4000000.0	10.0	13.0	1.21	2.26	1.8	0.0700000000006	9.53	0.36	0.709999999999	0.200000000001	6.64	0.33	2.29	1.47	0.559999999999	AAA201.CD3.X6.Y7.tile.tissue.png	206	1	2000	206	7ebc0da7bb9bee5ac28749bc96fef3c9	0	0	0	0	0	0	0	0	0	0	0	0	0	/home/dhl_ec/bnelissen/Slides/CD3_manuscript/CD3_slides/AAA201.CD3/AAA201.CD3.run1	255	0.7	0.06	0.7	0.06	-8.81293769171	-12.5610868454	0.964800016326	0.214611691406
0.0	80556.0	0.0	3214.0	80556.0	4000000.0	0.0	6.0	1.94	2.07	1.8	0.0699999999997	9.37	0.559999999999	1.19	0.32	8.44	0.21	3.16	2.29	0.570000000001	AAA201.CD3.X6.Y8.tile.tissue.png	207	1	2000	207	730e00aeab5a886ce860f477c4a5a740	0	0	0	0	0	0	0	0	0	0	0	0	0	/home/dhl_ec/bnelissen/Slides/CD3_manuscript/CD3_slides/AAA201.CD3/AAA201.CD3.run1	255	0.7	0.06	0.7	0.06	-7.1585580414	-10.9549452046	0.367789782515	0.375544129395
0.0	43775.0	0.0	1476.0	43775.0	4000000.0	0.0	2.0	1.41	2.54	1.8	0.0799999999999	7.91	0.37	0.74	0.22	5.64	0.14	2.01	1.47	0.349999999999	AAA201.CD3.X6.Y9.tile.tissue.png	208	1	2000	208	b58e03577b69c5b4329071174903a120	0	0	0	0	0	0	0	0	0	0	0	0	0	/home/dhl_ec/bnelissen/Slides/CD3_manuscript/CD3_slides/AAA201.CD3/AAA201.CD3.run1	255	0.7	0.06	0.7	0.06	0.0	-11.2467525802	0.127540378712	2.4549235144
0.0	0.0	0.0	0.0	0.0	4000000.0	0.0	0.0	1.39	2.67	1.16	0.0599999999995	6.11	0.28	0.790000000001	0.219999999999	4.66	0.13	2.01	1.52	0.42	AAA201.CD3.X7.Y0.tile.tissue.png	209	1	2000	209	785ba30244f9bd8cbc88a60db0444440	0	0	0	0	0	0	0	0	0	0	0	0	0	/home/dhl_ec/bnelissen/Slides/CD3_manuscript/CD3_slides/AAA201.CD3/AAA201.CD3.run1	255	1.0	0.06	1.0	0.06	0.0	-11.7465336937	0.0	5.84803121426
1436.0	3189161.0	760.0	9353.0	3189161.0	4000000.0	19.0	2.0	2.4	1.54	1.29	0.04	6.72	0.380000000001	0.75	0.0900000000001	9.17	0.34	2.17	1.53	0.4	AAA201.CD3.X7.Y1.tile.tissue.png	210	1	2000	210	63edf7acf1d2c0ff63a7065c06b1f77b	0	0	0	0	0	0	0	0	0	0	0	0	0	/home/dhl_ec/bnelissen/Slides/CD3_manuscript/CD3_slides/AAA201.CD3/AAA201.CD3.run1	255	0.7	0.06	0.7	0.06	-8.25142290952	-11.0214339147	0.564651747054	0.0751140585938
4459.0	2957819.0	1585.0	9344.0	2957819.0	4000000.0	29.0	3.0	1.9	2.31	1.18	0.0500000000002	6.82	0.37	0.73	0.1	8.91	0.33	2.19	1.53	0.400000000001	AAA201.CD3.X7.Y10.tile.tissue.png	211	1	2000	211	776c871ab776cf3ae42fd7c0b9518d6b	0	0	0	0	0	0	0	0	0	0	0	0	0	/home/dhl_ec/bnelissen/Slides/CD3_manuscript/CD3_slides/AAA201.CD3/AAA201.CD3.run1	255	0.7	0.06	0.7	0.06	-8.60564214098	-11.256296912	1.10245452806	0.12617203125
591.0	3999545.0	304.0	8038.0	3999545.0	4000000.0	8.0	1.0	1.44	2.35	1.14	0.0499999999993	6.35	0.37	0.73	0.0599999999995	9.46	0.55	2.21	1.51	0.49	AAA201.CD3.X7.Y11.tile.tissue.png	212	1	2000	212	bf5dfad61ac314ba05b5b3a7e14b7ff3	0	0	0	0	0	0	0	0	0	0	0	0	0	/home/dhl_ec/bnelissen/Slides/CD3_manuscript/CD3_slides/AAA201.CD3/AAA201.CD3.run1	255	0.7	0.06	0.7	0.06	-8.5723721707	-11.5253328905	0.7754251381	0.051204469101
156.0	3999303.0	62.0	8058.0	3999303.0	4000000.0	1.0	1.0	3.89	1.58	1.18	0.04	6.33	0.400000000001	0.73	0.0599999999995	9.65	0.44	2.2	1.53	1.03	AAA201.CD3.X7.Y12.tile.tissue.png	213	1	2000	213	ad25d8ffd5c22bdda56236f1b337bcdd	0	0	0	0	0	0	0	0	0	0	0	0	0	/home/dhl_ec/bnelissen/Slides/CD3_manuscript/CD3_slides/AAA201.CD3/AAA201.CD3.run1	255	0.7	0.06	0.7	0.06	-7.95128861401	-11.3751194302	0.539613722487	0.0478402456589
7858.0	3953249.0	2149.0	8066.0	3953249.0	4000000.0	46.0	1.0	3.91	2.68	1.09	0.0500000000002	6.52	0.43	0.74	0.0600000000004	9.59	0.369999999999	2.16	1.56	0.6	AAA201.CD3.X7.Y13.tile.tissue.png	214	1	2000	214	e91b255cd32f4e5eb701d2f2156424bb	0	0	0	0	0	0	0	0	0	0	0	0	0	/home/dhl_ec/bnelissen/Slides/CD3_manuscript/CD3_slides/AAA201.CD3/AAA201.CD3.run1	255	0.7	0.06	0.7	0.06	-8.45697072317	-11.2059220277	0.718726393139	0.0753426064453
12773.0	3597106.0	3492.0	10407.0	3597106.0	4000000.0	84.0	1.0	3.43	2.14	1.29	0.0500000000002	8.13	0.36	0.74	0.0699999999997	9.29	0.349999999999	2.22	1.72	0.5	AAA201.CD3.X7.Y14.tile.tissue.png	215	1	2000	215	10230c15213e2aeaf95a496346876493	0	0	0	0	0	0	0	0	0	0	0	0	0	/home/dhl_ec/bnelissen/Slides/CD3_manuscript/CD3_slides/AAA201.CD3/AAA201.CD3.run1	255	0.7	0.06	0.7	0.06	-8.58975063535	-11.3733853449	1.04750644262	0.122084503906
3350.0	800628.0	959.0	5810.0	800628.0	4000000.0	19.0	2.0	1.15	2.02	1.13	0.0600000000004	6.88	0.37	0.76	0.18	7.22	0.24	2.09	1.52	0.41	AAA201.CD3.X7.Y15.tile.tissue.png	216	1	2000	216	9791c719d1efab3e45ba7479bfae1b96	0	0	0	0	0	0	0	0	0	0	0	0	0	/home/dhl_ec/bnelissen/Slides/CD3_manuscript/CD3_slides/AAA201.CD3/AAA201.CD3.run1	255	0.7	0.06	0.7	0.06	-8.56162154713	-10.7605374366	0.939271315735	1.26810926562
6194.0	2651203.0	2906.0	15445.0	2651203.0	4000000.0	70.0	5.0	2.89	2.62	1.25	0.04	6.63	0.38	0.73	0.12	8.58	0.320000000001	2.22	1.52	0.4	AAA201.CD3.X7.Y2.tile.tissue.png	217	1	2000	217	5675e308555ca028a07ac506159468fe	0	0	0	0	0	0	0	0	0	0	0	0	0	/home/dhl_ec/bnelissen/Slides/CD3_manuscript/CD3_slides/AAA201.CD3/AAA201.CD3.run1	255	0.7	0.06	0.7	0.06	-8.79474858654	-11.7474138124	0.999301991533	0.126698109375
3282.0	490371.0	1686.0	5299.0	490371.0	4000000.0	42.0	4.0	2.39	2.76	1.17	0.04	6.79	0.37	0.73	0.190000000001	6.96	0.23	2.15	1.53	0.46	AAA201.CD3.X7.Y3.tile.tissue.png	218	1	2000	218	7be115ef3e52a29b433c58ee6c91e49e	0	0	0	0	0	0	0	0	0	0	0	0	0	/home/dhl_ec/bnelissen/Slides/CD3_manuscript/CD3_slides/AAA201.CD3/AAA201.CD3.run1	255	0.7	0.06	0.7	0.06	-9.01383046465	-11.5945483057	1.36346409749	0.104904800781
428.0	2394624.0	190.0	7636.0	2394624.0	4000000.0	3.0	1.0	3.22	2.54	1.2	0.0500000000002	6.58	0.37	0.740000000001	0.12	8.37	0.299999999999	2.17	1.54	0.45	AAA201.CD3.X7.Y4.tile.tissue.png	219	1	2000	219	2ec4327ce3af9bf76f2590b071b9bf57	0	0	0	0	0	0	0	0	0	0	0	0	0	/home/dhl_ec/bnelissen/Slides/CD3_manuscript/CD3_slides/AAA201.CD3/AAA201.CD3.run1	255	0.7	0.06	0.7	0.06	-8.32949605566	-11.254697845	1.00352138905	0.1057865
113.0	3999256.0	64.0	8060.0	3999256.0	4000000.0	2.0	1.0	3.06	1.88	1.12	0.0499999999993	6.63	0.37	0.73	0.0500000000002	9.45	0.37	2.2	1.53	0.409999999999	AAA201.CD3.X7.Y5.tile.tissue.png	220	1	2000	220	fabc5193b96d9b775441659615599ad3	0	0	0	0	0	0	0	0	0	0	0	0	0	/home/dhl_ec/bnelissen/Slides/CD3_manuscript/CD3_slides/AAA201.CD3/AAA201.CD3.run1	255	0.7	0.06	0.7	0.06	-8.82514373317	-11.6251972228	1.06859415043	0.0427129452057
885.0	3999882.0	423.0	8010.0	3999882.0	4000000.0	12.0	1.0	2.48	2.57	1.19	0.0500000000002	6.38	0.55	1.07	0.0500000000002	9.52	0.38	2.19	1.52	0.429999999999	AAA201.CD3.X7.Y6.tile.tissue.png	221	1	2000	221	6862a228b4b46226a05cfd42ddbfe1a3	0	0	0	0	0	0	0	0	0	0	0	0	0	/home/dhl_ec/bnelissen/Slides/CD3_manuscript/CD3_slides/AAA201.CD3/AAA201.CD3.run1	255	0.7	0.06	0.7	0.06	-8.77252751128	-11.4824905007	1.0145242449	0.0443585421371
1256.0	2633699.0	579.0	7686.0	2633699.0	4000000.0	15.0	2.0	2.63	2.8	1.17	0.0500000000002	6.68	0.37	0.73	0.110000000001	8.41	0.32	2.19	1.52	0.4	AAA201.CD3.X7.Y7.tile.tissue.png	222	1	2000	222	502ad291ee264df0be2d1081c9c6301d	0	0	0	0	0	0	0	0	0	0	0	0	0	/home/dhl_ec/bnelissen/Slides/CD3_manuscript/CD3_slides/AAA201.CD3/AAA201.CD3.run1	255	0.7	0.06	0.7	0.06	-8.53483820884	-10.7961311269	0.815270419927	0.0536456171875
0.0	0.0	0.0	0.0	0.0	4000000.0	0.0	0.0	2.97	2.55	1.22	0.04	6.2	0.29	0.74	0.219999999999	4.82	0.13	2.03	1.54	0.36	AAA201.CD3.X7.Y8.tile.tissue.png	223	1	2000	223	bce188b8a683e7c271838ca421125e84	0	0	0	0	0	0	0	0	0	0	0	0	0	/home/dhl_ec/bnelissen/Slides/CD3_manuscript/CD3_slides/AAA201.CD3/AAA201.CD3.run1	255	1.0	0.06	1.0	0.06	0.0	-11.7977760051	0.0	0.100123179296
0.0	144625.0	0.0	2852.0	144625.0	4000000.0	0.0	3.0	2.66	2.41	1.16	0.0500000000002	6.81	0.379999999999	0.73	0.21	6.32	0.14	2.48	2.37	0.59	AAA201.CD3.X7.Y9.tile.tissue.png	224	1	2000	224	4b17858e2d69b02a32fa621e53755494	0	0	0	0	0	0	0	0	0	0	0	0	0	/home/dhl_ec/bnelissen/Slides/CD3_manuscript/CD3_slides/AAA201.CD3/AAA201.CD3.run1	255	0.7	0.06	0.7	0.06	-9.119160027	-11.6346898226	1.79166702006	0.133719222656
0.0	0.0	0.0	0.0	0.0	4000000.0	0.0	0.0	3.91	3.53	1.78	0.0800000000008	9.12	0.5	1.31	0.33	6.56	0.2	3.04	2.31	0.559999999999	AAA201.CD3.X8.Y0.tile.tissue.png	225	1	2000	225	29b477a86f9b00e5ec49230585d86688	0	0	0	0	0	0	0	0	0	0	0	0	0	/home/dhl_ec/bnelissen/Slides/CD3_manuscript/CD3_slides/AAA201.CD3/AAA201.CD3.run1	255	1.0	0.06	1.0	0.06	0.0	-10.6686766341	0.0	8.08640429139
5584.0	3280026.0	2710.0	10502.0	3280026.0	4000000.0	71.0	3.0	1.29	3.29	1.81	0.0700000000006	9.95	0.57	1.19	0.12	12.63	0.51	3.34	2.32	0.610000000001	AAA201.CD3.X8.Y1.tile.tissue.png	226	1	2000	226	07d6e920f7e4f3d52ae8d57a2e53be16	0	0	0	0	0	0	0	0	0	0	0	0	0	/home/dhl_ec/bnelissen/Slides/CD3_manuscript/CD3_slides/AAA201.CD3/AAA201.CD3.run1	255	0.7	0.06	0.7	0.06	-8.73316728953	-11.0977217777	0.93509353969	0.102150617188
442.0	3999990.0	192.0	8006.0	3999990.0	4000000.0	5.0	1.0	1.27	2.88	1.79	0.0700000000006	9.1	0.58	1.18	0.0799999999999	13.4	0.56	3.27	2.36	0.619999999999	AAA201.CD3.X8.Y10.tile.tissue.png	227	1	2000	227	97e1f44a93a58f6ccdef8d941e25d501	0	0	0	0	0	0	0	0	0	0	0	0	0	/home/dhl_ec/bnelissen/Slides/CD3_manuscript/CD3_slides/AAA201.CD3/AAA201.CD3.run1	255	0.7	0.06	0.7	0.06	-8.57055216647	-11.5725127588	0.821348518304	0.0366466595764
1162.0	3995925.0	403.0	8255.0	3995925.0	4000000.0	7.0	1.0	1.45	3.38	1.78	0.0699999999997	9.07	0.56	1.18	0.0800000000008	13.27	0.559999999999	3.28	2.28	0.64	AAA201.CD3.X8.Y11.tile.tissue.png	228	1	2000	228	6c5d8209eeb650478c326ef6a563af10	0	0	0	0	0	0	0	0	0	0	0	0	0	/home/dhl_ec/bnelissen/Slides/CD3_manuscript/CD3_slides/AAA201.CD3/AAA201.CD3.run1	255	0.7	0.06	0.7	0.06	-8.75852977393	-11.4003152818	0.740967741728	0.0420129945374
0.0	4000000.0	0.0	7996.0	4000000.0	4000000.0	0.0	1.0	1.21	2.97	1.78	0.0700000000006	8.93	0.46	1.17	0.0699999999997	12.75	0.46	3.24	2.3	0.620000000001	AAA201.CD3.X8.Y12.tile.tissue.png	229	1	2000	229	1b490cf2f118c5803aafde35278ce018	0	0	0	0	0	0	0	0	0	0	0	0	0	/home/dhl_ec/bnelissen/Slides/CD3_manuscript/CD3_slides/AAA201.CD3/AAA201.CD3.run1	255	0.7	0.06	0.7	0.06	-8.25119340282	-11.622723347	0.590850906012	0.0352912098694
16499.0	3977109.0	4940.0	8609.0	3977109.0	4000000.0	92.0	1.0	1.29	2.59	1.79	0.0699999999997	9.58	0.559999999999	1.18	0.0799999999999	13.86	0.559999999999	3.3	2.3	0.8	AAA201.CD3.X8.Y13.tile.tissue.png	230	1	2000	230	8b37ebe4c82d8b2fa1a042055e27b6fa	0	0	0	0	0	0	0	0	0	0	0	0	0	/home/dhl_ec/bnelissen/Slides/CD3_manuscript/CD3_slides/AAA201.CD3/AAA201.CD3.run1	255	0.7	0.0673161584166	0.7	0.0673161584166	-8.69011081509	-11.917496635	0.908782378015	0.168631687988
13010.0	3774664.0	4613.0	10434.0	3774664.0	4000000.0	81.0	2.0	3.71	3.12	1.78	0.0699999999997	9.54	0.56	1.19	0.0900000000001	14.68	0.54	3.32	2.3	0.64	AAA201.CD3.X8.Y14.tile.tissue.png	231	1	2000	231	6c1377f957719e9fa23633c810be3b42	0	0	0	0	0	0	0	0	0	0	0	0	0	/home/dhl_ec/bnelissen/Slides/CD3_manuscript/CD3_slides/AAA201.CD3/AAA201.CD3.run1	255	0.7	0.0627846556659	0.7	0.0627846556659	-8.46502888662	-11.3846805496	0.904068250003	0.238265301758
55.0	249220.0	30.0	3966.0	249220.0	4000000.0	1.0	3.0	1.38	2.11	1.78	0.0799999999999	9.68	0.55	1.24	0.3	9.27	0.32	3.15	2.29	0.57	AAA201.CD3.X8.Y15.tile.tissue.png	232	1	2000	232	1b52c904fbcf8d0c1f810e3afbee2ba8	0	0	0	0	0	0	0	0	0	0	0	0	0	/home/dhl_ec/bnelissen/Slides/CD3_manuscript/CD3_slides/AAA201.CD3/AAA201.CD3.run1	255	0.7	0.06	0.7	0.06	-8.29658147367	-10.7167376013	1.01594297646	2.53800583008
3125.0	2108037.0	1657.0	8942.0	2108037.0	4000000.0	45.0	4.0	1.8	3.36	1.76	0.0699999999997	9.39	0.56	1.19	0.190000000001	11.35	0.44	3.27	2.29	0.610000000001	AAA201.CD3.X8.Y2.tile.tissue.png	233	1	2000	233	06403dc9f633be4ce96771c52359111d	0	0	0	0	0	0	0	0	0	0	0	0	0	/home/dhl_ec/bnelissen/Slides/CD3_manuscript/CD3_slides/AAA201.CD3/AAA201.CD3.run1	255	0.7	0.06	0.7	0.06	-8.42996414545	-11.0585831914	0.707042867905	0.0818482734375
4037.0	1072307.0	1857.0	11202.0	1072307.0	4000000.0	42.0	4.0	2.06	2.73	1.79	0.0600000000004	9.8	0.57	1.18	0.25	10.2	0.37	3.33	2.33	0.59	AAA201.CD3.X8.Y3.tile.tissue.png	234	1	2000	234	223dc6b5f0a0484e474aec19d43575a6	0	0	0	0	0	0	0	0	0	0	0	0	0	/home/dhl_ec/bnelissen/Slides/CD3_manuscript/CD3_slides/AAA201.CD3/AAA201.CD3.run1	255	0.7	0.06	0.7	0.06	-8.89706547568	-11.6826891849	1.19874986214	0.127393964844
0.0	2156535.0	0.0	7394.0	2156535.0	4000000.0	0.0	1.0	2.26	3.75	1.78	0.0700000000006	9.17	0.57	1.17	0.19	10.69	0.219999999999	2.19	1.53	0.410000000001	AAA201.CD3.X8.Y4.tile.tissue.png	235	1	2000	235	8b43399bc319d5e1afea63dceb1a8447	0	0	0	0	0	0	0	0	0	0	0	0	0	/home/dhl_ec/bnelissen/Slides/CD3_manuscript/CD3_slides/AAA201.CD3/AAA201.CD3.run1	255	0.7	0.06	0.7	0.06	-8.18501567179	-11.1660235831	0.717019576084	0.0911953046875
128.0	3955248.0	67.0	9746.0	3955248.0	4000000.0	2.0	1.0	1.43	2.3	1.15	0.0500000000002	6.44	0.379999999999	0.740000000001	0.0600000000004	9.42	0.37	2.21	1.57	0.48	AAA201.CD3.X8.Y5.tile.tissue.png	236	1	2000	236	87fc654c0c3824391a8998e041918e33	0	0	0	0	0	0	0	0	0	0	0	0	0	/home/dhl_ec/bnelissen/Slides/CD3_manuscript/CD3_slides/AAA201.CD3/AAA201.CD3.run1	255	0.7	0.06	0.7	0.06	-8.87665049106	-12.0679549697	0.797671494089	0.0532284716797
123.0	3997090.0	67.0	8355.0	3997090.0	4000000.0	2.0	1.0	2.09	2.73	1.11	0.04	6.46	0.37	0.73	0.0599999999995	9.53	0.37	2.12	1.49	0.6	AAA201.CD3.X8.Y6.tile.tissue.png	237	1	2000	237	0943ce83b5fc96109934b97fcd8b9959	0	0	0	0	0	0	0	0	0	0	0	0	0	/home/dhl_ec/bnelissen/Slides/CD3_manuscript/CD3_slides/AAA201.CD3/AAA201.CD3.run1	255	0.7	0.06	0.7	0.06	-8.84570240093	-11.8064598658	1.08571292632	0.056571002533
523.0	2698601.0	267.0	8750.0	2698601.0	4000000.0	7.0	2.0	3.11	2.17	1.1	0.0500000000002	6.57	0.37	0.71	0.110000000001	8.54	0.5	3.35	2.29	0.650000000001	AAA201.CD3.X8.Y7.tile.tissue.png	238	1	2000	238	8ae26ec7d4adea150faba3b46ad41695	0	0	0	0	0	0	0	0	0	0	0	0	0	/home/dhl_ec/bnelissen/Slides/CD3_manuscript/CD3_slides/AAA201.CD3/AAA201.CD3.run1	255	0.7	0.06	0.7	0.06	-8.37482067242	-10.8665247242	0.772317212977	0.0489700996094
0.0	2594.0	0.0	222.0	2594.0	4000000.0	0.0	1.0	2.67	1.92	1.82	0.0799999999999	7.62	0.61	1.34	0.36	8.3	0.24	3.23	2.47	0.58	AAA201.CD3.X8.Y8.tile.tissue.png	239	1	2000	239	4020f62d897ed9256e2ed8edaa7f0f88	0	0	0	0	0	0	0	0	0	0	0	0	0	/home/dhl_ec/bnelissen/Slides/CD3_manuscript/CD3_slides/AAA201.CD3/AAA201.CD3.run1	255	0.7	0.06	0.7	0.06	0.0	-12.0228035267	2.16321167839	0.0613822000427
141.0	1898474.0	72.0	8329.0	1898474.0	4000000.0	2.0	2.0	4.09	2.88	1.79	0.0700000000006	10.66	0.56	1.19	0.200000000001	11.3	0.43	3.66	2.31	0.639999999999	AAA201.CD3.X8.Y9.tile.tissue.png	240	1	2000	240	01953276f030368d8e13a9247a1a0836	0	0	0	0	0	0	0	0	0	0	0	0	0	/home/dhl_ec/bnelissen/Slides/CD3_manuscript/CD3_slides/AAA201.CD3/AAA201.CD3.run1	255	0.7	0.06	0.7	0.06	-8.51326778863	-11.3528443593	0.885055774327	0.117380164062
60.0	66550.0	41.0	1733.0	66550.0	4000000.0	1.0	1.0	1.78	2.72	1.18	0.0600000000004	6.92	0.57	1.27	0.32	9.51	0.309999999999	2.47	1.54	0.53	AAA201.CD3.X9.Y0.tile.tissue.png	241	1	2000	241	f8a8ce46f63f1fce02e3015a708ddd55	0	0	0	0	0	0	0	0	0	0	0	0	0	/home/dhl_ec/bnelissen/Slides/CD3_manuscript/CD3_slides/AAA201.CD3/AAA201.CD3.run1	255	0.7	0.06	0.7	0.06	-8.30669624837	-11.6640260836	2.47224898974	2.77243532617
1283.0	2572102.0	601.0	9564.0	2572102.0	4000000.0	15.0	3.0	2.64	3.16	1.78	0.0699999999997	10.23	0.580000000001	1.24	0.16	12.62	0.46	3.39	2.52	0.67	AAA201.CD3.X9.Y1.tile.tissue.png	242	1	2000	242	e28010823b9a6484dcc7c70dfedd1581	0	0	0	0	0	0	0	0	0	0	0	0	0	/home/dhl_ec/bnelissen/Slides/CD3_manuscript/CD3_slides/AAA201.CD3/AAA201.CD3.run1	255	0.7	0.06	0.7	0.06	-8.86858786808	-10.8232659768	1.15713843859	0.128065011719
68.0	3996505.0	36.0	8474.0	3996505.0	4000000.0	1.0	1.0	1.25	1.54	1.16	0.0500000000002	6.62	0.37	0.73	0.0599999999995	9.6	0.38	2.2	1.55	0.6	AAA201.CD3.X9.Y10.tile.tissue.png	243	1	2000	243	7cbcb8950f89b0ce309f55653786ec9d	0	0	0	0	0	0	0	0	0	0	0	0	0	/home/dhl_ec/bnelissen/Slides/CD3_manuscript/CD3_slides/AAA201.CD3/AAA201.CD3.run1	255	0.7	0.06	0.7	0.06	-8.5005545895	-11.8036749935	0.913402744715	0.0429651291504
488.0	3995000.0	155.0	8419.0	3995000.0	4000000.0	4.0	1.0	1.39	2.11	1.8	0.0899999999992	7.93	0.37	0.71	0.0599999999995	9.72	0.37	2.2	1.53	0.42	AAA201.CD3.X9.Y11.tile.tissue.png	244	1	2000	244	aec8884a115757221a37e73db5d3f9d3	0	0	0	0	0	0	0	0	0	0	0	0	0	/home/dhl_ec/bnelissen/Slides/CD3_manuscript/CD3_slides/AAA201.CD3/AAA201.CD3.run1	255	0.7	0.06	0.7	0.06	-8.80778829938	-11.379249447	0.879672765373	0.0392681505127
181.0	3988823.0	71.0	8674.0	3988823.0	4000000.0	1.0	1.0	0.910000000001	1.34	1.15	0.0500000000002	6.71	0.37	0.73	0.0599999999995	9.61	0.37	2.19	1.53	0.420000000001	AAA201.CD3.X9.Y12.tile.tissue.png	245	1	2000	245	f7d199d291cfc4691f8d2ea87184f813	0	0	0	0	0	0	0	0	0	0	0	0	0	/home/dhl_ec/bnelissen/Slides/CD3_manuscript/CD3_slides/AAA201.CD3/AAA201.CD3.run1	255	0.7	0.06	0.7	0.06	-8.20402536114	-11.8570193644	0.840472843291	0.0516476116943
141.0	3782953.0	70.0	8846.0	3782953.0	4000000.0	2.0	3.0	0.92	1.23	1.15	0.0500000000002	7.4	0.38	0.739999999999	0.0699999999997	9.46	0.369999999999	2.2	1.53	0.609999999999	AAA201.CD3.X9.Y13.tile.tissue.png	246	1	2000	246	be770eb7ea0b17f8dcb531c862cb4ad7	0	0	0	0	0	0	0	0	0	0	0	0	0	/home/dhl_ec/bnelissen/Slides/CD3_manuscript/CD3_slides/AAA201.CD3/AAA201.CD3.run1	255	0.7	0.06	0.7	0.06	-8.42692125344	-11.1846698644	0.657271582536	0.0485300810547
21455.0	473140.0	6126.0	6661.0	473140.0	4000000.0	118.0	2.0	1.13	1.73	1.16	0.0500000000002	7.12	0.37	0.74	0.190000000001	7.75	0.23	2.19	1.54	0.6	AAA201.CD3.X9.Y14.tile.tissue.png	247	1	2000	247	236f1b10d3a7e9aa54a8cb7205a42c90	0	0	0	0	0	0	0	0	0	0	0	0	0	/home/dhl_ec/bnelissen/Slides/CD3_manuscript/CD3_slides/AAA201.CD3/AAA201.CD3.run1	255	0.7	0.06	0.7	0.06	-8.31312049347	-11.8485688671	1.19502377871	0.233454929688
0.0	0.0	0.0	0.0	0.0	4000000.0	0.0	0.0	1.09	1.28	1.13	0.0599999999995	6.47	0.3	0.82	0.21	4.39	0.12	1.96	1.49	0.55	AAA201.CD3.X9.Y15.tile.tissue.png	248	1	2000	248	ef13f78f75888bf9178c7c3124e8293f	0	0	0	0	0	0	0	0	0	0	0	0	0	/home/dhl_ec/bnelissen/Slides/CD3_manuscript/CD3_slides/AAA201.CD3/AAA201.CD3.run1	255	1.0	0.06	1.0	0.06	0.0	-11.7866827654	0.0	7.33408585884
1304.0	1556665.0	621.0	6416.0	1556665.0	4000000.0	14.0	2.0	2.59	2.82	1.87	0.0699999999997	10.57	0.62	1.33	0.25	11.4	0.42	3.15	2.31	0.82	AAA201.CD3.X9.Y2.tile.tissue.png	249	1	2000	249	7b651d1955bee865258e331311d0ba3b	0	0	0	0	0	0	0	0	0	0	0	0	0	/home/dhl_ec/bnelissen/Slides/CD3_manuscript/CD3_slides/AAA201.CD3/AAA201.CD3.run1	255	0.7	0.06	0.7	0.06	-8.26285007715	-11.1028260287	0.620906187972	0.0821022871094
0.0	0.0	0.0	0.0	0.0	4000000.0	0.0	0.0	1.89	2.8	1.14	0.0500000000002	6.5	0.3	0.89	0.22	4.69	0.13	2.02	1.54	0.559999999999	AAA201.CD3.X9.Y3.tile.tissue.png	250	1	2000	250	b3c47751f117267c3dfb4d885f1d99f9	0	0	0	0	0	0	0	0	0	0	0	0	0	/home/dhl_ec/bnelissen/Slides/CD3_manuscript/CD3_slides/AAA201.CD3/AAA201.CD3.run1	255	1.0	0.06	1.0	0.06	0.0	-11.7485912406	0.0	0.0896155739193
0.0	0.0	0.0	0.0	0.0	4000000.0	0.0	0.0	1.21	2.34	1.25	0.0599999999995	6.44	0.299999999999	0.77	0.22	4.68	0.13	2.09	1.53	0.71	AAA201.CD3.X9.Y4.tile.tissue.png	251	1	2000	251	1da4c4284efd1d19041202b23d19ed40	0	0	0	0	0	0	0	0	0	0	0	0	0	/home/dhl_ec/bnelissen/Slides/CD3_manuscript/CD3_slides/AAA201.CD3/AAA201.CD3.run1	255	1.0	0.06	1.0	0.06	0.0	-11.0945965944	0.0	4.22962800595
89.0	839641.0	40.0	6490.0	839641.0	4000000.0	1.0	1.0	1.53	2.07	1.14	0.0600000000004	7.11	0.37	0.740000000001	0.18	7.2	0.24	2.32	1.53	0.67	AAA201.CD3.X9.Y5.tile.tissue.png	252	1	2000	252	3d67acd11ab1c8721da7ae598e7fdb44	0	0	0	0	0	0	0	0	0	0	0	0	0	/home/dhl_ec/bnelissen/Slides/CD3_manuscript/CD3_slides/AAA201.CD3/AAA201.CD3.run1	255	0.7	0.06	0.7	0.06	-8.36531323371	-10.6137152833	1.32057424364	0.666863583984
480.0	3051159.0	183.0	10440.0	3051159.0	4000000.0	4.0	1.0	1.67	2.3	1.13	0.0500000000002	7.15	0.39	0.740000000001	0.1	8.77	0.360000000001	2.35	1.53	0.83	AAA201.CD3.X9.Y6.tile.tissue.png	253	1	2000	253	88735557b39906381cc5c99c66423ec7	0	0	0	0	0	0	0	0	0	0	0	0	0	/home/dhl_ec/bnelissen/Slides/CD3_manuscript/CD3_slides/AAA201.CD3/AAA201.CD3.run1	255	0.7	0.06	0.7	0.06	-9.29544149793	-11.4076795779	1.51039055011	0.11105009375
97.0	950891.0	42.0	9032.0	950891.0	4000000.0	1.0	4.0	2.83	2.06	1.14	0.0500000000002	9.07	0.37	0.73	0.18	7.28	0.25	2.27	1.53	0.38	AAA201.CD3.X9.Y7.tile.tissue.png	254	1	2000	254	75058e8ee37fe1c14b2e2ce6691387a8	0	0	0	0	0	0	0	0	0	0	0	0	0	/home/dhl_ec/bnelissen/Slides/CD3_manuscript/CD3_slides/AAA201.CD3/AAA201.CD3.run1	255	0.7	0.06	0.7	0.06	-8.73477600383	-10.982841405	1.12883121086	0.144374105469
0.0	11187.0	0.0	680.0	11187.0	4000000.0	0.0	2.0	3.2	1.97	1.2	0.0499999999993	6.85	0.37	0.72	0.21	5.79	0.14	2.06	1.51	0.360000000001	AAA201.CD3.X9.Y8.tile.tissue.png	255	1	2000	255	b381a482b201b51110d1ebdf42479cd2	0	0	0	0	0	0	0	0	0	0	0	0	0	/home/dhl_ec/bnelissen/Slides/CD3_manuscript/CD3_slides/AAA201.CD3/AAA201.CD3.run1	255	0.7	0.06	0.7	0.06	0.0	-10.8754098476	0.0720963120471	0.0917367944603
270.0	2536762.0	139.0	11201.0	2536762.0	4000000.0	4.0	2.0	2.62	1.6	1.13	0.0500000000002	6.56	0.370000000001	0.71	0.12	8.14	0.3	2.18	1.5	0.400000000001	AAA201.CD3.X9.Y9.tile.tissue.png	256	1	2000	256	6c3aa0f766728acb559d091899734369	0	0	0	0	0	0	0	0	0	0	0	0	0	/home/dhl_ec/bnelissen/Slides/CD3_manuscript/CD3_slides/AAA201.CD3/AAA201.CD3.run1	255	0.7	0.06	0.7	0.06	-9.01831818266	-11.3198781355	1.52872892643	0.157659875
[truncated: 2 more columns]
