# Supplementary material for: SlideToolkit: An Assistive Toolset for the Histological Quantification of Whole Slide Images
Source: PLoS One. 2014 Nov 5;9(11):e110289. doi: 10.1371/journal.pone.0110289 (PMC4220929; doi:10.1371/journal.pone.0110289)
Supplement: RawData S1 — ICC and BlandAltman plot - measurements and r-script.zip. Measurements of Run1 and Run2, including the code for the calculation of the intraclass correlation coefficient (ICC) and the code for the Bland and Altman plot. (ZIP) [file pone.0110289.s003.zip › cellprofiler.measurements/run1.7a7ccfc825a1fe2cb266dbb4469ac9f8.DefaultOUT_Image.csv]

AreaOccupied_AreaOccupied_DAB_Nuclei	AreaOccupied_AreaOccupied_Tissue	AreaOccupied_Perimeter_DAB_Nuclei	AreaOccupied_Perimeter_Tissue	AreaOccupied_TotalArea_DAB_Nuclei	AreaOccupied_TotalArea_Tissue	Count_DAB_Nuclei	Count_Tissue	ExecutionTime_01LoadImages	ExecutionTime_02ColorToGray	ExecutionTime_03Smooth	ExecutionTime_04ImageMath	ExecutionTime_05IdentifyPrimaryObjects	ExecutionTime_06MeasureImageAreaOccupied	ExecutionTime_07UnmixColors	ExecutionTime_08MaskImage	ExecutionTime_09IdentifyPrimaryObjects	ExecutionTime_10MeasureImageAreaOccupied	ExecutionTime_11OverlayOutlines	ExecutionTime_12OverlayOutlines	ExecutionTime_13SaveImages	FileName_Original	Group_Index	Group_Number	Height_Original	ImageNumber	MD5Digest_Original	ModuleError_01LoadImages	ModuleError_02ColorToGray	ModuleError_03Smooth	ModuleError_04ImageMath	ModuleError_05IdentifyPrimaryObjects	ModuleError_06MeasureImageAreaOccupied	ModuleError_07UnmixColors	ModuleError_08MaskImage	ModuleError_09IdentifyPrimaryObjects	ModuleError_10MeasureImageAreaOccupied	ModuleError_11OverlayOutlines	ModuleError_12OverlayOutlines	ModuleError_13SaveImages	PathName_Original	Scaling_Original	Threshold_FinalThreshold_DAB_Nuclei	Threshold_FinalThreshold_Tissue	Threshold_OrigThreshold_DAB_Nuclei	Threshold_OrigThreshold_Tissue	Threshold_SumOfEntropies_DAB_Nuclei	Threshold_SumOfEntropies_Tissue	Threshold_WeightedVariance_DAB_Nuclei	Threshold_WeightedVariance_Tissue
3500.0	1523308.0	1195.0	63815.0	1523308.0	4000000.0	28.0	78.0	4.23	2.57	1.16	0.04	6.84	0.41	0.74	0.15	7.86	0.27	2.36	1.58	1.31	AAA295.CD3.X0.Y10.tile.tissue.png	1	1	2000	1	741428387ec68663be05d9ac0e7ceae3	0	0	0	0	0	0	0	0	0	0	0	0	0	/home/dhl_ec/bnelissen/Slides/CD3_manuscript/CD3_slides/AAA295.CD3/AAA295.CD3.run1	255	0.7	0.06	0.7	0.06	-8.67392363621	-9.66268874051	0.818357110948	0.452452429687
14085.0	1008786.0	5544.0	55492.0	1008786.0	4000000.0	154.0	86.0	2.0	2.24	1.11	0.05	7.02	0.39	0.77	0.17	7.65	0.25	2.32	1.54	0.88	AAA295.CD3.X0.Y11.tile.tissue.png	2	1	2000	2	63af53ee405783f52eda90ce27dbeeb6	0	0	0	0	0	0	0	0	0	0	0	0	0	/home/dhl_ec/bnelissen/Slides/CD3_manuscript/CD3_slides/AAA295.CD3/AAA295.CD3.run1	255	0.7	0.06	0.7	0.06	-8.9960025341	-11.3800534225	1.33290665348	1.99480765625
9398.0	256177.0	4335.0	15901.0	256177.0	4000000.0	114.0	22.0	2.47	2.85	1.1	0.05	6.89	0.38	0.82	0.2	6.86	0.23	2.18	1.68	0.49	AAA295.CD3.X0.Y12.tile.tissue.png	3	1	2000	3	ea58ba89a18537948ad1c066785b30fc	0	0	0	0	0	0	0	0	0	0	0	0	0	/home/dhl_ec/bnelissen/Slides/CD3_manuscript/CD3_slides/AAA295.CD3/AAA295.CD3.run1	255	0.7	0.06	0.7	0.06	-8.744684654	-12.4313640234	2.37486089402	3.57012186719
18452.0	337088.0	5091.0	21653.0	337088.0	4000000.0	171.0	34.0	0.94	1.02	1.1	0.05	7.32	0.58	1.27	0.31	10.26	0.34	2.28	1.58	0.45	AAA295.CD3.X0.Y6.tile.tissue.png	4	1	2000	4	d064574a64dcca97f222b24bccf24bfc	0	0	0	0	0	0	0	0	0	0	0	0	0	/home/dhl_ec/bnelissen/Slides/CD3_manuscript/CD3_slides/AAA295.CD3/AAA295.CD3.run1	255	0.7	0.06	0.7	0.06	-9.47297434302	-12.0669096073	2.55795569879	4.04030683594
228.0	1105474.0	115.0	59816.0	1105474.0	4000000.0	2.0	81.0	0.97	1.49	1.81	0.07	10.13	0.61	1.2	0.26	10.61	0.38	3.65	1.52	0.53	AAA295.CD3.X0.Y7.tile.tissue.png	5	1	2000	5	b790380f77a58491c8f4635df14b9d8f	0	0	0	0	0	0	0	0	0	0	0	0	0	/home/dhl_ec/bnelissen/Slides/CD3_manuscript/CD3_slides/AAA295.CD3/AAA295.CD3.run1	255	0.7	0.06	0.7	0.06	-8.29806812077	-9.04358753108	0.538561768129	0.297875130859
0.0	1457731.0	0.0	66644.0	1457731.0	4000000.0	0.0	89.0	1.18	1.3	1.13	0.05	6.62	0.39	0.73	0.15	7.04	0.18	2.3	1.46	0.46	AAA295.CD3.X0.Y8.tile.tissue.png	6	1	2000	6	bdb652f551fd50f80bda74d1ac133080	0	0	0	0	0	0	0	0	0	0	0	0	0	/home/dhl_ec/bnelissen/Slides/CD3_manuscript/CD3_slides/AAA295.CD3/AAA295.CD3.run1	255	0.7	0.06	0.7	0.06	-8.11643885322	-8.62385715897	0.497624312437	0.302632837891
3554.0	1405993.0	840.0	68055.0	1405993.0	4000000.0	29.0	90.0	3.05	3.09	1.16	0.05	6.48	0.38	0.71	0.16	7.23	0.26	2.3	1.48	0.48	AAA295.CD3.X0.Y9.tile.tissue.png	7	1	2000	7	b8e32d81e16dfba21ef7288ed64bb72b	0	0	0	0	0	0	0	0	0	0	0	0	0	/home/dhl_ec/bnelissen/Slides/CD3_manuscript/CD3_slides/AAA295.CD3/AAA295.CD3.run1	255	0.7	0.06	0.7	0.06	-8.1070231025	-8.56108038718	0.600571962991	0.259610488281
91.0	2163970.0	44.0	86861.0	2163970.0	4000000.0	1.0	54.0	3.08	2.41	1.23	0.04	6.35	0.39	0.71	0.13	7.87	0.37	2.46	1.53	0.55	AAA295.CD3.X1.Y10.tile.tissue.png	8	1	2000	8	0a56a4bcee155f7d41e5a02f080da652	0	0	0	0	0	0	0	0	0	0	0	0	0	/home/dhl_ec/bnelissen/Slides/CD3_manuscript/CD3_slides/AAA295.CD3/AAA295.CD3.run1	255	0.7	0.06	0.7	0.06	-8.07457574215	-11.1792228693	0.455612098389	0.0420092939453
4748.0	1319842.0	1387.0	63315.0	1319842.0	4000000.0	44.0	71.0	3.27	3.16	1.13	0.05	6.66	0.4	0.73	0.16	7.56	0.26	2.35	1.53	0.5	AAA295.CD3.X1.Y11.tile.tissue.png	9	1	2000	9	36272c72e080a30be7321c9861da1db8	0	0	0	0	0	0	0	0	0	0	0	0	0	/home/dhl_ec/bnelissen/Slides/CD3_manuscript/CD3_slides/AAA295.CD3/AAA295.CD3.run1	255	0.7	0.06	0.7	0.06	-8.24856515473	-8.8249403478	0.447695409859	0.0947292734375
14294.0	983234.0	5015.0	57412.0	983234.0	4000000.0	144.0	83.0	2.66	1.49	1.91	0.08	10.66	0.68	1.29	0.3	11.28	0.37	3.69	2.21	0.69	AAA295.CD3.X1.Y12.tile.tissue.png	10	1	2000	10	c06dee1229e22913033d7fefc372943e	0	0	0	0	0	0	0	0	0	0	0	0	0	/home/dhl_ec/bnelissen/Slides/CD3_manuscript/CD3_slides/AAA295.CD3/AAA295.CD3.run1	255	0.7	0.06	0.7	0.06	-8.88253453635	-10.1616760572	1.49993568753	0.733299664063
11842.0	279346.0	5090.0	7972.0	279346.0	4000000.0	117.0	6.0	2.28	2.39	1.12	0.05	7.37	0.37	0.82	0.2	6.81	0.33	3.28	2.37	0.56	AAA295.CD3.X1.Y13.tile.tissue.png	11	1	2000	11	550a191e744c3d72b6868b68b59586de	0	0	0	0	0	0	0	0	0	0	0	0	0	/home/dhl_ec/bnelissen/Slides/CD3_manuscript/CD3_slides/AAA295.CD3/AAA295.CD3.run1	255	0.7	0.06	0.7	0.06	-9.51578093098	-12.6098018028	6.13253375781	1.28635360937
0.0	0.0	0.0	0.0	0.0	4000000.0	0.0	0.0	1.19	2.0	1.21	0.06	5.41	0.51	1.55	0.33	7.24	0.23	3.35	2.56	0.57	AAA295.CD3.X1.Y4.tile.tissue.png	12	1	2000	12	d8dbb652844ced2a005cd0ba21a57ff7	0	0	0	0	0	0	0	0	0	0	0	0	0	/home/dhl_ec/bnelissen/Slides/CD3_manuscript/CD3_slides/AAA295.CD3/AAA295.CD3.run1	255	1.0	0.06	1.0	0.06	0.0	0.0	0.0	2.053120875
10827.0	133780.0	4177.0	9170.0	133780.0	4000000.0	123.0	7.0	1.06	1.44	1.16	0.06	6.84	0.37	0.83	0.35	10.48	0.35	3.46	2.56	0.63	AAA295.CD3.X1.Y5.tile.tissue.png	13	1	2000	13	d80174523f0514b624139ff29b063654	0	0	0	0	0	0	0	0	0	0	0	0	0	/home/dhl_ec/bnelissen/Slides/CD3_manuscript/CD3_slides/AAA295.CD3/AAA295.CD3.run1	255	0.7	0.06	0.7	0.06	-9.77401470968	-12.4280748982	4.77950352711	1.11288145508
13777.0	776873.0	5667.0	58509.0	776873.0	4000000.0	174.0	106.0	1.18	1.79	1.41	0.05	9.55	0.4	0.74	0.19	7.4	0.25	2.33	1.52	0.42	AAA295.CD3.X1.Y6.tile.tissue.png	14	1	2000	14	a094c3da47da9919bd4498f9b0bdb022	0	0	0	0	0	0	0	0	0	0	0	0	0	/home/dhl_ec/bnelissen/Slides/CD3_manuscript/CD3_slides/AAA295.CD3/AAA295.CD3.run1	255	0.7	0.06	0.7	0.06	-8.77206001243	-10.8277751503	1.47213913885	1.96972167969
1374.0	2042183.0	588.0	83997.0	2042183.0	4000000.0	13.0	76.0	0.81	1.09	1.22	0.04	8.88	0.39	0.7	0.13	7.72	0.28	2.32	1.48	0.43	AAA295.CD3.X1.Y7.tile.tissue.png	15	1	2000	15	23b1b7f803c0b0df6f1a917008e5108c	0	0	0	0	0	0	0	0	0	0	0	0	0	/home/dhl_ec/bnelissen/Slides/CD3_manuscript/CD3_slides/AAA295.CD3/AAA295.CD3.run1	255	0.7	0.06	0.7	0.06	-8.07172593976	-11.0240689037	0.546556921742	0.087738503418
2261.0	2005277.0	998.0	88842.0	2005277.0	4000000.0	22.0	76.0	0.73	0.96	1.11	0.04	7.84	0.4	0.71	0.13	7.92	0.28	2.37	1.51	0.43	AAA295.CD3.X1.Y8.tile.tissue.png	16	1	2000	16	1c7a408126a19ec33d8ba1a82e9abb4b	0	0	0	0	0	0	0	0	0	0	0	0	0	/home/dhl_ec/bnelissen/Slides/CD3_manuscript/CD3_slides/AAA295.CD3/AAA295.CD3.run1	255	0.7	0.06	0.7	0.06	-8.26052156504	-10.3467269687	0.594638574012	0.0790391601562
0.0	2107009.0	0.0	80509.0	2107009.0	4000000.0	0.0	84.0	0.76	1.28	1.1	0.05	6.31	0.39	0.7	0.12	7.37	0.21	2.3	1.48	0.43	AAA295.CD3.X1.Y9.tile.tissue.png	17	1	2000	17	4db6cd65efda0b4ca33dddbd6270473d	0	0	0	0	0	0	0	0	0	0	0	0	0	/home/dhl_ec/bnelissen/Slides/CD3_manuscript/CD3_slides/AAA295.CD3/AAA295.CD3.run1	255	0.7	0.06	0.7	0.06	-8.37086072726	-10.6551300843	0.479375055598	0.0532179023437
0.0	14491.0	0.0	1516.0	14491.0	4000000.0	0.0	3.0	2.87	1.55	1.12	0.05	6.23	0.35	1.0	0.21	5.46	0.13	2.02	1.5	0.37	AAA295.CD3.X10.Y10.tile.tissue.png	18	1	2000	18	a293e40d0799017848fc5dec6407c251	0	0	0	0	0	0	0	0	0	0	0	0	0	/home/dhl_ec/bnelissen/Slides/CD3_manuscript/CD3_slides/AAA295.CD3/AAA295.CD3.run1	255	0.7	0.06	0.7	0.06	0.0	-11.2559898616	3.58071550876	5.26827841287
0.0	401973.0	0.0	10542.0	401973.0	4000000.0	0.0	12.0	1.41	2.39	1.2	0.05	8.46	0.58	1.27	0.31	8.06	0.24	2.87	2.3	1.3	AAA295.CD3.X10.Y11.tile.tissue.png	19	1	2000	19	457e0d18817d506ed344c597c9248b2e	0	0	0	0	0	0	0	0	0	0	0	0	0	/home/dhl_ec/bnelissen/Slides/CD3_manuscript/CD3_slides/AAA295.CD3/AAA295.CD3.run1	255	0.7	0.06	0.7	0.06	-8.32562343707	-11.6084611167	1.98022120933	5.1559535752
0.0	9855.0	0.0	1276.0	9855.0	4000000.0	0.0	6.0	2.19	2.69	1.13	0.0600000000001	6.26	0.35	0.77	0.21	5.96	0.13	2.04	1.5	2.0	AAA295.CD3.X10.Y12.tile.tissue.png	20	1	2000	20	b5c6270d76f0b8f0d56950aabd38a3d0	0	0	0	0	0	0	0	0	0	0	0	0	0	/home/dhl_ec/bnelissen/Slides/CD3_manuscript/CD3_slides/AAA295.CD3/AAA295.CD3.run1	255	0.7	0.06	0.7	0.06	-8.41953391799	-11.6183006827	2.99892007885	7.36370971844
0.0	77385.0	0.0	2376.0	77385.0	4000000.0	0.0	3.0	1.47	1.38	1.05	0.0599999999999	6.47	0.36	0.79	0.21	6.07	0.13	2.03	1.47	0.57	AAA295.CD3.X10.Y13.tile.tissue.png	21	1	2000	21	b91b2ef35a262b59ecdba18f24641eca	0	0	0	0	0	0	0	0	0	0	0	0	0	/home/dhl_ec/bnelissen/Slides/CD3_manuscript/CD3_slides/AAA295.CD3/AAA295.CD3.run1	255	0.7	0.06	0.7	0.06	-8.36072004041	-11.5624299232	1.89454523388	7.47274451257
0.0	0.0	0.0	0.0	0.0	4000000.0	0.0	0.0	0.96	1.89	1.07	0.0600000000001	6.13	0.28	0.82	0.21	4.48	0.12	1.95	1.48	0.44	AAA295.CD3.X10.Y14.tile.tissue.png	22	1	2000	22	dc7c6fb20bd9c106f8b71b5b34434da1	0	0	0	0	0	0	0	0	0	0	0	0	0	/home/dhl_ec/bnelissen/Slides/CD3_manuscript/CD3_slides/AAA295.CD3/AAA295.CD3.run1	255	1.0	0.06	1.0	0.06	0.0	-11.1301952881	0.0	9.25651651067
3115.0	383708.0	1620.0	26642.0	383708.0	4000000.0	35.0	28.0	0.94	1.95	1.17	0.05	7.18	0.38	0.8	0.2	6.98	0.22	2.21	2.28	0.65	AAA295.CD3.X10.Y2.tile.tissue.png	23	1	2000	23	270e845702b0cf85932de1efaf260443	0	0	0	0	0	0	0	0	0	0	0	0	0	/home/dhl_ec/bnelissen/Slides/CD3_manuscript/CD3_slides/AAA295.CD3/AAA295.CD3.run1	255	0.7	0.06	0.7	0.06	-8.95159017101	-11.7623258804	2.50112868215	3.20248757812
10098.0	1466791.0	5949.0	56716.0	1466791.0	4000000.0	118.0	34.0	1.58	2.35	1.78	0.0799999999999	10.25	0.6	1.21	0.23	11.16	0.42	3.49	2.3	0.81	AAA295.CD3.X10.Y3.tile.tissue.png	24	1	2000	24	129f9b97f320915ad38cc080f20e0c2d	0	0	0	0	0	0	0	0	0	0	0	0	0	/home/dhl_ec/bnelissen/Slides/CD3_manuscript/CD3_slides/AAA295.CD3/AAA295.CD3.run1	255	0.7	0.06	0.7	0.06	-9.25286121195	-11.5907006544	3.21913265821	2.03216085937
1622.0	116826.0	1007.0	4195.0	116826.0	4000000.0	21.0	5.0	1.27	2.37	1.14	0.08	7.15	0.37	0.87	0.2	6.52	0.21	2.05	1.49	0.92	AAA295.CD3.X10.Y4.tile.tissue.png	25	1	2000	25	33940d8c2fd7fcd82b44614e43dac804	0	0	0	0	0	0	0	0	0	0	0	0	0	/home/dhl_ec/bnelissen/Slides/CD3_manuscript/CD3_slides/AAA295.CD3/AAA295.CD3.run1	255	0.7	0.06	0.7	0.06	-9.92068747821	-12.4169747557	5.7579248505	1.44346130078
0.0	4116.0	0.0	555.0	4116.0	4000000.0	0.0	2.0	2.75	2.78	1.78	0.08	8.2	0.35	1.39	0.32	8.08	0.22	3.14	1.64	2.61	AAA295.CD3.X11.Y10.tile.tissue.png	26	1	2000	26	7fb84613470d41d067aba5fb324b0d76	0	0	0	0	0	0	0	0	0	0	0	0	0	/home/dhl_ec/bnelissen/Slides/CD3_manuscript/CD3_slides/AAA295.CD3/AAA295.CD3.run1	255	0.7	0.06	0.7	0.06	0.0	-11.05739383	2.95085038759	8.04658350187
0.0	121009.0	0.0	11413.0	121009.0	4000000.0	0.0	18.0	3.22	1.77	1.09	0.05	6.29	0.58	1.37	0.35	8.24	0.22	3.34	2.33	0.6	AAA295.CD3.X11.Y11.tile.tissue.png	27	1	2000	27	11b581792bc61c1ea0a10b9c5820e66f	0	0	0	0	0	0	0	0	0	0	0	0	0	/home/dhl_ec/bnelissen/Slides/CD3_manuscript/CD3_slides/AAA295.CD3/AAA295.CD3.run1	255	0.7	0.06	0.7	0.06	0.0	-11.4214130894	3.79592788553	7.6197387074
743.0	363514.0	288.0	21228.0	363514.0	4000000.0	5.0	33.0	3.53	1.8	1.06	0.0500000000001	6.86	0.39	0.75	0.2	6.57	0.22	2.21	1.48	0.41	AAA295.CD3.X11.Y12.tile.tissue.png	28	1	2000	28	76882af2074ccd4a6e0f48d4a11daa10	0	0	0	0	0	0	0	0	0	0	0	0	0	/home/dhl_ec/bnelissen/Slides/CD3_manuscript/CD3_slides/AAA295.CD3/AAA295.CD3.run1	255	0.7	0.06	0.7	0.06	-9.49390949088	-11.7747751807	2.53249147456	3.8022108125
173.0	2458558.0	83.0	17806.0	2458558.0	4000000.0	2.0	4.0	2.04	1.87	1.14	0.04	6.13	0.36	0.72	0.12	8.07	0.29	2.19	1.48	0.42	AAA295.CD3.X11.Y13.tile.tissue.png	29	1	2000	29	9491c8f18b347fd3eb0039ac48e76a48	0	0	0	0	0	0	0	0	0	0	0	0	0	/home/dhl_ec/bnelissen/Slides/CD3_manuscript/CD3_slides/AAA295.CD3/AAA295.CD3.run1	255	0.7	0.06	0.7	0.06	-8.9977750799	-11.2431533442	2.25339899729	1.10243014063
0.0	1940513.0	0.0	26218.0	1940513.0	4000000.0	0.0	26.0	2.75	1.57	1.11	0.05	6.19	0.37	0.72	0.13	7.28	0.34	3.49	2.3	0.64	AAA295.CD3.X11.Y14.tile.tissue.png	30	1	2000	30	2084522af7e78c4152eade2ea429e2be	0	0	0	0	0	0	0	0	0	0	0	0	0	/home/dhl_ec/bnelissen/Slides/CD3_manuscript/CD3_slides/AAA295.CD3/AAA295.CD3.run1	255	0.7	0.06	0.7	0.06	-8.67640846935	-11.4406697208	1.68082366801	0.062371859375
0.0	1708505.0	0.0	24021.0	1708505.0	4000000.0	0.0	18.0	2.95	1.41	1.79	0.0899999999999	9.63	0.58	1.24	0.22	9.67	0.33	3.42	2.3	0.62	AAA295.CD3.X11.Y15.tile.tissue.png	31	1	2000	31	2ae5f9d9f144c9ffb02c61fd39f6a1d9	0	0	0	0	0	0	0	0	0	0	0	0	0	/home/dhl_ec/bnelissen/Slides/CD3_manuscript/CD3_slides/AAA295.CD3/AAA295.CD3.run1	255	0.7	0.06	0.7	0.06	0.0	-10.5347337768	1.89679954112	3.28046341797
0.0	653554.0	0.0	11133.0	653554.0	4000000.0	0.0	4.0	2.88	1.38	1.79	0.0899999999999	9.56	0.58	1.35	0.29	9.33	0.26	3.34	2.31	0.57	AAA295.CD3.X11.Y16.tile.tissue.png	32	1	2000	32	f8e9689e979dd81bfd994032f0869a27	0	0	0	0	0	0	0	0	0	0	0	0	0	/home/dhl_ec/bnelissen/Slides/CD3_manuscript/CD3_slides/AAA295.CD3/AAA295.CD3.run1	255	0.7	0.06	0.7	0.06	-7.24749151876	-10.9929459017	1.6926344294	3.11433171582
398.0	184956.0	314.0	12199.0	184956.0	4000000.0	6.0	11.0	1.7	2.39	1.78	0.08	6.88	0.37	0.85	0.21	6.76	0.22	2.32	1.52	0.37	AAA295.CD3.X11.Y2.tile.tissue.png	33	1	2000	33	d66c57645c9fe3788f5bc1a0a280479a	0	0	0	0	0	0	0	0	0	0	0	0	0	/home/dhl_ec/bnelissen/Slides/CD3_manuscript/CD3_slides/AAA295.CD3/AAA295.CD3.run1	255	0.7	0.06	0.7	0.06	-9.24629018949	-12.1089811015	3.88481954021	2.41878107227
956.0	146254.0	766.0	7072.0	146254.0	4000000.0	15.0	6.0	0.91	1.93	1.16	0.05	6.76	0.37	0.86	0.2	6.9	0.22	2.13	1.54	0.36	AAA295.CD3.X11.Y3.tile.tissue.png	34	1	2000	34	6430d2416f308ff18ec8cfb9396d741a	0	0	0	0	0	0	0	0	0	0	0	0	0	/home/dhl_ec/bnelissen/Slides/CD3_manuscript/CD3_slides/AAA295.CD3/AAA295.CD3.run1	255	0.7	0.06	0.7	0.06	-9.52608688707	-12.3635778918	6.31972614604	1.66069427441
0.0	1559.0	0.0	182.0	1559.0	4000000.0	0.0	1.0	0.8	1.52	1.17	0.0599999999999	6.51	0.37	0.86	0.2	5.42	0.14	2.25	1.51	0.35	AAA295.CD3.X11.Y9.tile.tissue.png	35	1	2000	35	d2456fc08c66684c66ccc6774786a59a	0	0	0	0	0	0	0	0	0	0	0	0	0	/home/dhl_ec/bnelissen/Slides/CD3_manuscript/CD3_slides/AAA295.CD3/AAA295.CD3.run1	255	0.7	0.06	0.7	0.06	0.0	-12.1780932213	6.49979391337	2.4191337302
0.0	1884.0	0.0	239.0	1884.0	4000000.0	0.0	1.0	2.89	1.72	1.12	0.0600000000001	6.11	0.57	1.36	0.31	5.91	0.13	1.99	1.48	0.36	AAA295.CD3.X12.Y0.tile.tissue.png	36	1	2000	36	3f430a5868ef7423cae410ffa73c4aff	0	0	0	0	0	0	0	0	0	0	0	0	0	/home/dhl_ec/bnelissen/Slides/CD3_manuscript/CD3_slides/AAA295.CD3/AAA295.CD3.run1	255	0.7	0.06	0.7	0.06	-6.99195663617	-12.1409149602	9.38887511025	0.352073456757
0.0	10527.0	0.0	805.0	10527.0	4000000.0	0.0	1.0	2.71	1.86	1.08	0.0600000000001	6.23	0.35	0.85	0.21	5.98	0.13	2.04	1.51	0.35	AAA295.CD3.X12.Y1.tile.tissue.png	37	1	2000	37	f48e69be57e1d2bf86b258fa6c9acdb4	0	0	0	0	0	0	0	0	0	0	0	0	0	/home/dhl_ec/bnelissen/Slides/CD3_manuscript/CD3_slides/AAA295.CD3/AAA295.CD3.run1	255	0.7	0.06	0.7	0.06	-8.46149074042	-12.0705189247	8.50311626148	0.750281266479
0.0	393500.0	0.0	9984.0	393500.0	4000000.0	0.0	18.0	1.83	1.6	1.11	0.05	7.32	0.36	0.79	0.19	6.24	0.15	3.28	2.3	0.57	AAA295.CD3.X12.Y13.tile.tissue.png	38	1	2000	38	3c1487540baad17c02b4c24a64a7d791	0	0	0	0	0	0	0	0	0	0	0	0	0	/home/dhl_ec/bnelissen/Slides/CD3_manuscript/CD3_slides/AAA295.CD3/AAA295.CD3.run1	255	0.7	0.06	0.7	0.06	-9.06806189436	-11.8266986624	2.08898224242	2.66265547559
68.0	2611925.0	41.0	20219.0	2611925.0	4000000.0	1.0	14.0	2.46	1.83	1.8	0.0799999999999	13.47	0.6	1.25	0.17	12.5	0.48	3.45	2.42	0.64	AAA295.CD3.X12.Y14.tile.tissue.png	39	1	2000	39	ae7f44a5e3d6383bb5e0558a27c55a5b	0	0	0	0	0	0	0	0	0	0	0	0	0	/home/dhl_ec/bnelissen/Slides/CD3_manuscript/CD3_slides/AAA295.CD3/AAA295.CD3.run1	255	0.7	0.06	0.7	0.06	-9.15810362004	-11.6735824857	1.65884434211	0.707570117187
0.0	3987869.0	0.0	8774.0	3987869.0	4000000.0	0.0	1.0	2.32	2.29	1.28	0.04	6.05	0.35	0.71	0.0500000000002	8.72	0.29	2.32	2.49	0.71	AAA295.CD3.X12.Y15.tile.tissue.png	40	1	2000	40	ae61d62ebece19c357f258dd952ab646	0	0	0	0	0	0	0	0	0	0	0	0	0	/home/dhl_ec/bnelissen/Slides/CD3_manuscript/CD3_slides/AAA295.CD3/AAA295.CD3.run1	255	0.7	0.06	0.7	0.06	-8.9128439822	-10.2450676356	1.21758172315	0.0726878654785
0.0	3882498.0	0.0	11923.0	3882498.0	4000000.0	0.0	2.0	2.59	2.89	1.12	0.05	6.36	0.37	0.72	0.0599999999999	8.74	0.49	3.62	2.35	0.66	AAA295.CD3.X12.Y16.tile.tissue.png	41	1	2000	41	a3deceeb3aaaa3cefe9aba092b2a9d01	0	0	0	0	0	0	0	0	0	0	0	0	0	/home/dhl_ec/bnelissen/Slides/CD3_manuscript/CD3_slides/AAA295.CD3/AAA295.CD3.run1	255	0.7	0.06	0.7	0.06	-6.32713584328	-10.1712712758	1.35472639007	0.070819026123
0.0	1352669.0	0.0	13377.0	1352669.0	4000000.0	0.0	2.0	0.94	1.05	1.1	0.0500000000002	6.47	0.36	0.78	0.16	6.25	0.18	2.22	1.53	0.4	AAA295.CD3.X12.Y17.tile.tissue.png	42	1	2000	42	0605db1d8d866a24091af1f1b324c59a	0	0	0	0	0	0	0	0	0	0	0	0	0	/home/dhl_ec/bnelissen/Slides/CD3_manuscript/CD3_slides/AAA295.CD3/AAA295.CD3.run1	255	0.7	0.06	0.7	0.06	0.0	-11.3859204942	1.68793492717	2.78970127148
0.0	2560.0	0.0	339.0	2560.0	4000000.0	0.0	1.0	0.71	1.35	1.12	0.0599999999999	6.18	0.64	1.46	0.35	8.32	0.21	3.11	2.33	0.61	AAA295.CD3.X12.Y3.tile.tissue.png	43	1	2000	43	73343259890aaa8a02a90ae9e7dbf20f	0	0	0	0	0	0	0	0	0	0	0	0	0	/home/dhl_ec/bnelissen/Slides/CD3_manuscript/CD3_slides/AAA295.CD3/AAA295.CD3.run1	255	0.7	0.06	0.7	0.06	0.0	-12.1252121906	9.34572296143	0.505793477631
1621.0	551623.0	1047.0	38406.0	551623.0	4000000.0	19.0	57.0	1.16	1.89	1.81	0.0899999999999	8.45	0.38	0.75	0.19	6.77	0.35	2.93	1.65	0.47	AAA295.CD3.X13.Y0.tile.tissue.png	44	1	2000	44	2ea4a761ea27a04733df7b6dc268b057	0	0	0	0	0	0	0	0	0	0	0	0	0	/home/dhl_ec/bnelissen/Slides/CD3_manuscript/CD3_slides/AAA295.CD3/AAA295.CD3.run1	255	0.7	0.06	0.7	0.06	-9.03022163319	-11.1064491431	1.96648792186	3.82257697656
6838.0	1445999.0	3145.0	54289.0	1445999.0	4000000.0	61.0	47.0	1.34	2.29	1.79	0.0900000000001	11.86	0.61	1.21	0.24	11.31	0.27	2.35	1.54	0.54	AAA295.CD3.X13.Y1.tile.tissue.png	45	1	2000	45	aa6157d1dc0dffbad2d6c3a9327d115f	0	0	0	0	0	0	0	0	0	0	0	0	0	/home/dhl_ec/bnelissen/Slides/CD3_manuscript/CD3_slides/AAA295.CD3/AAA295.CD3.run1	255	0.7	0.06	0.7	0.06	-8.93844510073	-10.2030439788	1.56889024658	1.79545504687
0.0	47606.0	0.0	4339.0	47606.0	4000000.0	0.0	8.0	0.96	1.71	1.11	0.0600000000002	6.78	0.57	1.55	0.33	8.23	0.22	3.21	2.33	0.72	AAA295.CD3.X13.Y13.tile.tissue.png	46	1	2000	46	2e0bb7a5da862eeafb5a3365b884a0e0	0	0	0	0	0	0	0	0	0	0	0	0	0	/home/dhl_ec/bnelissen/Slides/CD3_manuscript/CD3_slides/AAA295.CD3/AAA295.CD3.run1	255	0.7	0.06	0.7	0.06	0.0	-11.731939874	5.63926750305	2.20199957556
0.0	101508.0	0.0	8560.0	101508.0	4000000.0	0.0	15.0	1.83	2.59	1.15	0.0500000000002	7.2	0.36	0.84	0.21	5.83	0.14	2.13	1.53	0.78	AAA295.CD3.X13.Y14.tile.tissue.png	47	1	2000	47	a073ce683bdac1c0d2ba0f7597f02315	0	0	0	0	0	0	0	0	0	0	0	0	0	/home/dhl_ec/bnelissen/Slides/CD3_manuscript/CD3_slides/AAA295.CD3/AAA295.CD3.run1	255	0.7	0.06	0.7	0.06	0.0	-11.9975686065	4.8963095889	4.11667191748
113.0	1111352.0	69.0	22162.0	1111352.0	4000000.0	2.0	20.0	2.44	2.39	1.25	0.05	6.79	0.38	0.75	0.17	7.46	0.26	2.24	1.72	0.67	AAA295.CD3.X13.Y15.tile.tissue.png	48	1	2000	48	d01242b09940d454d3a59443933f94ae	0	0	0	0	0	0	0	0	0	0	0	0	0	/home/dhl_ec/bnelissen/Slides/CD3_manuscript/CD3_slides/AAA295.CD3/AAA295.CD3.run1	255	0.7	0.06	0.7	0.06	-9.32924543189	-12.0162895794	2.05648428978	1.04735044922
2008.0	3442042.0	947.0	7996.0	3442042.0	4000000.0	14.0	1.0	1.46	2.27	1.2	0.0500000000002	6.71	0.37	0.73	0.0799999999999	9.14	0.37	2.22	1.54	0.51	AAA295.CD3.X13.Y16.tile.tissue.png	49	1	2000	49	cde7becd617d417210577413eb95fffc	0	0	0	0	0	0	0	0	0	0	0	0	0	/home/dhl_ec/bnelissen/Slides/CD3_manuscript/CD3_slides/AAA295.CD3/AAA295.CD3.run1	255	0.7	0.06	0.7	0.06	-8.48954406761	-11.1857065909	0.93567596692	0.177726617187
0.0	3856272.0	0.0	8877.0	3856272.0	4000000.0	0.0	1.0	2.74	2.61	1.9	0.0699999999999	14.42	0.55	0.99	0.0599999999999	8.61	0.28	2.11	1.47	0.41	AAA295.CD3.X13.Y17.tile.tissue.png	50	1	2000	50	2d4d42c32d2811ed9e8c8cbc41661aed	0	0	0	0	0	0	0	0	0	0	0	0	0	/home/dhl_ec/bnelissen/Slides/CD3_manuscript/CD3_slides/AAA295.CD3/AAA295.CD3.run1	255	0.7	0.06	0.7	0.06	-8.15301259174	-11.6943333155	1.21843937139	0.226519125
0.0	726599.0	0.0	7127.0	726599.0	4000000.0	0.0	1.0	3.65	1.52	1.13	0.0600000000002	6.26	0.37	0.81	0.18	6.36	0.16	2.11	1.56	0.57	AAA295.CD3.X13.Y18.tile.tissue.png	51	1	2000	51	d3a610af37591d1686fc43b4578b6f8f	0	0	0	0	0	0	0	0	0	0	0	0	0	/home/dhl_ec/bnelissen/Slides/CD3_manuscript/CD3_slides/AAA295.CD3/AAA295.CD3.run1	255	0.7	0.06	0.7	0.06	-8.12077407229	-10.9571121562	1.68551370556	1.01666226611
587.0	452653.0	447.0	26048.0	452653.0	4000000.0	8.0	18.0	2.72	2.16	1.1	0.05	6.43	0.37	0.76	0.19	6.64	0.22	2.14	1.47	0.59	AAA295.CD3.X13.Y2.tile.tissue.png	52	1	2000	52	6757d186ba68cf1d64e94a0186a88be8	0	0	0	0	0	0	0	0	0	0	0	0	0	/home/dhl_ec/bnelissen/Slides/CD3_manuscript/CD3_slides/AAA295.CD3/AAA295.CD3.run1	255	0.7	0.06	0.7	0.06	-9.38189850667	-12.2217711697	4.59142278117	2.64801615234
298.0	479434.0	183.0	38841.0	479434.0	4000000.0	4.0	50.0	1.77	2.04	1.09	0.05	6.35	0.38	0.73	0.19	6.64	0.22	2.32	1.57	0.85	AAA295.CD3.X13.Y3.tile.tissue.png	53	1	2000	53	65cb763644d80595c7ce396bb8a5795f	0	0	0	0	0	0	0	0	0	0	0	0	0	/home/dhl_ec/bnelissen/Slides/CD3_manuscript/CD3_slides/AAA295.CD3/AAA295.CD3.run1	255	0.7	0.06	0.7	0.06	-9.17387798167	-10.6336044401	3.86863517291	2.23953558203
0.0	4456.0	0.0	486.0	4456.0	4000000.0	0.0	2.0	1.44	1.57	1.12	0.0599999999999	6.27	0.36	0.85	0.2	5.89	0.13	1.98	1.49	0.75	AAA295.CD3.X13.Y4.tile.tissue.png	54	1	2000	54	8a9e1ddd281e23edbaa6dd10f4928d1c	0	0	0	0	0	0	0	0	0	0	0	0	0	/home/dhl_ec/bnelissen/Slides/CD3_manuscript/CD3_slides/AAA295.CD3/AAA295.CD3.run1	255	0.7	0.06	0.7	0.06	-9.05451432351	-12.2127166437	6.69463952868	0.883511260437
2370.0	527583.0	1324.0	33467.0	527583.0	4000000.0	28.0	38.0	2.59	2.28	1.09	0.0500000000002	7.11	0.38	0.75	0.19	6.84	0.22	2.18	1.48	1.35	AAA295.CD3.X14.Y0.tile.tissue.png	55	1	2000	55	078329670472cd10859b44a47532c750	0	0	0	0	0	0	0	0	0	0	0	0	0	/home/dhl_ec/bnelissen/Slides/CD3_manuscript/CD3_slides/AAA295.CD3/AAA295.CD3.run1	255	0.7	0.06	0.7	0.06	-8.73751161428	-10.9915740796	1.74252175402	3.36050002734
1216.0	1166525.0	754.0	73818.0	1166525.0	4000000.0	15.0	89.0	2.81	2.22	1.83	0.0800000000002	6.54	0.39	0.72	0.16	7.15	0.25	2.32	1.49	0.42	AAA295.CD3.X14.Y1.tile.tissue.png	56	1	2000	56	447772c5b09c5c332ec7318ce15cb105	0	0	0	0	0	0	0	0	0	0	0	0	0	/home/dhl_ec/bnelissen/Slides/CD3_manuscript/CD3_slides/AAA295.CD3/AAA295.CD3.run1	255	0.7	0.06	0.7	0.06	-8.37406586957	-9.11626077834	1.28059564822	0.689924765625
0.0	94229.0	0.0	8631.0	94229.0	4000000.0	0.0	18.0	2.61	1.89	1.08	0.05	6.32	0.36	0.77	0.2	6.01	0.22	3.3	2.35	0.51	AAA295.CD3.X14.Y10.tile.tissue.png	57	1	2000	57	059f8b2eae33d821f8ea65ac8099c3ed	0	0	0	0	0	0	0	0	0	0	0	0	0	/home/dhl_ec/bnelissen/Slides/CD3_manuscript/CD3_slides/AAA295.CD3/AAA295.CD3.run1	255	0.7	0.06	0.7	0.06	-9.68317865519	-10.6375560167	3.57642615373	3.8404788833
131.0	1043650.0	72.0	26837.0	1043650.0	4000000.0	2.0	18.0	2.58	1.77	1.79	0.0800000000002	10.34	0.59	1.28	0.27	10.47	0.37	3.4	2.28	0.58	AAA295.CD3.X14.Y13.tile.tissue.png	58	1	2000	58	d0a543a97549cbd0b079415175737f2a	0	0	0	0	0	0	0	0	0	0	0	0	0	/home/dhl_ec/bnelissen/Slides/CD3_manuscript/CD3_slides/AAA295.CD3/AAA295.CD3.run1	255	0.7	0.06	0.7	0.06	-9.43432657345	-12.5178012895	4.32143275374	1.89730727344
0.0	18737.0	0.0	2049.0	18737.0	4000000.0	0.0	6.0	0.95	1.77	1.79	0.0799999999999	9.5	0.57	1.46	0.33	8.13	0.21	3.15	2.34	0.59	AAA295.CD3.X14.Y14.tile.tissue.png	59	1	2000	59	c34770c14b8a12a2b8249dadef53ebe2	0	0	0	0	0	0	0	0	0	0	0	0	0	/home/dhl_ec/bnelissen/Slides/CD3_manuscript/CD3_slides/AAA295.CD3/AAA295.CD3.run1	255	0.7	0.06	0.7	0.06	0.0	-11.7934559284	5.70204925415	2.83235486578
117.0	585669.0	52.0	36371.0	585669.0	4000000.0	2.0	39.0	0.98	1.44	1.8	0.0899999999999	10.11	0.61	1.27	0.29	9.89	0.35	3.44	2.31	0.67	AAA295.CD3.X14.Y15.tile.tissue.png	60	1	2000	60	5fbcca592dcded383d7241a8c03a45ad	0	0	0	0	0	0	0	0	0	0	0	0	0	/home/dhl_ec/bnelissen/Slides/CD3_manuscript/CD3_slides/AAA295.CD3/AAA295.CD3.run1	255	0.7	0.06	0.7	0.06	-9.52974307014	-12.1670954027	5.34350324839	2.25365446094
1204.0	952093.0	596.0	28900.0	952093.0	4000000.0	15.0	18.0	1.99	1.78	1.12	0.04	6.62	0.38	0.74	0.18	6.99	0.24	2.21	1.5	1.31	AAA295.CD3.X14.Y16.tile.tissue.png	61	1	2000	61	72aebf6d98b5c6418c78e70f5ddc58b7	0	0	0	0	0	0	0	0	0	0	0	0	0	/home/dhl_ec/bnelissen/Slides/CD3_manuscript/CD3_slides/AAA295.CD3/AAA295.CD3.run1	255	0.7	0.06	0.7	0.06	-9.5354126003	-12.4067050849	4.67643028353	1.1437344375
3466.0	3569896.0	1170.0	8087.0	3569896.0	4000000.0	23.0	1.0	1.16	1.53	1.79	0.0699999999999	9.74	0.57	1.19	0.11	13.34	0.54	3.39	2.3	1.05	AAA295.CD3.X14.Y17.tile.tissue.png	62	1	2000	62	37c03e5c958adb502dea1d1360f5b3c3	0	0	0	0	0	0	0	0	0	0	0	0	0	/home/dhl_ec/bnelissen/Slides/CD3_manuscript/CD3_slides/AAA295.CD3/AAA295.CD3.run1	255	0.7	0.06	0.7	0.06	-8.80503228496	-11.5141013133	0.946320421127	0.226476804688
0.0	3765537.0	0.0	9943.0	3765537.0	4000000.0	0.0	1.0	1.4	3.2	1.19	0.0500000000002	6.38	0.38	0.74	0.0599999999999	8.04	0.29	2.26	1.61	0.42	AAA295.CD3.X14.Y18.tile.tissue.png	63	1	2000	63	e7fa1fc69025106e263fa3f47dfb66e5	0	0	0	0	0	0	0	0	0	0	0	0	0	/home/dhl_ec/bnelissen/Slides/CD3_manuscript/CD3_slides/AAA295.CD3/AAA295.CD3.run1	255	0.7	0.06	0.7	0.06	0.0	-11.7564274957	1.30726387764	0.501739140625
0.0	204765.0	0.0	5436.0	204765.0	4000000.0	0.0	5.0	1.23	2.43	1.17	0.05	6.54	0.57	1.47	0.35	8.75	0.23	3.41	1.52	0.57	AAA295.CD3.X14.Y19.tile.tissue.png	64	1	2000	64	0d63d53781142bd12a1faa5e41239cf5	0	0	0	0	0	0	0	0	0	0	0	0	0	/home/dhl_ec/bnelissen/Slides/CD3_manuscript/CD3_slides/AAA295.CD3/AAA295.CD3.run1	255	0.7	0.06	0.7	0.06	0.0	-10.8009615555	1.52558664811	1.42952892456
2353.0	1545831.0	2177.0	58496.0	1545831.0	4000000.0	38.0	38.0	1.14	1.73	1.86	0.0799999999999	11.87	0.68	1.37	0.25	12.23	0.46	3.92	2.57	0.7	AAA295.CD3.X14.Y2.tile.tissue.png	65	1	2000	65	b02354b93b1bb67558164e8ace6590b6	0	0	0	0	0	0	0	0	0	0	0	0	0	/home/dhl_ec/bnelissen/Slides/CD3_manuscript/CD3_slides/AAA295.CD3/AAA295.CD3.run1	255	0.7	0.06	0.7	0.06	-9.36949859535	-11.8005322947	4.16656723263	1.532454625
1026.0	718865.0	496.0	43342.0	718865.0	4000000.0	13.0	44.0	1.18	1.78	1.1	0.05	6.86	0.61	1.27	0.29	10.21	0.4	3.63	2.43	0.62	AAA295.CD3.X14.Y3.tile.tissue.png	66	1	2000	66	4f786bbb3c9f3fc6bdaf6a309713f0f5	0	0	0	0	0	0	0	0	0	0	0	0	0	/home/dhl_ec/bnelissen/Slides/CD3_manuscript/CD3_slides/AAA295.CD3/AAA295.CD3.run1	255	0.7	0.06	0.7	0.06	-9.24845608584	-11.4279284657	4.22481794642	2.59332674609
0.0	145152.0	0.0	13315.0	145152.0	4000000.0	0.0	18.0	1.55	2.38	1.8	0.0900000000001	7.45	0.37	1.38	0.34	8.47	0.23	3.28	2.41	0.63	AAA295.CD3.X14.Y9.tile.tissue.png	67	1	2000	67	3d0e82c95478fc964c28ef230b8502c3	0	0	0	0	0	0	0	0	0	0	0	0	0	/home/dhl_ec/bnelissen/Slides/CD3_manuscript/CD3_slides/AAA295.CD3/AAA295.CD3.run1	255	0.7	0.06	0.7	0.06	0.0	-11.4391872795	3.17007473201	6.45761399182
297.0	17780.0	212.0	1898.0	17780.0	4000000.0	5.0	1.0	1.12	1.73	1.1	0.0599999999999	6.21	0.36	0.85	0.2	6.27	0.2	3.4	2.33	0.54	AAA295.CD3.X15.Y0.tile.tissue.png	68	1	2000	68	990cdc4b56ec8e1473525941471a43e5	0	0	0	0	0	0	0	0	0	0	0	0	0	/home/dhl_ec/bnelissen/Slides/CD3_manuscript/CD3_slides/AAA295.CD3/AAA295.CD3.run1	255	0.7	0.06	0.7	0.06	-9.54634499927	-12.2194439703	7.1077136121	0.972268712646
2006.0	616058.0	1151.0	44183.0	616058.0	4000000.0	23.0	63.0	0.95	1.03	1.12	0.05	6.67	0.39	0.73	0.19	6.71	0.23	2.27	2.18	0.62	AAA295.CD3.X15.Y1.tile.tissue.png	69	1	2000	69	881054b9c6f657f3985e2d1b1ec73c8f	0	0	0	0	0	0	0	0	0	0	0	0	0	/home/dhl_ec/bnelissen/Slides/CD3_manuscript/CD3_slides/AAA295.CD3/AAA295.CD3.run1	255	0.7	0.06	0.7	0.06	-8.62690982197	-9.92763331799	1.39331652305	2.25430025781
0.0	16594.0	0.0	1669.0	16594.0	4000000.0	0.0	5.0	0.65	0.87	1.06	0.0599999999999	6.24	0.36	0.85	0.2	5.84	0.13	2.01	1.47	0.35	AAA295.CD3.X15.Y10.tile.tissue.png	70	1	2000	70	69ad0ff15162631ff171997f9c7dca1d	0	0	0	0	0	0	0	0	0	0	0	0	0	/home/dhl_ec/bnelissen/Slides/CD3_manuscript/CD3_slides/AAA295.CD3/AAA295.CD3.run1	255	0.7	0.06	0.7	0.06	-6.83806774472	-11.3224993246	3.04046572745	0.405807861542
0.0	235091.0	0.0	16968.0	235091.0	4000000.0	0.0	29.0	1.78	2.23	1.23	0.0799999999999	10.12	0.63	1.42	0.32	9.42	0.25	3.47	2.43	0.67	AAA295.CD3.X15.Y13.tile.tissue.png	71	1	2000	71	a6042dab9d4928e64ce218ba086cce7f	0	0	0	0	0	0	0	0	0	0	0	0	0	/home/dhl_ec/bnelissen/Slides/CD3_manuscript/CD3_slides/AAA295.CD3/AAA295.CD3.run1	255	0.7	0.06	0.7	0.06	-9.45650167076	-12.3147742635	4.80694928297	2.92613437402
0.0	300847.0	0.0	20853.0	300847.0	4000000.0	0.0	25.0	1.01	1.71	1.78	0.0799999999999	11.65	0.58	1.4	0.31	6.81	0.24	3.48	2.29	0.57	AAA295.CD3.X15.Y14.tile.tissue.png	72	1	2000	72	506fdff5a707b2d03a45829b5fdd86ac	0	0	0	0	0	0	0	0	0	0	0	0	0	/home/dhl_ec/bnelissen/Slides/CD3_manuscript/CD3_slides/AAA295.CD3/AAA295.CD3.run1	255	0.7	0.06	0.7	0.06	-9.36704405684	-12.1048860906	4.5551160981	3.9429209082
0.0	48986.0	0.0	5620.0	48986.0	4000000.0	0.0	12.0	1.0	1.29	1.1	0.0599999999999	6.66	0.57	1.38	0.32	8.91	0.22	3.3	2.29	0.56	AAA295.CD3.X15.Y15.tile.tissue.png	73	1	2000	73	5680d46563114e17849b3aa56d34e3a4	0	0	0	0	0	0	0	0	0	0	0	0	0	/home/dhl_ec/bnelissen/Slides/CD3_manuscript/CD3_slides/AAA295.CD3/AAA295.CD3.run1	255	0.7	0.06	0.7	0.06	-8.88036043396	-11.9161359444	5.06217392101	3.58228282251
3113.0	1150418.0	1541.0	51852.0	1150418.0	4000000.0	37.0	37.0	1.64	2.4	1.81	0.0699999999997	10.67	0.61	1.27	0.28	11.2	0.43	3.71	2.3	0.62	AAA295.CD3.X15.Y16.tile.tissue.png	74	1	2000	74	e72c3eecbfbb342fa2a13e20ac34f8b6	0	0	0	0	0	0	0	0	0	0	0	0	0	/home/dhl_ec/bnelissen/Slides/CD3_manuscript/CD3_slides/AAA295.CD3/AAA295.CD3.run1	255	0.7	0.06	0.7	0.06	-9.82615754551	-12.5275659086	5.44317384029	1.38019782813
14578.0	2422415.0	6788.0	26535.0	2422415.0	4000000.0	160.0	7.0	1.03	1.46	1.46	0.04	6.65	0.39	0.75	0.12	8.49	0.31	2.25	1.52	0.42	AAA295.CD3.X15.Y17.tile.tissue.png	75	1	2000	75	81118614c1dbea6c11650a9191ff0257	0	0	0	0	0	0	0	0	0	0	0	0	0	/home/dhl_ec/bnelissen/Slides/CD3_manuscript/CD3_slides/AAA295.CD3/AAA295.CD3.run1	255	0.7	0.06	0.7	0.06	-9.50041274547	-12.2832622345	2.91719533915	0.72538575
0.0	4000000.0	0.0	7996.0	4000000.0	4000000.0	0.0	1.0	0.83	1.35	1.09	0.0499999999997	6.33	0.3	0.73	0.0499999999997	9.05	0.29	2.18	1.54	0.57	AAA295.CD3.X15.Y18.tile.tissue.png	76	1	2000	76	e17b640c025da5c00f5e7b7c81a14dc9	0	0	0	0	0	0	0	0	0	0	0	0	0	/home/dhl_ec/bnelissen/Slides/CD3_manuscript/CD3_slides/AAA295.CD3/AAA295.CD3.run1	255	0.7	0.06	0.7	0.06	-8.33005982843	-11.9788015257	0.705321261751	0.14296815274
0.0	1171464.0	0.0	5858.0	1171464.0	4000000.0	0.0	1.0	1.02	1.69	1.13	0.0500000000002	6.64	0.37	0.82	0.16	7.01	0.18	2.11	1.53	0.74	AAA295.CD3.X15.Y19.tile.tissue.png	77	1	2000	77	bab7423d07799aa45f80f61a29b38c34	0	0	0	0	0	0	0	0	0	0	0	0	0	/home/dhl_ec/bnelissen/Slides/CD3_manuscript/CD3_slides/AAA295.CD3/AAA295.CD3.run1	255	0.7	0.06	0.7	0.06	-6.34721904645	-10.3978724516	0.34490952981	1.07304738135
2206.0	1155925.0	1168.0	61548.0	1155925.0	4000000.0	24.0	86.0	2.67	2.84	1.21	0.0500000000002	7.31	0.41	0.73	0.17	7.55	0.26	2.35	1.53	1.22	AAA295.CD3.X15.Y2.tile.tissue.png	78	1	2000	78	eab1dd8a0a9e1a363a342e35269815e2	0	0	0	0	0	0	0	0	0	0	0	0	0	/home/dhl_ec/bnelissen/Slides/CD3_manuscript/CD3_slides/AAA295.CD3/AAA295.CD3.run1	255	0.7	0.06	0.7	0.06	-9.37344927628	-9.666386593	3.77968956069	0.463255960937
694.0	608658.0	617.0	33592.0	608658.0	4000000.0	11.0	23.0	1.96	2.01	1.13	0.0500000000002	6.61	0.38	0.76	0.19	6.69	0.23	2.17	1.51	1.16	AAA295.CD3.X15.Y3.tile.tissue.png	79	1	2000	79	f1278f48aca0ed0f31ba971c3772a172	0	0	0	0	0	0	0	0	0	0	0	0	0	/home/dhl_ec/bnelissen/Slides/CD3_manuscript/CD3_slides/AAA295.CD3/AAA295.CD3.run1	255	0.7	0.06	0.7	0.06	-9.31077727524	-11.9018536156	4.42196432603	4.29401305859
417.0	59431.0	297.0	4553.0	59431.0	4000000.0	6.0	2.0	2.26	2.56	1.78	0.0799999999999	9.69	0.57	1.58	0.32	6.45	0.21	2.28	1.58	0.54	AAA295.CD3.X16.Y1.tile.tissue.png	80	1	2000	80	17e0d1a7583c7da48723e5c72994e6b5	0	0	0	0	0	0	0	0	0	0	0	0	0	/home/dhl_ec/bnelissen/Slides/CD3_manuscript/CD3_slides/AAA295.CD3/AAA295.CD3.run1	255	0.7	0.06	0.7	0.06	-9.59550636102	-12.3000675863	6.40559113823	1.75396564502
1943.0	1038372.0	840.0	35167.0	1038372.0	4000000.0	17.0	31.0	1.87	2.11	1.8	0.0900000000001	10.15	0.6	1.27	0.27	10.41	0.37	3.38	2.46	1.17	AAA295.CD3.X16.Y13.tile.tissue.png	81	1	2000	81	2e765eedd2262bb427b9b6a46825aeaa	0	0	0	0	0	0	0	0	0	0	0	0	0	/home/dhl_ec/bnelissen/Slides/CD3_manuscript/CD3_slides/AAA295.CD3/AAA295.CD3.run1	255	0.7	0.06	0.7	0.06	-9.98725725023	-12.5318249478	5.07651164591	1.80292833594
251.0	1596412.0	156.0	52714.0	1596412.0	4000000.0	4.0	34.0	3.64	1.79	1.07	0.0400000000004	6.92	0.39	0.76	0.14	7.44	0.26	2.26	2.37	0.63	AAA295.CD3.X16.Y14.tile.tissue.png	82	1	2000	82	7846b51de923c729f73e19ff4434eeac	0	0	0	0	0	0	0	0	0	0	0	0	0	/home/dhl_ec/bnelissen/Slides/CD3_manuscript/CD3_slides/AAA295.CD3/AAA295.CD3.run1	255	0.7	0.06	0.7	0.06	-9.67742717933	-12.364922665	5.15003161784	1.26897636719
672.0	793367.0	393.0	47487.0	793367.0	4000000.0	10.0	64.0	3.14	2.5	1.77	0.0699999999997	10.05	0.59	1.25	0.28	10.04	0.36	3.48	2.31	0.61	AAA295.CD3.X16.Y15.tile.tissue.png	83	1	2000	83	a7ebe8585605b6d17158767cb175289b	0	0	0	0	0	0	0	0	0	0	0	0	0	/home/dhl_ec/bnelissen/Slides/CD3_manuscript/CD3_slides/AAA295.CD3/AAA295.CD3.run1	255	0.7	0.06	0.7	0.06	-9.80403038698	-12.3868514867	4.66631088327	1.60942910547
258.0	520974.0	137.0	28721.0	520974.0	4000000.0	4.0	41.0	3.18	2.66	1.78	0.0700000000002	10.65	0.58	1.1	0.3	9.64	0.34	3.4	2.28	0.6	AAA295.CD3.X16.Y16.tile.tissue.png	84	1	2000	84	8100994cbe5e9b0a877f390616dab0a8	0	0	0	0	0	0	0	0	0	0	0	0	0	/home/dhl_ec/bnelissen/Slides/CD3_manuscript/CD3_slides/AAA295.CD3/AAA295.CD3.run1	255	0.7	0.06	0.7	0.06	-9.65947954542	-12.4418045861	4.53127695674	1.84868974609
6760.0	2359707.0	3490.0	48159.0	2359707.0	4000000.0	89.0	18.0	1.2	1.13	1.2	0.04	7.24	0.39	0.75	0.12	8.58	0.3	2.29	1.53	0.42	AAA295.CD3.X16.Y17.tile.tissue.png	85	1	2000	85	d65700fd27d53e12d34d7f14c9a974e2	0	0	0	0	0	0	0	0	0	0	0	0	0	/home/dhl_ec/bnelissen/Slides/CD3_manuscript/CD3_slides/AAA295.CD3/AAA295.CD3.run1	255	0.7	0.06	0.7	0.06	-10.0593978091	-12.4745682522	5.48253131482	0.94889815625
576.0	3730603.0	277.0	11097.0	3730603.0	4000000.0	8.0	1.0	0.98	1.23	1.11	0.0499999999997	6.39	0.37	0.74	0.0700000000002	9.21	0.35	2.13	1.47	0.41	AAA295.CD3.X16.Y18.tile.tissue.png	86	1	2000	86	4acefe68727bda737de55b423a8e4b59	0	0	0	0	0	0	0	0	0	0	0	0	0	/home/dhl_ec/bnelissen/Slides/CD3_manuscript/CD3_slides/AAA295.CD3/AAA295.CD3.run1	255	0.7	0.06	0.7	0.06	-8.82096459453	-12.1726961429	0.747466645802	0.289065601562
0.0	8090.0	0.0	641.0	8090.0	4000000.0	0.0	2.0	0.7	1.06	1.14	0.0599999999999	6.38	0.37	0.85	0.22	6.04	0.13	2.05	1.51	0.35	AAA295.CD3.X16.Y19.tile.tissue.png	87	1	2000	87	888230ceb277bc7bf423d3ac92c2431c	0	0	0	0	0	0	0	0	0	0	0	0	0	/home/dhl_ec/bnelissen/Slides/CD3_manuscript/CD3_slides/AAA295.CD3/AAA295.CD3.run1	255	0.7	0.06	0.7	0.06	-7.86909644713	-10.8943620829	1.3767476711	2.28137832474
481.0	225352.0	333.0	12330.0	225352.0	4000000.0	5.0	13.0	2.12	2.72	1.1	0.0599999999999	6.61	0.36	0.81	0.21	6.82	0.22	2.2	1.52	0.37	AAA295.CD3.X16.Y2.tile.tissue.png	88	1	2000	88	024770772e7573cab3fd22d8c41adaae	0	0	0	0	0	0	0	0	0	0	0	0	0	/home/dhl_ec/bnelissen/Slides/CD3_manuscript/CD3_slides/AAA295.CD3/AAA295.CD3.run1	255	0.7	0.06	0.7	0.06	-9.52069118528	-12.3530981736	4.74841425191	2.65922068066
0.0	14448.0	0.0	1232.0	14448.0	4000000.0	0.0	2.0	3.39	1.72	1.18	0.0599999999999	6.55	0.37	0.89	0.21	6.18	0.14	2.05	1.55	0.34	AAA295.CD3.X16.Y3.tile.tissue.png	89	1	2000	89	38694a09beddec0d6fe08293fc698943	0	0	0	0	0	0	0	0	0	0	0	0	0	/home/dhl_ec/bnelissen/Slides/CD3_manuscript/CD3_slides/AAA295.CD3/AAA295.CD3.run1	255	0.7	0.06	0.7	0.06	-8.91201893402	-12.0133649834	6.53449175489	0.825320241882
275.0	1136010.0	148.0	13888.0	1136010.0	4000000.0	3.0	8.0	2.24	1.82	1.78	0.0899999999997	10.19	0.58	1.29	0.25	10.13	0.29	2.09	1.48	0.37	AAA295.CD3.X17.Y13.tile.tissue.png	90	1	2000	90	5237987b3cf40f1d76bac35353dc1536	0	0	0	0	0	0	0	0	0	0	0	0	0	/home/dhl_ec/bnelissen/Slides/CD3_manuscript/CD3_slides/AAA295.CD3/AAA295.CD3.run1	255	0.7	0.06	0.7	0.06	-9.47232649736	-12.4436119424	5.6337473149	1.60570877344
1186.0	1929947.0	643.0	70564.0	1929947.0	4000000.0	16.0	43.0	2.79	1.29	1.18	0.0499999999997	6.89	0.4	0.74	0.14	7.79	0.28	2.27	1.48	0.41	AAA295.CD3.X17.Y14.tile.tissue.png	91	1	2000	91	caeb8d0d806a7fc476b5a814c5116451	0	0	0	0	0	0	0	0	0	0	0	0	0	/home/dhl_ec/bnelissen/Slides/CD3_manuscript/CD3_slides/AAA295.CD3/AAA295.CD3.run1	255	0.7	0.06	0.7	0.06	-9.83710630739	-12.3096314855	4.67361966658	1.09293505469
2813.0	1997739.0	1412.0	55265.0	1997739.0	4000000.0	37.0	23.0	3.39	2.23	1.11	0.0499999999997	7.1	0.38	0.72	0.13	7.94	0.429999999999	2.24	1.48	0.53	AAA295.CD3.X17.Y15.tile.tissue.png	92	1	2000	92	8e6e62a62d6f68193e42773f94890eb6	0	0	0	0	0	0	0	0	0	0	0	0	0	/home/dhl_ec/bnelissen/Slides/CD3_manuscript/CD3_slides/AAA295.CD3/AAA295.CD3.run1	255	0.7	0.06	0.7	0.06	-9.92709009949	-12.3688005014	5.13415514842	1.07906928125
1529.0	2727565.0	832.0	33689.0	2727565.0	4000000.0	23.0	12.0	2.47	1.5	1.08	0.0499999999997	7.57	0.37	0.73	0.0999999999999	8.47	0.31	2.18	1.47	0.41	AAA295.CD3.X17.Y16.tile.tissue.png	93	1	2000	93	9c5c970df96d00716037e5e08fa312b8	0	0	0	0	0	0	0	0	0	0	0	0	0	/home/dhl_ec/bnelissen/Slides/CD3_manuscript/CD3_slides/AAA295.CD3/AAA295.CD3.run1	255	0.7	0.06	0.7	0.06	-9.97588721841	-12.4645874225	5.43260283934	0.983689585937
3693.0	2192773.0	1840.0	45877.0	2192773.0	4000000.0	45.0	33.0	1.49	1.48	1.79	0.0700000000002	10.67	0.6	1.23	0.2	11.65	0.45	3.45	1.72	0.61	AAA295.CD3.X17.Y17.tile.tissue.png	94	1	2000	94	a989d9ad4fec7a59f32e6710d4fbf677	0	0	0	0	0	0	0	0	0	0	0	0	0	/home/dhl_ec/bnelissen/Slides/CD3_manuscript/CD3_slides/AAA295.CD3/AAA295.CD3.run1	255	0.7	0.06	0.7	0.06	-9.9589576336	-12.3529251034	5.38259254682	0.952053132813
5548.0	2846199.0	2828.0	19890.0	2846199.0	4000000.0	77.0	2.0	1.01	1.56	1.81	0.0699999999997	9.74	0.59	1.2	0.15	12.35	0.49	3.34	2.3	0.61	AAA295.CD3.X17.Y18.tile.tissue.png	95	1	2000	95	58954a92a186117ce49ac2a9da072188	0	0	0	0	0	0	0	0	0	0	0	0	0	/home/dhl_ec/bnelissen/Slides/CD3_manuscript/CD3_slides/AAA295.CD3/AAA295.CD3.run1	255	0.7	0.06	0.7	0.06	-9.19726977859	-12.3152176573	1.85769028268	0.65131953125
0.0	0.0	0.0	0.0	0.0	4000000.0	0.0	0.0	0.91	1.7	1.81	0.0799999999999	8.28	0.48	1.41	0.32	6.73	0.21	3.01	2.31	0.55	AAA295.CD3.X17.Y19.tile.tissue.png	96	1	2000	96	011f9b472fb4600b68d20a847ea077dc	0	0	0	0	0	0	0	0	0	0	0	0	0	/home/dhl_ec/bnelissen/Slides/CD3_manuscript/CD3_slides/AAA295.CD3/AAA295.CD3.run1	255	1.0	0.06	1.0	0.06	0.0	0.0	0.0	6.114302
0.0	32747.0	0.0	1058.0	32747.0	4000000.0	0.0	1.0	1.15	2.43	1.8	0.0900000000001	9.56	0.58	1.42	0.33	8.1	0.22	3.15	2.3	0.54	AAA295.CD3.X18.Y13.tile.tissue.png	97	1	2000	97	fad60f78fbbbe7c76dccf27d7af4f130	0	0	0	0	0	0	0	0	0	0	0	0	0	/home/dhl_ec/bnelissen/Slides/CD3_manuscript/CD3_slides/AAA295.CD3/AAA295.CD3.run1	255	0.7	0.06	0.7	0.06	0.0	-11.4989933068	1.49376696243	0.703779736145
255.0	892017.0	138.0	39950.0	892017.0	4000000.0	4.0	37.0	1.25	3.66	1.78	0.0899999999997	10.93	0.59	1.24	0.27	10.2	0.36	3.46	2.3	1.75	AAA295.CD3.X18.Y14.tile.tissue.png	98	1	2000	98	1f40e8a16902ca793292919e5cd95b6e	0	0	0	0	0	0	0	0	0	0	0	0	0	/home/dhl_ec/bnelissen/Slides/CD3_manuscript/CD3_slides/AAA295.CD3/AAA295.CD3.run1	255	0.7	0.06	0.7	0.06	-9.53271486811	-12.4971410075	4.96752734034	1.72092266406
3451.0	2239933.0	1752.0	42665.0	2239933.0	4000000.0	43.0	27.0	1.72	1.45	1.78	0.0799999999999	10.82	0.61	1.22	0.19	11.74	0.47	3.46	2.3	1.47	AAA295.CD3.X18.Y15.tile.tissue.png	99	1	2000	99	7c99bad8ee54af58e7f47c392beaa5b4	0	0	0	0	0	0	0	0	0	0	0	0	0	/home/dhl_ec/bnelissen/Slides/CD3_manuscript/CD3_slides/AAA295.CD3/AAA295.CD3.run1	255	0.7	0.06	0.7	0.06	-9.94618614199	-12.4239537875	5.10794426967	0.899532125
2211.0	2333046.0	1146.0	40646.0	2333046.0	4000000.0	31.0	25.0	1.98	1.54	1.8	0.0799999999999	10.43	0.59	1.23	0.19	11.99	0.46	3.45	2.29	0.64	AAA295.CD3.X18.Y16.tile.tissue.png	100	1	2000	100	f71a171ff183875ab740403e46452e3e	0	0	0	0	0	0	0	0	0	0	0	0	0	/home/dhl_ec/bnelissen/Slides/CD3_manuscript/CD3_slides/AAA295.CD3/AAA295.CD3.run1	255	0.7	0.06	0.7	0.06	-9.86496008191	-12.4497349598	5.21792386261	0.964943117188
2246.0	1609069.0	1072.0	47994.0	1609069.0	4000000.0	26.0	41.0	2.37	2.03	1.8	0.0699999999997	10.64	0.61	1.22	0.24	11.08	0.41	3.5	2.3	0.63	AAA295.CD3.X18.Y17.tile.tissue.png	101	1	2000	101	5c243fa851a6a0c35265af0256150b6f	0	0	0	0	0	0	0	0	0	0	0	0	0	/home/dhl_ec/bnelissen/Slides/CD3_manuscript/CD3_slides/AAA295.CD3/AAA295.CD3.run1	255	0.7	0.06	0.7	0.06	-9.96613860724	-12.3524058849	5.22528813778	0.967362320313
4706.0	2790487.0	2142.0	27068.0	2790487.0	4000000.0	51.0	12.0	3.53	3.31	1.78	0.0700000000002	9.72	0.6	1.21	0.16	12.36	0.49	3.37	2.3	0.62	AAA295.CD3.X18.Y18.tile.tissue.png	102	1	2000	102	d1863016be70591d92ef6ad821dc63af	0	0	0	0	0	0	0	0	0	0	0	0	0	/home/dhl_ec/bnelissen/Slides/CD3_manuscript/CD3_slides/AAA295.CD3/AAA295.CD3.run1	255	0.7	0.06	0.7	0.06	-9.19887365523	-12.0325493644	1.69105378065	0.58063859375
0.0	91774.0	0.0	3250.0	91774.0	4000000.0	0.0	2.0	1.1	1.41	1.81	0.1	9.87	0.57	1.38	0.32	8.12	0.22	3.15	2.28	0.55	AAA295.CD3.X18.Y19.tile.tissue.png	103	1	2000	103	5851bc1f01a2ccc2769a830d031dcbec	0	0	0	0	0	0	0	0	0	0	0	0	0	/home/dhl_ec/bnelissen/Slides/CD3_manuscript/CD3_slides/AAA295.CD3/AAA295.CD3.run1	255	0.7	0.06	0.7	0.06	0.0	-11.2979799019	2.64534021755	2.04421642017
0.0	546086.0	0.0	16130.0	546086.0	4000000.0	0.0	4.0	1.48	3.05	1.78	0.0899999999997	10.13	0.58	1.37	0.29	9.37	0.25	3.26	2.29	0.57	AAA295.CD3.X19.Y14.tile.tissue.png	104	1	2000	104	a10e24b39d8d838b96274f65e6846088	0	0	0	0	0	0	0	0	0	0	0	0	0	/home/dhl_ec/bnelissen/Slides/CD3_manuscript/CD3_slides/AAA295.CD3/AAA295.CD3.run1	255	0.7	0.06	0.7	0.06	-9.40767542207	-12.3571527893	4.56229142397	1.37353677734
449.0	696593.0	214.0	36083.0	696593.0	4000000.0	5.0	45.0	1.33	1.92	1.78	0.0900000000001	9.99	0.61	1.38	0.33	10.49	0.35	3.42	2.28	0.59	AAA295.CD3.X19.Y15.tile.tissue.png	105	1	2000	105	7cfcbc1ca2a88a14e3ac6fff41729474	0	0	0	0	0	0	0	0	0	0	0	0	0	/home/dhl_ec/bnelissen/Slides/CD3_manuscript/CD3_slides/AAA295.CD3/AAA295.CD3.run1	255	0.7	0.06	0.7	0.06	-9.83806771263	-12.4718110238	4.75635465783	2.17905710937
4008.0	1331762.0	1821.0	52627.0	1331762.0	4000000.0	39.0	51.0	1.79	2.17	1.8	0.0700000000002	10.46	0.61	0.75	0.17	7.47	0.26	2.34	1.52	0.41	AAA295.CD3.X19.Y16.tile.tissue.png	106	1	2000	106	ea7c3038d72fc3893b1af6c0a45cf758	0	0	0	0	0	0	0	0	0	0	0	0	0	/home/dhl_ec/bnelissen/Slides/CD3_manuscript/CD3_slides/AAA295.CD3/AAA295.CD3.run1	255	0.7	0.06	0.7	0.06	-9.9744123821	-12.553786289	5.78992656063	1.31051871875
2818.0	2391958.0	1463.0	48323.0	2391958.0	4000000.0	41.0	21.0	0.99	1.25	1.78	0.0699999999997	10.58	0.62	1.24	0.18	12.3	0.46	3.61	2.29	0.64	AAA295.CD3.X19.Y17.tile.tissue.png	107	1	2000	107	47e377c6d9a07adfcd36beb0b1767646	0	0	0	0	0	0	0	0	0	0	0	0	0	/home/dhl_ec/bnelissen/Slides/CD3_manuscript/CD3_slides/AAA295.CD3/AAA295.CD3.run1	255	0.7	0.06	0.7	0.06	-9.96228019534	-12.3100377556	4.71996839898	0.802931515625
1332.0	3541130.0	666.0	18876.0	3541130.0	4000000.0	16.0	6.0	1.11	1.43	1.8	0.0799999999999	8.02	0.37	0.71	0.0699999999997	8.96	0.54	3.36	2.31	0.63	AAA295.CD3.X19.Y18.tile.tissue.png	108	1	2000	108	de6e234b9eb904e745908cb5d3737a27	0	0	0	0	0	0	0	0	0	0	0	0	0	/home/dhl_ec/bnelissen/Slides/CD3_manuscript/CD3_slides/AAA295.CD3/AAA295.CD3.run1	255	0.7	0.06	0.7	0.06	-9.08985273745	-11.9348349351	1.30814251958	0.277004679687
0.0	470120.0	0.0	5749.0	470120.0	4000000.0	0.0	2.0	0.72	1.72	1.08	0.0500000000002	6.31	0.36	0.8	0.19	6.19	0.15	2.01	1.49	0.35	AAA295.CD3.X19.Y19.tile.tissue.png	109	1	2000	109	fca567b16c7e143e35971a757edaa149	0	0	0	0	0	0	0	0	0	0	0	0	0	/home/dhl_ec/bnelissen/Slides/CD3_manuscript/CD3_slides/AAA295.CD3/AAA295.CD3.run1	255	0.7	0.06	0.7	0.06	-7.71793688147	-11.400670073	0.942105711674	1.0832214082
128.0	2318734.0	50.0	86243.0	2318734.0	4000000.0	1.0	40.0	2.7	1.59	1.16	0.0499999999997	6.32	0.64	1.21	0.19	12.8	0.5	3.53	2.25	0.67	AAA295.CD3.X2.Y10.tile.tissue.png	110	1	2000	110	20172c3d6ea1d396b6b80ca653cf5d9f	0	0	0	0	0	0	0	0	0	0	0	0	0	/home/dhl_ec/bnelissen/Slides/CD3_manuscript/CD3_slides/AAA295.CD3/AAA295.CD3.run1	255	0.7	0.06	0.7	0.06	-7.95077955817	-10.6225055845	0.47957194268	0.0455692197266
422.0	1516305.0	146.0	68460.0	1516305.0	4000000.0	2.0	62.0	1.09	1.58	1.06	0.04	6.35	0.62	1.2	0.23	10.83	0.4	3.52	2.26	0.42	AAA295.CD3.X2.Y11.tile.tissue.png	111	1	2000	111	45a8fbc6cab63a55a6c49447efd883da	0	0	0	0	0	0	0	0	0	0	0	0	0	/home/dhl_ec/bnelissen/Slides/CD3_manuscript/CD3_slides/AAA295.CD3/AAA295.CD3.run1	255	0.7	0.06	0.7	0.06	-8.33930001177	-10.4757734712	0.366872745028	0.0255490761719
361.0	1251483.0	144.0	56510.0	1251483.0	4000000.0	3.0	74.0	0.89	1.0	1.06	0.04	6.46	0.47	0.71	0.16	7.5	0.39	3.51	2.3	0.64	AAA295.CD3.X2.Y12.tile.tissue.png	112	1	2000	112	adb59f1ac00a177a6754cc6dee630c0c	0	0	0	0	0	0	0	0	0	0	0	0	0	/home/dhl_ec/bnelissen/Slides/CD3_manuscript/CD3_slides/AAA295.CD3/AAA295.CD3.run1	255	0.7	0.06	0.7	0.06	-8.80282711028	-9.29087887338	0.730556915316	0.0717810332031
45176.0	1186912.0	20433.0	35682.0	1186912.0	4000000.0	454.0	25.0	0.98	1.5	1.79	0.0899999999997	9.63	0.58	1.25	0.25	11.01	0.41	3.31	2.3	0.59	AAA295.CD3.X2.Y13.tile.tissue.png	113	1	2000	113	790de011f56a83a5b92f7c396f14ee4d	0	0	0	0	0	0	0	0	0	0	0	0	0	/home/dhl_ec/bnelissen/Slides/CD3_manuscript/CD3_slides/AAA295.CD3/AAA295.CD3.run1	255	0.7	0.06	0.7	0.06	-9.58736641587	-12.7218176502	5.22986416418	2.1042125
9489.0	279843.0	4328.0	16003.0	279843.0	4000000.0	118.0	17.0	0.77	1.52	1.12	0.0500000000002	6.98	0.75	1.25	0.31	9.67	0.33	3.3	2.28	0.58	AAA295.CD3.X2.Y4.tile.tissue.png	114	1	2000	114	68dd9430cf22b0c1edac49bb18b4c6aa	0	0	0	0	0	0	0	0	0	0	0	0	0	/home/dhl_ec/bnelissen/Slides/CD3_manuscript/CD3_slides/AAA295.CD3/AAA295.CD3.run1	255	0.7	0.06	0.7	0.06	-9.18786688244	-11.7941638447	3.54879503575	3.56155608203
3555.0	877026.0	1326.0	58282.0	877026.0	4000000.0	35.0	109.0	1.29	3.03	1.78	0.0700000000002	9.82	0.6	1.2	0.28	10.24	0.36	3.48	2.3	0.63	AAA295.CD3.X2.Y5.tile.tissue.png	115	1	2000	115	f4022a88512330ecf2dab8ab918711c4	0	0	0	0	0	0	0	0	0	0	0	0	0	/home/dhl_ec/bnelissen/Slides/CD3_manuscript/CD3_slides/AAA295.CD3/AAA295.CD3.run1	255	0.7	0.06	0.7	0.06	-8.28773476559	-9.00785764663	0.618323014946	0.0850771679688
15918.0	1772866.0	7071.0	73972.0	1772866.0	4000000.0	177.0	78.0	1.05	1.75	1.8	0.0799999999999	10.07	0.62	1.21	0.22	11.75	0.46	3.56	2.22	0.579999999999	AAA295.CD3.X2.Y6.tile.tissue.png	116	1	2000	116	02348ce67e4958e150dbca232a322e95	0	0	0	0	0	0	0	0	0	0	0	0	0	/home/dhl_ec/bnelissen/Slides/CD3_manuscript/CD3_slides/AAA295.CD3/AAA295.CD3.run1	255	0.7	0.06	0.7	0.06	-8.76906976243	-10.4024986599	1.78930874619	0.197991195313
290.0	2349238.0	84.0	76984.0	2349238.0	4000000.0	1.0	69.0	1.08	2.43	1.77	0.0699999999997	10.04	0.62	1.2	0.18	11.77	0.46	2.58	1.52	1.36	AAA295.CD3.X2.Y7.tile.tissue.png	117	1	2000	117	f341c462dadccfb77bda8a139ff35820	0	0	0	0	0	0	0	0	0	0	0	0	0	/home/dhl_ec/bnelissen/Slides/CD3_manuscript/CD3_slides/AAA295.CD3/AAA295.CD3.run1	255	0.7	0.06	0.7	0.06	-8.05550040449	-9.88555118692	0.486594875478	0.0569156733398
2015.0	2263415.0	874.0	80958.0	2263415.0	4000000.0	14.0	45.0	2.64	1.18	1.09	0.04	6.65	0.41	0.75	0.12	7.91	0.32	2.5	1.49	0.69	AAA295.CD3.X2.Y8.tile.tissue.png	118	1	2000	118	172e7f2991abc29b245220a0c1775c5f	0	0	0	0	0	0	0	0	0	0	0	0	0	/home/dhl_ec/bnelissen/Slides/CD3_manuscript/CD3_slides/AAA295.CD3/AAA295.CD3.run1	255	0.7	0.06	0.7	0.06	-8.06681099892	-10.278633321	0.55317752075	0.0794686503906
693.0	2070955.0	305.0	81413.0	2070955.0	4000000.0	6.0	63.0	2.57	1.38	1.8	0.0700000000002	10.02	0.61	1.2	0.2	11.3	0.44	3.57	2.3	1.0	AAA295.CD3.X2.Y9.tile.tissue.png	119	1	2000	119	7f77c0fd1d9c22f9124c9795f51490f2	0	0	0	0	0	0	0	0	0	0	0	0	0	/home/dhl_ec/bnelissen/Slides/CD3_manuscript/CD3_slides/AAA295.CD3/AAA295.CD3.run1	255	0.7	0.06	0.7	0.06	-8.06216529181	-9.90109590818	0.534487885518	0.0563588046875
0.0	18085.0	0.0	1580.0	18085.0	4000000.0	0.0	4.0	2.72	2.6	1.14	0.0599999999999	6.2	0.36	0.86	0.2	5.59	0.13	2.06	1.51	1.09	AAA295.CD3.X20.Y14.tile.tissue.png	120	1	2000	120	21da15ae73df5d2798191b2685fef3c6	0	0	0	0	0	0	0	0	0	0	0	0	0	/home/dhl_ec/bnelissen/Slides/CD3_manuscript/CD3_slides/AAA295.CD3/AAA295.CD3.run1	255	0.7	0.06	0.7	0.06	0.0	-11.9518111923	5.20838704382	0.850591817932
501.0	353820.0	310.0	21559.0	353820.0	4000000.0	7.0	26.0	1.67	1.67	1.14	0.0500000000002	6.76	0.37	0.83	0.2	6.81	0.22	2.47	1.52	0.72	AAA295.CD3.X20.Y15.tile.tissue.png	121	1	2000	121	efa575e55c6695c283aa84546f2c2b5c	0	0	0	0	0	0	0	0	0	0	0	0	0	/home/dhl_ec/bnelissen/Slides/CD3_manuscript/CD3_slides/AAA295.CD3/AAA295.CD3.run1	255	0.7	0.06	0.7	0.06	-9.81422342015	-12.4891255749	5.78515155164	1.69640599609
1087.0	294540.0	573.0	23097.0	294540.0	4000000.0	12.0	49.0	1.93	2.13	1.13	0.04	7.42	0.36	0.74	0.2	6.44	0.21	2.19	1.48	0.71	AAA295.CD3.X20.Y16.tile.tissue.png	122	1	2000	122	cde396e602f9265a8998b0a81ad223bb	0	0	0	0	0	0	0	0	0	0	0	0	0	/home/dhl_ec/bnelissen/Slides/CD3_manuscript/CD3_slides/AAA295.CD3/AAA295.CD3.run1	255	0.7	0.06	0.7	0.06	-9.88765675232	-12.4485386259	5.68994018747	1.21318643555
2778.0	2077048.0	1287.0	41775.0	2077048.0	4000000.0	31.0	39.0	1.2	1.7	1.79	0.0799999999999	11.03	0.59	1.22	0.2	11.12	0.44	3.47	2.35	0.74	AAA295.CD3.X20.Y17.tile.tissue.png	123	1	2000	123	4fd73c4547f9673c9664fb0ec95f6d38	0	0	0	0	0	0	0	0	0	0	0	0	0	/home/dhl_ec/bnelissen/Slides/CD3_manuscript/CD3_slides/AAA295.CD3/AAA295.CD3.run1	255	0.7	0.06	0.7	0.06	-9.91775579854	-12.2802269028	4.15075555621	1.03925846094
1885.0	3382524.0	864.0	16303.0	3382524.0	4000000.0	17.0	6.0	1.13	1.77	1.15	0.0500000000002	7.87	0.37	0.73	0.0799999999999	9.44	0.35	2.2	1.53	0.45	AAA295.CD3.X20.Y18.tile.tissue.png	124	1	2000	124	d7c1dc731198d54520664d722920998a	0	0	0	0	0	0	0	0	0	0	0	0	0	/home/dhl_ec/bnelissen/Slides/CD3_manuscript/CD3_slides/AAA295.CD3/AAA295.CD3.run1	255	0.7	0.06	0.7	0.06	-9.18351266947	-11.8233326522	1.25205530703	0.30595265625
305.0	764476.0	161.0	8300.0	764476.0	4000000.0	3.0	3.0	0.75	1.07	1.2	0.0600000000004	6.72	0.37	0.82	0.19	7.09	0.24	2.1	1.76	0.36	AAA295.CD3.X20.Y19.tile.tissue.png	125	1	2000	125	f130662f7a32e1889659e98926ad6ad0	0	0	0	0	0	0	0	0	0	0	0	0	0	/home/dhl_ec/bnelissen/Slides/CD3_manuscript/CD3_slides/AAA295.CD3/AAA295.CD3.run1	255	0.7	0.06	0.7	0.06	-8.4701893779	-11.752580498	1.34748635993	1.15009307031
5348.0	1669220.0	2244.0	15313.0	1669220.0	4000000.0	45.0	7.0	0.71	1.24	1.08	0.0599999999999	6.45	0.37	0.77	0.16	7.9	0.27	2.23	1.53	0.42	AAA295.CD3.X21.Y10.tile.tissue.png	126	1	2000	126	15374c418fff8a9d49457a6d855cb1f5	0	0	0	0	0	0	0	0	0	0	0	0	0	/home/dhl_ec/bnelissen/Slides/CD3_manuscript/CD3_slides/AAA295.CD3/AAA295.CD3.run1	255	0.7	0.06	0.7	0.06	-9.56853336293	-11.9574089542	2.45608368726	0.671443789063
540.0	124879.0	296.0	2756.0	124879.0	4000000.0	6.0	1.0	3.02	2.35	1.29	0.0600000000004	6.68	0.37	0.86	0.21	6.67	0.21	2.08	1.53	0.37	AAA295.CD3.X21.Y11.tile.tissue.png	127	1	2000	127	42a4c3ba56c01422620a4b6bd6e2e60f	0	0	0	0	0	0	0	0	0	0	0	0	0	/home/dhl_ec/bnelissen/Slides/CD3_manuscript/CD3_slides/AAA295.CD3/AAA295.CD3.run1	255	0.7	0.06	0.7	0.06	-9.28357284324	-11.8983034414	3.12644406381	0.580246250977
324.0	524350.0	171.0	10624.0	524350.0	4000000.0	5.0	7.0	3.31	2.94	1.18	0.0500000000002	7.8	0.37	0.86	0.2	7.01	0.23	2.14	1.52	0.54	AAA295.CD3.X21.Y14.tile.tissue.png	128	1	2000	128	89065ec674143ff34594b54b145537a1	0	0	0	0	0	0	0	0	0	0	0	0	0	/home/dhl_ec/bnelissen/Slides/CD3_manuscript/CD3_slides/AAA295.CD3/AAA295.CD3.run1	255	0.7	0.06	0.7	0.06	-9.71266031275	-12.045534046	4.02095215815	0.999106710938
2359.0	1344014.0	1229.0	46191.0	1344014.0	4000000.0	30.0	41.0	2.64	2.04	1.12	0.0700000000002	10.97	0.63	1.33	0.27	11.32	0.44	3.77	2.36	0.66	AAA295.CD3.X21.Y15.tile.tissue.png	129	1	2000	129	0fe73a103ec5220f1d383f2f718bf366	0	0	0	0	0	0	0	0	0	0	0	0	0	/home/dhl_ec/bnelissen/Slides/CD3_manuscript/CD3_slides/AAA295.CD3/AAA295.CD3.run1	255	0.7	0.06	0.7	0.06	-10.1100545069	-12.5351348856	6.02353022922	1.60657645312
2922.0	1263620.0	1459.0	56770.0	1263620.0	4000000.0	37.0	53.0	2.93	2.16	1.05	0.0499999999997	6.77	0.4	0.77	0.25	10.76	0.25	2.28	1.48	0.6	AAA295.CD3.X21.Y16.tile.tissue.png	130	1	2000	130	36f705164520dabf4bcda0fcfb2298ff	0	0	0	0	0	0	0	0	0	0	0	0	0	/home/dhl_ec/bnelissen/Slides/CD3_manuscript/CD3_slides/AAA295.CD3/AAA295.CD3.run1	255	0.7	0.06	0.7	0.06	-10.0807169901	-12.5178671382	4.97952681815	1.27799659375
2002.0	1815551.0	1004.0	23818.0	1815551.0	4000000.0	24.0	18.0	2.81	2.65	1.1	0.04	6.36	0.36	0.74	0.14	7.8	0.28	2.26	1.53	0.61	AAA295.CD3.X21.Y17.tile.tissue.png	131	1	2000	131	a19df6063d6728bea4409a0603000993	0	0	0	0	0	0	0	0	0	0	0	0	0	/home/dhl_ec/bnelissen/Slides/CD3_manuscript/CD3_slides/AAA295.CD3/AAA295.CD3.run1	255	0.7	0.06	0.7	0.06	-9.18572418125	-12.0526405845	1.87721551805	0.858247382813
55.0	3643396.0	36.0	10188.0	3643396.0	4000000.0	1.0	1.0	3.14	2.32	1.1	0.04	11.29	0.57	1.27	0.12	13.63	0.54	3.61	2.32	0.8	AAA295.CD3.X21.Y18.tile.tissue.png	132	1	2000	132	f32d32b85174da2efcc488eab5c22c6d	0	0	0	0	0	0	0	0	0	0	0	0	0	/home/dhl_ec/bnelissen/Slides/CD3_manuscript/CD3_slides/AAA295.CD3/AAA295.CD3.run1	255	0.7	0.06	0.7	0.06	-8.61088132524	-11.9235958389	0.843040827468	0.409074117187
0.0	150479.0	0.0	2892.0	150479.0	4000000.0	0.0	1.0	1.8	3.01	1.2	0.0499999999997	7.31	0.35	0.85	0.21	5.63	0.24	3.27	2.49	1.19	AAA295.CD3.X21.Y19.tile.tissue.png	133	1	2000	133	3586dbce1f6ea45d209556dfd5a4b58b	0	0	0	0	0	0	0	0	0	0	0	0	0	/home/dhl_ec/bnelissen/Slides/CD3_manuscript/CD3_slides/AAA295.CD3/AAA295.CD3.run1	255	0.7	0.06	0.7	0.06	0.0	-11.8499184278	1.55693433552	2.4009334165
0.0	0.0	0.0	0.0	0.0	4000000.0	0.0	0.0	1.83	1.68	1.78	0.0799999999999	8.49	0.41	0.87	0.21	4.51	0.23	3.14	2.56	0.76	AAA295.CD3.X21.Y9.tile.tissue.png	134	1	2000	134	7b2414025ca6d99f9ab5c458fb4fee55	0	0	0	0	0	0	0	0	0	0	0	0	0	/home/dhl_ec/bnelissen/Slides/CD3_manuscript/CD3_slides/AAA295.CD3/AAA295.CD3.run1	255	1.0	0.06	1.0	0.06	0.0	0.0	0.0	3.63323775
575.0	1546357.0	298.0	21175.0	1546357.0	4000000.0	7.0	4.0	1.86	2.61	1.15	0.0599999999999	6.71	0.38	0.77	0.15	7.44	0.27	2.39	1.47	0.79	AAA295.CD3.X22.Y10.tile.tissue.png	135	1	2000	135	805ada380ad31c6cb104c74ff6a9bc20	0	0	0	0	0	0	0	0	0	0	0	0	0	/home/dhl_ec/bnelissen/Slides/CD3_manuscript/CD3_slides/AAA295.CD3/AAA295.CD3.run1	255	0.7	0.06	0.7	0.06	-9.42400164033	-12.2966571037	3.16287752737	1.36710058594
13243.0	2279478.0	6237.0	13685.0	2279478.0	4000000.0	132.0	2.0	2.29	2.2	1.1	0.0599999999999	6.95	0.61	1.36	0.21	10.6	0.3	2.17	1.49	0.85	AAA295.CD3.X22.Y11.tile.tissue.png	136	1	2000	136	9019ee6f93a6662dfa66e402e01b42d8	0	0	0	0	0	0	0	0	0	0	0	0	0	/home/dhl_ec/bnelissen/Slides/CD3_manuscript/CD3_slides/AAA295.CD3/AAA295.CD3.run1	255	0.7	0.06	0.7	0.06	-9.69862810825	-12.1195867809	3.79405996659	0.69354734375
0.0	7518.0	0.0	544.0	7518.0	4000000.0	0.0	1.0	2.51	1.11	1.11	0.0499999999997	6.42	0.35	0.82	0.21	6.05	0.22	3.13	2.32	1.1	AAA295.CD3.X22.Y12.tile.tissue.png	137	1	2000	137	ac37e885145b676e54f00867893844f3	0	0	0	0	0	0	0	0	0	0	0	0	0	/home/dhl_ec/bnelissen/Slides/CD3_manuscript/CD3_slides/AAA295.CD3/AAA295.CD3.run1	255	0.7	0.06	0.7	0.06	-9.51798898366	-12.2804816162	6.47203458188	0.716819076782
0.0	0.0	0.0	0.0	0.0	4000000.0	0.0	0.0	2.1	2.46	1.78	0.0799999999999	8.33	0.47	1.4	0.32	6.72	0.2	2.99	2.31	1.56	AAA295.CD3.X22.Y13.tile.tissue.png	138	1	2000	138	ed11a5593abe73854ba5aaeb1fe3a73f	0	0	0	0	0	0	0	0	0	0	0	0	0	/home/dhl_ec/bnelissen/Slides/CD3_manuscript/CD3_slides/AAA295.CD3/AAA295.CD3.run1	255	1.0	0.06	1.0	0.06	0.0	0.0	0.0	5.295354
777.0	864470.0	415.0	30614.0	864470.0	4000000.0	11.0	26.0	2.1	1.37	1.8	0.0700000000002	7.11	0.37	0.75	0.17	6.88	0.24	2.22	1.52	0.5	AAA295.CD3.X22.Y15.tile.tissue.png	139	1	2000	139	5f4b9aa86df04e7de5a531c744715a7e	0	0	0	0	0	0	0	0	0	0	0	0	0	/home/dhl_ec/bnelissen/Slides/CD3_manuscript/CD3_slides/AAA295.CD3/AAA295.CD3.run1	255	0.7	0.06	0.7	0.06	-9.87267758334	-12.5491448625	5.04791766765	1.70329629688
5563.0	2641635.0	2771.0	39185.0	2641635.0	4000000.0	66.0	31.0	2.03	2.9	1.2	0.0500000000002	7.37	0.38	0.72	0.11	8.63	0.32	3.48	2.34	0.650000000001	AAA295.CD3.X22.Y16.tile.tissue.png	140	1	2000	140	fd985366e2829a0a8feb9d70ad7291ef	0	0	0	0	0	0	0	0	0	0	0	0	0	/home/dhl_ec/bnelissen/Slides/CD3_manuscript/CD3_slides/AAA295.CD3/AAA295.CD3.run1	255	0.7	0.06	0.7	0.06	-10.008731585	-12.1505369171	4.39783342108	0.610429328125
1923.0	3329680.0	841.0	19202.0	3329680.0	4000000.0	19.0	9.0	3.35	2.16	1.9	0.0799999999999	18.06	0.64	1.35	0.139999999999	13.56	0.559999999999	3.56	1.53	0.44	AAA295.CD3.X22.Y17.tile.tissue.png	141	1	2000	141	840e1dffd2b269d390e5fc35a17539fa	0	0	0	0	0	0	0	0	0	0	0	0	0	/home/dhl_ec/bnelissen/Slides/CD3_manuscript/CD3_slides/AAA295.CD3/AAA295.CD3.run1	255	0.7	0.06	0.7	0.06	-9.26296398093	-12.0406345576	1.65059792227	0.428599734375
75.0	1995756.0	44.0	8372.0	1995756.0	4000000.0	1.0	3.0	3.61	2.27	1.12	0.0500000000011	6.54	0.37	0.78	0.14	7.78	0.27	2.07	1.48	0.38	AAA295.CD3.X22.Y18.tile.tissue.png	142	1	2000	142	3221b9bde7d371c5e1987b2f924c16ee	0	0	0	0	0	0	0	0	0	0	0	0	0	/home/dhl_ec/bnelissen/Slides/CD3_manuscript/CD3_slides/AAA295.CD3/AAA295.CD3.run1	255	0.7	0.06	0.7	0.06	-7.63773489316	-11.1437587017	0.756077330485	1.2603727832
0.0	337361.0	0.0	8634.0	337361.0	4000000.0	0.0	5.0	2.3	1.89	1.1	0.0599999999995	6.29	0.639999999999	1.37	0.33	9.26	0.23	3.26	2.37	0.56	AAA295.CD3.X23.Y10.tile.tissue.png	143	1	2000	143	04df1d8c88f182c90ca04f1e4c4e23b7	0	0	0	0	0	0	0	0	0	0	0	0	0	/home/dhl_ec/bnelissen/Slides/CD3_manuscript/CD3_slides/AAA295.CD3/AAA295.CD3.run1	255	0.7	0.06	0.7	0.06	-6.78685242558	-12.1771383887	3.33183778177	1.82574336133
8772.0	3337479.0	4156.0	20593.0	3337479.0	4000000.0	92.0	4.0	4.01	2.02	1.12	0.04	6.64	0.38	0.760000000001	0.0799999999999	9.12	0.51	3.53	2.35	0.68	AAA295.CD3.X23.Y11.tile.tissue.png	144	1	2000	144	0e7e4ad2a7417c2fbdb1b41c6e164ffc	0	0	0	0	0	0	0	0	0	0	0	0	0	/home/dhl_ec/bnelissen/Slides/CD3_manuscript/CD3_slides/AAA295.CD3/AAA295.CD3.run1	255	0.7	0.06	0.7	0.06	-9.7724749636	-12.2659565061	3.5003635027	0.6320691875
29345.0	1843221.0	11621.0	28365.0	1843221.0	4000000.0	249.0	7.0	2.48	2.33	1.8	0.0799999999999	11.15	0.650000000001	1.36	0.240000000001	12.51	0.48	3.39	2.54	0.679999999999	AAA295.CD3.X23.Y12.tile.tissue.png	145	1	2000	145	82c952f5d43821217dfab351a9522338	0	0	0	0	0	0	0	0	0	0	0	0	0	/home/dhl_ec/bnelissen/Slides/CD3_manuscript/CD3_slides/AAA295.CD3/AAA295.CD3.run1	255	0.7	0.06	0.7	0.06	-9.91672233794	-12.4987592362	4.98682910625	0.8859175
38108.0	918527.0	14906.0	20666.0	918527.0	4000000.0	299.0	11.0	0.98	2.25	1.13	0.0899999999992	10.24	0.639999999999	1.41	0.3	10.95	0.419999999999	3.43	2.3	0.650000000001	AAA295.CD3.X23.Y13.tile.tissue.png	146	1	2000	146	8fb7001928c38c8dfee9a2b48c0cc50c	0	0	0	0	0	0	0	0	0	0	0	0	0	/home/dhl_ec/bnelissen/Slides/CD3_manuscript/CD3_slides/AAA295.CD3/AAA295.CD3.run1	255	0.7	0.06	0.7	0.06	-9.99897184612	-12.7094926741	5.3517065804	1.16195001562
1186.0	161874.0	545.0	6248.0	161874.0	4000000.0	13.0	2.0	1.14	1.32	1.84	0.0900000000001	10.4	0.65	1.5	0.32	9.85	0.320000000001	3.29	2.36	0.55	AAA295.CD3.X23.Y14.tile.tissue.png	147	1	2000	147	0cfc8b548531a7543c73c2bf3c58622e	0	0	0	0	0	0	0	0	0	0	0	0	0	/home/dhl_ec/bnelissen/Slides/CD3_manuscript/CD3_slides/AAA295.CD3/AAA295.CD3.run1	255	0.7	0.06	0.7	0.06	-9.83869650043	-12.2196218805	5.80959443142	0.814234387695
8843.0	1936100.0	4160.0	50259.0	1936100.0	4000000.0	98.0	31.0	1.16	1.27	1.78	0.0799999999999	10.94	0.62	1.26	0.21	11.94	0.45	3.8	2.27	0.42	AAA295.CD3.X23.Y15.tile.tissue.png	148	1	2000	148	43288adf81da142161c7cbf6d9bbb61f	0	0	0	0	0	0	0	0	0	0	0	0	0	/home/dhl_ec/bnelissen/Slides/CD3_manuscript/CD3_slides/AAA295.CD3/AAA295.CD3.run1	255	0.7	0.06	0.7	0.06	-10.0875622333	-12.4867650491	5.33094777701	1.2138156875
5351.0	3624829.0	2461.0	18114.0	3624829.0	4000000.0	58.0	2.0	0.830000000001	1.42	1.15	0.04	6.84	0.38	0.75	0.0700000000006	9.34	0.349999999999	2.22	1.52	0.45	AAA295.CD3.X23.Y16.tile.tissue.png	149	1	2000	149	1160e5b4e77a3f970ef20605b9f47321	0	0	0	0	0	0	0	0	0	0	0	0	0	/home/dhl_ec/bnelissen/Slides/CD3_manuscript/CD3_slides/AAA295.CD3/AAA295.CD3.run1	255	0.7	0.06	0.7	0.06	-9.99346076713	-12.0046235587	3.9863151514	0.37391175
851.0	3974294.0	431.0	9860.0	3974294.0	4000000.0	10.0	1.0	0.890000000001	1.16	1.18	0.0500000000002	6.42	0.559999999999	1.27	0.0900000000001	13.55	0.549999999999	3.36	2.35	0.670000000001	AAA295.CD3.X23.Y17.tile.tissue.png	150	1	2000	150	33348d964a3707ca98983b744de2dc59	0	0	0	0	0	0	0	0	0	0	0	0	0	/home/dhl_ec/bnelissen/Slides/CD3_manuscript/CD3_slides/AAA295.CD3/AAA295.CD3.run1	255	0.7	0.06	0.7	0.06	-8.7041535944	-11.042196644	0.637132399381	0.0918704094238
0.0	1670269.0	0.0	14617.0	1670269.0	4000000.0	0.0	2.0	0.9	1.07	1.14	0.0500000000002	6.51	0.379999999999	0.790000000001	0.15	7.35	0.19	2.09	1.48	0.379999999999	AAA295.CD3.X23.Y18.tile.tissue.png	151	1	2000	151	61f073ae24b7d998215ea5f250b1bb3f	0	0	0	0	0	0	0	0	0	0	0	0	0	/home/dhl_ec/bnelissen/Slides/CD3_manuscript/CD3_slides/AAA295.CD3/AAA295.CD3.run1	255	0.7	0.06	0.7	0.06	-7.84248726533	-10.7026669134	0.43777476757	0.905991580078
137.0	238486.0	52.0	4783.0	238486.0	4000000.0	1.0	2.0	1.52	2.86	1.15	0.0500000000002	6.99	0.35	0.82	0.2	6.34	0.320000000001	3.51	2.58	0.619999999999	AAA295.CD3.X24.Y10.tile.tissue.png	152	1	2000	152	dfee4ae021bb96e05931fd9c9ff86bd6	0	0	0	0	0	0	0	0	0	0	0	0	0	/home/dhl_ec/bnelissen/Slides/CD3_manuscript/CD3_slides/AAA295.CD3/AAA295.CD3.run1	255	0.7	0.06	0.7	0.06	-8.97600326139	-11.5141946556	1.7319354639	1.40642218018
0.0	3559252.0	0.0	9596.0	3559252.0	4000000.0	0.0	1.0	2.18	2.08	1.08	0.0500000000002	6.4	0.35	0.72	0.0799999999999	8.35	0.26	2.16	1.53	0.6	AAA295.CD3.X24.Y11.tile.tissue.png	153	1	2000	153	a1f13c3209a67439914541e1f65cb022	0	0	0	0	0	0	0	0	0	0	0	0	0	/home/dhl_ec/bnelissen/Slides/CD3_manuscript/CD3_slides/AAA295.CD3/AAA295.CD3.run1	255	0.7	0.06	0.7	0.06	-5.91667859298	-11.4843690506	0.994477702296	0.415939242188
8039.0	3380819.0	3113.0	17715.0	3380819.0	4000000.0	60.0	6.0	2.36	2.4	1.13	0.04	7.59	0.37	0.73	0.0799999999999	8.89	0.34	2.18	1.49	0.429999999999	AAA295.CD3.X24.Y12.tile.tissue.png	154	1	2000	154	92b12a398f4749083e21864a3212ab4b	0	0	0	0	0	0	0	0	0	0	0	0	0	/home/dhl_ec/bnelissen/Slides/CD3_manuscript/CD3_slides/AAA295.CD3/AAA295.CD3.run1	255	0.7	0.06	0.7	0.06	-9.3277126529	-11.935336914	2.15975254839	0.360782265625
6686.0	1084297.0	3095.0	14194.0	1084297.0	4000000.0	73.0	9.0	3.49	2.46	1.09	0.04	8.49	0.58	1.23	0.27	7.59	0.410000000001	3.39	2.29	0.65	AAA295.CD3.X24.Y13.tile.tissue.png	155	1	2000	155	d94a79c39a2d3aa1feaff105980bb526	0	0	0	0	0	0	0	0	0	0	0	0	0	/home/dhl_ec/bnelissen/Slides/CD3_manuscript/CD3_slides/AAA295.CD3/AAA295.CD3.run1	255	0.7	0.06	0.7	0.06	-9.75465126811	-12.2979233136	3.91008476209	0.749258015625
25582.0	2745188.0	11451.0	29897.0	2745188.0	4000000.0	259.0	10.0	2.92	1.48	1.23	0.04	11.23	0.63	1.36	0.18	9.79	0.32	2.3	1.53	0.639999999999	AAA295.CD3.X24.Y14.tile.tissue.png	156	1	2000	156	4882ac57ed15feb6c23b0da55b67b5c4	0	0	0	0	0	0	0	0	0	0	0	0	0	/home/dhl_ec/bnelissen/Slides/CD3_manuscript/CD3_slides/AAA295.CD3/AAA295.CD3.run1	255	0.7	0.06	0.7	0.06	-10.0634586235	-12.6078035812	5.81666987863	0.93618034375
7392.0	3879149.0	3396.0	13045.0	3879149.0	4000000.0	81.0	1.0	1.74	1.87	1.94	0.0799999999999	7.27	0.59	1.2	0.0900000000001	14.48	0.59	3.52	2.39	0.9	AAA295.CD3.X24.Y15.tile.tissue.png	157	1	2000	157	bb0e53ac71ea755bbfcb398eefe775fe	0	0	0	0	0	0	0	0	0	0	0	0	0	/home/dhl_ec/bnelissen/Slides/CD3_manuscript/CD3_slides/AAA295.CD3/AAA295.CD3.run1	255	0.7	0.06	0.7	0.06	-9.99987645258	-11.8770505252	4.47389400436	0.392361359375
463.0	3985671.0	258.0	9242.0	3985671.0	4000000.0	6.0	1.0	1.7	2.43	1.19	0.04	6.18	0.360000000001	0.72	0.0500000000002	9.1	0.349999999999	2.1	1.48	0.89	AAA295.CD3.X24.Y16.tile.tissue.png	158	1	2000	158	50b683ad231bdd2165218a7ddcdf9548	0	0	0	0	0	0	0	0	0	0	0	0	0	/home/dhl_ec/bnelissen/Slides/CD3_manuscript/CD3_slides/AAA295.CD3/AAA295.CD3.run1	255	0.7	0.06	0.7	0.06	-8.71723170874	-11.6930006871	0.894481307448	0.0979989926758
0.0	3504804.0	0.0	8361.0	3504804.0	4000000.0	0.0	1.0	2.59	2.47	1.05	0.0400000000009	8.2	0.349999999999	0.71	0.0699999999997	7.48	0.259999999999	2.14	1.48	0.39	AAA295.CD3.X24.Y17.tile.tissue.png	159	1	2000	159	396e64636ecad15101cf53fec56631eb	0	0	0	0	0	0	0	0	0	0	0	0	0	/home/dhl_ec/bnelissen/Slides/CD3_manuscript/CD3_slides/AAA295.CD3/AAA295.CD3.run1	255	0.7	0.06	0.7	0.06	0.0	-11.459661153	0.358486487404	0.247047265625
0.0	231845.0	0.0	3091.0	231845.0	4000000.0	0.0	1.0	1.13	1.58	1.09	0.0500000000002	6.89	0.36	0.82	0.2	5.51	0.139999999999	2.07	1.51	0.360000000001	AAA295.CD3.X24.Y18.tile.tissue.png	160	1	2000	160	3d359c25aff2ac41aef058ca91037ebc	0	0	0	0	0	0	0	0	0	0	0	0	0	/home/dhl_ec/bnelissen/Slides/CD3_manuscript/CD3_slides/AAA295.CD3/AAA295.CD3.run1	255	0.7	0.06	0.7	0.06	0.0	-11.2074705343	0.355977997153	2.17102341797
0.0	576731.0	0.0	5684.0	576731.0	4000000.0	0.0	1.0	2.41	2.18	1.24	0.0600000000004	6.54	0.38	0.820000000001	0.19	6.07	0.16	2.18	1.53	0.68	AAA295.CD3.X25.Y11.tile.tissue.png	161	1	2000	161	3b9a3315c9d8538d9c2d5b2e96a36894	0	0	0	0	0	0	0	0	0	0	0	0	0	/home/dhl_ec/bnelissen/Slides/CD3_manuscript/CD3_slides/AAA295.CD3/AAA295.CD3.run1	255	0.7	0.06	0.7	0.06	0.0	-11.394015405	1.22689022265	2.02929956348
240.0	2943531.0	96.0	13495.0	2943531.0	4000000.0	1.0	4.0	2.75	2.15	1.83	0.0799999999999	10.75	0.639999999999	1.35	0.160000000001	13.47	0.5	3.75	2.54	0.65	AAA295.CD3.X25.Y12.tile.tissue.png	162	1	2000	162	841fc633e6eece434cd0e466abf8b5e6	0	0	0	0	0	0	0	0	0	0	0	0	0	/home/dhl_ec/bnelissen/Slides/CD3_manuscript/CD3_slides/AAA295.CD3/AAA295.CD3.run1	255	0.7	0.06	0.7	0.06	-8.41710746958	-11.349927776	1.20598205627	0.530844339844
7812.0	3749871.0	3411.0	15167.0	3749871.0	4000000.0	73.0	1.0	3.66	1.31	1.11	0.04	6.92	0.35	0.72	0.0600000000004	8.97	0.349999999999	2.16	1.49	0.429999999999	AAA295.CD3.X25.Y13.tile.tissue.png	163	1	2000	163	e82d5a9f22a0eb077f3f9a5b90ff1a5a	0	0	0	0	0	0	0	0	0	0	0	0	0	/home/dhl_ec/bnelissen/Slides/CD3_manuscript/CD3_slides/AAA295.CD3/AAA295.CD3.run1	255	0.7	0.06	0.7	0.06	-9.54700079274	-11.826617423	1.74847115754	0.287040460938
13341.0	3739945.0	5995.0	11440.0	3739945.0	4000000.0	139.0	3.0	2.12	1.47	1.05	0.04	6.28	0.639999999999	1.25	0.11	14.69	0.63	3.51	2.37	0.72	AAA295.CD3.X25.Y14.tile.tissue.png	164	1	2000	164	fbb222f70bd4cdf31c366cc578f00a30	0	0	0	0	0	0	0	0	0	0	0	0	0	/home/dhl_ec/bnelissen/Slides/CD3_manuscript/CD3_slides/AAA295.CD3/AAA295.CD3.run1	255	0.7	0.06	0.7	0.06	-9.50931232322	-12.3749653043	2.13445451115	0.37367034375
1450.0	3880425.0	664.0	11855.0	3880425.0	4000000.0	17.0	4.0	3.32	1.4	1.08	0.0499999999993	6.1	0.35	0.720000000001	0.0600000000004	9.21	0.37	2.2	1.53	0.43	AAA295.CD3.X25.Y15.tile.tissue.png	165	1	2000	165	62c175f33e74037146da993f6d840e9a	0	0	0	0	0	0	0	0	0	0	0	0	0	/home/dhl_ec/bnelissen/Slides/CD3_manuscript/CD3_slides/AAA295.CD3/AAA295.CD3.run1	255	0.7	0.06	0.7	0.06	-9.07003288357	-11.8651718945	1.17896607518	0.217370351563
0.0	3890212.0	0.0	9574.0	3890212.0	4000000.0	0.0	1.0	2.77	2.51	1.15	0.0500000000002	6.34	0.37	0.74	0.0600000000004	8.98	0.31	2.24	1.53	0.58	AAA295.CD3.X25.Y16.tile.tissue.png	166	1	2000	166	90e0f0fbcb3e7ff0551b61141233b789	0	0	0	0	0	0	0	0	0	0	0	0	0	/home/dhl_ec/bnelissen/Slides/CD3_manuscript/CD3_slides/AAA295.CD3/AAA295.CD3.run1	255	0.7	0.06	0.7	0.06	-7.43338172805	-11.2950066539	0.366089916248	0.11051446875
0.0	1169935.0	0.0	6573.0	1169935.0	4000000.0	0.0	1.0	2.9	2.33	1.12	0.0599999999995	6.61	0.57	1.45	0.29	10.52	0.3	3.22	2.33	0.589999999999	AAA295.CD3.X25.Y17.tile.tissue.png	167	1	2000	167	a084c9414c47ed83f7f97f7e18b5f435	0	0	0	0	0	0	0	0	0	0	0	0	0	/home/dhl_ec/bnelissen/Slides/CD3_manuscript/CD3_slides/AAA295.CD3/AAA295.CD3.run1	255	0.7	0.06	0.7	0.06	-5.06776572212	-10.9058947143	0.27193038736	1.77231732129
0.0	290087.0	0.0	3014.0	290087.0	4000000.0	0.0	1.0	1.65	2.47	1.08	0.0500000000002	7.03	0.35	0.830000000001	0.190000000001	5.56	0.14	2.04	1.48	0.58	AAA295.CD3.X26.Y12.tile.tissue.png	168	1	2000	168	fb48ef6ac961c01316147d4a97ab9ddb	0	0	0	0	0	0	0	0	0	0	0	0	0	/home/dhl_ec/bnelissen/Slides/CD3_manuscript/CD3_slides/AAA295.CD3/AAA295.CD3.run1	255	0.7	0.06	0.7	0.06	0.0	-11.2820654207	1.066973227	2.26781084131
0.0	2354846.0	0.0	7877.0	2354846.0	4000000.0	0.0	1.0	2.9	2.47	1.12	0.0600000000004	6.22	0.360000000001	0.76	0.11	7.85	0.23	2.19	1.53	0.409999999999	AAA295.CD3.X26.Y13.tile.tissue.png	169	1	2000	169	261ec64221f9c7a08a2c5d26ee8cac45	0	0	0	0	0	0	0	0	0	0	0	0	0	/home/dhl_ec/bnelissen/Slides/CD3_manuscript/CD3_slides/AAA295.CD3/AAA295.CD3.run1	255	0.7	0.06	0.7	0.06	-7.86803398207	-10.8355239013	0.900038824484	0.728414759766
66.0	2905491.0	41.0	8909.0	2905491.0	4000000.0	1.0	1.0	2.82	2.88	1.19	0.04	6.42	0.37	0.74	0.0999999999995	8.66	0.49	3.62	2.46	0.619999999999	AAA295.CD3.X26.Y14.tile.tissue.png	170	1	2000	170	e54946e685d8b86bde9593d2ea6b7396	0	0	0	0	0	0	0	0	0	0	0	0	0	/home/dhl_ec/bnelissen/Slides/CD3_manuscript/CD3_slides/AAA295.CD3/AAA295.CD3.run1	255	0.7	0.06	0.7	0.06	-8.2501070201	-11.4743022348	1.01948648104	0.335865867188
187.0	2515429.0	81.0	8149.0	2515429.0	4000000.0	2.0	1.0	1.64	3.14	1.44	0.0799999999999	6.6	0.360000000001	0.76	0.120000000001	8.12	0.31	2.15	1.49	0.64	AAA295.CD3.X26.Y15.tile.tissue.png	171	1	2000	171	f6bf3c1446e4bd58e7c867a4d0fabfe9	0	0	0	0	0	0	0	0	0	0	0	0	0	/home/dhl_ec/bnelissen/Slides/CD3_manuscript/CD3_slides/AAA295.CD3/AAA295.CD3.run1	255	0.7	0.06	0.7	0.06	-7.99222012832	-11.1244820956	1.369048364	0.594452015625
0.0	479821.0	0.0	5349.0	479821.0	4000000.0	0.0	2.0	2.78	1.6	1.87	0.0900000000001	9.5	0.35	0.81	0.179999999999	6.31	0.25	3.39	2.59	0.620000000001	AAA295.CD3.X26.Y16.tile.tissue.png	172	1	2000	172	1bea78948e54c4993e57d32232562a70	0	0	0	0	0	0	0	0	0	0	0	0	0	/home/dhl_ec/bnelissen/Slides/CD3_manuscript/CD3_slides/AAA295.CD3/AAA295.CD3.run1	255	0.7	0.06	0.7	0.06	-5.08452525413	-10.7514837233	0.401819865029	1.66309249902
0.0	0.0	0.0	0.0	0.0	3336000.0	0.0	0.0	4.0	2.22	1.02	0.0699999999997	7.46	0.44	1.33	0.299999999999	5.99	0.19	2.79	2.13	0.52	AAA295.CD3.X27.Y14.tile.tissue.png	173	1	1668	173	890b5f4aa83a4a92ae2869ab7383d0f3	0	0	0	0	0	0	0	0	0	0	0	0	0	/home/dhl_ec/bnelissen/Slides/CD3_manuscript/CD3_slides/AAA295.CD3/AAA295.CD3.run1	255	1.0	0.06	1.0	0.06	0.0	0.0	0.0	4.06808483213
366.0	2156220.0	127.0	66003.0	2156220.0	4000000.0	2.0	63.0	2.76	2.49	1.17	0.0500000000002	6.65	0.4	0.749999999999	0.129999999999	8.17	0.3	2.37	1.52	0.43	AAA295.CD3.X3.Y10.tile.tissue.png	174	1	2000	174	faa0145790e4bc48999d1b55bdccf3a3	0	0	0	0	0	0	0	0	0	0	0	0	0	/home/dhl_ec/bnelissen/Slides/CD3_manuscript/CD3_slides/AAA295.CD3/AAA295.CD3.run1	255	0.7	0.06	0.7	0.06	-8.40186436437	-10.1677338354	0.464391421611	0.0493946113281
517.0	1428104.0	236.0	39497.0	1428104.0	4000000.0	5.0	54.0	0.79	1.46	1.16	0.0499999999993	7.99	0.38	0.719999999999	0.19	7.81	0.26	2.31	1.52	0.78	AAA295.CD3.X3.Y11.tile.tissue.png	175	1	2000	175	bbbc145bd4f56cae0b75fc7cffb6f54e	0	0	0	0	0	0	0	0	0	0	0	0	0	/home/dhl_ec/bnelissen/Slides/CD3_manuscript/CD3_slides/AAA295.CD3/AAA295.CD3.run1	255	0.7	0.06	0.7	0.06	-8.80772399229	-10.9684543652	0.558530522596	0.0938436884766
6079.0	1264569.0	2721.0	58682.0	1264569.0	4000000.0	61.0	65.0	1.47	3.16	1.16	0.0499999999993	6.7	0.38	0.72	0.15	7.13	0.44	3.92	2.5	1.76	AAA295.CD3.X3.Y12.tile.tissue.png	176	1	2000	176	5173453c3abd0a3d2541478c35143149	0	0	0	0	0	0	0	0	0	0	0	0	0	/home/dhl_ec/bnelissen/Slides/CD3_manuscript/CD3_slides/AAA295.CD3/AAA295.CD3.run1	255	0.7	0.06	0.7	0.06	-8.65788693001	-9.79867998017	1.015654804	0.106578837891
56233.0	1421130.0	26320.0	33534.0	1421130.0	4000000.0	583.0	15.0	1.87	1.3	1.76	0.0900000000001	10.12	0.59	1.25	0.24	11.36	0.42	3.29	2.22	0.8	AAA295.CD3.X3.Y13.tile.tissue.png	177	1	2000	177	2fd5220ffb493dbbe40edd6517a47281	0	0	0	0	0	0	0	0	0	0	0	0	0	/home/dhl_ec/bnelissen/Slides/CD3_manuscript/CD3_slides/AAA295.CD3/AAA295.CD3.run1	255	0.7	0.06	0.7	0.06	-9.75143431884	-12.7449182056	5.77693352791	1.72778771875
0.0	0.0	0.0	0.0	0.0	4000000.0	0.0	0.0	1.67	2.51	1.79	0.0799999999999	8.21	0.47	1.42	0.32	6.58	0.2	3.0	2.29	0.62	AAA295.CD3.X3.Y3.tile.tissue.png	178	1	2000	178	7766379b9b5d254c6b85ee30a936cf9d	0	0	0	0	0	0	0	0	0	0	0	0	0	/home/dhl_ec/bnelissen/Slides/CD3_manuscript/CD3_slides/AAA295.CD3/AAA295.CD3.run1	255	1.0	0.06	1.0	0.06	0.0	0.0	0.0	2.030552125
5119.0	836884.0	2923.0	54512.0	836884.0	4000000.0	74.0	71.0	1.98	2.78	1.07	0.0500000000002	6.43	0.38	0.719999999999	0.18	7.66	0.360000000001	3.47	2.29	1.93	AAA295.CD3.X3.Y4.tile.tissue.png	179	1	2000	179	be4222d78888c402119dee727f483b26	0	0	0	0	0	0	0	0	0	0	0	0	0	/home/dhl_ec/bnelissen/Slides/CD3_manuscript/CD3_slides/AAA295.CD3/AAA295.CD3.run1	255	0.7	0.06	0.7	0.06	-8.04693174444	-10.5650036666	1.32175669302	1.41526534375
1894.0	2100066.0	736.0	74415.0	2100066.0	4000000.0	12.0	57.0	1.47	1.54	1.79	0.0699999999997	12.27	0.620000000001	1.35	0.219999999999	12.27	0.5	3.66	2.33	0.639999999999	AAA295.CD3.X3.Y5.tile.tissue.png	180	1	2000	180	bc61de2c7dc55575ec497b1e2e89c448	0	0	0	0	0	0	0	0	0	0	0	0	0	/home/dhl_ec/bnelissen/Slides/CD3_manuscript/CD3_slides/AAA295.CD3/AAA295.CD3.run1	255	0.7	0.06	0.7	0.06	-8.27721926402	-11.0397967326	0.521815100509	0.07696140625
479.0	2834297.0	178.0	59149.0	2834297.0	4000000.0	3.0	40.0	2.82	1.63	1.13	0.0499999999993	8.53	0.389999999999	1.21	0.15	12.26	0.53	3.61	1.61	0.44	AAA295.CD3.X3.Y6.tile.tissue.png	181	1	2000	181	7df56cfaeaa0bfd0e3727521e4e9f8cd	0	0	0	0	0	0	0	0	0	0	0	0	0	/home/dhl_ec/bnelissen/Slides/CD3_manuscript/CD3_slides/AAA295.CD3/AAA295.CD3.run1	255	0.7	0.06	0.7	0.06	-8.50838310005	-10.435780898	0.502282067481	0.0932354702148
947.0	2615056.0	379.0	61610.0	2615056.0	4000000.0	8.0	31.0	1.3	1.68	1.12	0.0500000000002	6.59	0.400000000001	0.740000000001	0.11	9.06	0.31	2.35	1.55	0.43	AAA295.CD3.X3.Y7.tile.tissue.png	182	1	2000	182	b83371b68284ef31562758fbd4e1913b	0	0	0	0	0	0	0	0	0	0	0	0	0	/home/dhl_ec/bnelissen/Slides/CD3_manuscript/CD3_slides/AAA295.CD3/AAA295.CD3.run1	255	0.7	0.06	0.7	0.06	-8.13122066984	-10.3244680056	0.373641209672	0.0376843505859
53.0	1315716.0	30.0	53651.0	1315716.0	4000000.0	1.0	59.0	1.8	2.48	1.12	0.04	6.6	0.39	0.74	0.16	7.43	0.29	2.37	1.53	0.42	AAA295.CD3.X3.Y8.tile.tissue.png	183	1	2000	183	7eb5cd55eaa05059be522fcf8d4dedd3	0	0	0	0	0	0	0	0	0	0	0	0	0	/home/dhl_ec/bnelissen/Slides/CD3_manuscript/CD3_slides/AAA295.CD3/AAA295.CD3.run1	255	0.7	0.06	0.7	0.06	-7.93126823406	-10.7322968995	0.408137332931	0.0341099677734
157.0	1915174.0	75.0	60332.0	1915174.0	4000000.0	2.0	58.0	3.18	3.17	1.1	0.0499999999993	6.61	0.4	0.73	0.14	7.98	0.43	2.35	1.53	0.429999999999	AAA295.CD3.X3.Y9.tile.tissue.png	184	1	2000	184	76ee6ef8904ff2bcbdaa2187da47375b	0	0	0	0	0	0	0	0	0	0	0	0	0	/home/dhl_ec/bnelissen/Slides/CD3_manuscript/CD3_slides/AAA295.CD3/AAA295.CD3.run1	255	0.7	0.06	0.7	0.06	-8.17116230524	-10.2816584473	0.398137863475	0.0372227851563
469.0	1343749.0	229.0	49107.0	1343749.0	4000000.0	5.0	54.0	2.7	1.35	1.79	0.0699999999997	10.09	0.599999999999	1.2	0.25	10.94	0.39	3.49	2.28	0.56	AAA295.CD3.X4.Y10.tile.tissue.png	185	1	2000	185	6d56aa673dabb2c5e59edaa1f273e1ab	0	0	0	0	0	0	0	0	0	0	0	0	0	/home/dhl_ec/bnelissen/Slides/CD3_manuscript/CD3_slides/AAA295.CD3/AAA295.CD3.run1	255	0.7	0.06	0.7	0.06	-8.18609374448	-10.9814438208	0.418877354811	0.0304351298828
7524.0	1929805.0	4081.0	43422.0	1929805.0	4000000.0	94.0	38.0	2.24	2.18	1.08	0.0500000000002	6.78	0.37	0.719999999999	0.13	8.0	0.29	2.25	1.52	0.419999999999	AAA295.CD3.X4.Y11.tile.tissue.png	186	1	2000	186	92570b6e8b48f354416d16dc9d6ea9ce	0	0	0	0	0	0	0	0	0	0	0	0	0	/home/dhl_ec/bnelissen/Slides/CD3_manuscript/CD3_slides/AAA295.CD3/AAA295.CD3.run1	255	0.7	0.06	0.7	0.06	-8.73423419895	-10.6002712683	1.86855157323	0.213151751953
71721.0	2376713.0	34824.0	37963.0	2376713.0	4000000.0	813.0	26.0	2.79	2.71	1.13	0.0500000000002	7.52	0.38	0.750000000001	0.14	8.95	0.31	2.27	1.52	0.59	AAA295.CD3.X4.Y12.tile.tissue.png	187	1	2000	187	e782583e3d4d14e373c9d99e608788e6	0	0	0	0	0	0	0	0	0	0	0	0	0	/home/dhl_ec/bnelissen/Slides/CD3_manuscript/CD3_slides/AAA295.CD3/AAA295.CD3.run1	255	0.7	0.06	0.7	0.06	-9.88753028555	-11.8485835956	5.32961423477	1.0442013125
14543.0	296660.0	7457.0	8672.0	296660.0	4000000.0	170.0	4.0	2.52	2.49	1.22	0.0500000000002	6.57	0.57	1.43	0.34	6.82	0.23	2.11	1.54	0.370000000001	AAA295.CD3.X4.Y13.tile.tissue.png	188	1	2000	188	6dc9b0285fb7e9db694ab1601f43e73f	0	0	0	0	0	0	0	0	0	0	0	0	0	/home/dhl_ec/bnelissen/Slides/CD3_manuscript/CD3_slides/AAA295.CD3/AAA295.CD3.run1	255	0.7	0.06	0.7	0.06	-9.68776056137	-12.5412729029	6.37665948731	1.43433057812
1657.0	93535.0	1092.0	7345.0	93535.0	4000000.0	22.0	8.0	2.34	2.33	1.13	0.0599999999995	7.46	0.349999999999	0.83	0.2	6.35	0.200000000001	2.02	1.49	0.559999999999	AAA295.CD3.X4.Y3.tile.tissue.png	189	1	2000	189	c04a3e24f66f953cfabe4e6abfa71988	0	0	0	0	0	0	0	0	0	0	0	0	0	/home/dhl_ec/bnelissen/Slides/CD3_manuscript/CD3_slides/AAA295.CD3/AAA295.CD3.run1	255	0.7	0.06	0.7	0.06	-8.85048931838	-12.0608936659	4.25672024009	1.56890875391
9156.0	1526199.0	4109.0	82036.0	1526199.0	4000000.0	104.0	83.0	2.71	2.64	1.24	0.0500000000002	6.78	0.41	0.74	0.150000000001	7.74	0.28	2.38	1.52	0.440000000001	AAA295.CD3.X4.Y4.tile.tissue.png	190	1	2000	190	a8e1ebca6998d182f33e69316aceab56	0	0	0	0	0	0	0	0	0	0	0	0	0	/home/dhl_ec/bnelissen/Slides/CD3_manuscript/CD3_slides/AAA295.CD3/AAA295.CD3.run1	255	0.7	0.06	0.7	0.06	-8.58996255631	-9.13146065617	0.869244774967	0.428859679687
14042.0	2006156.0	6706.0	47128.0	2006156.0	4000000.0	169.0	24.0	1.67	2.14	1.84	0.0799999999999	11.31	0.6	1.22	0.21	10.4	0.440000000001	3.5	2.33	0.610000000001	AAA295.CD3.X4.Y5.tile.tissue.png	191	1	2000	191	996cf9d366cb1b6b2c7d9273a9059abd	0	0	0	0	0	0	0	0	0	0	0	0	0	/home/dhl_ec/bnelissen/Slides/CD3_manuscript/CD3_slides/AAA295.CD3/AAA295.CD3.run1	255	0.7	0.06	0.7	0.06	-8.86943692512	-11.232089294	1.2482790366	1.27500714063
20706.0	1080035.0	12173.0	28027.0	1080035.0	4000000.0	258.0	20.0	2.41	2.63	1.11	0.0500000000002	7.0	0.379999999999	0.749999999999	0.17	7.72	0.26	2.25	1.53	0.409999999999	AAA295.CD3.X4.Y6.tile.tissue.png	192	1	2000	192	17f6bb583e3e2e6efdb184008e418b9c	0	0	0	0	0	0	0	0	0	0	0	0	0	/home/dhl_ec/bnelissen/Slides/CD3_manuscript/CD3_slides/AAA295.CD3/AAA295.CD3.run1	255	0.7	0.06	0.7	0.06	-9.62192198395	-12.5479424033	4.7287739361	1.05782509375
33182.0	2448876.0	19876.0	56157.0	2448876.0	4000000.0	415.0	13.0	2.03	2.94	1.1	0.04	6.9	0.4	0.75	0.12	8.87	0.32	2.3	1.53	0.44	AAA295.CD3.X4.Y7.tile.tissue.png	193	1	2000	193	53ccc4b632bb3a501cb285647edd2767	0	0	0	0	0	0	0	0	0	0	0	0	0	/home/dhl_ec/bnelissen/Slides/CD3_manuscript/CD3_slides/AAA295.CD3/AAA295.CD3.run1	255	0.7	0.06	0.7	0.06	-9.41056930185	-11.7083759168	4.02879680109	0.8710205625
5140.0	2033045.0	2985.0	58884.0	2033045.0	4000000.0	54.0	45.0	2.36	1.39	1.87	0.0699999999997	10.76	0.68	1.34	0.21	8.4	0.280000000001	2.26	1.48	0.44	AAA295.CD3.X4.Y8.tile.tissue.png	194	1	2000	194	0d237a18cefa7bfa181a7ea72303ce35	0	0	0	0	0	0	0	0	0	0	0	0	0	/home/dhl_ec/bnelissen/Slides/CD3_manuscript/CD3_slides/AAA295.CD3/AAA295.CD3.run1	255	0.7	0.06	0.7	0.06	-8.64660727865	-9.60431687424	1.55477626985	0.210220898437
328.0	1521204.0	154.0	60190.0	1521204.0	4000000.0	3.0	60.0	2.12	2.57	1.09	0.0500000000002	6.55	0.389999999999	1.34	0.259999999999	9.39	0.27	2.35	1.53	0.46	AAA295.CD3.X4.Y9.tile.tissue.png	195	1	2000	195	70340627c131af8d02bdade7fdf87c53	0	0	0	0	0	0	0	0	0	0	0	0	0	/home/dhl_ec/bnelissen/Slides/CD3_manuscript/CD3_slides/AAA295.CD3/AAA295.CD3.run1	255	0.7	0.06	0.7	0.06	-8.74800584385	-10.9498697784	0.518411875454	0.0276212773438
52826.0	2373266.0	29327.0	35701.0	2373266.0	4000000.0	650.0	8.0	3.74	2.5	1.16	0.04	6.99	0.6	1.32	0.21	13.74	0.54	2.22	1.47	1.78	AAA295.CD3.X5.Y10.tile.tissue.png	196	1	2000	196	a8695a694fb6cf7753e62c166ebc2796	0	0	0	0	0	0	0	0	0	0	0	0	0	/home/dhl_ec/bnelissen/Slides/CD3_manuscript/CD3_slides/AAA295.CD3/AAA295.CD3.run1	255	0.7	0.06	0.7	0.06	-9.81621251988	-12.6995710061	5.3059844977	1.3113468125
52572.0	1611424.0	28163.0	24395.0	1611424.0	4000000.0	639.0	1.0	2.35	2.46	1.18	0.0599999999995	6.96	0.39	0.77	0.15	8.33	0.29	2.28	1.53	0.52	AAA295.CD3.X5.Y11.tile.tissue.png	197	1	2000	197	cb83434cbb0f8050225d3121ffd991f5	0	0	0	0	0	0	0	0	0	0	0	0	0	/home/dhl_ec/bnelissen/Slides/CD3_manuscript/CD3_slides/AAA295.CD3/AAA295.CD3.run1	255	0.7	0.06	0.7	0.06	-9.85653979699	-12.7659569859	6.10189516267	1.54722203125
18382.0	362029.0	9560.0	9808.0	362029.0	4000000.0	216.0	3.0	0.87	1.46	1.11	0.0599999999995	7.67	0.38	0.830000000001	0.19	7.03	0.23	2.34	1.53	0.440000000001	AAA295.CD3.X5.Y12.tile.tissue.png	198	1	2000	198	10350683de5a434a275372266465985d	0	0	0	0	0	0	0	0	0	0	0	0	0	/home/dhl_ec/bnelissen/Slides/CD3_manuscript/CD3_slides/AAA295.CD3/AAA295.CD3.run1	255	0.7	0.06	0.7	0.06	-9.88907169454	-12.5483195966	6.01543830087	1.52567652344
2668.0	330494.0	1578.0	21107.0	330494.0	4000000.0	36.0	23.0	0.89	1.67	1.12	0.0500000000002	9.27	0.580000000001	1.35	0.309999999999	9.57	0.33	3.25	2.32	0.940000000001	AAA295.CD3.X5.Y3.tile.tissue.png	199	1	2000	199	7b9c3bf74d26e1274efbb1ac0b1f795c	0	0	0	0	0	0	0	0	0	0	0	0	0	/home/dhl_ec/bnelissen/Slides/CD3_manuscript/CD3_slides/AAA295.CD3/AAA295.CD3.run1	255	0.7	0.06	0.7	0.06	-8.91389878942	-12.0350549716	2.8048322049	3.89823537305
6031.0	1907460.0	2784.0	71508.0	1907460.0	4000000.0	64.0	65.0	3.15	3.03	1.18	0.0500000000002	7.92	0.41	0.740000000001	0.13	7.95	0.28	2.36	1.52	0.43	AAA295.CD3.X5.Y4.tile.tissue.png	200	1	2000	200	0981ab8875fe4fa0a881bd1f6c51a80d	0	0	0	0	0	0	0	0	0	0	0	0	0	/home/dhl_ec/bnelissen/Slides/CD3_manuscript/CD3_slides/AAA295.CD3/AAA295.CD3.run1	255	0.7	0.06	0.7	0.06	-8.4858990145	-8.70723014537	0.769324207787	0.244722882812
3772.0	146502.0	2070.0	8954.0	146502.0	4000000.0	50.0	5.0	2.87	1.3	1.09	0.0600000000004	7.68	0.38	0.839999999999	0.200000000001	6.77	0.21	2.12	1.53	0.37	AAA295.CD3.X5.Y5.tile.tissue.png	201	1	2000	201	8e6b13ed95352fbb6138c3e8a167d197	0	0	0	0	0	0	0	0	0	0	0	0	0	/home/dhl_ec/bnelissen/Slides/CD3_manuscript/CD3_slides/AAA295.CD3/AAA295.CD3.run1	255	0.7	0.06	0.7	0.06	-9.54406872983	-12.0878859698	3.11715100262	1.96312283789
2772.0	106608.0	1588.0	4537.0	106608.0	4000000.0	33.0	3.0	2.55	2.43	1.18	0.0600000000004	6.83	0.38	0.839999999999	0.21	6.67	0.219999999999	2.09	1.48	0.54	AAA295.CD3.X5.Y7.tile.tissue.png	202	1	2000	202	0f899e07ddd8d57a0035b1e8ad8b7a2d	0	0	0	0	0	0	0	0	0	0	0	0	0	/home/dhl_ec/bnelissen/Slides/CD3_manuscript/CD3_slides/AAA295.CD3/AAA295.CD3.run1	255	0.7	0.06	0.7	0.06	-9.79379167483	-12.5022548461	5.88731932264	1.63507222461
28680.0	1441236.0	17346.0	29132.0	1441236.0	4000000.0	350.0	8.0	2.34	1.91	1.08	0.0600000000004	6.79	0.66	1.39	0.259999999999	12.46	0.47	3.48	2.54	0.620000000001	AAA295.CD3.X5.Y8.tile.tissue.png	203	1	2000	203	26f8d0630e2993d1ae1b8bfc8f47d842	0	0	0	0	0	0	0	0	0	0	0	0	0	/home/dhl_ec/bnelissen/Slides/CD3_manuscript/CD3_slides/AAA295.CD3/AAA295.CD3.run1	255	0.7	0.06	0.7	0.06	-9.64582775187	-12.6312396108	6.24945705997	1.50217548437
38574.0	2380796.0	22729.0	39592.0	2380796.0	4000000.0	475.0	10.0	2.37	2.45	1.1	0.04	7.14	0.389999999999	0.749999999999	0.129999999999	8.77	0.32	2.28	1.53	0.420000000001	AAA295.CD3.X5.Y9.tile.tissue.png	204	1	2000	204	8734c044e4c8c9838b6bdfed73fdf255	0	0	0	0	0	0	0	0	0	0	0	0	0	/home/dhl_ec/bnelissen/Slides/CD3_manuscript/CD3_slides/AAA295.CD3/AAA295.CD3.run1	255	0.7	0.06	0.7	0.06	-9.69504692514	-12.572494913	5.07506662064	1.0527711875
0.0	0.0	0.0	0.0	0.0	4000000.0	0.0	0.0	1.69	2.47	1.1	0.0900000000001	8.54	0.5	1.47	0.35	7.23	0.23	3.36	2.59	0.599999999999	AAA295.CD3.X6.Y10.tile.tissue.png	205	1	2000	205	0473f74438ea9d35d2f787514f19a13b	0	0	0	0	0	0	0	0	0	0	0	0	0	/home/dhl_ec/bnelissen/Slides/CD3_manuscript/CD3_slides/AAA295.CD3/AAA295.CD3.run1	255	1.0	0.06	1.0	0.06	0.0	0.0	0.0	3.125799
1503.0	106584.0	978.0	6533.0	106584.0	4000000.0	20.0	9.0	1.97	2.56	1.25	0.0500000000002	7.12	0.57	1.39	0.32	6.72	0.200000000001	2.08	1.47	0.57	AAA295.CD3.X6.Y2.tile.tissue.png	206	1	2000	206	009f2f086151fda503ae13f1266b39dd	0	0	0	0	0	0	0	0	0	0	0	0	0	/home/dhl_ec/bnelissen/Slides/CD3_manuscript/CD3_slides/AAA295.CD3/AAA295.CD3.run1	255	0.7	0.06	0.7	0.06	-9.81383253669	-12.2199287051	4.54143271714	1.80034112891
9012.0	792244.0	5195.0	54150.0	792244.0	4000000.0	120.0	67.0	2.74	1.8	1.1	0.0500000000002	6.91	0.400000000001	0.76	0.190000000001	7.36	0.25	2.3	1.54	0.6	AAA295.CD3.X6.Y3.tile.tissue.png	207	1	2000	207	d4c92010ad667d30928740a09cdb96d2	0	0	0	0	0	0	0	0	0	0	0	0	0	/home/dhl_ec/bnelissen/Slides/CD3_manuscript/CD3_slides/AAA295.CD3/AAA295.CD3.run1	255	0.7	0.06	0.7	0.06	-9.05805249546	-10.8487167222	2.67498508294	2.0962175625
8724.0	1195484.0	5355.0	49410.0	1195484.0	4000000.0	124.0	35.0	3.47	1.97	1.77	0.0699999999997	10.57	0.61	1.22	0.25	7.69	0.39	3.48	2.32	0.629999999999	AAA295.CD3.X6.Y4.tile.tissue.png	208	1	2000	208	c8f64216c09e7b874fb41aa3e9bd9d2d	0	0	0	0	0	0	0	0	0	0	0	0	0	/home/dhl_ec/bnelissen/Slides/CD3_manuscript/CD3_slides/AAA295.CD3/AAA295.CD3.run1	255	0.7	0.06	0.7	0.06	-8.91811451522	-11.3709388535	2.07929054497	1.63879758594
0.0	7134.0	0.0	636.0	7134.0	4000000.0	0.0	2.0	3.26	1.94	1.78	0.0900000000001	9.74	0.570000000001	1.42	0.330000000001	7.99	0.219999999999	3.13	2.34	0.55	AAA295.CD3.X6.Y5.tile.tissue.png	209	1	2000	209	a4d17f12fbcd3e5997e22f02895b0238	0	0	0	0	0	0	0	0	0	0	0	0	0	/home/dhl_ec/bnelissen/Slides/CD3_manuscript/CD3_slides/AAA295.CD3/AAA295.CD3.run1	255	0.7	0.06	0.7	0.06	0.0	-11.7498790389	1.84439200703	3.0434769024
0.0	0.0	0.0	0.0	0.0	4000000.0	0.0	0.0	2.63	2.17	1.09	0.0900000000001	8.32	0.48	1.42	0.33	6.7	0.21	3.03	2.45	0.34	AAA295.CD3.X6.Y9.tile.tissue.png	210	1	2000	210	08fe5d819d250df43906c104702a20e1	0	0	0	0	0	0	0	0	0	0	0	0	0	/home/dhl_ec/bnelissen/Slides/CD3_manuscript/CD3_slides/AAA295.CD3/AAA295.CD3.run1	255	1.0	0.06	1.0	0.06	0.0	0.0	0.0	3.61853225
5995.0	421943.0	3042.0	28942.0	421943.0	4000000.0	85.0	43.0	1.89	2.39	1.17	0.0499999999993	6.45	0.37	0.78	0.19	6.66	0.34	3.32	2.34	0.589999999999	AAA295.CD3.X7.Y2.tile.tissue.png	211	1	2000	211	e07eee98d74daec657feb21b4fa5196b	0	0	0	0	0	0	0	0	0	0	0	0	0	/home/dhl_ec/bnelissen/Slides/CD3_manuscript/CD3_slides/AAA295.CD3/AAA295.CD3.run1	255	0.7	0.06	0.7	0.06	-9.40626250586	-11.9164521552	2.5590503949	4.44384108984
303.0	823051.0	195.0	66260.0	823051.0	4000000.0	5.0	114.0	3.03	1.4	1.78	0.0799999999999	9.89	0.63	1.19	0.29	10.2	0.37	3.51	2.32	0.66	AAA295.CD3.X7.Y3.tile.tissue.png	212	1	2000	212	d96253bf733629c6dc8888c74faf54d1	0	0	0	0	0	0	0	0	0	0	0	0	0	/home/dhl_ec/bnelissen/Slides/CD3_manuscript/CD3_slides/AAA295.CD3/AAA295.CD3.run1	255	0.7	0.06	0.7	0.06	-8.39619980333	-8.62962477504	0.650317515803	0.0537773623047
10001.0	706079.0	6032.0	43892.0	706079.0	4000000.0	126.0	43.0	2.84	1.64	1.76	0.0799999999999	10.17	0.59	1.21	0.28	10.16	0.360000000001	3.34	2.28	0.67	AAA295.CD3.X7.Y4.tile.tissue.png	213	1	2000	213	ffbe94bf629ae4173547ba02f96aadb6	0	0	0	0	0	0	0	0	0	0	0	0	0	/home/dhl_ec/bnelissen/Slides/CD3_manuscript/CD3_slides/AAA295.CD3/AAA295.CD3.run1	255	0.7	0.06	0.7	0.06	-9.35004675107	-10.366945756	3.22782956287	0.859863625
461.0	9229.0	249.0	824.0	9229.0	4000000.0	6.0	2.0	1.68	2.36	1.07	0.0600000000004	6.48	0.37	1.22	0.21	6.58	0.21	2.06	1.48	0.34	AAA295.CD3.X7.Y5.tile.tissue.png	214	1	2000	214	10a535693f0ebba47e956a9082ba5547	0	0	0	0	0	0	0	0	0	0	0	0	0	/home/dhl_ec/bnelissen/Slides/CD3_manuscript/CD3_slides/AAA295.CD3/AAA295.CD3.run1	255	0.7	0.06	0.7	0.06	-9.84336237331	-12.4836204318	6.51171961506	1.6549593158
5843.0	367899.0	2854.0	27064.0	367899.0	4000000.0	85.0	57.0	0.76	1.55	1.1	0.0599999999995	6.29	0.62	1.32	0.309999999999	8.44	0.23	2.63	2.32	0.6	AAA295.CD3.X8.Y2.tile.tissue.png	215	1	2000	215	4f446e1f73b0ad55f04160de16a534ef	0	0	0	0	0	0	0	0	0	0	0	0	0	/home/dhl_ec/bnelissen/Slides/CD3_manuscript/CD3_slides/AAA295.CD3/AAA295.CD3.run1	255	0.7	0.06	0.7	0.06	-9.05986299634	-11.632596502	2.69104047675	4.38468952734
779.0	918519.0	369.0	63506.0	918519.0	4000000.0	7.0	94.0	1.02	1.67	1.77	0.0799999999999	6.58	0.389999999999	0.719999999999	0.17	7.12	0.24	2.26	1.52	0.820000000001	AAA295.CD3.X8.Y3.tile.tissue.png	216	1	2000	216	c432dbd9382a61e3b57c8faacbd31013	0	0	0	0	0	0	0	0	0	0	0	0	0	/home/dhl_ec/bnelissen/Slides/CD3_manuscript/CD3_slides/AAA295.CD3/AAA295.CD3.run1	255	0.7	0.06	0.7	0.06	-8.41897706742	-8.58519819283	0.828326019457	0.06030603125
6677.0	1142994.0	4241.0	60451.0	1142994.0	4000000.0	90.0	67.0	1.7	2.2	1.79	0.0699999999997	9.97	0.599999999999	1.22	0.26	10.57	0.320000000001	3.48	2.3	0.690000000001	AAA295.CD3.X8.Y4.tile.tissue.png	217	1	2000	217	a095a066365b0c1ef006e23b74495060	0	0	0	0	0	0	0	0	0	0	0	0	0	/home/dhl_ec/bnelissen/Slides/CD3_manuscript/CD3_slides/AAA295.CD3/AAA295.CD3.run1	255	0.7	0.06	0.7	0.06	-8.88685648116	-9.77481537023	2.09007151681	1.01312300781
510.0	19651.0	343.0	2240.0	19651.0	4000000.0	7.0	7.0	1.22	1.46	1.76	0.0899999999992	8.63	0.58	1.39	0.330000000001	9.13	0.21	2.06	1.54	0.72	AAA295.CD3.X8.Y5.tile.tissue.png	218	1	2000	218	d24dd6c5585bac9acdc87851266914f3	0	0	0	0	0	0	0	0	0	0	0	0	0	/home/dhl_ec/bnelissen/Slides/CD3_manuscript/CD3_slides/AAA295.CD3/AAA295.CD3.run1	255	0.7	0.06	0.7	0.06	-9.5994560217	-12.0262198503	5.03957754487	2.35833113965
4406.0	526296.0	2202.0	35657.0	526296.0	4000000.0	68.0	37.0	1.3	1.66	1.09	0.0600000000004	8.48	0.6	1.29	0.3	7.09	0.35	3.46	2.3	0.88	AAA295.CD3.X9.Y2.tile.tissue.png	219	1	2000	219	ce261414ae5a67c2d2ab327011a173de	0	0	0	0	0	0	0	0	0	0	0	0	0	/home/dhl_ec/bnelissen/Slides/CD3_manuscript/CD3_slides/AAA295.CD3/AAA295.CD3.run1	255	0.7	0.06	0.7	0.06	-8.57090619423	-11.5535128928	1.79400037845	4.480669875
3090.0	1231812.0	1675.0	72912.0	1231812.0	4000000.0	35.0	98.0	3.13	1.33	1.1	0.0500000000002	7.63	0.39	0.719999999999	0.16	7.39	0.38	3.16	1.48	0.42	AAA295.CD3.X9.Y3.tile.tissue.png	220	1	2000	220	74c5a21e07f26bba65e15138aed9fd12	0	0	0	0	0	0	0	0	0	0	0	0	0	/home/dhl_ec/bnelissen/Slides/CD3_manuscript/CD3_slides/AAA295.CD3/AAA295.CD3.run1	255	0.7	0.06	0.7	0.06	-8.5998178632	-8.94128245179	1.15034825041	0.366012390625
8211.0	492211.0	5354.0	19244.0	492211.0	4000000.0	109.0	17.0	2.97	2.0	1.12	0.0600000000004	6.94	0.38	0.799999999999	0.190000000001	7.08	0.349999999999	3.41	2.56	0.38	AAA295.CD3.X9.Y4.tile.tissue.png	221	1	2000	221	a5af3f23aa283c4dc7f46a5c2cb070a6	0	0	0	0	0	0	0	0	0	0	0	0	0	/home/dhl_ec/bnelissen/Slides/CD3_manuscript/CD3_slides/AAA295.CD3/AAA295.CD3.run1	255	0.7	0.06	0.7	0.06	-9.77444983169	-12.588157822	5.29140631831	2.67053896875
[truncated: 2 more columns]
