# Supplementary material for: SlideToolkit: An Assistive Toolset for the Histological Quantification of Whole Slide Images
Source: PLoS One. 2014 Nov 5;9(11):e110289. doi: 10.1371/journal.pone.0110289 (PMC4220929; doi:10.1371/journal.pone.0110289)
Supplement: RawData S1 — ICC and BlandAltman plot - measurements and r-script.zip. Measurements of Run1 and Run2, including the code for the calculation of the intraclass correlation coefficient (ICC) and the code for the Bland and Altman plot. (ZIP) [file pone.0110289.s003.zip › cellprofiler.measurements/run1.7aa317559d38e134100045aa84da4cfa.DefaultOUT_Image.csv]

AreaOccupied_AreaOccupied_DAB_Nuclei	AreaOccupied_AreaOccupied_Tissue	AreaOccupied_Perimeter_DAB_Nuclei	AreaOccupied_Perimeter_Tissue	AreaOccupied_TotalArea_DAB_Nuclei	AreaOccupied_TotalArea_Tissue	Count_DAB_Nuclei	Count_Tissue	ExecutionTime_01LoadImages	ExecutionTime_02ColorToGray	ExecutionTime_03Smooth	ExecutionTime_04ImageMath	ExecutionTime_05IdentifyPrimaryObjects	ExecutionTime_06MeasureImageAreaOccupied	ExecutionTime_07UnmixColors	ExecutionTime_08MaskImage	ExecutionTime_09IdentifyPrimaryObjects	ExecutionTime_10MeasureImageAreaOccupied	ExecutionTime_11OverlayOutlines	ExecutionTime_12OverlayOutlines	ExecutionTime_13SaveImages	FileName_Original	Group_Index	Group_Number	Height_Original	ImageNumber	MD5Digest_Original	ModuleError_01LoadImages	ModuleError_02ColorToGray	ModuleError_03Smooth	ModuleError_04ImageMath	ModuleError_05IdentifyPrimaryObjects	ModuleError_06MeasureImageAreaOccupied	ModuleError_07UnmixColors	ModuleError_08MaskImage	ModuleError_09IdentifyPrimaryObjects	ModuleError_10MeasureImageAreaOccupied	ModuleError_11OverlayOutlines	ModuleError_12OverlayOutlines	ModuleError_13SaveImages	PathName_Original	Scaling_Original	Threshold_FinalThreshold_DAB_Nuclei	Threshold_FinalThreshold_Tissue	Threshold_OrigThreshold_DAB_Nuclei	Threshold_OrigThreshold_Tissue	Threshold_SumOfEntropies_DAB_Nuclei	Threshold_SumOfEntropies_Tissue	Threshold_WeightedVariance_DAB_Nuclei	Threshold_WeightedVariance_Tissue
0.0	46767.0	0.0	1576.0	46767.0	4000000.0	0.0	1.0	2.91	3.68	1.81	0.08	7.55	0.37	0.82	0.21	5.6	0.13	2.05	1.52	1.49	AAA147.CD3.extra-duplicate.X0.Y1.tile.tissue.png	1	1	2000	1	9fa9d6258c2b4936284f350d9ede7861	0	0	0	0	0	0	0	0	0	0	0	0	0	/home/dhl_ec/bnelissen/Slides/CD3_manuscript/CD3_slides/AAA147.CD3.extra-duplicate/AAA147.CD3.extra-duplicate.run1	255	0.7	0.06	0.7	0.06	0.0	-11.4249680659	2.49279089021	3.20851687299
0.0	510667.0	0.0	7374.0	510667.0	4000000.0	0.0	5.0	3.49	3.0	1.2	0.06	6.92	0.56	1.27	0.29	9.16	0.27	3.47	2.32	1.02	AAA147.CD3.extra-duplicate.X0.Y2.tile.tissue.png	2	1	2000	2	3ba3b316cf35e38e85f06f86eb7b2357	0	0	0	0	0	0	0	0	0	0	0	0	0	/home/dhl_ec/bnelissen/Slides/CD3_manuscript/CD3_slides/AAA147.CD3.extra-duplicate/AAA147.CD3.extra-duplicate.run1	255	0.7	0.06	0.7	0.06	-7.68235690987	-11.5153856057	1.88431663944	2.68756470898
53.0	1915587.0	29.0	10937.0	1915587.0	4000000.0	1.0	3.0	2.67	2.43	1.79	0.08	9.57	0.56	1.27	0.21	10.97	0.43	3.34	2.31	0.75	AAA147.CD3.extra-duplicate.X0.Y3.tile.tissue.png	3	1	2000	3	a058c4ef78d25adf7769bada465af24e	0	0	0	0	0	0	0	0	0	0	0	0	0	/home/dhl_ec/bnelissen/Slides/CD3_manuscript/CD3_slides/AAA147.CD3.extra-duplicate/AAA147.CD3.extra-duplicate.run1	255	0.7	0.06	0.7	0.06	-8.56993378315	-11.4642973655	2.17318278288	1.38752548438
0.0	1415168.0	0.0	9543.0	1415168.0	4000000.0	0.0	2.0	2.73	2.98	1.8	0.08	9.88	0.56	1.21	0.23	9.24	0.3	3.36	2.33	0.66	AAA147.CD3.extra-duplicate.X0.Y4.tile.tissue.png	4	1	2000	4	666cf54d99079a29e9c8d6ead1c41d89	0	0	0	0	0	0	0	0	0	0	0	0	0	/home/dhl_ec/bnelissen/Slides/CD3_manuscript/CD3_slides/AAA147.CD3.extra-duplicate/AAA147.CD3.extra-duplicate.run1	255	0.7	0.06	0.7	0.06	0.0	-11.1180096979	1.53415000904	1.13376067187
0.0	328937.0	0.0	5813.0	328937.0	4000000.0	0.0	2.0	2.7	1.53	1.81	0.08	9.84	0.57	0.82	0.21	6.09	0.15	2.23	1.58	0.49	AAA147.CD3.extra-duplicate.X0.Y5.tile.tissue.png	5	1	2000	5	ef1f38ae04c538f27813fcfb84568d2f	0	0	0	0	0	0	0	0	0	0	0	0	0	/home/dhl_ec/bnelissen/Slides/CD3_manuscript/CD3_slides/AAA147.CD3.extra-duplicate/AAA147.CD3.extra-duplicate.run1	255	0.7	0.06	0.7	0.06	0.0	-11.4123392461	2.1618940329	3.25500354053
0.0	0.0	0.0	0.0	0.0	4000000.0	0.0	0.0	2.4	3.1	1.17	0.06	5.53	0.3	0.84	0.22	4.55	0.13	2.03	1.52	0.54	AAA147.CD3.extra-duplicate.X0.Y6.tile.tissue.png	6	1	2000	6	5d0b45b70e62d99e05ca80f30985f0fe	0	0	0	0	0	0	0	0	0	0	0	0	0	/home/dhl_ec/bnelissen/Slides/CD3_manuscript/CD3_slides/AAA147.CD3.extra-duplicate/AAA147.CD3.extra-duplicate.run1	255	1.0	0.06	1.0	0.06	0.0	0.0	0.0	9.131246
0.0	395300.0	0.0	3658.0	395300.0	4000000.0	0.0	1.0	3.02	4.2	1.8	0.08	9.94	0.56	1.31	0.29	7.81	0.24	3.23	2.32	0.66	AAA147.CD3.extra-duplicate.X0.Y7.tile.tissue.png	7	1	2000	7	b61a456ea9d64b0798a1a2ae0fb37020	0	0	0	0	0	0	0	0	0	0	0	0	0	/home/dhl_ec/bnelissen/Slides/CD3_manuscript/CD3_slides/AAA147.CD3.extra-duplicate/AAA147.CD3.extra-duplicate.run1	255	0.7	0.06	0.7	0.06	0.0	-10.7099149874	0.28562784594	2.86175654614
0.0	0.0	0.0	0.0	0.0	4000000.0	0.0	0.0	2.8	1.74	1.8	0.08	8.09	0.46	1.38	0.31	6.56	0.21	3.01	2.3	0.6	AAA147.CD3.extra-duplicate.X1.Y0.tile.tissue.png	8	1	2000	8	f0dcd5bfbdafcee648b13a3a4c5214dd	0	0	0	0	0	0	0	0	0	0	0	0	0	/home/dhl_ec/bnelissen/Slides/CD3_manuscript/CD3_slides/AAA147.CD3.extra-duplicate/AAA147.CD3.extra-duplicate.run1	255	1.0	0.06	1.0	0.06	0.0	0.0	0.0	7.3200835
0.0	2815504.0	0.0	12479.0	2815504.0	4000000.0	0.0	2.0	1.6	3.14	1.78	0.07	9.85	0.56	1.19	0.15	11.46	0.39	3.3	1.96	0.46	AAA147.CD3.extra-duplicate.X1.Y1.tile.tissue.png	9	1	2000	9	26aa03d230f3f7ede53f462abf9750c2	0	0	0	0	0	0	0	0	0	0	0	0	0	/home/dhl_ec/bnelissen/Slides/CD3_manuscript/CD3_slides/AAA147.CD3.extra-duplicate/AAA147.CD3.extra-duplicate.run1	255	0.7	0.06	0.7	0.06	-8.34449096358	-10.9340522731	1.81279910596	0.189563769531
0.0	3908279.0	0.0	11520.0	3908279.0	4000000.0	0.0	2.0	0.77	0.99	1.11	0.05	6.39	0.4	0.89	0.08	8.88	0.29	2.18	1.52	0.51	AAA147.CD3.extra-duplicate.X1.Y2.tile.tissue.png	10	1	2000	10	1a468d5e8149eed3b161c13f44773f67	0	0	0	0	0	0	0	0	0	0	0	0	0	/home/dhl_ec/bnelissen/Slides/CD3_manuscript/CD3_slides/AAA147.CD3.extra-duplicate/AAA147.CD3.extra-duplicate.run1	255	0.7	0.06	0.7	0.06	-8.49240212753	-11.8935391949	2.78479355562	0.100547523437
0.0	3958191.0	0.0	11720.0	3958191.0	4000000.0	0.0	1.0	0.8	1.15	1.13	0.05	6.41	0.37	0.74	0.07	9.24	0.29	2.14	1.48	0.51	AAA147.CD3.extra-duplicate.X1.Y3.tile.tissue.png	11	1	2000	11	82ddb235368a5e3d06c7aa296c58c5d1	0	0	0	0	0	0	0	0	0	0	0	0	0	/home/dhl_ec/bnelissen/Slides/CD3_manuscript/CD3_slides/AAA147.CD3.extra-duplicate/AAA147.CD3.extra-duplicate.run1	255	0.7	0.06	0.7	0.06	-8.54988723723	-10.862126588	2.75765976509	0.0711386650391
0.0	3996933.0	0.0	8608.0	3996933.0	4000000.0	0.0	1.0	0.84	2.48	1.23	0.05	6.27	0.36	0.71	0.05	9.12	0.29	2.11	1.48	0.54	AAA147.CD3.extra-duplicate.X1.Y4.tile.tissue.png	12	1	2000	12	e0ed274831562da66963a85c8cf169da	0	0	0	0	0	0	0	0	0	0	0	0	0	/home/dhl_ec/bnelissen/Slides/CD3_manuscript/CD3_slides/AAA147.CD3.extra-duplicate/AAA147.CD3.extra-duplicate.run1	255	0.7	0.06	0.7	0.06	-7.81869245117	-11.7804112012	1.04806517843	0.0286752024536
0.0	3999029.0	0.0	8067.0	3999029.0	4000000.0	0.0	1.0	1.01	1.43	1.2	0.04	6.55	0.38	0.75	0.06	8.81	0.29	2.1	1.48	0.75	AAA147.CD3.extra-duplicate.X1.Y5.tile.tissue.png	13	1	2000	13	9dd70b9e2a7db7a0affb3aa097881029	0	0	0	0	0	0	0	0	0	0	0	0	0	/home/dhl_ec/bnelissen/Slides/CD3_manuscript/CD3_slides/AAA147.CD3.extra-duplicate/AAA147.CD3.extra-duplicate.run1	255	0.7	0.06	0.7	0.06	-7.38373203871	-11.9066758903	2.20247715226	0.0513473032227
0.0	3648884.0	0.0	9700.0	3648884.0	4000000.0	0.0	2.0	0.99	1.62	1.79	0.07	9.73	0.58	1.18	0.1	11.12	0.44	3.29	2.3	0.67	AAA147.CD3.extra-duplicate.X1.Y6.tile.tissue.png	14	1	2000	14	55761ba7e9a67b26d9a3af2be5ef0a58	0	0	0	0	0	0	0	0	0	0	0	0	0	/home/dhl_ec/bnelissen/Slides/CD3_manuscript/CD3_slides/AAA147.CD3.extra-duplicate/AAA147.CD3.extra-duplicate.run1	255	0.7	0.06	0.7	0.06	0.0	-11.1903329404	2.37550138618	0.138333167969
0.0	3800991.0	0.0	8473.0	3800991.0	4000000.0	0.0	1.0	1.09	1.39	1.8	0.06	9.93	0.56	1.18	0.09	11.23	0.46	3.29	2.31	0.63	AAA147.CD3.extra-duplicate.X1.Y7.tile.tissue.png	15	1	2000	15	366ab983270b8bcc7b8dbc28b6144355	0	0	0	0	0	0	0	0	0	0	0	0	0	/home/dhl_ec/bnelissen/Slides/CD3_manuscript/CD3_slides/AAA147.CD3.extra-duplicate/AAA147.CD3.extra-duplicate.run1	255	0.7	0.06	0.7	0.06	0.0	-10.9882855268	0.49678840334	0.0952266679687
0.0	621440.0	0.0	4751.0	621440.0	4000000.0	0.0	1.0	1.26	2.12	1.79	0.08	9.6	0.56	1.29	0.28	8.32	0.25	3.21	2.31	0.59	AAA147.CD3.extra-duplicate.X1.Y8.tile.tissue.png	16	1	2000	16	a9024a278c85bd4e7a2011733d08d87a	0	0	0	0	0	0	0	0	0	0	0	0	0	/home/dhl_ec/bnelissen/Slides/CD3_manuscript/CD3_slides/AAA147.CD3.extra-duplicate/AAA147.CD3.extra-duplicate.run1	255	0.7	0.06	0.7	0.06	0.0	-10.9979000415	0.491614435826	2.20014304785
0.0	3993364.0	0.0	8475.0	3993364.0	4000000.0	0.0	1.0	2.54	3.3	1.79	0.07	9.36	0.56	1.17	0.08	11.41	0.46	3.33	2.33	0.78	AAA147.CD3.extra-duplicate.X10.Y10.tile.tissue.png	17	1	2000	17	23b9212bfcf93c5ec21b4bbe4a4acc94	0	0	0	0	0	0	0	0	0	0	0	0	0	/home/dhl_ec/bnelissen/Slides/CD3_manuscript/CD3_slides/AAA147.CD3.extra-duplicate/AAA147.CD3.extra-duplicate.run1	255	0.7	0.06	0.7	0.06	0.0	-11.9521904041	0.255102214574	0.0559310039749
0.0	1028716.0	0.0	19507.0	1028716.0	4000000.0	0.0	17.0	1.3	2.05	1.8	0.0799999999999	13.28	0.64	1.43	0.26	9.79	0.28	3.4	2.3	0.67	AAA147.CD3.extra-duplicate.X10.Y11.tile.tissue.png	18	1	2000	18	d065ad12c710765481431ed360c05272	0	0	0	0	0	0	0	0	0	0	0	0	0	/home/dhl_ec/bnelissen/Slides/CD3_manuscript/CD3_slides/AAA147.CD3.extra-duplicate/AAA147.CD3.extra-duplicate.run1	255	0.7	0.06	0.7	0.06	0.0	-11.5218806479	0.989472495324	2.98264943164
360.0	1471262.0	95.0	6726.0	1471262.0	4000000.0	1.0	3.0	2.76	2.8	1.19	0.0599999999999	6.76	0.37	0.75	0.2	7.75	0.27	2.14	1.52	1.62	AAA147.CD3.extra-duplicate.X10.Y5.tile.tissue.png	19	1	2000	19	44eba03aa58301a9ff50d0ad278e60e1	0	0	0	0	0	0	0	0	0	0	0	0	0	/home/dhl_ec/bnelissen/Slides/CD3_manuscript/CD3_slides/AAA147.CD3.extra-duplicate/AAA147.CD3.extra-duplicate.run1	255	0.7	0.06	0.7	0.06	-8.47459697996	-10.8336623641	1.91651287776	0.690168507813
55.0	3998611.0	32.0	8246.0	3998611.0	4000000.0	1.0	1.0	2.15	2.81	1.84	0.08	9.53	0.55	1.19	0.08	13.3	0.56	3.29	2.32	0.6	AAA147.CD3.extra-duplicate.X10.Y6.tile.tissue.png	20	1	2000	20	8da58180b245670ced771e4326f9a9d0	0	0	0	0	0	0	0	0	0	0	0	0	0	/home/dhl_ec/bnelissen/Slides/CD3_manuscript/CD3_slides/AAA147.CD3.extra-duplicate/AAA147.CD3.extra-duplicate.run1	255	0.7	0.06	0.7	0.06	-9.35602985919	-11.6531994239	2.58645575877	0.0472841860962
0.0	3999577.0	0.0	8044.0	3999577.0	4000000.0	0.0	1.0	2.6	2.68	1.81	0.0700000000001	9.77	0.64	1.19	0.08	12.91	0.42	2.21	1.54	0.63	AAA147.CD3.extra-duplicate.X10.Y7.tile.tissue.png	21	1	2000	21	46be28087fcf8070aad47ad7c8e41a72	0	0	0	0	0	0	0	0	0	0	0	0	0	/home/dhl_ec/bnelissen/Slides/CD3_manuscript/CD3_slides/AAA147.CD3.extra-duplicate/AAA147.CD3.extra-duplicate.run1	255	0.7	0.06	0.7	0.06	-8.8136553519	-11.6320332401	1.69751141089	0.0210951725636
107.0	3995588.0	47.0	8443.0	3995588.0	4000000.0	1.0	1.0	1.27	1.4	1.16	0.0500000000001	6.48	0.38	0.74	0.0599999999999	9.68	0.37	2.19	1.6	0.51	AAA147.CD3.extra-duplicate.X10.Y8.tile.tissue.png	22	1	2000	22	135eafad913b90ec066837e8ff710dec	0	0	0	0	0	0	0	0	0	0	0	0	0	/home/dhl_ec/bnelissen/Slides/CD3_manuscript/CD3_slides/AAA147.CD3.extra-duplicate/AAA147.CD3.extra-duplicate.run1	255	0.7	0.06	0.7	0.06	-9.27271688707	-11.578385527	2.10837309548	0.0373751518555
401.0	3995680.0	111.0	8502.0	3995680.0	4000000.0	1.0	1.0	1.2	2.08	1.2	0.05	6.34	0.38	0.74	0.0600000000001	9.51	0.37	2.19	1.54	0.42	AAA147.CD3.extra-duplicate.X10.Y9.tile.tissue.png	23	1	2000	23	0d4c28889d4cbb794fb7004b78c2108d	0	0	0	0	0	0	0	0	0	0	0	0	0	/home/dhl_ec/bnelissen/Slides/CD3_manuscript/CD3_slides/AAA147.CD3.extra-duplicate/AAA147.CD3.extra-duplicate.run1	255	0.7	0.06	0.7	0.06	-9.20103727006	-11.041008717	1.21484031306	0.0592928662109
0.0	3922070.0	0.0	11066.0	3922070.0	4000000.0	0.0	1.0	2.87	1.84	1.84	0.0699999999999	9.51	0.56	1.19	0.0799999999999	12.74	0.46	3.32	2.34	0.63	AAA147.CD3.extra-duplicate.X11.Y10.tile.tissue.png	24	1	2000	24	669f945751e3e203459f5e11c4422c4a	0	0	0	0	0	0	0	0	0	0	0	0	0	/home/dhl_ec/bnelissen/Slides/CD3_manuscript/CD3_slides/AAA147.CD3.extra-duplicate/AAA147.CD3.extra-duplicate.run1	255	0.7	0.06	0.7	0.06	-8.08046928932	-10.7846049125	0.33561333354	0.0742740092773
0.0	793692.0	0.0	26996.0	793692.0	4000000.0	0.0	20.0	2.87	2.17	1.81	0.08	9.83	0.59	1.27	0.27	8.8	0.27	3.29	2.34	0.61	AAA147.CD3.extra-duplicate.X11.Y11.tile.tissue.png	25	1	2000	25	65c7f9b84159ae9ab33ec40687a8adf4	0	0	0	0	0	0	0	0	0	0	0	0	0	/home/dhl_ec/bnelissen/Slides/CD3_manuscript/CD3_slides/AAA147.CD3.extra-duplicate/AAA147.CD3.extra-duplicate.run1	255	0.7	0.06	0.7	0.06	0.0	-10.5749551963	0.574296767512	5.79006039966
66.0	1006537.0	32.0	5654.0	1006537.0	4000000.0	1.0	1.0	3.45	1.5	1.81	0.08	11.82	0.55	1.27	0.25	9.97	0.37	3.14	2.29	0.6	AAA147.CD3.extra-duplicate.X11.Y5.tile.tissue.png	26	1	2000	26	b666fa1dce318c59503242a01a1ceed2	0	0	0	0	0	0	0	0	0	0	0	0	0	/home/dhl_ec/bnelissen/Slides/CD3_manuscript/CD3_slides/AAA147.CD3.extra-duplicate/AAA147.CD3.extra-duplicate.run1	255	0.7	0.06	0.7	0.06	-8.64290722968	-11.2546098567	1.49129682062	2.01977237402
102.0	3998191.0	50.0	8225.0	3998191.0	4000000.0	1.0	1.0	3.33	1.9	1.21	0.0699999999999	9.51	0.55	1.2	0.08	13.83	0.38	2.25	1.54	0.44	AAA147.CD3.extra-duplicate.X11.Y6.tile.tissue.png	27	1	2000	27	f55583c28f589bf4354f3f0d9b6a1c40	0	0	0	0	0	0	0	0	0	0	0	0	0	/home/dhl_ec/bnelissen/Slides/CD3_manuscript/CD3_slides/AAA147.CD3.extra-duplicate/AAA147.CD3.extra-duplicate.run1	255	0.7	0.06	0.7	0.06	-9.15671207607	-11.2942168145	2.08004417032	0.0454211300659
0.0	4000000.0	0.0	7996.0	4000000.0	4000000.0	0.0	1.0	3.03	3.37	1.8	0.0699999999999	8.81	0.47	1.25	0.0700000000001	12.72	0.47	3.33	2.57	0.74	AAA147.CD3.extra-duplicate.X11.Y7.tile.tissue.png	28	1	2000	28	f6b0c8039e6facc5c11a5dc478bf15fc	0	0	0	0	0	0	0	0	0	0	0	0	0	/home/dhl_ec/bnelissen/Slides/CD3_manuscript/CD3_slides/AAA147.CD3.extra-duplicate/AAA147.CD3.extra-duplicate.run1	255	0.7	0.06	0.7	0.06	-6.43113385225	-11.6644788869	1.7528485	0.0263015866394
128.0	3999580.0	54.0	8058.0	3999580.0	4000000.0	1.0	1.0	3.17	2.64	1.21	0.05	6.51	0.4	0.74	0.0500000000001	9.28	0.56	3.39	2.42	0.67	AAA147.CD3.extra-duplicate.X11.Y8.tile.tissue.png	29	1	2000	29	50dca3b3dc429e391d1225364c90ffb3	0	0	0	0	0	0	0	0	0	0	0	0	0	/home/dhl_ec/bnelissen/Slides/CD3_manuscript/CD3_slides/AAA147.CD3.extra-duplicate/AAA147.CD3.extra-duplicate.run1	255	0.7	0.06	0.7	0.06	-9.16708464706	-11.4825896033	1.99010893926	0.0425622677002
0.0	3984708.0	0.0	8999.0	3984708.0	4000000.0	0.0	1.0	2.74	1.95	1.8	0.0700000000001	10.9	0.56	1.24	0.09	12.62	0.46	3.39	2.49	0.64	AAA147.CD3.extra-duplicate.X11.Y9.tile.tissue.png	30	1	2000	30	d8e9eae6532a046b48bf0bbb2959738b	0	0	0	0	0	0	0	0	0	0	0	0	0	/home/dhl_ec/bnelissen/Slides/CD3_manuscript/CD3_slides/AAA147.CD3.extra-duplicate/AAA147.CD3.extra-duplicate.run1	255	0.7	0.06	0.7	0.06	-7.39064531319	-11.6036137384	1.8972981208	0.0803220214844
582.0	3823461.0	231.0	12596.0	3823461.0	4000000.0	5.0	3.0	1.0	1.64	1.12	0.05	6.26	0.37	0.7	0.0600000000001	9.14	0.36	2.21	1.52	0.41	AAA147.CD3.extra-duplicate.X12.Y10.tile.tissue.png	31	1	2000	31	8cd5645e62ca954fefea59a1b088c45b	0	0	0	0	0	0	0	0	0	0	0	0	0	/home/dhl_ec/bnelissen/Slides/CD3_manuscript/CD3_slides/AAA147.CD3.extra-duplicate/AAA147.CD3.extra-duplicate.run1	255	0.7	0.06	0.7	0.06	-7.63128070014	-11.0466670883	0.403422617396	0.0895214086304
0.0	189906.0	0.0	15606.0	189906.0	4000000.0	0.0	29.0	2.58	2.18	1.12	0.0600000000001	6.74	0.58	1.31	0.31	8.12	0.14	2.13	1.5	0.6	AAA147.CD3.extra-duplicate.X12.Y11.tile.tissue.png	32	1	2000	32	d7bf178fa106f7983e7e378754f4c5e3	0	0	0	0	0	0	0	0	0	0	0	0	0	/home/dhl_ec/bnelissen/Slides/CD3_manuscript/CD3_slides/AAA147.CD3.extra-duplicate/AAA147.CD3.extra-duplicate.run1	255	0.7	0.06	0.7	0.06	0.0	-10.6273184277	0.716812446026	7.84843173334
337.0	102013.0	138.0	3192.0	102013.0	4000000.0	3.0	3.0	2.78	2.57	1.11	0.0899999999999	11.41	0.56	1.33	0.31	9.07	0.31	3.14	2.29	0.6	AAA147.CD3.extra-duplicate.X12.Y5.tile.tissue.png	33	1	2000	33	d0359c3b9e15dbe180e69788a09a8552	0	0	0	0	0	0	0	0	0	0	0	0	0	/home/dhl_ec/bnelissen/Slides/CD3_manuscript/CD3_slides/AAA147.CD3.extra-duplicate/AAA147.CD3.extra-duplicate.run1	255	0.7	0.06	0.7	0.06	-9.41676936087	-11.3306038523	1.71411174897	1.63632403052
1063.0	3947222.0	236.0	9089.0	3947222.0	4000000.0	5.0	1.0	1.18	1.99	1.79	0.0599999999999	9.47	0.55	1.19	0.0799999999999	12.06	0.36	2.18	1.5	0.54	AAA147.CD3.extra-duplicate.X12.Y6.tile.tissue.png	34	1	2000	34	50f04ee21d9fe256bed0230e492e688b	0	0	0	0	0	0	0	0	0	0	0	0	0	/home/dhl_ec/bnelissen/Slides/CD3_manuscript/CD3_slides/AAA147.CD3.extra-duplicate/AAA147.CD3.extra-duplicate.run1	255	0.7	0.06	0.7	0.06	-9.08946953877	-10.4061264282	1.90623019453	0.105130421875
97.0	3999074.0	41.0	8152.0	3999074.0	4000000.0	1.0	1.0	1.42	1.53	1.18	0.05	6.26	0.37	0.71	0.0599999999999	9.11	0.57	3.32	2.32	0.81	AAA147.CD3.extra-duplicate.X12.Y7.tile.tissue.png	35	1	2000	35	ccf837ef89146eecdd230e9b4a400c94	0	0	0	0	0	0	0	0	0	0	0	0	0	/home/dhl_ec/bnelissen/Slides/CD3_manuscript/CD3_slides/AAA147.CD3.extra-duplicate/AAA147.CD3.extra-duplicate.run1	255	0.7	0.06	0.7	0.06	-8.66421149997	-10.9027622107	1.69524840746	0.032527984375
0.0	3993656.0	0.0	8575.0	3993656.0	4000000.0	0.0	1.0	1.77	2.69	1.8	0.0600000000002	8.49	0.37	0.71	0.05	8.08	0.29	2.13	1.49	0.51	AAA147.CD3.extra-duplicate.X12.Y8.tile.tissue.png	36	1	2000	36	75e065648164215b50f701a631cd5700	0	0	0	0	0	0	0	0	0	0	0	0	0	/home/dhl_ec/bnelissen/Slides/CD3_manuscript/CD3_slides/AAA147.CD3.extra-duplicate/AAA147.CD3.extra-duplicate.run1	255	0.7	0.06	0.7	0.06	0.0	-11.6806293976	1.63372821795	0.0279711284943
0.0	3982775.0	0.0	9101.0	3982775.0	4000000.0	0.0	1.0	1.37	2.28	1.16	0.05	6.17	0.36	0.71	0.0599999999999	8.72	0.47	3.32	2.32	0.66	AAA147.CD3.extra-duplicate.X12.Y9.tile.tissue.png	37	1	2000	37	cfae2742b85201bb9621bfa4a6f6c8aa	0	0	0	0	0	0	0	0	0	0	0	0	0	/home/dhl_ec/bnelissen/Slides/CD3_manuscript/CD3_slides/AAA147.CD3.extra-duplicate/AAA147.CD3.extra-duplicate.run1	255	0.7	0.06	0.7	0.06	-6.63214468365	-11.5154129732	2.2586169192	0.0722332509766
0.0	3747595.0	0.0	12322.0	3747595.0	4000000.0	0.0	1.0	3.21	2.85	1.8	0.0699999999999	9.37	0.62	1.19	0.1	11.56	0.44	3.32	1.92	0.61	AAA147.CD3.extra-duplicate.X13.Y10.tile.tissue.png	38	1	2000	38	47abf4714cb15dfd7ff1430846549055	0	0	0	0	0	0	0	0	0	0	0	0	0	/home/dhl_ec/bnelissen/Slides/CD3_manuscript/CD3_slides/AAA147.CD3.extra-duplicate/AAA147.CD3.extra-duplicate.run1	255	0.7	0.06	0.7	0.06	0.0	-11.4249360556	0.35924442876	0.0791098671875
0.0	113980.0	0.0	9054.0	113980.0	4000000.0	0.0	15.0	3.59	2.67	1.13	0.0599999999999	6.48	0.37	0.79	0.21	5.53	0.14	2.08	1.49	0.5	AAA147.CD3.extra-duplicate.X13.Y11.tile.tissue.png	39	1	2000	39	417e67985e36667f292d67d9c788e75a	0	0	0	0	0	0	0	0	0	0	0	0	0	/home/dhl_ec/bnelissen/Slides/CD3_manuscript/CD3_slides/AAA147.CD3.extra-duplicate/AAA147.CD3.extra-duplicate.run1	255	0.7	0.06	0.7	0.06	0.0	-10.9061624247	0.571096148995	7.73247168451
325.0	687053.0	84.0	5995.0	687053.0	4000000.0	1.0	2.0	2.66	3.02	1.89	0.0699999999999	7.69	0.38	0.75	0.19	6.72	0.23	2.05	1.47	0.36	AAA147.CD3.extra-duplicate.X13.Y5.tile.tissue.png	40	1	2000	40	05fcce7800863895c07ac6f444b1d28c	0	0	0	0	0	0	0	0	0	0	0	0	0	/home/dhl_ec/bnelissen/Slides/CD3_manuscript/CD3_slides/AAA147.CD3.extra-duplicate/AAA147.CD3.extra-duplicate.run1	255	0.7	0.06	0.7	0.06	-7.64445153312	-10.6708536756	1.38346306647	1.15598232666
234.0	3997334.0	84.0	8376.0	3997334.0	4000000.0	2.0	1.0	2.35	2.44	1.23	0.05	6.21	0.61	1.28	0.0799999999999	13.99	0.58	3.36	2.32	0.66	AAA147.CD3.extra-duplicate.X13.Y6.tile.tissue.png	41	1	2000	41	24d93a96f8860d264e80506bcadf83cc	0	0	0	0	0	0	0	0	0	0	0	0	0	/home/dhl_ec/bnelissen/Slides/CD3_manuscript/CD3_slides/AAA147.CD3.extra-duplicate/AAA147.CD3.extra-duplicate.run1	255	0.7	0.06	0.7	0.06	-8.17008845576	-10.6680133024	1.75774566131	0.0473814946289
133.0	3998485.0	50.0	8212.0	3998485.0	4000000.0	1.0	1.0	2.93	1.52	1.12	0.05	6.38	0.37	0.75	0.0599999999999	9.6	0.37	2.18	1.53	0.58	AAA147.CD3.extra-duplicate.X13.Y7.tile.tissue.png	42	1	2000	42	210d828fbc6351874713e7be96c25ad7	0	0	0	0	0	0	0	0	0	0	0	0	0	/home/dhl_ec/bnelissen/Slides/CD3_manuscript/CD3_slides/AAA147.CD3.extra-duplicate/AAA147.CD3.extra-duplicate.run1	255	0.7	0.06	0.7	0.06	-9.14370593069	-11.0006597074	1.98726402183	0.0420859987183
0.0	3999147.0	0.0	8097.0	3999147.0	4000000.0	0.0	1.0	2.35	2.88	1.81	0.0699999999999	9.7	0.55	1.19	0.0799999999999	11.53	0.47	3.36	2.41	0.65	AAA147.CD3.extra-duplicate.X13.Y8.tile.tissue.png	43	1	2000	43	02253cc3663ab7014e3098b15f344d9b	0	0	0	0	0	0	0	0	0	0	0	0	0	/home/dhl_ec/bnelissen/Slides/CD3_manuscript/CD3_slides/AAA147.CD3.extra-duplicate/AAA147.CD3.extra-duplicate.run1	255	0.7	0.06	0.7	0.06	0.0	-12.029405802	1.13881897815	0.0185803584976
0.0	3998070.0	0.0	8192.0	3998070.0	4000000.0	0.0	1.0	1.56	2.4	1.21	0.04	6.43	0.37	0.75	0.0599999999999	9.22	0.3	2.18	1.64	0.54	AAA147.CD3.extra-duplicate.X13.Y9.tile.tissue.png	44	1	2000	44	1fb326d56b8958717e9424b3c7e4b3d2	0	0	0	0	0	0	0	0	0	0	0	0	0	/home/dhl_ec/bnelissen/Slides/CD3_manuscript/CD3_slides/AAA147.CD3.extra-duplicate/AAA147.CD3.extra-duplicate.run1	255	0.7	0.06	0.7	0.06	-8.7993374688	-11.4914077979	1.99160763541	0.0568133793945
0.0	3822068.0	0.0	12613.0	3822068.0	4000000.0	0.0	2.0	2.69	2.44	1.14	0.04	6.44	0.4	0.79	0.0699999999999	8.22	0.29	2.21	2.31	0.44	AAA147.CD3.extra-duplicate.X14.Y10.tile.tissue.png	45	1	2000	45	ec3a957815eabb362cf1827d0017015a	0	0	0	0	0	0	0	0	0	0	0	0	0	/home/dhl_ec/bnelissen/Slides/CD3_manuscript/CD3_slides/AAA147.CD3.extra-duplicate/AAA147.CD3.extra-duplicate.run1	255	0.7	0.06	0.7	0.06	0.0	-11.1387026503	0.35743555583	0.0835212329102
0.0	226168.0	0.0	17716.0	226168.0	4000000.0	0.0	30.0	1.25	1.69	1.78	0.0799999999999	9.97	0.57	1.33	0.3	8.28	0.23	3.22	2.3	0.59	AAA147.CD3.extra-duplicate.X14.Y11.tile.tissue.png	46	1	2000	46	89b3b1694fa8de9ff8e5a4d42350230b	0	0	0	0	0	0	0	0	0	0	0	0	0	/home/dhl_ec/bnelissen/Slides/CD3_manuscript/CD3_slides/AAA147.CD3.extra-duplicate/AAA147.CD3.extra-duplicate.run1	255	0.7	0.06	0.7	0.06	0.0	-11.1613080255	1.1707676926	6.68154122437
0.0	0.0	0.0	0.0	0.0	4000000.0	0.0	0.0	1.59	1.93	1.79	0.0899999999999	8.19	0.44	0.9	0.22	4.58	0.13	2.03	1.53	0.38	AAA147.CD3.extra-duplicate.X14.Y4.tile.tissue.png	47	1	2000	47	250688ef08a7434960ebfed018aa5053	0	0	0	0	0	0	0	0	0	0	0	0	0	/home/dhl_ec/bnelissen/Slides/CD3_manuscript/CD3_slides/AAA147.CD3.extra-duplicate/AAA147.CD3.extra-duplicate.run1	255	1.0	0.06	1.0	0.06	0.0	0.0	0.0	3.718288
148.0	2119933.0	75.0	7116.0	2119933.0	4000000.0	2.0	1.0	2.6	1.27	1.46	0.0900000000001	9.6	0.57	1.22	0.19	11.46	0.54	2.68	2.25	0.58	AAA147.CD3.extra-duplicate.X14.Y5.tile.tissue.png	48	1	2000	48	01d19fd76efc01b9a246d41ebd969f1a	0	0	0	0	0	0	0	0	0	0	0	0	0	/home/dhl_ec/bnelissen/Slides/CD3_manuscript/CD3_slides/AAA147.CD3.extra-duplicate/AAA147.CD3.extra-duplicate.run1	255	0.7	0.06	0.7	0.06	-9.27513977129	-10.9917906028	2.1951438468	0.462497998047
181.0	3994068.0	106.0	8729.0	3994068.0	4000000.0	3.0	1.0	1.27	2.11	1.59	0.0799999999999	9.52	0.55	1.22	0.0799999999999	13.33	0.54	3.26	2.32	0.67	AAA147.CD3.extra-duplicate.X14.Y6.tile.tissue.png	49	1	2000	49	2e2880b63ac6f8a2ef9bf9919f6ee0e2	0	0	0	0	0	0	0	0	0	0	0	0	0	/home/dhl_ec/bnelissen/Slides/CD3_manuscript/CD3_slides/AAA147.CD3.extra-duplicate/AAA147.CD3.extra-duplicate.run1	255	0.7	0.06	0.7	0.06	-9.16206660653	-11.3722518495	1.89004469001	0.0350579699707
0.0	3994588.0	0.0	8646.0	3994588.0	4000000.0	0.0	1.0	1.22	1.81	1.76	0.0699999999999	9.54	0.56	1.2	0.0800000000002	11.63	0.47	3.31	2.3	0.65	AAA147.CD3.extra-duplicate.X14.Y7.tile.tissue.png	50	1	2000	50	ce410fced882585e248c146b52d54241	0	0	0	0	0	0	0	0	0	0	0	0	0	/home/dhl_ec/bnelissen/Slides/CD3_manuscript/CD3_slides/AAA147.CD3.extra-duplicate/AAA147.CD3.extra-duplicate.run1	255	0.7	0.06	0.7	0.06	0.0	-11.9480681579	1.62408488685	0.044334583252
0.0	3997159.0	0.0	8300.0	3997159.0	4000000.0	0.0	1.0	2.16	3.28	1.77	0.0699999999999	9.48	0.56	1.19	0.0799999999999	13.0	0.46	3.31	2.3	0.7	AAA147.CD3.extra-duplicate.X14.Y8.tile.tissue.png	51	1	2000	51	fe8006804e0c9be8d12de2cc7c1dfa7f	0	0	0	0	0	0	0	0	0	0	0	0	0	/home/dhl_ec/bnelissen/Slides/CD3_manuscript/CD3_slides/AAA147.CD3.extra-duplicate/AAA147.CD3.extra-duplicate.run1	255	0.7	0.06	0.7	0.06	-8.08677251954	-11.6299863056	1.33883478993	0.0186049920731
0.0	3999379.0	0.0	8085.0	3999379.0	4000000.0	0.0	1.0	2.52	2.66	1.76	0.0700000000002	10.77	0.55	1.18	0.0799999999999	11.71	0.47	3.29	2.3	0.68	AAA147.CD3.extra-duplicate.X14.Y9.tile.tissue.png	52	1	2000	52	f4981367165e29c1322e97f39b2bbbeb	0	0	0	0	0	0	0	0	0	0	0	0	0	/home/dhl_ec/bnelissen/Slides/CD3_manuscript/CD3_slides/AAA147.CD3.extra-duplicate/AAA147.CD3.extra-duplicate.run1	255	0.7	0.06	0.7	0.06	0.0	-11.9154624361	1.60097092574	0.0404877280273
0.0	3650758.0	0.0	13091.0	3650758.0	4000000.0	0.0	5.0	1.77	2.63	1.77	0.0699999999999	9.62	0.56	1.2	0.11	12.52	0.44	3.32	2.3	0.65	AAA147.CD3.extra-duplicate.X15.Y10.tile.tissue.png	53	1	2000	53	33c0581216e4fcbf21f3572279f56195	0	0	0	0	0	0	0	0	0	0	0	0	0	/home/dhl_ec/bnelissen/Slides/CD3_manuscript/CD3_slides/AAA147.CD3.extra-duplicate/AAA147.CD3.extra-duplicate.run1	255	0.7	0.06	0.7	0.06	-8.01323897093	-10.2189712537	0.316621282757	0.09129428125
0.0	292100.0	0.0	23450.0	292100.0	4000000.0	0.0	28.0	2.2	2.65	1.78	0.0800000000002	9.92	0.58	1.34	0.31	8.96	0.23	3.27	2.31	0.6	AAA147.CD3.extra-duplicate.X15.Y11.tile.tissue.png	54	1	2000	54	36a4354092486841371ee02a1d5bcff0	0	0	0	0	0	0	0	0	0	0	0	0	0	/home/dhl_ec/bnelissen/Slides/CD3_manuscript/CD3_slides/AAA147.CD3.extra-duplicate/AAA147.CD3.extra-duplicate.run1	255	0.7	0.06	0.7	0.06	-8.02000741781	-11.0829335634	1.12703720096	5.31594824146
0.0	19792.0	0.0	1224.0	19792.0	4000000.0	0.0	1.0	2.52	3.27	1.1	0.05	6.64	0.38	0.81	0.22	6.12	0.13	2.09	1.53	0.37	AAA147.CD3.extra-duplicate.X15.Y4.tile.tissue.png	55	1	2000	55	f9dd7bb9680adce37427afa543e9b7a2	0	0	0	0	0	0	0	0	0	0	0	0	0	/home/dhl_ec/bnelissen/Slides/CD3_manuscript/CD3_slides/AAA147.CD3.extra-duplicate/AAA147.CD3.extra-duplicate.run1	255	0.7	0.06	0.7	0.06	-7.90306216008	-11.9179232979	3.83981067025	2.99048811914
163.0	3480333.0	56.0	8844.0	3480333.0	4000000.0	1.0	1.0	1.95	2.37	1.09	0.0500000000002	6.53	0.37	0.74	0.0899999999999	9.25	0.35	2.22	1.53	0.63	AAA147.CD3.extra-duplicate.X15.Y5.tile.tissue.png	56	1	2000	56	af273ae58e322a20873b4d0961e3995c	0	0	0	0	0	0	0	0	0	0	0	0	0	/home/dhl_ec/bnelissen/Slides/CD3_manuscript/CD3_slides/AAA147.CD3.extra-duplicate/AAA147.CD3.extra-duplicate.run1	255	0.7	0.06	0.7	0.06	-9.74491554849	-11.3009269684	2.20858336953	0.355601480469
0.0	3996353.0	0.0	8394.0	3996353.0	4000000.0	0.0	1.0	1.25	2.08	1.78	0.0699999999999	9.6	0.57	1.2	0.0799999999999	12.89	0.47	3.3	2.35	0.67	AAA147.CD3.extra-duplicate.X15.Y6.tile.tissue.png	57	1	2000	57	046e66c755d85acb26001ea7aa847736	0	0	0	0	0	0	0	0	0	0	0	0	0	/home/dhl_ec/bnelissen/Slides/CD3_manuscript/CD3_slides/AAA147.CD3.extra-duplicate/AAA147.CD3.extra-duplicate.run1	255	0.7	0.06	0.7	0.06	-9.24241160091	-11.0046083001	2.59000707372	0.049739862793
157.0	3976528.0	62.0	10078.0	3976528.0	4000000.0	1.0	1.0	1.23	1.07	1.07	0.0500000000002	6.1	0.36	0.72	0.0599999999999	9.03	0.36	2.23	1.54	0.94	AAA147.CD3.extra-duplicate.X15.Y7.tile.tissue.png	58	1	2000	58	54b2108f3b0b200400a1f577d21e90f5	0	0	0	0	0	0	0	0	0	0	0	0	0	/home/dhl_ec/bnelissen/Slides/CD3_manuscript/CD3_slides/AAA147.CD3.extra-duplicate/AAA147.CD3.extra-duplicate.run1	255	0.7	0.06	0.7	0.06	-8.50932354695	-11.8003332857	1.47189219335	0.0540134763184
153.0	3998712.0	54.0	8128.0	3998712.0	4000000.0	1.0	1.0	2.49	3.43	1.35	0.05	6.32	0.38	0.74	0.0599999999999	9.57	0.38	2.21	1.54	0.96	AAA147.CD3.extra-duplicate.X15.Y8.tile.tissue.png	59	1	2000	59	92c4e227b3b4c85816d02d8c9ff65d7f	0	0	0	0	0	0	0	0	0	0	0	0	0	/home/dhl_ec/bnelissen/Slides/CD3_manuscript/CD3_slides/AAA147.CD3.extra-duplicate/AAA147.CD3.extra-duplicate.run1	255	0.7	0.06	0.7	0.06	-8.50219994954	-10.9790745054	1.41792208088	0.0187018163452
0.0	3999644.0	0.0	8056.0	3999644.0	4000000.0	0.0	1.0	2.65	2.97	1.13	0.05	6.32	0.37	0.73	0.0599999999999	8.32	0.3	2.2	1.54	0.43	AAA147.CD3.extra-duplicate.X15.Y9.tile.tissue.png	60	1	2000	60	9c9ff3bd4de0a06c5e91ccce66eaed90	0	0	0	0	0	0	0	0	0	0	0	0	0	/home/dhl_ec/bnelissen/Slides/CD3_manuscript/CD3_slides/AAA147.CD3.extra-duplicate/AAA147.CD3.extra-duplicate.run1	255	0.7	0.06	0.7	0.06	0.0	-11.7788718544	1.57002085686	0.0309178996582
0.0	3375216.0	0.0	15088.0	3375216.0	4000000.0	0.0	11.0	1.9	2.93	1.14	0.05	8.12	0.39	0.74	0.0799999999999	7.89	0.47	3.37	2.32	0.62	AAA147.CD3.extra-duplicate.X16.Y10.tile.tissue.png	61	1	2000	61	3c6bb2aadab2fdd8f978c513c0804706	0	0	0	0	0	0	0	0	0	0	0	0	0	/home/dhl_ec/bnelissen/Slides/CD3_manuscript/CD3_slides/AAA147.CD3.extra-duplicate/AAA147.CD3.extra-duplicate.run1	255	0.7	0.06	0.7	0.06	0.0	-11.3306592195	0.343224218835	0.358964789063
0.0	29969.0	0.0	3150.0	29969.0	4000000.0	0.0	6.0	1.15	1.22	1.12	0.0600000000002	6.67	0.39	0.87	0.22	5.86	0.13	2.09	1.49	0.54	AAA147.CD3.extra-duplicate.X16.Y11.tile.tissue.png	62	1	2000	62	93b089e61b6b719a70d35e772daa69a6	0	0	0	0	0	0	0	0	0	0	0	0	0	/home/dhl_ec/bnelissen/Slides/CD3_manuscript/CD3_slides/AAA147.CD3.extra-duplicate/AAA147.CD3.extra-duplicate.run1	255	0.7	0.06	0.7	0.06	0.0	-11.134337519	1.40189967133	3.09678713211
0.0	0.0	0.0	0.0	0.0	4000000.0	0.0	0.0	2.26	2.44	1.08	0.0600000000002	5.48	0.29	0.85	0.21	4.41	0.12	1.94	1.48	0.34	AAA147.CD3.extra-duplicate.X16.Y3.tile.tissue.png	63	1	2000	63	13109c8c47523208412254bb7d5f28bc	0	0	0	0	0	0	0	0	0	0	0	0	0	/home/dhl_ec/bnelissen/Slides/CD3_manuscript/CD3_slides/AAA147.CD3.extra-duplicate/AAA147.CD3.extra-duplicate.run1	255	1.0	0.06	1.0	0.06	0.0	0.0	0.0	6.404915
175.0	2056171.0	76.0	7638.0	2056171.0	4000000.0	2.0	2.0	2.42	2.48	1.12	0.0500000000002	6.14	0.37	0.72	0.13	7.74	0.29	2.15	1.5	0.58	AAA147.CD3.extra-duplicate.X16.Y4.tile.tissue.png	64	1	2000	64	1f4a1105cdc0be32f5d1574eafb61b68	0	0	0	0	0	0	0	0	0	0	0	0	0	/home/dhl_ec/bnelissen/Slides/CD3_manuscript/CD3_slides/AAA147.CD3.extra-duplicate/AAA147.CD3.extra-duplicate.run1	255	0.7	0.06	0.7	0.06	-8.91871587642	-10.8543165318	1.5522914396	0.316153085938
143.0	3993305.0	52.0	8734.0	3993305.0	4000000.0	1.0	1.0	2.2	2.31	1.77	0.0699999999999	9.7	0.63	1.23	0.0800000000002	14.07	0.61	3.41	2.45	0.7	AAA147.CD3.extra-duplicate.X16.Y5.tile.tissue.png	65	1	2000	65	5dbdf2d1513c190e33726372ec2626b4	0	0	0	0	0	0	0	0	0	0	0	0	0	/home/dhl_ec/bnelissen/Slides/CD3_manuscript/CD3_slides/AAA147.CD3.extra-duplicate/AAA147.CD3.extra-duplicate.run1	255	0.7	0.06	0.7	0.06	-8.95757907979	-11.215336557	2.04931313245	0.0469940769653
55.0	3990223.0	32.0	8919.0	3990223.0	4000000.0	1.0	1.0	0.94	1.72	1.12	0.0500000000002	6.38	0.37	0.74	0.0700000000002	9.78	0.38	2.2	1.52	0.56	AAA147.CD3.extra-duplicate.X16.Y6.tile.tissue.png	66	1	2000	66	8c017d0ec4067c2ea1728307e4e2582b	0	0	0	0	0	0	0	0	0	0	0	0	0	/home/dhl_ec/bnelissen/Slides/CD3_manuscript/CD3_slides/AAA147.CD3.extra-duplicate/AAA147.CD3.extra-duplicate.run1	255	0.7	0.06	0.7	0.06	-8.82915443034	-12.0081397156	2.2424945377	0.0479296882324
0.0	3964479.0	0.0	10700.0	3964479.0	4000000.0	0.0	1.0	1.84	2.61	1.78	0.0499999999997	6.5	0.36	0.71	0.0599999999999	7.93	0.29	3.46	1.49	0.44	AAA147.CD3.extra-duplicate.X16.Y7.tile.tissue.png	67	1	2000	67	9a1905970f77575615dba174bbbbf82d	0	0	0	0	0	0	0	0	0	0	0	0	0	/home/dhl_ec/bnelissen/Slides/CD3_manuscript/CD3_slides/AAA147.CD3.extra-duplicate/AAA147.CD3.extra-duplicate.run1	255	0.7	0.06	0.7	0.06	0.0	-11.7350385807	1.46779223701	0.0635635209961
0.0	3999667.0	0.0	8044.0	3999667.0	4000000.0	0.0	1.0	3.51	2.78	1.14	0.0500000000002	6.32	0.37	0.72	0.0499999999997	8.8	0.46	3.35	2.32	0.66	AAA147.CD3.extra-duplicate.X16.Y8.tile.tissue.png	68	1	2000	68	300e0aa86704fd05e57ebca28d0073f9	0	0	0	0	0	0	0	0	0	0	0	0	0	/home/dhl_ec/bnelissen/Slides/CD3_manuscript/CD3_slides/AAA147.CD3.extra-duplicate/AAA147.CD3.extra-duplicate.run1	255	0.7	0.06	0.7	0.06	-8.04676399927	-11.3026888314	0.775050177645	0.0130403677127
0.0	3999855.0	0.0	8016.0	3999855.0	4000000.0	0.0	1.0	3.69	1.95	1.06	0.04	6.05	0.36	0.71	0.0600000000004	8.8	0.28	3.31	2.3	0.650000000001	AAA147.CD3.extra-duplicate.X16.Y9.tile.tissue.png	69	1	2000	69	a7e33957fc0632250cd0e24ddf9e959e	0	0	0	0	0	0	0	0	0	0	0	0	0	/home/dhl_ec/bnelissen/Slides/CD3_manuscript/CD3_slides/AAA147.CD3.extra-duplicate/AAA147.CD3.extra-duplicate.run1	255	0.7	0.06	0.7	0.06	-8.11185768544	-11.2343582494	1.02192489849	0.0214603463898
0.0	2957972.0	0.0	11400.0	2957972.0	4000000.0	0.0	3.0	2.99	2.73	1.12	0.0500000000002	6.64	0.36	0.71	0.1	7.94	0.25	2.13	1.47	0.389999999999	AAA147.CD3.extra-duplicate.X17.Y10.tile.tissue.png	70	1	2000	70	62ac2f6aa747cd0f3894d7e69c335394	0	0	0	0	0	0	0	0	0	0	0	0	0	/home/dhl_ec/bnelissen/Slides/CD3_manuscript/CD3_slides/AAA147.CD3.extra-duplicate/AAA147.CD3.extra-duplicate.run1	255	0.7	0.06	0.7	0.06	-7.90001918403	-11.649950466	0.433943289429	0.36035271875
0.0	0.0	0.0	0.0	0.0	4000000.0	0.0	0.0	1.86	2.71	1.09	0.0599999999999	5.35	0.29	0.9	0.22	4.67	0.12	2.04	2.32	0.55	AAA147.CD3.extra-duplicate.X17.Y11.tile.tissue.png	71	1	2000	71	f6a658d7ec509ab52c3b04ed09e1168f	0	0	0	0	0	0	0	0	0	0	0	0	0	/home/dhl_ec/bnelissen/Slides/CD3_manuscript/CD3_slides/AAA147.CD3.extra-duplicate/AAA147.CD3.extra-duplicate.run1	255	1.0	0.06	1.0	0.06	0.0	0.0	0.0	2.68672525
0.0	28325.0	0.0	1179.0	28325.0	4000000.0	0.0	1.0	2.72	1.73	1.1	0.0500000000002	6.61	0.37	0.82	0.21	6.08	0.13	2.1	1.53	0.37	AAA147.CD3.extra-duplicate.X17.Y3.tile.tissue.png	72	1	2000	72	a6b42828276a95cf063f66132fe24687	0	0	0	0	0	0	0	0	0	0	0	0	0	/home/dhl_ec/bnelissen/Slides/CD3_manuscript/CD3_slides/AAA147.CD3.extra-duplicate/AAA147.CD3.extra-duplicate.run1	255	0.7	0.06	0.7	0.06	-8.31822264262	-12.1591522041	3.23942812278	2.75297766455
60.0	3727980.0	30.0	8064.0	3727980.0	4000000.0	1.0	1.0	1.99	2.64	1.13	0.0500000000002	6.71	0.37	0.76	0.0700000000002	9.55	0.36	2.22	2.46	0.71	AAA147.CD3.extra-duplicate.X17.Y4.tile.tissue.png	73	1	2000	73	e2845c7165141dbce156ec0df58f58da	0	0	0	0	0	0	0	0	0	0	0	0	0	/home/dhl_ec/bnelissen/Slides/CD3_manuscript/CD3_slides/AAA147.CD3.extra-duplicate/AAA147.CD3.extra-duplicate.run1	255	0.7	0.06	0.7	0.06	-8.86950182118	-11.2260887588	1.45671932938	0.114463394531
0.0	3987598.0	0.0	9182.0	3987598.0	4000000.0	0.0	1.0	3.03	3.18	1.13	0.0499999999997	6.09	0.37	0.77	0.0599999999999	9.26	0.3	2.21	1.54	0.64	AAA147.CD3.extra-duplicate.X17.Y5.tile.tissue.png	74	1	2000	74	925fe0ae7f53280a7b3cb1b849e5b25b	0	0	0	0	0	0	0	0	0	0	0	0	0	/home/dhl_ec/bnelissen/Slides/CD3_manuscript/CD3_slides/AAA147.CD3.extra-duplicate/AAA147.CD3.extra-duplicate.run1	255	0.7	0.06	0.7	0.06	-8.92548843847	-11.4518456705	2.50368628323	0.0430356671753
0.0	3997560.0	0.0	8344.0	3997560.0	4000000.0	0.0	1.0	4.07	2.18	1.11	0.0499999999997	6.1	0.37	0.73	0.0599999999999	8.95	0.52	3.43	2.33	0.67	AAA147.CD3.extra-duplicate.X17.Y6.tile.tissue.png	75	1	2000	75	630c3979858fc707b79a180f05d77024	0	0	0	0	0	0	0	0	0	0	0	0	0	/home/dhl_ec/bnelissen/Slides/CD3_manuscript/CD3_slides/AAA147.CD3.extra-duplicate/AAA147.CD3.extra-duplicate.run1	255	0.7	0.06	0.7	0.06	-9.38043365293	-11.8491154812	2.27159890199	0.0352815197754
0.0	3982005.0	0.0	9497.0	3982005.0	4000000.0	0.0	1.0	2.71	2.74	1.81	0.0700000000002	10.23	0.56	1.2	0.0599999999999	9.35	0.3	2.25	1.6	0.61	AAA147.CD3.extra-duplicate.X17.Y7.tile.tissue.png	76	1	2000	76	03667b3d6077de954ac65aee1d2270d9	0	0	0	0	0	0	0	0	0	0	0	0	0	/home/dhl_ec/bnelissen/Slides/CD3_manuscript/CD3_slides/AAA147.CD3.extra-duplicate/AAA147.CD3.extra-duplicate.run1	255	0.7	0.06	0.7	0.06	-8.13773736207	-11.5525825943	1.10993007872	0.0535944376221
0.0	4000000.0	0.0	7996.0	4000000.0	4000000.0	0.0	1.0	1.34	2.43	1.12	0.0500000000002	6.33	0.29	0.75	0.0499999999997	9.1	0.47	3.31	1.58	0.7	AAA147.CD3.extra-duplicate.X17.Y8.tile.tissue.png	77	1	2000	77	af90d513ef6adae637813ee1ed9d6b0e	0	0	0	0	0	0	0	0	0	0	0	0	0	/home/dhl_ec/bnelissen/Slides/CD3_manuscript/CD3_slides/AAA147.CD3.extra-duplicate/AAA147.CD3.extra-duplicate.run1	255	0.7	0.06	0.7	0.06	-6.96014271653	-11.2553642204	0.423736127604	0.012767576768
0.0	4000000.0	0.0	7996.0	4000000.0	4000000.0	0.0	1.0	1.25	1.84	1.34	0.0500000000002	6.15	0.3	0.72	0.0499999999997	8.9	0.29	2.14	1.49	0.41	AAA147.CD3.extra-duplicate.X17.Y9.tile.tissue.png	78	1	2000	78	aad93c1d7d1b893ca7cc2923bb900c43	0	0	0	0	0	0	0	0	0	0	0	0	0	/home/dhl_ec/bnelissen/Slides/CD3_manuscript/CD3_slides/AAA147.CD3.extra-duplicate/AAA147.CD3.extra-duplicate.run1	255	0.7	0.06	0.7	0.06	-7.81268103185	-11.0855786804	0.415568269962	0.0182856390917
0.0	2699595.0	0.0	8323.0	2699595.0	4000000.0	0.0	3.0	3.22	1.28	1.08	0.0500000000002	6.67	0.36	0.73	0.11	8.32	0.25	2.18	1.54	0.41	AAA147.CD3.extra-duplicate.X18.Y10.tile.tissue.png	79	1	2000	79	d11dffdf409008331547c108ccfbdf64	0	0	0	0	0	0	0	0	0	0	0	0	0	/home/dhl_ec/bnelissen/Slides/CD3_manuscript/CD3_slides/AAA147.CD3.extra-duplicate/AAA147.CD3.extra-duplicate.run1	255	0.7	0.06	0.7	0.06	-7.00844145664	-11.100586771	0.394450161544	0.303608441406
58.0	779766.0	30.0	6458.0	779766.0	4000000.0	1.0	1.0	3.01	2.34	1.1	0.0599999999999	6.99	0.37	0.79	0.19	7.32	0.36	3.26	2.35	0.6	AAA147.CD3.extra-duplicate.X18.Y3.tile.tissue.png	80	1	2000	80	57fad93fa540054d88eed88a2ce19f78	0	0	0	0	0	0	0	0	0	0	0	0	0	/home/dhl_ec/bnelissen/Slides/CD3_manuscript/CD3_slides/AAA147.CD3.extra-duplicate/AAA147.CD3.extra-duplicate.run1	255	0.7	0.06	0.7	0.06	-8.58662645037	-11.6200441449	2.10232764063	1.61595423633
142.0	3926305.0	66.0	9585.0	3926305.0	4000000.0	2.0	1.0	2.67	2.67	1.92	0.0799999999999	9.89	0.64	1.32	0.0900000000001	13.44	0.559999999999	3.38	2.33	0.72	AAA147.CD3.extra-duplicate.X18.Y4.tile.tissue.png	81	1	2000	81	1af00eaab6cd80508b7c0909ed83ab7f	0	0	0	0	0	0	0	0	0	0	0	0	0	/home/dhl_ec/bnelissen/Slides/CD3_manuscript/CD3_slides/AAA147.CD3.extra-duplicate/AAA147.CD3.extra-duplicate.run1	255	0.7	0.06	0.7	0.06	-9.22636126878	-11.730081117	1.80129505529	0.111047234375
55.0	3982899.0	28.0	9078.0	3982899.0	4000000.0	1.0	1.0	1.45	2.69	1.77	0.0700000000002	9.4	0.37	1.24	0.0799999999999	14.95	0.63	3.33	2.31	0.79	AAA147.CD3.extra-duplicate.X18.Y5.tile.tissue.png	82	1	2000	82	017c071062f0d41e2fbca1bbb4f0293b	0	0	0	0	0	0	0	0	0	0	0	0	0	/home/dhl_ec/bnelissen/Slides/CD3_manuscript/CD3_slides/AAA147.CD3.extra-duplicate/AAA147.CD3.extra-duplicate.run1	255	0.7	0.06	0.7	0.06	-8.72863136024	-12.4091543861	2.86650557067	0.0640380290527
0.0	3978363.0	0.0	8920.0	3978363.0	4000000.0	0.0	1.0	2.7	2.87	1.11	0.0500000000002	6.54	0.37	0.76	0.0599999999999	9.37	0.3	2.27	1.63	0.52	AAA147.CD3.extra-duplicate.X18.Y6.tile.tissue.png	83	1	2000	83	9669a49acb8efbdf9b982c352e58ff58	0	0	0	0	0	0	0	0	0	0	0	0	0	/home/dhl_ec/bnelissen/Slides/CD3_manuscript/CD3_slides/AAA147.CD3.extra-duplicate/AAA147.CD3.extra-duplicate.run1	255	0.7	0.06	0.7	0.06	-8.24199815186	-12.1069950438	2.31802352051	0.0448245195313
0.0	3991444.0	0.0	8819.0	3991444.0	4000000.0	0.0	1.0	2.85	3.2	1.13	0.04	6.37	0.55	1.22	0.0999999999999	13.45	0.47	3.35	2.37	0.65	AAA147.CD3.extra-duplicate.X18.Y7.tile.tissue.png	84	1	2000	84	0bf47398af60dcc40e7fdd232c58190f	0	0	0	0	0	0	0	0	0	0	0	0	0	/home/dhl_ec/bnelissen/Slides/CD3_manuscript/CD3_slides/AAA147.CD3.extra-duplicate/AAA147.CD3.extra-duplicate.run1	255	0.7	0.06	0.7	0.06	-9.17171615004	-11.8113684176	1.22034031518	0.0502244990234
355.0	4000000.0	131.0	7996.0	4000000.0	4000000.0	2.0	1.0	1.87	2.84	1.78	0.0799999999999	6.26	0.3	0.760000000001	0.0499999999997	9.83	0.55	3.33	2.32	0.68	AAA147.CD3.extra-duplicate.X18.Y8.tile.tissue.png	85	1	2000	85	ae951fc8de8bf8122e6f76f08c859532	0	0	0	0	0	0	0	0	0	0	0	0	0	/home/dhl_ec/bnelissen/Slides/CD3_manuscript/CD3_slides/AAA147.CD3.extra-duplicate/AAA147.CD3.extra-duplicate.run1	255	0.7	0.06	0.7	0.06	-8.17047907063	-9.90270285961	0.355104364207	0.0151320525788
222.0	4000000.0	66.0	7996.0	4000000.0	4000000.0	1.0	1.0	1.3	1.97	1.8	0.0700000000002	8.77	0.47	1.19	0.0700000000002	13.61	0.57	3.32	2.32	0.63	AAA147.CD3.extra-duplicate.X18.Y9.tile.tissue.png	86	1	2000	86	5664c6cc55c0f3d81b0097b3e1295a66	0	0	0	0	0	0	0	0	0	0	0	0	0	/home/dhl_ec/bnelissen/Slides/CD3_manuscript/CD3_slides/AAA147.CD3.extra-duplicate/AAA147.CD3.extra-duplicate.run1	255	0.7	0.06	0.7	0.06	-8.26487825464	0.0	0.18741828003	0.0158053417969
0.0	1907684.0	0.0	7434.0	1907684.0	4000000.0	0.0	3.0	2.25	3.5	1.79	0.0900000000001	9.83	0.56	1.22	0.2	9.79	0.38	3.26	2.32	0.63	AAA147.CD3.extra-duplicate.X19.Y10.tile.tissue.png	87	1	2000	87	a494fb79299ea95e69c7031296a52e0c	0	0	0	0	0	0	0	0	0	0	0	0	0	/home/dhl_ec/bnelissen/Slides/CD3_manuscript/CD3_slides/AAA147.CD3.extra-duplicate/AAA147.CD3.extra-duplicate.run1	255	0.7	0.06	0.7	0.06	0.0	-10.8485246299	0.272644997809	1.95349244141
0.0	979044.0	0.0	5188.0	979044.0	4000000.0	0.0	1.0	3.01	3.33	1.12	0.0599999999999	7.25	0.38	0.8	0.18	6.95	0.17	2.15	1.54	0.57	AAA147.CD3.extra-duplicate.X19.Y3.tile.tissue.png	88	1	2000	88	8a5d80f08a12c43ac302f2c8fa2dee96	0	0	0	0	0	0	0	0	0	0	0	0	0	/home/dhl_ec/bnelissen/Slides/CD3_manuscript/CD3_slides/AAA147.CD3.extra-duplicate/AAA147.CD3.extra-duplicate.run1	255	0.7	0.06	0.7	0.06	-8.85168999375	-11.3437290773	1.35645439176	1.90673806055
212.0	3967885.0	105.0	8362.0	3967885.0	4000000.0	3.0	1.0	2.95	2.43	1.1	0.04	6.38	0.37	0.74	0.0599999999999	9.53	0.369999999999	2.2	1.53	0.440000000001	AAA147.CD3.extra-duplicate.X19.Y4.tile.tissue.png	89	1	2000	89	97f147d509004778defe09dd2e4332f3	0	0	0	0	0	0	0	0	0	0	0	0	0	/home/dhl_ec/bnelissen/Slides/CD3_manuscript/CD3_slides/AAA147.CD3.extra-duplicate/AAA147.CD3.extra-duplicate.run1	255	0.7	0.06	0.7	0.06	-8.7782629936	-11.6078871197	1.79001670895	0.0823814511719
0.0	3995298.0	0.0	8544.0	3995298.0	4000000.0	0.0	1.0	2.57	2.67	1.14	0.0499999999997	6.38	0.38	0.74	0.0599999999999	8.93	0.29	2.17	1.49	0.44	AAA147.CD3.extra-duplicate.X19.Y5.tile.tissue.png	90	1	2000	90	3313f8dbcbc02e04624e735fbc5f5b80	0	0	0	0	0	0	0	0	0	0	0	0	0	/home/dhl_ec/bnelissen/Slides/CD3_manuscript/CD3_slides/AAA147.CD3.extra-duplicate/AAA147.CD3.extra-duplicate.run1	255	0.7	0.06	0.7	0.06	-8.35871004009	-12.0858752238	2.53077017532	0.0696799724731
0.0	3942982.0	0.0	12513.0	3942982.0	4000000.0	0.0	4.0	2.74	2.4	1.08	0.0500000000002	6.19	0.37	0.72	0.0599999999999	8.76	0.29	2.16	1.5	0.54	AAA147.CD3.extra-duplicate.X19.Y6.tile.tissue.png	91	1	2000	91	710206bbca9ee1445639121c79d2a6ef	0	0	0	0	0	0	0	0	0	0	0	0	0	/home/dhl_ec/bnelissen/Slides/CD3_manuscript/CD3_slides/AAA147.CD3.extra-duplicate/AAA147.CD3.extra-duplicate.run1	255	0.7	0.06	0.7	0.06	-8.85761916142	-11.364994519	1.89230126171	0.0535241855469
0.0	3990247.0	0.0	9071.0	3990247.0	4000000.0	0.0	1.0	1.82	2.55	1.1	0.0500000000002	6.15	0.36	0.72	0.0499999999997	8.03	0.29	2.22	1.53	0.44	AAA147.CD3.extra-duplicate.X19.Y7.tile.tissue.png	92	1	2000	92	8b83afd8d2434efe5e9d1127b1acdab0	0	0	0	0	0	0	0	0	0	0	0	0	0	/home/dhl_ec/bnelissen/Slides/CD3_manuscript/CD3_slides/AAA147.CD3.extra-duplicate/AAA147.CD3.extra-duplicate.run1	255	0.7	0.06	0.7	0.06	0.0	-11.9558681276	0.97954324632	0.0514869027405
0.0	4000000.0	0.0	7996.0	4000000.0	4000000.0	0.0	1.0	2.31	2.41	1.18	0.0500000000002	5.8	0.3	0.74	0.0499999999997	9.16	0.29	2.21	1.49	0.42	AAA147.CD3.extra-duplicate.X19.Y8.tile.tissue.png	93	1	2000	93	53abd90e673401d22ee01dea0307992e	0	0	0	0	0	0	0	0	0	0	0	0	0	/home/dhl_ec/bnelissen/Slides/CD3_manuscript/CD3_slides/AAA147.CD3.extra-duplicate/AAA147.CD3.extra-duplicate.run1	255	0.7	0.06	0.7	0.06	-8.04782225269	0.0	0.410748826937	0.017739734375
0.0	4000000.0	0.0	7996.0	4000000.0	4000000.0	0.0	1.0	2.64	2.29	1.11	0.0499999999997	5.98	0.29	0.72	0.0500000000002	8.76	0.29	2.14	1.49	0.42	AAA147.CD3.extra-duplicate.X19.Y9.tile.tissue.png	94	1	2000	94	c70646e7e9ee6c4d2b1d729d4c0239d6	0	0	0	0	0	0	0	0	0	0	0	0	0	/home/dhl_ec/bnelissen/Slides/CD3_manuscript/CD3_slides/AAA147.CD3.extra-duplicate/AAA147.CD3.extra-duplicate.run1	255	0.7	0.06	0.7	0.06	-5.72447162324	-11.2215906958	0.152756621105	0.0147539727259
0.0	0.0	0.0	0.0	0.0	4000000.0	0.0	0.0	4.02	2.47	1.09	0.0599999999999	5.29	0.3	0.91	0.21	4.62	0.13	2.03	1.53	0.36	AAA147.CD3.extra-duplicate.X2.Y0.tile.tissue.png	95	1	2000	95	a6c91fa568942d7422d06839d0a9b326	0	0	0	0	0	0	0	0	0	0	0	0	0	/home/dhl_ec/bnelissen/Slides/CD3_manuscript/CD3_slides/AAA147.CD3.extra-duplicate/AAA147.CD3.extra-duplicate.run1	255	1.0	0.06	1.0	0.06	0.0	0.0	0.0	3.16449225
83.0	1394305.0	39.0	6543.0	1394305.0	4000000.0	1.0	2.0	4.8	1.67	1.13	0.0599999999999	6.93	0.38	0.76	0.16	7.39	0.26	2.19	1.53	0.4	AAA147.CD3.extra-duplicate.X2.Y1.tile.tissue.png	96	1	2000	96	7f47196664000840fdbbec88ceb422ee	0	0	0	0	0	0	0	0	0	0	0	0	0	/home/dhl_ec/bnelissen/Slides/CD3_manuscript/CD3_slides/AAA147.CD3.extra-duplicate/AAA147.CD3.extra-duplicate.run1	255	0.7	0.06	0.7	0.06	-9.20880971585	-11.1593656465	2.40531388629	1.36421456836
149.0	3724023.0	72.0	9428.0	3724023.0	4000000.0	2.0	2.0	3.63	1.81	1.13	0.0499999999997	6.99	0.37	0.75	0.0699999999997	9.07	0.35	3.44	2.33	0.66	AAA147.CD3.extra-duplicate.X2.Y2.tile.tissue.png	97	1	2000	97	d7d9bd4ca1731b75734da6c1032c06dd	0	0	0	0	0	0	0	0	0	0	0	0	0	/home/dhl_ec/bnelissen/Slides/CD3_manuscript/CD3_slides/AAA147.CD3.extra-duplicate/AAA147.CD3.extra-duplicate.run1	255	0.7	0.06	0.7	0.06	-9.07663360548	-11.124334495	2.47285553662	0.0995944609375
63.0	3996903.0	33.0	8226.0	3996903.0	4000000.0	1.0	1.0	3.48	2.06	1.45	0.04	6.18	0.36	0.72	0.0599999999999	9.32	0.37	2.16	1.48	0.42	AAA147.CD3.extra-duplicate.X2.Y3.tile.tissue.png	98	1	2000	98	8d2178985ab9f856338f8f32997627d5	0	0	0	0	0	0	0	0	0	0	0	0	0	/home/dhl_ec/bnelissen/Slides/CD3_manuscript/CD3_slides/AAA147.CD3.extra-duplicate/AAA147.CD3.extra-duplicate.run1	255	0.7	0.06	0.7	0.06	-8.73856489372	-11.4433125501	1.68947094695	0.0505452835083
0.0	3998378.0	0.0	8181.0	3998378.0	4000000.0	0.0	1.0	2.33	2.71	1.1	0.0499999999997	6.25	0.37	0.72	0.0599999999999	8.88	0.28	2.3	1.49	0.45	AAA147.CD3.extra-duplicate.X2.Y4.tile.tissue.png	99	1	2000	99	f262d36b4109ce9d0e8c87b563d10120	0	0	0	0	0	0	0	0	0	0	0	0	0	/home/dhl_ec/bnelissen/Slides/CD3_manuscript/CD3_slides/AAA147.CD3.extra-duplicate/AAA147.CD3.extra-duplicate.run1	255	0.7	0.06	0.7	0.06	-7.73762239083	-11.8069931785	1.25127039045	0.0256362175598
0.0	3999796.0	0.0	8053.0	3999796.0	4000000.0	0.0	1.0	1.65	2.48	1.2	0.0500000000002	6.25	0.37	0.72	0.0599999999999	8.03	0.28	2.15	1.63	0.62	AAA147.CD3.extra-duplicate.X2.Y5.tile.tissue.png	100	1	2000	100	4241a7448b10035484be8c3572ad1031	0	0	0	0	0	0	0	0	0	0	0	0	0	/home/dhl_ec/bnelissen/Slides/CD3_manuscript/CD3_slides/AAA147.CD3.extra-duplicate/AAA147.CD3.extra-duplicate.run1	255	0.7	0.06	0.7	0.06	0.0	-11.8467244539	0.775604493329	0.0167117644482
0.0	3999622.0	0.0	8059.0	3999622.0	4000000.0	0.0	1.0	2.37	1.87	1.16	0.0500000000002	6.39	0.38	0.75	0.0599999999999	8.52	0.29	2.21	1.53	0.46	AAA147.CD3.extra-duplicate.X2.Y6.tile.tissue.png	101	1	2000	101	ada10f9aecb9b8025172f49856319d09	0	0	0	0	0	0	0	0	0	0	0	0	0	/home/dhl_ec/bnelissen/Slides/CD3_manuscript/CD3_slides/AAA147.CD3.extra-duplicate/AAA147.CD3.extra-duplicate.run1	255	0.7	0.06	0.7	0.06	0.0	-11.2882606672	2.0082666562	0.0360302816162
0.0	3990172.0	0.0	8685.0	3990172.0	4000000.0	0.0	1.0	2.26	2.39	1.17	0.0500000000002	6.13	0.56	0.72	0.0600000000004	8.08	0.29	2.17	1.5	0.64	AAA147.CD3.extra-duplicate.X2.Y7.tile.tissue.png	102	1	2000	102	64014e2665c5653aa330d783389d50da	0	0	0	0	0	0	0	0	0	0	0	0	0	/home/dhl_ec/bnelissen/Slides/CD3_manuscript/CD3_slides/AAA147.CD3.extra-duplicate/AAA147.CD3.extra-duplicate.run1	255	0.7	0.06	0.7	0.06	0.0	-11.8897247421	0.636374071093	0.0273814247437
0.0	2699415.0	0.0	9582.0	2699415.0	4000000.0	0.0	2.0	2.47	2.13	1.12	0.0600000000004	6.52	0.36	0.71	0.11	7.79	0.38	3.6	2.44	0.61	AAA147.CD3.extra-duplicate.X2.Y8.tile.tissue.png	103	1	2000	103	66de1d4a7080b508cc9317313f29770c	0	0	0	0	0	0	0	0	0	0	0	0	0	/home/dhl_ec/bnelissen/Slides/CD3_manuscript/CD3_slides/AAA147.CD3.extra-duplicate/AAA147.CD3.extra-duplicate.run1	255	0.7	0.06	0.7	0.06	-6.97860271028	-10.4180118608	0.246550827053	0.304831691406
0.0	0.0	0.0	0.0	0.0	4000000.0	0.0	0.0	2.88	1.51	1.77	0.0799999999999	8.51	0.3	0.88	0.22	4.48	0.12	3.37	2.58	0.34	AAA147.CD3.extra-duplicate.X2.Y9.tile.tissue.png	104	1	2000	104	e37f02da847aa4fc3f721100e09d0439	0	0	0	0	0	0	0	0	0	0	0	0	0	/home/dhl_ec/bnelissen/Slides/CD3_manuscript/CD3_slides/AAA147.CD3.extra-duplicate/AAA147.CD3.extra-duplicate.run1	255	1.0	0.06	1.0	0.06	0.0	0.0	0.0	4.5394405
0.0	1493698.0	0.0	6378.0	1493698.0	4000000.0	0.0	1.0	3.45	2.85	1.12	0.0500000000002	6.89	0.39	0.77	0.16	6.67	0.31	3.22	2.29	0.59	AAA147.CD3.extra-duplicate.X20.Y10.tile.tissue.png	105	1	2000	105	83c89b77ff5b9d4d00aa6159f46c0404	0	0	0	0	0	0	0	0	0	0	0	0	0	/home/dhl_ec/bnelissen/Slides/CD3_manuscript/CD3_slides/AAA147.CD3.extra-duplicate/AAA147.CD3.extra-duplicate.run1	255	0.7	0.06	0.7	0.06	0.0	-11.2382342005	0.581589116408	1.72218313672
0.0	18723.0	0.0	2167.0	18723.0	4000000.0	0.0	5.0	2.89	2.64	1.75	0.0799999999999	9.8	0.55	1.32	0.31	8.73	0.22	3.14	2.31	0.559999999999	AAA147.CD3.extra-duplicate.X20.Y3.tile.tissue.png	106	1	2000	106	64588e83e453f8cef6f43d0c86d71dac	0	0	0	0	0	0	0	0	0	0	0	0	0	/home/dhl_ec/bnelissen/Slides/CD3_manuscript/CD3_slides/AAA147.CD3.extra-duplicate/AAA147.CD3.extra-duplicate.run1	255	0.7	0.06	0.7	0.06	-8.10565473954	-12.194207093	3.78905997415	2.64899111169
94.0	3813496.0	40.0	8224.0	3813496.0	4000000.0	1.0	1.0	3.17	2.23	1.08	0.0500000000002	6.59	0.37	0.71	0.0599999999999	9.05	0.36	2.12	1.48	0.64	AAA147.CD3.extra-duplicate.X20.Y4.tile.tissue.png	107	1	2000	107	2c19993b7cac1d15d1afa588156c4d60	0	0	0	0	0	0	0	0	0	0	0	0	0	/home/dhl_ec/bnelissen/Slides/CD3_manuscript/CD3_slides/AAA147.CD3.extra-duplicate/AAA147.CD3.extra-duplicate.run1	255	0.7	0.06	0.7	0.06	-8.72445147597	-11.5511021434	1.91103227132	0.156749269531
0.0	3988947.0	0.0	9352.0	3988947.0	4000000.0	0.0	1.0	4.19	1.84	1.74	0.0599999999999	9.34	0.56	1.2	0.0799999999999	13.48	0.47	3.29	2.34	0.67	AAA147.CD3.extra-duplicate.X20.Y5.tile.tissue.png	108	1	2000	108	a7522667d04a8a2ccb5c1b0a69e82c22	0	0	0	0	0	0	0	0	0	0	0	0	0	/home/dhl_ec/bnelissen/Slides/CD3_manuscript/CD3_slides/AAA147.CD3.extra-duplicate/AAA147.CD3.extra-duplicate.run1	255	0.7	0.06	0.7	0.06	-9.1923587019	-11.6825179115	2.84608246283	0.0687911864014
0.0	3988541.0	0.0	8824.0	3988541.0	4000000.0	0.0	1.0	1.59	3.19	1.81	0.0700000000002	9.68	0.58	1.25	0.0900000000001	13.24	0.48	3.26	2.32	0.66	AAA147.CD3.extra-duplicate.X20.Y6.tile.tissue.png	109	1	2000	109	d6c51b362ec0b1bdd54a86bafd91f887	0	0	0	0	0	0	0	0	0	0	0	0	0	/home/dhl_ec/bnelissen/Slides/CD3_manuscript/CD3_slides/AAA147.CD3.extra-duplicate/AAA147.CD3.extra-duplicate.run1	255	0.7	0.06	0.7	0.06	-7.88179182344	-12.1028358111	1.84202897216	0.0452055771484
0.0	3992395.0	0.0	8781.0	3992395.0	4000000.0	0.0	1.0	1.35	2.48	1.78	0.0700000000002	9.66	0.59	1.31	0.0900000000001	12.06	0.48	3.31	2.35	0.63	AAA147.CD3.extra-duplicate.X20.Y7.tile.tissue.png	110	1	2000	110	bb2c8ca1664615ca1aa16fad8510c021	0	0	0	0	0	0	0	0	0	0	0	0	0	/home/dhl_ec/bnelissen/Slides/CD3_manuscript/CD3_slides/AAA147.CD3.extra-duplicate/AAA147.CD3.extra-duplicate.run1	255	0.7	0.06	0.7	0.06	0.0	-11.4823909941	1.5766628803	0.0493699333496
0.0	4000000.0	0.0	7996.0	4000000.0	4000000.0	0.0	1.0	2.83	1.81	1.81	0.0700000000002	8.8	0.49	1.27	0.0699999999997	13.26	0.48	3.39	2.37	0.66	AAA147.CD3.extra-duplicate.X20.Y8.tile.tissue.png	111	1	2000	111	fde29ebe5575b2f8f83d117cb848e39c	0	0	0	0	0	0	0	0	0	0	0	0	0	/home/dhl_ec/bnelissen/Slides/CD3_manuscript/CD3_slides/AAA147.CD3.extra-duplicate/AAA147.CD3.extra-duplicate.run1	255	0.7	0.06	0.7	0.06	-7.62435459081	0.0	0.374059031441	0.0165994003906
0.0	4000000.0	0.0	7996.0	4000000.0	4000000.0	0.0	1.0	1.29	2.15	1.79	0.0799999999999	8.79	0.49	1.25	0.0599999999999	12.0	0.48	2.23	2.42	0.63	AAA147.CD3.extra-duplicate.X20.Y9.tile.tissue.png	112	1	2000	112	da66b41c0aad3ec76d9c98efe5405bb4	0	0	0	0	0	0	0	0	0	0	0	0	0	/home/dhl_ec/bnelissen/Slides/CD3_manuscript/CD3_slides/AAA147.CD3.extra-duplicate/AAA147.CD3.extra-duplicate.run1	255	0.7	0.06	0.7	0.06	0.0	0.0	0.109445679687	0.0209794707031
0.0	1786626.0	0.0	7988.0	1786626.0	4000000.0	0.0	2.0	1.28	2.17	1.78	0.0799999999999	10.38	0.58	1.25	0.23	10.12	0.35	3.24	2.4	0.67	AAA147.CD3.extra-duplicate.X21.Y10.tile.tissue.png	113	1	2000	113	78aafa96725dff27665e65a91e49928f	0	0	0	0	0	0	0	0	0	0	0	0	0	/home/dhl_ec/bnelissen/Slides/CD3_manuscript/CD3_slides/AAA147.CD3.extra-duplicate/AAA147.CD3.extra-duplicate.run1	255	0.7	0.06	0.7	0.06	0.0	-11.2811241756	0.673747751348	1.99499038672
0.0	14592.0	0.0	1062.0	14592.0	4000000.0	0.0	3.0	2.03	2.94	1.79	0.0799999999999	9.95	0.58	1.38	0.33	9.12	0.23	3.28	2.44	0.61	AAA147.CD3.extra-duplicate.X21.Y3.tile.tissue.png	114	1	2000	114	2d139aa3cff428629a1be2bcc507147b	0	0	0	0	0	0	0	0	0	0	0	0	0	/home/dhl_ec/bnelissen/Slides/CD3_manuscript/CD3_slides/AAA147.CD3.extra-duplicate/AAA147.CD3.extra-duplicate.run1	255	0.7	0.06	0.7	0.06	-9.32169396144	-12.3321300948	5.1738883736	1.76636658765
192.0	3433067.0	102.0	9788.0	3433067.0	4000000.0	3.0	1.0	1.98	1.56	1.74	0.0800000000004	10.43	0.59	1.21	0.12	13.23	0.54	3.18	2.33	0.72	AAA147.CD3.extra-duplicate.X21.Y4.tile.tissue.png	115	1	2000	115	93e0d87b330b5058a13a811f68b135f8	0	0	0	0	0	0	0	0	0	0	0	0	0	/home/dhl_ec/bnelissen/Slides/CD3_manuscript/CD3_slides/AAA147.CD3.extra-duplicate/AAA147.CD3.extra-duplicate.run1	255	0.7	0.06	0.7	0.06	-9.02296534319	-11.481226368	2.26308405807	0.262211867188
0.0	3986845.0	0.0	9247.0	3986845.0	4000000.0	0.0	1.0	2.9	2.0	1.79	0.0699999999997	9.81	0.58	1.24	0.0900000000001	13.28	0.49	3.34	2.37	0.66	AAA147.CD3.extra-duplicate.X21.Y5.tile.tissue.png	116	1	2000	116	93e9bdeae981b2556f9cf3d041e6a4d9	0	0	0	0	0	0	0	0	0	0	0	0	0	/home/dhl_ec/bnelissen/Slides/CD3_manuscript/CD3_slides/AAA147.CD3.extra-duplicate/AAA147.CD3.extra-duplicate.run1	255	0.7	0.06	0.7	0.06	-8.59488008455	-11.6429890482	2.65836097632	0.0538945087891
0.0	3995238.0	0.0	8547.0	3995238.0	4000000.0	0.0	1.0	1.26	2.13	1.78	0.0799999999999	8.92	0.43	1.2	0.0699999999997	12.94	0.46	3.27	2.32	0.64	AAA147.CD3.extra-duplicate.X21.Y6.tile.tissue.png	117	1	2000	117	22bbcd57a299e85f1d47e6da3650359c	0	0	0	0	0	0	0	0	0	0	0	0	0	/home/dhl_ec/bnelissen/Slides/CD3_manuscript/CD3_slides/AAA147.CD3.extra-duplicate/AAA147.CD3.extra-duplicate.run1	255	0.7	0.06	0.7	0.06	-7.85757108115	-11.6553180932	1.77514218586	0.0434076864014
0.0	3991494.0	0.0	8787.0	3991494.0	4000000.0	0.0	1.0	1.37	2.22	1.75	0.0700000000002	9.63	0.56	1.18	0.0799999999999	11.46	0.47	3.34	2.33	0.68	AAA147.CD3.extra-duplicate.X21.Y7.tile.tissue.png	118	1	2000	118	9262b2aa0bedde218dfa424eee12120c	0	0	0	0	0	0	0	0	0	0	0	0	0	/home/dhl_ec/bnelissen/Slides/CD3_manuscript/CD3_slides/AAA147.CD3.extra-duplicate/AAA147.CD3.extra-duplicate.run1	255	0.7	0.06	0.7	0.06	0.0	-11.8474582151	1.34676063649	0.0539246962891
0.0	4000000.0	0.0	7996.0	4000000.0	4000000.0	0.0	1.0	1.48	1.88	1.78	0.0700000000002	9.03	0.47	1.19	0.0700000000002	13.45	0.46	3.29	2.32	0.64	AAA147.CD3.extra-duplicate.X21.Y8.tile.tissue.png	119	1	2000	119	5ecb65586f2214b0f9a06337871ed821	0	0	0	0	0	0	0	0	0	0	0	0	0	/home/dhl_ec/bnelissen/Slides/CD3_manuscript/CD3_slides/AAA147.CD3.extra-duplicate/AAA147.CD3.extra-duplicate.run1	255	0.7	0.06	0.7	0.06	-7.4128368651	0.0	0.316976423507	0.015372046875
0.0	4000000.0	0.0	7996.0	4000000.0	4000000.0	0.0	1.0	1.22	1.79	1.92	0.0799999999999	6.91	0.3	0.74	0.0500000000002	8.07	0.37	2.31	1.5	0.4	AAA147.CD3.extra-duplicate.X21.Y9.tile.tissue.png	120	1	2000	120	e276e40600e053bdcd7c0b827d832b8d	0	0	0	0	0	0	0	0	0	0	0	0	0	/home/dhl_ec/bnelissen/Slides/CD3_manuscript/CD3_slides/AAA147.CD3.extra-duplicate/AAA147.CD3.extra-duplicate.run1	255	0.7	0.06	0.7	0.06	0.0	0.0	0.0817756484375	0.0161023935547
0.0	1584320.0	0.0	12138.0	1584320.0	4000000.0	0.0	8.0	0.94	1.39	1.11	0.0499999999997	6.74	0.38	0.78	0.15	7.11	0.2	2.14	1.52	0.37	AAA147.CD3.extra-duplicate.X22.Y10.tile.tissue.png	121	1	2000	121	931fb96c58055dbc3a9005e664d9100e	0	0	0	0	0	0	0	0	0	0	0	0	0	/home/dhl_ec/bnelissen/Slides/CD3_manuscript/CD3_slides/AAA147.CD3.extra-duplicate/AAA147.CD3.extra-duplicate.run1	255	0.7	0.06	0.7	0.06	-5.47028736094	-11.6340566472	0.547530328473	2.47920503125
0.0	219278.0	0.0	4005.0	219278.0	4000000.0	0.0	2.0	2.56	2.71	1.1	0.0799999999999	10.03	0.55	1.38	0.33	8.35	0.25	3.45	2.57	0.58	AAA147.CD3.extra-duplicate.X22.Y4.tile.tissue.png	122	1	2000	122	02ac17939dc099a7a23e6135eb07f96c	0	0	0	0	0	0	0	0	0	0	0	0	0	/home/dhl_ec/bnelissen/Slides/CD3_manuscript/CD3_slides/AAA147.CD3.extra-duplicate/AAA147.CD3.extra-duplicate.run1	255	0.7	0.06	0.7	0.06	0.0	-11.3685391183	2.7036005664	2.78164811646
0.0	1987978.0	0.0	8572.0	1987978.0	4000000.0	0.0	1.0	2.22	3.05	1.18	0.0500000000002	6.59	0.38	0.78	0.14	7.51	0.21	2.15	1.48	0.39	AAA147.CD3.extra-duplicate.X22.Y5.tile.tissue.png	123	1	2000	123	4b3445fee8deb400221483e6a36bdbb8	0	0	0	0	0	0	0	0	0	0	0	0	0	/home/dhl_ec/bnelissen/Slides/CD3_manuscript/CD3_slides/AAA147.CD3.extra-duplicate/AAA147.CD3.extra-duplicate.run1	255	0.7	0.06	0.7	0.06	-8.73021912621	-11.1940867376	2.44272198342	2.09687553516
0.0	3897243.0	0.0	8851.0	3897243.0	4000000.0	0.0	1.0	2.17	3.05	1.08	0.0699999999997	15.62	0.55	1.19	0.0799999999999	13.16	0.51	3.52	2.34	0.63	AAA147.CD3.extra-duplicate.X22.Y6.tile.tissue.png	124	1	2000	124	423326cc1e7c9f0e314210a6b6f02801	0	0	0	0	0	0	0	0	0	0	0	0	0	/home/dhl_ec/bnelissen/Slides/CD3_manuscript/CD3_slides/AAA147.CD3.extra-duplicate/AAA147.CD3.extra-duplicate.run1	255	0.7	0.06	0.7	0.06	-8.16468473727	-10.9254085927	1.67030605032	0.0978618242188
0.0	3998360.0	0.0	8232.0	3998360.0	4000000.0	0.0	1.0	1.25	2.2	1.1	0.0500000000002	6.34	0.37	0.73	0.0599999999999	9.14	0.28	2.19	1.75	0.43	AAA147.CD3.extra-duplicate.X22.Y7.tile.tissue.png	125	1	2000	125	ea367554409a1bd4abab04fa1dba360b	0	0	0	0	0	0	0	0	0	0	0	0	0	/home/dhl_ec/bnelissen/Slides/CD3_manuscript/CD3_slides/AAA147.CD3.extra-duplicate/AAA147.CD3.extra-duplicate.run1	255	0.7	0.06	0.7	0.06	-7.24008361077	-11.8268172614	1.28067270216	0.0537131627808
0.0	4000000.0	0.0	7996.0	4000000.0	4000000.0	0.0	1.0	1.08	2.56	1.16	0.0500000000002	6.27	0.3	0.72	0.0500000000002	9.2	0.29	2.17	1.67	0.53	AAA147.CD3.extra-duplicate.X22.Y8.tile.tissue.png	126	1	2000	126	ff71be2edda9044dd123e721ff53d5d1	0	0	0	0	0	0	0	0	0	0	0	0	0	/home/dhl_ec/bnelissen/Slides/CD3_manuscript/CD3_slides/AAA147.CD3.extra-duplicate/AAA147.CD3.extra-duplicate.run1	255	0.7	0.06	0.7	0.06	-7.82545768338	-10.2441407689	0.322336794828	0.0188782807136
0.0	4000000.0	0.0	7996.0	4000000.0	4000000.0	0.0	1.0	0.98	1.46	1.13	0.0499999999997	5.79	0.3	0.74	0.0600000000004	8.25	0.29	2.2	1.52	0.42	AAA147.CD3.extra-duplicate.X22.Y9.tile.tissue.png	127	1	2000	127	90119bad57a7185b2d7498bd2acac3a5	0	0	0	0	0	0	0	0	0	0	0	0	0	/home/dhl_ec/bnelissen/Slides/CD3_manuscript/CD3_slides/AAA147.CD3.extra-duplicate/AAA147.CD3.extra-duplicate.run1	255	0.7	0.06	0.7	0.06	0.0	0.0	0.07786640625	0.0169317949219
180.0	774717.0	76.0	8135.0	774717.0	4000000.0	2.0	3.0	2.77	1.92	1.73	0.0799999999999	7.36	0.36	0.78	0.18	6.79	0.23	2.04	1.48	0.37	AAA147.CD3.extra-duplicate.X23.Y10.tile.tissue.png	128	1	2000	128	afa4492d06eba93c6f8c58ba676b76ae	0	0	0	0	0	0	0	0	0	0	0	0	0	/home/dhl_ec/bnelissen/Slides/CD3_manuscript/CD3_slides/AAA147.CD3.extra-duplicate/AAA147.CD3.extra-duplicate.run1	255	0.7	0.06	0.7	0.06	-8.6839083661	-11.7049836035	0.913180741456	2.28002871289
0.0	649372.0	0.0	5702.0	649372.0	4000000.0	0.0	2.0	2.82	1.59	1.08	0.0599999999999	7.29	0.36	0.81	0.19	6.53	0.15	2.1	1.48	1.26	AAA147.CD3.extra-duplicate.X23.Y6.tile.tissue.png	129	1	2000	129	ebd8811b26262bbddfa69fe36aa204be	0	0	0	0	0	0	0	0	0	0	0	0	0	/home/dhl_ec/bnelissen/Slides/CD3_manuscript/CD3_slides/AAA147.CD3.extra-duplicate/AAA147.CD3.extra-duplicate.run1	255	0.7	0.06	0.7	0.06	-7.76317641678	-10.7508970067	1.65203432713	1.19992845947
0.0	3074964.0	0.0	8271.0	3074964.0	4000000.0	0.0	1.0	2.39	2.36	1.08	0.0500000000002	6.61	0.38	0.76	0.0899999999997	8.51	0.26	3.17	2.32	0.67	AAA147.CD3.extra-duplicate.X23.Y7.tile.tissue.png	130	1	2000	130	b185b30950bddc485e34a27265c53b2b	0	0	0	0	0	0	0	0	0	0	0	0	0	/home/dhl_ec/bnelissen/Slides/CD3_manuscript/CD3_slides/AAA147.CD3.extra-duplicate/AAA147.CD3.extra-duplicate.run1	255	0.7	0.06	0.7	0.06	-7.95217391747	-11.3128324572	1.47823585509	0.48751884375
59.0	3999995.0	32.0	7998.0	3999995.0	4000000.0	1.0	1.0	2.66	2.07	1.74	0.0700000000002	9.14	0.56	1.19	0.0799999999999	13.11	0.55	3.26	2.33	0.63	AAA147.CD3.extra-duplicate.X23.Y8.tile.tissue.png	131	1	2000	131	568b824a03f3497c70cf17521c74104d	0	0	0	0	0	0	0	0	0	0	0	0	0	/home/dhl_ec/bnelissen/Slides/CD3_manuscript/CD3_slides/AAA147.CD3.extra-duplicate/AAA147.CD3.extra-duplicate.run1	255	0.7	0.06	0.7	0.06	-7.87076380623	-8.23407893362	0.295874140374	0.0207092988488
0.0	4000000.0	0.0	7996.0	4000000.0	4000000.0	0.0	1.0	1.3	2.22	1.74	0.0700000000002	8.35	0.47	1.19	0.0699999999997	11.39	0.47	3.3	2.3	0.63	AAA147.CD3.extra-duplicate.X23.Y9.tile.tissue.png	132	1	2000	132	70b877f839af75290102d3ce2c7eeee4	0	0	0	0	0	0	0	0	0	0	0	0	0	/home/dhl_ec/bnelissen/Slides/CD3_manuscript/CD3_slides/AAA147.CD3.extra-duplicate/AAA147.CD3.extra-duplicate.run1	255	0.7	0.06	0.7	0.06	0.0	0.0	0.1436900625	0.0244382558594
0.0	20231.0	0.0	1245.0	20231.0	4000000.0	0.0	1.0	1.32	2.76	1.75	0.0799999999999	9.55	0.57	1.37	0.32	7.81	0.22	3.11	2.32	0.56	AAA147.CD3.extra-duplicate.X24.Y10.tile.tissue.png	133	1	2000	133	0cfff082086341919ab30ccf11ccc2a3	0	0	0	0	0	0	0	0	0	0	0	0	0	/home/dhl_ec/bnelissen/Slides/CD3_manuscript/CD3_slides/AAA147.CD3.extra-duplicate/AAA147.CD3.extra-duplicate.run1	255	0.7	0.06	0.7	0.06	0.0	-11.1497991352	0.946210043528	4.62039225049
0.0	102082.0	0.0	1748.0	102082.0	4000000.0	0.0	1.0	2.91	2.11	1.76	0.0900000000001	11.69	0.559999999999	1.35	0.309999999999	8.05	0.22	3.14	2.31	0.570000000001	AAA147.CD3.extra-duplicate.X24.Y7.tile.tissue.png	134	1	2000	134	ae80e614cc741d09f1c322f322b4572e	0	0	0	0	0	0	0	0	0	0	0	0	0	/home/dhl_ec/bnelissen/Slides/CD3_manuscript/CD3_slides/AAA147.CD3.extra-duplicate/AAA147.CD3.extra-duplicate.run1	255	0.7	0.06	0.7	0.06	0.0	-10.6593681219	2.25949956285	4.09388996451
0.0	3360636.0	0.0	8466.0	3360636.0	4000000.0	0.0	3.0	2.27	2.52	1.77	0.0799999999999	9.98	0.57	1.19	0.12	12.25	0.429999999998	3.33	2.35	0.639999999999	AAA147.CD3.extra-duplicate.X24.Y8.tile.tissue.png	135	1	2000	135	fa49222b854d1833b4f83abd66e0e4b3	0	0	0	0	0	0	0	0	0	0	0	0	0	/home/dhl_ec/bnelissen/Slides/CD3_manuscript/CD3_slides/AAA147.CD3.extra-duplicate/AAA147.CD3.extra-duplicate.run1	255	0.7	0.06	0.7	0.06	-7.50011190951	-11.0469211575	0.81460029994	0.0832550507813
0.0	3576752.0	0.0	9091.0	3576752.0	4000000.0	0.0	1.0	1.68	2.28	1.77	0.0699999999997	10.22	0.56	1.2	0.11	12.5	0.44	3.37	2.32	0.62	AAA147.CD3.extra-duplicate.X24.Y9.tile.tissue.png	136	1	2000	136	6a1cff7d53c61ecf92dc1965d946b0ef	0	0	0	0	0	0	0	0	0	0	0	0	0	/home/dhl_ec/bnelissen/Slides/CD3_manuscript/CD3_slides/AAA147.CD3.extra-duplicate/AAA147.CD3.extra-duplicate.run1	255	0.7	0.06	0.7	0.06	-6.85203311302	-11.6255226772	0.402427159459	0.138084289063
0.0	1479175.0	0.0	7410.0	1479175.0	4000000.0	0.0	3.0	1.21	1.99	1.77	0.0799999999999	10.17	0.57	1.26	0.23	10.26	0.31	3.34	2.33	0.58	AAA147.CD3.extra-duplicate.X25.Y8.tile.tissue.png	137	1	2000	137	9453dbfe1499a132149e68b53c34378b	0	0	0	0	0	0	0	0	0	0	0	0	0	/home/dhl_ec/bnelissen/Slides/CD3_manuscript/CD3_slides/AAA147.CD3.extra-duplicate/AAA147.CD3.extra-duplicate.run1	255	0.7	0.06	0.7	0.06	-8.60735599779	-11.2767363422	1.65637692632	1.67007967969
440.0	2234386.0	138.0	10214.0	2234386.0	4000000.0	2.0	2.0	1.18	2.03	1.75	0.0900000000001	9.83	0.559999999999	1.24	0.19	11.62	0.440000000001	3.3	2.34	0.6	AAA147.CD3.extra-duplicate.X25.Y9.tile.tissue.png	138	1	2000	138	ffe42ccd1ade6ed0af85b8afa5bff80c	0	0	0	0	0	0	0	0	0	0	0	0	0	/home/dhl_ec/bnelissen/Slides/CD3_manuscript/CD3_slides/AAA147.CD3.extra-duplicate/AAA147.CD3.extra-duplicate.run1	255	0.7	0.06	0.7	0.06	-8.97559855839	-11.5342851541	0.857611355823	0.829620046875
0.0	0.0	0.0	0.0	0.0	4000000.0	0.0	0.0	1.23	2.76	1.78	0.0799999999999	8.6	0.469999999999	1.44	0.33	6.83	0.21	3.06	2.33	0.56	AAA147.CD3.extra-duplicate.X26.Y0.tile.tissue.png	139	1	2000	139	12b9ad7c71963b20996166686ac77e49	0	0	0	0	0	0	0	0	0	0	0	0	0	/home/dhl_ec/bnelissen/Slides/CD3_manuscript/CD3_slides/AAA147.CD3.extra-duplicate/AAA147.CD3.extra-duplicate.run1	255	1.0	0.06	1.0	0.06	0.0	0.0	0.0	3.622901
0.0	0.0	0.0	0.0	0.0	4000000.0	0.0	0.0	2.23	1.24	1.78	0.0799999999999	8.46	0.47	1.43	0.309999999999	6.71	0.21	3.06	2.33	0.55	AAA147.CD3.extra-duplicate.X26.Y1.tile.tissue.png	140	1	2000	140	f97cea2bbf7ac156e691ef517625baf6	0	0	0	0	0	0	0	0	0	0	0	0	0	/home/dhl_ec/bnelissen/Slides/CD3_manuscript/CD3_slides/AAA147.CD3.extra-duplicate/AAA147.CD3.extra-duplicate.run1	255	1.0	0.06	1.0	0.06	0.0	0.0	0.0	3.9346785
0.0	0.0	0.0	0.0	0.0	4000000.0	0.0	0.0	1.09	1.4	1.76	0.0900000000001	8.43	0.47	1.43	0.33	6.8	0.2	3.06	2.33	0.54	AAA147.CD3.extra-duplicate.X26.Y10.tile.tissue.png	141	1	2000	141	71ac244458475ff11fd76e6851d6c4af	0	0	0	0	0	0	0	0	0	0	0	0	0	/home/dhl_ec/bnelissen/Slides/CD3_manuscript/CD3_slides/AAA147.CD3.extra-duplicate/AAA147.CD3.extra-duplicate.run1	255	1.0	0.06	1.0	0.06	0.0	0.0	0.0	1.958027375
0.0	0.0	0.0	0.0	0.0	4000000.0	0.0	0.0	2.99	1.5	1.78	0.0799999999999	9.51	0.47	1.44	0.31	6.78	0.21	3.06	2.34	0.54	AAA147.CD3.extra-duplicate.X26.Y11.tile.tissue.png	142	1	2000	142	6b496412cdf11c35b91087b94dc0ee44	0	0	0	0	0	0	0	0	0	0	0	0	0	/home/dhl_ec/bnelissen/Slides/CD3_manuscript/CD3_slides/AAA147.CD3.extra-duplicate/AAA147.CD3.extra-duplicate.run1	255	1.0	0.06	1.0	0.06	0.0	-11.4556217191	0.0	1.38579452854
0.0	0.0	0.0	0.0	0.0	4000000.0	0.0	0.0	2.57	2.98	1.79	0.0900000000001	8.53	0.469999999999	1.43	0.320000000001	6.68	0.21	3.08	2.33	0.54	AAA147.CD3.extra-duplicate.X26.Y2.tile.tissue.png	143	1	2000	143	6f3dfd1406f7ef94ffff675ddf42be29	0	0	0	0	0	0	0	0	0	0	0	0	0	/home/dhl_ec/bnelissen/Slides/CD3_manuscript/CD3_slides/AAA147.CD3.extra-duplicate/AAA147.CD3.extra-duplicate.run1	255	1.0	0.06	1.0	0.06	0.0	0.0	0.0	3.4773175
0.0	0.0	0.0	0.0	0.0	4000000.0	0.0	0.0	2.65	1.31	1.78	0.0799999999999	8.58	0.47	1.43	0.33	6.7	0.2	3.07	2.33	0.540000000001	AAA147.CD3.extra-duplicate.X26.Y3.tile.tissue.png	144	1	2000	144	e0ddbd11106200a240ef060cdb604262	0	0	0	0	0	0	0	0	0	0	0	0	0	/home/dhl_ec/bnelissen/Slides/CD3_manuscript/CD3_slides/AAA147.CD3.extra-duplicate/AAA147.CD3.extra-duplicate.run1	255	1.0	0.06	1.0	0.06	0.0	0.0	0.0	2.2410045
0.0	0.0	0.0	0.0	0.0	4000000.0	0.0	0.0	2.59	1.91	1.77	0.0900000000001	8.49	0.48	1.45	0.33	6.74	0.2	3.05	2.32	0.54	AAA147.CD3.extra-duplicate.X26.Y5.tile.tissue.png	145	1	2000	145	e4e9cc585fde9bdd78b44565ee8558f2	0	0	0	0	0	0	0	0	0	0	0	0	0	/home/dhl_ec/bnelissen/Slides/CD3_manuscript/CD3_slides/AAA147.CD3.extra-duplicate/AAA147.CD3.extra-duplicate.run1	255	1.0	0.06	1.0	0.06	0.0	0.0	0.0	2.62306125
0.0	0.0	0.0	0.0	0.0	4000000.0	0.0	0.0	2.3	1.97	1.78	0.0799999999999	8.52	0.47	1.43	0.32	6.71	0.2	3.07	2.32	0.61	AAA147.CD3.extra-duplicate.X26.Y6.tile.tissue.png	146	1	2000	146	491fcb8f378c62eb8fcac39681384cdc	0	0	0	0	0	0	0	0	0	0	0	0	0	/home/dhl_ec/bnelissen/Slides/CD3_manuscript/CD3_slides/AAA147.CD3.extra-duplicate/AAA147.CD3.extra-duplicate.run1	255	1.0	0.06	1.0	0.06	0.0	0.0	0.0	3.2029075
386.0	1721.0	115.0	184.0	1721.0	4000000.0	1.0	1.0	2.51	1.49	1.78	0.0899999999992	9.77	0.56	1.42	0.32	9.12	0.32	3.1	2.33	0.64	AAA147.CD3.extra-duplicate.X26.Y7.tile.tissue.png	147	1	2000	147	08c19630906b1738911b4788fadd0bda	0	0	0	0	0	0	0	0	0	0	0	0	0	/home/dhl_ec/bnelissen/Slides/CD3_manuscript/CD3_slides/AAA147.CD3.extra-duplicate/AAA147.CD3.extra-duplicate.run1	255	0.7	0.06	0.7	0.06	-9.99032795096	-12.4967619396	5.24329430083	0.441846682831
0.0	1613.0	0.0	190.0	1613.0	4000000.0	0.0	1.0	2.64	1.26	1.79	0.0899999999992	9.93	0.549999999999	1.44	0.32	8.64	0.219999999999	3.1	2.33	1.54	AAA147.CD3.extra-duplicate.X26.Y8.tile.tissue.png	148	1	2000	148	2ad5bb7698c67cc76d6e0f501351aec7	0	0	0	0	0	0	0	0	0	0	0	0	0	/home/dhl_ec/bnelissen/Slides/CD3_manuscript/CD3_slides/AAA147.CD3.extra-duplicate/AAA147.CD3.extra-duplicate.run1	255	0.7	0.06	0.7	0.06	-7.01844014106	-11.8819152607	4.34695423103	0.843875977829
0.0	0.0	0.0	0.0	0.0	4000000.0	0.0	0.0	3.77	2.38	1.76	0.0799999999999	9.44	0.46	1.42	0.31	6.66	0.2	3.04	2.32	0.990000000001	AAA147.CD3.extra-duplicate.X26.Y9.tile.tissue.png	149	1	2000	149	636807dc380cf6e1dcd4c011c75d4949	0	0	0	0	0	0	0	0	0	0	0	0	0	/home/dhl_ec/bnelissen/Slides/CD3_manuscript/CD3_slides/AAA147.CD3.extra-duplicate/AAA147.CD3.extra-duplicate.run1	255	1.0	0.06	1.0	0.06	0.0	-9.28782377643	0.0	1.73514537555
0.0	2735.0	0.0	248.0	2735.0	4000000.0	0.0	1.0	2.21	1.44	1.76	0.0799999999999	9.85	0.559999999999	1.39	0.33	7.99	0.219999999999	3.13	2.3	0.92	AAA147.CD3.extra-duplicate.X3.Y1.tile.tissue.png	150	1	2000	150	65057e3f65023b6a5c0cfd0cf02cc8f2	0	0	0	0	0	0	0	0	0	0	0	0	0	/home/dhl_ec/bnelissen/Slides/CD3_manuscript/CD3_slides/AAA147.CD3.extra-duplicate/AAA147.CD3.extra-duplicate.run1	255	0.7	0.06	0.7	0.06	0.0	-12.1913615263	3.6235406907	1.99597456892
203.0	2216033.0	92.0	11350.0	2216033.0	4000000.0	2.0	4.0	2.71	3.69	1.11	0.0500000000002	6.77	0.38	0.74	0.13	8.15	0.3	2.2	1.54	0.429999999998	AAA147.CD3.extra-duplicate.X3.Y2.tile.tissue.png	151	1	2000	151	fedd8aacf6b9d88af685868b04de4761	0	0	0	0	0	0	0	0	0	0	0	0	0	/home/dhl_ec/bnelissen/Slides/CD3_manuscript/CD3_slides/AAA147.CD3.extra-duplicate/AAA147.CD3.extra-duplicate.run1	255	0.7	0.06	0.7	0.06	-9.07936615071	-11.7009887462	1.88668345645	0.40063796875
620.0	3998045.0	275.0	8346.0	3998045.0	4000000.0	7.0	1.0	2.8	2.96	1.12	0.0499999999993	7.39	0.37	0.74	0.0600000000004	9.46	0.360000000001	2.2	1.53	0.440000000001	AAA147.CD3.extra-duplicate.X3.Y3.tile.tissue.png	152	1	2000	152	0ef01ba7064c8ce00fadc4110ac69016	0	0	0	0	0	0	0	0	0	0	0	0	0	/home/dhl_ec/bnelissen/Slides/CD3_manuscript/CD3_slides/AAA147.CD3.extra-duplicate/AAA147.CD3.extra-duplicate.run1	255	0.7	0.06	0.7	0.06	-9.71070417629	-11.801888733	2.49242444446	0.0800910878906
91.0	3995065.0	45.0	8771.0	3995065.0	4000000.0	1.0	1.0	2.89	2.89	1.18	0.0500000000002	6.28	0.37	0.73	0.0600000000004	9.33	0.380000000001	2.21	1.53	0.440000000001	AAA147.CD3.extra-duplicate.X3.Y4.tile.tissue.png	153	1	2000	153	9eab662580143e116433014944db7c07	0	0	0	0	0	0	0	0	0	0	0	0	0	/home/dhl_ec/bnelissen/Slides/CD3_manuscript/CD3_slides/AAA147.CD3.extra-duplicate/AAA147.CD3.extra-duplicate.run1	255	0.7	0.06	0.7	0.06	-8.66461236366	-11.4799863721	1.52075430293	0.0328045960999
0.0	3999341.0	0.0	8108.0	3999341.0	4000000.0	0.0	1.0	2.88	3.13	1.13	0.0500000000002	6.32	0.38	0.739999999999	0.0599999999995	8.25	0.3	2.19	1.53	0.43	AAA147.CD3.extra-duplicate.X3.Y5.tile.tissue.png	154	1	2000	154	ad233354b5d0f72a75aa36896461627f	0	0	0	0	0	0	0	0	0	0	0	0	0	/home/dhl_ec/bnelissen/Slides/CD3_manuscript/CD3_slides/AAA147.CD3.extra-duplicate/AAA147.CD3.extra-duplicate.run1	255	0.7	0.06	0.7	0.06	0.0	-11.5108578147	0.745775929084	0.0198718898222
0.0	3997620.0	0.0	8409.0	3997620.0	4000000.0	0.0	1.0	3.61	3.13	1.11	0.0500000000002	6.28	0.38	0.740000000001	0.0599999999995	9.04	0.29	2.17	1.54	0.429999999999	AAA147.CD3.extra-duplicate.X3.Y6.tile.tissue.png	155	1	2000	155	14592877edb99192ce8cf252a5c9c350	0	0	0	0	0	0	0	0	0	0	0	0	0	/home/dhl_ec/bnelissen/Slides/CD3_manuscript/CD3_slides/AAA147.CD3.extra-duplicate/AAA147.CD3.extra-duplicate.run1	255	0.7	0.06	0.7	0.06	-8.80166983562	-11.6723933358	1.75629365547	0.0527379614868
0.0	3991815.0	0.0	8822.0	3991815.0	4000000.0	0.0	1.0	2.08	3.14	1.09	0.04	6.3	0.37	0.74	0.0600000000004	8.12	0.46	3.34	2.34	0.64	AAA147.CD3.extra-duplicate.X3.Y7.tile.tissue.png	156	1	2000	156	0494fd9ed89834db7d5e37cd7279c295	0	0	0	0	0	0	0	0	0	0	0	0	0	/home/dhl_ec/bnelissen/Slides/CD3_manuscript/CD3_slides/AAA147.CD3.extra-duplicate/AAA147.CD3.extra-duplicate.run1	255	0.7	0.06	0.7	0.06	0.0	-11.7319790145	1.25299231052	0.058913741333
0.0	3767419.0	0.0	8240.0	3767419.0	4000000.0	0.0	1.0	2.7	2.6	1.16	0.0500000000002	6.48	0.38	0.73	0.0699999999997	8.85	0.29	2.18	1.53	0.59	AAA147.CD3.extra-duplicate.X3.Y8.tile.tissue.png	157	1	2000	157	f41769ce3e6ec96efcaeb66c2289409e	0	0	0	0	0	0	0	0	0	0	0	0	0	/home/dhl_ec/bnelissen/Slides/CD3_manuscript/CD3_slides/AAA147.CD3.extra-duplicate/AAA147.CD3.extra-duplicate.run1	255	0.7	0.06	0.7	0.06	-7.03644548377	-10.0265032711	0.187326756604	0.0614238574219
0.0	181717.0	0.0	3170.0	181717.0	4000000.0	0.0	2.0	2.78	2.94	1.12	0.0600000000004	6.6	0.37	1.26	0.22	5.9	0.15	2.08	1.54	0.360000000001	AAA147.CD3.extra-duplicate.X3.Y9.tile.tissue.png	158	1	2000	158	25b3af4a05429d13f3951663d0b3b00d	0	0	0	0	0	0	0	0	0	0	0	0	0	/home/dhl_ec/bnelissen/Slides/CD3_manuscript/CD3_slides/AAA147.CD3.extra-duplicate/AAA147.CD3.extra-duplicate.run1	255	0.7	0.06	0.7	0.06	0.0	-11.007859552	0.75294585812	2.22809363574
65.0	503883.0	34.0	4209.0	503883.0	4000000.0	1.0	2.0	2.65	2.69	1.1	0.0599999999995	6.83	0.37	0.78	0.19	6.65	0.23	2.18	1.52	0.55	AAA147.CD3.extra-duplicate.X4.Y2.tile.tissue.png	159	1	2000	159	8b9574b068ba5ea96b20a77c9813e5b1	0	0	0	0	0	0	0	0	0	0	0	0	0	/home/dhl_ec/bnelissen/Slides/CD3_manuscript/CD3_slides/AAA147.CD3.extra-duplicate/AAA147.CD3.extra-duplicate.run1	255	0.7	0.06	0.7	0.06	-8.54750499747	-11.5452409002	1.18191211609	1.92959947559
544.0	2655712.0	198.0	8407.0	2655712.0	4000000.0	4.0	1.0	2.8	2.03	1.13	0.0600000000004	6.78	0.38	0.74	0.120000000001	8.61	0.31	2.18	1.55	0.41	AAA147.CD3.extra-duplicate.X4.Y3.tile.tissue.png	160	1	2000	160	24f0deb143c65f73a70817615ecfda14	0	0	0	0	0	0	0	0	0	0	0	0	0	/home/dhl_ec/bnelissen/Slides/CD3_manuscript/CD3_slides/AAA147.CD3.extra-duplicate/AAA147.CD3.extra-duplicate.run1	255	0.7	0.06	0.7	0.06	-9.44589436143	-10.903140278	1.76307078577	0.2355343125
0.0	3997738.0	0.0	8238.0	3997738.0	4000000.0	0.0	1.0	2.7	2.01	1.11	0.0500000000002	6.35	0.38	0.73	0.0599999999995	9.21	0.29	2.17	1.53	0.65	AAA147.CD3.extra-duplicate.X4.Y4.tile.tissue.png	161	1	2000	161	8fd46f54551bd092931383f16d70ec60	0	0	0	0	0	0	0	0	0	0	0	0	0	/home/dhl_ec/bnelissen/Slides/CD3_manuscript/CD3_slides/AAA147.CD3.extra-duplicate/AAA147.CD3.extra-duplicate.run1	255	0.7	0.06	0.7	0.06	-8.92981332313	-11.6903899784	1.9528141156	0.0476412581482
320.0	3999900.0	118.0	8020.0	3999900.0	4000000.0	2.0	1.0	3.15	2.38	1.11	0.0500000000002	6.36	0.38	0.74	0.0600000000004	9.54	0.370000000001	2.19	1.53	0.43	AAA147.CD3.extra-duplicate.X4.Y5.tile.tissue.png	162	1	2000	162	29a81cbe2bb4d0174e20691cb53478f8	0	0	0	0	0	0	0	0	0	0	0	0	0	/home/dhl_ec/bnelissen/Slides/CD3_manuscript/CD3_slides/AAA147.CD3.extra-duplicate/AAA147.CD3.extra-duplicate.run1	255	0.7	0.06	0.7	0.06	-8.53136384056	-10.6099678634	0.993079153709	0.0210291294302
0.0	3990686.0	0.0	8930.0	3990686.0	4000000.0	0.0	1.0	2.52	1.81	1.1	0.04	6.38	0.39	0.740000000001	0.0600000000004	9.22	0.29	2.18	1.56	0.43	AAA147.CD3.extra-duplicate.X4.Y6.tile.tissue.png	163	1	2000	163	433e9136293f653e21af3da9f6add7af	0	0	0	0	0	0	0	0	0	0	0	0	0	/home/dhl_ec/bnelissen/Slides/CD3_manuscript/CD3_slides/AAA147.CD3.extra-duplicate/AAA147.CD3.extra-duplicate.run1	255	0.7	0.06	0.7	0.06	-9.06524977522	-11.6855606387	1.99064779053	0.0589693920898
324.0	3972729.0	114.0	10439.0	3972729.0	4000000.0	2.0	1.0	3.08	2.31	1.11	0.0500000000002	6.46	0.379999999999	0.749999999999	0.0699999999997	9.39	0.35	2.14	1.49	0.429999999999	AAA147.CD3.extra-duplicate.X4.Y7.tile.tissue.png	164	1	2000	164	d2baa0fa2b4d0e4ac88cd7b84d6b9169	0	0	0	0	0	0	0	0	0	0	0	0	0	/home/dhl_ec/bnelissen/Slides/CD3_manuscript/CD3_slides/AAA147.CD3.extra-duplicate/AAA147.CD3.extra-duplicate.run1	255	0.7	0.06	0.7	0.06	-8.93424124911	-11.9661577739	2.2245959064	0.105711393066
1451.0	3999254.0	624.0	8102.0	3999254.0	4000000.0	15.0	1.0	3.61	2.57	1.78	0.0699999999997	9.74	0.559999999999	1.2	0.0799999999999	13.37	0.570000000001	3.35	2.32	0.619999999999	AAA147.CD3.extra-duplicate.X4.Y8.tile.tissue.png	165	1	2000	165	ad3647512f93dc29eac13df59c846de0	0	0	0	0	0	0	0	0	0	0	0	0	0	/home/dhl_ec/bnelissen/Slides/CD3_manuscript/CD3_slides/AAA147.CD3.extra-duplicate/AAA147.CD3.extra-duplicate.run1	255	0.7	0.06	0.7	0.06	-8.20009418214	-11.9163351732	0.499115379221	0.132246811367
0.0	689060.0	0.0	6726.0	689060.0	4000000.0	0.0	1.0	2.23	2.82	1.14	0.0600000000004	6.72	0.559999999999	1.31	0.28	9.53	0.28	3.18	2.32	0.53	AAA147.CD3.extra-duplicate.X4.Y9.tile.tissue.png	166	1	2000	166	25f54b052def7b2abbe3cc24d518d614	0	0	0	0	0	0	0	0	0	0	0	0	0	/home/dhl_ec/bnelissen/Slides/CD3_manuscript/CD3_slides/AAA147.CD3.extra-duplicate/AAA147.CD3.extra-duplicate.run1	255	0.7	0.06	0.7	0.06	-7.47481259006	-11.3925388865	1.33683200978	1.73405723828
0.0	0.0	0.0	0.0	0.0	4000000.0	0.0	0.0	2.56	1.57	1.09	0.0900000000001	8.92	0.46	1.44	0.32	6.66	0.21	3.02	1.66	0.440000000001	AAA147.CD3.extra-duplicate.X5.Y10.tile.tissue.png	167	1	2000	167	92f56e7944fff4a98b8d47edebf23f43	0	0	0	0	0	0	0	0	0	0	0	0	0	/home/dhl_ec/bnelissen/Slides/CD3_manuscript/CD3_slides/AAA147.CD3.extra-duplicate/AAA147.CD3.extra-duplicate.run1	255	1.0	0.06	1.0	0.06	0.0	-11.2096875095	0.0	1.52718844093
0.0	47263.0	0.0	1240.0	47263.0	4000000.0	0.0	1.0	4.51	1.78	1.77	0.0900000000001	9.83	0.559999999999	1.32	0.32	7.95	0.22	3.15	2.31	0.57	AAA147.CD3.extra-duplicate.X5.Y3.tile.tissue.png	168	1	2000	168	831e27ff0fe595e35a8ae267d7edeedd	0	0	0	0	0	0	0	0	0	0	0	0	0	/home/dhl_ec/bnelissen/Slides/CD3_manuscript/CD3_slides/AAA147.CD3.extra-duplicate/AAA147.CD3.extra-duplicate.run1	255	0.7	0.06	0.7	0.06	0.0	-11.5306309721	3.10744133889	3.03790749756
95.0	3460897.0	41.0	8178.0	3460897.0	4000000.0	1.0	1.0	2.56	1.76	1.78	0.0700000000006	9.93	0.56	1.2	0.11	12.9	0.52	3.35	2.32	0.759999999999	AAA147.CD3.extra-duplicate.X5.Y4.tile.tissue.png	169	1	2000	169	8a9b6ebb0108e814326f225706964d13	0	0	0	0	0	0	0	0	0	0	0	0	0	/home/dhl_ec/bnelissen/Slides/CD3_manuscript/CD3_slides/AAA147.CD3.extra-duplicate/AAA147.CD3.extra-duplicate.run1	255	0.7	0.06	0.7	0.06	-8.5237095646	-10.5564138794	1.25312273764	0.1102493125
0.0	4000000.0	0.0	7996.0	4000000.0	4000000.0	0.0	1.0	3.07	2.88	1.8	0.0699999999997	9.39	0.459999999999	1.2	0.0699999999997	13.02	0.509999999999	3.32	2.31	0.660000000001	AAA147.CD3.extra-duplicate.X5.Y5.tile.tissue.png	170	1	2000	170	4b81ccb3269810a994032b4f760224d3	0	0	0	0	0	0	0	0	0	0	0	0	0	/home/dhl_ec/bnelissen/Slides/CD3_manuscript/CD3_slides/AAA147.CD3.extra-duplicate/AAA147.CD3.extra-duplicate.run1	255	0.7	0.06	0.7	0.06	-7.93416092637	-11.611100812	0.93477513024	0.0252329368268
0.0	3999749.0	0.0	8034.0	3999749.0	4000000.0	0.0	1.0	3.1	1.72	1.76	0.0799999999999	9.55	0.56	1.19	0.0799999999999	12.86	0.47	3.31	2.33	0.65	AAA147.CD3.extra-duplicate.X5.Y6.tile.tissue.png	171	1	2000	171	4fd7f9e1d3e79b81c583f50a3dae4267	0	0	0	0	0	0	0	0	0	0	0	0	0	/home/dhl_ec/bnelissen/Slides/CD3_manuscript/CD3_slides/AAA147.CD3.extra-duplicate/AAA147.CD3.extra-duplicate.run1	255	0.7	0.06	0.7	0.06	-7.83082478825	-12.0384530206	0.92302573527	0.0335610815618
0.0	3992103.0	0.0	8517.0	3992103.0	4000000.0	0.0	1.0	2.86	3.3	1.77	0.0700000000006	9.65	0.56	1.19	0.0799999999999	12.88	0.46	3.3	2.31	0.65	AAA147.CD3.extra-duplicate.X5.Y7.tile.tissue.png	172	1	2000	172	194b040284e418a4d143a9d83e39550d	0	0	0	0	0	0	0	0	0	0	0	0	0	/home/dhl_ec/bnelissen/Slides/CD3_manuscript/CD3_slides/AAA147.CD3.extra-duplicate/AAA147.CD3.extra-duplicate.run1	255	0.7	0.06	0.7	0.06	-9.11682246033	-12.0069428585	1.78581697172	0.0725805264893
0.0	3986524.0	0.0	8502.0	3986524.0	4000000.0	0.0	1.0	2.92	2.73	1.76	0.0700000000006	9.67	0.56	1.19	0.0799999999999	9.61	0.29	2.1	1.48	0.429999999999	AAA147.CD3.extra-duplicate.X5.Y8.tile.tissue.png	173	1	2000	173	80ebf66fe6c81d225f79a38be2ffbc8b	0	0	0	0	0	0	0	0	0	0	0	0	0	/home/dhl_ec/bnelissen/Slides/CD3_manuscript/CD3_slides/AAA147.CD3.extra-duplicate/AAA147.CD3.extra-duplicate.run1	255	0.7	0.06	0.7	0.06	-8.52801780052	-12.0853052451	1.02258643944	0.0874911567383
0.0	2152632.0	0.0	8006.0	2152632.0	4000000.0	0.0	1.0	2.99	1.43	1.74	0.0900000000001	8.44	0.36	0.72	0.13	7.61	0.36	3.31	2.38	0.589999999999	AAA147.CD3.extra-duplicate.X5.Y9.tile.tissue.png	174	1	2000	174	0a45e37bb793193b533c2d6028db00a7	0	0	0	0	0	0	0	0	0	0	0	0	0	/home/dhl_ec/bnelissen/Slides/CD3_manuscript/CD3_slides/AAA147.CD3.extra-duplicate/AAA147.CD3.extra-duplicate.run1	255	0.7	0.06	0.7	0.06	-7.90569250225	-10.3831016455	0.604768307482	0.592941310547
0.0	782354.0	0.0	8745.0	782354.0	4000000.0	0.0	1.0	2.56	1.83	1.77	0.0900000000001	7.3	0.37	0.76	0.18	6.62	0.26	3.45	2.44	0.6	AAA147.CD3.extra-duplicate.X6.Y10.tile.tissue.png	175	1	2000	175	b93c7cb8dfafa527f1bdddd97b044a16	0	0	0	0	0	0	0	0	0	0	0	0	0	/home/dhl_ec/bnelissen/Slides/CD3_manuscript/CD3_slides/AAA147.CD3.extra-duplicate/AAA147.CD3.extra-duplicate.run1	255	0.7	0.06	0.7	0.06	-8.07522559428	-11.5451604605	1.09416089938	2.59955241797
0.0	0.0	0.0	0.0	0.0	4000000.0	0.0	0.0	1.77	2.2	1.41	0.0799999999999	9.84	0.469999999999	1.47	0.33	6.91	0.2	3.09	2.36	0.559999999999	AAA147.CD3.extra-duplicate.X6.Y3.tile.tissue.png	176	1	2000	176	7691ee3a661a85781a0578f729f5e033	0	0	0	0	0	0	0	0	0	0	0	0	0	/home/dhl_ec/bnelissen/Slides/CD3_manuscript/CD3_slides/AAA147.CD3.extra-duplicate/AAA147.CD3.extra-duplicate.run1	255	1.0	0.06	1.0	0.06	0.0	-12.2364702191	0.0	1.29091689774
0.0	2245971.0	0.0	7296.0	2245971.0	4000000.0	0.0	1.0	3.0	2.58	1.86	0.0699999999997	9.52	0.559999999999	1.21	0.18	11.27	0.360000000001	3.32	2.41	0.669999999999	AAA147.CD3.extra-duplicate.X6.Y4.tile.tissue.png	177	1	2000	177	2d541f4960529e438eb4c52fdd0d2731	0	0	0	0	0	0	0	0	0	0	0	0	0	/home/dhl_ec/bnelissen/Slides/CD3_manuscript/CD3_slides/AAA147.CD3.extra-duplicate/AAA147.CD3.extra-duplicate.run1	255	0.7	0.06	0.7	0.06	-8.88021708494	-11.035670814	1.45234265971	0.271952134766
0.0	3999834.0	0.0	8014.0	3999834.0	4000000.0	0.0	1.0	3.01	1.79	1.77	0.0699999999997	9.58	0.389999999999	0.740000000001	0.0699999999997	9.42	0.29	2.18	1.54	0.44	AAA147.CD3.extra-duplicate.X6.Y5.tile.tissue.png	178	1	2000	178	43767cfc9e8c3809ebd568061d9436be	0	0	0	0	0	0	0	0	0	0	0	0	0	/home/dhl_ec/bnelissen/Slides/CD3_manuscript/CD3_slides/AAA147.CD3.extra-duplicate/AAA147.CD3.extra-duplicate.run1	255	0.7	0.06	0.7	0.06	-7.95961100513	-11.750966712	1.47337077519	0.0253809442406
0.0	3995464.0	0.0	8409.0	3995464.0	4000000.0	0.0	1.0	2.14	2.0	1.17	0.0500000000002	6.61	0.39	0.74	0.0600000000004	8.39	0.29	2.17	2.31	0.64	AAA147.CD3.extra-duplicate.X6.Y6.tile.tissue.png	179	1	2000	179	0f3b2b0fd504f77dbfdae3066ff1c1f5	0	0	0	0	0	0	0	0	0	0	0	0	0	/home/dhl_ec/bnelissen/Slides/CD3_manuscript/CD3_slides/AAA147.CD3.extra-duplicate/AAA147.CD3.extra-duplicate.run1	255	0.7	0.06	0.7	0.06	0.0	-12.2333121234	1.0421273349	0.0334419311218
0.0	3999861.0	0.0	8024.0	3999861.0	4000000.0	0.0	1.0	1.06	1.58	1.78	0.0700000000006	8.5	0.38	0.719999999999	0.0599999999995	8.97	0.29	2.1	1.49	0.620000000001	AAA147.CD3.extra-duplicate.X6.Y7.tile.tissue.png	180	1	2000	180	d7a3a7471244285633ba8ec4be72f447	0	0	0	0	0	0	0	0	0	0	0	0	0	/home/dhl_ec/bnelissen/Slides/CD3_manuscript/CD3_slides/AAA147.CD3.extra-duplicate/AAA147.CD3.extra-duplicate.run1	255	0.7	0.06	0.7	0.06	-7.23350771266	-11.5063944137	1.16871548997	0.0358423529053
172.0	3999775.0	76.0	8036.0	3999775.0	4000000.0	2.0	1.0	1.13	1.5	1.84	0.0699999999997	9.7	0.559999999999	1.2	0.0799999999999	13.46	0.570000000001	3.3	2.3	0.64	AAA147.CD3.extra-duplicate.X6.Y8.tile.tissue.png	181	1	2000	181	c57d963e21ebb1cf7da25f9c6c4b66d8	0	0	0	0	0	0	0	0	0	0	0	0	0	/home/dhl_ec/bnelissen/Slides/CD3_manuscript/CD3_slides/AAA147.CD3.extra-duplicate/AAA147.CD3.extra-duplicate.run1	255	0.7	0.06	0.7	0.06	-8.60456223636	-11.6319909648	0.830360553607	0.0293809924927
93.0	3739418.0	40.0	8223.0	3739418.0	4000000.0	1.0	1.0	1.21	1.98	1.77	0.0699999999997	10.72	0.56	1.19	0.1	13.35	0.55	3.38	1.95	0.609999999999	AAA147.CD3.extra-duplicate.X6.Y9.tile.tissue.png	182	1	2000	182	b277c468f7ea7bebf9c62128064103fb	0	0	0	0	0	0	0	0	0	0	0	0	0	/home/dhl_ec/bnelissen/Slides/CD3_manuscript/CD3_slides/AAA147.CD3.extra-duplicate/AAA147.CD3.extra-duplicate.run1	255	0.7	0.06	0.7	0.06	-7.61005587503	-10.9781229984	0.29372743319	0.0619222285156
0.0	3379140.0	0.0	10302.0	3379140.0	4000000.0	0.0	3.0	1.6	2.99	1.79	0.0699999999997	10.07	0.56	1.2	0.110000000001	9.47	0.429999999999	2.5	1.47	0.59	AAA147.CD3.extra-duplicate.X7.Y10.tile.tissue.png	183	1	2000	183	e2fecbdadf79c011f197c7fc0a364968	0	0	0	0	0	0	0	0	0	0	0	0	0	/home/dhl_ec/bnelissen/Slides/CD3_manuscript/CD3_slides/AAA147.CD3.extra-duplicate/AAA147.CD3.extra-duplicate.run1	255	0.7	0.06	0.7	0.06	-7.47993933459	-11.7557296085	0.410262135084	0.247647304687
0.0	0.0	0.0	0.0	0.0	4000000.0	0.0	0.0	2.27	2.59	1.78	0.0900000000001	9.43	0.47	1.42	0.309999999999	6.68	0.200000000001	3.04	2.31	0.54	AAA147.CD3.extra-duplicate.X7.Y11.tile.tissue.png	184	1	2000	184	407fca70c72f6efa5fb946f2a293bb11	0	0	0	0	0	0	0	0	0	0	0	0	0	/home/dhl_ec/bnelissen/Slides/CD3_manuscript/CD3_slides/AAA147.CD3.extra-duplicate/AAA147.CD3.extra-duplicate.run1	255	1.0	0.06	1.0	0.06	0.0	-10.0252635929	0.0	3.70632826926
0.0	1448756.0	0.0	6586.0	1448756.0	4000000.0	0.0	1.0	2.55	1.91	1.78	0.0900000000001	10.04	0.549999999999	1.21	0.219999999999	10.3	0.31	3.26	2.33	0.669999999999	AAA147.CD3.extra-duplicate.X7.Y4.tile.tissue.png	185	1	2000	185	5207ca78c329b705088023f7af0faebe	0	0	0	0	0	0	0	0	0	0	0	0	0	/home/dhl_ec/bnelissen/Slides/CD3_manuscript/CD3_slides/AAA147.CD3.extra-duplicate/AAA147.CD3.extra-duplicate.run1	255	0.7	0.06	0.7	0.06	-9.48547196539	-11.1668427752	2.04000463166	0.860908591797
150.0	3995781.0	82.0	8499.0	3995781.0	4000000.0	2.0	1.0	1.48	2.54	1.78	0.0699999999997	8.26	0.37	0.73	0.0599999999995	10.01	0.39	2.22	1.54	0.679999999999	AAA147.CD3.extra-duplicate.X7.Y5.tile.tissue.png	186	1	2000	186	4bc6911d85a08750c10884cd70f60ef6	0	0	0	0	0	0	0	0	0	0	0	0	0	/home/dhl_ec/bnelissen/Slides/CD3_manuscript/CD3_slides/AAA147.CD3.extra-duplicate/AAA147.CD3.extra-duplicate.run1	255	0.7	0.06	0.7	0.06	-9.75586426346	-11.4650900274	2.18887654871	0.0553968475952
0.0	3999306.0	0.0	8126.0	3999306.0	4000000.0	0.0	1.0	2.39	2.77	1.14	0.0500000000002	6.49	0.38	0.75	0.0699999999997	9.4	0.29	2.19	1.53	0.440000000001	AAA147.CD3.extra-duplicate.X7.Y6.tile.tissue.png	187	1	2000	187	cdd95dd7639469e77df282e6507ae0b2	0	0	0	0	0	0	0	0	0	0	0	0	0	/home/dhl_ec/bnelissen/Slides/CD3_manuscript/CD3_slides/AAA147.CD3.extra-duplicate/AAA147.CD3.extra-duplicate.run1	255	0.7	0.06	0.7	0.06	-9.47139704617	-11.3944711254	2.0915823738	0.0492244423218
0.0	3999670.0	0.0	8020.0	3999670.0	4000000.0	0.0	1.0	2.72	0.98	1.12	0.0500000000002	6.47	0.38	0.74	0.0600000000004	8.84	0.28	2.11	1.49	0.42	AAA147.CD3.extra-duplicate.X7.Y7.tile.tissue.png	188	1	2000	188	bedfe1e42456d27213043c4f9026ef74	0	0	0	0	0	0	0	0	0	0	0	0	0	/home/dhl_ec/bnelissen/Slides/CD3_manuscript/CD3_slides/AAA147.CD3.extra-duplicate/AAA147.CD3.extra-duplicate.run1	255	0.7	0.06	0.7	0.06	0.0	-11.4650510753	0.797726312421	0.0173314498062
1576.0	3998411.0	510.0	8225.0	3998411.0	4000000.0	9.0	1.0	1.04	2.16	1.07	0.04	6.2	0.37	0.71	0.0599999999995	9.31	0.35	2.14	1.48	0.42	AAA147.CD3.extra-duplicate.X7.Y8.tile.tissue.png	189	1	2000	189	dc1c6648defa18f6d5deeab2ed6e1d95	0	0	0	0	0	0	0	0	0	0	0	0	0	/home/dhl_ec/bnelissen/Slides/CD3_manuscript/CD3_slides/AAA147.CD3.extra-duplicate/AAA147.CD3.extra-duplicate.run1	255	0.7	0.06	0.7	0.06	-8.60298183491	-11.0079080814	1.29494666661	0.0379419415283
0.0	3999987.0	0.0	8000.0	3999987.0	4000000.0	0.0	1.0	3.06	2.14	1.11	0.0500000000002	6.54	0.37	0.71	0.0500000000002	8.07	0.3	2.09	1.5	0.39	AAA147.CD3.extra-duplicate.X7.Y9.tile.tissue.png	190	1	2000	190	2ed3919e42b7609e843a6cd754fa4afc	0	0	0	0	0	0	0	0	0	0	0	0	0	/home/dhl_ec/bnelissen/Slides/CD3_manuscript/CD3_slides/AAA147.CD3.extra-duplicate/AAA147.CD3.extra-duplicate.run1	255	0.7	0.06	0.7	0.06	0.0	-11.4226671582	0.181299089222	0.0182917687535
0.0	3884127.0	0.0	10229.0	3884127.0	4000000.0	0.0	2.0	0.950000000001	1.19	1.06	0.04	6.32	0.37	0.719999999999	0.0599999999995	9.49	0.280000000001	2.14	1.5	0.4	AAA147.CD3.extra-duplicate.X8.Y10.tile.tissue.png	191	1	2000	191	73e8ebb56886140861be197e13d42cda	0	0	0	0	0	0	0	0	0	0	0	0	0	/home/dhl_ec/bnelissen/Slides/CD3_manuscript/CD3_slides/AAA147.CD3.extra-duplicate/AAA147.CD3.extra-duplicate.run1	255	0.7	0.06	0.7	0.06	-8.6597989834	-11.7318863946	0.34827077149	0.14908625
0.0	40417.0	0.0	2830.0	40417.0	4000000.0	0.0	2.0	1.01	1.63	1.13	0.0499999999993	6.55	0.360000000001	0.82	0.21	5.63	0.129999999999	2.04	1.55	0.54	AAA147.CD3.extra-duplicate.X8.Y11.tile.tissue.png	192	1	2000	192	4e60cd5a14540ac92105e96d84c01b16	0	0	0	0	0	0	0	0	0	0	0	0	0	/home/dhl_ec/bnelissen/Slides/CD3_manuscript/CD3_slides/AAA147.CD3.extra-duplicate/AAA147.CD3.extra-duplicate.run1	255	0.7	0.06	0.7	0.06	0.0	-10.8567081575	0.462134542318	3.74506981989
81.0	1358534.0	46.0	8095.0	1358534.0	4000000.0	1.0	3.0	2.93	1.46	1.76	0.0900000000001	15.85	0.559999999999	1.21	0.24	10.63	0.389999999999	3.27	2.32	0.619999999999	AAA147.CD3.extra-duplicate.X8.Y4.tile.tissue.png	193	1	2000	193	377401aedca16055dc762293cb643dfd	0	0	0	0	0	0	0	0	0	0	0	0	0	/home/dhl_ec/bnelissen/Slides/CD3_manuscript/CD3_slides/AAA147.CD3.extra-duplicate/AAA147.CD3.extra-duplicate.run1	255	0.7	0.06	0.7	0.06	-8.66985819754	-11.3977537448	1.35818488067	1.06273713477
0.0	3784709.0	0.0	10708.0	3784709.0	4000000.0	0.0	2.0	0.940000000001	1.87	1.12	0.0500000000002	6.95	0.37	0.72	0.0699999999997	9.04	0.28	2.11	2.32	0.65	AAA147.CD3.extra-duplicate.X8.Y5.tile.tissue.png	194	1	2000	194	79c9827e9874f4d6a1c2a5870d8b0ec7	0	0	0	0	0	0	0	0	0	0	0	0	0	/home/dhl_ec/bnelissen/Slides/CD3_manuscript/CD3_slides/AAA147.CD3.extra-duplicate/AAA147.CD3.extra-duplicate.run1	255	0.7	0.06	0.7	0.06	-8.83005297507	-11.4485187417	1.92537139181	0.135363015625
176.0	3997744.0	80.0	8300.0	3997744.0	4000000.0	2.0	1.0	1.19	2.0	1.77	0.0699999999997	9.59	0.549999999999	1.2	0.0799999999999	13.5	0.580000000001	2.39	1.5	0.420000000001	AAA147.CD3.extra-duplicate.X8.Y6.tile.tissue.png	195	1	2000	195	399370bd84a47311db9e93eceefa44a5	0	0	0	0	0	0	0	0	0	0	0	0	0	/home/dhl_ec/bnelissen/Slides/CD3_manuscript/CD3_slides/AAA147.CD3.extra-duplicate/AAA147.CD3.extra-duplicate.run1	255	0.7	0.06	0.7	0.06	-8.23704278677	-11.7408358349	1.90176680574	0.0406312742233
115.0	4000000.0	49.0	7996.0	4000000.0	4000000.0	1.0	1.0	0.94	1.22	1.08	0.0499999999993	6.12	0.29	0.72	0.0500000000002	9.26	0.370000000001	2.13	1.48	0.42	AAA147.CD3.extra-duplicate.X8.Y7.tile.tissue.png	196	1	2000	196	c6f675f4e933db6103241444a2a6157f	0	0	0	0	0	0	0	0	0	0	0	0	0	/home/dhl_ec/bnelissen/Slides/CD3_manuscript/CD3_slides/AAA147.CD3.extra-duplicate/AAA147.CD3.extra-duplicate.run1	255	0.7	0.06	0.7	0.06	-9.16458884095	-10.8538563657	0.92181259146	0.0175282577686
2052.0	3996698.0	623.0	8365.0	3996698.0	4000000.0	11.0	1.0	2.08	1.53	1.09	0.0500000000002	6.23	0.36	0.77	0.0599999999995	9.47	0.36	2.18	1.5	0.419999999999	AAA147.CD3.extra-duplicate.X8.Y8.tile.tissue.png	197	1	2000	197	6bce70cd52ef094382540fe0250d7a86	0	0	0	0	0	0	0	0	0	0	0	0	0	/home/dhl_ec/bnelissen/Slides/CD3_manuscript/CD3_slides/AAA147.CD3.extra-duplicate/AAA147.CD3.extra-duplicate.run1	255	0.7	0.06	0.7	0.06	-8.68554797537	-10.8138269669	1.88780761413	0.0524244436035
0.0	3997056.0	0.0	8420.0	3997056.0	4000000.0	0.0	1.0	1.23	2.48	1.08	0.0500000000002	6.2	0.37	0.72	0.0600000000004	8.11	0.29	2.13	1.69	0.469999999999	AAA147.CD3.extra-duplicate.X8.Y9.tile.tissue.png	198	1	2000	198	1b89386f2f5c63121da570bce1373db4	0	0	0	0	0	0	0	0	0	0	0	0	0	/home/dhl_ec/bnelissen/Slides/CD3_manuscript/CD3_slides/AAA147.CD3.extra-duplicate/AAA147.CD3.extra-duplicate.run1	255	0.7	0.06	0.7	0.06	0.0	-11.4489238404	0.559685115745	0.0324806248474
0.0	3981665.0	0.0	9508.0	3981665.0	4000000.0	0.0	1.0	3.05	1.91	1.07	0.04	6.28	0.37	0.709999999999	0.0599999999995	8.98	0.29	2.17	1.49	0.39	AAA147.CD3.extra-duplicate.X9.Y10.tile.tissue.png	199	1	2000	199	b95c070f34a248a9430af2243b199510	0	0	0	0	0	0	0	0	0	0	0	0	0	/home/dhl_ec/bnelissen/Slides/CD3_manuscript/CD3_slides/AAA147.CD3.extra-duplicate/AAA147.CD3.extra-duplicate.run1	255	0.7	0.06	0.7	0.06	-8.40851362062	-11.7800247604	0.325674912384	0.0897075469971
0.0	383275.0	0.0	10870.0	383275.0	4000000.0	0.0	3.0	2.85	2.51	1.1	0.0599999999995	7.84	0.389999999999	0.82	0.21	6.56	0.150000000001	2.1	1.52	0.370000000001	AAA147.CD3.extra-duplicate.X9.Y11.tile.tissue.png	200	1	2000	200	4711642bd4f78d6971b0b2e5ffbd3ef8	0	0	0	0	0	0	0	0	0	0	0	0	0	/home/dhl_ec/bnelissen/Slides/CD3_manuscript/CD3_slides/AAA147.CD3.extra-duplicate/AAA147.CD3.extra-duplicate.run1	255	0.7	0.06	0.7	0.06	-6.56079898523	-11.0088983967	0.430269084455	4.06271649243
0.0	273900.0	0.0	3038.0	273900.0	4000000.0	0.0	2.0	2.95	1.02	1.11	0.0500000000002	6.78	0.38	0.82	0.2	6.41	0.150000000001	2.23	1.48	0.530000000001	AAA147.CD3.extra-duplicate.X9.Y4.tile.tissue.png	201	1	2000	201	bc0dc9383fcbd97a6b0d866ee5238010	0	0	0	0	0	0	0	0	0	0	0	0	0	/home/dhl_ec/bnelissen/Slides/CD3_manuscript/CD3_slides/AAA147.CD3.extra-duplicate/AAA147.CD3.extra-duplicate.run1	255	0.7	0.06	0.7	0.06	-7.77614880368	-11.3076078827	1.06637367081	2.14335861719
270.0	3244336.0	147.0	11949.0	3244336.0	4000000.0	4.0	1.0	2.87	1.66	1.82	0.0799999999999	10.04	0.58	1.2	0.12	12.66	0.52	3.33	2.29	0.759999999999	AAA147.CD3.extra-duplicate.X9.Y5.tile.tissue.png	202	1	2000	202	163a7c14ffb262c39ba843517bc59c70	0	0	0	0	0	0	0	0	0	0	0	0	0	/home/dhl_ec/bnelissen/Slides/CD3_manuscript/CD3_slides/AAA147.CD3.extra-duplicate/AAA147.CD3.extra-duplicate.run1	255	0.7	0.06	0.7	0.06	-8.81922683537	-10.897544539	1.56803077945	0.174739117187
263.0	3998931.0	76.0	8155.0	3998931.0	4000000.0	1.0	1.0	1.38	2.6	1.78	0.0699999999997	9.5	0.55	1.19	0.0799999999999	13.35	0.559999999999	3.33	1.6	0.559999999999	AAA147.CD3.extra-duplicate.X9.Y6.tile.tissue.png	203	1	2000	203	c09e492939a80a0e5b48feb3611f6e72	0	0	0	0	0	0	0	0	0	0	0	0	0	/home/dhl_ec/bnelissen/Slides/CD3_manuscript/CD3_slides/AAA147.CD3.extra-duplicate/AAA147.CD3.extra-duplicate.run1	255	0.7	0.06	0.7	0.06	-9.08280683525	-11.0749030944	2.26039218685	0.043001537262
680.0	3999949.0	271.0	8014.0	3999949.0	4000000.0	5.0	1.0	1.6	2.64	1.15	0.0500000000002	6.49	0.52	0.740000000001	0.0600000000004	9.69	0.38	2.2	1.52	0.629999999999	AAA147.CD3.extra-duplicate.X9.Y7.tile.tissue.png	204	1	2000	204	0c14f9c46fe0ec9c58d76e6430c122f4	0	0	0	0	0	0	0	0	0	0	0	0	0	/home/dhl_ec/bnelissen/Slides/CD3_manuscript/CD3_slides/AAA147.CD3.extra-duplicate/AAA147.CD3.extra-duplicate.run1	255	0.7	0.06	0.7	0.06	-9.25385165575	-10.2464950764	1.41240002267	0.0325377757263
0.0	3999814.0	0.0	8018.0	3999814.0	4000000.0	0.0	1.0	2.0	2.44	1.78	0.0699999999997	9.54	0.559999999999	1.2	0.0799999999999	11.86	0.46	2.29	1.56	0.529999999999	AAA147.CD3.extra-duplicate.X9.Y8.tile.tissue.png	205	1	2000	205	9ac25482ea42bbb83699c85b7ccd07d2	0	0	0	0	0	0	0	0	0	0	0	0	0	/home/dhl_ec/bnelissen/Slides/CD3_manuscript/CD3_slides/AAA147.CD3.extra-duplicate/AAA147.CD3.extra-duplicate.run1	255	0.7	0.06	0.7	0.06	0.0	-11.7301338761	2.13721488049	0.0459155939941
0.0	3996868.0	0.0	8299.0	3996868.0	4000000.0	0.0	1.0	3.08	2.07	1.24	0.04	6.44	0.38	0.74	0.0600000000004	8.19	0.47	3.32	2.29	0.639999999999	AAA147.CD3.extra-duplicate.X9.Y9.tile.tissue.png	206	1	2000	206	7267845e922b6c09f9840fe9ee6abb17	0	0	0	0	0	0	0	0	0	0	0	0	0	/home/dhl_ec/bnelissen/Slides/CD3_manuscript/CD3_slides/AAA147.CD3.extra-duplicate/AAA147.CD3.extra-duplicate.run1	255	0.7	0.06	0.7	0.06	0.0	-11.5940797194	0.866783003592	0.0427386989746
[truncated: 2 more columns]
