# Supplementary material for: SlideToolkit: An Assistive Toolset for the Histological Quantification of Whole Slide Images
Source: PLoS One. 2014 Nov 5;9(11):e110289. doi: 10.1371/journal.pone.0110289 (PMC4220929; doi:10.1371/journal.pone.0110289)
Supplement: RawData S1 — ICC and BlandAltman plot - measurements and r-script.zip. Measurements of Run1 and Run2, including the code for the calculation of the intraclass correlation coefficient (ICC) and the code for the Bland and Altman plot. (ZIP) [file pone.0110289.s003.zip › cellprofiler.measurements/run1.7ac88d57f77cdee1168d4b0b27e23056.DefaultOUT_Image.csv]

AreaOccupied_AreaOccupied_DAB_Nuclei	AreaOccupied_AreaOccupied_Tissue	AreaOccupied_Perimeter_DAB_Nuclei	AreaOccupied_Perimeter_Tissue	AreaOccupied_TotalArea_DAB_Nuclei	AreaOccupied_TotalArea_Tissue	Count_DAB_Nuclei	Count_Tissue	ExecutionTime_01LoadImages	ExecutionTime_02ColorToGray	ExecutionTime_03Smooth	ExecutionTime_04ImageMath	ExecutionTime_05IdentifyPrimaryObjects	ExecutionTime_06MeasureImageAreaOccupied	ExecutionTime_07UnmixColors	ExecutionTime_08MaskImage	ExecutionTime_09IdentifyPrimaryObjects	ExecutionTime_10MeasureImageAreaOccupied	ExecutionTime_11OverlayOutlines	ExecutionTime_12OverlayOutlines	ExecutionTime_13SaveImages	FileName_Original	Group_Index	Group_Number	Height_Original	ImageNumber	MD5Digest_Original	ModuleError_01LoadImages	ModuleError_02ColorToGray	ModuleError_03Smooth	ModuleError_04ImageMath	ModuleError_05IdentifyPrimaryObjects	ModuleError_06MeasureImageAreaOccupied	ModuleError_07UnmixColors	ModuleError_08MaskImage	ModuleError_09IdentifyPrimaryObjects	ModuleError_10MeasureImageAreaOccupied	ModuleError_11OverlayOutlines	ModuleError_12OverlayOutlines	ModuleError_13SaveImages	PathName_Original	Scaling_Original	Threshold_FinalThreshold_DAB_Nuclei	Threshold_FinalThreshold_Tissue	Threshold_OrigThreshold_DAB_Nuclei	Threshold_OrigThreshold_Tissue	Threshold_SumOfEntropies_DAB_Nuclei	Threshold_SumOfEntropies_Tissue	Threshold_WeightedVariance_DAB_Nuclei	Threshold_WeightedVariance_Tissue
181.0	135914.0	94.0	4151.0	135914.0	4000000.0	2.0	6.0	2.0	1.77	2.07	0.1	11.63	0.6	1.49	0.31	7.07	0.22	2.13	1.66	1.45	AAA570.CD3.location-b.X16.Y0.tile.tissue.png	1	1	2000	1	569ea26f4a348440a94405b69ffd2df3	0	0	0	0	0	0	0	0	0	0	0	0	0	/home/dhl_ec/bnelissen/Slides/CD3_manuscript/CD3_slides/AAA570.CD3.location-b/AAA570.CD3.location-b.run1	255	0.7	0.06	0.7	0.06	-9.05870123722	-12.5430297584	2.05501845908	2.31757105078
57.0	14035.0	33.0	1210.0	14035.0	4000000.0	1.0	3.0	1.05	1.31	1.21	0.05	6.92	0.39	0.97	0.24	6.89	0.32	2.21	1.61	0.98	AAA570.CD3.location-b.X16.Y1.tile.tissue.png	2	1	2000	2	9b4815c41ed66b0cb287ce5b4dec5ffd	0	0	0	0	0	0	0	0	0	0	0	0	0	/home/dhl_ec/bnelissen/Slides/CD3_manuscript/CD3_slides/AAA570.CD3.location-b/AAA570.CD3.location-b.run1	255	0.7	0.06	0.7	0.06	-9.24918136634	-12.396170733	4.02582170159	2.68792860291
0.0	1762.0	0.0	184.0	1762.0	4000000.0	0.0	1.0	2.02	1.99	1.19	0.06	8.73	0.56	1.39	0.33	7.96	0.22	3.11	2.31	0.68	AAA570.CD3.location-b.X16.Y2.tile.tissue.png	3	1	2000	3	cff5384767178af7b160831bdd973082	0	0	0	0	0	0	0	0	0	0	0	0	0	/home/dhl_ec/bnelissen/Slides/CD3_manuscript/CD3_slides/AAA570.CD3.location-b/AAA570.CD3.location-b.run1	255	0.7	0.06	0.7	0.06	0.0	-12.378597078	5.42746667938	2.02328420851
246.0	1632851.0	101.0	29378.0	1632851.0	4000000.0	2.0	21.0	1.73	4.59	1.89	0.09	10.01	0.58	0.96	0.25	10.33	0.44	2.87	2.27	0.78	AAA570.CD3.location-b.X17.Y0.tile.tissue.png	4	1	2000	4	d1a2c9bf46baf914fcd3335c45aa44d7	0	0	0	0	0	0	0	0	0	0	0	0	0	/home/dhl_ec/bnelissen/Slides/CD3_manuscript/CD3_slides/AAA570.CD3.location-b/AAA570.CD3.location-b.run1	255	0.7	0.06	0.7	0.06	-9.23906324995	-11.4427613444	1.26374316373	0.92472625
8083.0	2042891.0	3694.0	20063.0	2042891.0	4000000.0	76.0	7.0	1.36	1.62	2.1	0.08	8.62	0.67	1.26	0.2	11.47	0.44	3.5	2.3	0.73	AAA570.CD3.location-b.X17.Y1.tile.tissue.png	5	1	2000	5	6d39338ee07fdcafc6ec3d8c5eb063e8	0	0	0	0	0	0	0	0	0	0	0	0	0	/home/dhl_ec/bnelissen/Slides/CD3_manuscript/CD3_slides/AAA570.CD3.location-b/AAA570.CD3.location-b.run1	255	0.7	0.06	0.7	0.06	-9.4832000375	-11.9501142809	2.31389333254	0.619375859375
1183.0	1189208.0	635.0	41941.0	1189208.0	4000000.0	16.0	46.0	1.36	1.62	1.82	0.07	10.42	0.59	1.26	0.28	10.92	0.39	3.67	2.29	0.71	AAA570.CD3.location-b.X17.Y2.tile.tissue.png	6	1	2000	6	1d78c4e867df0f879547ae0fefd83099	0	0	0	0	0	0	0	0	0	0	0	0	0	/home/dhl_ec/bnelissen/Slides/CD3_manuscript/CD3_slides/AAA570.CD3.location-b/AAA570.CD3.location-b.run1	255	0.7	0.06	0.7	0.06	-9.16283668644	-11.9358410538	2.35995272298	0.781056046875
1847.0	1148518.0	773.0	51964.0	1148518.0	4000000.0	18.0	50.0	1.79	2.54	1.22	0.05	6.92	0.53	0.92	0.17	7.43	0.38	3.48	2.3	0.75	AAA570.CD3.location-b.X17.Y3.tile.tissue.png	7	1	2000	7	01f3f652aa81d98b28f30a2e9b3819fb	0	0	0	0	0	0	0	0	0	0	0	0	0	/home/dhl_ec/bnelissen/Slides/CD3_manuscript/CD3_slides/AAA570.CD3.location-b/AAA570.CD3.location-b.run1	255	0.7	0.06	0.7	0.06	-9.92242567581	-12.0724945442	4.34136370034	1.14048202344
0.0	5867.0	0.0	796.0	5867.0	4000000.0	0.0	2.0	1.22	1.64	1.8	0.08	9.8	0.56	1.37	0.31	8.34	0.21	3.1	2.31	0.66	AAA570.CD3.location-b.X17.Y4.tile.tissue.png	8	1	2000	8	d8bbb9751f6cf2249a0b55bdf26bfc0f	0	0	0	0	0	0	0	0	0	0	0	0	0	/home/dhl_ec/bnelissen/Slides/CD3_manuscript/CD3_slides/AAA570.CD3.location-b/AAA570.CD3.location-b.run1	255	0.7	0.06	0.7	0.06	-7.22286818734	-12.0116119384	4.9383468979	2.78417250677
0.0	944626.0	0.0	20394.0	944626.0	4000000.0	0.0	7.0	1.41	1.79	1.8	0.08	12.56	0.58	1.25	0.26	9.59	0.3	3.34	2.36	0.69	AAA570.CD3.location-b.X18.Y0.tile.tissue.png	9	1	2000	9	f77a2d1bc9f46e16eef06778b2fc778a	0	0	0	0	0	0	0	0	0	0	0	0	0	/home/dhl_ec/bnelissen/Slides/CD3_manuscript/CD3_slides/AAA570.CD3.location-b/AAA570.CD3.location-b.run1	255	0.7	0.06	0.7	0.06	-8.76366121791	-11.7263878422	1.687813079	2.42742519922
1432.0	2570549.0	501.0	16659.0	2570549.0	4000000.0	10.0	8.0	1.92	1.54	1.8	0.0700000000001	9.86	0.68	1.4	0.18	10.79	0.47	3.37	2.29	0.72	AAA570.CD3.location-b.X18.Y1.tile.tissue.png	10	1	2000	10	7afd699d719d8d9da1e0f9ea325b20f4	0	0	0	0	0	0	0	0	0	0	0	0	0	/home/dhl_ec/bnelissen/Slides/CD3_manuscript/CD3_slides/AAA570.CD3.location-b/AAA570.CD3.location-b.run1	255	0.7	0.06	0.7	0.06	-8.94861299763	-11.3734173609	1.45661259844	0.381757914063
52.0	4055.0	28.0	527.0	4055.0	4000000.0	1.0	2.0	1.07	1.32	1.97	0.09	11.16	0.64	1.19	0.34	8.14	0.31	3.11	2.33	0.56	AAA570.CD3.location-b.X18.Y19.tile.tissue.png	11	1	2000	11	ee33862606a65671a8e6c059d5cb1ff2	0	0	0	0	0	0	0	0	0	0	0	0	0	/home/dhl_ec/bnelissen/Slides/CD3_manuscript/CD3_slides/AAA570.CD3.location-b/AAA570.CD3.location-b.run1	255	0.7	0.06	0.7	0.06	-9.35201126853	-12.2972660604	5.5678611034	1.21587803619
29117.0	2289863.0	12921.0	19646.0	2289863.0	4000000.0	285.0	12.0	1.18	1.5	1.8	0.07	10.47	0.41	0.74	0.12	8.84	0.47	2.32	1.52	0.64	AAA570.CD3.location-b.X18.Y2.tile.tissue.png	12	1	2000	12	23c32ff6ef8b1bbda93ae2a9b7845f47	0	0	0	0	0	0	0	0	0	0	0	0	0	/home/dhl_ec/bnelissen/Slides/CD3_manuscript/CD3_slides/AAA570.CD3.location-b/AAA570.CD3.location-b.run1	255	0.7	0.06	0.7	0.06	-9.40179129828	-12.4831678246	3.53590493331	0.6941291875
1747.0	2339521.0	816.0	47757.0	2339521.0	4000000.0	20.0	20.0	1.52	2.99	1.79	0.07	10.75	0.59	1.19	0.18	11.42	0.45	3.45	2.32	0.67	AAA570.CD3.location-b.X18.Y3.tile.tissue.png	13	1	2000	13	e56de86b37eb22f329f5c1771b3fb791	0	0	0	0	0	0	0	0	0	0	0	0	0	/home/dhl_ec/bnelissen/Slides/CD3_manuscript/CD3_slides/AAA570.CD3.location-b/AAA570.CD3.location-b.run1	255	0.7	0.06	0.7	0.06	-9.70737230882	-12.0240841889	3.84796744361	0.705573953125
0.0	67210.0	0.0	3017.0	67210.0	4000000.0	0.0	3.0	1.18	2.14	2.05	0.09	11.38	0.58	1.37	0.32	8.75	0.22	3.11	2.29	0.57	AAA570.CD3.location-b.X18.Y4.tile.tissue.png	14	1	2000	14	6db6bda33f31fc86732db451bc5ae669	0	0	0	0	0	0	0	0	0	0	0	0	0	/home/dhl_ec/bnelissen/Slides/CD3_manuscript/CD3_slides/AAA570.CD3.location-b/AAA570.CD3.location-b.run1	255	0.7	0.06	0.7	0.06	-8.70419956273	-12.240564458	3.98616625327	2.55147260303
0.0	68481.0	0.0	4076.0	68481.0	4000000.0	0.0	8.0	1.08	3.15	1.79	0.08	12.61	0.57	1.31	0.31	7.86	0.22	3.14	2.32	0.58	AAA570.CD3.location-b.X19.Y0.tile.tissue.png	15	1	2000	15	f4416cba42083961a6d27dbce5c38011	0	0	0	0	0	0	0	0	0	0	0	0	0	/home/dhl_ec/bnelissen/Slides/CD3_manuscript/CD3_slides/AAA570.CD3.location-b/AAA570.CD3.location-b.run1	255	0.7	0.06	0.7	0.06	0.0	-12.2121585484	2.36395793176	3.02452111719
736.0	1463191.0	214.0	65481.0	1463191.0	4000000.0	3.0	58.0	1.21	1.7	2.12	0.07	10.62	0.72	0.99	0.19	11.04	0.43	3.75	2.37	0.74	AAA570.CD3.location-b.X19.Y1.tile.tissue.png	16	1	2000	16	ad5a825e4d53e649ca3fc824142c5601	0	0	0	0	0	0	0	0	0	0	0	0	0	/home/dhl_ec/bnelissen/Slides/CD3_manuscript/CD3_slides/AAA570.CD3.location-b/AAA570.CD3.location-b.run1	255	0.7	0.06	0.7	0.06	-9.5659304482	-10.5864823503	1.95839819625	0.437339992188
0.0	6349.0	0.0	870.0	6349.0	4000000.0	0.0	3.0	1.32	1.19	2.03	0.09	7.16	0.36	0.86	0.21	5.59	0.14	2.07	1.67	0.54	AAA570.CD3.location-b.X19.Y16.tile.tissue.png	17	1	2000	17	1d8a79004d73b3867cca8585b2179b84	0	0	0	0	0	0	0	0	0	0	0	0	0	/home/dhl_ec/bnelissen/Slides/CD3_manuscript/CD3_slides/AAA570.CD3.location-b/AAA570.CD3.location-b.run1	255	0.7	0.06	0.7	0.06	0.0	-11.4769220926	2.44357517547	0.617650763901
153.0	136195.0	82.0	8806.0	136195.0	4000000.0	2.0	16.0	1.19	2.09	1.28	0.0600000000001	6.79	0.52	0.79	0.21	6.67	0.22	2.14	1.51	0.6	AAA570.CD3.location-b.X19.Y18.tile.tissue.png	18	1	2000	18	6f99df95626875ed658db63e466b3084	0	0	0	0	0	0	0	0	0	0	0	0	0	/home/dhl_ec/bnelissen/Slides/CD3_manuscript/CD3_slides/AAA570.CD3.location-b/AAA570.CD3.location-b.run1	255	0.7	0.06	0.7	0.06	-9.54408951154	-12.1303393019	4.49406085296	2.42854634082
1106.0	974099.0	554.0	33092.0	974099.0	4000000.0	13.0	26.0	5.98	4.17	1.28	0.0600000000001	6.84	0.39	0.74	0.27	10.36	0.37	3.47	2.34	0.73	AAA570.CD3.location-b.X19.Y19.tile.tissue.png	19	1	2000	19	48e69feb0e1e1f8a8f69d8bc373e15da	0	0	0	0	0	0	0	0	0	0	0	0	0	/home/dhl_ec/bnelissen/Slides/CD3_manuscript/CD3_slides/AAA570.CD3.location-b/AAA570.CD3.location-b.run1	255	0.7	0.06	0.7	0.06	-9.74172916938	-11.7832994917	4.92872805734	0.65908078125
2540.0	1583893.0	898.0	38287.0	1583893.0	4000000.0	19.0	24.0	1.25	1.64	1.59	0.0700000000001	10.58	0.67	1.22	0.24	11.65	0.48	3.87	2.52	0.7	AAA570.CD3.location-b.X19.Y2.tile.tissue.png	20	1	2000	20	b5b83899af99b28467c1f6d05e2860c3	0	0	0	0	0	0	0	0	0	0	0	0	0	/home/dhl_ec/bnelissen/Slides/CD3_manuscript/CD3_slides/AAA570.CD3.location-b/AAA570.CD3.location-b.run1	255	0.7	0.06	0.7	0.06	-9.85430561057	-12.0485184199	3.15364166542	0.789094328125
0.0	268376.0	0.0	3164.0	268376.0	4000000.0	0.0	3.0	0.97	1.48	1.88	0.0799999999999	10.49	0.39	0.81	0.21	6.34	0.24	2.32	1.53	0.75	AAA570.CD3.location-b.X19.Y20.tile.tissue.png	21	1	2000	21	7435436d137282ea1a5437ef78ec1840	0	0	0	0	0	0	0	0	0	0	0	0	0	/home/dhl_ec/bnelissen/Slides/CD3_manuscript/CD3_slides/AAA570.CD3.location-b/AAA570.CD3.location-b.run1	255	0.7	0.06	0.7	0.06	-7.10842186055	-11.7324427587	0.225387783894	3.18549116406
2834.0	1480688.0	1263.0	56717.0	1480688.0	4000000.0	29.0	45.0	3.34	2.7	1.16	0.0500000000001	6.99	0.61	1.23	0.23	11.11	0.45	3.67	1.62	0.65	AAA570.CD3.location-b.X19.Y3.tile.tissue.png	22	1	2000	22	faf18037f728f3bd4a88d63770f76626	0	0	0	0	0	0	0	0	0	0	0	0	0	/home/dhl_ec/bnelissen/Slides/CD3_manuscript/CD3_slides/AAA570.CD3.location-b/AAA570.CD3.location-b.run1	255	0.7	0.06	0.7	0.06	-9.74571657094	-11.8992068797	3.14221907798	0.767342078125
0.0	6388.0	0.0	522.0	6388.0	4000000.0	0.0	2.0	1.83	3.69	1.84	0.08	9.87	0.6	1.37	0.32	8.5	0.21	3.07	2.29	0.57	AAA570.CD3.location-b.X19.Y4.tile.tissue.png	23	1	2000	23	a443d1348a77ad173d74ad776d0d3e99	0	0	0	0	0	0	0	0	0	0	0	0	0	/home/dhl_ec/bnelissen/Slides/CD3_manuscript/CD3_slides/AAA570.CD3.location-b/AAA570.CD3.location-b.run1	255	0.7	0.06	0.7	0.06	-8.31064426984	-12.4606316615	5.49965579824	1.99898716016
196.0	212893.0	91.0	2905.0	212893.0	4000000.0	2.0	2.0	1.31	1.39	1.8	0.08	11.5	0.58	1.42	0.31	9.14	0.32	3.1	2.28	0.58	AAA570.CD3.location-b.X20.Y0.tile.tissue.png	24	1	2000	24	d29655ed666052cd0b22915960f8545e	0	0	0	0	0	0	0	0	0	0	0	0	0	/home/dhl_ec/bnelissen/Slides/CD3_manuscript/CD3_slides/AAA570.CD3.location-b/AAA570.CD3.location-b.run1	255	0.7	0.06	0.7	0.06	-7.97751688721	-11.5651254491	0.713350782546	2.67620273975
996.0	655229.0	229.0	35823.0	655229.0	4000000.0	3.0	58.0	1.23	1.53	1.79	0.0799999999999	13.32	0.58	1.19	0.28	9.8	0.35	3.51	2.31	0.64	AAA570.CD3.location-b.X20.Y1.tile.tissue.png	25	1	2000	25	4efadc5077f6c486c40304012b2f9803	0	0	0	0	0	0	0	0	0	0	0	0	0	/home/dhl_ec/bnelissen/Slides/CD3_manuscript/CD3_slides/AAA570.CD3.location-b/AAA570.CD3.location-b.run1	255	0.7	0.06	0.7	0.06	-9.38263838129	-11.3687378122	2.2166887212	0.887628863281
0.0	27896.0	0.0	2912.0	27896.0	4000000.0	0.0	6.0	2.79	2.85	1.88	0.08	8.37	0.36	0.82	0.31	6.34	0.14	2.08	1.71	0.57	AAA570.CD3.location-b.X20.Y15.tile.tissue.png	26	1	2000	26	754d72325c4d35587b73cc3639fc5f19	0	0	0	0	0	0	0	0	0	0	0	0	0	/home/dhl_ec/bnelissen/Slides/CD3_manuscript/CD3_slides/AAA570.CD3.location-b/AAA570.CD3.location-b.run1	255	0.7	0.06	0.7	0.06	-9.28009138079	-12.0805569874	2.40390852996	3.96020290771
366.0	304948.0	114.0	25904.0	304948.0	4000000.0	2.0	61.0	1.61	1.96	1.14	0.09	10.04	0.58	1.2	0.3	9.29	0.33	3.36	2.29	0.62	AAA570.CD3.location-b.X20.Y16.tile.tissue.png	27	1	2000	27	2504920ea71c6ff9e2dcf28c5b631f39	0	0	0	0	0	0	0	0	0	0	0	0	0	/home/dhl_ec/bnelissen/Slides/CD3_manuscript/CD3_slides/AAA570.CD3.location-b/AAA570.CD3.location-b.run1	255	0.7	0.06	0.7	0.06	-8.66326376125	-10.9986361554	2.2073174231	1.57767613281
634.0	200772.0	265.0	12236.0	200772.0	4000000.0	6.0	12.0	1.02	1.58	1.21	0.0599999999999	8.88	0.58	1.3	0.31	9.24	0.32	3.27	2.28	0.58	AAA570.CD3.location-b.X20.Y17.tile.tissue.png	28	1	2000	28	d856697796f5ba0a58f7cc99a060a610	0	0	0	0	0	0	0	0	0	0	0	0	0	/home/dhl_ec/bnelissen/Slides/CD3_manuscript/CD3_slides/AAA570.CD3.location-b/AAA570.CD3.location-b.run1	255	0.7	0.06	0.7	0.06	-9.69596716846	-12.2045618938	2.96197215908	1.86323145117
1056.0	1795266.0	487.0	28955.0	1795266.0	4000000.0	12.0	14.0	1.7	1.56	1.92	0.09	11.0	0.59	1.21	0.22	11.17	0.44	3.42	2.29	0.63	AAA570.CD3.location-b.X20.Y18.tile.tissue.png	29	1	2000	29	5d651269e293a43bfe72d948498afc96	0	0	0	0	0	0	0	0	0	0	0	0	0	/home/dhl_ec/bnelissen/Slides/CD3_manuscript/CD3_slides/AAA570.CD3.location-b/AAA570.CD3.location-b.run1	255	0.7	0.06	0.7	0.06	-9.63962639569	-11.9183203152	4.37282571714	0.889412503906
923.0	1534675.0	480.0	21077.0	1534675.0	4000000.0	10.0	6.0	1.23	2.45	1.78	0.08	10.15	0.58	1.25	0.24	10.78	0.4	3.37	2.36	0.67	AAA570.CD3.location-b.X20.Y19.tile.tissue.png	30	1	2000	30	3c18e40f5ed880f58c3fc1786e43af90	0	0	0	0	0	0	0	0	0	0	0	0	0	/home/dhl_ec/bnelissen/Slides/CD3_manuscript/CD3_slides/AAA570.CD3.location-b/AAA570.CD3.location-b.run1	255	0.7	0.06	0.7	0.06	-9.62556707162	-11.8543801483	4.05168152212	0.625567726563
8041.0	1733389.0	2337.0	36859.0	1733389.0	4000000.0	42.0	48.0	1.49	2.3	1.8	0.0699999999999	10.2	0.58	1.2	0.22	10.92	0.42	3.4	2.29	0.65	AAA570.CD3.location-b.X20.Y2.tile.tissue.png	31	1	2000	31	9b707d953e465b70c51c0c0ce7f16cae	0	0	0	0	0	0	0	0	0	0	0	0	0	/home/dhl_ec/bnelissen/Slides/CD3_manuscript/CD3_slides/AAA570.CD3.location-b/AAA570.CD3.location-b.run1	255	0.7	0.06	0.7	0.06	-9.30008440148	-12.2353302768	2.45259710918	0.3880645625
0.0	19147.0	0.0	739.0	19147.0	4000000.0	0.0	1.0	1.22	1.34	1.8	0.0800000000002	10.11	0.59	1.34	0.32	7.82	0.21	3.08	2.38	0.57	AAA570.CD3.location-b.X20.Y20.tile.tissue.png	32	1	2000	32	7396bdf16e9243da70cedcdbc409023c	0	0	0	0	0	0	0	0	0	0	0	0	0	/home/dhl_ec/bnelissen/Slides/CD3_manuscript/CD3_slides/AAA570.CD3.location-b/AAA570.CD3.location-b.run1	255	0.7	0.06	0.7	0.06	0.0	-11.8861739886	0.14295562682	5.35001544122
12344.0	3185332.0	5387.0	27285.0	3185332.0	4000000.0	115.0	16.0	1.58	2.11	1.84	0.0800000000002	9.49	0.52	0.93	0.0899999999999	13.58	0.51	3.38	2.28	0.65	AAA570.CD3.location-b.X20.Y3.tile.tissue.png	33	1	2000	33	3942e9329dd05b67eb975e6786f6d048	0	0	0	0	0	0	0	0	0	0	0	0	0	/home/dhl_ec/bnelissen/Slides/CD3_manuscript/CD3_slides/AAA570.CD3.location-b/AAA570.CD3.location-b.run1	255	0.7	0.06	0.7	0.06	-9.41671899284	-12.0313772771	3.0681884389	0.73802075
0.0	44899.0	0.0	4200.0	44899.0	4000000.0	0.0	7.0	1.3	2.94	1.16	0.0599999999999	7.76	0.57	1.35	0.32	8.7	0.22	3.15	2.32	0.58	AAA570.CD3.location-b.X20.Y4.tile.tissue.png	34	1	2000	34	1e9538ff5302b6da5c415dff3e294588	0	0	0	0	0	0	0	0	0	0	0	0	0	/home/dhl_ec/bnelissen/Slides/CD3_manuscript/CD3_slides/AAA570.CD3.location-b/AAA570.CD3.location-b.run1	255	0.7	0.06	0.7	0.06	-8.32044322379	-11.8202098166	4.39134670349	3.4560707019
0.0	72510.0	0.0	7318.0	72510.0	4000000.0	0.0	9.0	1.99	1.46	2.06	0.0999999999999	11.38	0.64	1.3	0.38	9.81	0.23	3.23	2.33	0.59	AAA570.CD3.location-b.X21.Y1.tile.tissue.png	35	1	2000	35	6b31bc7fdbcc9aaefd5661158753e6af	0	0	0	0	0	0	0	0	0	0	0	0	0	/home/dhl_ec/bnelissen/Slides/CD3_manuscript/CD3_slides/AAA570.CD3.location-b/AAA570.CD3.location-b.run1	255	0.7	0.06	0.7	0.06	-8.78968971784	-11.7063844463	2.11736473406	5.28879090344
0.0	10130.0	0.0	967.0	10130.0	4000000.0	0.0	3.0	1.16	1.57	1.79	0.0799999999999	9.83	0.58	1.35	0.32	8.92	0.26	3.14	2.34	0.58	AAA570.CD3.location-b.X21.Y15.tile.tissue.png	36	1	2000	36	0e9ee0865b050471c07c6e6d58d65939	0	0	0	0	0	0	0	0	0	0	0	0	0	/home/dhl_ec/bnelissen/Slides/CD3_manuscript/CD3_slides/AAA570.CD3.location-b/AAA570.CD3.location-b.run1	255	0.7	0.06	0.7	0.06	-7.9665692568	-11.9932013139	1.56265408577	4.05307703455
0.0	392851.0	0.0	32859.0	392851.0	4000000.0	0.0	61.0	1.3	2.21	1.82	0.0800000000002	10.18	0.59	1.21	0.3	9.31	0.24	3.52	2.28	0.78	AAA570.CD3.location-b.X21.Y16.tile.tissue.png	37	1	2000	37	de96d5b07a81b242224e5c3ed92e35d6	0	0	0	0	0	0	0	0	0	0	0	0	0	/home/dhl_ec/bnelissen/Slides/CD3_manuscript/CD3_slides/AAA570.CD3.location-b/AAA570.CD3.location-b.run1	255	0.7	0.06	0.7	0.06	-8.24301935519	-10.460911669	1.85305769167	0.243361797852
31509.0	1681664.0	12448.0	46407.0	1681664.0	4000000.0	241.0	59.0	2.67	3.6	1.16	0.04	7.89	0.6	1.2	0.23	8.83	0.43	3.52	1.68	1.92	AAA570.CD3.location-b.X21.Y17.tile.tissue.png	38	1	2000	38	480c3ef56ca1f81c506aef15cce7e86b	0	0	0	0	0	0	0	0	0	0	0	0	0	/home/dhl_ec/bnelissen/Slides/CD3_manuscript/CD3_slides/AAA570.CD3.location-b/AAA570.CD3.location-b.run1	255	0.7	0.06	0.7	0.06	-9.48351580921	-11.9383294024	3.37025968663	0.87772140625
664.0	425472.0	249.0	29685.0	425472.0	4000000.0	5.0	47.0	3.05	4.28	1.86	0.0899999999999	12.84	0.58	1.22	0.29	8.93	0.35	3.38	2.29	0.78	AAA570.CD3.location-b.X21.Y18.tile.tissue.png	39	1	2000	39	b8cb633475359f935b638c5b710cbc93	0	0	0	0	0	0	0	0	0	0	0	0	0	/home/dhl_ec/bnelissen/Slides/CD3_manuscript/CD3_slides/AAA570.CD3.location-b/AAA570.CD3.location-b.run1	255	0.7	0.06	0.7	0.06	-9.85731042284	-11.9656459311	4.66273205987	1.62866366406
0.0	0.0	0.0	0.0	0.0	4000000.0	0.0	0.0	1.02	1.37	1.94	0.0900000000001	10.21	0.49	1.5	0.35	7.11	0.15	2.1	1.53	0.61	AAA570.CD3.location-b.X21.Y19.tile.tissue.png	40	1	2000	40	59f932e5d47addfc4594eee431ba4ff2	0	0	0	0	0	0	0	0	0	0	0	0	0	/home/dhl_ec/bnelissen/Slides/CD3_manuscript/CD3_slides/AAA570.CD3.location-b/AAA570.CD3.location-b.run1	255	1.0	0.06	1.0	0.06	0.0	-10.7223245089	0.0	3.53497936624
1072.0	1398083.0	345.0	57315.0	1398083.0	4000000.0	6.0	77.0	1.66	2.61	1.12	0.05	6.72	0.69	1.27	0.24	7.71	0.26	2.34	1.64	0.63	AAA570.CD3.location-b.X21.Y2.tile.tissue.png	41	1	2000	41	e80f8c346072b8633e56e6a1e0423e97	0	0	0	0	0	0	0	0	0	0	0	0	0	/home/dhl_ec/bnelissen/Slides/CD3_manuscript/CD3_slides/AAA570.CD3.location-b/AAA570.CD3.location-b.run1	255	0.7	0.06	0.7	0.06	-9.59672385779	-11.6563631679	2.69191112736	0.330431304687
18308.0	2278479.0	7610.0	60421.0	2278479.0	4000000.0	163.0	58.0	1.42	2.68	1.15	0.0700000000002	11.78	0.6	1.34	0.2	12.05	0.46	3.48	2.3	0.68	AAA570.CD3.location-b.X21.Y3.tile.tissue.png	42	1	2000	42	c8193a6bfede6c1b1fb11aa32fbcd29f	0	0	0	0	0	0	0	0	0	0	0	0	0	/home/dhl_ec/bnelissen/Slides/CD3_manuscript/CD3_slides/AAA570.CD3.location-b/AAA570.CD3.location-b.run1	255	0.7	0.06	0.7	0.06	-9.43147731671	-11.9043217178	2.69490995213	0.67624990625
0.0	166589.0	0.0	9766.0	166589.0	4000000.0	0.0	9.0	1.87	1.4	1.77	0.0799999999999	11.71	0.58	1.28	0.32	8.67	0.22	3.27	2.28	0.58	AAA570.CD3.location-b.X21.Y4.tile.tissue.png	43	1	2000	43	97b7ad31151d177c543763473bf22629	0	0	0	0	0	0	0	0	0	0	0	0	0	/home/dhl_ec/bnelissen/Slides/CD3_manuscript/CD3_slides/AAA570.CD3.location-b/AAA570.CD3.location-b.run1	255	0.7	0.06	0.7	0.06	-8.57156348709	-12.0618488549	1.60805684204	3.31044016211
0.0	1708.0	0.0	187.0	1708.0	4000000.0	0.0	1.0	2.21	3.77	1.76	0.0799999999999	9.68	0.56	1.3	0.22	5.6	0.13	2.12	1.62	0.42	AAA570.CD3.location-b.X22.Y1.tile.tissue.png	44	1	2000	44	b235e1e2b508b4ae0bc5ac00cc411929	0	0	0	0	0	0	0	0	0	0	0	0	0	/home/dhl_ec/bnelissen/Slides/CD3_manuscript/CD3_slides/AAA570.CD3.location-b/AAA570.CD3.location-b.run1	255	0.7	0.06	0.7	0.06	0.0	-12.2333914312	7.88515384862	0.872901162994
0.0	8988.0	0.0	996.0	8988.0	4000000.0	0.0	4.0	1.94	3.19	1.17	0.0600000000002	7.14	0.57	1.36	0.32	7.81	0.21	3.44	2.59	0.57	AAA570.CD3.location-b.X22.Y15.tile.tissue.png	45	1	2000	45	c3f42c1872ac039f969b2be4a5c73dc9	0	0	0	0	0	0	0	0	0	0	0	0	0	/home/dhl_ec/bnelissen/Slides/CD3_manuscript/CD3_slides/AAA570.CD3.location-b/AAA570.CD3.location-b.run1	255	0.7	0.06	0.7	0.06	0.0	-11.9442365615	2.37530422508	3.67890902557
71.0	254669.0	35.0	19066.0	254669.0	4000000.0	1.0	47.0	1.18	1.85	1.89	0.0699999999999	9.92	0.57	1.17	0.31	9.2	0.33	3.28	2.28	0.67	AAA570.CD3.location-b.X22.Y16.tile.tissue.png	46	1	2000	46	eb3def464329cd53ab71859056152403	0	0	0	0	0	0	0	0	0	0	0	0	0	/home/dhl_ec/bnelissen/Slides/CD3_manuscript/CD3_slides/AAA570.CD3.location-b/AAA570.CD3.location-b.run1	255	0.7	0.06	0.7	0.06	-9.11372073865	-10.9350459802	2.0354294751	0.229479826172
660.0	957044.0	376.0	66975.0	957044.0	4000000.0	9.0	117.0	1.43	4.27	1.84	0.0699999999999	11.86	0.65	1.36	0.27	7.64	0.25	2.35	1.53	0.43	AAA570.CD3.location-b.X22.Y17.tile.tissue.png	47	1	2000	47	17f13f7d3b49aa45b27ee1be23594ba6	0	0	0	0	0	0	0	0	0	0	0	0	0	/home/dhl_ec/bnelissen/Slides/CD3_manuscript/CD3_slides/AAA570.CD3.location-b/AAA570.CD3.location-b.run1	255	0.7	0.06	0.7	0.06	-9.51815249789	-10.8671040544	3.00063131826	0.334197863281
225.0	517918.0	137.0	26844.0	517918.0	4000000.0	4.0	29.0	0.94	1.63	1.12	0.0599999999999	6.92	0.38	0.78	0.2	6.88	0.23	2.22	1.52	0.39	AAA570.CD3.location-b.X22.Y18.tile.tissue.png	48	1	2000	48	49e0facab9c146f38764f0191d73b431	0	0	0	0	0	0	0	0	0	0	0	0	0	/home/dhl_ec/bnelissen/Slides/CD3_manuscript/CD3_slides/AAA570.CD3.location-b/AAA570.CD3.location-b.run1	255	0.7	0.06	0.7	0.06	-9.39927727772	-12.28530075	3.98531810433	2.44087899609
0.0	1207538.0	0.0	42770.0	1207538.0	4000000.0	0.0	46.0	3.13	2.91	1.14	0.0599999999999	6.92	0.38	0.75	0.21	6.95	0.18	2.28	1.54	0.42	AAA570.CD3.location-b.X22.Y2.tile.tissue.png	49	1	2000	49	385d4ab9b658a665ec95b4cee2122226	0	0	0	0	0	0	0	0	0	0	0	0	0	/home/dhl_ec/bnelissen/Slides/CD3_manuscript/CD3_slides/AAA570.CD3.location-b/AAA570.CD3.location-b.run1	255	0.7	0.06	0.7	0.06	-8.75475129633	-11.7558754773	2.39315100048	1.10536173828
7174.0	2111029.0	2720.0	66260.0	2111029.0	4000000.0	52.0	77.0	2.97	1.84	1.13	0.0500000000002	7.45	0.58	0.96	0.22	8.54	0.4	2.35	1.52	0.64	AAA570.CD3.location-b.X22.Y3.tile.tissue.png	50	1	2000	50	a7b12fd99a47873e028c7d63542ceb28	0	0	0	0	0	0	0	0	0	0	0	0	0	/home/dhl_ec/bnelissen/Slides/CD3_manuscript/CD3_slides/AAA570.CD3.location-b/AAA570.CD3.location-b.run1	255	0.7	0.06	0.7	0.06	-9.45222259631	-11.7029849992	2.08934808148	0.286339132813
27280.0	1182427.0	9889.0	13969.0	1182427.0	4000000.0	181.0	8.0	4.28	3.21	1.13	0.0599999999999	7.46	0.37	0.79	0.27	9.22	0.41	3.51	2.71	0.69	AAA570.CD3.location-b.X22.Y4.tile.tissue.png	51	1	2000	51	fecb97231eb81b35b89ca5527c9c8b50	0	0	0	0	0	0	0	0	0	0	0	0	0	/home/dhl_ec/bnelissen/Slides/CD3_manuscript/CD3_slides/AAA570.CD3.location-b/AAA570.CD3.location-b.run1	255	0.7	0.06	0.7	0.06	-9.48385770194	-12.5500693999	3.32580067765	1.1215781875
0.0	0.0	0.0	0.0	0.0	4000000.0	0.0	0.0	1.05	1.37	1.78	0.0799999999999	9.31	0.5	1.4	0.32	6.54	0.2	3.0	2.27	0.54	AAA570.CD3.location-b.X23.Y15.tile.tissue.png	52	1	2000	52	e9468b37ce4015f29345aab049cae35c	0	0	0	0	0	0	0	0	0	0	0	0	0	/home/dhl_ec/bnelissen/Slides/CD3_manuscript/CD3_slides/AAA570.CD3.location-b/AAA570.CD3.location-b.run1	255	1.0	0.06	1.0	0.06	0.0	-10.8414726475	0.0	4.28547334886
0.0	119412.0	0.0	12487.0	119412.0	4000000.0	0.0	43.0	1.14	1.65	1.75	0.0599999999999	10.21	0.57	1.19	0.32	8.73	0.23	3.26	2.35	0.63	AAA570.CD3.location-b.X23.Y16.tile.tissue.png	53	1	2000	53	cc4251aed3137df7e550bb1f33f5ccab	0	0	0	0	0	0	0	0	0	0	0	0	0	/home/dhl_ec/bnelissen/Slides/CD3_manuscript/CD3_slides/AAA570.CD3.location-b/AAA570.CD3.location-b.run1	255	0.7	0.06	0.7	0.06	-8.14447833418	-10.623734793	2.64367557323	0.346535248535
883.0	736177.0	293.0	51986.0	736177.0	4000000.0	5.0	102.0	1.81	4.03	1.73	0.0699999999999	10.36	0.59	1.19	0.27	9.81	0.35	3.46	2.29	0.65	AAA570.CD3.location-b.X23.Y17.tile.tissue.png	54	1	2000	54	379abe25fd784bc8ec4b5d9b6d547b57	0	0	0	0	0	0	0	0	0	0	0	0	0	/home/dhl_ec/bnelissen/Slides/CD3_manuscript/CD3_slides/AAA570.CD3.location-b/AAA570.CD3.location-b.run1	255	0.7	0.06	0.7	0.06	-9.58203450795	-10.7845941502	3.00337945435	0.330759058594
1219.0	480439.0	590.0	38060.0	480439.0	4000000.0	15.0	54.0	1.97	1.62	1.76	0.0799999999999	10.48	0.59	1.23	0.29	9.63	0.34	3.29	1.72	0.57	AAA570.CD3.location-b.X23.Y18.tile.tissue.png	55	1	2000	55	b423071be3b92acfdea8e3c2fe7ceab5	0	0	0	0	0	0	0	0	0	0	0	0	0	/home/dhl_ec/bnelissen/Slides/CD3_manuscript/CD3_slides/AAA570.CD3.location-b/AAA570.CD3.location-b.run1	255	0.7	0.06	0.7	0.06	-9.50015711564	-12.1646926173	3.49061442124	2.61471851953
366.0	335755.0	142.0	11427.0	335755.0	4000000.0	3.0	10.0	1.31	4.17	1.18	0.05	7.71	0.5	0.81	0.2	7.03	0.35	2.43	1.53	0.54	AAA570.CD3.location-b.X23.Y2.tile.tissue.png	56	1	2000	56	35fe1b1dd9d5ab76d23ced329eeaf70d	0	0	0	0	0	0	0	0	0	0	0	0	0	/home/dhl_ec/bnelissen/Slides/CD3_manuscript/CD3_slides/AAA570.CD3.location-b/AAA570.CD3.location-b.run1	255	0.7	0.06	0.7	0.06	-9.5681208837	-12.3537393007	2.21896839007	1.92893443945
3334.0	415609.0	1046.0	9581.0	415609.0	4000000.0	19.0	5.0	3.36	3.34	1.78	0.0799999999999	10.36	0.57	1.28	0.3	9.5	0.33	3.3	2.29	0.76	AAA570.CD3.location-b.X23.Y3.tile.tissue.png	57	1	2000	57	15b8e9306f8cde62d194af7f021acd00	0	0	0	0	0	0	0	0	0	0	0	0	0	/home/dhl_ec/bnelissen/Slides/CD3_manuscript/CD3_slides/AAA570.CD3.location-b/AAA570.CD3.location-b.run1	255	0.7	0.06	0.7	0.06	-9.40829066205	-12.4388188517	2.00551961875	1.73922452734
0.0	0.0	0.0	0.0	0.0	4000000.0	0.0	0.0	1.08	1.34	1.76	0.0899999999999	9.35	0.49	1.36	0.32	6.54	0.2	2.98	2.29	0.62	AAA570.CD3.location-b.X23.Y4.tile.tissue.png	58	1	2000	58	224da519633ffeaf1f3621acd8e28320	0	0	0	0	0	0	0	0	0	0	0	0	0	/home/dhl_ec/bnelissen/Slides/CD3_manuscript/CD3_slides/AAA570.CD3.location-b/AAA570.CD3.location-b.run1	255	1.0	0.06	1.0	0.06	0.0	-10.6684816885	0.0	5.91049623799
0.0	202261.0	0.0	18400.0	202261.0	4000000.0	0.0	37.0	1.13	1.59	1.76	0.0699999999999	9.95	0.6	1.19	0.31	8.73	0.23	3.25	2.3	0.83	AAA570.CD3.location-b.X24.Y16.tile.tissue.png	59	1	2000	59	e5e7fa0a17bae9c5624c43e4d834e06d	0	0	0	0	0	0	0	0	0	0	0	0	0	/home/dhl_ec/bnelissen/Slides/CD3_manuscript/CD3_slides/AAA570.CD3.location-b/AAA570.CD3.location-b.run1	255	0.7	0.06	0.7	0.06	-8.64634674307	-11.0957881734	2.68050323253	0.765016458984
599.0	538780.0	293.0	42435.0	538780.0	4000000.0	6.0	98.0	1.39	1.91	1.76	0.0699999999999	11.94	0.6	1.19	0.3	9.57	0.35	3.51	2.33	0.71	AAA570.CD3.location-b.X24.Y17.tile.tissue.png	60	1	2000	60	1a5eaa01910f5dcae454f52209b02ebc	0	0	0	0	0	0	0	0	0	0	0	0	0	/home/dhl_ec/bnelissen/Slides/CD3_manuscript/CD3_slides/AAA570.CD3.location-b/AAA570.CD3.location-b.run1	255	0.7	0.06	0.7	0.06	-9.7274755177	-10.7969674586	2.7039669018	0.230088402344
4729.0	1138529.0	2109.0	27447.0	1138529.0	4000000.0	46.0	15.0	2.61	5.24	2.0	0.0900000000001	11.8	0.41	0.76	0.18	7.55	0.26	2.18	1.52	0.71	AAA570.CD3.location-b.X24.Y18.tile.tissue.png	61	1	2000	61	dbc5116a4e33e04c52f85ff59b6bd6f5	0	0	0	0	0	0	0	0	0	0	0	0	0	/home/dhl_ec/bnelissen/Slides/CD3_manuscript/CD3_slides/AAA570.CD3.location-b/AAA570.CD3.location-b.run1	255	0.7	0.06	0.7	0.06	-9.4205672809	-12.3452735295	3.10372802257	1.54777665625
196.0	210702.0	59.0	21176.0	210702.0	4000000.0	1.0	48.0	1.84	3.42	1.14	0.0899999999999	7.12	0.58	1.3	0.3	9.39	0.35	3.34	2.29	0.68	AAA570.CD3.location-b.X25.Y16.tile.tissue.png	62	1	2000	62	1dfbf9ad6750ed6b45404cb6251e3bde	0	0	0	0	0	0	0	0	0	0	0	0	0	/home/dhl_ec/bnelissen/Slides/CD3_manuscript/CD3_slides/AAA570.CD3.location-b/AAA570.CD3.location-b.run1	255	0.7	0.06	0.7	0.06	-9.12109171199	-11.3820562869	3.02323219547	1.14529267969
3792.0	539531.0	1640.0	37432.0	539531.0	4000000.0	38.0	87.0	1.34	1.91	2.08	0.0799999999999	11.88	0.64	1.35	0.33	10.96	0.4	3.98	1.79	0.66	AAA570.CD3.location-b.X25.Y17.tile.tissue.png	63	1	2000	63	757a1d75db99e0ab0f76727a529e61a5	0	0	0	0	0	0	0	0	0	0	0	0	0	/home/dhl_ec/bnelissen/Slides/CD3_manuscript/CD3_slides/AAA570.CD3.location-b/AAA570.CD3.location-b.run1	255	0.7	0.06	0.7	0.06	-9.80446372039	-10.8102317979	2.92315538376	0.235974492187
35367.0	1628993.0	13509.0	22036.0	1628993.0	4000000.0	277.0	5.0	1.47	2.02	1.78	0.0799999999999	10.37	0.63	0.81	0.15	8.53	0.43	2.33	1.51	0.68	AAA570.CD3.location-b.X25.Y18.tile.tissue.png	64	1	2000	64	1c4084112e6867faa37ea0bf10ffa2fb	0	0	0	0	0	0	0	0	0	0	0	0	0	/home/dhl_ec/bnelissen/Slides/CD3_manuscript/CD3_slides/AAA570.CD3.location-b/AAA570.CD3.location-b.run1	255	0.7	0.06	0.7	0.06	-9.79373029959	-12.4716028456	3.55647653605	0.9138395625
474.0	30958.0	121.0	1244.0	30958.0	4000000.0	1.0	1.0	4.63	3.59	1.26	0.0900000000001	7.53	0.57	0.88	0.21	6.89	0.33	2.11	1.53	0.52	AAA570.CD3.location-b.X25.Y19.tile.tissue.png	65	1	2000	65	f39e0fa65ac1eda8f858e08c11929a59	0	0	0	0	0	0	0	0	0	0	0	0	0	/home/dhl_ec/bnelissen/Slides/CD3_manuscript/CD3_slides/AAA570.CD3.location-b/AAA570.CD3.location-b.run1	255	0.7	0.06	0.7	0.06	-9.57106004428	-12.1713545329	2.87276092942	1.16749285107
66.0	296429.0	37.0	25756.0	296429.0	4000000.0	1.0	60.0	2.05	3.09	1.77	0.0799999999999	13.66	0.58	1.26	0.3	9.41	0.32	3.36	2.34	0.62	AAA570.CD3.location-b.X26.Y16.tile.tissue.png	66	1	2000	66	9c3eb07d7a667b10ad911c9cee5129a7	0	0	0	0	0	0	0	0	0	0	0	0	0	/home/dhl_ec/bnelissen/Slides/CD3_manuscript/CD3_slides/AAA570.CD3.location-b/AAA570.CD3.location-b.run1	255	0.7	0.06	0.7	0.06	-9.57310941287	-11.5564001963	2.2526873317	1.49303561914
1020.0	678744.0	467.0	40244.0	678744.0	4000000.0	10.0	68.0	1.16	1.94	1.76	0.0800000000004	10.29	0.6	1.19	0.28	9.95	0.36	3.21	1.67	0.58	AAA570.CD3.location-b.X26.Y17.tile.tissue.png	67	1	2000	67	297338a1a4e18e5df3e49719d59926ce	0	0	0	0	0	0	0	0	0	0	0	0	0	/home/dhl_ec/bnelissen/Slides/CD3_manuscript/CD3_slides/AAA570.CD3.location-b/AAA570.CD3.location-b.run1	255	0.7	0.06	0.7	0.06	-9.83686933002	-11.3548497076	2.83509221039	1.20428125781
3830.0	104128.0	1340.0	4981.0	104128.0	4000000.0	28.0	3.0	2.11	3.26	1.14	0.0799999999999	7.68	0.57	1.29	0.32	8.87	0.36	3.14	2.41	0.58	AAA570.CD3.location-b.X26.Y18.tile.tissue.png	68	1	2000	68	21cc7886aae43bb72ea1e5aeb89ae740	0	0	0	0	0	0	0	0	0	0	0	0	0	/home/dhl_ec/bnelissen/Slides/CD3_manuscript/CD3_slides/AAA570.CD3.location-b/AAA570.CD3.location-b.run1	255	0.7	0.06	0.7	0.06	-10.1136120649	-12.5607733733	3.90619040239	1.18191696875
0.0	0.0	0.0	0.0	0.0	4000000.0	0.0	0.0	1.07	1.41	1.88	0.0999999999999	10.2	0.56	1.65	0.35	7.71	0.21	2.9	2.3	0.56	AAA570.CD3.location-b.X26.Y19.tile.tissue.png	69	1	2000	69	7e3cb337ede0d02219cd6deff1d0d4ab	0	0	0	0	0	0	0	0	0	0	0	0	0	/home/dhl_ec/bnelissen/Slides/CD3_manuscript/CD3_slides/AAA570.CD3.location-b/AAA570.CD3.location-b.run1	255	1.0	0.06	1.0	0.06	0.0	-10.2109618319	0.0	1.93005654496
298.0	178002.0	92.0	12595.0	178002.0	4000000.0	1.0	18.0	1.18	2.1	1.75	0.0799999999999	11.4	0.63	1.34	0.31	6.99	0.33	3.64	1.64	0.57	AAA570.CD3.location-b.X27.Y16.tile.tissue.png	70	1	2000	70	99568c0a7f2282d8f01d9417fc9839f3	0	0	0	0	0	0	0	0	0	0	0	0	0	/home/dhl_ec/bnelissen/Slides/CD3_manuscript/CD3_slides/AAA570.CD3.location-b/AAA570.CD3.location-b.run1	255	0.7	0.06	0.7	0.06	-9.62079056948	-12.258450392	2.38993267437	3.51473286719
183.0	226102.0	85.0	12040.0	226102.0	4000000.0	2.0	7.0	2.27	2.88	1.14	0.0800000000004	8.38	0.38	0.84	0.2	6.82	0.32	2.27	1.53	0.59	AAA570.CD3.location-b.X27.Y17.tile.tissue.png	71	1	2000	71	78718fa9f63216f558e7dec7d23633f1	0	0	0	0	0	0	0	0	0	0	0	0	0	/home/dhl_ec/bnelissen/Slides/CD3_manuscript/CD3_slides/AAA570.CD3.location-b/AAA570.CD3.location-b.run1	255	0.7	0.06	0.7	0.06	-9.77580361302	-12.093046481	2.93969003847	2.85505197754
[truncated: 2 more columns]
