# Supplementary material for: SlideToolkit: An Assistive Toolset for the Histological Quantification of Whole Slide Images
Source: PLoS One. 2014 Nov 5;9(11):e110289. doi: 10.1371/journal.pone.0110289 (PMC4220929; doi:10.1371/journal.pone.0110289)
Supplement: RawData S1 — ICC and BlandAltman plot - measurements and r-script.zip. Measurements of Run1 and Run2, including the code for the calculation of the intraclass correlation coefficient (ICC) and the code for the Bland and Altman plot. (ZIP) [file pone.0110289.s003.zip › cellprofiler.measurements/run1.7b2fad74dd15d3c1f20dcdf22ce6d37c.DefaultOUT_Image.csv]

AreaOccupied_AreaOccupied_DAB_Nuclei	AreaOccupied_AreaOccupied_Tissue	AreaOccupied_Perimeter_DAB_Nuclei	AreaOccupied_Perimeter_Tissue	AreaOccupied_TotalArea_DAB_Nuclei	AreaOccupied_TotalArea_Tissue	Count_DAB_Nuclei	Count_Tissue	ExecutionTime_01LoadImages	ExecutionTime_02ColorToGray	ExecutionTime_03Smooth	ExecutionTime_04ImageMath	ExecutionTime_05IdentifyPrimaryObjects	ExecutionTime_06MeasureImageAreaOccupied	ExecutionTime_07UnmixColors	ExecutionTime_08MaskImage	ExecutionTime_09IdentifyPrimaryObjects	ExecutionTime_10MeasureImageAreaOccupied	ExecutionTime_11OverlayOutlines	ExecutionTime_12OverlayOutlines	ExecutionTime_13SaveImages	FileName_Original	Group_Index	Group_Number	Height_Original	ImageNumber	MD5Digest_Original	ModuleError_01LoadImages	ModuleError_02ColorToGray	ModuleError_03Smooth	ModuleError_04ImageMath	ModuleError_05IdentifyPrimaryObjects	ModuleError_06MeasureImageAreaOccupied	ModuleError_07UnmixColors	ModuleError_08MaskImage	ModuleError_09IdentifyPrimaryObjects	ModuleError_10MeasureImageAreaOccupied	ModuleError_11OverlayOutlines	ModuleError_12OverlayOutlines	ModuleError_13SaveImages	PathName_Original	Scaling_Original	Threshold_FinalThreshold_DAB_Nuclei	Threshold_FinalThreshold_Tissue	Threshold_OrigThreshold_DAB_Nuclei	Threshold_OrigThreshold_Tissue	Threshold_SumOfEntropies_DAB_Nuclei	Threshold_SumOfEntropies_Tissue	Threshold_WeightedVariance_DAB_Nuclei	Threshold_WeightedVariance_Tissue
2558.0	28576.0	734.0	1874.0	28576.0	4000000.0	14.0	5.0	2.92	2.34	1.78	0.07	9.52	0.56	1.19	0.31	9.34	0.31	3.16	2.31	1.67	AAA556.CD3.location-a.X0.Y10.tile.tissue.png	1	1	2000	1	4daf5b331b6739d8ea22f5e597e2f6b8	0	0	0	0	0	0	0	0	0	0	0	0	0	/home/dhl_ec/bnelissen/Slides/CD3_manuscript/CD3_slides/AAA556.CD3.location-a/AAA556.CD3.location-a.run1	255	0.7	0.06	0.7	0.06	-8.94105014041	-9.97509410974	3.20134739456	0.229114209961
917.0	55631.0	534.0	2437.0	55631.0	4000000.0	13.0	4.0	1.35	1.71	1.79	0.07	9.43	0.55	1.19	0.31	9.12	0.31	3.17	2.32	1.08	AAA556.CD3.location-a.X0.Y11.tile.tissue.png	2	1	2000	2	0f066005620acf07ab0af615a252165a	0	0	0	0	0	0	0	0	0	0	0	0	0	/home/dhl_ec/bnelissen/Slides/CD3_manuscript/CD3_slides/AAA556.CD3.location-a/AAA556.CD3.location-a.run1	255	0.7	0.06	0.7	0.06	-8.61772309554	-9.67757643578	2.19974843729	0.257698457031
0.0	2398.0	0.0	228.0	2398.0	4000000.0	0.0	1.0	1.18	1.72	1.79	0.07	9.44	0.57	1.18	0.32	7.89	0.22	3.07	2.32	0.74	AAA556.CD3.location-a.X0.Y12.tile.tissue.png	3	1	2000	3	8d0826a46e6c123b3ce494dfa6a8b7c4	0	0	0	0	0	0	0	0	0	0	0	0	0	/home/dhl_ec/bnelissen/Slides/CD3_manuscript/CD3_slides/AAA556.CD3.location-a/AAA556.CD3.location-a.run1	255	0.7	0.06	0.7	0.06	0.0	-8.83195275857	0.807231581738	0.350559364944
0.0	2876.0	0.0	376.0	2876.0	4000000.0	0.0	2.0	1.39	1.66	1.79	0.07	9.48	0.56	1.19	0.32	7.91	0.22	3.14	2.34	0.64	AAA556.CD3.location-a.X0.Y13.tile.tissue.png	4	1	2000	4	21811c6739f9e74ac9af0a670c3a75dd	0	0	0	0	0	0	0	0	0	0	0	0	0	/home/dhl_ec/bnelissen/Slides/CD3_manuscript/CD3_slides/AAA556.CD3.location-a/AAA556.CD3.location-a.run1	255	0.7	0.06	0.7	0.06	0.0	-8.53295665534	0.637696288723	0.363783084824
0.0	10115.0	0.0	986.0	10115.0	4000000.0	0.0	4.0	1.33	1.86	1.8	0.08	9.46	0.56	1.2	0.32	8.56	0.22	3.1	2.31	0.66	AAA556.CD3.location-a.X0.Y14.tile.tissue.png	5	1	2000	5	148b65afb76c6b0d96789260a03153e8	0	0	0	0	0	0	0	0	0	0	0	0	0	/home/dhl_ec/bnelissen/Slides/CD3_manuscript/CD3_slides/AAA556.CD3.location-a/AAA556.CD3.location-a.run1	255	0.7	0.06	0.7	0.06	-8.35194155411	-9.26168051335	1.33187497341	0.303054805786
0.0	4797.0	0.0	458.0	4797.0	4000000.0	0.0	2.0	1.32	2.05	1.79	0.06	9.4	0.56	1.18	0.31	8.45	0.21	3.08	2.32	0.65	AAA556.CD3.location-a.X0.Y15.tile.tissue.png	6	1	2000	6	123c33aef4efa6ad192709e8a50a5075	0	0	0	0	0	0	0	0	0	0	0	0	0	/home/dhl_ec/bnelissen/Slides/CD3_manuscript/CD3_slides/AAA556.CD3.location-a/AAA556.CD3.location-a.run1	255	0.7	0.06	0.7	0.06	-5.74168724913	-8.83829117627	0.80401722244	0.318199422028
0.0	10791.0	0.0	679.0	10791.0	4000000.0	0.0	2.0	1.51	1.65	1.78	0.07	9.49	0.55	1.18	0.31	8.45	0.22	3.09	2.31	0.69	AAA556.CD3.location-a.X0.Y16.tile.tissue.png	7	1	2000	7	7375e3956b450783675234562d0e222f	0	0	0	0	0	0	0	0	0	0	0	0	0	/home/dhl_ec/bnelissen/Slides/CD3_manuscript/CD3_slides/AAA556.CD3.location-a/AAA556.CD3.location-a.run1	255	0.7	0.06	0.7	0.06	-7.56451639465	-8.87940055068	0.520223342309	0.303174954285
0.0	1263.0	0.0	156.0	1263.0	4000000.0	0.0	1.0	1.25	1.58	1.78	0.06	9.46	0.55	1.19	0.32	8.29	0.13	2.03	1.5	0.48	AAA556.CD3.location-a.X0.Y17.tile.tissue.png	8	1	2000	8	c0729904df5aabeae6db18ee678f1019	0	0	0	0	0	0	0	0	0	0	0	0	0	/home/dhl_ec/bnelissen/Slides/CD3_manuscript/CD3_slides/AAA556.CD3.location-a/AAA556.CD3.location-a.run1	255	0.7	0.06	0.7	0.06	-6.74146294864	-8.75285134058	0.469998057828	0.318481056549
0.0	0.0	0.0	0.0	0.0	4000000.0	0.0	0.0	1.01	1.44	1.15	0.04	6.2	0.3	0.74	0.22	4.42	0.12	1.99	1.53	0.4	AAA556.CD3.location-a.X0.Y18.tile.tissue.png	9	1	2000	9	aed3d2d5bb363c56918d9734ea766fef	0	0	0	0	0	0	0	0	0	0	0	0	0	/home/dhl_ec/bnelissen/Slides/CD3_manuscript/CD3_slides/AAA556.CD3.location-a/AAA556.CD3.location-a.run1	255	1.0	0.06	1.0	0.06	0.0	-8.50472151238	0.0	0.351098934906
0.0	2906.0	0.0	342.0	2906.0	4000000.0	0.0	2.0	2.64	3.12	1.15	0.05	6.65	0.37	0.74	0.21	5.64	0.13	2.06	1.58	0.44	AAA556.CD3.location-a.X0.Y19.tile.tissue.png	10	1	2000	10	8ced4aa198f831091e71f3178726fac5	0	0	0	0	0	0	0	0	0	0	0	0	0	/home/dhl_ec/bnelissen/Slides/CD3_manuscript/CD3_slides/AAA556.CD3.location-a/AAA556.CD3.location-a.run1	255	0.7	0.06	0.7	0.06	0.0	-9.4533809385	2.43912211534	0.286358753143
77.0	157227.0	39.0	11144.0	157227.0	4000000.0	1.0	18.0	3.71	2.68	1.16	0.04	6.47	0.57	0.71	0.21	6.38	0.21	2.04	1.47	0.6	AAA556.CD3.location-a.X0.Y20.tile.tissue.png	11	1	2000	11	59a912b57808a88a09453b560394bfc8	0	0	0	0	0	0	0	0	0	0	0	0	0	/home/dhl_ec/bnelissen/Slides/CD3_manuscript/CD3_slides/AAA556.CD3.location-a/AAA556.CD3.location-a.run1	255	0.7	0.06	0.7	0.06	-7.96421441209	-8.71834484299	0.543969733489	0.291849950195
0.0	55211.0	0.0	3111.0	55211.0	4000000.0	0.0	8.0	2.94	2.06	1.46	0.05	6.71	0.37	0.76	0.22	6.2	0.14	2.1	1.54	0.42	AAA556.CD3.location-a.X0.Y21.tile.tissue.png	12	1	2000	12	2d3f835ff39e0449dd0538cb43498f6d	0	0	0	0	0	0	0	0	0	0	0	0	0	/home/dhl_ec/bnelissen/Slides/CD3_manuscript/CD3_slides/AAA556.CD3.location-a/AAA556.CD3.location-a.run1	255	0.7	0.06	0.7	0.06	-7.39196155474	-9.07331921902	0.694114024087	0.254667178223
0.0	11717.0	0.0	732.0	11717.0	1576000.0	0.0	2.0	2.43	1.67	0.67	0.03	2.69	0.15	0.29	0.09	2.3	0.05	0.84	0.59	0.18	AAA556.CD3.location-a.X0.Y22.tile.tissue.png	13	1	2000	13	8f1a7c9216a651773c63bcbc1049d15e	0	0	0	0	0	0	0	0	0	0	0	0	0	/home/dhl_ec/bnelissen/Slides/CD3_manuscript/CD3_slides/AAA556.CD3.location-a/AAA556.CD3.location-a.run1	255	0.7	0.06	0.7	0.06	-8.26138126827	-11.1529146017	1.48951296952	3.76935245665
0.0	0.0	0.0	0.0	0.0	4000000.0	0.0	0.0	2.31	2.18	1.1	0.06	6.05	0.29	0.86	0.21	4.47	0.12	2.01	2.3	0.55	AAA556.CD3.location-a.X0.Y6.tile.tissue.png	14	1	2000	14	75b08fa02e823f87750b25053d6c3d6f	0	0	0	0	0	0	0	0	0	0	0	0	0	/home/dhl_ec/bnelissen/Slides/CD3_manuscript/CD3_slides/AAA556.CD3.location-a/AAA556.CD3.location-a.run1	255	1.0	0.06	1.0	0.06	0.0	-11.096364893	0.0	9.95995452595
0.0	7856.0	0.0	796.0	7856.0	4000000.0	0.0	4.0	3.24	2.66	1.79	0.08	8.46	0.38	0.75	0.22	6.06	0.14	2.07	1.51	0.41	AAA556.CD3.location-a.X0.Y7.tile.tissue.png	15	1	2000	15	7e05ab8bcc2eb80111396b51996fc3e8	0	0	0	0	0	0	0	0	0	0	0	0	0	/home/dhl_ec/bnelissen/Slides/CD3_manuscript/CD3_slides/AAA556.CD3.location-a/AAA556.CD3.location-a.run1	255	0.7	0.06	0.7	0.06	-8.14120113204	-9.55493598153	1.13945326389	1.01943527441
90.0	10125.0	43.0	1140.0	10125.0	4000000.0	1.0	6.0	2.68	2.89	1.2	0.05	6.58	0.37	0.74	0.21	6.38	0.31	3.14	2.34	0.61	AAA556.CD3.location-a.X0.Y8.tile.tissue.png	16	1	2000	16	e1063d19fa841dab2a38e1b59f2d254c	0	0	0	0	0	0	0	0	0	0	0	0	0	/home/dhl_ec/bnelissen/Slides/CD3_manuscript/CD3_slides/AAA556.CD3.location-a/AAA556.CD3.location-a.run1	255	0.7	0.06	0.7	0.06	-7.27876195699	-9.06828119586	1.03168935953	0.312706331116
373.0	39341.0	140.0	1792.0	39341.0	4000000.0	3.0	4.0	3.27	1.92	1.13	0.05	6.55	0.55	1.2	0.31	9.21	0.31	3.2	2.31	0.62	AAA556.CD3.location-a.X0.Y9.tile.tissue.png	17	1	2000	17	b423dff808f68bf0b1ea48cabdf0b3cc	0	0	0	0	0	0	0	0	0	0	0	0	0	/home/dhl_ec/bnelissen/Slides/CD3_manuscript/CD3_slides/AAA556.CD3.location-a/AAA556.CD3.location-a.run1	255	0.7	0.06	0.7	0.06	-9.34924026746	-10.0030939011	2.45990184125	0.222532556641
11040.0	1438264.0	5704.0	17244.0	1438264.0	4000000.0	131.0	10.0	2.42	2.54	1.15	0.05	6.69	0.56	1.2	0.24	10.95	0.41	3.39	2.34	0.42	AAA556.CD3.location-a.X1.Y10.tile.tissue.png	18	1	2000	18	fa857f1820be4d75d765a149407968a8	0	0	0	0	0	0	0	0	0	0	0	0	0	/home/dhl_ec/bnelissen/Slides/CD3_manuscript/CD3_slides/AAA556.CD3.location-a/AAA556.CD3.location-a.run1	255	0.7	0.06	0.7	0.06	-8.65044065016	-11.9021747668	1.80458325318	0.166036920898
19401.0	1920152.0	9121.0	24759.0	1920152.0	4000000.0	198.0	8.0	2.67	2.21	1.2	0.05	6.84	0.38	0.71	0.14	7.94	0.29	2.4	2.25	1.08	AAA556.CD3.location-a.X1.Y11.tile.tissue.png	19	1	2000	19	95fdaa7b4a02cd36bd26f5309e216a55	0	0	0	0	0	0	0	0	0	0	0	0	0	/home/dhl_ec/bnelissen/Slides/CD3_manuscript/CD3_slides/AAA556.CD3.location-a/AAA556.CD3.location-a.run1	255	0.7	0.06	0.7	0.06	-8.52925432243	-11.8819234705	1.78923544663	0.291883923828
261.0	30542.0	140.0	2722.0	30542.0	4000000.0	4.0	10.0	1.94	2.25	1.8	0.0699999999999	9.33	0.56	1.17	0.3	8.92	0.31	3.16	2.31	0.66	AAA556.CD3.location-a.X1.Y12.tile.tissue.png	20	1	2000	20	a850e7019ff3ded514012930510cdaba	0	0	0	0	0	0	0	0	0	0	0	0	0	/home/dhl_ec/bnelissen/Slides/CD3_manuscript/CD3_slides/AAA556.CD3.location-a/AAA556.CD3.location-a.run1	255	0.7	0.06	0.7	0.06	-8.71861727715	-12.0094000164	1.81004722392	0.0330741005859
0.0	14752.0	0.0	1603.0	14752.0	4000000.0	0.0	5.0	1.76	2.28	1.79	0.0599999999999	9.39	0.55	1.18	0.31	8.47	0.22	2.74	1.54	0.42	AAA556.CD3.location-a.X1.Y13.tile.tissue.png	21	1	2000	21	c1cdd0ff1c231ef84e4467501899b5d8	0	0	0	0	0	0	0	0	0	0	0	0	0	/home/dhl_ec/bnelissen/Slides/CD3_manuscript/CD3_slides/AAA556.CD3.location-a/AAA556.CD3.location-a.run1	255	0.7	0.06	0.7	0.06	-7.70133074629	-11.8318873432	0.671235887233	0.0242909801636
3607.0	1054515.0	1746.0	5578.0	1054515.0	4000000.0	36.0	3.0	1.29	2.48	1.39	0.05	6.95	0.36	0.72	0.18	7.07	0.25	2.1	1.65	0.48	AAA556.CD3.location-a.X1.Y14.tile.tissue.png	22	1	2000	22	58f3dec6d167f0300bfe0e12255a030a	0	0	0	0	0	0	0	0	0	0	0	0	0	/home/dhl_ec/bnelissen/Slides/CD3_manuscript/CD3_slides/AAA556.CD3.location-a/AAA556.CD3.location-a.run1	255	0.7	0.06	0.7	0.06	-8.05093572778	-11.3382009135	0.840128688425	0.076410625
5502.0	1567056.0	2489.0	7538.0	1567056.0	4000000.0	59.0	2.0	2.76	2.82	1.22	0.0400000000001	6.92	0.38	0.75	0.16	7.47	0.29	2.13	1.51	0.53	AAA556.CD3.location-a.X1.Y15.tile.tissue.png	23	1	2000	23	5c9940ee0b5204f82315ea1f65061111	0	0	0	0	0	0	0	0	0	0	0	0	0	/home/dhl_ec/bnelissen/Slides/CD3_manuscript/CD3_slides/AAA556.CD3.location-a/AAA556.CD3.location-a.run1	255	0.7	0.06	0.7	0.06	-8.14111708834	-11.0713821919	0.85552686523	0.0740215273438
62.0	10779.0	42.0	1124.0	10779.0	4000000.0	1.0	5.0	2.02	1.55	1.96	0.0699999999999	9.68	0.57	1.19	0.32	9.23	0.3	3.2	1.83	0.59	AAA556.CD3.location-a.X1.Y16.tile.tissue.png	24	1	2000	24	d16666a00de94992c3f651b9bff124ed	0	0	0	0	0	0	0	0	0	0	0	0	0	/home/dhl_ec/bnelissen/Slides/CD3_manuscript/CD3_slides/AAA556.CD3.location-a/AAA556.CD3.location-a.run1	255	0.7	0.06	0.7	0.06	-8.20164459108	-11.8337919027	1.59747688962	0.0287316125488
0.0	22754.0	0.0	2853.0	22754.0	4000000.0	0.0	12.0	3.99	2.77	1.21	0.0500000000001	6.75	0.37	0.72	0.22	5.59	0.13	2.03	1.48	0.4	AAA556.CD3.location-a.X1.Y17.tile.tissue.png	25	1	2000	25	c8baa7ea6b05caef40073a7c8c9d376d	0	0	0	0	0	0	0	0	0	0	0	0	0	/home/dhl_ec/bnelissen/Slides/CD3_manuscript/CD3_slides/AAA556.CD3.location-a/AAA556.CD3.location-a.run1	255	0.7	0.06	0.7	0.06	0.0	-11.961089	1.12504197408	0.0260684298706
0.0	78907.0	0.0	7993.0	78907.0	4000000.0	0.0	26.0	2.22	2.49	1.15	0.05	6.5	0.56	1.19	0.31	8.75	0.22	3.28	2.31	0.62	AAA556.CD3.location-a.X1.Y18.tile.tissue.png	26	1	2000	26	84783387bd317f12b45f056acb96c040	0	0	0	0	0	0	0	0	0	0	0	0	0	/home/dhl_ec/bnelissen/Slides/CD3_manuscript/CD3_slides/AAA556.CD3.location-a/AAA556.CD3.location-a.run1	255	0.7	0.06	0.7	0.06	-8.11740553039	-11.6692712704	1.10853337727	0.0276454838867
1948.0	277636.0	1008.0	6795.0	277636.0	4000000.0	23.0	4.0	2.75	2.0	1.79	0.0700000000001	7.21	0.36	0.71	0.3	8.07	0.21	2.09	1.48	0.57	AAA556.CD3.location-a.X1.Y19.tile.tissue.png	27	1	2000	27	60ab6c9945fd8e2fdcd789b4a46f6cc6	0	0	0	0	0	0	0	0	0	0	0	0	0	/home/dhl_ec/bnelissen/Slides/CD3_manuscript/CD3_slides/AAA556.CD3.location-a/AAA556.CD3.location-a.run1	255	0.7	0.06	0.7	0.06	-9.20860493012	-12.5344316507	2.44866739382	0.099669140625
565.0	835722.0	315.0	8756.0	835722.0	4000000.0	8.0	9.0	2.77	2.44	1.12	0.0599999999999	6.73	0.56	1.19	0.26	9.94	0.31	3.29	2.3	0.62	AAA556.CD3.location-a.X1.Y20.tile.tissue.png	28	1	2000	28	4361397560791023c13a24a7e2859202	0	0	0	0	0	0	0	0	0	0	0	0	0	/home/dhl_ec/bnelissen/Slides/CD3_manuscript/CD3_slides/AAA556.CD3.location-a/AAA556.CD3.location-a.run1	255	0.7	0.06	0.7	0.06	-8.70728822156	-12.1885413897	1.65894950628	0.139133744141
5750.0	762278.0	2457.0	7342.0	762278.0	4000000.0	54.0	8.0	2.84	1.53	1.56	0.04	6.74	0.38	0.71	0.18	6.81	0.23	2.16	1.47	0.4	AAA556.CD3.location-a.X1.Y21.tile.tissue.png	29	1	2000	29	9f91e1bcd9999a3d51994d4cc4004953	0	0	0	0	0	0	0	0	0	0	0	0	0	/home/dhl_ec/bnelissen/Slides/CD3_manuscript/CD3_slides/AAA556.CD3.location-a/AAA556.CD3.location-a.run1	255	0.7	0.06	0.7	0.06	-8.52804597848	-12.3014022965	1.85479734453	0.116695220703
0.0	7192.0	0.0	686.0	7192.0	1576000.0	0.0	3.0	2.9	2.0	0.48	0.02	2.58	0.14	0.28	0.0799999999999	2.43	0.09	1.27	0.93	0.25	AAA556.CD3.location-a.X1.Y22.tile.tissue.png	30	1	2000	30	9dfe07913fcfe1a344fba36be9a7f5c9	0	0	0	0	0	0	0	0	0	0	0	0	0	/home/dhl_ec/bnelissen/Slides/CD3_manuscript/CD3_slides/AAA556.CD3.location-a/AAA556.CD3.location-a.run1	255	0.7	0.06	0.7	0.06	-8.40231635136	-10.5720650021	3.47841777152	0.687533072999
0.0	5849.0	0.0	500.0	5849.0	4000000.0	0.0	2.0	3.26	1.89	1.78	0.0799999999999	9.38	0.55	1.37	0.31	7.76	0.21	3.07	2.29	0.56	AAA556.CD3.location-a.X1.Y7.tile.tissue.png	31	1	2000	31	bdbcce566d4a11fa74dbdf423a573f7d	0	0	0	0	0	0	0	0	0	0	0	0	0	/home/dhl_ec/bnelissen/Slides/CD3_manuscript/CD3_slides/AAA556.CD3.location-a/AAA556.CD3.location-a.run1	255	0.7	0.06	0.7	0.06	0.0	-11.7693128417	0.755862881208	8.07112806503
16564.0	614202.0	6206.0	11433.0	614202.0	4000000.0	120.0	11.0	3.16	1.96	1.8	0.08	10.27	0.55	1.19	0.27	9.89	0.38	3.3	2.3	0.61	AAA556.CD3.location-a.X1.Y8.tile.tissue.png	32	1	2000	32	2c4a7287a21e35cff685e707682ff0f4	0	0	0	0	0	0	0	0	0	0	0	0	0	/home/dhl_ec/bnelissen/Slides/CD3_manuscript/CD3_slides/AAA556.CD3.location-a/AAA556.CD3.location-a.run1	255	0.7	0.06	0.7	0.06	-8.99236142375	-9.93007091065	1.86408793771	0.328978257813
6002.0	1122543.0	3000.0	11776.0	1122543.0	4000000.0	67.0	4.0	3.13	1.38	1.16	0.05	7.04	0.38	0.75	0.17	7.23	0.25	3.45	1.47	0.38	AAA556.CD3.location-a.X1.Y9.tile.tissue.png	33	1	2000	33	b64691e0dc6f735ebe06b6c10412f6a7	0	0	0	0	0	0	0	0	0	0	0	0	0	/home/dhl_ec/bnelissen/Slides/CD3_manuscript/CD3_slides/AAA556.CD3.location-a/AAA556.CD3.location-a.run1	255	0.7	0.06	0.7	0.06	-8.85593740701	-11.9719121589	1.90148174626	0.134306764648
0.0	75234.0	0.0	3548.0	75234.0	4000000.0	0.0	6.0	2.65	1.74	1.1	0.0799999999999	9.54	0.62	1.34	0.34	8.5	0.22	3.13	2.31	0.58	AAA556.CD3.location-a.X10.Y2.tile.tissue.png	34	1	2000	34	60a937ec1705a6f2602fe3094af51044	0	0	0	0	0	0	0	0	0	0	0	0	0	/home/dhl_ec/bnelissen/Slides/CD3_manuscript/CD3_slides/AAA556.CD3.location-a/AAA556.CD3.location-a.run1	255	0.7	0.06	0.7	0.06	-5.76063035052	-10.9689508921	0.794941968558	4.99025383887
2040.0	478381.0	787.0	14317.0	478381.0	4000000.0	16.0	18.0	1.3	1.58	1.21	0.0700000000001	9.78	0.57	1.28	0.31	9.84	0.37	3.66	2.4	0.6	AAA556.CD3.location-a.X10.Y3.tile.tissue.png	35	1	2000	35	71a8f7fff1bea5e2af89db99a8be211e	0	0	0	0	0	0	0	0	0	0	0	0	0	/home/dhl_ec/bnelissen/Slides/CD3_manuscript/CD3_slides/AAA556.CD3.location-a/AAA556.CD3.location-a.run1	255	0.7	0.06	0.7	0.06	-7.38558005487	-10.9665651696	0.664856063363	0.0918863164062
19147.0	2345150.0	8623.0	12467.0	2345150.0	4000000.0	174.0	4.0	1.08	1.73	1.83	0.0599999999999	11.75	0.55	1.19	0.17	11.72	0.45	3.3	2.29	0.65	AAA556.CD3.location-a.X10.Y4.tile.tissue.png	36	1	2000	36	b292157031432c2cc2e2c7ca342a49f5	0	0	0	0	0	0	0	0	0	0	0	0	0	/home/dhl_ec/bnelissen/Slides/CD3_manuscript/CD3_slides/AAA556.CD3.location-a/AAA556.CD3.location-a.run1	255	0.7	0.06	0.7	0.06	-8.39539365284	-11.3994054699	0.986053671974	0.292931112305
21637.0	3998524.0	7704.0	8126.0	3998524.0	4000000.0	158.0	1.0	1.2	2.22	1.18	0.05	6.77	0.38	0.76	0.0599999999999	10.04	0.38	2.17	1.52	0.44	AAA556.CD3.location-a.X10.Y5.tile.tissue.png	37	1	2000	37	59c8e0c9abdc4cf8aabc1be43a83b348	0	0	0	0	0	0	0	0	0	0	0	0	0	/home/dhl_ec/bnelissen/Slides/CD3_manuscript/CD3_slides/AAA556.CD3.location-a/AAA556.CD3.location-a.run1	255	0.7	0.0672268482739	0.7	0.0672268482739	-8.94997944122	-11.1547236467	0.820519106862	0.224476960937
18360.0	3487797.0	7357.0	9342.0	3487797.0	4000000.0	138.0	1.0	1.0	0.99	1.18	0.0500000000002	6.67	0.38	1.34	0.0899999999999	9.41	0.35	2.14	1.46	0.51	AAA556.CD3.location-a.X10.Y6.tile.tissue.png	38	1	2000	38	5328569cf4305e7926cb81a8df6aff75	0	0	0	0	0	0	0	0	0	0	0	0	0	/home/dhl_ec/bnelissen/Slides/CD3_manuscript/CD3_slides/AAA556.CD3.location-a/AAA556.CD3.location-a.run1	255	0.7	0.0676785122015	0.7	0.0676785122015	-8.14028350796	-10.9341620247	0.550100313838	0.147183235718
11659.0	612296.0	3874.0	16307.0	612296.0	4000000.0	78.0	18.0	1.5	1.85	1.13	0.0599999999999	6.84	0.39	0.74	0.2	7.15	0.24	2.15	1.54	0.62	AAA556.CD3.location-a.X10.Y7.tile.tissue.png	39	1	2000	39	8d94ff438d641480150694673b18b06f	0	0	0	0	0	0	0	0	0	0	0	0	0	/home/dhl_ec/bnelissen/Slides/CD3_manuscript/CD3_slides/AAA556.CD3.location-a/AAA556.CD3.location-a.run1	255	0.7	0.06	0.7	0.06	-8.20357510411	-9.35357250336	1.71113150466	0.77462003125
0.0	0.0	0.0	0.0	0.0	4000000.0	0.0	0.0	1.45	2.1	1.13	0.0599999999999	6.36	0.3	0.82	0.23	4.49	0.12	1.97	1.51	0.53	AAA556.CD3.location-a.X10.Y8.tile.tissue.png	40	1	2000	40	fef8582227fe699867f3e8bcc48d4147	0	0	0	0	0	0	0	0	0	0	0	0	0	/home/dhl_ec/bnelissen/Slides/CD3_manuscript/CD3_slides/AAA556.CD3.location-a/AAA556.CD3.location-a.run1	255	1.0	0.06	1.0	0.06	0.0	-11.0002361759	0.0	10.3124756401
80.0	366076.0	40.0	12470.0	366076.0	4000000.0	1.0	13.0	1.84	2.63	1.16	0.0600000000002	6.49	0.37	0.8	0.2	6.91	0.23	2.11	1.52	1.33	AAA556.CD3.location-a.X11.Y2.tile.tissue.png	41	1	2000	41	a311de9eba5cf5778d61fd70d1b25529	0	0	0	0	0	0	0	0	0	0	0	0	0	/home/dhl_ec/bnelissen/Slides/CD3_manuscript/CD3_slides/AAA556.CD3.location-a/AAA556.CD3.location-a.run1	255	0.7	0.06	0.7	0.06	-7.07410621823	-10.4157793411	0.114912250121	6.38511125146
5508.0	786883.0	2690.0	11780.0	786883.0	4000000.0	58.0	20.0	2.34	2.48	1.19	0.05	6.98	0.38	0.74	0.18	7.25	0.25	2.17	1.55	1.01	AAA556.CD3.location-a.X11.Y3.tile.tissue.png	42	1	2000	42	087dfdafc2a38122fcba0eed0302544c	0	0	0	0	0	0	0	0	0	0	0	0	0	/home/dhl_ec/bnelissen/Slides/CD3_manuscript/CD3_slides/AAA556.CD3.location-a/AAA556.CD3.location-a.run1	255	0.7	0.06	0.7	0.06	-7.97987150251	-11.1939872162	1.03396115849	0.170185644531
10700.0	629689.0	4969.0	8261.0	629689.0	4000000.0	95.0	6.0	2.16	3.03	1.14	0.05	6.92	0.37	0.74	0.19	6.96	0.34	3.26	2.31	0.62	AAA556.CD3.location-a.X11.Y4.tile.tissue.png	43	1	2000	43	be3e6102f980224cffd79d05657badf3	0	0	0	0	0	0	0	0	0	0	0	0	0	/home/dhl_ec/bnelissen/Slides/CD3_manuscript/CD3_slides/AAA556.CD3.location-a/AAA556.CD3.location-a.run1	255	0.7	0.06	0.7	0.06	-8.02780303971	-11.4397781507	1.17805786405	0.103207425781
28458.0	2185807.0	11681.0	26708.0	2185807.0	4000000.0	222.0	13.0	2.96	3.69	1.8	0.0699999999999	11.48	0.52	1.24	0.2	10.05	0.3	2.24	1.52	0.4	AAA556.CD3.location-a.X11.Y5.tile.tissue.png	44	1	2000	44	8941a3edee9879e83112b81075317fda	0	0	0	0	0	0	0	0	0	0	0	0	0	/home/dhl_ec/bnelissen/Slides/CD3_manuscript/CD3_slides/AAA556.CD3.location-a/AAA556.CD3.location-a.run1	255	0.7	0.06	0.7	0.06	-8.71886406043	-11.9075121479	1.66411857786	0.549383325195
12109.0	3386539.0	5136.0	10428.0	3386539.0	4000000.0	102.0	2.0	2.4	1.68	1.1	0.05	6.62	0.38	0.75	0.0799999999999	9.51	0.33	2.17	1.48	0.42	AAA556.CD3.location-a.X11.Y6.tile.tissue.png	45	1	2000	45	2118b0d9ffdfa9795b6cf56bec8efed5	0	0	0	0	0	0	0	0	0	0	0	0	0	/home/dhl_ec/bnelissen/Slides/CD3_manuscript/CD3_slides/AAA556.CD3.location-a/AAA556.CD3.location-a.run1	255	0.7	0.0673875465137	0.7	0.0673875465137	-8.08826485031	-11.0970346809	0.467388281046	0.0875800571289
50591.0	2277082.0	20019.0	18146.0	2277082.0	4000000.0	375.0	17.0	2.45	1.36	1.2	0.05	6.54	0.36	0.71	0.12	8.82	0.31	2.25	1.54	0.41	AAA556.CD3.location-a.X11.Y7.tile.tissue.png	46	1	2000	46	505b526a1a85fda2a8262f34a673c419	0	0	0	0	0	0	0	0	0	0	0	0	0	/home/dhl_ec/bnelissen/Slides/CD3_manuscript/CD3_slides/AAA556.CD3.location-a/AAA556.CD3.location-a.run1	255	0.7	0.06	0.7	0.06	-8.79463579375	-12.211674964	1.49577634699	0.662810471191
0.0	0.0	0.0	0.0	0.0	4000000.0	0.0	0.0	2.26	1.57	1.19	0.0500000000002	6.28	0.29	0.73	0.21	4.58	0.12	2.01	1.53	0.4	AAA556.CD3.location-a.X11.Y8.tile.tissue.png	47	1	2000	47	91761790558dd58ea4b1fa5111afb08f	0	0	0	0	0	0	0	0	0	0	0	0	0	/home/dhl_ec/bnelissen/Slides/CD3_manuscript/CD3_slides/AAA556.CD3.location-a/AAA556.CD3.location-a.run1	255	1.0	0.06	1.0	0.06	0.0	-12.3688487836	0.0	0.0216634241943
0.0	0.0	0.0	0.0	0.0	4000000.0	0.0	0.0	2.47	1.39	1.17	0.0599999999999	6.24	0.29	0.85	0.21	4.67	0.13	2.02	1.52	0.36	AAA556.CD3.location-a.X11.Y9.tile.tissue.png	48	1	2000	48	e17d340f25c19e81941f8a762dab3f7f	0	0	0	0	0	0	0	0	0	0	0	0	0	/home/dhl_ec/bnelissen/Slides/CD3_manuscript/CD3_slides/AAA556.CD3.location-a/AAA556.CD3.location-a.run1	255	1.0	0.06	1.0	0.06	0.0	-11.3898038862	0.0	8.72443454488
139.0	917405.0	50.0	10659.0	917405.0	4000000.0	1.0	2.0	2.69	2.07	1.27	0.0599999999999	6.65	0.38	0.84	0.17	7.28	0.24	2.11	1.52	0.37	AAA556.CD3.location-a.X12.Y2.tile.tissue.png	49	1	2000	49	b8830b76ef840f524eedc0e591af74c5	0	0	0	0	0	0	0	0	0	0	0	0	0	/home/dhl_ec/bnelissen/Slides/CD3_manuscript/CD3_slides/AAA556.CD3.location-a/AAA556.CD3.location-a.run1	255	0.7	0.06	0.7	0.06	-6.85251504654	-10.68675984	0.0824461087677	2.35972656836
0.0	256508.0	0.0	16848.0	256508.0	4000000.0	0.0	34.0	1.5	1.74	1.21	0.04	6.22	0.35	0.68	0.2	5.86	0.14	2.05	1.48	0.5	AAA556.CD3.location-a.X12.Y3.tile.tissue.png	50	1	2000	50	2107dbd6dfc9045031ca6a99882a212a	0	0	0	0	0	0	0	0	0	0	0	0	0	/home/dhl_ec/bnelissen/Slides/CD3_manuscript/CD3_slides/AAA556.CD3.location-a/AAA556.CD3.location-a.run1	255	0.7	0.06	0.7	0.06	-7.43522344319	-11.4673611463	0.213873929221	0.0318592675781
0.0	43188.0	0.0	4336.0	43188.0	4000000.0	0.0	14.0	2.23	1.56	1.17	0.05	6.68	0.37	0.73	0.21	6.19	0.13	2.14	1.53	0.47	AAA556.CD3.location-a.X12.Y4.tile.tissue.png	51	1	2000	51	6903e31587337ac4df862503bf07a4f4	0	0	0	0	0	0	0	0	0	0	0	0	0	/home/dhl_ec/bnelissen/Slides/CD3_manuscript/CD3_slides/AAA556.CD3.location-a/AAA556.CD3.location-a.run1	255	0.7	0.06	0.7	0.06	-7.01399161265	-11.898003026	0.419663587801	0.0330043984985
6034.0	210857.0	2748.0	5799.0	210857.0	4000000.0	53.0	8.0	2.73	2.21	1.18	0.05	6.53	0.36	0.7	0.2	6.4	0.21	2.06	1.49	0.44	AAA556.CD3.location-a.X12.Y5.tile.tissue.png	52	1	2000	52	0bcfd7d0d29e7007851e7fc0e09887da	0	0	0	0	0	0	0	0	0	0	0	0	0	/home/dhl_ec/bnelissen/Slides/CD3_manuscript/CD3_slides/AAA556.CD3.location-a/AAA556.CD3.location-a.run1	255	0.7	0.06	0.7	0.06	-8.72587966617	-12.2466029971	2.00629607452	0.104686371094
24166.0	2097782.0	10081.0	15179.0	2097782.0	4000000.0	192.0	8.0	1.92	1.38	1.28	0.05	6.85	0.38	0.73	0.13	8.86	0.3	2.19	1.53	0.43	AAA556.CD3.location-a.X12.Y6.tile.tissue.png	53	1	2000	53	8dd5f472c245fe22aa79cc6f9f006fe7	0	0	0	0	0	0	0	0	0	0	0	0	0	/home/dhl_ec/bnelissen/Slides/CD3_manuscript/CD3_slides/AAA556.CD3.location-a/AAA556.CD3.location-a.run1	255	0.7	0.06	0.7	0.06	-8.31097649137	-11.5362706962	0.893918010633	0.227713550781
17836.0	3615470.0	6577.0	16912.0	3615470.0	4000000.0	123.0	7.0	2.37	1.11	1.16	0.05	6.82	0.38	0.75	0.0699999999999	9.44	0.35	2.2	1.54	0.41	AAA556.CD3.location-a.X12.Y7.tile.tissue.png	54	1	2000	54	d7008801d0483bf78a5f3b241b2106d4	0	0	0	0	0	0	0	0	0	0	0	0	0	/home/dhl_ec/bnelissen/Slides/CD3_manuscript/CD3_slides/AAA556.CD3.location-a/AAA556.CD3.location-a.run1	255	0.7	0.06	0.7	0.06	-8.34656556883	-11.3045577756	0.972055286594	0.678758503998
0.0	23684.0	0.0	2425.0	23684.0	4000000.0	0.0	7.0	1.19	1.04	1.16	0.0600000000002	6.64	0.37	0.76	0.22	6.28	0.14	2.11	1.54	0.37	AAA556.CD3.location-a.X12.Y8.tile.tissue.png	55	1	2000	55	e3657ba8003de05ea367630e9ece3031	0	0	0	0	0	0	0	0	0	0	0	0	0	/home/dhl_ec/bnelissen/Slides/CD3_manuscript/CD3_slides/AAA556.CD3.location-a/AAA556.CD3.location-a.run1	255	0.7	0.06	0.7	0.06	-7.26558363283	-9.11739112004	0.947688010523	0.152992077881
0.0	0.0	0.0	0.0	0.0	4000000.0	0.0	0.0	0.78	0.97	1.17	0.05	6.25	0.31	0.9	0.22	4.64	0.12	2.02	1.53	0.35	AAA556.CD3.location-a.X12.Y9.tile.tissue.png	56	1	2000	56	ff25cfcfa5ee08dcd518073ae384d047	0	0	0	0	0	0	0	0	0	0	0	0	0	/home/dhl_ec/bnelissen/Slides/CD3_manuscript/CD3_slides/AAA556.CD3.location-a/AAA556.CD3.location-a.run1	255	1.0	0.06	1.0	0.06	0.0	-11.2845194256	0.0	4.71136279472
0.0	956107.0	0.0	5230.0	956107.0	4000000.0	0.0	1.0	0.82	1.39	1.14	0.0599999999999	6.45	0.39	0.87	0.18	6.38	0.17	2.11	1.49	0.34	AAA556.CD3.location-a.X13.Y2.tile.tissue.png	57	1	2000	57	3d02f769749f3b94064f035e38b0f673	0	0	0	0	0	0	0	0	0	0	0	0	0	/home/dhl_ec/bnelissen/Slides/CD3_manuscript/CD3_slides/AAA556.CD3.location-a/AAA556.CD3.location-a.run1	255	0.7	0.06	0.7	0.06	0.0	-10.3951788488	0.0377810501989	0.532396493652
189.0	1673020.0	75.0	27561.0	1673020.0	4000000.0	1.0	29.0	1.03	1.23	1.14	0.04	6.75	0.39	0.96	0.14	7.84	0.27	2.17	1.57	0.43	AAA556.CD3.location-a.X13.Y3.tile.tissue.png	58	1	2000	58	7e5faaa683be1dcdc9a1572ebc13e1db	0	0	0	0	0	0	0	0	0	0	0	0	0	/home/dhl_ec/bnelissen/Slides/CD3_manuscript/CD3_slides/AAA556.CD3.location-a/AAA556.CD3.location-a.run1	255	0.7	0.06	0.7	0.06	-6.70994870224	-10.407465018	0.05585976621	0.0163445571289
206.0	88086.0	73.0	6615.0	88086.0	4000000.0	1.0	22.0	0.85	1.06	1.18	0.05	6.67	0.38	0.98	0.22	6.67	0.21	2.14	1.53	0.57	AAA556.CD3.location-a.X13.Y4.tile.tissue.png	59	1	2000	59	95e9ab8d754f7d3328c61d0177bbcb0e	0	0	0	0	0	0	0	0	0	0	0	0	0	/home/dhl_ec/bnelissen/Slides/CD3_manuscript/CD3_slides/AAA556.CD3.location-a/AAA556.CD3.location-a.run1	255	0.7	0.06	0.7	0.06	-7.6876074694	-11.1181434033	0.542521988574	0.0297363764648
57.0	110290.0	30.0	4855.0	110290.0	4000000.0	1.0	14.0	1.05	1.14	1.14	0.05	6.55	0.37	0.74	0.22	6.59	0.21	2.19	1.53	0.52	AAA556.CD3.location-a.X13.Y5.tile.tissue.png	60	1	2000	60	033f4ef90a7ad7c51da547460ee0ec75	0	0	0	0	0	0	0	0	0	0	0	0	0	/home/dhl_ec/bnelissen/Slides/CD3_manuscript/CD3_slides/AAA556.CD3.location-a/AAA556.CD3.location-a.run1	255	0.7	0.06	0.7	0.06	-7.27689455275	-11.6140052083	0.129867115018	0.0295449240723
4257.0	1652091.0	1877.0	9188.0	1652091.0	4000000.0	37.0	5.0	0.87	1.06	1.17	0.0500000000002	6.74	0.42	0.72	0.15	7.83	0.28	2.17	1.52	0.67	AAA556.CD3.location-a.X13.Y6.tile.tissue.png	61	1	2000	61	0a1a3f49ffb179de496a3ad1eca4575a	0	0	0	0	0	0	0	0	0	0	0	0	0	/home/dhl_ec/bnelissen/Slides/CD3_manuscript/CD3_slides/AAA556.CD3.location-a/AAA556.CD3.location-a.run1	255	0.7	0.06	0.7	0.06	-8.14840640634	-10.9218762467	0.741249786546	0.0733503623047
10032.0	3884162.0	3672.0	10813.0	3884162.0	4000000.0	80.0	1.0	0.97	1.23	1.15	0.05	6.55	0.38	0.72	0.0599999999999	9.12	0.34	2.08	1.53	0.58	AAA556.CD3.location-a.X13.Y7.tile.tissue.png	62	1	2000	62	e3d92d2cbc6f485d7166fc71bf63e700	0	0	0	0	0	0	0	0	0	0	0	0	0	/home/dhl_ec/bnelissen/Slides/CD3_manuscript/CD3_slides/AAA556.CD3.location-a/AAA556.CD3.location-a.run1	255	0.7	0.06	0.7	0.06	-8.64302714691	-11.4583021422	0.862705184441	0.568339924744
0.0	217793.0	0.0	10590.0	217793.0	4000000.0	0.0	13.0	0.91	1.26	1.17	0.0599999999999	6.3	0.36	0.72	0.2	5.42	0.14	2.06	1.43	0.94	AAA556.CD3.location-a.X13.Y8.tile.tissue.png	63	1	2000	63	48851ba7ed451e99d440e2b60cc979bb	0	0	0	0	0	0	0	0	0	0	0	0	0	/home/dhl_ec/bnelissen/Slides/CD3_manuscript/CD3_slides/AAA556.CD3.location-a/AAA556.CD3.location-a.run1	255	0.7	0.06	0.7	0.06	0.0	-8.63370561419	0.0721214316748	4.73379474353
0.0	775821.0	0.0	5041.0	775821.0	4000000.0	0.0	1.0	0.77	1.38	1.07	0.05	6.04	0.36	0.84	0.17	5.75	0.16	2.0	1.56	0.62	AAA556.CD3.location-a.X14.Y2.tile.tissue.png	64	1	2000	64	0b5a4445b0941ee19e4a3a0ee314ccb6	0	0	0	0	0	0	0	0	0	0	0	0	0	/home/dhl_ec/bnelissen/Slides/CD3_manuscript/CD3_slides/AAA556.CD3.location-a/AAA556.CD3.location-a.run1	255	0.7	0.06	0.7	0.06	0.0	-10.8454592123	0.0795911182315	0.295408533203
234.0	2068736.0	86.0	35050.0	2068736.0	4000000.0	2.0	22.0	0.82	1.2	1.2	0.05	6.75	0.39	0.73	0.14	8.02	0.3	2.27	1.52	0.66	AAA556.CD3.location-a.X14.Y3.tile.tissue.png	65	1	2000	65	0756490425c4e0378d5dfe644191a361	0	0	0	0	0	0	0	0	0	0	0	0	0	/home/dhl_ec/bnelissen/Slides/CD3_manuscript/CD3_slides/AAA556.CD3.location-a/AAA556.CD3.location-a.run1	255	0.7	0.06	0.7	0.06	-6.8495221101	-10.8327702865	0.0698943274524	0.0218014824219
187.0	331907.0	62.0	21444.0	331907.0	4000000.0	1.0	37.0	0.92	1.09	1.11	0.05	6.25	0.36	0.69	0.2	6.27	0.21	2.1	1.46	0.52	AAA556.CD3.location-a.X14.Y4.tile.tissue.png	66	1	2000	66	48425dd7740d67b56dec024167aa972d	0	0	0	0	0	0	0	0	0	0	0	0	0	/home/dhl_ec/bnelissen/Slides/CD3_manuscript/CD3_slides/AAA556.CD3.location-a/AAA556.CD3.location-a.run1	255	0.7	0.06	0.7	0.06	-6.82532855977	-10.6585482681	0.0993104966911	0.0237986699219
0.0	117064.0	0.0	8652.0	117064.0	4000000.0	0.0	20.0	1.92	1.97	1.11	0.05	6.14	0.35	0.68	0.2	5.27	0.13	2.02	1.45	1.14	AAA556.CD3.location-a.X14.Y5.tile.tissue.png	67	1	2000	67	cf8a4a92c3ded6a22d82fbadd567027e	0	0	0	0	0	0	0	0	0	0	0	0	0	/home/dhl_ec/bnelissen/Slides/CD3_manuscript/CD3_slides/AAA556.CD3.location-a/AAA556.CD3.location-a.run1	255	0.7	0.06	0.7	0.06	0.0	-12.0640072618	0.121553384393	0.0298782580566
18315.0	1530123.0	7195.0	17021.0	1530123.0	4000000.0	140.0	9.0	1.97	1.75	1.09	0.04	6.59	0.35	0.7	0.15	7.36	0.26	2.09	1.43	0.65	AAA556.CD3.location-a.X14.Y6.tile.tissue.png	68	1	2000	68	cac84ea72b95c902e99fa92fe53e6436	0	0	0	0	0	0	0	0	0	0	0	0	0	/home/dhl_ec/bnelissen/Slides/CD3_manuscript/CD3_slides/AAA556.CD3.location-a/AAA556.CD3.location-a.run1	255	0.7	0.06	0.7	0.06	-8.84967918106	-11.8430870745	1.37665658659	0.198200703125
82309.0	3754863.0	25829.0	14043.0	3754863.0	4000000.0	510.0	2.0	1.24	1.39	1.15	0.0500000000002	6.79	0.38	0.74	0.0599999999999	10.35	0.37	2.27	1.5	0.42	AAA556.CD3.location-a.X14.Y7.tile.tissue.png	69	1	2000	69	197d252a9bb3db778fbb970a975691b9	0	0	0	0	0	0	0	0	0	0	0	0	0	/home/dhl_ec/bnelissen/Slides/CD3_manuscript/CD3_slides/AAA556.CD3.location-a/AAA556.CD3.location-a.run1	255	0.7	0.06	0.7	0.06	-8.80732088118	-11.8994048867	1.34591586227	0.901183338379
1160.0	408224.0	377.0	13409.0	408224.0	4000000.0	6.0	16.0	0.82	1.06	1.12	0.05	7.98	0.39	0.76	0.21	7.01	0.23	2.21	1.51	0.39	AAA556.CD3.location-a.X14.Y8.tile.tissue.png	70	1	2000	70	076e6c9a718cefe0b93444967f6a9494	0	0	0	0	0	0	0	0	0	0	0	0	0	/home/dhl_ec/bnelissen/Slides/CD3_manuscript/CD3_slides/AAA556.CD3.location-a/AAA556.CD3.location-a.run1	255	0.7	0.06	0.7	0.06	-7.00807313772	-7.9116090648	0.122658216485	0.850462663574
0.0	169823.0	0.0	4618.0	169823.0	4000000.0	0.0	1.0	0.81	0.98	1.17	0.0599999999999	6.53	0.38	0.92	0.22	5.87	0.14	2.09	1.53	0.34	AAA556.CD3.location-a.X15.Y2.tile.tissue.png	71	1	2000	71	0362a143edeeeb15d8da345860706f6a	0	0	0	0	0	0	0	0	0	0	0	0	0	/home/dhl_ec/bnelissen/Slides/CD3_manuscript/CD3_slides/AAA556.CD3.location-a/AAA556.CD3.location-a.run1	255	0.7	0.06	0.7	0.06	0.0	-10.4166582874	0.069274763973	0.227990550171
306.0	3325437.0	110.0	22581.0	3325437.0	4000000.0	1.0	8.0	0.88	1.1	1.15	0.05	6.61	0.38	0.76	0.0799999999999	9.07	0.35	2.26	1.52	0.38	AAA556.CD3.location-a.X15.Y3.tile.tissue.png	72	1	2000	72	362b56ca11bf120496812186e27f0f85	0	0	0	0	0	0	0	0	0	0	0	0	0	/home/dhl_ec/bnelissen/Slides/CD3_manuscript/CD3_slides/AAA556.CD3.location-a/AAA556.CD3.location-a.run1	255	0.7	0.06	0.7	0.06	-6.60452653539	-10.3060045977	0.052170452874	0.0153779520264
58.0	1404232.0	32.0	44397.0	1404232.0	4000000.0	1.0	41.0	0.85	1.05	1.25	0.04	6.71	0.4	0.73	0.16	7.46	0.26	2.3	1.52	0.42	AAA556.CD3.location-a.X15.Y4.tile.tissue.png	73	1	2000	73	f13703b807a994c5fe7fd5e32a30dce6	0	0	0	0	0	0	0	0	0	0	0	0	0	/home/dhl_ec/bnelissen/Slides/CD3_manuscript/CD3_slides/AAA556.CD3.location-a/AAA556.CD3.location-a.run1	255	0.7	0.06	0.7	0.06	-6.79521692836	-10.8877443279	0.0769222250839	0.0186555063477
0.0	514901.0	0.0	17382.0	514901.0	4000000.0	0.0	29.0	1.04	1.33	1.16	0.05	6.61	0.39	0.72	0.19	6.51	0.16	2.24	1.54	0.52	AAA556.CD3.location-a.X15.Y5.tile.tissue.png	74	1	2000	74	1e57939ab595f91be70d3070632dca40	0	0	0	0	0	0	0	0	0	0	0	0	0	/home/dhl_ec/bnelissen/Slides/CD3_manuscript/CD3_slides/AAA556.CD3.location-a/AAA556.CD3.location-a.run1	255	0.7	0.06	0.7	0.06	-6.8188446502	-11.3611102724	0.241559505124	0.0450752910156
22730.0	1039242.0	7865.0	10183.0	1039242.0	4000000.0	139.0	7.0	0.9	1.06	1.31	0.0400000000002	7.45	0.37	0.7	0.16	7.98	0.24	2.1	1.44	0.51	AAA556.CD3.location-a.X15.Y6.tile.tissue.png	75	1	2000	75	b2f4496fa7cb582ed85e7e94b8b94b8b	0	0	0	0	0	0	0	0	0	0	0	0	0	/home/dhl_ec/bnelissen/Slides/CD3_manuscript/CD3_slides/AAA556.CD3.location-a/AAA556.CD3.location-a.run1	255	0.7	0.06	0.7	0.06	-9.07877533699	-12.5696198022	1.09494754406	0.264767501953
68699.0	2865116.0	21045.0	23865.0	2865116.0	4000000.0	384.0	6.0	0.99	1.08	1.14	0.05	7.22	0.39	0.73	0.1	11.16	0.33	2.23	1.52	0.5	AAA556.CD3.location-a.X15.Y7.tile.tissue.png	76	1	2000	76	ff7924278a7e3a7aa69be4c36d12944d	0	0	0	0	0	0	0	0	0	0	0	0	0	/home/dhl_ec/bnelissen/Slides/CD3_manuscript/CD3_slides/AAA556.CD3.location-a/AAA556.CD3.location-a.run1	255	0.7	0.06	0.7	0.06	-8.88322807933	-12.2449754972	1.21854391855	1.11481939062
0.0	874910.0	0.0	22294.0	874910.0	4000000.0	0.0	21.0	0.86	1.11	1.13	0.0600000000002	6.66	0.39	0.75	0.18	6.84	0.27	2.29	1.52	0.55	AAA556.CD3.location-a.X15.Y8.tile.tissue.png	77	1	2000	77	784a2b58fd89abd9937167ea1e0a7bc7	0	0	0	0	0	0	0	0	0	0	0	0	0	/home/dhl_ec/bnelissen/Slides/CD3_manuscript/CD3_slides/AAA556.CD3.location-a/AAA556.CD3.location-a.run1	255	0.7	0.06	0.7	0.06	-7.27462098249	-8.85151947882	0.0847705307047	3.56676928809
0.0	894872.0	0.0	7080.0	894872.0	4000000.0	0.0	1.0	0.88	1.37	1.14	0.0499999999997	6.65	0.4	0.97	0.19	6.3	0.17	2.17	1.49	0.51	AAA556.CD3.location-a.X16.Y2.tile.tissue.png	78	1	2000	78	a9526d3426c7b432e78d87b56bd6b1b7	0	0	0	0	0	0	0	0	0	0	0	0	0	/home/dhl_ec/bnelissen/Slides/CD3_manuscript/CD3_slides/AAA556.CD3.location-a/AAA556.CD3.location-a.run1	255	0.7	0.06	0.7	0.06	0.0	-10.9147945881	0.0953852460883	0.857380396484
196.0	3886502.0	71.0	10093.0	3886502.0	4000000.0	1.0	1.0	0.91	1.01	1.19	0.04	6.53	0.37	0.73	0.0599999999999	9.39	0.36	2.18	1.58	0.48	AAA556.CD3.location-a.X16.Y3.tile.tissue.png	79	1	2000	79	6a83df5d68a9e0ad3bdb19f01e1feca5	0	0	0	0	0	0	0	0	0	0	0	0	0	/home/dhl_ec/bnelissen/Slides/CD3_manuscript/CD3_slides/AAA556.CD3.location-a/AAA556.CD3.location-a.run1	255	0.7	0.06	0.7	0.06	-7.02939154583	-9.75120698935	0.0597400630056	0.0264494598999
65.0	2297032.0	34.0	39496.0	2297032.0	4000000.0	1.0	25.0	0.9	1.23	1.11	0.0500000000002	6.58	0.38	0.73	0.12	8.42	0.36	2.32	1.53	0.56	AAA556.CD3.location-a.X16.Y4.tile.tissue.png	80	1	2000	80	02bd9399196c969f079ef623a0be4749	0	0	0	0	0	0	0	0	0	0	0	0	0	/home/dhl_ec/bnelissen/Slides/CD3_manuscript/CD3_slides/AAA556.CD3.location-a/AAA556.CD3.location-a.run1	255	0.7	0.06	0.7	0.06	-6.54395637493	-10.5900891516	0.0635321812327	0.012031909668
179.0	475673.0	82.0	14676.0	475673.0	4000000.0	1.0	25.0	0.96	1.04	1.32	0.0699999999997	7.4	0.36	0.7	0.19	6.47	0.23	2.19	1.45	0.440000000001	AAA556.CD3.location-a.X16.Y5.tile.tissue.png	81	1	2000	81	1ce83ebeb277aee1848504233e774e6c	0	0	0	0	0	0	0	0	0	0	0	0	0	/home/dhl_ec/bnelissen/Slides/CD3_manuscript/CD3_slides/AAA556.CD3.location-a/AAA556.CD3.location-a.run1	255	0.7	0.06	0.7	0.06	-7.54408366062	-11.654148541	0.292140349347	0.0512358203125
583.0	37765.0	294.0	1728.0	37765.0	4000000.0	5.0	4.0	0.889999999999	1.21	1.07	0.0500000000002	6.29	0.37	0.73	0.22	6.81	0.22	2.05	1.49	0.47	AAA556.CD3.location-a.X16.Y6.tile.tissue.png	82	1	2000	82	09abfcad5f1c170023c815e46176ae48	0	0	0	0	0	0	0	0	0	0	0	0	0	/home/dhl_ec/bnelissen/Slides/CD3_manuscript/CD3_slides/AAA556.CD3.location-a/AAA556.CD3.location-a.run1	255	0.7	0.06	0.7	0.06	-8.21562434065	-12.1903617458	1.93093315838	0.0580898515625
1410.0	1495433.0	408.0	27626.0	1495433.0	4000000.0	8.0	27.0	0.85	1.14	1.13	0.0500000000002	6.96	0.39	0.73	0.15	7.71	0.27	2.26	1.53	0.52	AAA556.CD3.location-a.X16.Y7.tile.tissue.png	83	1	2000	83	23c5945e9206555065138dd8eb77c91f	0	0	0	0	0	0	0	0	0	0	0	0	0	/home/dhl_ec/bnelissen/Slides/CD3_manuscript/CD3_slides/AAA556.CD3.location-a/AAA556.CD3.location-a.run1	255	0.7	0.06	0.7	0.06	-7.23827262547	-10.0950042445	0.155124800644	0.0769462890625
179.0	231002.0	88.0	7976.0	231002.0	4000000.0	2.0	12.0	0.81	1.22	1.12	0.0599999999999	6.72	0.39	0.84	0.21	6.8	0.22	2.33	1.53	0.49	AAA556.CD3.location-a.X16.Y8.tile.tissue.png	84	1	2000	84	6ec4eddf4c427e5b130d8e1d062d95e7	0	0	0	0	0	0	0	0	0	0	0	0	0	/home/dhl_ec/bnelissen/Slides/CD3_manuscript/CD3_slides/AAA556.CD3.location-a/AAA556.CD3.location-a.run1	255	0.7	0.06	0.7	0.06	-7.00234022579	-10.1685087876	0.122610071719	5.45038405444
0.0	173574.0	0.0	1916.0	173574.0	632000.0	0.0	1.0	0.25	0.36	0.18	0.0	1.2	0.0699999999997	0.12	0.0299999999997	0.92	0.04	0.41	0.24	0.0900000000001	AAA556.CD3.location-a.X17.Y2.tile.tissue.png	85	1	316	85	348dcff1c692fd46a68a0de921521082	0	0	0	0	0	0	0	0	0	0	0	0	0	/home/dhl_ec/bnelissen/Slides/CD3_manuscript/CD3_slides/AAA556.CD3.location-a/AAA556.CD3.location-a.run1	255	0.7	0.06	0.7	0.06	0.0	-11.3121592849	0.131585560229	6.41454953273
179.0	429640.0	111.0	6915.0	429640.0	632000.0	2.0	4.0	0.39	0.21	0.18	0.00999999999976	1.96	0.0700000000002	0.11	0.02	1.27	0.0599999999999	0.35	0.24	0.0799999999999	AAA556.CD3.location-a.X17.Y3.tile.tissue.png	86	1	316	86	0ff710b3a614ed163778a66559483620	0	0	0	0	0	0	0	0	0	0	0	0	0	/home/dhl_ec/bnelissen/Slides/CD3_manuscript/CD3_slides/AAA556.CD3.location-a/AAA556.CD3.location-a.run1	255	0.7	0.06	0.7	0.06	-6.81564118134	-9.57816212173	0.111121287013	1.24824337421
0.0	222108.0	0.0	6391.0	222108.0	632000.0	0.0	7.0	0.2	0.28	0.19	0.0	1.2	0.0599999999999	0.11	0.02	0.94	0.04	0.34	0.23	0.0899999999997	AAA556.CD3.location-a.X17.Y4.tile.tissue.png	87	1	316	87	c38c713e41e5c2597324217e538a7b7c	0	0	0	0	0	0	0	0	0	0	0	0	0	/home/dhl_ec/bnelissen/Slides/CD3_manuscript/CD3_slides/AAA556.CD3.location-a/AAA556.CD3.location-a.run1	255	0.7	0.06	0.7	0.06	0.0	-9.59634251872	0.105499395635	1.68632079306
0.0	62152.0	0.0	2265.0	62152.0	632000.0	0.0	4.0	0.95	0.6	0.18	0.0	1.2	0.0599999999999	0.11	0.0299999999997	0.96	0.0300000000002	0.32	0.24	0.11	AAA556.CD3.location-a.X17.Y5.tile.tissue.png	88	1	316	88	5028882e425c2267083e89090cc447ac	0	0	0	0	0	0	0	0	0	0	0	0	0	/home/dhl_ec/bnelissen/Slides/CD3_manuscript/CD3_slides/AAA556.CD3.location-a/AAA556.CD3.location-a.run1	255	0.7	0.06	0.7	0.06	-5.8654684598	-8.9959684013	0.0802142002797	1.98711307912
118.0	5798.0	58.0	570.0	5798.0	632000.0	1.0	2.0	0.2	0.21	0.18	0.0100000000002	1.2	0.0599999999999	0.12	0.0300000000002	0.96	0.04	0.32	0.23	0.0799999999999	AAA556.CD3.location-a.X17.Y6.tile.tissue.png	89	1	316	89	52a4fbeb9ba2ae3dfc88f14d5fa0c4fd	0	0	0	0	0	0	0	0	0	0	0	0	0	/home/dhl_ec/bnelissen/Slides/CD3_manuscript/CD3_slides/AAA556.CD3.location-a/AAA556.CD3.location-a.run1	255	0.7	0.06	0.7	0.06	-8.57924766512	-10.1272182929	1.27920331484	1.5036010325
104.0	11842.0	48.0	1192.0	11842.0	632000.0	1.0	3.0	1.13	0.62	0.19	0.00999999999976	2.81	0.0599999999999	0.12	0.0300000000002	0.97	0.0300000000002	0.32	0.24	0.11	AAA556.CD3.location-a.X17.Y7.tile.tissue.png	90	1	316	90	c7d8dea4c564c53115f1cd572ee90dba	0	0	0	0	0	0	0	0	0	0	0	0	0	/home/dhl_ec/bnelissen/Slides/CD3_manuscript/CD3_slides/AAA556.CD3.location-a/AAA556.CD3.location-a.run1	255	0.7	0.06	0.7	0.06	-7.83924843492	-9.18730316354	0.865845559689	1.40277787066
0.0	3555.0	0.0	384.0	3555.0	632000.0	0.0	1.0	0.39	0.3	0.17	0.0100000000002	1.24	0.0599999999999	0.13	0.0299999999997	0.84	0.02	0.32	0.23	0.0799999999999	AAA556.CD3.location-a.X17.Y8.tile.tissue.png	91	1	316	91	e8ec880f09d2cf37007dc8b20cdc0b88	0	0	0	0	0	0	0	0	0	0	0	0	0	/home/dhl_ec/bnelissen/Slides/CD3_manuscript/CD3_slides/AAA556.CD3.location-a/AAA556.CD3.location-a.run1	255	0.7	0.06	0.7	0.06	0.0	-10.6784181886	0.106556454858	10.769489501
5912.0	3108350.0	2639.0	12194.0	3108350.0	4000000.0	55.0	2.0	0.96	1.32	1.17	0.0499999999997	6.44	0.38	0.76	0.0900000000001	8.66	0.33	2.24	1.52	0.68	AAA556.CD3.location-a.X2.Y10.tile.tissue.png	92	1	2000	92	a068c634447b279210bb6403f28c9bdb	0	0	0	0	0	0	0	0	0	0	0	0	0	/home/dhl_ec/bnelissen/Slides/CD3_manuscript/CD3_slides/AAA556.CD3.location-a/AAA556.CD3.location-a.run1	255	0.7	0.06	0.7	0.06	-8.28344508445	-11.9482319229	0.536799405315	0.227475927246
18492.0	2316952.0	7673.0	21930.0	2316952.0	4000000.0	154.0	15.0	1.32	1.64	1.16	0.0500000000002	6.68	0.57	0.85	0.12	8.54	0.31	2.27	1.53	0.55	AAA556.CD3.location-a.X2.Y11.tile.tissue.png	93	1	2000	93	2ec8bbdc2126848cb46a351be062e9c2	0	0	0	0	0	0	0	0	0	0	0	0	0	/home/dhl_ec/bnelissen/Slides/CD3_manuscript/CD3_slides/AAA556.CD3.location-a/AAA556.CD3.location-a.run1	255	0.7	0.06	0.7	0.06	-8.47197189627	-12.0542206863	1.13228783993	0.533886768066
3589.0	1704293.0	2005.0	14984.0	1704293.0	4000000.0	42.0	16.0	1.53	1.14	1.14	0.0499999999997	7.13	0.37	0.76	0.14	7.98	0.28	2.28	1.53	0.56	AAA556.CD3.location-a.X2.Y12.tile.tissue.png	94	1	2000	94	a61dcba1f4e15205aa24bba3ae7c3bce	0	0	0	0	0	0	0	0	0	0	0	0	0	/home/dhl_ec/bnelissen/Slides/CD3_manuscript/CD3_slides/AAA556.CD3.location-a/AAA556.CD3.location-a.run1	255	0.7	0.06	0.7	0.06	-8.11605715494	-11.4839578885	0.728846596782	0.191199481934
247.0	130834.0	137.0	10454.0	130834.0	4000000.0	4.0	26.0	0.94	1.03	1.13	0.0499999999997	6.58	0.38	0.73	0.22	6.84	0.22	2.22	1.44	0.58	AAA556.CD3.location-a.X2.Y13.tile.tissue.png	95	1	2000	95	7c87b84e1a7b2cd79c9470a9b8149463	0	0	0	0	0	0	0	0	0	0	0	0	0	/home/dhl_ec/bnelissen/Slides/CD3_manuscript/CD3_slides/AAA556.CD3.location-a/AAA556.CD3.location-a.run1	255	0.7	0.06	0.7	0.06	-8.96045829225	-12.0104349973	1.26179094192	0.0414096953125
0.0	94320.0	0.0	6809.0	94320.0	4000000.0	0.0	17.0	0.97	1.49	1.12	0.04	6.57	0.38	0.73	0.21	5.72	0.14	2.2	1.8	0.53	AAA556.CD3.location-a.X2.Y14.tile.tissue.png	96	1	2000	96	bd38d3be4b1a4ea2468cc920defb76da	0	0	0	0	0	0	0	0	0	0	0	0	0	/home/dhl_ec/bnelissen/Slides/CD3_manuscript/CD3_slides/AAA556.CD3.location-a/AAA556.CD3.location-a.run1	255	0.7	0.06	0.7	0.06	0.0	-11.8180029479	1.16088208691	0.0453043574219
136.0	538503.0	76.0	17101.0	538503.0	4000000.0	2.0	23.0	1.36	2.15	1.11	0.0500000000002	6.47	0.36	0.79	0.2	6.55	0.22	2.13	1.44	0.52	AAA556.CD3.location-a.X2.Y15.tile.tissue.png	97	1	2000	97	2543a68e891c480552cfeb34553eb6b4	0	0	0	0	0	0	0	0	0	0	0	0	0	/home/dhl_ec/bnelissen/Slides/CD3_manuscript/CD3_slides/AAA556.CD3.location-a/AAA556.CD3.location-a.run1	255	0.7	0.06	0.7	0.06	-8.2705306826	-11.6865193194	1.17612865578	0.138600853516
3215.0	474967.0	1480.0	14142.0	474967.0	4000000.0	28.0	19.0	0.93	1.3	1.07	0.0500000000002	6.64	0.57	0.89	0.2	6.9	0.22	2.18	1.48	0.54	AAA556.CD3.location-a.X2.Y16.tile.tissue.png	98	1	2000	98	efce8ec5b74e2bdd6e3ed886e3f8fefe	0	0	0	0	0	0	0	0	0	0	0	0	0	/home/dhl_ec/bnelissen/Slides/CD3_manuscript/CD3_slides/AAA556.CD3.location-a/AAA556.CD3.location-a.run1	255	0.7	0.06	0.7	0.06	-8.69779704827	-12.0159553203	1.89249561996	0.168897933594
7271.0	182337.0	2783.0	5923.0	182337.0	4000000.0	54.0	5.0	1.11	1.32	1.12	0.0500000000002	6.84	0.38	0.75	0.22	6.93	0.32	2.18	1.52	0.599999999999	AAA556.CD3.location-a.X2.Y17.tile.tissue.png	99	1	2000	99	70d1dec6811d6bd14860ec265daca65a	0	0	0	0	0	0	0	0	0	0	0	0	0	/home/dhl_ec/bnelissen/Slides/CD3_manuscript/CD3_slides/AAA556.CD3.location-a/AAA556.CD3.location-a.run1	255	0.7	0.06	0.7	0.06	-9.01823434139	-12.4801770518	2.98115624758	0.0676507246094
2679.0	190279.0	1414.0	8411.0	190279.0	4000000.0	27.0	7.0	1.17	2.52	1.1	0.0500000000002	6.85	0.42	0.75	0.2	6.82	0.22	2.22	1.53	0.63	AAA556.CD3.location-a.X2.Y18.tile.tissue.png	100	1	2000	100	342da89ee95184f8999937a20a94ee1b	0	0	0	0	0	0	0	0	0	0	0	0	0	/home/dhl_ec/bnelissen/Slides/CD3_manuscript/CD3_slides/AAA556.CD3.location-a/AAA556.CD3.location-a.run1	255	0.7	0.06	0.7	0.06	-8.75979605533	-12.6193362439	3.21696342089	0.0628307207031
4105.0	1326516.0	1995.0	17371.0	1326516.0	4000000.0	42.0	25.0	1.89	2.71	1.18	0.0500000000002	7.08	0.39	0.74	0.16	7.88	0.27	2.24	1.54	0.91	AAA556.CD3.location-a.X2.Y19.tile.tissue.png	101	1	2000	101	b5414661daf5fd577e162b3de06bafcf	0	0	0	0	0	0	0	0	0	0	0	0	0	/home/dhl_ec/bnelissen/Slides/CD3_manuscript/CD3_slides/AAA556.CD3.location-a/AAA556.CD3.location-a.run1	255	0.7	0.06	0.7	0.06	-8.94393593607	-12.3692568681	2.56079944963	0.191492173828
8305.0	3038606.0	3658.0	17804.0	3038606.0	4000000.0	78.0	7.0	1.44	1.21	1.14	0.0500000000002	7.02	0.4	0.75	0.1	9.25	0.34	2.26	1.54	0.71	AAA556.CD3.location-a.X2.Y20.tile.tissue.png	102	1	2000	102	7f80900fc4db150606d4dce0807bb407	0	0	0	0	0	0	0	0	0	0	0	0	0	/home/dhl_ec/bnelissen/Slides/CD3_manuscript/CD3_slides/AAA556.CD3.location-a/AAA556.CD3.location-a.run1	255	0.7	0.06	0.7	0.06	-8.77388426338	-12.1640590782	1.27758586236	0.181587338867
2248.0	1493772.0	976.0	9456.0	1493772.0	4000000.0	20.0	3.0	0.98	1.82	1.13	0.04	7.06	0.39	0.75	0.15	7.85	0.27	2.25	1.55	1.04	AAA556.CD3.location-a.X2.Y21.tile.tissue.png	103	1	2000	103	c7cd16e2780f1cec0f2ab37bf06be98d	0	0	0	0	0	0	0	0	0	0	0	0	0	/home/dhl_ec/bnelissen/Slides/CD3_manuscript/CD3_slides/AAA556.CD3.location-a/AAA556.CD3.location-a.run1	255	0.7	0.06	0.7	0.06	-8.88128673444	-12.0844559181	1.78696426863	0.100542953125
81.0	14211.0	43.0	1566.0	14211.0	1576000.0	1.0	6.0	0.54	0.46	0.45	0.02	2.79	0.15	0.28	0.0899999999997	2.59	0.0799999999999	0.83	0.59	0.16	AAA556.CD3.location-a.X2.Y22.tile.tissue.png	104	1	2000	104	533986b888552ee031363de56a68ecaf	0	0	0	0	0	0	0	0	0	0	0	0	0	/home/dhl_ec/bnelissen/Slides/CD3_manuscript/CD3_slides/AAA556.CD3.location-a/AAA556.CD3.location-a.run1	255	0.7	0.06	0.7	0.06	-8.26679912982	-10.0023992325	1.56042286022	0.522870290379
4579.0	949066.0	1856.0	10610.0	949066.0	4000000.0	35.0	6.0	0.94	1.28	1.12	0.0599999999999	6.89	0.38	0.8	0.18	7.36	0.26	2.2	1.52	0.55	AAA556.CD3.location-a.X2.Y8.tile.tissue.png	105	1	2000	105	803ccb675b433631202e40e99c3cd7ac	0	0	0	0	0	0	0	0	0	0	0	0	0	/home/dhl_ec/bnelissen/Slides/CD3_manuscript/CD3_slides/AAA556.CD3.location-a/AAA556.CD3.location-a.run1	255	0.7	0.06	0.7	0.06	-8.68769659812	-11.1625051938	1.42891019527	3.24601939063
4792.0	2419240.0	2595.0	14080.0	2419240.0	4000000.0	59.0	11.0	1.03	1.25	1.14	0.0500000000002	6.74	0.39	0.75	0.12	8.55	0.3	2.25	1.53	0.54	AAA556.CD3.location-a.X2.Y9.tile.tissue.png	106	1	2000	106	0c75251012942340726ead14c1c07ba6	0	0	0	0	0	0	0	0	0	0	0	0	0	/home/dhl_ec/bnelissen/Slides/CD3_manuscript/CD3_slides/AAA556.CD3.location-a/AAA556.CD3.location-a.run1	255	0.7	0.06	0.7	0.06	-8.13608693222	-11.6530089093	0.593064183451	0.123756146484
70.0	486785.0	37.0	11901.0	486785.0	4000000.0	1.0	12.0	0.98	1.16	1.14	0.04	6.73	0.4	0.73	0.19	6.94	0.23	2.22	1.53	0.51	AAA556.CD3.location-a.X3.Y10.tile.tissue.png	107	1	2000	107	0cdd5aabfa42fa33c71ab1ae0f1fa345	0	0	0	0	0	0	0	0	0	0	0	0	0	/home/dhl_ec/bnelissen/Slides/CD3_manuscript/CD3_slides/AAA556.CD3.location-a/AAA556.CD3.location-a.run1	255	0.7	0.06	0.7	0.06	-7.00076723881	-11.0268196544	0.0884593609295	0.025136029541
2111.0	937422.0	1012.0	19940.0	937422.0	4000000.0	20.0	20.0	1.12	1.22	1.13	0.0500000000002	6.74	0.36	0.69	0.18	6.9	0.23	2.11	1.44	0.54	AAA556.CD3.location-a.X3.Y11.tile.tissue.png	108	1	2000	108	aeca8054ffb1beae56eb4472548c24e3	0	0	0	0	0	0	0	0	0	0	0	0	0	/home/dhl_ec/bnelissen/Slides/CD3_manuscript/CD3_slides/AAA556.CD3.location-a/AAA556.CD3.location-a.run1	255	0.7	0.06	0.7	0.06	-7.66422579664	-11.4468747927	0.995968286321	0.199158402344
197.0	315875.0	120.0	10876.0	315875.0	4000000.0	3.0	15.0	0.92	1.28	1.05	0.0500000000002	6.36	0.36	0.690000000001	0.2	6.35	0.21	2.13	1.43	0.56	AAA556.CD3.location-a.X3.Y12.tile.tissue.png	109	1	2000	109	8d78fc5dd489863ca8ad04db8b8cb095	0	0	0	0	0	0	0	0	0	0	0	0	0	/home/dhl_ec/bnelissen/Slides/CD3_manuscript/CD3_slides/AAA556.CD3.location-a/AAA556.CD3.location-a.run1	255	0.7	0.06	0.7	0.06	-6.87073193137	-11.1549343494	0.500414036463	0.0463308261719
0.0	61453.0	0.0	4064.0	61453.0	4000000.0	0.0	4.0	0.92	1.47	1.13	0.0500000000002	6.19	0.35	0.67	0.21	5.36	0.14	2.01	1.43	0.74	AAA556.CD3.location-a.X3.Y13.tile.tissue.png	110	1	2000	110	0e4087bad36e9a530504c9ccb686f104	0	0	0	0	0	0	0	0	0	0	0	0	0	/home/dhl_ec/bnelissen/Slides/CD3_manuscript/CD3_slides/AAA556.CD3.location-a/AAA556.CD3.location-a.run1	255	0.7	0.06	0.7	0.06	0.0	-12.0767829928	0.0843441360928	0.025149092804
0.0	9966.0	0.0	1128.0	9966.0	4000000.0	0.0	5.0	1.26	2.27	1.06	0.0500000000002	6.23	0.38	0.73	0.22	5.87	0.12	2.14	1.63	0.51	AAA556.CD3.location-a.X3.Y14.tile.tissue.png	111	1	2000	111	d79b96ab733951adbd6d69f25aedba18	0	0	0	0	0	0	0	0	0	0	0	0	0	/home/dhl_ec/bnelissen/Slides/CD3_manuscript/CD3_slides/AAA556.CD3.location-a/AAA556.CD3.location-a.run1	255	0.7	0.06	0.7	0.06	-8.17332003099	-11.4362694756	0.747885619986	0.0255405637207
0.0	9438.0	0.0	1089.0	9438.0	4000000.0	0.0	5.0	0.95	1.27	1.17	0.0500000000002	6.62	0.37	0.74	0.21	5.8	0.13	2.07	1.5	0.71	AAA556.CD3.location-a.X3.Y15.tile.tissue.png	112	1	2000	112	c33a1f91e19df07b6ac6e3a08ea63433	0	0	0	0	0	0	0	0	0	0	0	0	0	/home/dhl_ec/bnelissen/Slides/CD3_manuscript/CD3_slides/AAA556.CD3.location-a/AAA556.CD3.location-a.run1	255	0.7	0.06	0.7	0.06	0.0	-12.00910769	0.754748092816	0.0243338711243
67.0	16765.0	37.0	1557.0	16765.0	4000000.0	1.0	7.0	1.89	1.2	1.25	0.0500000000002	6.27	0.35	0.69	0.21	6.41	0.21	2.09	1.43	1.09	AAA556.CD3.location-a.X3.Y16.tile.tissue.png	113	1	2000	113	18b2aa6af0645493dfd3f455eede6742	0	0	0	0	0	0	0	0	0	0	0	0	0	/home/dhl_ec/bnelissen/Slides/CD3_manuscript/CD3_slides/AAA556.CD3.location-a/AAA556.CD3.location-a.run1	255	0.7	0.06	0.7	0.06	-8.79208490749	-11.8106818975	1.4660751272	0.025324076416
2367.0	132829.0	1079.0	3890.0	132829.0	4000000.0	21.0	5.0	1.79	1.27	1.16	0.0499999999997	8.01	0.37	0.700000000001	0.2	6.68	0.23	2.1	1.47	0.51	AAA556.CD3.location-a.X3.Y17.tile.tissue.png	114	1	2000	114	332c6f1339a9be7626d2030a4b7641a0	0	0	0	0	0	0	0	0	0	0	0	0	0	/home/dhl_ec/bnelissen/Slides/CD3_manuscript/CD3_slides/AAA556.CD3.location-a/AAA556.CD3.location-a.run1	255	0.7	0.06	0.7	0.06	-8.94856780111	-12.3516277573	2.75812707822	0.0587853417969
0.0	6745.0	0.0	825.0	6745.0	4000000.0	0.0	4.0	1.75	2.33	1.14	0.0500000000002	6.53	0.37	0.73	0.21	5.82	0.12	1.98	1.44	0.57	AAA556.CD3.location-a.X3.Y18.tile.tissue.png	115	1	2000	115	cdaee97932a6f00c6b9c8c6222b64ed3	0	0	0	0	0	0	0	0	0	0	0	0	0	/home/dhl_ec/bnelissen/Slides/CD3_manuscript/CD3_slides/AAA556.CD3.location-a/AAA556.CD3.location-a.run1	255	0.7	0.06	0.7	0.06	0.0	-11.9151702663	1.00231001552	0.0277191783447
2230.0	519168.0	967.0	16650.0	519168.0	4000000.0	19.0	33.0	1.35	1.61	1.18	0.0499999999997	6.45	0.41	0.73	0.19	6.68	0.25	2.15	1.43	0.57	AAA556.CD3.location-a.X3.Y19.tile.tissue.png	116	1	2000	116	f785f4c653f3bf9711b31fb48f165c08	0	0	0	0	0	0	0	0	0	0	0	0	0	/home/dhl_ec/bnelissen/Slides/CD3_manuscript/CD3_slides/AAA556.CD3.location-a/AAA556.CD3.location-a.run1	255	0.7	0.06	0.7	0.06	-9.14233438909	-12.4449641173	1.91693863711	0.171186671875
0.0	4083.0	0.0	412.0	4083.0	4000000.0	0.0	2.0	1.4	1.36	1.16	0.0500000000002	6.4	0.36	0.83	0.2	5.39	0.14	2.1	1.54	1.0	AAA556.CD3.location-a.X3.Y2.tile.tissue.png	117	1	2000	117	120c34907e80532d84cc1f2e8629b267	0	0	0	0	0	0	0	0	0	0	0	0	0	/home/dhl_ec/bnelissen/Slides/CD3_manuscript/CD3_slides/AAA556.CD3.location-a/AAA556.CD3.location-a.run1	255	0.7	0.06	0.7	0.06	0.0	-12.4426062663	2.74020065095	4.921734396
4836.0	2610194.0	2478.0	12486.0	2610194.0	4000000.0	57.0	6.0	1.84	1.33	1.14	0.0500000000002	6.79	0.38	0.74	0.11	8.11	0.31	2.21	1.48	0.7	AAA556.CD3.location-a.X3.Y20.tile.tissue.png	118	1	2000	118	a85aafe1b64d379bbc780a939933e00c	0	0	0	0	0	0	0	0	0	0	0	0	0	/home/dhl_ec/bnelissen/Slides/CD3_manuscript/CD3_slides/AAA556.CD3.location-a/AAA556.CD3.location-a.run1	255	0.7	0.06	0.7	0.06	-8.77538157103	-12.1647251762	1.13742535232	0.143036421875
424.0	1844171.0	212.0	7738.0	1844171.0	4000000.0	5.0	2.0	1.79	1.19	1.07	0.0499999999997	6.8	0.45	0.96	0.29	7.85	0.27	2.11	1.44	0.57	AAA556.CD3.location-a.X3.Y21.tile.tissue.png	119	1	2000	119	a54767dc0b57ab38be8d3a632d7c4a19	0	0	0	0	0	0	0	0	0	0	0	0	0	/home/dhl_ec/bnelissen/Slides/CD3_manuscript/CD3_slides/AAA556.CD3.location-a/AAA556.CD3.location-a.run1	255	0.7	0.06	0.7	0.06	-8.34033615141	-11.65838781	0.764598933795	0.075815046875
0.0	4991.0	0.0	517.0	4991.0	1576000.0	0.0	2.0	0.88	1.52	0.45	0.02	2.64	0.14	0.28	0.0799999999999	2.28	0.0499999999997	0.79	0.57	0.17	AAA556.CD3.location-a.X3.Y22.tile.tissue.png	120	1	2000	120	82597725d26eea52f2da57151c1df416	0	0	0	0	0	0	0	0	0	0	0	0	0	/home/dhl_ec/bnelissen/Slides/CD3_manuscript/CD3_slides/AAA556.CD3.location-a/AAA556.CD3.location-a.run1	255	0.7	0.06	0.7	0.06	-9.01439532752	-10.0178533689	2.69208802363	0.524939463969
0.0	6167.0	0.0	448.0	6167.0	4000000.0	0.0	1.0	1.02	2.35	1.11	0.0599999999999	6.16	0.35	0.829999999999	0.21	5.79	0.13	1.94	1.43	0.51	AAA556.CD3.location-a.X3.Y3.tile.tissue.png	121	1	2000	121	54e8874673dbe3785bc86f77150741ee	0	0	0	0	0	0	0	0	0	0	0	0	0	/home/dhl_ec/bnelissen/Slides/CD3_manuscript/CD3_slides/AAA556.CD3.location-a/AAA556.CD3.location-a.run1	255	0.7	0.06	0.7	0.06	-7.3175916366	-12.5878488733	3.63393530521	2.94624675549
0.0	0.0	0.0	0.0	0.0	4000000.0	0.0	0.0	0.87	1.08	1.12	0.0500000000002	6.04	0.27	0.78	0.2	4.33	0.12	1.89	1.45	1.07	AAA556.CD3.location-a.X3.Y8.tile.tissue.png	122	1	2000	122	77d6a6331e2fb724bf8ce5e1485044ac	0	0	0	0	0	0	0	0	0	0	0	0	0	/home/dhl_ec/bnelissen/Slides/CD3_manuscript/CD3_slides/AAA556.CD3.location-a/AAA556.CD3.location-a.run1	255	1.0	0.06	1.0	0.06	0.0	-11.1487118264	0.0	9.77535448929
0.0	238515.0	0.0	6981.0	238515.0	4000000.0	0.0	6.0	1.45	1.2	1.13	0.0499999999997	6.34	0.35	0.71	0.2	6.18	0.14	2.05	1.48	0.89	AAA556.CD3.location-a.X3.Y9.tile.tissue.png	123	1	2000	123	4f65a8faae56642c323ffba21f0df139	0	0	0	0	0	0	0	0	0	0	0	0	0	/home/dhl_ec/bnelissen/Slides/CD3_manuscript/CD3_slides/AAA556.CD3.location-a/AAA556.CD3.location-a.run1	255	0.7	0.06	0.7	0.06	-4.13367280204	-11.7021661402	0.0637464248187	0.0319193243408
0.0	2661.0	0.0	238.0	2661.0	4000000.0	0.0	1.0	0.93	1.17	1.07	0.04	6.18	0.34	0.69	0.2	5.61	0.13	2.03	1.84	0.52	AAA556.CD3.location-a.X4.Y10.tile.tissue.png	124	1	2000	124	c93ed0c14c7e47280418054cb79253c9	0	0	0	0	0	0	0	0	0	0	0	0	0	/home/dhl_ec/bnelissen/Slides/CD3_manuscript/CD3_slides/AAA556.CD3.location-a/AAA556.CD3.location-a.run1	255	0.7	0.06	0.7	0.06	0.0	-12.7905962322	0.174882833602	0.0297602736664
469.0	39983.0	120.0	2052.0	39983.0	4000000.0	1.0	7.0	1.22	1.4	1.12	0.0500000000002	6.66	0.35	0.69	0.21	6.17	0.21	2.09	1.48	0.5	AAA556.CD3.location-a.X4.Y11.tile.tissue.png	125	1	2000	125	770fd58fc70fe68d66bdaf2d773c742a	0	0	0	0	0	0	0	0	0	0	0	0	0	/home/dhl_ec/bnelissen/Slides/CD3_manuscript/CD3_slides/AAA556.CD3.location-a/AAA556.CD3.location-a.run1	255	0.7	0.06	0.7	0.06	-7.7812041431	-11.2592767461	0.546254425663	0.030044654541
69.0	48823.0	38.0	4509.0	48823.0	4000000.0	1.0	16.0	1.38	1.61	1.11	0.0499999999997	6.28	0.36	0.69	0.2	6.34	0.2	2.03	1.45	0.52	AAA556.CD3.location-a.X4.Y12.tile.tissue.png	126	1	2000	126	2c19c264df34025fe1a219dcaf1a0ccb	0	0	0	0	0	0	0	0	0	0	0	0	0	/home/dhl_ec/bnelissen/Slides/CD3_manuscript/CD3_slides/AAA556.CD3.location-a/AAA556.CD3.location-a.run1	255	0.7	0.06	0.7	0.06	-8.26059746339	-11.6017541388	1.07987887352	0.0320050053711
0.0	31876.0	0.0	1516.0	31876.0	4000000.0	0.0	4.0	1.57	1.9	1.07	0.0699999999997	6.33	0.36	0.71	0.2	6.03	0.13	1.99	1.45	0.55	AAA556.CD3.location-a.X4.Y13.tile.tissue.png	127	1	2000	127	fbef1eb299e6384a169a3558731a8936	0	0	0	0	0	0	0	0	0	0	0	0	0	/home/dhl_ec/bnelissen/Slides/CD3_manuscript/CD3_slides/AAA556.CD3.location-a/AAA556.CD3.location-a.run1	255	0.7	0.06	0.7	0.06	-7.56897025769	-11.7725545746	0.354444158514	0.0273911468506
0.0	0.0	0.0	0.0	0.0	4000000.0	0.0	0.0	0.96	1.22	1.09	0.0500000000002	5.85	0.33	0.89	0.2	4.36	0.12	1.88	1.43	0.52	AAA556.CD3.location-a.X4.Y14.tile.tissue.png	128	1	2000	128	8933686ee546e7e267b0ee08f7969e5f	0	0	0	0	0	0	0	0	0	0	0	0	0	/home/dhl_ec/bnelissen/Slides/CD3_manuscript/CD3_slides/AAA556.CD3.location-a/AAA556.CD3.location-a.run1	255	1.0	0.06	1.0	0.06	0.0	-12.5107975098	0.0	0.0216357798843
0.0	4110.0	0.0	426.0	4110.0	4000000.0	0.0	2.0	0.93	1.16	1.11	0.0499999999997	6.77	0.36	0.69	0.22	5.83	0.13	1.94	1.44	0.5	AAA556.CD3.location-a.X4.Y15.tile.tissue.png	129	1	2000	129	80ba08c544ce0613fb3a5879a6d1f3cc	0	0	0	0	0	0	0	0	0	0	0	0	0	/home/dhl_ec/bnelissen/Slides/CD3_manuscript/CD3_slides/AAA556.CD3.location-a/AAA556.CD3.location-a.run1	255	0.7	0.06	0.7	0.06	-7.52999705444	-11.993594922	1.85005517669	0.0282859914551
167.0	5811.0	60.0	584.0	5811.0	4000000.0	1.0	3.0	1.19	1.4	1.11	0.04	6.28	0.36	0.71	0.2	6.25	0.26	2.14	1.43	0.54	AAA556.CD3.location-a.X4.Y16.tile.tissue.png	130	1	2000	130	b9a524e4696d36a651c421cb47511805	0	0	0	0	0	0	0	0	0	0	0	0	0	/home/dhl_ec/bnelissen/Slides/CD3_manuscript/CD3_slides/AAA556.CD3.location-a/AAA556.CD3.location-a.run1	255	0.7	0.06	0.7	0.06	-9.12125410362	-12.3242636046	2.48220874112	0.0209285380249
60.0	4116.0	32.0	420.0	4116.0	4000000.0	1.0	2.0	0.92	1.22	1.07	0.0500000000002	6.35	0.35	0.69	0.2	6.06	0.22	1.95	1.44	0.56	AAA556.CD3.location-a.X4.Y17.tile.tissue.png	131	1	2000	131	00036436d2818c55c65e2ccfd196e41c	0	0	0	0	0	0	0	0	0	0	0	0	0	/home/dhl_ec/bnelissen/Slides/CD3_manuscript/CD3_slides/AAA556.CD3.location-a/AAA556.CD3.location-a.run1	255	0.7	0.06	0.7	0.06	-8.24779139747	-12.0571123818	0.824214101634	0.0221829654236
0.0	27787.0	0.0	2697.0	27787.0	4000000.0	0.0	9.0	0.96	1.28	1.06	0.0500000000002	6.2	0.36	0.7	0.22	6.45	0.14	2.51	1.43	0.55	AAA556.CD3.location-a.X4.Y18.tile.tissue.png	132	1	2000	132	21de03c39a1bc86829339413ce037e17	0	0	0	0	0	0	0	0	0	0	0	0	0	/home/dhl_ec/bnelissen/Slides/CD3_manuscript/CD3_slides/AAA556.CD3.location-a/AAA556.CD3.location-a.run1	255	0.7	0.06	0.7	0.06	-8.69214327415	-12.2868326471	1.4006749048	0.0273574362793
51.0	79333.0	34.0	8620.0	79333.0	4000000.0	1.0	29.0	1.52	1.84	1.15	0.0500000000002	6.35	0.36	0.7	0.21	6.22	0.2	2.07	1.43	0.53	AAA556.CD3.location-a.X4.Y19.tile.tissue.png	133	1	2000	133	0e47bc051d1f8d6f2c0736770319e9aa	0	0	0	0	0	0	0	0	0	0	0	0	0	/home/dhl_ec/bnelissen/Slides/CD3_manuscript/CD3_slides/AAA556.CD3.location-a/AAA556.CD3.location-a.run1	255	0.7	0.06	0.7	0.06	-8.742415499	-12.0192334176	0.905928666027	0.0281154140625
0.0	3881.0	0.0	400.0	3881.0	4000000.0	0.0	2.0	1.44	1.74	1.22	0.0499999999997	6.25	0.36	0.73	0.21	5.76	0.13	1.95	1.45	0.54	AAA556.CD3.location-a.X4.Y2.tile.tissue.png	134	1	2000	134	a773f52fa554418dafee75711c0434f1	0	0	0	0	0	0	0	0	0	0	0	0	0	/home/dhl_ec/bnelissen/Slides/CD3_manuscript/CD3_slides/AAA556.CD3.location-a/AAA556.CD3.location-a.run1	255	0.7	0.06	0.7	0.06	-8.10496302255	-11.4954523141	2.73679978944	3.591886354
527.0	106126.0	165.0	5392.0	106126.0	4000000.0	3.0	9.0	1.1	1.43	1.09	0.0500000000002	6.33	0.35	0.69	0.19	6.33	0.2	2.03	1.44	0.69	AAA556.CD3.location-a.X4.Y20.tile.tissue.png	135	1	2000	135	129b3a1f3515804833c8e048fe5c79b6	0	0	0	0	0	0	0	0	0	0	0	0	0	/home/dhl_ec/bnelissen/Slides/CD3_manuscript/CD3_slides/AAA556.CD3.location-a/AAA556.CD3.location-a.run1	255	0.7	0.06	0.7	0.06	-8.82938113883	-12.000884159	1.25539248404	0.0487014492187
52.0	46593.0	37.0	1964.0	46593.0	4000000.0	1.0	6.0	1.43	1.26	1.08	0.04	6.23	0.36	0.71	0.2	6.44	0.21	2.07	1.46	0.49	AAA556.CD3.location-a.X4.Y21.tile.tissue.png	136	1	2000	136	fc8d8bef379fc66653d630ea4f5f405b	0	0	0	0	0	0	0	0	0	0	0	0	0	/home/dhl_ec/bnelissen/Slides/CD3_manuscript/CD3_slides/AAA556.CD3.location-a/AAA556.CD3.location-a.run1	255	0.7	0.06	0.7	0.06	-7.89942252899	-12.304997419	0.924188938977	0.0445207001953
0.0	0.0	0.0	0.0	0.0	1576000.0	0.0	0.0	0.41	0.93	0.44	0.02	2.43	0.11	0.26	0.0799999999999	1.62	0.0500000000002	0.74	0.58	0.15	AAA556.CD3.location-a.X4.Y22.tile.tissue.png	137	1	2000	137	b6443f3ba3dc6de9e31df35a8fc0809b	0	0	0	0	0	0	0	0	0	0	0	0	0	/home/dhl_ec/bnelissen/Slides/CD3_manuscript/CD3_slides/AAA556.CD3.location-a/AAA556.CD3.location-a.run1	255	1.0	0.06	1.0	0.06	0.0	-8.73639267703	0.0	0.886519594826
0.0	6613.0	0.0	732.0	6613.0	4000000.0	0.0	3.0	1.1	1.37	1.13	0.0599999999999	6.56	0.37	0.7	0.21	5.33	0.13	2.25	1.44	0.55	AAA556.CD3.location-a.X4.Y3.tile.tissue.png	138	1	2000	138	d5a02ccf7739e866eaf153e548903fb5	0	0	0	0	0	0	0	0	0	0	0	0	0	/home/dhl_ec/bnelissen/Slides/CD3_manuscript/CD3_slides/AAA556.CD3.location-a/AAA556.CD3.location-a.run1	255	0.7	0.06	0.7	0.06	0.0	-9.45808413698	2.27372693936	1.58563124072
0.0	4345.0	0.0	306.0	4345.0	4000000.0	0.0	1.0	1.07	1.41	1.15	0.0500000000002	6.78	0.35	0.719999999999	0.21	5.35	0.13	1.95	1.49	0.6	AAA556.CD3.location-a.X4.Y9.tile.tissue.png	139	1	2000	139	e65b6a9c71ed39736f6212f6bfb5265e	0	0	0	0	0	0	0	0	0	0	0	0	0	/home/dhl_ec/bnelissen/Slides/CD3_manuscript/CD3_slides/AAA556.CD3.location-a/AAA556.CD3.location-a.run1	255	0.7	0.06	0.7	0.06	0.0	-10.1164879676	1.8013959562	3.1619440047
0.0	18270.0	0.0	999.0	18270.0	4000000.0	0.0	2.0	1.12	0.97	1.11	0.0599999999999	6.3	0.35	0.82	0.21	5.93	0.13	1.96	1.44	0.51	AAA556.CD3.location-a.X5.Y1.tile.tissue.png	140	1	2000	140	98c08f65fae7fa2f1f368e8e83ae1461	0	0	0	0	0	0	0	0	0	0	0	0	0	/home/dhl_ec/bnelissen/Slides/CD3_manuscript/CD3_slides/AAA556.CD3.location-a/AAA556.CD3.location-a.run1	255	0.7	0.06	0.7	0.06	-6.32337197671	-11.486615406	1.07014910493	3.82903165613
0.0	0.0	0.0	0.0	0.0	4000000.0	0.0	0.0	1.06	1.69	1.08	0.0499999999997	5.98	0.28	1.18	0.21	4.29	0.12	1.92	1.43	0.5	AAA556.CD3.location-a.X5.Y10.tile.tissue.png	141	1	2000	141	8c22a169495c23b057f8545552f3d0d3	0	0	0	0	0	0	0	0	0	0	0	0	0	/home/dhl_ec/bnelissen/Slides/CD3_manuscript/CD3_slides/AAA556.CD3.location-a/AAA556.CD3.location-a.run1	255	1.0	0.06	1.0	0.06	0.0	-9.35516231827	0.0	6.34555957001
0.0	51739.0	0.0	1086.0	51739.0	4000000.0	0.0	1.0	0.97	1.81	1.16	0.0499999999997	6.43	0.35	0.74	0.2	5.5	0.13	1.97	1.44	0.49	AAA556.CD3.location-a.X5.Y11.tile.tissue.png	142	1	2000	142	c8b13e50b93942209eec153925dd4a21	0	0	0	0	0	0	0	0	0	0	0	0	0	/home/dhl_ec/bnelissen/Slides/CD3_manuscript/CD3_slides/AAA556.CD3.location-a/AAA556.CD3.location-a.run1	255	0.7	0.06	0.7	0.06	0.0	-10.4480072934	0.223406239581	5.27982130884
73.0	5139.0	44.0	490.0	5139.0	4000000.0	1.0	2.0	0.94	1.87	1.09	0.0499999999997	6.44	0.36	0.73	0.21	6.26	0.2	2.0	1.46	0.5	AAA556.CD3.location-a.X5.Y12.tile.tissue.png	143	1	2000	143	f9985805b2824c995dfb1c070677737f	0	0	0	0	0	0	0	0	0	0	0	0	0	/home/dhl_ec/bnelissen/Slides/CD3_manuscript/CD3_slides/AAA556.CD3.location-a/AAA556.CD3.location-a.run1	255	0.7	0.06	0.7	0.06	-8.00982175781	-9.58345554933	2.4125203548	3.08389639172
0.0	4165.0	0.0	428.0	4165.0	4000000.0	0.0	2.0	1.03	1.35	1.15	0.0599999999999	7.28	0.35	0.71	0.2	5.41	0.13	2.24	1.44	0.49	AAA556.CD3.location-a.X5.Y13.tile.tissue.png	144	1	2000	144	7cb766d1c4e5b968384f7065358edc82	0	0	0	0	0	0	0	0	0	0	0	0	0	/home/dhl_ec/bnelissen/Slides/CD3_manuscript/CD3_slides/AAA556.CD3.location-a/AAA556.CD3.location-a.run1	255	0.7	0.06	0.7	0.06	0.0	-9.59344624107	0.506416062519	3.3281175195
301.0	11909.0	167.0	1006.0	11909.0	4000000.0	3.0	4.0	1.46	1.94	1.15	0.04	6.63	0.37	0.7	0.2	6.26	0.2	1.98	1.44	1.16	AAA556.CD3.location-a.X5.Y14.tile.tissue.png	145	1	2000	145	929578c938dc2a0b0d7dd7bda5bbb708	0	0	0	0	0	0	0	0	0	0	0	0	0	/home/dhl_ec/bnelissen/Slides/CD3_manuscript/CD3_slides/AAA556.CD3.location-a/AAA556.CD3.location-a.run1	255	0.7	0.06	0.7	0.06	-8.51284952637	-12.2421187681	1.95073773009	0.0231140427246
218.0	1647.0	70.0	178.0	1647.0	4000000.0	1.0	1.0	1.19	1.2	1.14	0.04	6.36	0.35	0.71	0.2	6.35	0.21	2.02	1.47	0.55	AAA556.CD3.location-a.X5.Y15.tile.tissue.png	146	1	2000	146	1b52c99f9e131737b1536e903285b6e3	0	0	0	0	0	0	0	0	0	0	0	0	0	/home/dhl_ec/bnelissen/Slides/CD3_manuscript/CD3_slides/AAA556.CD3.location-a/AAA556.CD3.location-a.run1	255	0.7	0.06	0.7	0.06	-7.05981036662	-11.4162643765	0.979865334598	0.0206990731201
0.0	30494.0	0.0	2698.0	30494.0	4000000.0	0.0	8.0	1.0	1.25	1.14	0.0500000000002	6.84	0.35	0.69	0.21	5.77	0.13	1.99	1.45	0.56	AAA556.CD3.location-a.X5.Y16.tile.tissue.png	147	1	2000	147	84cc9c7589d73c051d7dba2718cfd98c	0	0	0	0	0	0	0	0	0	0	0	0	0	/home/dhl_ec/bnelissen/Slides/CD3_manuscript/CD3_slides/AAA556.CD3.location-a/AAA556.CD3.location-a.run1	255	0.7	0.06	0.7	0.06	-7.22044979234	-12.0887083586	1.61728756518	0.02106178125
534.0	27527.0	188.0	2440.0	27527.0	4000000.0	4.0	9.0	1.09	1.37	1.1	0.0500000000002	6.4	0.35	0.7	0.2	6.43	0.2	1.99	1.42	0.52	AAA556.CD3.location-a.X5.Y17.tile.tissue.png	148	1	2000	148	f1d2902e87b2ad247efb8dea174c0deb	0	0	0	0	0	0	0	0	0	0	0	0	0	/home/dhl_ec/bnelissen/Slides/CD3_manuscript/CD3_slides/AAA556.CD3.location-a/AAA556.CD3.location-a.run1	255	0.7	0.06	0.7	0.06	-8.2482991192	-10.8827361992	0.701971718526	0.0272093818359
0.0	3076.0	0.0	362.0	3076.0	4000000.0	0.0	2.0	0.96	1.72	1.12	0.0500000000002	6.32	0.35	0.7	0.2	5.9	0.13	1.96	1.45	1.02	AAA556.CD3.location-a.X5.Y18.tile.tissue.png	149	1	2000	149	c160840e6cfcc34fd28fa5fb9447741f	0	0	0	0	0	0	0	0	0	0	0	0	0	/home/dhl_ec/bnelissen/Slides/CD3_manuscript/CD3_slides/AAA556.CD3.location-a/AAA556.CD3.location-a.run1	255	0.7	0.06	0.7	0.06	-7.90554816089	-11.7337080726	1.48663965077	0.0263533202515
0.0	3126.0	0.0	401.0	3126.0	4000000.0	0.0	2.0	1.44	1.16	1.12	0.04	6.25	0.39	0.73	0.2	6.26	0.13	1.95	1.43	0.53	AAA556.CD3.location-a.X5.Y19.tile.tissue.png	150	1	2000	150	8abee44a3451306cde103626f5d8ba89	0	0	0	0	0	0	0	0	0	0	0	0	0	/home/dhl_ec/bnelissen/Slides/CD3_manuscript/CD3_slides/AAA556.CD3.location-a/AAA556.CD3.location-a.run1	255	0.7	0.06	0.7	0.06	-6.30926930368	-11.6473451725	0.899991021137	0.0251408508606
58.0	10381.0	32.0	1036.0	10381.0	4000000.0	1.0	5.0	1.13	1.43	1.3	0.11	6.32	0.36	0.69	0.21	6.15	0.2	1.98	1.43	0.58	AAA556.CD3.location-a.X5.Y2.tile.tissue.png	151	1	2000	151	cf7a49e26555aacdbea7ac3adb132549	0	0	0	0	0	0	0	0	0	0	0	0	0	/home/dhl_ec/bnelissen/Slides/CD3_manuscript/CD3_slides/AAA556.CD3.location-a/AAA556.CD3.location-a.run1	255	0.7	0.06	0.7	0.06	-9.24245906994	-12.0363591526	3.37079463863	0.213319681641
260.0	36454.0	162.0	1704.0	36454.0	4000000.0	3.0	4.0	1.33	1.68	1.05	0.0499999999997	6.16	0.35	0.7	0.2	6.18	0.21	1.99	1.45	0.58	AAA556.CD3.location-a.X5.Y20.tile.tissue.png	152	1	2000	152	7bf229f79b7f5a33a6429dd5542d798c	0	0	0	0	0	0	0	0	0	0	0	0	0	/home/dhl_ec/bnelissen/Slides/CD3_manuscript/CD3_slides/AAA556.CD3.location-a/AAA556.CD3.location-a.run1	255	0.7	0.06	0.7	0.06	-7.55828937849	-11.1185005177	0.769691369978	0.0267724125977
96.0	21190.0	46.0	1297.0	21190.0	4000000.0	1.0	3.0	1.01	1.43	1.11	0.0500000000002	6.2	0.35	0.84	0.2	6.18	0.21	2.02	1.44	0.53	AAA556.CD3.location-a.X5.Y21.tile.tissue.png	153	1	2000	153	5395633ee46c852eda3a5972c1674a90	0	0	0	0	0	0	0	0	0	0	0	0	0	/home/dhl_ec/bnelissen/Slides/CD3_manuscript/CD3_slides/AAA556.CD3.location-a/AAA556.CD3.location-a.run1	255	0.7	0.06	0.7	0.06	-6.7948886049	-11.6154633162	0.247224769773	0.0329416897583
223.0	6310.0	111.0	620.0	6310.0	1576000.0	3.0	2.0	0.49	0.58	0.74	0.02	3.14	0.22	0.29	0.0799999999999	2.36	0.0799999999999	0.75	0.56	0.19	AAA556.CD3.location-a.X5.Y22.tile.tissue.png	154	1	2000	154	5475296040b898a1a745ce867f74cd2e	0	0	0	0	0	0	0	0	0	0	0	0	0	/home/dhl_ec/bnelissen/Slides/CD3_manuscript/CD3_slides/AAA556.CD3.location-a/AAA556.CD3.location-a.run1	255	0.7	0.06	0.7	0.06	-9.05481480498	-10.3146262628	2.65297334039	0.495618241828
0.0	4900.0	0.0	468.0	4900.0	4000000.0	0.0	2.0	1.77	1.43	1.13	0.0500000000002	6.55	0.35	0.699999999999	0.21	5.35	0.13	2.05	1.46	0.54	AAA556.CD3.location-a.X5.Y3.tile.tissue.png	155	1	2000	155	f4ff03086979fcb4d12d23f62eccf7a4	0	0	0	0	0	0	0	0	0	0	0	0	0	/home/dhl_ec/bnelissen/Slides/CD3_manuscript/CD3_slides/AAA556.CD3.location-a/AAA556.CD3.location-a.run1	255	0.7	0.06	0.7	0.06	0.0	-11.9293088072	5.24920918367	0.0384385266113
0.0	2635.0	0.0	232.0	2635.0	4000000.0	0.0	1.0	0.98	0.93	1.31	0.0599999999999	6.8	0.36	0.81	0.21	5.83	0.13	1.93	1.46	0.48	AAA556.CD3.location-a.X5.Y4.tile.tissue.png	156	1	2000	156	73737e99e8f1055c9bae8745216db929	0	0	0	0	0	0	0	0	0	0	0	0	0	/home/dhl_ec/bnelissen/Slides/CD3_manuscript/CD3_slides/AAA556.CD3.location-a/AAA556.CD3.location-a.run1	255	0.7	0.06	0.7	0.06	-8.00885228272	-11.9537806417	3.30310375587	6.09104457404
0.0	5239.0	0.0	322.0	5239.0	4000000.0	0.0	1.0	0.88	1.48	1.05	0.0499999999997	6.16	0.38	0.85	0.2	5.49	0.13	1.95	1.44	0.5	AAA556.CD3.location-a.X5.Y9.tile.tissue.png	157	1	2000	157	fc7d44221e1216b506837492d1a2be51	0	0	0	0	0	0	0	0	0	0	0	0	0	/home/dhl_ec/bnelissen/Slides/CD3_manuscript/CD3_slides/AAA556.CD3.location-a/AAA556.CD3.location-a.run1	255	0.7	0.06	0.7	0.06	0.0	-12.0941455963	0.811618316353	6.4990956832
0.0	980655.0	0.0	6344.0	980655.0	4000000.0	0.0	1.0	0.92	1.03	1.16	0.12	6.5	0.37	0.920000000001	0.17	7.04	0.17	2.0	1.43	0.47	AAA556.CD3.location-a.X6.Y1.tile.tissue.png	158	1	2000	158	2aaa57f961c2e181b83612bb47d7b368	0	0	0	0	0	0	0	0	0	0	0	0	0	/home/dhl_ec/bnelissen/Slides/CD3_manuscript/CD3_slides/AAA556.CD3.location-a/AAA556.CD3.location-a.run1	255	0.7	0.06	0.7	0.06	-7.79749020781	-11.3428240688	0.972041021828	2.36181185547
0.0	2704.0	0.0	228.0	2704.0	4000000.0	0.0	1.0	1.15	1.18	1.04	0.0599999999999	6.18	0.52	0.93	0.22	5.86	0.12	1.94	1.44	0.6	AAA556.CD3.location-a.X6.Y14.tile.tissue.png	159	1	2000	159	ddf0700ff337b8bf0d5500667e2fa197	0	0	0	0	0	0	0	0	0	0	0	0	0	/home/dhl_ec/bnelissen/Slides/CD3_manuscript/CD3_slides/AAA556.CD3.location-a/AAA556.CD3.location-a.run1	255	0.7	0.06	0.7	0.06	-7.46776396847	-12.2927246259	3.63263250278	2.65277036896
0.0	5754.0	0.0	368.0	5754.0	4000000.0	0.0	1.0	0.86	1.08	1.06	0.0499999999997	6.28	0.35	0.79	0.21	6.71	0.13	1.94	1.43	0.52	AAA556.CD3.location-a.X6.Y15.tile.tissue.png	160	1	2000	160	528c0fcb55b8b326e51b1f9b0daf4477	0	0	0	0	0	0	0	0	0	0	0	0	0	/home/dhl_ec/bnelissen/Slides/CD3_manuscript/CD3_slides/AAA556.CD3.location-a/AAA556.CD3.location-a.run1	255	0.7	0.06	0.7	0.06	-8.20380093461	-11.9660053375	3.00514107057	5.30784116687
0.0	0.0	0.0	0.0	0.0	4000000.0	0.0	0.0	1.83	1.25	1.11	0.0599999999999	5.96	0.29	0.71	0.21	4.55	0.13	1.93	1.46	0.5	AAA556.CD3.location-a.X6.Y16.tile.tissue.png	161	1	2000	161	406c795d78168d55a5d708c39d7586bc	0	0	0	0	0	0	0	0	0	0	0	0	0	/home/dhl_ec/bnelissen/Slides/CD3_manuscript/CD3_slides/AAA556.CD3.location-a/AAA556.CD3.location-a.run1	255	1.0	0.06	1.0	0.06	0.0	-9.31593039226	0.0	0.0287817277069
0.0	5860.0	0.0	528.0	5860.0	4000000.0	0.0	2.0	0.97	1.05	1.06	0.0599999999999	6.33	0.35	0.75	0.2	5.46	0.13	2.05	1.47	0.52	AAA556.CD3.location-a.X6.Y17.tile.tissue.png	162	1	2000	162	557bc161e483d0783b16f7408dfc7d17	0	0	0	0	0	0	0	0	0	0	0	0	0	/home/dhl_ec/bnelissen/Slides/CD3_manuscript/CD3_slides/AAA556.CD3.location-a/AAA556.CD3.location-a.run1	255	0.7	0.06	0.7	0.06	0.0	-10.6181467499	0.965248956778	7.64188450952
0.0	0.0	0.0	0.0	0.0	4000000.0	0.0	0.0	0.93	0.87	1.05	0.0499999999997	5.85	0.27	0.81	0.2	4.34	0.12	1.9	1.46	0.52	AAA556.CD3.location-a.X6.Y18.tile.tissue.png	163	1	2000	163	3b553f6ee5237a8998e35da54a092c82	0	0	0	0	0	0	0	0	0	0	0	0	0	/home/dhl_ec/bnelissen/Slides/CD3_manuscript/CD3_slides/AAA556.CD3.location-a/AAA556.CD3.location-a.run1	255	1.0	0.06	1.0	0.06	0.0	-10.9133504757	0.0	10.5189147231
0.0	6795.0	0.0	641.0	6795.0	4000000.0	0.0	2.0	0.93	1.09	1.27	0.0499999999997	6.32	0.35	0.79	0.2	5.46	0.13	1.94	1.46	0.48	AAA556.CD3.location-a.X6.Y19.tile.tissue.png	164	1	2000	164	ac8ed92695e4fa65292ee550d6064523	0	0	0	0	0	0	0	0	0	0	0	0	0	/home/dhl_ec/bnelissen/Slides/CD3_manuscript/CD3_slides/AAA556.CD3.location-a/AAA556.CD3.location-a.run1	255	0.7	0.06	0.7	0.06	0.0	-10.6750345367	0.113963900602	10.3780032597
0.0	98743.0	0.0	2954.0	98743.0	4000000.0	0.0	6.0	0.95	1.3	1.14	0.0499999999997	6.95	0.36	0.7	0.21	5.83	0.14	1.97	1.44	0.55	AAA556.CD3.location-a.X6.Y2.tile.tissue.png	165	1	2000	165	6b8c558188453f7b03426b5edb1d707f	0	0	0	0	0	0	0	0	0	0	0	0	0	/home/dhl_ec/bnelissen/Slides/CD3_manuscript/CD3_slides/AAA556.CD3.location-a/AAA556.CD3.location-a.run1	255	0.7	0.06	0.7	0.06	-8.4207788956	-12.0078903136	1.20241328947	0.187372751953
0.0	1672.0	0.0	182.0	1672.0	4000000.0	0.0	1.0	0.86	0.93	1.06	0.0599999999999	6.21	0.36	0.8	0.21	5.77	0.13	1.93	1.43	0.51	AAA556.CD3.location-a.X6.Y20.tile.tissue.png	166	1	2000	166	f2c7565e820cca66e392b6bd181740ec	0	0	0	0	0	0	0	0	0	0	0	0	0	/home/dhl_ec/bnelissen/Slides/CD3_manuscript/CD3_slides/AAA556.CD3.location-a/AAA556.CD3.location-a.run1	255	0.7	0.06	0.7	0.06	-6.44223120532	-11.1094417695	1.71753731865	7.78093633194
0.0	63347.0	0.0	3135.0	63347.0	4000000.0	0.0	5.0	0.9	1.58	1.04	0.0599999999999	6.18	0.36	0.73	0.2	5.54	0.13	2.03	1.47	0.51	AAA556.CD3.location-a.X6.Y21.tile.tissue.png	167	1	2000	167	e3177403f81917035f2cdda473c1b4cc	0	0	0	0	0	0	0	0	0	0	0	0	0	/home/dhl_ec/bnelissen/Slides/CD3_manuscript/CD3_slides/AAA556.CD3.location-a/AAA556.CD3.location-a.run1	255	0.7	0.06	0.7	0.06	0.0	-9.78788131919	0.249408500378	3.6072424032
0.0	40865.0	0.0	1686.0	40865.0	1576000.0	0.0	2.0	0.75	0.8	0.43	0.02	2.62	0.14	0.27	0.0700000000002	2.04	0.0599999999999	0.8	0.57	0.16	AAA556.CD3.location-a.X6.Y22.tile.tissue.png	168	1	2000	168	83cab26a4ced91a67cb98aba1b4580c2	0	0	0	0	0	0	0	0	0	0	0	0	0	/home/dhl_ec/bnelissen/Slides/CD3_manuscript/CD3_slides/AAA556.CD3.location-a/AAA556.CD3.location-a.run1	255	0.7	0.06	0.7	0.06	0.0	-8.74972076438	0.0805711797324	0.782502595466
0.0	17812.0	0.0	976.0	17812.0	4000000.0	0.0	3.0	0.93	1.21	1.05	0.0500000000002	6.27	0.35	0.72	0.2	5.54	0.13	2.0	1.48	1.08	AAA556.CD3.location-a.X6.Y3.tile.tissue.png	169	1	2000	169	0c098eccaa33c7c6f6b0f84080e72c0d	0	0	0	0	0	0	0	0	0	0	0	0	0	/home/dhl_ec/bnelissen/Slides/CD3_manuscript/CD3_slides/AAA556.CD3.location-a/AAA556.CD3.location-a.run1	255	0.7	0.06	0.7	0.06	0.0	-12.5360771082	0.42186987376	0.0369515569458
0.0	3539.0	0.0	270.0	3539.0	4000000.0	0.0	1.0	0.940000000001	1.19	1.09	0.0599999999999	6.29	0.36	0.74	0.2	5.72	0.12	1.96	1.46	0.47	AAA556.CD3.location-a.X6.Y4.tile.tissue.png	170	1	2000	170	dece8ed2297a4b3d1e8a4effb1142ec1	0	0	0	0	0	0	0	0	0	0	0	0	0	/home/dhl_ec/bnelissen/Slides/CD3_manuscript/CD3_slides/AAA556.CD3.location-a/AAA556.CD3.location-a.run1	255	0.7	0.06	0.7	0.06	0.0	-10.5946416304	1.59128444873	4.55691730151
0.0	0.0	0.0	0.0	0.0	4000000.0	0.0	0.0	1.12	0.81	1.1	0.0599999999999	5.29	0.29	0.88	0.21	4.82	0.12	1.88	1.42	0.5	AAA556.CD3.location-a.X6.Y5.tile.tissue.png	171	1	2000	171	93cb73e52aaa35c9eed9bbbc8979619b	0	0	0	0	0	0	0	0	0	0	0	0	0	/home/dhl_ec/bnelissen/Slides/CD3_manuscript/CD3_slides/AAA556.CD3.location-a/AAA556.CD3.location-a.run1	255	1.0	0.06	1.0	0.06	0.0	0.0	0.0	1.466646875
2702.0	1245564.0	1166.0	11022.0	1245564.0	4000000.0	27.0	5.0	1.42	1.52	1.05	0.0500000000002	6.62	0.37	0.81	0.16	7.22	0.25	2.04	1.43	0.75	AAA556.CD3.location-a.X7.Y1.tile.tissue.png	172	1	2000	172	a33ec68b9bc9ac673cfb94c5bf7ae29e	0	0	0	0	0	0	0	0	0	0	0	0	0	/home/dhl_ec/bnelissen/Slides/CD3_manuscript/CD3_slides/AAA556.CD3.location-a/AAA556.CD3.location-a.run1	255	0.7	0.06	0.7	0.06	-8.40368216075	-12.0316917954	1.34237646548	1.939535375
0.0	3421.0	0.0	341.0	3421.0	4000000.0	0.0	1.0	0.78	0.820000000001	1.1	0.0599999999999	7.11	0.35	0.83	0.21	5.37	0.13	1.99	1.43	0.51	AAA556.CD3.location-a.X7.Y16.tile.tissue.png	173	1	2000	173	f2ef8b8a71ffacd687add312fd850423	0	0	0	0	0	0	0	0	0	0	0	0	0	/home/dhl_ec/bnelissen/Slides/CD3_manuscript/CD3_slides/AAA556.CD3.location-a/AAA556.CD3.location-a.run1	255	0.7	0.06	0.7	0.06	0.0	-12.2460872736	4.53545427141	3.9256058313
4544.0	2143273.0	1829.0	11589.0	2143273.0	4000000.0	38.0	11.0	1.55	1.73	1.05	0.0500000000002	6.26	0.36	0.71	0.13	7.69	0.28	2.1	1.43	0.57	AAA556.CD3.location-a.X7.Y2.tile.tissue.png	174	1	2000	174	30470fef219567be6f66ded07103ba7e	0	0	0	0	0	0	0	0	0	0	0	0	0	/home/dhl_ec/bnelissen/Slides/CD3_manuscript/CD3_slides/AAA556.CD3.location-a/AAA556.CD3.location-a.run1	255	0.7	0.06	0.7	0.06	-8.09658204133	-11.343996235	0.778077601848	0.148320509766
0.0	0.0	0.0	0.0	0.0	4000000.0	0.0	0.0	0.97	1.14	1.05	0.0599999999999	5.81	0.27	0.83	0.21	4.27	0.12	1.87	1.45	0.48	AAA556.CD3.location-a.X7.Y21.tile.tissue.png	175	1	2000	175	34dc0d219051e47b5ebf94f09dfe00aa	0	0	0	0	0	0	0	0	0	0	0	0	0	/home/dhl_ec/bnelissen/Slides/CD3_manuscript/CD3_slides/AAA556.CD3.location-a/AAA556.CD3.location-a.run1	255	1.0	0.06	1.0	0.06	0.0	-10.6685048351	0.0	4.09826644949
179.0	53006.0	93.0	2008.0	53006.0	1576000.0	2.0	3.0	0.85	0.57	0.46	0.02	3.14	0.14	0.28	0.0800000000004	2.41	0.0900000000001	0.81	0.56	0.16	AAA556.CD3.location-a.X7.Y22.tile.tissue.png	176	1	2000	176	00917f68927f4625b20a05be6a715131	0	0	0	0	0	0	0	0	0	0	0	0	0	/home/dhl_ec/bnelissen/Slides/CD3_manuscript/CD3_slides/AAA556.CD3.location-a/AAA556.CD3.location-a.run1	255	0.7	0.06	0.7	0.06	-7.48281183821	-10.1129938879	0.306738983864	4.00939410648
7315.0	1215206.0	2607.0	8758.0	1215206.0	4000000.0	49.0	7.0	1.24	1.31	1.05	0.0499999999997	6.55	0.35	0.73	0.16	7.11	0.24	2.1	1.47	1.02	AAA556.CD3.location-a.X7.Y3.tile.tissue.png	177	1	2000	177	48021b60be5a03ff95bf56db54454645	0	0	0	0	0	0	0	0	0	0	0	0	0	/home/dhl_ec/bnelissen/Slides/CD3_manuscript/CD3_slides/AAA556.CD3.location-a/AAA556.CD3.location-a.run1	255	0.7	0.06	0.7	0.06	-8.46543395895	-11.8445703362	0.874532984678	0.098618109375
5300.0	1983574.0	2519.0	11091.0	1983574.0	4000000.0	47.0	3.0	1.05	1.12	1.17	0.0600000000004	7.66	0.37	0.719999999999	0.13	7.69	0.28	2.1	1.45	0.56	AAA556.CD3.location-a.X7.Y4.tile.tissue.png	178	1	2000	178	7ba876de46d30c504e6e06af4fab7cfc	0	0	0	0	0	0	0	0	0	0	0	0	0	/home/dhl_ec/bnelissen/Slides/CD3_manuscript/CD3_slides/AAA556.CD3.location-a/AAA556.CD3.location-a.run1	255	0.7	0.06	0.7	0.06	-8.11658329315	-11.5894321503	0.735380909967	0.121029033203
3634.0	84342.0	1400.0	3088.0	84342.0	4000000.0	27.0	5.0	1.36	1.04	1.1	0.0500000000002	6.83	0.360000000001	0.79	0.21	6.27	0.200000000001	2.02	1.45	0.469999999999	AAA556.CD3.location-a.X7.Y5.tile.tissue.png	179	1	2000	179	8ed6659f26f5c4842494fb56ead25d15	0	0	0	0	0	0	0	0	0	0	0	0	0	/home/dhl_ec/bnelissen/Slides/CD3_manuscript/CD3_slides/AAA556.CD3.location-a/AAA556.CD3.location-a.run1	255	0.7	0.06	0.7	0.06	-8.86199690025	-12.2205117898	2.50310063865	4.55187036914
3047.0	888727.0	1370.0	12804.0	888727.0	4000000.0	29.0	7.0	1.04	1.07	1.07	0.0599999999995	7.32	0.36	0.78	0.17	6.79	0.23	2.05	1.43	0.490000000001	AAA556.CD3.location-a.X8.Y1.tile.tissue.png	180	1	2000	180	7c5e8ac6529913cce8ebf9c32e8dfc1d	0	0	0	0	0	0	0	0	0	0	0	0	0	/home/dhl_ec/bnelissen/Slides/CD3_manuscript/CD3_slides/AAA556.CD3.location-a/AAA556.CD3.location-a.run1	255	0.7	0.06	0.7	0.06	-8.42657784222	-12.5992891527	1.84212482381	3.32573928125
13489.0	2368419.0	4451.0	14863.0	2368419.0	4000000.0	80.0	10.0	1.14	1.39	1.07	0.0500000000002	6.3	0.36	0.7	0.12	8.11	0.29	2.15	1.45	0.58	AAA556.CD3.location-a.X8.Y2.tile.tissue.png	181	1	2000	181	29f64a7c651b48f6b94c575b15a1217f	0	0	0	0	0	0	0	0	0	0	0	0	0	/home/dhl_ec/bnelissen/Slides/CD3_manuscript/CD3_slides/AAA556.CD3.location-a/AAA556.CD3.location-a.run1	255	0.7	0.06	0.7	0.06	-8.33111388502	-11.6816550938	1.14590669803	0.211743949219
6297.0	2967941.0	2782.0	10863.0	2967941.0	4000000.0	59.0	7.0	1.78	1.57	1.06	0.0500000000002	6.31	0.47	0.740000000001	0.0900000000001	8.41	0.299999999999	2.13	1.43	0.530000000001	AAA556.CD3.location-a.X8.Y3.tile.tissue.png	182	1	2000	182	a549d52caa1e0b728b8b2476f59915ee	0	0	0	0	0	0	0	0	0	0	0	0	0	/home/dhl_ec/bnelissen/Slides/CD3_manuscript/CD3_slides/AAA556.CD3.location-a/AAA556.CD3.location-a.run1	255	0.7	0.06	0.7	0.06	-8.04947292691	-11.011118143	0.451337238465	0.0913485239258
3528.0	3956331.0	1322.0	8626.0	3956331.0	4000000.0	29.0	1.0	0.99	1.14	1.08	0.0500000000002	6.07	0.36	0.73	0.0500000000002	9.18	0.349999999999	2.11	1.45	0.67	AAA556.CD3.location-a.X8.Y4.tile.tissue.png	183	1	2000	183	51458851fb3b57aa7db7a075ca1ac022	0	0	0	0	0	0	0	0	0	0	0	0	0	/home/dhl_ec/bnelissen/Slides/CD3_manuscript/CD3_slides/AAA556.CD3.location-a/AAA556.CD3.location-a.run1	255	0.7	0.0707697065822	0.7	0.0707697065822	-7.86458742469	-10.5433673004	0.246879637355	0.0380747752686
139326.0	3641602.0	57506.0	11188.0	3641602.0	4000000.0	1083.0	1.0	1.31	1.38	1.14	0.0599999999995	7.77	0.35	0.71	0.0699999999997	10.3	0.360000000001	2.13	1.45	0.53	AAA556.CD3.location-a.X8.Y5.tile.tissue.png	184	1	2000	184	4cb82d57eb744121c7b009e8e7e5cdc7	0	0	0	0	0	0	0	0	0	0	0	0	0	/home/dhl_ec/bnelissen/Slides/CD3_manuscript/CD3_slides/AAA556.CD3.location-a/AAA556.CD3.location-a.run1	255	0.7	0.0760991656965	0.7	0.0760991656965	-8.83761852269	-10.9567089349	1.36496403868	0.5676150625
6001.0	257124.0	2182.0	5939.0	257124.0	4000000.0	42.0	5.0	0.89	1.52	1.04	0.0500000000002	6.3	0.360000000001	0.820000000001	0.2	6.39	0.21	2.01	1.46	0.45	AAA556.CD3.location-a.X8.Y6.tile.tissue.png	185	1	2000	185	6459a81962a41e892df53a19195eacba	0	0	0	0	0	0	0	0	0	0	0	0	0	/home/dhl_ec/bnelissen/Slides/CD3_manuscript/CD3_slides/AAA556.CD3.location-a/AAA556.CD3.location-a.run1	255	0.7	0.06	0.7	0.06	-8.79749538308	-12.4190642406	1.73646437561	2.17297527344
703.0	145780.0	315.0	2868.0	145780.0	4000000.0	7.0	2.0	1.25	0.93	1.16	0.0600000000004	6.43	0.36	0.83	0.2	6.38	0.2	2.02	1.46	0.599999999999	AAA556.CD3.location-a.X9.Y1.tile.tissue.png	186	1	2000	186	48e2b9009a6eb4789a2b224a11e05bb9	0	0	0	0	0	0	0	0	0	0	0	0	0	/home/dhl_ec/bnelissen/Slides/CD3_manuscript/CD3_slides/AAA556.CD3.location-a/AAA556.CD3.location-a.run1	255	0.7	0.06	0.7	0.06	-8.23948607175	-12.3859811611	2.03250426981	2.10925882813
477.0	423415.0	219.0	5182.0	423415.0	4000000.0	4.0	5.0	0.99	1.27	1.09	0.0600000000004	6.38	0.349999999999	0.7	0.200000000001	6.6	0.23	2.1	1.49	0.55	AAA556.CD3.location-a.X9.Y2.tile.tissue.png	187	1	2000	187	8a233998f2c6b0bb0804ef03fec1c05c	0	0	0	0	0	0	0	0	0	0	0	0	0	/home/dhl_ec/bnelissen/Slides/CD3_manuscript/CD3_slides/AAA556.CD3.location-a/AAA556.CD3.location-a.run1	255	0.7	0.06	0.7	0.06	-8.4827057675	-9.31689980893	1.08493374216	0.513756398437
36675.0	3015189.0	17144.0	8860.0	3015189.0	4000000.0	380.0	2.0	1.27	1.1	1.09	0.0499999999993	6.24	0.360000000001	0.72	0.0900000000001	9.18	0.46	2.29	1.44	0.54	AAA556.CD3.location-a.X9.Y3.tile.tissue.png	188	1	2000	188	4e5461ff8dfde45ec2531f56181477dd	0	0	0	0	0	0	0	0	0	0	0	0	0	/home/dhl_ec/bnelissen/Slides/CD3_manuscript/CD3_slides/AAA556.CD3.location-a/AAA556.CD3.location-a.run1	255	0.7	0.06	0.7	0.06	-8.46191241612	-11.3957942327	0.579937055321	0.0992982041016
27403.0	3992469.0	11397.0	8006.0	3992469.0	4000000.0	245.0	1.0	1.11	1.09	1.05	0.04	6.06	0.349999999999	0.719999999999	0.0599999999995	9.4	0.36	2.09	1.46	0.570000000001	AAA556.CD3.location-a.X9.Y4.tile.tissue.png	189	1	2000	189	9cabcb150c01a895ee65630fbdc05f16	0	0	0	0	0	0	0	0	0	0	0	0	0	/home/dhl_ec/bnelissen/Slides/CD3_manuscript/CD3_slides/AAA556.CD3.location-a/AAA556.CD3.location-a.run1	255	0.7	0.0747046529685	0.7	0.0747046529685	-8.69759896497	-11.2860852155	0.520300597728	0.089944887558
92401.0	3999463.0	34617.0	8088.0	3999463.0	4000000.0	670.0	1.0	1.03	1.18	1.07	0.04	6.53	0.35	0.729999999999	0.0599999999995	10.35	0.55	2.57	1.43	0.57	AAA556.CD3.location-a.X9.Y5.tile.tissue.png	190	1	2000	190	cc80e2dd387a2c4c67f356b344d5befb	0	0	0	0	0	0	0	0	0	0	0	0	0	/home/dhl_ec/bnelissen/Slides/CD3_manuscript/CD3_slides/AAA556.CD3.location-a/AAA556.CD3.location-a.run1	255	0.7	0.0854084351481	0.7	0.0854084351481	-8.78133416111	-12.4647013402	0.76290712716	0.18769849353
26789.0	2001624.0	10181.0	21390.0	2001624.0	4000000.0	202.0	15.0	1.02	1.32	1.09	0.0500000000002	6.27	0.37	0.73	0.13	7.92	0.3	2.11	1.42	0.58	AAA556.CD3.location-a.X9.Y6.tile.tissue.png	191	1	2000	191	ffebd4282dce2dbf8ac0cfc4416e4567	0	0	0	0	0	0	0	0	0	0	0	0	0	/home/dhl_ec/bnelissen/Slides/CD3_manuscript/CD3_slides/AAA556.CD3.location-a/AAA556.CD3.location-a.run1	255	0.7	0.06	0.7	0.06	-8.53854072552	-9.88725752551	1.42717715158	1.6062548125
87.0	5081.0	43.0	532.0	5081.0	4000000.0	1.0	2.0	1.14	1.51	1.08	0.0599999999995	6.04	0.35	0.83	0.2	6.14	0.200000000001	1.96	1.44	0.91	AAA556.CD3.location-a.X9.Y7.tile.tissue.png	192	1	2000	192	96f96ff0a31d1012e991e33747439f33	0	0	0	0	0	0	0	0	0	0	0	0	0	/home/dhl_ec/bnelissen/Slides/CD3_manuscript/CD3_slides/AAA556.CD3.location-a/AAA556.CD3.location-a.run1	255	0.7	0.06	0.7	0.06	-8.16577181814	-11.5032496151	0.924539092194	5.60670895517
[truncated: 2 more columns]
