# Supplementary material for: SlideToolkit: An Assistive Toolset for the Histological Quantification of Whole Slide Images
Source: PLoS One. 2014 Nov 5;9(11):e110289. doi: 10.1371/journal.pone.0110289 (PMC4220929; doi:10.1371/journal.pone.0110289)
Supplement: RawData S1 — ICC and BlandAltman plot - measurements and r-script.zip. Measurements of Run1 and Run2, including the code for the calculation of the intraclass correlation coefficient (ICC) and the code for the Bland and Altman plot. (ZIP) [file pone.0110289.s003.zip › cellprofiler.measurements/run1.7fda4d39d6a27b0165b9e1a2960dd431.DefaultOUT_Image.csv]

AreaOccupied_AreaOccupied_DAB_Nuclei	AreaOccupied_AreaOccupied_Tissue	AreaOccupied_Perimeter_DAB_Nuclei	AreaOccupied_Perimeter_Tissue	AreaOccupied_TotalArea_DAB_Nuclei	AreaOccupied_TotalArea_Tissue	Count_DAB_Nuclei	Count_Tissue	ExecutionTime_01LoadImages	ExecutionTime_02ColorToGray	ExecutionTime_03Smooth	ExecutionTime_04ImageMath	ExecutionTime_05IdentifyPrimaryObjects	ExecutionTime_06MeasureImageAreaOccupied	ExecutionTime_07UnmixColors	ExecutionTime_08MaskImage	ExecutionTime_09IdentifyPrimaryObjects	ExecutionTime_10MeasureImageAreaOccupied	ExecutionTime_11OverlayOutlines	ExecutionTime_12OverlayOutlines	ExecutionTime_13SaveImages	FileName_Original	Group_Index	Group_Number	Height_Original	ImageNumber	MD5Digest_Original	ModuleError_01LoadImages	ModuleError_02ColorToGray	ModuleError_03Smooth	ModuleError_04ImageMath	ModuleError_05IdentifyPrimaryObjects	ModuleError_06MeasureImageAreaOccupied	ModuleError_07UnmixColors	ModuleError_08MaskImage	ModuleError_09IdentifyPrimaryObjects	ModuleError_10MeasureImageAreaOccupied	ModuleError_11OverlayOutlines	ModuleError_12OverlayOutlines	ModuleError_13SaveImages	PathName_Original	Scaling_Original	Threshold_FinalThreshold_DAB_Nuclei	Threshold_FinalThreshold_Tissue	Threshold_OrigThreshold_DAB_Nuclei	Threshold_OrigThreshold_Tissue	Threshold_SumOfEntropies_DAB_Nuclei	Threshold_SumOfEntropies_Tissue	Threshold_WeightedVariance_DAB_Nuclei	Threshold_WeightedVariance_Tissue
128.0	842812.0	69.0	53202.0	842812.0	4000000.0	2.0	76.0	3.76	2.71	1.8	0.08	7.0	0.39	0.75	0.18	7.42	0.24	2.32	1.52	1.55	AAA240.CD3.X0.Y10.tile.tissue.png	1	1	2000	1	bf2d2b01cd7b0ce1f6d1dbedb5b2bc66	0	0	0	0	0	0	0	0	0	0	0	0	0	/home/dhl_ec/bnelissen/Slides/CD3_manuscript/CD3_slides/AAA240.CD3/AAA240.CD3.run1	255	0.7	0.06	0.7	0.06	-9.32826329617	-11.0722610647	1.74422981435	2.05921968164
108.0	1191637.0	66.0	43972.0	1191637.0	4000000.0	2.0	29.0	1.48	1.74	1.25	0.08	6.82	0.39	0.78	0.19	7.83	0.26	2.29	1.53	0.84	AAA240.CD3.X0.Y11.tile.tissue.png	2	1	2000	2	713cd6cefed8df8e52d14b27085d0d48	0	0	0	0	0	0	0	0	0	0	0	0	0	/home/dhl_ec/bnelissen/Slides/CD3_manuscript/CD3_slides/AAA240.CD3/AAA240.CD3.run1	255	0.7	0.06	0.7	0.06	-9.28226103978	-11.4598512003	1.43444446006	3.01390671094
1023.0	368736.0	227.0	21903.0	368736.0	4000000.0	5.0	30.0	3.09	2.68	1.15	0.06	7.1	0.41	0.84	0.22	7.19	0.23	2.28	1.54	0.49	AAA240.CD3.X0.Y12.tile.tissue.png	3	1	2000	3	e94fd545a5b1aa91200ce13d37d4e6ed	0	0	0	0	0	0	0	0	0	0	0	0	0	/home/dhl_ec/bnelissen/Slides/CD3_manuscript/CD3_slides/AAA240.CD3/AAA240.CD3.run1	255	0.7	0.06	0.7	0.06	-8.37195622776	-11.0269975679	0.650614104957	1.76700292578
0.0	13355.0	0.0	1078.0	13355.0	4000000.0	0.0	1.0	2.67	1.97	1.18	0.06	6.56	0.37	0.89	0.22	5.75	0.13	2.09	1.53	0.41	AAA240.CD3.X0.Y13.tile.tissue.png	4	1	2000	4	a04ab030251afa6c59223081b8229789	0	0	0	0	0	0	0	0	0	0	0	0	0	/home/dhl_ec/bnelissen/Slides/CD3_manuscript/CD3_slides/AAA240.CD3/AAA240.CD3.run1	255	0.7	0.06	0.7	0.06	0.0	-10.9489044373	0.393051891263	1.95208089951
0.0	291841.0	0.0	14433.0	291841.0	4000000.0	0.0	21.0	1.07	2.48	1.12	0.06	7.79	0.39	0.85	0.22	6.83	0.15	2.21	1.55	0.46	AAA240.CD3.X0.Y9.tile.tissue.png	5	1	2000	5	96c4f561fccbadd0338cb7c16e635341	0	0	0	0	0	0	0	0	0	0	0	0	0	/home/dhl_ec/bnelissen/Slides/CD3_manuscript/CD3_slides/AAA240.CD3/AAA240.CD3.run1	255	0.7	0.06	0.7	0.06	-9.29281130314	-12.0603868905	2.82610169758	3.55198691113
27656.0	2233681.0	12365.0	69344.0	2233681.0	4000000.0	275.0	68.0	3.49	2.59	1.17	0.05	7.6	0.42	0.75	0.14	8.94	0.42	2.45	2.05	0.57	AAA240.CD3.X1.Y10.tile.tissue.png	6	1	2000	6	f3423e53193b1740066205b69a57c4ee	0	0	0	0	0	0	0	0	0	0	0	0	0	/home/dhl_ec/bnelissen/Slides/CD3_manuscript/CD3_slides/AAA240.CD3/AAA240.CD3.run1	255	0.7	0.06	0.7	0.06	-9.67458217581	-11.4266421389	1.95909529793	0.234825414062
18840.0	2961234.0	8055.0	52173.0	2961234.0	4000000.0	174.0	46.0	0.86	1.34	1.22	0.06	7.47	0.41	0.76	0.1	9.42	0.43	2.58	1.57	0.49	AAA240.CD3.X1.Y11.tile.tissue.png	7	1	2000	7	cdcf40ce63b4805fdc76bf8aeb50975b	0	0	0	0	0	0	0	0	0	0	0	0	0	/home/dhl_ec/bnelissen/Slides/CD3_manuscript/CD3_slides/AAA240.CD3/AAA240.CD3.run1	255	0.7	0.06	0.7	0.06	-9.34657001331	-10.5525347396	1.36314702097	0.235756046875
5481.0	3538199.0	2412.0	30690.0	3538199.0	4000000.0	54.0	13.0	1.31	1.78	1.14	0.05	6.61	0.39	0.75	0.08	9.9	0.38	2.3	1.54	0.55	AAA240.CD3.X1.Y12.tile.tissue.png	8	1	2000	8	043ee1671dab8682b865754afa220ec3	0	0	0	0	0	0	0	0	0	0	0	0	0	/home/dhl_ec/bnelissen/Slides/CD3_manuscript/CD3_slides/AAA240.CD3/AAA240.CD3.run1	255	0.7	0.06	0.7	0.06	-9.29253127415	-11.1704142089	1.34750902102	0.298014320313
0.0	1125964.0	0.0	13684.0	1125964.0	4000000.0	0.0	5.0	1.22	2.57	1.18	0.06	6.89	0.37	0.77	0.17	7.14	0.18	2.25	1.59	0.4	AAA240.CD3.X1.Y13.tile.tissue.png	9	1	2000	9	0307449011e447a1cb6f024d5e04cf15	0	0	0	0	0	0	0	0	0	0	0	0	0	/home/dhl_ec/bnelissen/Slides/CD3_manuscript/CD3_slides/AAA240.CD3/AAA240.CD3.run1	255	0.7	0.06	0.7	0.06	-8.51273365767	-11.4745462975	0.915022545973	1.55579703516
0.0	515085.0	0.0	13077.0	515085.0	4000000.0	0.0	10.0	0.94	2.04	1.13	0.05	7.57	0.37	0.84	0.19	6.77	0.15	2.26	1.64	0.43	AAA240.CD3.X1.Y14.tile.tissue.png	10	1	2000	10	db9f408f9a04a8d5585739a7880e47b9	0	0	0	0	0	0	0	0	0	0	0	0	0	/home/dhl_ec/bnelissen/Slides/CD3_manuscript/CD3_slides/AAA240.CD3/AAA240.CD3.run1	255	0.7	0.06	0.7	0.06	-7.92154807209	-11.6002921508	0.772928245525	3.08486670703
239.0	342810.0	137.0	19148.0	342810.0	4000000.0	3.0	19.0	2.18	2.05	1.15	0.06	7.64	0.38	0.81	0.2	7.05	0.22	2.14	1.51	0.41	AAA240.CD3.X1.Y9.tile.tissue.png	11	1	2000	11	50dd51b8f906b9487765d0073a70351d	0	0	0	0	0	0	0	0	0	0	0	0	0	/home/dhl_ec/bnelissen/Slides/CD3_manuscript/CD3_slides/AAA240.CD3/AAA240.CD3.run1	255	0.7	0.06	0.7	0.06	-9.42648456602	-12.2016578771	2.21551541187	3.26461749414
3661.0	693131.0	1604.0	20492.0	693131.0	4000000.0	37.0	10.0	2.81	2.58	1.13	0.06	7.49	0.4	0.84	0.2	7.62	0.25	2.3	1.57	0.41	AAA240.CD3.X10.Y3.tile.tissue.png	12	1	2000	12	5c523d09611b54b868e5709b5838e28c	0	0	0	0	0	0	0	0	0	0	0	0	0	/home/dhl_ec/bnelissen/Slides/CD3_manuscript/CD3_slides/AAA240.CD3/AAA240.CD3.run1	255	0.7	0.06	0.7	0.06	-10.0670459421	-12.0259044624	3.35722181089	2.43597737891
3703.0	2345457.0	1685.0	93438.0	2345457.0	4000000.0	38.0	86.0	1.95	2.59	1.13	0.05	6.5	0.41	0.75	0.13	8.43	0.3	2.42	1.55	0.56	AAA240.CD3.X10.Y4.tile.tissue.png	13	1	2000	13	c7b950b029b3de71d6724cee8d30e35d	0	0	0	0	0	0	0	0	0	0	0	0	0	/home/dhl_ec/bnelissen/Slides/CD3_manuscript/CD3_slides/AAA240.CD3/AAA240.CD3.run1	255	0.7	0.06	0.7	0.06	-9.78542475891	-11.0344836515	2.28920114802	0.175132621094
1642.0	2300722.0	704.0	85281.0	2300722.0	4000000.0	15.0	69.0	2.39	1.71	1.16	0.05	6.65	0.41	0.75	0.12	8.46	0.3	2.39	1.54	0.45	AAA240.CD3.X10.Y5.tile.tissue.png	14	1	2000	14	64386f542686abaad7ae7181693c267b	0	0	0	0	0	0	0	0	0	0	0	0	0	/home/dhl_ec/bnelissen/Slides/CD3_manuscript/CD3_slides/AAA240.CD3/AAA240.CD3.run1	255	0.7	0.06	0.7	0.06	-9.58036262274	-11.0483230319	1.78463843998	0.348363117188
793.0	2741448.0	387.0	57329.0	2741448.0	4000000.0	9.0	34.0	3.32	2.26	1.13	0.05	6.62	0.39	0.75	0.1	9.03	0.33	2.38	1.52	0.45	AAA240.CD3.X10.Y6.tile.tissue.png	15	1	2000	15	5a3a632ead3ef53f56a7b0a6181cd88b	0	0	0	0	0	0	0	0	0	0	0	0	0	/home/dhl_ec/bnelissen/Slides/CD3_manuscript/CD3_slides/AAA240.CD3/AAA240.CD3.run1	255	0.7	0.06	0.7	0.06	-9.71905208677	-11.3814432044	2.75365766385	0.521638496094
33658.0	2979571.0	14652.0	40160.0	2979571.0	4000000.0	289.0	27.0	2.5	2.32	1.18	0.05	7.82	0.41	0.76	0.11	9.54	0.34	2.3	1.55	0.63	AAA240.CD3.X10.Y7.tile.tissue.png	16	1	2000	16	d6954789a3e510c5c87d50ac1b3f9f74	0	0	0	0	0	0	0	0	0	0	0	0	0	/home/dhl_ec/bnelissen/Slides/CD3_manuscript/CD3_slides/AAA240.CD3/AAA240.CD3.run1	255	0.7	0.06	0.7	0.06	-9.9486563764	-12.4678202967	3.62723661062	0.6452485625
9614.0	1642431.0	4375.0	33634.0	1642431.0	4000000.0	90.0	28.0	3.25	1.26	1.18	0.05	7.1	0.4	0.75	0.15	8.21	0.28	2.27	1.53	0.62	AAA240.CD3.X10.Y8.tile.tissue.png	17	1	2000	17	58b41d6a773124fab0c1f36337eb3656	0	0	0	0	0	0	0	0	0	0	0	0	0	/home/dhl_ec/bnelissen/Slides/CD3_manuscript/CD3_slides/AAA240.CD3/AAA240.CD3.run1	255	0.7	0.06	0.7	0.06	-10.0421170267	-12.1157367079	3.78400018577	0.801134171875
0.0	394528.0	0.0	12420.0	394528.0	4000000.0	0.0	10.0	2.58	1.99	1.18	0.06	8.28	0.39	0.8	0.21	6.98	0.16	2.31	1.57	1.15	AAA240.CD3.X10.Y9.tile.tissue.png	18	1	2000	18	9f64930c0b1c7f5a87be80682e95db61	0	0	0	0	0	0	0	0	0	0	0	0	0	/home/dhl_ec/bnelissen/Slides/CD3_manuscript/CD3_slides/AAA240.CD3/AAA240.CD3.run1	255	0.7	0.06	0.7	0.06	-8.0196395825	-11.8877929549	1.86935755549	2.51689771875
0.0	100236.0	0.0	4076.0	100236.0	4000000.0	0.0	4.0	1.8	1.67	1.18	0.06	6.81	0.39	0.89	0.21	5.94	0.13	2.06	1.49	0.45	AAA240.CD3.X11.Y10.tile.tissue.png	19	1	2000	19	776bd27c11c25c74ae064ee6ad00cc6d	0	0	0	0	0	0	0	0	0	0	0	0	0	/home/dhl_ec/bnelissen/Slides/CD3_manuscript/CD3_slides/AAA240.CD3/AAA240.CD3.run1	255	0.7	0.06	0.7	0.06	0.0	-11.3067593944	1.85680746563	1.38544887842
0.0	12363.0	0.0	520.0	12363.0	4000000.0	0.0	1.0	2.02	2.05	1.17	0.0599999999999	7.12	0.38	0.89	0.24	6.04	0.14	2.27	1.69	0.68	AAA240.CD3.X11.Y3.tile.tissue.png	20	1	2000	20	3b8c2530418822e92d0929a00dfdffe6	0	0	0	0	0	0	0	0	0	0	0	0	0	/home/dhl_ec/bnelissen/Slides/CD3_manuscript/CD3_slides/AAA240.CD3/AAA240.CD3.run1	255	0.7	0.06	0.7	0.06	0.0	-11.2620689157	3.22916540281	3.34847669264
4164.0	1797317.0	1808.0	76197.0	1797317.0	4000000.0	40.0	64.0	3.7	1.83	1.16	0.05	6.71	0.4	0.75	0.14	8.23	0.28	2.4	1.58	0.68	AAA240.CD3.X11.Y4.tile.tissue.png	21	1	2000	21	6586372994e3f772531ac3b899d65cba	0	0	0	0	0	0	0	0	0	0	0	0	0	/home/dhl_ec/bnelissen/Slides/CD3_manuscript/CD3_slides/AAA240.CD3/AAA240.CD3.run1	255	0.7	0.06	0.7	0.06	-10.0964197153	-11.1836935931	3.24014324162	0.92164434375
4443.0	2891653.0	2090.0	70237.0	2891653.0	4000000.0	48.0	45.0	2.48	2.26	1.18	0.05	6.75	0.4	0.76	0.1	9.0	0.36	2.86	1.53	0.52	AAA240.CD3.X11.Y5.tile.tissue.png	22	1	2000	22	7377c8d61aa67f23244e1a4c16801579	0	0	0	0	0	0	0	0	0	0	0	0	0	/home/dhl_ec/bnelissen/Slides/CD3_manuscript/CD3_slides/AAA240.CD3/AAA240.CD3.run1	255	0.7	0.06	0.7	0.06	-9.89792549407	-10.9736718183	2.92806006042	0.267342945313
1219.0	2204354.0	585.0	63335.0	2204354.0	4000000.0	13.0	38.0	2.41	1.66	1.16	0.05	6.66	0.4	0.74	0.13	8.54	0.3	2.45	1.53	0.45	AAA240.CD3.X11.Y6.tile.tissue.png	23	1	2000	23	630d36be704ec61b39c9bf179e35ee1e	0	0	0	0	0	0	0	0	0	0	0	0	0	/home/dhl_ec/bnelissen/Slides/CD3_manuscript/CD3_slides/AAA240.CD3/AAA240.CD3.run1	255	0.7	0.06	0.7	0.06	-9.67781382468	-11.474279726	2.63026912382	0.602112601563
341.0	2332282.0	166.0	54725.0	2332282.0	4000000.0	4.0	21.0	2.74	2.21	1.24	0.0600000000001	7.05	0.41	0.74	0.13	8.56	0.31	2.35	1.54	0.64	AAA240.CD3.X11.Y7.tile.tissue.png	24	1	2000	24	ea003e2c317df152ab714764f83377e0	0	0	0	0	0	0	0	0	0	0	0	0	0	/home/dhl_ec/bnelissen/Slides/CD3_manuscript/CD3_slides/AAA240.CD3/AAA240.CD3.run1	255	0.7	0.06	0.7	0.06	-9.26344735098	-11.5607466995	1.76919805801	0.594485
502.0	1809486.0	296.0	48687.0	1809486.0	4000000.0	8.0	36.0	2.74	1.38	1.14	0.05	6.81	0.4	0.75	0.15	8.13	0.28	2.34	1.53	0.44	AAA240.CD3.X11.Y8.tile.tissue.png	25	1	2000	25	cc1258a8f12ca9c6a9760d223626592e	0	0	0	0	0	0	0	0	0	0	0	0	0	/home/dhl_ec/bnelissen/Slides/CD3_manuscript/CD3_slides/AAA240.CD3/AAA240.CD3.run1	255	0.7	0.06	0.7	0.06	-9.36045275263	-11.305013893	1.60027691348	0.918042582031
96.0	2153555.0	40.0	58135.0	2153555.0	4000000.0	1.0	36.0	2.62	2.13	1.16	0.05	6.63	0.62	0.77	0.13	8.63	0.3	2.36	1.53	0.48	AAA240.CD3.X11.Y9.tile.tissue.png	26	1	2000	26	e935ca8ea79b0f39d23a050100f0fb92	0	0	0	0	0	0	0	0	0	0	0	0	0	/home/dhl_ec/bnelissen/Slides/CD3_manuscript/CD3_slides/AAA240.CD3/AAA240.CD3.run1	255	0.7	0.06	0.7	0.06	-9.2928650833	-10.9953693046	1.45954480837	0.926701519531
0.0	1801.0	0.0	204.0	1801.0	4000000.0	0.0	1.0	2.14	1.78	1.17	0.0600000000001	7.34	0.38	0.87	0.22	6.59	0.14	2.11	1.54	0.37	AAA240.CD3.X12.Y10.tile.tissue.png	27	1	2000	27	20952393c480815fffee690c1b7a6833	0	0	0	0	0	0	0	0	0	0	0	0	0	/home/dhl_ec/bnelissen/Slides/CD3_manuscript/CD3_slides/AAA240.CD3/AAA240.CD3.run1	255	0.7	0.06	0.7	0.06	-9.03994059191	-12.210033792	8.89713622669	2.23506426251
0.0	0.0	0.0	0.0	0.0	4000000.0	0.0	0.0	2.19	1.67	1.16	0.0600000000001	6.38	0.29	0.9	0.22	4.84	0.14	2.05	1.57	0.36	AAA240.CD3.X12.Y11.tile.tissue.png	28	1	2000	28	64707806401c318385396ca2dd4fc19c	0	0	0	0	0	0	0	0	0	0	0	0	0	/home/dhl_ec/bnelissen/Slides/CD3_manuscript/CD3_slides/AAA240.CD3/AAA240.CD3.run1	255	1.0	0.06	1.0	0.06	0.0	-11.5584384525	0.0	2.07246258217
4701.0	868673.0	2225.0	31460.0	868673.0	4000000.0	48.0	24.0	0.83	1.21	1.16	0.0500000000001	7.37	0.41	0.83	0.2	7.81	0.25	2.21	1.68	0.4	AAA240.CD3.X12.Y4.tile.tissue.png	29	1	2000	29	ca9a005f2bf97ceb1d575a741178cfe8	0	0	0	0	0	0	0	0	0	0	0	0	0	/home/dhl_ec/bnelissen/Slides/CD3_manuscript/CD3_slides/AAA240.CD3/AAA240.CD3.run1	255	0.7	0.06	0.7	0.06	-9.718719938	-12.3353626487	2.06519508414	2.54456728516
9451.0	2262331.0	4122.0	79648.0	2262331.0	4000000.0	85.0	59.0	0.92	1.23	1.17	0.05	7.4	0.42	0.76	0.13	8.84	0.31	2.42	1.55	0.48	AAA240.CD3.X12.Y5.tile.tissue.png	30	1	2000	30	4593036ff976d572c6853354e50c8ab7	0	0	0	0	0	0	0	0	0	0	0	0	0	/home/dhl_ec/bnelissen/Slides/CD3_manuscript/CD3_slides/AAA240.CD3/AAA240.CD3.run1	255	0.7	0.06	0.7	0.06	-9.58692165026	-11.3926406634	2.46058254714	0.41622846875
2753.0	2567462.0	1280.0	80657.0	2567462.0	4000000.0	30.0	62.0	1.11	1.18	1.19	0.04	7.4	0.4	0.75	0.12	8.85	0.31	2.36	1.52	0.44	AAA240.CD3.X12.Y6.tile.tissue.png	31	1	2000	31	1b8b6a561a47e9a54a94512dece6a805	0	0	0	0	0	0	0	0	0	0	0	0	0	/home/dhl_ec/bnelissen/Slides/CD3_manuscript/CD3_slides/AAA240.CD3/AAA240.CD3.run1	255	0.7	0.06	0.7	0.06	-9.65696822227	-10.9115930842	2.12919274529	0.198182671875
2260.0	2874752.0	1251.0	58097.0	2874752.0	4000000.0	30.0	38.0	0.94	1.15	1.15	0.04	6.75	0.41	0.75	0.0999999999999	9.07	0.33	2.33	1.53	0.44	AAA240.CD3.X12.Y7.tile.tissue.png	32	1	2000	32	e8a18d0a7b60f109a24ff33a40eb4beb	0	0	0	0	0	0	0	0	0	0	0	0	0	/home/dhl_ec/bnelissen/Slides/CD3_manuscript/CD3_slides/AAA240.CD3/AAA240.CD3.run1	255	0.7	0.06	0.7	0.06	-9.42774386293	-11.3179786608	1.76650727292	0.238349382813
844.0	1377499.0	418.0	61510.0	1377499.0	4000000.0	10.0	51.0	0.88	1.26	1.16	0.0500000000001	6.76	0.4	0.77	0.16	7.82	0.27	2.38	1.54	0.45	AAA240.CD3.X12.Y8.tile.tissue.png	33	1	2000	33	37f5371b6b33ef8bc305f5d8ce4fc766	0	0	0	0	0	0	0	0	0	0	0	0	0	/home/dhl_ec/bnelissen/Slides/CD3_manuscript/CD3_slides/AAA240.CD3/AAA240.CD3.run1	255	0.7	0.06	0.7	0.06	-9.52520209318	-11.4679370217	1.98074508198	0.959971792969
0.0	103611.0	0.0	8220.0	103611.0	4000000.0	0.0	17.0	0.86	1.05	1.14	0.05	8.02	0.37	0.8	0.22	6.41	0.14	2.19	1.54	0.4	AAA240.CD3.X12.Y9.tile.tissue.png	34	1	2000	34	908a450fcbcd5b1241524e8b9cd21feb	0	0	0	0	0	0	0	0	0	0	0	0	0	/home/dhl_ec/bnelissen/Slides/CD3_manuscript/CD3_slides/AAA240.CD3/AAA240.CD3.run1	255	0.7	0.06	0.7	0.06	-6.5653184765	-11.6126375145	1.57601947075	4.17147981641
0.0	3577125.0	0.0	14320.0	3577125.0	4000000.0	0.0	3.0	0.87	1.11	1.15	0.05	6.81	0.38	0.74	0.0700000000001	8.94	0.27	2.23	1.53	0.43	AAA240.CD3.X13.Y10.tile.tissue.png	35	1	2000	35	86f66f7adacdf13136a0a4ca9f1eb107	0	0	0	0	0	0	0	0	0	0	0	0	0	/home/dhl_ec/bnelissen/Slides/CD3_manuscript/CD3_slides/AAA240.CD3/AAA240.CD3.run1	255	0.7	0.06	0.7	0.06	-7.43057322985	-11.0102043282	0.57719461013	0.388087882813
0.0	2154510.0	0.0	10356.0	2154510.0	4000000.0	0.0	1.0	0.98	1.12	1.28	0.0599999999999	6.59	0.38	0.77	0.13	7.35	0.22	2.23	1.53	0.54	AAA240.CD3.X13.Y11.tile.tissue.png	36	1	2000	36	b79727e52a02d9345dd67e08b5f122cf	0	0	0	0	0	0	0	0	0	0	0	0	0	/home/dhl_ec/bnelissen/Slides/CD3_manuscript/CD3_slides/AAA240.CD3/AAA240.CD3.run1	255	0.7	0.06	0.7	0.06	0.0	-10.9730422719	0.439907246891	2.07063137695
84.0	304508.0	43.0	7682.0	304508.0	4000000.0	1.0	7.0	0.85	1.05	1.14	0.0599999999999	8.35	0.37	0.8	0.21	6.84	0.22	2.14	1.52	0.53	AAA240.CD3.X13.Y4.tile.tissue.png	37	1	2000	37	d785196862b4516b5550ade91355257d	0	0	0	0	0	0	0	0	0	0	0	0	0	/home/dhl_ec/bnelissen/Slides/CD3_manuscript/CD3_slides/AAA240.CD3/AAA240.CD3.run1	255	0.7	0.06	0.7	0.06	-9.09040245883	-11.8848848906	1.14788935055	4.40363093408
84.0	2165861.0	40.0	24491.0	2165861.0	4000000.0	1.0	13.0	0.9	1.79	1.17	0.05	6.66	0.39	0.76	0.13	8.34	0.29	2.28	1.52	0.6	AAA240.CD3.X13.Y5.tile.tissue.png	38	1	2000	38	392b78405376db71f4242110e61fb6eb	0	0	0	0	0	0	0	0	0	0	0	0	0	/home/dhl_ec/bnelissen/Slides/CD3_manuscript/CD3_slides/AAA240.CD3/AAA240.CD3.run1	255	0.7	0.06	0.7	0.06	-8.96468967406	-11.6695313268	1.16465198808	0.897767328125
75.0	2531051.0	42.0	45955.0	2531051.0	4000000.0	1.0	49.0	2.47	2.97	1.35	0.05	6.68	0.46	0.75	0.11	8.66	0.31	2.32	1.67	0.45	AAA240.CD3.X13.Y6.tile.tissue.png	39	1	2000	39	3cb4e863e6db6463dc35ec4e436282ae	0	0	0	0	0	0	0	0	0	0	0	0	0	/home/dhl_ec/bnelissen/Slides/CD3_manuscript/CD3_slides/AAA240.CD3/AAA240.CD3.run1	255	0.7	0.06	0.7	0.06	-9.38311638721	-11.1983920325	2.45014177624	0.485667535156
102.0	2310879.0	46.0	55069.0	2310879.0	4000000.0	1.0	43.0	1.12	1.24	1.16	0.0700000000002	7.25	0.59	0.84	0.12	8.57	0.3	2.36	1.54	0.46	AAA240.CD3.X13.Y7.tile.tissue.png	40	1	2000	40	5ec0b12cbd6a32ce5cb28b6e0dcbb348	0	0	0	0	0	0	0	0	0	0	0	0	0	/home/dhl_ec/bnelissen/Slides/CD3_manuscript/CD3_slides/AAA240.CD3/AAA240.CD3.run1	255	0.7	0.06	0.7	0.06	-9.52384148161	-12.009868094	2.98403884762	0.5546205625
0.0	868880.0	0.0	16592.0	868880.0	4000000.0	0.0	10.0	1.51	1.44	1.17	0.05	7.24	0.39	0.76	0.18	7.07	0.25	2.29	1.74	0.49	AAA240.CD3.X13.Y8.tile.tissue.png	41	1	2000	41	9422d2ce35e34902c751a5eb7b1c4aee	0	0	0	0	0	0	0	0	0	0	0	0	0	/home/dhl_ec/bnelissen/Slides/CD3_manuscript/CD3_slides/AAA240.CD3/AAA240.CD3.run1	255	0.7	0.06	0.7	0.06	-8.43196518747	-11.8211417908	2.29350359668	0.33899603125
0.0	2633925.0	0.0	12492.0	2633925.0	4000000.0	0.0	7.0	1.89	1.55	1.17	0.05	7.32	0.39	0.76	0.12	7.69	0.25	2.32	1.55	0.63	AAA240.CD3.X13.Y9.tile.tissue.png	42	1	2000	42	647d2356f594c712afd63da0be9e878a	0	0	0	0	0	0	0	0	0	0	0	0	0	/home/dhl_ec/bnelissen/Slides/CD3_manuscript/CD3_slides/AAA240.CD3/AAA240.CD3.run1	255	0.7	0.06	0.7	0.06	0.0	-11.2273293283	0.703270879011	0.222866199219
52.0	2829262.0	31.0	30952.0	2829262.0	4000000.0	1.0	29.0	1.2	1.32	1.14	0.0500000000002	6.94	0.41	0.78	0.12	8.79	0.34	2.31	1.52	0.44	AAA240.CD3.X14.Y10.tile.tissue.png	43	1	2000	43	3f32fd9b6bc64eedd082892e93757264	0	0	0	0	0	0	0	0	0	0	0	0	0	/home/dhl_ec/bnelissen/Slides/CD3_manuscript/CD3_slides/AAA240.CD3/AAA240.CD3.run1	255	0.7	0.06	0.7	0.06	-9.32116815431	-11.2847851532	1.25776405734	0.194982070312
1064.0	1767333.0	195.0	26834.0	1767333.0	4000000.0	3.0	26.0	1.72	2.29	1.21	0.0599999999999	6.84	0.39	0.78	0.17	8.29	0.43	2.54	1.54	0.59	AAA240.CD3.X14.Y11.tile.tissue.png	44	1	2000	44	e1d0f00678d009e43276f9e6cc96e8c8	0	0	0	0	0	0	0	0	0	0	0	0	0	/home/dhl_ec/bnelissen/Slides/CD3_manuscript/CD3_slides/AAA240.CD3/AAA240.CD3.run1	255	0.7	0.06	0.7	0.06	-8.95060068005	-10.6639524942	0.654079627158	1.33979841797
0.0	352784.0	0.0	3763.0	352784.0	4000000.0	0.0	3.0	1.43	2.59	1.17	0.0599999999999	6.78	0.42	1.31	0.31	6.7	0.15	2.17	1.54	0.41	AAA240.CD3.X14.Y3.tile.tissue.png	45	1	2000	45	f4c1f80fe51487585705d9b866a527f1	0	0	0	0	0	0	0	0	0	0	0	0	0	/home/dhl_ec/bnelissen/Slides/CD3_manuscript/CD3_slides/AAA240.CD3/AAA240.CD3.run1	255	0.7	0.06	0.7	0.06	0.0	-11.3272123318	0.665254580352	1.81202011377
0.0	3250849.0	0.0	14255.0	3250849.0	4000000.0	0.0	3.0	2.38	2.3	1.16	0.05	7.25	0.38	0.76	0.0899999999999	8.86	0.28	2.28	1.74	0.64	AAA240.CD3.X14.Y4.tile.tissue.png	46	1	2000	46	378d129ae0cf71d918748c90b199cf91	0	0	0	0	0	0	0	0	0	0	0	0	0	/home/dhl_ec/bnelissen/Slides/CD3_manuscript/CD3_slides/AAA240.CD3/AAA240.CD3.run1	255	0.7	0.06	0.7	0.06	-7.35302381159	-11.7444266358	0.898602875869	0.403369125
2289.0	3400583.0	1000.0	30314.0	3400583.0	4000000.0	19.0	11.0	3.64	1.68	1.68	0.05	8.37	0.58	1.07	0.0799999999999	9.35	0.36	2.39	1.54	0.67	AAA240.CD3.X14.Y5.tile.tissue.png	47	1	2000	47	c8213f3111b6cde38006fb1e904b3547	0	0	0	0	0	0	0	0	0	0	0	0	0	/home/dhl_ec/bnelissen/Slides/CD3_manuscript/CD3_slides/AAA240.CD3/AAA240.CD3.run1	255	0.7	0.06	0.7	0.06	-9.09763727115	-10.7172587635	0.925849233415	0.268349054687
1078.0	2142578.0	578.0	52984.0	2142578.0	4000000.0	15.0	65.0	2.1	2.15	1.17	0.05	7.07	0.6	1.21	0.19	8.5	0.41	2.37	1.55	0.47	AAA240.CD3.X14.Y6.tile.tissue.png	48	1	2000	48	7d54bf18c4af2ce1d246aec8490d1cf2	0	0	0	0	0	0	0	0	0	0	0	0	0	/home/dhl_ec/bnelissen/Slides/CD3_manuscript/CD3_slides/AAA240.CD3/AAA240.CD3.run1	255	0.7	0.06	0.7	0.06	-9.38463713771	-11.4768306015	1.99281431027	0.2132729375
8616.0	2106012.0	4080.0	83959.0	2106012.0	4000000.0	89.0	84.0	3.23	2.12	1.21	0.05	7.63	0.44	0.77	0.14	8.72	0.32	2.39	1.54	0.65	AAA240.CD3.X14.Y7.tile.tissue.png	49	1	2000	49	a3617990c9609ae30cdc314abca498a5	0	0	0	0	0	0	0	0	0	0	0	0	0	/home/dhl_ec/bnelissen/Slides/CD3_manuscript/CD3_slides/AAA240.CD3/AAA240.CD3.run1	255	0.7	0.06	0.7	0.06	-9.80866548096	-11.1631458611	2.36449912319	0.186441960937
11718.0	2548618.0	5380.0	70182.0	2548618.0	4000000.0	116.0	57.0	2.75	2.84	1.8	0.0700000000002	10.11	0.57	0.74	0.11	9.11	0.32	2.34	1.53	0.67	AAA240.CD3.X14.Y8.tile.tissue.png	50	1	2000	50	7168bb78025ab8e0956e33e324043b25	0	0	0	0	0	0	0	0	0	0	0	0	0	/home/dhl_ec/bnelissen/Slides/CD3_manuscript/CD3_slides/AAA240.CD3/AAA240.CD3.run1	255	0.7	0.06	0.7	0.06	-9.90003633722	-10.1115975477	2.719331181	0.254599734375
5670.0	2435099.0	2622.0	56332.0	2435099.0	4000000.0	55.0	58.0	2.88	2.62	1.75	0.0699999999999	8.71	0.4	0.73	0.12	8.58	0.31	2.31	1.52	0.61	AAA240.CD3.X14.Y9.tile.tissue.png	51	1	2000	51	d4a34cd6139b5193ab6dc337db55df81	0	0	0	0	0	0	0	0	0	0	0	0	0	/home/dhl_ec/bnelissen/Slides/CD3_manuscript/CD3_slides/AAA240.CD3/AAA240.CD3.run1	255	0.7	0.06	0.7	0.06	-9.50200835812	-11.4932752254	2.17065334467	0.212626957031
267.0	935042.0	154.0	35644.0	935042.0	4000000.0	4.0	42.0	2.36	1.85	1.13	0.0599999999999	6.62	0.39	0.76	0.18	7.25	0.24	2.27	1.53	0.41	AAA240.CD3.X15.Y10.tile.tissue.png	52	1	2000	52	06163018425fa8d2bcdd674b33c4d58d	0	0	0	0	0	0	0	0	0	0	0	0	0	/home/dhl_ec/bnelissen/Slides/CD3_manuscript/CD3_slides/AAA240.CD3/AAA240.CD3.run1	255	0.7	0.06	0.7	0.06	-9.60716346858	-11.2005414449	2.54099121312	2.11167019727
0.0	80682.0	0.0	5079.0	80682.0	4000000.0	0.0	5.0	2.16	1.6	1.15	0.0599999999999	6.54	0.38	0.86	0.21	5.68	0.14	2.1	1.52	0.36	AAA240.CD3.X15.Y11.tile.tissue.png	53	1	2000	53	664c3764edbb713075dc684ad8c27278	0	0	0	0	0	0	0	0	0	0	0	0	0	/home/dhl_ec/bnelissen/Slides/CD3_manuscript/CD3_slides/AAA240.CD3/AAA240.CD3.run1	255	0.7	0.06	0.7	0.06	0.0	-11.8002195866	2.27176174673	2.1024317959
0.0	772077.0	0.0	23065.0	772077.0	4000000.0	0.0	15.0	1.88	2.04	1.1	0.05	6.46	0.38	0.78	0.18	6.88	0.16	2.24	1.52	1.1	AAA240.CD3.X15.Y3.tile.tissue.png	54	1	2000	54	06ce487326d3287101a4bd53a568ffcd	0	0	0	0	0	0	0	0	0	0	0	0	0	/home/dhl_ec/bnelissen/Slides/CD3_manuscript/CD3_slides/AAA240.CD3/AAA240.CD3.run1	255	0.7	0.06	0.7	0.06	-7.56240685598	-11.9767862592	1.27708678576	2.4046871582
1794.0	2385744.0	949.0	68550.0	2385744.0	4000000.0	21.0	54.0	2.13	1.52	1.14	0.05	7.11	0.43	0.78	0.13	9.2	0.31	2.55	1.56	0.61	AAA240.CD3.X15.Y4.tile.tissue.png	55	1	2000	55	b4b8a37635adc7f2d19bca7c27013982	0	0	0	0	0	0	0	0	0	0	0	0	0	/home/dhl_ec/bnelissen/Slides/CD3_manuscript/CD3_slides/AAA240.CD3/AAA240.CD3.run1	255	0.7	0.06	0.7	0.06	-9.58379790928	-11.1917116834	1.78320867155	0.299178109375
18771.0	1533177.0	8437.0	79672.0	1533177.0	4000000.0	181.0	122.0	2.25	2.26	1.19	0.05	7.99	0.44	0.76	0.17	8.66	0.29	2.52	1.56	0.49	AAA240.CD3.X15.Y5.tile.tissue.png	56	1	2000	56	c349bfbc306338120e56d3e29e6547e7	0	0	0	0	0	0	0	0	0	0	0	0	0	/home/dhl_ec/bnelissen/Slides/CD3_manuscript/CD3_slides/AAA240.CD3/AAA240.CD3.run1	255	0.7	0.06	0.7	0.06	-10.0013752193	-10.7684441634	2.84214929785	0.527263234375
3468.0	832062.0	1561.0	78187.0	832062.0	4000000.0	38.0	150.0	1.25	1.62	1.12	0.04	7.44	0.44	0.77	0.21	7.88	0.25	2.41	1.78	0.5	AAA240.CD3.X15.Y6.tile.tissue.png	57	1	2000	57	4069ce33ac57e086204cd9d451e6e2e4	0	0	0	0	0	0	0	0	0	0	0	0	0	/home/dhl_ec/bnelissen/Slides/CD3_manuscript/CD3_slides/AAA240.CD3/AAA240.CD3.run1	255	0.7	0.06	0.7	0.06	-10.0376206462	-10.6962522948	3.28138102231	0.5983774375
6216.0	1416629.0	2823.0	87961.0	1416629.0	4000000.0	69.0	102.0	1.16	1.13	1.15	0.05	7.55	0.43	0.75	0.18	8.36	0.28	2.46	1.55	0.46	AAA240.CD3.X15.Y7.tile.tissue.png	58	1	2000	58	cdc095f47882bd618f0d4d4968e345dd	0	0	0	0	0	0	0	0	0	0	0	0	0	/home/dhl_ec/bnelissen/Slides/CD3_manuscript/CD3_slides/AAA240.CD3/AAA240.CD3.run1	255	0.7	0.06	0.7	0.06	-9.94364276771	-10.779626966	3.1688837648	0.704478378906
1613.0	1297939.0	847.0	77213.0	1297939.0	4000000.0	18.0	97.0	1.03	1.28	1.12	0.05	8.04	0.4	0.72	0.16	7.97	0.27	2.43	1.55	0.44	AAA240.CD3.X15.Y8.tile.tissue.png	59	1	2000	59	8b854e8ad42375990d24b0185e0e4c53	0	0	0	0	0	0	0	0	0	0	0	0	0	/home/dhl_ec/bnelissen/Slides/CD3_manuscript/CD3_slides/AAA240.CD3/AAA240.CD3.run1	255	0.7	0.06	0.7	0.06	-9.86313515448	-11.5076893935	2.96458208349	0.845362421875
792.0	570525.0	403.0	45288.0	570525.0	4000000.0	10.0	86.0	1.28	1.84	1.18	0.0599999999999	7.34	0.41	0.8	0.2	7.48	0.24	2.33	1.54	0.45	AAA240.CD3.X15.Y9.tile.tissue.png	60	1	2000	60	d4787879b1cc6c099abfa67cdb865388	0	0	0	0	0	0	0	0	0	0	0	0	0	/home/dhl_ec/bnelissen/Slides/CD3_manuscript/CD3_slides/AAA240.CD3/AAA240.CD3.run1	255	0.7	0.06	0.7	0.06	-9.96991276331	-11.5449788953	2.60811908714	1.68239517383
362.0	808073.0	94.0	12296.0	808073.0	4000000.0	1.0	5.0	1.01	1.04	1.18	0.0699999999999	8.58	0.37	0.79	0.19	7.37	0.24	2.14	1.48	0.37	AAA240.CD3.X16.Y2.tile.tissue.png	61	1	2000	61	62806a44876d3b6b9000c94e7eeec881	0	0	0	0	0	0	0	0	0	0	0	0	0	/home/dhl_ec/bnelissen/Slides/CD3_manuscript/CD3_slides/AAA240.CD3/AAA240.CD3.run1	255	0.7	0.06	0.7	0.06	-8.48909282088	-11.335540593	0.933963198883	1.34199324512
3598.0	3411268.0	1659.0	33674.0	3411268.0	4000000.0	37.0	15.0	1.5	1.44	1.11	0.0500000000002	7.08	0.39	0.73	0.0800000000002	9.5	0.34	2.25	1.5	0.43	AAA240.CD3.X16.Y3.tile.tissue.png	62	1	2000	62	177d9f1610b52cdb17b614ae92d765b2	0	0	0	0	0	0	0	0	0	0	0	0	0	/home/dhl_ec/bnelissen/Slides/CD3_manuscript/CD3_slides/AAA240.CD3/AAA240.CD3.run1	255	0.7	0.06	0.7	0.06	-9.51374759511	-10.4294650296	1.73876218242	0.453296203125
13621.0	2176225.0	6484.0	96946.0	2176225.0	4000000.0	144.0	87.0	1.12	1.11	1.11	0.05	6.56	0.38	0.73	0.12	7.96	0.28	2.33	1.49	0.45	AAA240.CD3.X16.Y4.tile.tissue.png	63	1	2000	63	f4a28ba15eacf80702564404a8afb2cd	0	0	0	0	0	0	0	0	0	0	0	0	0	/home/dhl_ec/bnelissen/Slides/CD3_manuscript/CD3_slides/AAA240.CD3/AAA240.CD3.run1	255	0.7	0.06	0.7	0.06	-9.85078545673	-11.137723209	2.47205672159	0.189323257813
8310.0	517312.0	3798.0	54686.0	517312.0	4000000.0	93.0	136.0	0.94	1.05	1.08	0.0400000000002	7.72	0.39	0.73	0.19	6.99	0.23	2.26	1.48	0.42	AAA240.CD3.X16.Y5.tile.tissue.png	64	1	2000	64	385de2509a0ff83465517002e62c38a0	0	0	0	0	0	0	0	0	0	0	0	0	0	/home/dhl_ec/bnelissen/Slides/CD3_manuscript/CD3_slides/AAA240.CD3/AAA240.CD3.run1	255	0.7	0.06	0.7	0.06	-10.1101644451	-11.0330995488	4.2830272626	0.474393470703
13826.0	1026715.0	6188.0	82799.0	1026715.0	4000000.0	150.0	133.0	0.89	1.18	1.07	0.04	7.15	0.38	0.7	0.17	7.24	0.24	2.31	1.48	0.45	AAA240.CD3.X16.Y6.tile.tissue.png	65	1	2000	65	1eadd200212277ff8bc40303b44e62bf	0	0	0	0	0	0	0	0	0	0	0	0	0	/home/dhl_ec/bnelissen/Slides/CD3_manuscript/CD3_slides/AAA240.CD3/AAA240.CD3.run1	255	0.7	0.06	0.7	0.06	-10.165637847	-11.496111171	4.07240177363	0.792542640625
18104.0	1725913.0	7941.0	54026.0	1725913.0	4000000.0	185.0	44.0	0.86	1.01	1.06	0.05	6.59	0.37	0.68	0.13	7.66	0.26	2.22	1.47	0.42	AAA240.CD3.X16.Y7.tile.tissue.png	66	1	2000	66	925ed0338b6c050b866185497814f2ba	0	0	0	0	0	0	0	0	0	0	0	0	0	/home/dhl_ec/bnelissen/Slides/CD3_manuscript/CD3_slides/AAA240.CD3/AAA240.CD3.run1	255	0.7	0.06	0.7	0.06	-10.1219513867	-11.8435931081	3.77843124748	0.99118275
2429.0	1548123.0	1076.0	61799.0	1548123.0	4000000.0	26.0	50.0	1.06	1.06	1.12	0.04	9.0	0.38	0.72	0.15	7.61	0.26	2.28	1.43	0.4	AAA240.CD3.X16.Y8.tile.tissue.png	67	1	2000	67	1204b35a439991fc78082547af036aa0	0	0	0	0	0	0	0	0	0	0	0	0	0	/home/dhl_ec/bnelissen/Slides/CD3_manuscript/CD3_slides/AAA240.CD3/AAA240.CD3.run1	255	0.7	0.06	0.7	0.06	-9.68266141869	-11.5570351127	2.65955124098	1.05892319531
0.0	45049.0	0.0	3711.0	45049.0	4000000.0	0.0	5.0	0.82	0.9	1.05	0.0600000000002	6.38	0.35	0.83	0.2	6.15	0.13	2.3	1.57	0.36	AAA240.CD3.X16.Y9.tile.tissue.png	68	1	2000	68	376cef9f6cf1462185226191621b428c	0	0	0	0	0	0	0	0	0	0	0	0	0	/home/dhl_ec/bnelissen/Slides/CD3_manuscript/CD3_slides/AAA240.CD3/AAA240.CD3.run1	255	0.7	0.06	0.7	0.06	-9.21471761826	-11.6458772539	2.72746288588	2.05642450781
57.0	667269.0	33.0	13257.0	667269.0	4000000.0	1.0	7.0	0.79	0.99	1.13	0.0500000000002	6.87	0.4	0.82	0.23	7.85	0.24	2.23	1.53	0.38	AAA240.CD3.X17.Y1.tile.tissue.png	69	1	2000	69	5663a09b15f83bf9207e265304b0c86a	0	0	0	0	0	0	0	0	0	0	0	0	0	/home/dhl_ec/bnelissen/Slides/CD3_manuscript/CD3_slides/AAA240.CD3/AAA240.CD3.run1	255	0.7	0.06	0.7	0.06	-8.81761054152	-11.8224983583	2.05931418025	2.01676449219
0.0	35321.0	0.0	2077.0	35321.0	4000000.0	0.0	3.0	0.69	0.89	1.04	0.0599999999999	6.24	0.35	0.79	0.2	5.96	0.13	2.03	1.44	0.35	AAA240.CD3.X17.Y11.tile.tissue.png	70	1	2000	70	d6802ff0ef2008e8bebdb70e1a09040e	0	0	0	0	0	0	0	0	0	0	0	0	0	/home/dhl_ec/bnelissen/Slides/CD3_manuscript/CD3_slides/AAA240.CD3/AAA240.CD3.run1	255	0.7	0.06	0.7	0.06	-8.14713804835	-11.7136107527	2.00246722653	2.74025921741
91.0	757372.0	48.0	7825.0	757372.0	4000000.0	1.0	2.0	0.77	0.96	1.05	0.0599999999999	7.96	0.36	0.75	0.18	6.87	0.23	2.49	1.44	0.54	AAA240.CD3.X17.Y12.tile.tissue.png	71	1	2000	71	5c807f87fe1d4bb61477236cb4037844	0	0	0	0	0	0	0	0	0	0	0	0	0	/home/dhl_ec/bnelissen/Slides/CD3_manuscript/CD3_slides/AAA240.CD3/AAA240.CD3.run1	255	0.7	0.06	0.7	0.06	-8.25074498737	-10.9337756263	0.427483575046	1.83443280176
122.0	1434867.0	50.0	23053.0	1434867.0	4000000.0	1.0	12.0	0.81	1.06	1.09	0.0599999999999	6.45	0.36	0.7	0.15	7.24	0.25	2.2	1.55	0.49	AAA240.CD3.X17.Y13.tile.tissue.png	72	1	2000	72	7267a9f5698d8033428c8880cde383d7	0	0	0	0	0	0	0	0	0	0	0	0	0	/home/dhl_ec/bnelissen/Slides/CD3_manuscript/CD3_slides/AAA240.CD3/AAA240.CD3.run1	255	0.7	0.06	0.7	0.06	-8.83033442233	-11.2450387342	0.80870255321	0.900149548828
0.0	1245645.0	0.0	22562.0	1245645.0	4000000.0	0.0	14.0	0.82	1.09	1.06	0.05	6.38	0.36	0.71	0.16	6.14	0.17	2.15	1.53	0.77	AAA240.CD3.X17.Y14.tile.tissue.png	73	1	2000	73	b00d52898ecfb87561ae524537ef3af5	0	0	0	0	0	0	0	0	0	0	0	0	0	/home/dhl_ec/bnelissen/Slides/CD3_manuscript/CD3_slides/AAA240.CD3/AAA240.CD3.run1	255	0.7	0.06	0.7	0.06	0.0	-11.436492152	0.758099518723	1.58764078906
0.0	643428.0	0.0	12613.0	643428.0	4000000.0	0.0	8.0	1.19	1.75	1.14	0.0599999999999	6.66	0.37	0.8	0.21	6.79	0.17	2.29	1.57	0.6	AAA240.CD3.X17.Y15.tile.tissue.png	74	1	2000	74	13376f6576a29799fed9cef22f72d6ad	0	0	0	0	0	0	0	0	0	0	0	0	0	/home/dhl_ec/bnelissen/Slides/CD3_manuscript/CD3_slides/AAA240.CD3/AAA240.CD3.run1	255	0.7	0.06	0.7	0.06	0.0	-11.2019833467	0.807871276973	2.65000285742
0.0	16008.0	0.0	1291.0	16008.0	4000000.0	0.0	3.0	0.76	0.88	1.06	0.0500000000002	6.16	0.36	0.81	0.2	5.46	0.12	1.98	1.44	0.55	AAA240.CD3.X17.Y16.tile.tissue.png	75	1	2000	75	2ad1621f4dfba276f0d5679b590a647b	0	0	0	0	0	0	0	0	0	0	0	0	0	/home/dhl_ec/bnelissen/Slides/CD3_manuscript/CD3_slides/AAA240.CD3/AAA240.CD3.run1	255	0.7	0.06	0.7	0.06	0.0	-11.8794973123	2.06685963659	3.37148554626
3289.0	3354693.0	1475.0	22870.0	3354693.0	4000000.0	33.0	7.0	1.0	1.18	1.16	0.05	7.25	0.39	0.77	0.0899999999999	9.58	0.37	2.27	1.55	0.68	AAA240.CD3.X17.Y2.tile.tissue.png	76	1	2000	76	b2cb14892d71ca9b186454bccf871a96	0	0	0	0	0	0	0	0	0	0	0	0	0	/home/dhl_ec/bnelissen/Slides/CD3_manuscript/CD3_slides/AAA240.CD3/AAA240.CD3.run1	255	0.7	0.06	0.7	0.06	-9.48533467494	-11.4643765456	1.52799453563	0.804005921875
11506.0	3932178.0	5267.0	12673.0	3932178.0	4000000.0	116.0	2.0	1.1	1.32	1.18	0.05	7.25	0.37	0.74	0.0599999999999	10.19	0.36	2.11	1.46	0.41	AAA240.CD3.X17.Y3.tile.tissue.png	77	1	2000	77	556b57d9f64384c139bc67cb0a7fda01	0	0	0	0	0	0	0	0	0	0	0	0	0	/home/dhl_ec/bnelissen/Slides/CD3_manuscript/CD3_slides/AAA240.CD3/AAA240.CD3.run1	255	0.7	0.06	0.7	0.06	-9.57715866316	-10.996323128	1.79237726439	0.158252578125
19583.0	2514478.0	9043.0	70249.0	2514478.0	4000000.0	204.0	70.0	1.1	1.62	1.1	0.04	6.62	0.38	0.71	0.12	8.34	0.3	2.28	1.48	0.56	AAA240.CD3.X17.Y4.tile.tissue.png	78	1	2000	78	647ff4fccc1d9523e7a9b2fb4e79b85b	0	0	0	0	0	0	0	0	0	0	0	0	0	/home/dhl_ec/bnelissen/Slides/CD3_manuscript/CD3_slides/AAA240.CD3/AAA240.CD3.run1	255	0.7	0.06	0.7	0.06	-9.6482436246	-11.282895167	1.95828619127	0.183153804688
6887.0	905502.0	3099.0	68231.0	905502.0	4000000.0	80.0	108.0	0.89	1.05	1.05	0.04	6.33	0.38	0.7	0.17	7.18	0.24	2.46	1.54	0.75	AAA240.CD3.X17.Y5.tile.tissue.png	79	1	2000	79	cff1c38fe204f20c8353fc7dafbef7cd	0	0	0	0	0	0	0	0	0	0	0	0	0	/home/dhl_ec/bnelissen/Slides/CD3_manuscript/CD3_slides/AAA240.CD3/AAA240.CD3.run1	255	0.7	0.06	0.7	0.06	-10.0199646049	-11.2673609253	3.6476226836	0.72132340625
2956.0	697139.0	1293.0	60579.0	697139.0	4000000.0	29.0	107.0	1.3	1.29	1.22	0.0599999999999	9.06	0.41	0.75	0.19	7.45	0.24	2.3	1.49	0.57	AAA240.CD3.X17.Y6.tile.tissue.png	80	1	2000	80	e0082ced0db99ac3e6623a4d5f9bdc3e	0	0	0	0	0	0	0	0	0	0	0	0	0	/home/dhl_ec/bnelissen/Slides/CD3_manuscript/CD3_slides/AAA240.CD3/AAA240.CD3.run1	255	0.7	0.06	0.7	0.06	-10.133848011	-11.6347200709	4.19928663013	1.17350710938
156.0	1603111.0	79.0	107298.0	1603111.0	4000000.0	2.0	112.0	1.18	1.11	1.1	0.04	6.86	0.45	0.79	0.18	8.76	0.28	2.55	1.56	0.62	AAA240.CD3.X17.Y7.tile.tissue.png	81	1	2000	81	04711a2c36a0bfca78bb4bbe79591053	0	0	0	0	0	0	0	0	0	0	0	0	0	/home/dhl_ec/bnelissen/Slides/CD3_manuscript/CD3_slides/AAA240.CD3/AAA240.CD3.run1	255	0.7	0.06	0.7	0.06	-9.65581245519	-11.1878962903	3.67979876746	0.606505226563
316.0	705029.0	171.0	48450.0	705029.0	4000000.0	5.0	54.0	1.21	1.86	1.22	0.0700000000002	8.06	0.42	0.810000000001	0.19	7.02	0.23	2.14	1.46	0.55	AAA240.CD3.X17.Y8.tile.tissue.png	82	1	2000	82	61e58e0f4b16b6ccf46f2920b1b35265	0	0	0	0	0	0	0	0	0	0	0	0	0	/home/dhl_ec/bnelissen/Slides/CD3_manuscript/CD3_slides/AAA240.CD3/AAA240.CD3.run1	255	0.7	0.06	0.7	0.06	-9.71344840822	-12.0422360717	3.67428543571	3.20763640625
0.0	21011.0	0.0	1867.0	21011.0	4000000.0	0.0	5.0	1.6	1.0	1.1	0.0499999999997	6.48	0.35	0.86	0.22	5.89	0.13	2.02	1.47	0.83	AAA240.CD3.X17.Y9.tile.tissue.png	83	1	2000	83	e192af3da4f41d77aac7cf8498bc4e83	0	0	0	0	0	0	0	0	0	0	0	0	0	/home/dhl_ec/bnelissen/Slides/CD3_manuscript/CD3_slides/AAA240.CD3/AAA240.CD3.run1	255	0.7	0.06	0.7	0.06	-7.1904527761	-11.8533866243	4.23431959747	0.425673866699
0.0	1332.0	0.0	170.0	1332.0	4000000.0	0.0	1.0	0.83	1.5	1.06	0.0599999999999	6.19	0.34	0.81	0.2	5.59	0.13	1.96	1.45	1.05	AAA240.CD3.X18.Y0.tile.tissue.png	84	1	2000	84	9c6ec09b3bd21e4e1dcb29f869899edb	0	0	0	0	0	0	0	0	0	0	0	0	0	/home/dhl_ec/bnelissen/Slides/CD3_manuscript/CD3_slides/AAA240.CD3/AAA240.CD3.run1	255	0.7	0.06	0.7	0.06	0.0	-12.1902071129	6.41927596542	1.84356707414
731.0	2122748.0	342.0	21953.0	2122748.0	4000000.0	7.0	7.0	1.1	1.83	1.07	0.0499999999997	6.14	0.37	0.75	0.13	7.87	0.27	2.09	1.45	0.94	AAA240.CD3.X18.Y1.tile.tissue.png	85	1	2000	85	c120980c96ac61b1cc8615c2c0bf3adf	0	0	0	0	0	0	0	0	0	0	0	0	0	/home/dhl_ec/bnelissen/Slides/CD3_manuscript/CD3_slides/AAA240.CD3/AAA240.CD3.run1	255	0.7	0.06	0.7	0.06	-9.41769403508	-11.7985108734	2.17171977228	0.769659
0.0	307169.0	0.0	10774.0	307169.0	4000000.0	0.0	11.0	0.78	1.97	1.04	0.0599999999999	6.31	0.35	0.75	0.19	5.84	0.15	2.11	1.44	1.31	AAA240.CD3.X18.Y10.tile.tissue.png	86	1	2000	86	dbe2c9663e0e6e4e67aa9dc4db91f28c	0	0	0	0	0	0	0	0	0	0	0	0	0	/home/dhl_ec/bnelissen/Slides/CD3_manuscript/CD3_slides/AAA240.CD3/AAA240.CD3.run1	255	0.7	0.06	0.7	0.06	0.0	-11.8245537839	1.57227098519	2.54998146582
1347.0	2414667.0	589.0	37007.0	2414667.0	4000000.0	13.0	19.0	1.95	1.04	1.09	0.0500000000002	6.22	0.36	0.69	0.12	7.95	0.29	2.17	1.43	0.590000000001	AAA240.CD3.X18.Y11.tile.tissue.png	87	1	2000	87	e94767537ad301abd2b9bb326e8d7474	0	0	0	0	0	0	0	0	0	0	0	0	0	/home/dhl_ec/bnelissen/Slides/CD3_manuscript/CD3_slides/AAA240.CD3/AAA240.CD3.run1	255	0.7	0.06	0.7	0.06	-9.4246432431	-11.7601136702	1.3427421969	0.641354664062
340.0	3835021.0	150.0	17840.0	3835021.0	4000000.0	3.0	5.0	1.19	1.18	1.1	0.0499999999997	7.53	0.37	0.72	0.0700000000002	9.3	0.35	2.18	1.49	0.41	AAA240.CD3.X18.Y12.tile.tissue.png	88	1	2000	88	f5a69483a7e42a34f3dae12cd8fb4c5d	0	0	0	0	0	0	0	0	0	0	0	0	0	/home/dhl_ec/bnelissen/Slides/CD3_manuscript/CD3_slides/AAA240.CD3/AAA240.CD3.run1	255	0.7	0.06	0.7	0.06	-8.96824181051	-10.6761554354	0.457530307134	0.123453957031
78.0	3995412.0	42.0	8403.0	3995412.0	4000000.0	1.0	1.0	0.860000000001	1.1	1.1	0.0500000000002	6.19	0.35	0.73	0.0699999999997	10.31	0.39	2.28	1.57	0.45	AAA240.CD3.X18.Y13.tile.tissue.png	89	1	2000	89	03a1f86b7f8ed57c6d227b1a48779a6b	0	0	0	0	0	0	0	0	0	0	0	0	0	/home/dhl_ec/bnelissen/Slides/CD3_manuscript/CD3_slides/AAA240.CD3/AAA240.CD3.run1	255	0.7	0.06	0.7	0.06	-8.47279417339	-11.5785072021	0.310238288365	0.0408989595337
410.0	3997347.0	88.0	8098.0	3997347.0	4000000.0	1.0	1.0	1.14	2.62	1.19	0.0600000000004	7.39	0.35	0.69	0.0599999999999	8.95	0.35	2.06	1.5	0.38	AAA240.CD3.X18.Y14.tile.tissue.png	90	1	2000	90	7a53467a93d28300b0d844ce41c73ece	0	0	0	0	0	0	0	0	0	0	0	0	0	/home/dhl_ec/bnelissen/Slides/CD3_manuscript/CD3_slides/AAA240.CD3/AAA240.CD3.run1	255	0.7	0.06	0.7	0.06	-7.34994847481	-10.8311601655	0.348860538576	0.0582950418091
0.0	3967698.0	0.0	9098.0	3967698.0	4000000.0	0.0	1.0	0.86	1.09	1.09	0.04	5.89	0.35	0.71	0.0599999999999	8.76	0.27	2.08	1.43	0.39	AAA240.CD3.X18.Y15.tile.tissue.png	91	1	2000	91	0b7fae7ddc42bda2eca877454f1b2065	0	0	0	0	0	0	0	0	0	0	0	0	0	/home/dhl_ec/bnelissen/Slides/CD3_manuscript/CD3_slides/AAA240.CD3/AAA240.CD3.run1	255	0.7	0.06	0.7	0.06	-7.57126963505	-11.7865478486	0.306016882101	0.0460461591797
0.0	3366656.0	0.0	11322.0	3366656.0	4000000.0	0.0	5.0	1.58	1.52	1.12	0.04	7.21	0.4	0.77	0.0900000000001	9.27	0.28	2.26	1.56	0.409999999999	AAA240.CD3.X18.Y16.tile.tissue.png	92	1	2000	92	e1d083feb1cc1a15fc8f3c2eb45e922b	0	0	0	0	0	0	0	0	0	0	0	0	0	/home/dhl_ec/bnelissen/Slides/CD3_manuscript/CD3_slides/AAA240.CD3/AAA240.CD3.run1	255	0.7	0.06	0.7	0.06	-8.27641020229	-10.8744444163	0.392075210524	0.146247785156
0.0	2011402.0	0.0	9901.0	2011402.0	4000000.0	0.0	5.0	0.83	2.14	1.1	0.0599999999999	6.17	0.36	0.7	0.13	7.36	0.21	2.17	1.49	0.38	AAA240.CD3.X18.Y17.tile.tissue.png	93	1	2000	93	316bd5c4c896200576dbd7919e9a27af	0	0	0	0	0	0	0	0	0	0	0	0	0	/home/dhl_ec/bnelissen/Slides/CD3_manuscript/CD3_slides/AAA240.CD3/AAA240.CD3.run1	255	0.7	0.06	0.7	0.06	-7.34213222736	-10.6030730284	0.544450918384	0.473012548828
0.0	301388.0	0.0	3820.0	301388.0	4000000.0	0.0	3.0	2.09	2.1	1.1	0.0599999999999	6.27	0.35	0.77	0.21	5.57	0.14	2.05	1.44	0.35	AAA240.CD3.X18.Y18.tile.tissue.png	94	1	2000	94	da66eaea1f27a3a0be2da54c18d3263a	0	0	0	0	0	0	0	0	0	0	0	0	0	/home/dhl_ec/bnelissen/Slides/CD3_manuscript/CD3_slides/AAA240.CD3/AAA240.CD3.run1	255	0.7	0.06	0.7	0.06	0.0	-10.5842390126	0.696375083779	2.18637319336
7739.0	2982822.0	3566.0	21545.0	2982822.0	4000000.0	81.0	3.0	0.89	1.54	1.05	0.0500000000002	6.48	0.36	0.690000000001	0.0899999999997	8.36	0.3	2.11	1.44	0.39	AAA240.CD3.X18.Y2.tile.tissue.png	95	1	2000	95	98afb094c83ef1329fd19367acec1481	0	0	0	0	0	0	0	0	0	0	0	0	0	/home/dhl_ec/bnelissen/Slides/CD3_manuscript/CD3_slides/AAA240.CD3/AAA240.CD3.run1	255	0.7	0.06	0.7	0.06	-9.61175180711	-12.2193808717	2.06265388294	0.7767750625
32710.0	3374304.0	14307.0	47001.0	3374304.0	4000000.0	319.0	25.0	0.88	1.77	1.13	0.0499999999997	8.31	0.42	0.77	0.0999999999999	10.49	0.38	2.39	1.58	0.46	AAA240.CD3.X18.Y3.tile.tissue.png	96	1	2000	96	865a93df6151d15e4327e7b5281123b1	0	0	0	0	0	0	0	0	0	0	0	0	0	/home/dhl_ec/bnelissen/Slides/CD3_manuscript/CD3_slides/AAA240.CD3/AAA240.CD3.run1	255	0.7	0.06	0.7	0.06	-9.91112465647	-10.6892168381	2.45475687874	0.299928976563
30744.0	1865651.0	13653.0	101425.0	1865651.0	4000000.0	315.0	121.0	1.14	1.07	1.09	0.0499999999997	6.44	0.4	0.71	0.14	7.95	0.28	2.3	1.54	0.55	AAA240.CD3.X18.Y4.tile.tissue.png	97	1	2000	97	9fa650135dfcec4039f8651f23ac817e	0	0	0	0	0	0	0	0	0	0	0	0	0	/home/dhl_ec/bnelissen/Slides/CD3_manuscript/CD3_slides/AAA240.CD3/AAA240.CD3.run1	255	0.7	0.06	0.7	0.06	-10.1269272917	-11.1766758462	3.41126062513	0.518481203125
6966.0	1110753.0	3107.0	60928.0	1110753.0	4000000.0	77.0	81.0	0.86	1.1	1.09	0.0500000000002	6.55	0.38	0.7	0.16	7.27	0.25	2.22	1.47	0.409999999999	AAA240.CD3.X18.Y5.tile.tissue.png	98	1	2000	98	3ee1160adbf8e5de1187a1592816f272	0	0	0	0	0	0	0	0	0	0	0	0	0	/home/dhl_ec/bnelissen/Slides/CD3_manuscript/CD3_slides/AAA240.CD3/AAA240.CD3.run1	255	0.7	0.06	0.7	0.06	-10.0857616769	-11.7186859621	3.96745775676	0.841101445312
118.0	1173419.0	62.0	58360.0	1173419.0	4000000.0	2.0	70.0	0.83	1.09	1.08	0.0499999999997	6.32	0.39	0.73	0.18	7.31	0.24	2.26	1.46	0.42	AAA240.CD3.X18.Y6.tile.tissue.png	99	1	2000	99	4449110d9f6a829bae3b670bacb23155	0	0	0	0	0	0	0	0	0	0	0	0	0	/home/dhl_ec/bnelissen/Slides/CD3_manuscript/CD3_slides/AAA240.CD3/AAA240.CD3.run1	255	0.7	0.06	0.7	0.06	-9.65116148578	-11.4973230535	2.87532456307	1.90384017969
117.0	366308.0	61.0	20304.0	366308.0	4000000.0	2.0	21.0	0.78	0.94	1.08	0.0599999999999	7.38	0.36	0.79	0.19	6.69	0.21	2.15	1.51	0.55	AAA240.CD3.X18.Y7.tile.tissue.png	100	1	2000	100	6901d279cde91cdb5556ebcd85c0203f	0	0	0	0	0	0	0	0	0	0	0	0	0	/home/dhl_ec/bnelissen/Slides/CD3_manuscript/CD3_slides/AAA240.CD3/AAA240.CD3.run1	255	0.7	0.06	0.7	0.06	-9.48031743584	-11.8097815211	3.15620058329	2.60517742676
0.0	0.0	0.0	0.0	0.0	4000000.0	0.0	0.0	0.89	1.19	1.08	0.0500000000002	5.08	0.28	0.82	0.2	4.4	0.12	1.92	1.45	0.5	AAA240.CD3.X18.Y9.tile.tissue.png	101	1	2000	101	394b528138efb4d1a57dd5481cfa4ccc	0	0	0	0	0	0	0	0	0	0	0	0	0	/home/dhl_ec/bnelissen/Slides/CD3_manuscript/CD3_slides/AAA240.CD3/AAA240.CD3.run1	255	1.0	0.06	1.0	0.06	0.0	0.0	0.0	3.5485915
0.0	3294.0	0.0	382.0	3294.0	4000000.0	0.0	2.0	0.78	1.61	1.05	0.0599999999999	6.43	0.34	0.81	0.2	5.41	0.13	1.93	1.43	0.75	AAA240.CD3.X19.Y0.tile.tissue.png	102	1	2000	102	cb31d96647f9ee3533fd92f1d14ecbf4	0	0	0	0	0	0	0	0	0	0	0	0	0	/home/dhl_ec/bnelissen/Slides/CD3_manuscript/CD3_slides/AAA240.CD3/AAA240.CD3.run1	255	0.7	0.06	0.7	0.06	0.0	-12.2094925986	5.60309642058	2.7777343616
1405.0	1157513.0	537.0	18712.0	1157513.0	4000000.0	11.0	10.0	2.26	2.38	1.03	0.04	6.5	0.35	0.73	0.17	7.06	0.25	2.06	1.45	1.09	AAA240.CD3.X19.Y1.tile.tissue.png	103	1	2000	103	dec65361267d6c23c4f1512c963501ca	0	0	0	0	0	0	0	0	0	0	0	0	0	/home/dhl_ec/bnelissen/Slides/CD3_manuscript/CD3_slides/AAA240.CD3/AAA240.CD3.run1	255	0.7	0.06	0.7	0.06	-9.55387831563	-11.7440391516	2.53375269781	0.753156234375
2729.0	2295261.0	1225.0	58512.0	2295261.0	4000000.0	27.0	51.0	2.13	1.85	1.12	0.0500000000002	7.76	0.38	0.720000000001	0.12	7.98	0.28	2.24	1.5	0.59	AAA240.CD3.X19.Y10.tile.tissue.png	104	1	2000	104	69bf3216cc80f27919a72640abb4dc64	0	0	0	0	0	0	0	0	0	0	0	0	0	/home/dhl_ec/bnelissen/Slides/CD3_manuscript/CD3_slides/AAA240.CD3/AAA240.CD3.run1	255	0.7	0.06	0.7	0.06	-9.52737334474	-11.3598764278	1.30369054841	0.33781490625
10548.0	1904525.0	4868.0	96504.0	1904525.0	4000000.0	107.0	86.0	1.9	1.16	1.07	0.04	6.62	0.4	0.72	0.13	7.91	0.28	2.37	1.5	0.43	AAA240.CD3.X19.Y11.tile.tissue.png	105	1	2000	105	23104bf23faf5aec1c54a6cca0b0f76b	0	0	0	0	0	0	0	0	0	0	0	0	0	/home/dhl_ec/bnelissen/Slides/CD3_manuscript/CD3_slides/AAA240.CD3/AAA240.CD3.run1	255	0.7	0.06	0.7	0.06	-9.48856157071	-10.9012970223	1.59745927792	0.251915921875
16003.0	3306768.0	7237.0	48959.0	3306768.0	4000000.0	150.0	31.0	1.68	1.54	1.09	0.0499999999997	6.63	0.37	0.7	0.0799999999999	8.77	0.35	2.19	1.44	0.54	AAA240.CD3.X19.Y12.tile.tissue.png	106	1	2000	106	1ad696f08bd974ac14d0debc411856c9	0	0	0	0	0	0	0	0	0	0	0	0	0	/home/dhl_ec/bnelissen/Slides/CD3_manuscript/CD3_slides/AAA240.CD3/AAA240.CD3.run1	255	0.7	0.06	0.7	0.06	-9.42242183048	-11.2739907086	1.39471242203	0.261896078125
2471.0	3929501.0	1048.0	12562.0	3929501.0	4000000.0	19.0	2.0	1.51	1.0	1.03	0.04	6.05	0.36	0.7	0.0599999999999	9.11	0.35	2.18	1.53	0.58	AAA240.CD3.X19.Y13.tile.tissue.png	107	1	2000	107	4f11ab1cc2af10dd6b4417712aaa5b44	0	0	0	0	0	0	0	0	0	0	0	0	0	/home/dhl_ec/bnelissen/Slides/CD3_manuscript/CD3_slides/AAA240.CD3/AAA240.CD3.run1	255	0.7	0.06	0.7	0.06	-9.09746364126	-11.7011621627	0.830433864265	0.169091337891
101.0	3959730.0	45.0	10331.0	3959730.0	4000000.0	1.0	1.0	0.9	1.26	1.08	0.0500000000002	6.5	0.35	0.72	0.0599999999999	10.22	0.38	2.17	1.51	0.62	AAA240.CD3.X19.Y14.tile.tissue.png	108	1	2000	108	39eeeccd44b5b557b2ab0c9c93d2e267	0	0	0	0	0	0	0	0	0	0	0	0	0	/home/dhl_ec/bnelissen/Slides/CD3_manuscript/CD3_slides/AAA240.CD3/AAA240.CD3.run1	255	0.7	0.06	0.7	0.06	-8.64385512468	-11.7871560146	0.44452203136	0.0501795327148
73.0	3980718.0	37.0	9372.0	3980718.0	4000000.0	1.0	1.0	1.09	1.15	1.19	0.0599999999999	6.86	0.37	0.73	0.0700000000002	10.03	0.36	2.16	1.5	0.57	AAA240.CD3.X19.Y15.tile.tissue.png	109	1	2000	109	b32c1dcd126205b47f674c33da25da3a	0	0	0	0	0	0	0	0	0	0	0	0	0	/home/dhl_ec/bnelissen/Slides/CD3_manuscript/CD3_slides/AAA240.CD3/AAA240.CD3.run1	255	0.7	0.06	0.7	0.06	-8.50516992038	-12.2239192457	0.468217503891	0.0417985751343
139.0	3991632.0	63.0	9212.0	3991632.0	4000000.0	1.0	2.0	0.95	1.65	1.13	0.0500000000002	6.7	0.37	0.71	0.0499999999997	10.04	0.37	2.2	1.55	0.91	AAA240.CD3.X19.Y16.tile.tissue.png	110	1	2000	110	f92bb8efc1c6b4ae234e353279e95369	0	0	0	0	0	0	0	0	0	0	0	0	0	/home/dhl_ec/bnelissen/Slides/CD3_manuscript/CD3_slides/AAA240.CD3/AAA240.CD3.run1	255	0.7	0.06	0.7	0.06	-8.16598518414	-11.6949278782	0.434952839927	0.0430970916138
199.0	4000000.0	94.0	7996.0	4000000.0	4000000.0	2.0	1.0	1.95	2.4	1.18	0.0599999999999	6.7	0.3	0.75	0.0599999999999	9.99	0.38	2.16	1.47	0.4	AAA240.CD3.X19.Y17.tile.tissue.png	111	1	2000	111	b1f68e807032416d56833001449a093c	0	0	0	0	0	0	0	0	0	0	0	0	0	/home/dhl_ec/bnelissen/Slides/CD3_manuscript/CD3_slides/AAA240.CD3/AAA240.CD3.run1	255	0.7	0.06	0.7	0.06	-8.76476183176	-11.6330495951	0.364711486255	0.0264305155792
0.0	2905229.0	0.0	8245.0	2905229.0	4000000.0	0.0	1.0	2.08	1.52	1.07	0.0499999999997	6.29	0.36	0.72	0.0900000000001	8.07	0.24	2.13	1.49	0.39	AAA240.CD3.X19.Y18.tile.tissue.png	112	1	2000	112	9787454f01b3014115556519fb225d55	0	0	0	0	0	0	0	0	0	0	0	0	0	/home/dhl_ec/bnelissen/Slides/CD3_manuscript/CD3_slides/AAA240.CD3/AAA240.CD3.run1	255	0.7	0.06	0.7	0.06	-8.29216686891	-11.0796062748	0.595058973915	0.1758265625
0.0	0.0	0.0	0.0	0.0	4000000.0	0.0	0.0	1.68	1.11	1.07	0.0599999999999	6.01	0.28	0.86	0.21	4.51	0.11	1.9	1.45	0.33	AAA240.CD3.X19.Y19.tile.tissue.png	113	1	2000	113	7b5415032dfde3a35b4762a587d02eaa	0	0	0	0	0	0	0	0	0	0	0	0	0	/home/dhl_ec/bnelissen/Slides/CD3_manuscript/CD3_slides/AAA240.CD3/AAA240.CD3.run1	255	1.0	0.06	1.0	0.06	0.0	-11.7533200944	0.0	2.8020299055
10439.0	2046649.0	4364.0	20698.0	2046649.0	4000000.0	92.0	8.0	2.4	1.08	1.06	0.04	6.48	0.36	0.7	0.12	7.75	0.27	2.11	1.45	0.38	AAA240.CD3.X19.Y2.tile.tissue.png	114	1	2000	114	a1401989fce646067dd8ae95bdf616d4	0	0	0	0	0	0	0	0	0	0	0	0	0	/home/dhl_ec/bnelissen/Slides/CD3_manuscript/CD3_slides/AAA240.CD3/AAA240.CD3.run1	255	0.7	0.06	0.7	0.06	-10.0131380011	-11.8740701722	3.34778508498	0.563296695313
47714.0	3887459.0	20063.0	14623.0	3887459.0	4000000.0	433.0	2.0	1.45	1.09	1.04	0.04	6.53	0.35	0.7	0.0599999999999	9.34	0.65	2.08	1.44	0.4	AAA240.CD3.X19.Y3.tile.tissue.png	115	1	2000	115	502c37ec2ca30e3e72d53765d252509c	0	0	0	0	0	0	0	0	0	0	0	0	0	/home/dhl_ec/bnelissen/Slides/CD3_manuscript/CD3_slides/AAA240.CD3/AAA240.CD3.run1	255	0.7	0.06	0.7	0.06	-10.1691403775	-12.3065943998	3.1576289884	0.5364129375
21295.0	1493831.0	9227.0	68637.0	1493831.0	4000000.0	222.0	68.0	1.46	1.01	1.08	0.04	6.71	0.39	0.71	0.15	7.55	0.26	2.28	1.44	0.41	AAA240.CD3.X19.Y4.tile.tissue.png	116	1	2000	116	1bde6f345fe0c4f1f551492f939d1758	0	0	0	0	0	0	0	0	0	0	0	0	0	/home/dhl_ec/bnelissen/Slides/CD3_manuscript/CD3_slides/AAA240.CD3/AAA240.CD3.run1	255	0.7	0.06	0.7	0.06	-9.98492082682	-12.0077106624	3.02559146074	0.829210453125
1982.0	1314948.0	768.0	62401.0	1314948.0	4000000.0	15.0	66.0	0.85	1.11	1.05	0.0400000000004	8.49	0.48	0.7	0.16	7.31	0.24	2.2	1.45	0.41	AAA240.CD3.X19.Y5.tile.tissue.png	117	1	2000	117	44e132df5b2cce4988551d6f701e580f	0	0	0	0	0	0	0	0	0	0	0	0	0	/home/dhl_ec/bnelissen/Slides/CD3_manuscript/CD3_slides/AAA240.CD3/AAA240.CD3.run1	255	0.7	0.06	0.7	0.06	-9.71035356545	-11.6488745458	3.47926750836	1.03727803906
0.0	1092730.0	0.0	33451.0	1092730.0	4000000.0	0.0	34.0	1.16	1.24	1.07	0.0499999999997	7.74	0.36	0.79	0.16	6.68	0.17	2.1	1.45	0.36	AAA240.CD3.X19.Y6.tile.tissue.png	118	1	2000	118	5c034e4cc51526fef3aedfc74e43746f	0	0	0	0	0	0	0	0	0	0	0	0	0	/home/dhl_ec/bnelissen/Slides/CD3_manuscript/CD3_slides/AAA240.CD3/AAA240.CD3.run1	255	0.7	0.06	0.7	0.06	-9.20430417298	-11.7964728141	2.30657639597	3.90390967773
0.0	0.0	0.0	0.0	0.0	4000000.0	0.0	0.0	0.75	0.85	1.07	0.0599999999999	5.23	0.28	0.87	0.25	5.14	0.13	2.05	1.54	0.35	AAA240.CD3.X19.Y8.tile.tissue.png	119	1	2000	119	bd8a367240ca2efd7b7b752e275bc32e	0	0	0	0	0	0	0	0	0	0	0	0	0	/home/dhl_ec/bnelissen/Slides/CD3_manuscript/CD3_slides/AAA240.CD3/AAA240.CD3.run1	255	1.0	0.06	1.0	0.06	0.0	0.0	0.0	3.51288825
406.0	1123372.0	238.0	33298.0	1123372.0	4000000.0	5.0	15.0	1.02	1.08	1.17	0.0599999999999	7.39	0.41	0.78	0.18	7.9	0.25	2.14	1.43	0.38	AAA240.CD3.X19.Y9.tile.tissue.png	120	1	2000	120	01242844005d3ebfe424439c4e42019b	0	0	0	0	0	0	0	0	0	0	0	0	0	/home/dhl_ec/bnelissen/Slides/CD3_manuscript/CD3_slides/AAA240.CD3/AAA240.CD3.run1	255	0.7	0.06	0.7	0.06	-9.47508699382	-11.980720755	1.95987184105	1.71041913281
8929.0	1078887.0	4207.0	37438.0	1078887.0	4000000.0	104.0	29.0	0.82	1.01	1.07	0.04	6.63	0.38	0.75	0.19	7.96	0.27	2.3	1.54	0.41	AAA240.CD3.X2.Y10.tile.tissue.png	121	1	2000	121	9efb2968ec86dc3dedfa381173aa720b	0	0	0	0	0	0	0	0	0	0	0	0	0	/home/dhl_ec/bnelissen/Slides/CD3_manuscript/CD3_slides/AAA240.CD3/AAA240.CD3.run1	255	0.7	0.06	0.7	0.06	-9.83673389861	-12.0026187955	3.20507218835	0.809076664063
68268.0	2996770.0	29152.0	31149.0	2996770.0	4000000.0	659.0	23.0	1.13	1.35	1.09	0.0499999999997	6.81	0.36	0.69	0.0899999999997	8.94	0.32	2.13	1.43	0.41	AAA240.CD3.X2.Y11.tile.tissue.png	122	1	2000	122	b88919e12010b26ee2718b5e6e38ba8d	0	0	0	0	0	0	0	0	0	0	0	0	0	/home/dhl_ec/bnelissen/Slides/CD3_manuscript/CD3_slides/AAA240.CD3/AAA240.CD3.run1	255	0.7	0.06	0.7	0.06	-9.96179034658	-12.4223855259	3.25599769277	0.567872625
47414.0	3835872.0	21424.0	15201.0	3835872.0	4000000.0	461.0	4.0	0.83	1.08	1.27	0.0499999999997	6.51	0.35	0.71	0.0599999999999	9.41	0.35	2.09	1.46	0.44	AAA240.CD3.X2.Y12.tile.tissue.png	123	1	2000	123	ba10feeb3827d6113ff36bb91a1413db	0	0	0	0	0	0	0	0	0	0	0	0	0	/home/dhl_ec/bnelissen/Slides/CD3_manuscript/CD3_slides/AAA240.CD3/AAA240.CD3.run1	255	0.7	0.06	0.7	0.06	-9.65090234205	-12.377596197	1.89376194335	0.553517023437
2105.0	3642280.0	1015.0	18443.0	3642280.0	4000000.0	21.0	7.0	0.93	0.93	1.06	0.0499999999997	6.18	0.35	0.7	0.0699999999997	8.78	0.58	2.13	1.44	0.57	AAA240.CD3.X2.Y13.tile.tissue.png	124	1	2000	124	d6a9e82b1c1dd0c22b67fa1c498a2304	0	0	0	0	0	0	0	0	0	0	0	0	0	/home/dhl_ec/bnelissen/Slides/CD3_manuscript/CD3_slides/AAA240.CD3/AAA240.CD3.run1	255	0.7	0.06	0.7	0.06	-9.55211625938	-11.8237384464	1.33781963082	0.294445015625
149.0	2990752.0	51.0	35528.0	2990752.0	4000000.0	1.0	14.0	1.18	2.0	1.08	0.0499999999997	7.24	0.39	0.72	0.0899999999997	8.39	0.33	2.16	1.46	0.54	AAA240.CD3.X2.Y14.tile.tissue.png	125	1	2000	125	9dc13cdaf2401b35976adf0927a571bb	0	0	0	0	0	0	0	0	0	0	0	0	0	/home/dhl_ec/bnelissen/Slides/CD3_manuscript/CD3_slides/AAA240.CD3/AAA240.CD3.run1	255	0.7	0.06	0.7	0.06	-8.19651046085	-11.2184938094	0.932266880791	0.786354328125
0.0	115683.0	0.0	3275.0	115683.0	4000000.0	0.0	3.0	0.73	0.93	1.15	0.0599999999999	6.18	0.36	0.81	0.2	5.52	0.13	1.97	1.45	0.68	AAA240.CD3.X2.Y15.tile.tissue.png	126	1	2000	126	7801bf03175e217cc103b351aa6af9b6	0	0	0	0	0	0	0	0	0	0	0	0	0	/home/dhl_ec/bnelissen/Slides/CD3_manuscript/CD3_slides/AAA240.CD3/AAA240.CD3.run1	255	0.7	0.06	0.7	0.06	0.0	-11.2261365325	1.39108449923	2.71892834814
0.0	0.0	0.0	0.0	0.0	4000000.0	0.0	0.0	1.1	0.92	1.08	0.0599999999999	5.75	0.28	0.84	0.2	4.49	0.12	1.91	1.44	0.45	AAA240.CD3.X2.Y9.tile.tissue.png	127	1	2000	127	07216616d025f11c2c1bc25372cc4e2f	0	0	0	0	0	0	0	0	0	0	0	0	0	/home/dhl_ec/bnelissen/Slides/CD3_manuscript/CD3_slides/AAA240.CD3/AAA240.CD3.run1	255	1.0	0.06	1.0	0.06	0.0	-11.7601419157	0.0	1.88217131443
0.0	27304.0	0.0	726.0	27304.0	4000000.0	0.0	1.0	0.74	0.9	1.04	0.0500000000002	6.39	0.37	0.82	0.2	5.42	0.13	1.95	1.43	1.01	AAA240.CD3.X20.Y0.tile.tissue.png	128	1	2000	128	a91c18bd8fdfd590965a9b9470f2edb5	0	0	0	0	0	0	0	0	0	0	0	0	0	/home/dhl_ec/bnelissen/Slides/CD3_manuscript/CD3_slides/AAA240.CD3/AAA240.CD3.run1	255	0.7	0.06	0.7	0.06	0.0	-11.8867710523	0.181251881306	2.98001334045
30149.0	3082225.0	10925.0	16027.0	3082225.0	4000000.0	210.0	5.0	0.97	1.15	1.05	0.0500000000002	6.71	0.39	0.77	0.0999999999999	9.97	0.35	2.27	1.54	0.56	AAA240.CD3.X20.Y1.tile.tissue.png	129	1	2000	129	d830431f2d934cd156736dcb1a310a57	0	0	0	0	0	0	0	0	0	0	0	0	0	/home/dhl_ec/bnelissen/Slides/CD3_manuscript/CD3_slides/AAA240.CD3/AAA240.CD3.run1	255	0.7	0.06	0.7	0.06	-9.35782404163	-12.7707858216	2.28096071598	0.92544746875
21458.0	2475953.0	9868.0	88158.0	2475953.0	4000000.0	227.0	63.0	1.98	2.82	1.07	0.04	6.69	0.38	0.71	0.11	8.12	0.3	2.25	1.42	0.58	AAA240.CD3.X20.Y10.tile.tissue.png	130	1	2000	130	fb83b94f21af26047df7cde52098f906	0	0	0	0	0	0	0	0	0	0	0	0	0	/home/dhl_ec/bnelissen/Slides/CD3_manuscript/CD3_slides/AAA240.CD3/AAA240.CD3.run1	255	0.7	0.06	0.7	0.06	-9.76757692829	-11.3158303749	2.25877621764	0.247672671875
36183.0	2458841.0	15645.0	95838.0	2458841.0	4000000.0	337.0	71.0	1.58	1.9	1.09	0.0500000000002	6.86	0.4	0.7	0.11	8.61	0.3	2.33	1.48	0.43	AAA240.CD3.X20.Y11.tile.tissue.png	131	1	2000	131	940d62a0cf5c1b67358f7460816980fb	0	0	0	0	0	0	0	0	0	0	0	0	0	/home/dhl_ec/bnelissen/Slides/CD3_manuscript/CD3_slides/AAA240.CD3/AAA240.CD3.run1	255	0.7	0.06	0.7	0.06	-9.88131148965	-11.6478097304	2.30829598084	0.262102484375
13693.0	2419013.0	6218.0	97170.0	2419013.0	4000000.0	140.0	84.0	0.87	1.15	1.1	0.0499999999997	7.38	0.42	0.74	0.13	8.89	0.32	2.46	1.53	0.44	AAA240.CD3.X20.Y12.tile.tissue.png	132	1	2000	132	eaf4d343e9779ce85ef173ac2a5e0615	0	0	0	0	0	0	0	0	0	0	0	0	0	/home/dhl_ec/bnelissen/Slides/CD3_manuscript/CD3_slides/AAA240.CD3/AAA240.CD3.run1	255	0.7	0.06	0.7	0.06	-9.69615830707	-11.1278936537	1.95612870804	0.147892136719
9586.0	3609625.0	4336.0	33698.0	3609625.0	4000000.0	93.0	4.0	0.78	0.88	1.05	0.0500000000002	7.26	0.35	0.69	0.0699999999997	9.07	0.35	2.21	1.49	0.42	AAA240.CD3.X20.Y13.tile.tissue.png	133	1	2000	133	ec0a7498b0455e2bb3d1e7d2d5980363	0	0	0	0	0	0	0	0	0	0	0	0	0	/home/dhl_ec/bnelissen/Slides/CD3_manuscript/CD3_slides/AAA240.CD3/AAA240.CD3.run1	255	0.7	0.06	0.7	0.06	-9.59702280942	-11.245582823	1.64678359669	0.165660265625
8278.0	3128181.0	3380.0	18123.0	3128181.0	4000000.0	65.0	2.0	0.88	1.05	1.14	0.04	6.96	0.35	0.69	0.0900000000001	8.56	0.31	2.11	1.43	0.39	AAA240.CD3.X20.Y14.tile.tissue.png	134	1	2000	134	0d02e2be8ab762b3c8bacd48f153df74	0	0	0	0	0	0	0	0	0	0	0	0	0	/home/dhl_ec/bnelissen/Slides/CD3_manuscript/CD3_slides/AAA240.CD3/AAA240.CD3.run1	255	0.7	0.0606349064148	0.7	0.0606349064148	-9.5484767362	-12.2166877675	1.82131513029	0.5337464375
743.0	3137611.0	238.0	38519.0	3137611.0	4000000.0	4.0	12.0	0.91	1.04	1.08	0.04	7.04	0.4	0.74	0.0999999999999	9.3	0.33	2.32	1.52	0.44	AAA240.CD3.X20.Y15.tile.tissue.png	135	1	2000	135	c4d732af3cbb635a7bc8f80c2150efe9	0	0	0	0	0	0	0	0	0	0	0	0	0	/home/dhl_ec/bnelissen/Slides/CD3_manuscript/CD3_slides/AAA240.CD3/AAA240.CD3.run1	255	0.7	0.06	0.7	0.06	-9.64132017452	-12.0402932801	2.01917779999	0.257530804688
0.0	1818415.0	0.0	31364.0	1818415.0	4000000.0	0.0	20.0	0.89	1.08	1.17	0.0599999999999	7.26	0.37	0.74	0.15	7.86	0.2	2.18	1.44	0.5	AAA240.CD3.X20.Y16.tile.tissue.png	136	1	2000	136	76d48d90b4ff720d621452ac950e588c	0	0	0	0	0	0	0	0	0	0	0	0	0	/home/dhl_ec/bnelissen/Slides/CD3_manuscript/CD3_slides/AAA240.CD3/AAA240.CD3.run1	255	0.7	0.06	0.7	0.06	-8.73878916972	-11.5727552398	1.45960399859	0.523900796875
0.0	2361142.0	0.0	11776.0	2361142.0	4000000.0	0.0	5.0	0.96	1.18	1.16	0.0500000000002	6.99	0.38	0.75	0.13	7.51	0.23	2.27	1.57	0.41	AAA240.CD3.X20.Y17.tile.tissue.png	137	1	2000	137	4e72151ad6c56e076674c40fc80f4d88	0	0	0	0	0	0	0	0	0	0	0	0	0	/home/dhl_ec/bnelissen/Slides/CD3_manuscript/CD3_slides/AAA240.CD3/AAA240.CD3.run1	255	0.7	0.06	0.7	0.06	0.0	-11.0441425212	1.07017208198	0.203543820313
0.0	1763307.0	0.0	14990.0	1763307.0	4000000.0	0.0	10.0	0.940000000001	1.22	1.12	0.04	6.84	0.35	0.69	0.14	7.3	0.2	2.18	1.49	0.38	AAA240.CD3.X20.Y18.tile.tissue.png	138	1	2000	138	6da7d7d63ba77e0fc90986c33617272c	0	0	0	0	0	0	0	0	0	0	0	0	0	/home/dhl_ec/bnelissen/Slides/CD3_manuscript/CD3_slides/AAA240.CD3/AAA240.CD3.run1	255	0.7	0.06	0.7	0.06	-8.64304472398	-11.290377194	1.34191271811	0.271848904297
0.0	40569.0	0.0	2730.0	40569.0	4000000.0	0.0	3.0	0.78	1.17	1.11	0.0599999999999	6.34	0.36	0.83	0.21	5.69	0.14	2.02	1.5	0.35	AAA240.CD3.X20.Y19.tile.tissue.png	139	1	2000	139	2d000fa56fe732d0ef7ba6417efb6102	0	0	0	0	0	0	0	0	0	0	0	0	0	/home/dhl_ec/bnelissen/Slides/CD3_manuscript/CD3_slides/AAA240.CD3/AAA240.CD3.run1	255	0.7	0.06	0.7	0.06	0.0	-12.2814738447	2.02233193756	3.03431330664
9975.0	3728292.0	4437.0	15448.0	3728292.0	4000000.0	97.0	2.0	1.01	1.12	1.12	0.0500000000002	6.6	0.37	0.91	0.0700000000002	9.42	0.36	2.15	1.48	0.41	AAA240.CD3.X20.Y2.tile.tissue.png	140	1	2000	140	a358f767f26e5294f1f30ab5c0682732	0	0	0	0	0	0	0	0	0	0	0	0	0	/home/dhl_ec/bnelissen/Slides/CD3_manuscript/CD3_slides/AAA240.CD3/AAA240.CD3.run1	255	0.7	0.06	0.7	0.06	-9.69149261961	-11.7970333062	1.91331177172	0.277475265625
62883.0	3942113.0	27183.0	14090.0	3942113.0	4000000.0	565.0	1.0	0.93	1.11	1.1	0.04	6.97	0.39	0.76	0.0700000000002	10.75	0.4	2.24	1.54	0.42	AAA240.CD3.X20.Y3.tile.tissue.png	141	1	2000	141	4d87b179565ce2c25c3e4825472b7e77	0	0	0	0	0	0	0	0	0	0	0	0	0	/home/dhl_ec/bnelissen/Slides/CD3_manuscript/CD3_slides/AAA240.CD3/AAA240.CD3.run1	255	0.7	0.06	0.7	0.06	-9.88690556763	-11.6769233838	2.0686933836	0.364787917969
53826.0	2831049.0	23029.0	47418.0	2831049.0	4000000.0	528.0	41.0	0.89	1.57	1.06	0.04	7.41	0.37	0.69	0.0999999999999	8.67	0.32	2.39	1.49	0.41	AAA240.CD3.X20.Y4.tile.tissue.png	142	1	2000	142	dbd634d8f8f9b4e80e744a3b57d84e32	0	0	0	0	0	0	0	0	0	0	0	0	0	/home/dhl_ec/bnelissen/Slides/CD3_manuscript/CD3_slides/AAA240.CD3/AAA240.CD3.run1	255	0.7	0.06	0.7	0.06	-10.0798449129	-11.9186393453	3.27748731236	0.5801345625
435.0	1041001.0	174.0	67203.0	1041001.0	4000000.0	3.0	91.0	0.87	1.05	1.14	0.0500000000002	6.48	0.38	0.71	0.16	7.12	0.25	2.3	1.48	0.41	AAA240.CD3.X20.Y5.tile.tissue.png	143	1	2000	143	f1191370de1234bbb78dce73e1a7e7aa	0	0	0	0	0	0	0	0	0	0	0	0	0	/home/dhl_ec/bnelissen/Slides/CD3_manuscript/CD3_slides/AAA240.CD3/AAA240.CD3.run1	255	0.7	0.06	0.7	0.06	-9.87304117858	-11.6572607976	3.43702011216	1.53120019531
0.0	140908.0	0.0	10471.0	140908.0	4000000.0	0.0	10.0	0.75	0.88	1.1	0.0800000000004	6.78	0.36	0.840000000001	0.19	5.46	0.14	2.04	1.47	0.51	AAA240.CD3.X20.Y6.tile.tissue.png	144	1	2000	144	0338d35690d3a1d974314931cea7a133	0	0	0	0	0	0	0	0	0	0	0	0	0	/home/dhl_ec/bnelissen/Slides/CD3_manuscript/CD3_slides/AAA240.CD3/AAA240.CD3.run1	255	0.7	0.06	0.7	0.06	0.0	-11.6991132509	3.20129357453	2.57225267944
0.0	0.0	0.0	0.0	0.0	4000000.0	0.0	0.0	0.67	0.87	1.05	0.0500000000002	5.22	0.28	0.85	0.21	4.46	0.12	1.95	1.47	0.53	AAA240.CD3.X20.Y7.tile.tissue.png	145	1	2000	145	154c81dc95b3036c20c083ebea8b3042	0	0	0	0	0	0	0	0	0	0	0	0	0	/home/dhl_ec/bnelissen/Slides/CD3_manuscript/CD3_slides/AAA240.CD3/AAA240.CD3.run1	255	1.0	0.06	1.0	0.06	0.0	0.0	0.0	3.08908725
614.0	1206559.0	251.0	38620.0	1206559.0	4000000.0	4.0	23.0	1.14	1.49	1.06	0.0500000000002	6.62	0.38	0.74	0.16	7.47	0.25	2.24	1.5	0.52	AAA240.CD3.X20.Y8.tile.tissue.png	146	1	2000	146	73d099336f867dd5e207404852a3ea21	0	0	0	0	0	0	0	0	0	0	0	0	0	/home/dhl_ec/bnelissen/Slides/CD3_manuscript/CD3_slides/AAA240.CD3/AAA240.CD3.run1	255	0.7	0.06	0.7	0.06	-9.80839588531	-11.7105846083	2.4053260603	1.66641298828
13709.0	1741378.0	5872.0	94533.0	1741378.0	4000000.0	128.0	99.0	1.59	1.49	1.11	0.0599999999999	7.69	0.44	0.76	0.15	8.64	0.28	2.32	1.45	0.57	AAA240.CD3.X20.Y9.tile.tissue.png	147	1	2000	147	3f134cad8060e5fa6a3244eff2952909	0	0	0	0	0	0	0	0	0	0	0	0	0	/home/dhl_ec/bnelissen/Slides/CD3_manuscript/CD3_slides/AAA240.CD3/AAA240.CD3.run1	255	0.7	0.06	0.7	0.06	-9.76983574379	-10.753920301	2.15368803505	0.27353528125
141.0	20861.0	85.0	1090.0	20861.0	4000000.0	2.0	2.0	0.96	0.91	1.07	0.0499999999997	6.26	0.37	0.82	0.21	6.39	0.2	1.96	1.47	0.51	AAA240.CD3.X21.Y0.tile.tissue.png	148	1	2000	148	5847e5d79d7b57697db78768624ca17b	0	0	0	0	0	0	0	0	0	0	0	0	0	/home/dhl_ec/bnelissen/Slides/CD3_manuscript/CD3_slides/AAA240.CD3/AAA240.CD3.run1	255	0.7	0.06	0.7	0.06	-9.5648464522	-11.8140899579	3.04076241816	1.67554532947
1715.0	2542952.0	665.0	34557.0	2542952.0	4000000.0	11.0	9.0	1.45	1.2	1.04	0.0499999999997	6.85	0.36	0.69	0.11	8.08	0.28	2.15	1.44	0.54	AAA240.CD3.X21.Y1.tile.tissue.png	149	1	2000	149	dfc17b3d24d31601e296d6e9fa7c88e1	0	0	0	0	0	0	0	0	0	0	0	0	0	/home/dhl_ec/bnelissen/Slides/CD3_manuscript/CD3_slides/AAA240.CD3/AAA240.CD3.run1	255	0.7	0.06	0.7	0.06	-9.90901110276	-12.0171268955	2.19664776614	1.02539278125
30142.0	2543204.0	13611.0	62208.0	2543204.0	4000000.0	326.0	56.0	1.26	1.07	1.06	0.04	6.83	0.38	0.71	0.11	8.4	0.3	2.19	1.47	0.42	AAA240.CD3.X21.Y10.tile.tissue.png	150	1	2000	150	ce0a48e4445ae6ae483f53518880ef48	0	0	0	0	0	0	0	0	0	0	0	0	0	/home/dhl_ec/bnelissen/Slides/CD3_manuscript/CD3_slides/AAA240.CD3/AAA240.CD3.run1	255	0.7	0.06	0.7	0.06	-10.0538476513	-11.4103506281	3.48846956667	0.578289890625
11584.0	1193748.0	5052.0	55611.0	1193748.0	4000000.0	121.0	60.0	0.94	1.14	1.07	0.04	6.39	0.37	0.69	0.16	7.22	0.24	2.21	1.47	0.41	AAA240.CD3.X21.Y11.tile.tissue.png	151	1	2000	151	f9d2450593474cd5be638b16b65466e2	0	0	0	0	0	0	0	0	0	0	0	0	0	/home/dhl_ec/bnelissen/Slides/CD3_manuscript/CD3_slides/AAA240.CD3/AAA240.CD3.run1	255	0.7	0.06	0.7	0.06	-10.0287922132	-11.9202355242	3.08967730597	0.653433015625
35136.0	1906240.0	14545.0	59289.0	1906240.0	4000000.0	318.0	34.0	0.96	1.15	1.09	0.04	6.55	0.389999999999	0.72	0.14	7.96	0.29	2.24	1.44	0.4	AAA240.CD3.X21.Y12.tile.tissue.png	152	1	2000	152	31ead99e1412d9dc6f55cbe6017c8c41	0	0	0	0	0	0	0	0	0	0	0	0	0	/home/dhl_ec/bnelissen/Slides/CD3_manuscript/CD3_slides/AAA240.CD3/AAA240.CD3.run1	255	0.7	0.06	0.7	0.06	-10.2120385388	-12.0829217846	3.81260655907	0.8987795
30825.0	3766634.0	12656.0	25742.0	3766634.0	4000000.0	284.0	7.0	0.9	1.01	1.06	0.0499999999997	6.48	0.37	0.71	0.0599999999999	9.61	0.36	2.14	1.43	0.42	AAA240.CD3.X21.Y13.tile.tissue.png	153	1	2000	153	16ce9ff4d0a6499fc89e87777785a888	0	0	0	0	0	0	0	0	0	0	0	0	0	/home/dhl_ec/bnelissen/Slides/CD3_manuscript/CD3_slides/AAA240.CD3/AAA240.CD3.run1	255	0.7	0.06	0.7	0.06	-10.0995502812	-11.6379731469	3.41862131109	0.223765097656
14653.0	3688450.0	6056.0	31390.0	3688450.0	4000000.0	128.0	11.0	1.13	0.99	1.03	0.0400000000004	6.36	0.36	0.7	0.0700000000002	9.03	0.35	2.17	1.47	0.409999999999	AAA240.CD3.X21.Y14.tile.tissue.png	154	1	2000	154	6945909fa853b918e0e0adfd5db4e577	0	0	0	0	0	0	0	0	0	0	0	0	0	/home/dhl_ec/bnelissen/Slides/CD3_manuscript/CD3_slides/AAA240.CD3/AAA240.CD3.run1	255	0.7	0.06	0.7	0.06	-9.69680454584	-10.9059648289	2.07348487086	0.179020429688
212.0	3032569.0	71.0	46806.0	3032569.0	4000000.0	1.0	39.0	0.880000000001	0.96	1.04	0.04	6.17	0.380000000001	0.7	0.0900000000001	8.32	0.32	2.22	1.47	0.41	AAA240.CD3.X21.Y15.tile.tissue.png	155	1	2000	155	41e4fcd1e4bea4fdea65e1ad5ce7e51b	0	0	0	0	0	0	0	0	0	0	0	0	0	/home/dhl_ec/bnelissen/Slides/CD3_manuscript/CD3_slides/AAA240.CD3/AAA240.CD3.run1	255	0.7	0.06	0.7	0.06	-9.62901757751	-11.4033989396	2.04169878911	0.288491726562
0.0	175779.0	0.0	7665.0	175779.0	4000000.0	0.0	8.0	0.809999999999	1.22	1.06	0.0499999999997	8.14	0.35	0.79	0.19	6.25	0.15	2.14	1.56	0.38	AAA240.CD3.X21.Y16.tile.tissue.png	156	1	2000	156	54d3c22d00108ccd0a14be6ffa5b70f7	0	0	0	0	0	0	0	0	0	0	0	0	0	/home/dhl_ec/bnelissen/Slides/CD3_manuscript/CD3_slides/AAA240.CD3/AAA240.CD3.run1	255	0.7	0.06	0.7	0.06	0.0	-11.8017480471	2.80715397602	2.89446964307
0.0	488381.0	0.0	4912.0	488381.0	4000000.0	0.0	1.0	0.91	1.06	1.14	0.0599999999999	8.11	0.38	0.79	0.21	6.98	0.16	2.15	1.54	0.36	AAA240.CD3.X21.Y17.tile.tissue.png	157	1	2000	157	edf004982ceddcc1a44ed1fab418d101	0	0	0	0	0	0	0	0	0	0	0	0	0	/home/dhl_ec/bnelissen/Slides/CD3_manuscript/CD3_slides/AAA240.CD3/AAA240.CD3.run1	255	0.7	0.06	0.7	0.06	-8.44010378406	-11.4825417405	2.10558571945	1.70745123926
368.0	3478784.0	170.0	22760.0	3478784.0	4000000.0	4.0	9.0	0.85	1.04	1.14	0.0499999999997	6.75	0.38	0.74	0.0900000000001	9.72	0.36	2.28	1.54	0.43	AAA240.CD3.X21.Y18.tile.tissue.png	158	1	2000	158	6f2a05498956e3e063c00c69f5f939ca	0	0	0	0	0	0	0	0	0	0	0	0	0	/home/dhl_ec/bnelissen/Slides/CD3_manuscript/CD3_slides/AAA240.CD3/AAA240.CD3.run1	255	0.7	0.06	0.7	0.06	-8.36871035944	-12.1679655606	1.18605806535	0.229544710938
0.0	897213.0	0.0	10014.0	897213.0	4000000.0	0.0	6.0	1.2	1.03	1.15	0.0599999999999	8.98	0.35	0.76	0.16	6.35	0.16	1.99	1.47	0.36	AAA240.CD3.X21.Y19.tile.tissue.png	159	1	2000	159	17c8f54bd27453331e1e143c81a86e07	0	0	0	0	0	0	0	0	0	0	0	0	0	/home/dhl_ec/bnelissen/Slides/CD3_manuscript/CD3_slides/AAA240.CD3/AAA240.CD3.run1	255	0.7	0.06	0.7	0.06	-6.36486601832	-11.54414398	1.54468531999	2.32636861133
1567.0	3770598.0	726.0	20439.0	3770598.0	4000000.0	17.0	9.0	0.99	1.09	1.05	0.04	6.71	0.4	0.74	0.0700000000002	9.63	0.37	2.19	1.49	0.42	AAA240.CD3.X21.Y2.tile.tissue.png	160	1	2000	160	84373157673a7b6577f5d3d05450007b	0	0	0	0	0	0	0	0	0	0	0	0	0	/home/dhl_ec/bnelissen/Slides/CD3_manuscript/CD3_slides/AAA240.CD3/AAA240.CD3.run1	255	0.7	0.06	0.7	0.06	-9.59666035333	-10.7626670197	1.60441126282	0.203751195312
46986.0	3945777.0	20651.0	11250.0	3945777.0	4000000.0	440.0	1.0	0.89	1.09	1.13	0.0500000000002	7.12	0.38	0.74	0.0700000000002	10.2	0.39	2.2	1.51	0.48	AAA240.CD3.X21.Y3.tile.tissue.png	161	1	2000	161	e4306471217d55e69de124ca4cd4368e	0	0	0	0	0	0	0	0	0	0	0	0	0	/home/dhl_ec/bnelissen/Slides/CD3_manuscript/CD3_slides/AAA240.CD3/AAA240.CD3.run1	255	0.7	0.06	0.7	0.06	-9.71332605146	-12.0478971069	1.69115996436	0.301941504883
24863.0	2915389.0	11728.0	34709.0	2915389.0	4000000.0	254.0	20.0	0.95	1.2	1.32	0.0500000000002	7.03	0.37	0.71	0.0999999999999	8.79	0.32	2.2	1.48	0.42	AAA240.CD3.X21.Y4.tile.tissue.png	162	1	2000	162	18a4bed320db5a4463e2ea8c1022ec46	0	0	0	0	0	0	0	0	0	0	0	0	0	/home/dhl_ec/bnelissen/Slides/CD3_manuscript/CD3_slides/AAA240.CD3/AAA240.CD3.run1	255	0.7	0.06	0.7	0.06	-9.69181324461	-12.2464174065	2.51283398678	0.41328984375
73.0	829098.0	34.0	13523.0	829098.0	4000000.0	1.0	19.0	0.8	0.96	1.09	0.0500000000002	6.33	0.35	0.75	0.17	6.84	0.23	2.06	1.46	0.35	AAA240.CD3.X21.Y5.tile.tissue.png	163	1	2000	163	598f382bb206eca179a176d0deab3514	0	0	0	0	0	0	0	0	0	0	0	0	0	/home/dhl_ec/bnelissen/Slides/CD3_manuscript/CD3_slides/AAA240.CD3/AAA240.CD3.run1	255	0.7	0.06	0.7	0.06	-8.87700753723	-11.5634019453	1.33791996474	1.73669346484
0.0	252088.0	0.0	12590.0	252088.0	4000000.0	0.0	9.0	0.900000000001	0.98	1.05	0.0500000000002	7.5	0.35	0.77	0.190000000001	6.21	0.15	2.19	1.55	0.73	AAA240.CD3.X21.Y7.tile.tissue.png	164	1	2000	164	8a5e937b232feb46e6a5251ee135f5b8	0	0	0	0	0	0	0	0	0	0	0	0	0	/home/dhl_ec/bnelissen/Slides/CD3_manuscript/CD3_slides/AAA240.CD3/AAA240.CD3.run1	255	0.7	0.06	0.7	0.06	-8.52049919239	-12.0017698939	3.02184138195	2.31813397852
1041.0	2769868.0	464.0	56721.0	2769868.0	4000000.0	10.0	38.0	1.65	1.14	1.08	0.04	6.94	0.38	0.71	0.0999999999995	8.68	0.33	2.38	1.54	0.589999999999	AAA240.CD3.X21.Y8.tile.tissue.png	165	1	2000	165	2cf2a2dc26f6273e07ccabae8c8e348b	0	0	0	0	0	0	0	0	0	0	0	0	0	/home/dhl_ec/bnelissen/Slides/CD3_manuscript/CD3_slides/AAA240.CD3/AAA240.CD3.run1	255	0.7	0.06	0.7	0.06	-9.71174974082	-10.6107035521	2.3714553416	0.441325007813
12148.0	1802660.0	5907.0	93312.0	1802660.0	4000000.0	143.0	106.0	1.09	1.75	1.22	0.0500000000002	7.73	0.429999999999	0.75	0.15	8.65	0.290000000001	2.46	1.53	0.44	AAA240.CD3.X21.Y9.tile.tissue.png	166	1	2000	166	1d43db8be6d9bfdc2438669a23ba4d97	0	0	0	0	0	0	0	0	0	0	0	0	0	/home/dhl_ec/bnelissen/Slides/CD3_manuscript/CD3_slides/AAA240.CD3/AAA240.CD3.run1	255	0.7	0.06	0.7	0.06	-9.87601910572	-10.1811606565	2.57623983688	0.173097898438
966.0	1949310.0	472.0	20830.0	1949310.0	4000000.0	10.0	6.0	1.34	1.02	1.07	0.0599999999995	6.68	0.37	0.73	0.13	8.0	0.28	2.14	1.52	0.39	AAA240.CD3.X22.Y1.tile.tissue.png	167	1	2000	167	b42d38dfa5246a5ef09cdf6ebe8bc6c8	0	0	0	0	0	0	0	0	0	0	0	0	0	/home/dhl_ec/bnelissen/Slides/CD3_manuscript/CD3_slides/AAA240.CD3/AAA240.CD3.run1	255	0.7	0.06	0.7	0.06	-10.0143029864	-12.2076222554	2.67807810886	1.23379703125
23585.0	1870780.0	10564.0	90068.0	1870780.0	4000000.0	258.0	66.0	0.940000000001	1.64	1.13	0.04	7.19	0.400000000001	0.74	0.14	8.21	0.29	2.34	1.49	0.44	AAA240.CD3.X22.Y10.tile.tissue.png	168	1	2000	168	0eaf844da06d44e567c873fd616be0a1	0	0	0	0	0	0	0	0	0	0	0	0	0	/home/dhl_ec/bnelissen/Slides/CD3_manuscript/CD3_slides/AAA240.CD3/AAA240.CD3.run1	255	0.7	0.06	0.7	0.06	-10.1003978756	-11.7980685934	3.7804634583	0.5777385625
5475.0	1477852.0	2522.0	81982.0	1477852.0	4000000.0	65.0	62.0	1.41	1.71	1.07	0.04	8.81	0.37	0.700000000001	0.150000000001	7.31	0.25	2.23	1.46	0.42	AAA240.CD3.X22.Y11.tile.tissue.png	169	1	2000	169	e8fd28c7e0a71914825c47620428b649	0	0	0	0	0	0	0	0	0	0	0	0	0	/home/dhl_ec/bnelissen/Slides/CD3_manuscript/CD3_slides/AAA240.CD3/AAA240.CD3.run1	255	0.7	0.06	0.7	0.06	-9.91233402104	-11.6339281824	3.54619062068	0.653416761719
113.0	844390.0	78.0	27034.0	844390.0	4000000.0	2.0	19.0	2.57	1.01	1.11	0.0500000000002	7.73	0.41	0.76	0.190000000001	7.83	0.25	2.31	1.55	0.42	AAA240.CD3.X22.Y12.tile.tissue.png	170	1	2000	170	56695573923d4ea180904adc21e4e11a	0	0	0	0	0	0	0	0	0	0	0	0	0	/home/dhl_ec/bnelissen/Slides/CD3_manuscript/CD3_slides/AAA240.CD3/AAA240.CD3.run1	255	0.7	0.06	0.7	0.06	-9.56348248946	-11.5277788508	1.72563135449	0.701173853516
3112.0	2438287.0	1321.0	46641.0	2438287.0	4000000.0	31.0	22.0	1.61	1.01	1.05	0.0500000000002	6.39	0.38	0.7	0.11	7.91	0.29	2.48	1.46	0.41	AAA240.CD3.X22.Y13.tile.tissue.png	171	1	2000	171	154653e3c69f328812a00cb2b0742d52	0	0	0	0	0	0	0	0	0	0	0	0	0	/home/dhl_ec/bnelissen/Slides/CD3_manuscript/CD3_slides/AAA240.CD3/AAA240.CD3.run1	255	0.7	0.06	0.7	0.06	-10.1386741234	-11.5223448901	3.68647195563	0.471143421875
9221.0	2820163.0	4004.0	70329.0	2820163.0	4000000.0	96.0	54.0	0.85	1.0	1.08	0.04	7.62	0.389999999999	0.709999999999	0.11	8.36	0.309999999999	2.24	1.45	0.440000000001	AAA240.CD3.X22.Y14.tile.tissue.png	172	1	2000	172	396c9ad03b7afd62d1fe059aede8b073	0	0	0	0	0	0	0	0	0	0	0	0	0	/home/dhl_ec/bnelissen/Slides/CD3_manuscript/CD3_slides/AAA240.CD3/AAA240.CD3.run1	255	0.7	0.06	0.7	0.06	-9.80218400689	-11.1732495267	2.47643113017	0.131394363281
0.0	2708920.0	0.0	63284.0	2708920.0	4000000.0	0.0	49.0	0.87	1.06	1.11	0.04	6.31	0.39	0.7	0.11	7.73	0.23	2.21	1.5	0.46	AAA240.CD3.X22.Y15.tile.tissue.png	173	1	2000	173	6599a202c9249d41b65a8e814704745d	0	0	0	0	0	0	0	0	0	0	0	0	0	/home/dhl_ec/bnelissen/Slides/CD3_manuscript/CD3_slides/AAA240.CD3/AAA240.CD3.run1	255	0.7	0.06	0.7	0.06	-8.54675578603	-11.1716861721	1.87449282284	0.120445027344
0.0	138516.0	0.0	6590.0	138516.0	4000000.0	0.0	11.0	0.969999999999	0.990000000001	1.05	0.04	7.49	0.400000000001	0.700000000001	0.190000000001	5.52	0.13	1.96	1.52	0.38	AAA240.CD3.X22.Y16.tile.tissue.png	174	1	2000	174	f93916d4d7885870a9d20bb3eb521540	0	0	0	0	0	0	0	0	0	0	0	0	0	/home/dhl_ec/bnelissen/Slides/CD3_manuscript/CD3_slides/AAA240.CD3/AAA240.CD3.run1	255	0.7	0.06	0.7	0.06	0.0	-11.2271339523	2.28428507357	1.43884598462
446.0	2655366.0	196.0	19204.0	2655366.0	4000000.0	5.0	4.0	0.950000000001	1.28	1.19	0.0500000000002	7.6	0.4	0.77	0.12	9.12	0.32	2.28	1.53	0.42	AAA240.CD3.X22.Y17.tile.tissue.png	175	1	2000	175	f2fa4f87ba74ba117411f29ff5fa5258	0	0	0	0	0	0	0	0	0	0	0	0	0	/home/dhl_ec/bnelissen/Slides/CD3_manuscript/CD3_slides/AAA240.CD3/AAA240.CD3.run1	255	0.7	0.06	0.7	0.06	-9.77423770793	-12.3559595981	3.52596731514	0.584050125
0.0	2972794.0	0.0	57780.0	2972794.0	4000000.0	0.0	29.0	0.860000000001	1.07	1.12	0.04	6.61	0.38	0.7	0.0900000000001	7.96	0.24	2.21	1.45	0.419999999999	AAA240.CD3.X22.Y18.tile.tissue.png	176	1	2000	176	76afee56288418efd28d1a9dd9dd73d8	0	0	0	0	0	0	0	0	0	0	0	0	0	/home/dhl_ec/bnelissen/Slides/CD3_manuscript/CD3_slides/AAA240.CD3/AAA240.CD3.run1	255	0.7	0.06	0.7	0.06	-9.27973750924	-10.5427573578	1.87804439884	0.148131419922
0.0	950987.0	0.0	31447.0	950987.0	4000000.0	0.0	15.0	0.860000000001	0.97	1.07	0.0600000000004	6.91	0.370000000001	0.77	0.17	5.99	0.16	2.05	1.45	0.48	AAA240.CD3.X22.Y19.tile.tissue.png	177	1	2000	177	39918531bfbfe47f361312916843bf81	0	0	0	0	0	0	0	0	0	0	0	0	0	/home/dhl_ec/bnelissen/Slides/CD3_manuscript/CD3_slides/AAA240.CD3/AAA240.CD3.run1	255	0.7	0.06	0.7	0.06	0.0	-11.9644402525	2.56586761964	3.67121425195
1236.0	3362944.0	544.0	30219.0	3362944.0	4000000.0	12.0	12.0	0.95	1.06	1.05	0.0499999999993	8.35	0.37	0.709999999999	0.0799999999999	8.99	0.34	2.19	1.49	0.55	AAA240.CD3.X22.Y2.tile.tissue.png	178	1	2000	178	1c8169f8cf4a6a787578adfa32393ab1	0	0	0	0	0	0	0	0	0	0	0	0	0	/home/dhl_ec/bnelissen/Slides/CD3_manuscript/CD3_slides/AAA240.CD3/AAA240.CD3.run1	255	0.7	0.06	0.7	0.06	-9.75721621505	-11.3648774377	2.32658328347	0.38621971875
4038.0	3177531.0	1940.0	20698.0	3177531.0	4000000.0	41.0	9.0	1.08	1.39	1.11	0.0500000000002	6.2	0.37	0.73	0.0900000000001	8.56	0.32	2.12	1.48	0.56	AAA240.CD3.X22.Y3.tile.tissue.png	179	1	2000	179	6a7dc646bb5d5c357d31a8ea9fdcd813	0	0	0	0	0	0	0	0	0	0	0	0	0	/home/dhl_ec/bnelissen/Slides/CD3_manuscript/CD3_slides/AAA240.CD3/AAA240.CD3.run1	255	0.7	0.06	0.7	0.06	-9.50540461952	-11.6446479603	1.48296530206	0.457815515625
1276.0	3388395.0	614.0	19389.0	3388395.0	4000000.0	11.0	7.0	1.69	1.66	1.06	0.04	6.62	0.37	0.75	0.0799999999999	9.52	0.36	2.25	1.54	0.49	AAA240.CD3.X22.Y4.tile.tissue.png	180	1	2000	180	dba7b4388953e8513f65741eaed99ab3	0	0	0	0	0	0	0	0	0	0	0	0	0	/home/dhl_ec/bnelissen/Slides/CD3_manuscript/CD3_slides/AAA240.CD3/AAA240.CD3.run1	255	0.7	0.06	0.7	0.06	-9.07111932313	-11.5446490326	1.6124666564	0.197501414062
0.0	1418249.0	0.0	14419.0	1418249.0	4000000.0	0.0	9.0	1.92	1.76	1.09	0.0500000000002	7.65	0.35	0.73	0.150000000001	6.23	0.18	2.02	1.43	0.36	AAA240.CD3.X22.Y5.tile.tissue.png	181	1	2000	181	64d7779eee78a0115e019d6a54db3969	0	0	0	0	0	0	0	0	0	0	0	0	0	/home/dhl_ec/bnelissen/Slides/CD3_manuscript/CD3_slides/AAA240.CD3/AAA240.CD3.run1	255	0.7	0.06	0.7	0.06	0.0	-11.862424753	1.33571150059	2.72472621484
0.0	148898.0	0.0	5179.0	148898.0	4000000.0	0.0	4.0	0.92	0.910000000001	1.04	0.0600000000004	6.56	0.35	0.830000000001	0.19	5.59	0.14	1.99	1.46	0.339999999999	AAA240.CD3.X22.Y6.tile.tissue.png	182	1	2000	182	99c44c6616b3808e8b02779744973ac8	0	0	0	0	0	0	0	0	0	0	0	0	0	/home/dhl_ec/bnelissen/Slides/CD3_manuscript/CD3_slides/AAA240.CD3/AAA240.CD3.run1	255	0.7	0.06	0.7	0.06	0.0	-11.5633313557	2.8043576811	2.44395625781
236.0	1952929.0	96.0	49381.0	1952929.0	4000000.0	2.0	42.0	0.910000000001	1.04	1.06	0.0600000000004	6.26	0.37	0.709999999999	0.13	7.63	0.27	2.15	1.43	0.39	AAA240.CD3.X22.Y7.tile.tissue.png	183	1	2000	183	181a08f70292568f4fe8b080e7b9dbc0	0	0	0	0	0	0	0	0	0	0	0	0	0	/home/dhl_ec/bnelissen/Slides/CD3_manuscript/CD3_slides/AAA240.CD3/AAA240.CD3.run1	255	0.7	0.06	0.7	0.06	-9.48049107864	-11.4455819283	1.94145527248	1.35973094141
14650.0	2579325.0	6614.0	87948.0	2579325.0	4000000.0	139.0	68.0	0.94	1.08	1.06	0.0500000000002	6.47	0.39	0.689999999999	0.11	8.25	0.3	2.27	1.45	0.419999999999	AAA240.CD3.X22.Y8.tile.tissue.png	184	1	2000	184	3b1348a880ae0cfef24a8cfc9b2b0e28	0	0	0	0	0	0	0	0	0	0	0	0	0	/home/dhl_ec/bnelissen/Slides/CD3_manuscript/CD3_slides/AAA240.CD3/AAA240.CD3.run1	255	0.7	0.06	0.7	0.06	-9.50475670141	-10.1154403268	1.57359528296	0.173047550781
90403.0	2847066.0	40297.0	59518.0	2847066.0	4000000.0	863.0	30.0	1.16	1.06	1.07	0.04	6.57	0.37	0.699999999999	0.1	9.12	0.33	2.19	1.44	0.42	AAA240.CD3.X22.Y9.tile.tissue.png	185	1	2000	185	5f4942876f5372d46d3f6c4b43789cd8	0	0	0	0	0	0	0	0	0	0	0	0	0	/home/dhl_ec/bnelissen/Slides/CD3_manuscript/CD3_slides/AAA240.CD3/AAA240.CD3.run1	255	0.7	0.06	0.7	0.06	-10.0495212706	-12.6530597318	3.48690952839	0.64261721875
60.0	477881.0	34.0	8913.0	477881.0	4000000.0	1.0	7.0	0.71	0.99	1.06	0.0599999999995	7.11	0.349999999999	0.79	0.179999999999	6.65	0.22	2.08	1.45	0.36	AAA240.CD3.X23.Y1.tile.tissue.png	186	1	2000	186	c4e9b4e2becb1deef7f78c88ca2c10e7	0	0	0	0	0	0	0	0	0	0	0	0	0	/home/dhl_ec/bnelissen/Slides/CD3_manuscript/CD3_slides/AAA240.CD3/AAA240.CD3.run1	255	0.7	0.06	0.7	0.06	-9.81351377348	-12.1518911005	3.05730996991	2.26495321875
5681.0	1477524.0	2698.0	106186.0	1477524.0	4000000.0	69.0	113.0	0.97	1.01	1.07	0.0500000000002	6.71	0.4	0.709999999999	0.15	7.37	0.25	2.33	1.46	0.409999999999	AAA240.CD3.X23.Y10.tile.tissue.png	187	1	2000	187	a703ff42081c5c8ca9ff8e04d72e582a	0	0	0	0	0	0	0	0	0	0	0	0	0	/home/dhl_ec/bnelissen/Slides/CD3_manuscript/CD3_slides/AAA240.CD3/AAA240.CD3.run1	255	0.7	0.06	0.7	0.06	-9.97644644566	-12.0572862755	3.45768245667	0.4446711875
8686.0	1832492.0	4127.0	104921.0	1832492.0	4000000.0	109.0	90.0	0.89	1.35	1.12	0.04	10.62	0.4	0.700000000001	0.13	7.64	0.27	2.3	1.44	0.43	AAA240.CD3.X23.Y11.tile.tissue.png	188	1	2000	188	b06d6fd5a4c687d727b2df434f13ded9	0	0	0	0	0	0	0	0	0	0	0	0	0	/home/dhl_ec/bnelissen/Slides/CD3_manuscript/CD3_slides/AAA240.CD3/AAA240.CD3.run1	255	0.7	0.06	0.7	0.06	-9.9784171818	-11.678390239	3.74049888208	0.409703179687
913.0	453763.0	464.0	28993.0	453763.0	4000000.0	12.0	39.0	0.809999999999	1.01	1.1	0.0500000000002	6.94	0.360000000001	0.7	0.190000000001	6.55	0.219999999999	2.12	1.48	0.360000000001	AAA240.CD3.X23.Y12.tile.tissue.png	189	1	2000	189	69dbc381dc02fa358e99c85cc1391dc1	0	0	0	0	0	0	0	0	0	0	0	0	0	/home/dhl_ec/bnelissen/Slides/CD3_manuscript/CD3_slides/AAA240.CD3/AAA240.CD3.run1	255	0.7	0.06	0.7	0.06	-9.80671049254	-11.7010160318	3.73302834838	1.13584054492
2357.0	1526481.0	1040.0	20921.0	1526481.0	4000000.0	25.0	10.0	0.859999999999	1.01	1.05	0.04	6.25	0.36	0.740000000001	0.15	7.3	0.26	2.15	1.54	0.4	AAA240.CD3.X23.Y13.tile.tissue.png	190	1	2000	190	7d1224ab2944e0635a93e2bc33c4d759	0	0	0	0	0	0	0	0	0	0	0	0	0	/home/dhl_ec/bnelissen/Slides/CD3_manuscript/CD3_slides/AAA240.CD3/AAA240.CD3.run1	255	0.7	0.06	0.7	0.06	-10.0586151111	-11.7195632656	3.35120820092	0.556808363281
4902.0	1464071.0	2263.0	71433.0	1464071.0	4000000.0	52.0	72.0	0.919999999999	1.13	1.09	0.0500000000002	7.8	0.38	0.709999999999	0.15	7.46	0.26	2.24	1.47	0.610000000001	AAA240.CD3.X23.Y14.tile.tissue.png	191	1	2000	191	8805de9600389041d12eddecb71429e0	0	0	0	0	0	0	0	0	0	0	0	0	0	/home/dhl_ec/bnelissen/Slides/CD3_manuscript/CD3_slides/AAA240.CD3/AAA240.CD3.run1	255	0.7	0.06	0.7	0.06	-9.74746212165	-11.1999833916	2.2199599118	0.943578039063
0.0	1229569.0	0.0	46677.0	1229569.0	4000000.0	0.0	38.0	0.830000000001	1.19	1.03	0.04	6.6	0.38	0.700000000001	0.16	7.35	0.190000000001	2.32	1.53	0.579999999999	AAA240.CD3.X23.Y15.tile.tissue.png	192	1	2000	192	2a28e5aae010aef439e4216475368a7b	0	0	0	0	0	0	0	0	0	0	0	0	0	/home/dhl_ec/bnelissen/Slides/CD3_manuscript/CD3_slides/AAA240.CD3/AAA240.CD3.run1	255	0.7	0.06	0.7	0.06	-8.24420800983	-11.8468718233	2.06804173119	0.922013167969
216.0	162111.0	87.0	5690.0	162111.0	4000000.0	2.0	9.0	0.79	0.98	1.07	0.0500000000002	7.36	0.35	0.7	0.190000000001	6.3	0.2	1.99	1.43	0.48	AAA240.CD3.X23.Y16.tile.tissue.png	193	1	2000	193	24bcc69912212c11290a028bed74aecf	0	0	0	0	0	0	0	0	0	0	0	0	0	/home/dhl_ec/bnelissen/Slides/CD3_manuscript/CD3_slides/AAA240.CD3/AAA240.CD3.run1	255	0.7	0.06	0.7	0.06	-9.69463499493	-11.3926051875	2.95901076827	0.264583414063
8123.0	2465467.0	3940.0	40192.0	2465467.0	4000000.0	97.0	14.0	0.98	2.11	1.17	0.0500000000002	6.58	0.37	0.710000000001	0.11	8.22	0.290000000001	2.18	1.46	0.42	AAA240.CD3.X23.Y17.tile.tissue.png	194	1	2000	194	0ee8cd21c4e22f9dd7715d4bbb3ee00c	0	0	0	0	0	0	0	0	0	0	0	0	0	/home/dhl_ec/bnelissen/Slides/CD3_manuscript/CD3_slides/AAA240.CD3/AAA240.CD3.run1	255	0.7	0.06	0.7	0.06	-9.86609354895	-12.1848506983	3.78918660451	0.574968078125
532.0	3270370.0	324.0	56623.0	3270370.0	4000000.0	9.0	36.0	1.26	1.54	1.07	0.04	6.39	0.38	0.700000000001	0.0799999999999	8.63	0.32	2.19	1.47	0.440000000001	AAA240.CD3.X23.Y18.tile.tissue.png	195	1	2000	195	8d9bc743e03056072c6e3a6172a87efa	0	0	0	0	0	0	0	0	0	0	0	0	0	/home/dhl_ec/bnelissen/Slides/CD3_manuscript/CD3_slides/AAA240.CD3/AAA240.CD3.run1	255	0.7	0.06	0.7	0.06	-9.29789492153	-11.0296544953	2.25445030452	0.2495196875
0.0	646810.0	0.0	24146.0	646810.0	4000000.0	0.0	12.0	1.84	2.07	1.03	0.0499999999993	7.18	0.379999999999	0.75	0.17	6.31	0.15	2.02	1.44	0.37	AAA240.CD3.X23.Y19.tile.tissue.png	196	1	2000	196	084a250cf3e71783dcf5957f5e8c919b	0	0	0	0	0	0	0	0	0	0	0	0	0	/home/dhl_ec/bnelissen/Slides/CD3_manuscript/CD3_slides/AAA240.CD3/AAA240.CD3.run1	255	0.7	0.06	0.7	0.06	-8.24109275143	-11.9187895697	2.63312316408	3.3928779668
0.0	1271962.0	0.0	34285.0	1271962.0	4000000.0	0.0	18.0	1.96	2.45	1.11	0.0599999999995	6.41	0.36	0.750000000001	0.16	6.86	0.17	2.12	1.45	0.4	AAA240.CD3.X23.Y2.tile.tissue.png	197	1	2000	197	642c882fdb11c5ea77c1e26b481cd5a4	0	0	0	0	0	0	0	0	0	0	0	0	0	/home/dhl_ec/bnelissen/Slides/CD3_manuscript/CD3_slides/AAA240.CD3/AAA240.CD3.run1	255	0.7	0.06	0.7	0.06	-8.84366594651	-12.1749936817	2.65731948916	2.44931213672
102.0	359966.0	44.0	13435.0	359966.0	4000000.0	1.0	15.0	1.62	2.29	1.05	0.0600000000004	7.27	0.37	0.799999999999	0.19	6.61	0.21	2.12	1.5	0.36	AAA240.CD3.X23.Y3.tile.tissue.png	198	1	2000	198	9d774d4bfa6d062e962737a8c4adf7b5	0	0	0	0	0	0	0	0	0	0	0	0	0	/home/dhl_ec/bnelissen/Slides/CD3_manuscript/CD3_slides/AAA240.CD3/AAA240.CD3.run1	255	0.7	0.06	0.7	0.06	-9.31532963671	-11.8050546835	1.81534014466	2.8762197998
0.0	804495.0	0.0	20853.0	804495.0	4000000.0	0.0	16.0	0.9	1.97	1.04	0.0599999999995	9.87	0.36	0.759999999999	0.18	5.94	0.16	2.15	1.47	0.35	AAA240.CD3.X23.Y4.tile.tissue.png	199	1	2000	199	5624164d779d476f07bf083519ec220a	0	0	0	0	0	0	0	0	0	0	0	0	0	/home/dhl_ec/bnelissen/Slides/CD3_manuscript/CD3_slides/AAA240.CD3/AAA240.CD3.run1	255	0.7	0.06	0.7	0.06	0.0	-11.6571084312	1.28929965382	3.71524707422
0.0	0.0	0.0	0.0	0.0	4000000.0	0.0	0.0	1.31	1.36	1.13	0.0500000000002	5.81	0.27	0.830000000001	0.2	4.39	0.12	1.91	1.44	0.33	AAA240.CD3.X23.Y5.tile.tissue.png	200	1	2000	200	a79e8a18cdc3ffc99ca411f1b7f17926	0	0	0	0	0	0	0	0	0	0	0	0	0	/home/dhl_ec/bnelissen/Slides/CD3_manuscript/CD3_slides/AAA240.CD3/AAA240.CD3.run1	255	1.0	0.06	1.0	0.06	0.0	-10.9958927747	0.0	1.27857195616
854.0	1033180.0	309.0	27884.0	1033180.0	4000000.0	4.0	17.0	1.4	1.18	1.21	0.0500000000002	6.81	0.38	0.79	0.19	7.82	0.24	2.22	1.53	0.389999999999	AAA240.CD3.X23.Y6.tile.tissue.png	201	1	2000	201	1538dcdd25faebb2c97e37470be0ff8c	0	0	0	0	0	0	0	0	0	0	0	0	0	/home/dhl_ec/bnelissen/Slides/CD3_manuscript/CD3_slides/AAA240.CD3/AAA240.CD3.run1	255	0.7	0.06	0.7	0.06	-9.66021695592	-11.7160875609	2.28806690911	2.27203529687
4539.0	1962765.0	2182.0	85615.0	1962765.0	4000000.0	49.0	88.0	1.38	1.38	1.23	0.0499999999993	7.35	0.42	0.760000000001	0.14	8.52	0.3	2.41	1.53	0.46	AAA240.CD3.X23.Y7.tile.tissue.png	202	1	2000	202	35cada377fd12cce856781e59de2fa60	0	0	0	0	0	0	0	0	0	0	0	0	0	/home/dhl_ec/bnelissen/Slides/CD3_manuscript/CD3_slides/AAA240.CD3/AAA240.CD3.run1	255	0.7	0.06	0.7	0.06	-9.53393240934	-10.1801969251	1.78450610245	0.217855234375
56343.0	3159555.0	24894.0	59432.0	3159555.0	4000000.0	531.0	27.0	0.990000000001	2.27	1.15	0.0500000000002	6.65	0.38	0.700000000001	0.0799999999999	8.9	0.339999999999	2.22	1.43	0.440000000001	AAA240.CD3.X23.Y8.tile.tissue.png	203	1	2000	203	6257f8a9447acde9cb64875844223ccd	0	0	0	0	0	0	0	0	0	0	0	0	0	/home/dhl_ec/bnelissen/Slides/CD3_manuscript/CD3_slides/AAA240.CD3/AAA240.CD3.run1	255	0.7	0.06	0.7	0.06	-9.93926581897	-11.5119334621	2.61419839498	0.323004436523
36088.0	1654819.0	15623.0	71984.0	1654819.0	4000000.0	367.0	74.0	1.25	1.65	1.3	0.0799999999999	7.21	0.389999999999	0.72	0.15	7.9	0.28	2.24	1.45	0.42	AAA240.CD3.X23.Y9.tile.tissue.png	204	1	2000	204	376a65f82a4f340af2ca7fbee4ba6c79	0	0	0	0	0	0	0	0	0	0	0	0	0	/home/dhl_ec/bnelissen/Slides/CD3_manuscript/CD3_slides/AAA240.CD3/AAA240.CD3.run1	255	0.7	0.06	0.7	0.06	-10.0630931021	-12.1354589839	3.47803511793	0.677077140625
724.0	1586942.0	352.0	73220.0	1586942.0	4000000.0	9.0	67.0	2.11	2.34	1.44	0.04	8.98	0.4	0.719999999999	0.139999999999	7.58	0.26	2.27	1.47	0.420000000001	AAA240.CD3.X24.Y10.tile.tissue.png	205	1	2000	205	00645f89d1b73b15819ee4d8704512e0	0	0	0	0	0	0	0	0	0	0	0	0	0	/home/dhl_ec/bnelissen/Slides/CD3_manuscript/CD3_slides/AAA240.CD3/AAA240.CD3.run1	255	0.7	0.06	0.7	0.06	-9.88829167111	-11.477139745	3.27613063649	0.637768617187
4861.0	1898487.0	2377.0	93790.0	1898487.0	4000000.0	58.0	82.0	2.0	2.52	1.14	0.04	6.8	0.44	0.77	0.15	8.61	0.3	2.45	1.54	1.03	AAA240.CD3.X24.Y11.tile.tissue.png	206	1	2000	206	c08fd240ebaad5b1e8c8f37d361f874b	0	0	0	0	0	0	0	0	0	0	0	0	0	/home/dhl_ec/bnelissen/Slides/CD3_manuscript/CD3_slides/AAA240.CD3/AAA240.CD3.run1	255	0.7	0.06	0.7	0.06	-9.98492664832	-11.849385476	3.67697690731	0.47690684375
5559.0	1470650.0	2659.0	90084.0	1470650.0	4000000.0	73.0	88.0	2.08	1.65	1.13	0.0500000000002	8.95	0.42	0.73	0.150000000001	8.08	0.28	2.45	1.54	0.639999999999	AAA240.CD3.X24.Y12.tile.tissue.png	207	1	2000	207	116da553c80612567e6048dddd9ea86e	0	0	0	0	0	0	0	0	0	0	0	0	0	/home/dhl_ec/bnelissen/Slides/CD3_manuscript/CD3_slides/AAA240.CD3/AAA240.CD3.run1	255	0.7	0.06	0.7	0.06	-9.98777870048	-11.8037628717	4.19872336329	0.748556695313
402.0	139760.0	154.0	10884.0	139760.0	4000000.0	3.0	14.0	1.76	2.21	1.18	0.0500000000002	8.33	0.39	0.820000000001	0.219999999999	7.14	0.219999999999	2.19	1.54	0.5	AAA240.CD3.X24.Y13.tile.tissue.png	208	1	2000	208	49d738b089c65e64769535df0c34367a	0	0	0	0	0	0	0	0	0	0	0	0	0	/home/dhl_ec/bnelissen/Slides/CD3_manuscript/CD3_slides/AAA240.CD3/AAA240.CD3.run1	255	0.7	0.06	0.7	0.06	-9.91491478438	-12.0443967328	4.12584376201	2.40321359424
0.0	0.0	0.0	0.0	0.0	4000000.0	0.0	0.0	1.93	1.54	1.18	0.0699999999997	6.73	0.3	0.900000000001	0.23	4.9	0.12	1.97	1.46	0.89	AAA240.CD3.X24.Y14.tile.tissue.png	209	1	2000	209	023ce4560dcc20c05d138b31e42b8db2	0	0	0	0	0	0	0	0	0	0	0	0	0	/home/dhl_ec/bnelissen/Slides/CD3_manuscript/CD3_slides/AAA240.CD3/AAA240.CD3.run1	255	1.0	0.06	1.0	0.06	0.0	-10.1506388191	0.0	3.99268034188
598.0	553641.0	236.0	28742.0	553641.0	4000000.0	4.0	28.0	0.8	2.2	1.06	0.0700000000006	6.9	0.389999999999	0.709999999999	0.190000000001	6.55	0.21	2.07	1.43	1.06	AAA240.CD3.X24.Y15.tile.tissue.png	210	1	2000	210	f7dae64f22bc951cf47362fb523e3997	0	0	0	0	0	0	0	0	0	0	0	0	0	/home/dhl_ec/bnelissen/Slides/CD3_manuscript/CD3_slides/AAA240.CD3/AAA240.CD3.run1	255	0.7	0.06	0.7	0.06	-9.99781901729	-11.8578938313	3.09049487959	1.0309359707
1730.0	2782804.0	901.0	44164.0	2782804.0	4000000.0	21.0	25.0	2.71	1.12	1.11	0.0500000000002	6.84	0.4	0.72	0.1	9.04	0.33	2.35	1.53	0.43	AAA240.CD3.X24.Y16.tile.tissue.png	211	1	2000	211	04bdd98ac7b25a887419813dddf2feba	0	0	0	0	0	0	0	0	0	0	0	0	0	/home/dhl_ec/bnelissen/Slides/CD3_manuscript/CD3_slides/AAA240.CD3/AAA240.CD3.run1	255	0.7	0.06	0.7	0.06	-9.77201757511	-11.9777115137	3.60685621746	0.47898009375
6024.0	3170462.0	2941.0	35997.0	3170462.0	4000000.0	72.0	7.0	3.21	1.66	1.17	0.0500000000002	7.38	0.410000000001	0.75	0.0999999999995	9.63	0.349999999999	2.35	1.54	0.450000000001	AAA240.CD3.X24.Y17.tile.tissue.png	212	1	2000	212	612c4c9642301fba2ee7b834b4a71155	0	0	0	0	0	0	0	0	0	0	0	0	0	/home/dhl_ec/bnelissen/Slides/CD3_manuscript/CD3_slides/AAA240.CD3/AAA240.CD3.run1	255	0.7	0.06	0.7	0.06	-9.642895513	-12.1896365105	2.59415151879	0.421248
2032.0	2921414.0	1042.0	58011.0	2921414.0	4000000.0	24.0	48.0	2.08	1.28	1.16	0.0600000000004	7.5	0.4	0.73	0.11	9.02	0.330000000001	2.3	1.48	0.44	AAA240.CD3.X24.Y18.tile.tissue.png	213	1	2000	213	0f29b476cfae8f8c5e8cc91809347e7d	0	0	0	0	0	0	0	0	0	0	0	0	0	/home/dhl_ec/bnelissen/Slides/CD3_manuscript/CD3_slides/AAA240.CD3/AAA240.CD3.run1	255	0.7	0.06	0.7	0.06	-9.72262131277	-11.002658738	2.46262471462	0.276568109375
55.0	702178.0	35.0	15825.0	702178.0	4000000.0	1.0	6.0	1.12	0.98	1.11	0.0500000000002	7.35	0.36	0.759999999999	0.17	6.79	0.22	2.01	1.43	0.349999999999	AAA240.CD3.X24.Y19.tile.tissue.png	214	1	2000	214	fe0338e3b2568fbeabbf70ee80baf9e0	0	0	0	0	0	0	0	0	0	0	0	0	0	/home/dhl_ec/bnelissen/Slides/CD3_manuscript/CD3_slides/AAA240.CD3/AAA240.CD3.run1	255	0.7	0.06	0.7	0.06	-9.64269344905	-11.7465680649	3.35018016372	2.54682525586
379.0	81628.0	145.0	6445.0	81628.0	4000000.0	2.0	14.0	1.27	1.09	1.04	0.0500000000002	6.24	0.36	0.809999999999	0.200000000001	6.34	0.2	1.98	1.44	0.34	AAA240.CD3.X24.Y5.tile.tissue.png	215	1	2000	215	065315703e06316a97a6151354385766	0	0	0	0	0	0	0	0	0	0	0	0	0	/home/dhl_ec/bnelissen/Slides/CD3_manuscript/CD3_slides/AAA240.CD3/AAA240.CD3.run1	255	0.7	0.06	0.7	0.06	-9.60394011733	-11.3732501782	1.78136502277	2.25857252393
96.0	775545.0	44.0	42817.0	775545.0	4000000.0	1.0	47.0	0.8	0.98	1.04	0.0500000000002	6.23	0.37	0.7	0.17	7.73	0.23	2.19	1.44	0.54	AAA240.CD3.X24.Y6.tile.tissue.png	216	1	2000	216	60b6d30914fde1aaa2b2d8d5bed7e20e	0	0	0	0	0	0	0	0	0	0	0	0	0	/home/dhl_ec/bnelissen/Slides/CD3_manuscript/CD3_slides/AAA240.CD3/AAA240.CD3.run1	255	0.7	0.06	0.7	0.06	-9.12620085192	-11.4500293587	2.07231428216	2.04743583008
925.0	1270579.0	408.0	78836.0	1270579.0	4000000.0	10.0	104.0	0.849999999999	1.03	1.05	0.04	6.38	0.39	0.71	0.16	7.15	0.25	2.23	1.44	1.14	AAA240.CD3.X24.Y7.tile.tissue.png	217	1	2000	217	927eab450a647a896b107207783c96b0	0	0	0	0	0	0	0	0	0	0	0	0	0	/home/dhl_ec/bnelissen/Slides/CD3_manuscript/CD3_slides/AAA240.CD3/AAA240.CD3.run1	255	0.7	0.06	0.7	0.06	-9.59891311513	-10.5606416303	2.02221803473	0.47060471875
31293.0	2292491.0	14441.0	90292.0	2292491.0	4000000.0	323.0	84.0	1.67	1.84	1.09	0.0500000000002	7.36	0.6	0.709999999999	0.12	8.45	0.33	2.47	1.53	0.47	AAA240.CD3.X24.Y8.tile.tissue.png	218	1	2000	218	3a87917f95ece8f7633c27a53c20e6c4	0	0	0	0	0	0	0	0	0	0	0	0	0	/home/dhl_ec/bnelissen/Slides/CD3_manuscript/CD3_slides/AAA240.CD3/AAA240.CD3.run1	255	0.7	0.06	0.7	0.06	-9.87300860788	-11.3544020829	2.68858170418	0.196475730469
5811.0	1520516.0	2753.0	101311.0	1520516.0	4000000.0	67.0	117.0	2.0	1.71	1.2	0.0500000000002	8.8	0.45	0.76	0.16	8.33	0.26	2.3	1.46	0.42	AAA240.CD3.X24.Y9.tile.tissue.png	219	1	2000	219	3af261992a7857bde384f57d47221793	0	0	0	0	0	0	0	0	0	0	0	0	0	/home/dhl_ec/bnelissen/Slides/CD3_manuscript/CD3_slides/AAA240.CD3/AAA240.CD3.run1	255	0.7	0.06	0.7	0.06	-9.96626558327	-11.4625015622	3.39043742248	0.5598893125
154.0	1779732.0	82.0	92668.0	1779732.0	4000000.0	2.0	68.0	1.66	2.24	1.09	0.04	6.37	0.400000000001	0.71	0.14	7.52	0.26	2.26	1.51	0.45	AAA240.CD3.X25.Y10.tile.tissue.png	220	1	2000	220	7118ebc3107b024ea4608fe3f6930a02	0	0	0	0	0	0	0	0	0	0	0	0	0	/home/dhl_ec/bnelissen/Slides/CD3_manuscript/CD3_slides/AAA240.CD3/AAA240.CD3.run1	255	0.7	0.06	0.7	0.06	-9.81287607512	-11.1815520869	2.99328762479	0.613654523438
3017.0	1773305.0	1394.0	72486.0	1773305.0	4000000.0	30.0	60.0	2.04	1.68	1.16	0.0500000000002	7.63	0.440000000001	1.13	0.15	7.53	0.27	2.23	1.44	0.400000000001	AAA240.CD3.X25.Y11.tile.tissue.png	221	1	2000	221	e08c25ded495608c96aedb8bf18634d1	0	0	0	0	0	0	0	0	0	0	0	0	0	/home/dhl_ec/bnelissen/Slides/CD3_manuscript/CD3_slides/AAA240.CD3/AAA240.CD3.run1	255	0.7	0.06	0.7	0.06	-10.039873396	-11.7594485367	3.39251043073	0.580824515625
9220.0	2073398.0	4490.0	103169.0	2073398.0	4000000.0	115.0	57.0	2.33	1.04	1.04	0.04	7.01	0.400000000001	0.7	0.13	7.82	0.27	2.26	1.44	0.53	AAA240.CD3.X25.Y12.tile.tissue.png	222	1	2000	222	bba79ea9534fb9db0d79995d2a513c16	0	0	0	0	0	0	0	0	0	0	0	0	0	/home/dhl_ec/bnelissen/Slides/CD3_manuscript/CD3_slides/AAA240.CD3/AAA240.CD3.run1	255	0.7	0.06	0.7	0.06	-10.0168616415	-11.7049836477	4.08656668467	0.461787429687
3383.0	984384.0	1762.0	63784.0	984384.0	4000000.0	46.0	76.0	1.56	2.26	1.06	0.04	6.44	0.37	0.69	0.17	7.01	0.24	2.23	1.43	0.39	AAA240.CD3.X25.Y13.tile.tissue.png	223	1	2000	223	3a0d837ee56c3d0c8d884c93e18c75ab	0	0	0	0	0	0	0	0	0	0	0	0	0	/home/dhl_ec/bnelissen/Slides/CD3_manuscript/CD3_slides/AAA240.CD3/AAA240.CD3.run1	255	0.7	0.06	0.7	0.06	-9.82363559478	-11.8147529342	3.55221350258	0.728360269531
119.0	584519.0	74.0	25186.0	584519.0	4000000.0	2.0	21.0	1.45	0.95	1.05	0.0500000000002	6.93	0.36	0.719999999999	0.18	6.86	0.22	2.18	1.6	0.37	AAA240.CD3.X25.Y14.tile.tissue.png	224	1	2000	224	f4aed13f43aaca75eae73d489ff59100	0	0	0	0	0	0	0	0	0	0	0	0	0	/home/dhl_ec/bnelissen/Slides/CD3_manuscript/CD3_slides/AAA240.CD3/AAA240.CD3.run1	255	0.7	0.06	0.7	0.06	-9.71709834365	-11.8374601832	3.61231311893	1.25139077148
660.0	1590881.0	343.0	65193.0	1590881.0	4000000.0	8.0	49.0	0.889999999999	1.06	1.1	0.0500000000002	7.83	0.41	0.74	0.16	7.98	0.26	2.42	1.54	0.42	AAA240.CD3.X25.Y15.tile.tissue.png	225	1	2000	225	1f2b7c58143377398b46dd6ce677a790	0	0	0	0	0	0	0	0	0	0	0	0	0	/home/dhl_ec/bnelissen/Slides/CD3_manuscript/CD3_slides/AAA240.CD3/AAA240.CD3.run1	255	0.7	0.06	0.7	0.06	-9.74613650171	-11.990170146	3.32210546418	0.752031585937
1270.0	1566565.0	624.0	69230.0	1566565.0	4000000.0	14.0	52.0	1.51	1.15	1.15	0.0500000000002	7.73	0.440000000001	0.750000000001	0.16	8.29	0.28	2.49	1.61	0.43	AAA240.CD3.X25.Y16.tile.tissue.png	226	1	2000	226	cd2cd85564358d2f05a784416c110dc8	0	0	0	0	0	0	0	0	0	0	0	0	0	/home/dhl_ec/bnelissen/Slides/CD3_manuscript/CD3_slides/AAA240.CD3/AAA240.CD3.run1	255	0.7	0.06	0.7	0.06	-9.84409232428	-12.0306385195	3.68022305205	0.522929007812
2623.0	1307375.0	1173.0	59296.0	1307375.0	4000000.0	29.0	44.0	0.97	1.09	1.14	0.0600000000004	9.98	0.38	0.71	0.15	7.23	0.25	2.17	1.45	0.38	AAA240.CD3.X25.Y17.tile.tissue.png	227	1	2000	227	dff00f560572a95c639ffed91d189255	0	0	0	0	0	0	0	0	0	0	0	0	0	/home/dhl_ec/bnelissen/Slides/CD3_manuscript/CD3_slides/AAA240.CD3/AAA240.CD3.run1	255	0.7	0.06	0.7	0.06	-9.86002186675	-12.0253486022	3.84737897676	0.533987390625
2404.0	2354264.0	1257.0	64103.0	2354264.0	4000000.0	32.0	56.0	0.9	1.06	1.09	0.04	6.51	0.39	0.69	0.110000000001	8.16	0.29	2.23	1.43	0.410000000001	AAA240.CD3.X25.Y18.tile.tissue.png	228	1	2000	228	faf21f9cf7ff437dee448393925beecb	0	0	0	0	0	0	0	0	0	0	0	0	0	/home/dhl_ec/bnelissen/Slides/CD3_manuscript/CD3_slides/AAA240.CD3/AAA240.CD3.run1	255	0.7	0.06	0.7	0.06	-10.0268892684	-10.9099793038	2.50762511871	0.166036433594
0.0	1031379.0	0.0	30903.0	1031379.0	4000000.0	0.0	15.0	0.83	1.02	1.04	0.0600000000004	6.37	0.360000000001	0.73	0.17	6.57	0.16	2.11	1.45	0.370000000001	AAA240.CD3.X25.Y19.tile.tissue.png	229	1	2000	229	5c21a5b15b2f59a7a014871cdfe12930	0	0	0	0	0	0	0	0	0	0	0	0	0	/home/dhl_ec/bnelissen/Slides/CD3_manuscript/CD3_slides/AAA240.CD3/AAA240.CD3.run1	255	0.7	0.06	0.7	0.06	-9.16414124968	-11.728179407	2.7357733282	2.59163322266
942.0	42704.0	287.0	4428.0	42704.0	4000000.0	4.0	16.0	1.12	2.38	1.07	0.0500000000002	6.2	0.360000000001	0.77	0.2	6.32	0.2	1.99	1.51	0.35	AAA240.CD3.X25.Y5.tile.tissue.png	230	1	2000	230	b1f72980e2fa0edd8c5345b7b659e33c	0	0	0	0	0	0	0	0	0	0	0	0	0	/home/dhl_ec/bnelissen/Slides/CD3_manuscript/CD3_slides/AAA240.CD3/AAA240.CD3.run1	255	0.7	0.06	0.7	0.06	-9.78290126739	-11.7836336996	2.26732064848	2.52930315576
89.0	956009.0	37.0	56837.0	956009.0	4000000.0	1.0	86.0	1.77	1.24	1.08	0.04	6.27	0.38	0.710000000001	0.17	6.92	0.23	2.26	1.45	0.399999999999	AAA240.CD3.X25.Y6.tile.tissue.png	231	1	2000	231	81c58882b43a6f4b229939f63f63049e	0	0	0	0	0	0	0	0	0	0	0	0	0	/home/dhl_ec/bnelissen/Slides/CD3_manuscript/CD3_slides/AAA240.CD3/AAA240.CD3.run1	255	0.7	0.06	0.7	0.06	-8.78680416595	-10.6675080057	1.41532816779	1.04056469434
0.0	1089038.0	0.0	50912.0	1089038.0	4000000.0	0.0	53.0	0.87	1.1	1.09	0.0500000000002	6.25	0.38	0.7	0.16	6.9	0.17	2.24	1.48	0.530000000001	AAA240.CD3.X25.Y7.tile.tissue.png	232	1	2000	232	9a97afe7f13df33277cc1a76423743dd	0	0	0	0	0	0	0	0	0	0	0	0	0	/home/dhl_ec/bnelissen/Slides/CD3_manuscript/CD3_slides/AAA240.CD3/AAA240.CD3.run1	255	0.7	0.06	0.7	0.06	-9.18198737364	-11.1686473597	2.11467583918	0.982534402344
32352.0	2105308.0	14616.0	79333.0	2105308.0	4000000.0	336.0	100.0	1.06	2.03	1.07	0.04	6.67	0.389999999999	0.7	0.13	8.0	0.29	2.21	1.44	0.5	AAA240.CD3.X25.Y8.tile.tissue.png	233	1	2000	233	c54039bf6b4c664c4a2d161eeb2a3a1c	0	0	0	0	0	0	0	0	0	0	0	0	0	/home/dhl_ec/bnelissen/Slides/CD3_manuscript/CD3_slides/AAA240.CD3/AAA240.CD3.run1	255	0.7	0.06	0.7	0.06	-9.87662876054	-11.6955603029	2.79402420993	0.19579234375
28092.0	2258090.0	12363.0	64863.0	2258090.0	4000000.0	269.0	47.0	1.86	1.78	1.06	0.04	6.99	0.389999999999	0.749999999999	0.12	8.32	0.32	2.37	1.53	0.43	AAA240.CD3.X25.Y9.tile.tissue.png	234	1	2000	234	ae32ae91ae6e44897d1f5f241e902f05	0	0	0	0	0	0	0	0	0	0	0	0	0	/home/dhl_ec/bnelissen/Slides/CD3_manuscript/CD3_slides/AAA240.CD3/AAA240.CD3.run1	255	0.7	0.06	0.7	0.06	-10.0313343439	-12.0692146283	3.53352471481	0.66173359375
78.0	939928.0	40.0	42886.0	939928.0	4000000.0	1.0	44.0	0.83	1.06	1.06	0.0500000000002	6.64	0.38	0.73	0.17	7.07	0.23	2.17	1.45	0.38	AAA240.CD3.X26.Y10.tile.tissue.png	235	1	2000	235	7d0eae24361586e895fa1dcf122132ca	0	0	0	0	0	0	0	0	0	0	0	0	0	/home/dhl_ec/bnelissen/Slides/CD3_manuscript/CD3_slides/AAA240.CD3/AAA240.CD3.run1	255	0.7	0.06	0.7	0.06	-9.5940657424	-11.9691380443	2.56998045542	1.77499665625
1099.0	1016609.0	546.0	79353.0	1016609.0	4000000.0	14.0	114.0	1.34	1.04	1.13	0.0500000000002	7.47	0.43	0.760000000001	0.18	7.8	0.25	2.23	1.43	0.41	AAA240.CD3.X26.Y11.tile.tissue.png	236	1	2000	236	3b45b1d418eb57352dede4b6e858e6b3	0	0	0	0	0	0	0	0	0	0	0	0	0	/home/dhl_ec/bnelissen/Slides/CD3_manuscript/CD3_slides/AAA240.CD3/AAA240.CD3.run1	255	0.7	0.06	0.7	0.06	-9.95661250632	-11.8003409928	3.18354904934	0.527507195313
14150.0	1600154.0	6776.0	91067.0	1600154.0	4000000.0	171.0	93.0	1.55	1.77	1.06	0.04	6.94	0.41	0.74	0.150000000001	7.79	0.280000000001	2.3	1.46	0.419999999999	AAA240.CD3.X26.Y12.tile.tissue.png	237	1	2000	237	0c2903185423dea4d9412bcc248933c6	0	0	0	0	0	0	0	0	0	0	0	0	0	/home/dhl_ec/bnelissen/Slides/CD3_manuscript/CD3_slides/AAA240.CD3/AAA240.CD3.run1	255	0.7	0.06	0.7	0.06	-10.0696146641	-11.8654521718	3.55503439548	0.674840859375
8384.0	1602867.0	3862.0	50958.0	1602867.0	4000000.0	91.0	44.0	1.03	1.4	1.09	0.04	6.71	0.4	0.74	0.15	7.53	0.26	2.17	1.44	0.400000000001	AAA240.CD3.X26.Y13.tile.tissue.png	238	1	2000	238	0140a49c842ed42041f1169c8a5fe733	0	0	0	0	0	0	0	0	0	0	0	0	0	/home/dhl_ec/bnelissen/Slides/CD3_manuscript/CD3_slides/AAA240.CD3/AAA240.CD3.run1	255	0.7	0.06	0.7	0.06	-9.93052465976	-12.2045296906	3.42753147875	0.60084390625
543.0	1468690.0	287.0	59792.0	1468690.0	4000000.0	7.0	50.0	1.19	1.04	1.08	0.0500000000002	6.8	0.39	0.73	0.15	7.8	0.28	2.39	1.55	0.429999999999	AAA240.CD3.X26.Y14.tile.tissue.png	239	1	2000	239	dad9cf82b4b2f101ddf976f3e9d0a244	0	0	0	0	0	0	0	0	0	0	0	0	0	/home/dhl_ec/bnelissen/Slides/CD3_manuscript/CD3_slides/AAA240.CD3/AAA240.CD3.run1	255	0.7	0.06	0.7	0.06	-9.73856735432	-11.9128081725	3.79495882387	0.584712464844
272.0	1389898.0	138.0	61053.0	1389898.0	4000000.0	4.0	48.0	1.07	1.11	1.17	0.0599999999995	7.61	0.42	0.77	0.18	8.12	0.27	2.37	1.56	0.400000000001	AAA240.CD3.X26.Y15.tile.tissue.png	240	1	2000	240	2b0c38c9a1c0377e86047975af5b95cf	0	0	0	0	0	0	0	0	0	0	0	0	0	/home/dhl_ec/bnelissen/Slides/CD3_manuscript/CD3_slides/AAA240.CD3/AAA240.CD3.run1	255	0.7	0.06	0.7	0.06	-9.4950444845	-11.9654140966	3.90418212551	0.66543865625
11215.0	2257010.0	4931.0	56233.0	2257010.0	4000000.0	105.0	43.0	0.9	1.08	1.13	0.0500000000002	6.65	0.39	0.7	0.12	7.89	0.28	2.21	1.44	0.39	AAA240.CD3.X26.Y16.tile.tissue.png	241	1	2000	241	65bd4e495bfa4bac0eb22fa49197822b	0	0	0	0	0	0	0	0	0	0	0	0	0	/home/dhl_ec/bnelissen/Slides/CD3_manuscript/CD3_slides/AAA240.CD3/AAA240.CD3.run1	255	0.7	0.06	0.7	0.06	-9.988297612	-12.1023183629	4.2270587703	0.48965028125
2774.0	1510438.0	1475.0	33504.0	1510438.0	4000000.0	38.0	22.0	0.91	1.5	1.25	0.0500000000002	6.54	0.370000000001	0.710000000001	0.14	7.53	0.26	2.3	1.53	0.410000000001	AAA240.CD3.X26.Y17.tile.tissue.png	242	1	2000	242	a6cf18aefe12ac60bf652f39dae8a3fa	0	0	0	0	0	0	0	0	0	0	0	0	0	/home/dhl_ec/bnelissen/Slides/CD3_manuscript/CD3_slides/AAA240.CD3/AAA240.CD3.run1	255	0.7	0.06	0.7	0.06	-9.9155000784	-12.0815104526	4.21980220843	0.559685671875
341.0	2266132.0	189.0	64736.0	2266132.0	4000000.0	5.0	55.0	0.929999999999	1.09	1.13	0.0499999999993	7.87	0.42	0.76	0.139999999999	8.67	0.320000000001	2.42	1.53	0.42	AAA240.CD3.X26.Y18.tile.tissue.png	243	1	2000	243	03002375eaa54e00abaaf9d92bffa14a	0	0	0	0	0	0	0	0	0	0	0	0	0	/home/dhl_ec/bnelissen/Slides/CD3_manuscript/CD3_slides/AAA240.CD3/AAA240.CD3.run1	255	0.7	0.06	0.7	0.06	-9.01687353477	-11.0997356735	1.97070049111	0.182964398438
614.0	2184421.0	145.0	31778.0	2184421.0	4000000.0	2.0	20.0	0.909999999999	1.02	1.07	0.0499999999993	6.34	0.39	0.73	0.129999999999	7.85	0.28	2.18	1.48	0.39	AAA240.CD3.X26.Y19.tile.tissue.png	244	1	2000	244	081a57a6dc6d2d7cb0b61c6ca5f78885	0	0	0	0	0	0	0	0	0	0	0	0	0	/home/dhl_ec/bnelissen/Slides/CD3_manuscript/CD3_slides/AAA240.CD3/AAA240.CD3.run1	255	0.7	0.06	0.7	0.06	-9.26740120929	-10.855474424	1.3437656325	0.699506148438
0.0	0.0	0.0	0.0	0.0	3240000.0	0.0	0.0	0.66	0.76	0.87	0.0500000000002	4.86	0.22	0.679999999999	0.16	3.39	0.0900000000001	1.54	1.18	0.27	AAA240.CD3.X26.Y20.tile.tissue.png	245	1	2000	245	19dd2bbdd221d171132f836bf1296693	0	0	0	0	0	0	0	0	0	0	0	0	0	/home/dhl_ec/bnelissen/Slides/CD3_manuscript/CD3_slides/AAA240.CD3/AAA240.CD3.run1	255	1.0	0.06	1.0	0.06	0.0	-11.975754482	0.0	1.15611300917
0.0	20870.0	0.0	2217.0	20870.0	4000000.0	0.0	8.0	0.849999999999	0.92	1.07	0.0500000000002	6.31	0.35	1.14	0.2	5.83	0.13	1.96	1.45	0.349999999999	AAA240.CD3.X26.Y5.tile.tissue.png	246	1	2000	246	c80c6fa7ff833af9f3d259c38f70f2b1	0	0	0	0	0	0	0	0	0	0	0	0	0	/home/dhl_ec/bnelissen/Slides/CD3_manuscript/CD3_slides/AAA240.CD3/AAA240.CD3.run1	255	0.7	0.06	0.7	0.06	-8.75298264259	-11.3310844779	1.61096532672	2.0984662782
0.0	884217.0	0.0	46915.0	884217.0	4000000.0	0.0	49.0	0.81	0.98	1.07	0.0500000000002	6.41	0.38	0.779999999999	0.17	6.9	0.17	2.27	1.5	0.41	AAA240.CD3.X26.Y6.tile.tissue.png	247	1	2000	247	af3386806db39a2b37468b60bc7e3501	0	0	0	0	0	0	0	0	0	0	0	0	0	/home/dhl_ec/bnelissen/Slides/CD3_manuscript/CD3_slides/AAA240.CD3/AAA240.CD3.run1	255	0.7	0.06	0.7	0.06	-7.18092513271	-11.492189858	1.90227017432	4.42187636133
306.0	274069.0	148.0	19827.0	274069.0	4000000.0	4.0	42.0	0.84	1.12	1.11	0.0600000000004	6.29	0.35	0.7	0.2	6.55	0.21	2.09	1.43	0.37	AAA240.CD3.X26.Y7.tile.tissue.png	248	1	2000	248	c60f89c90330f37a34ebcb0f881a2e64	0	0	0	0	0	0	0	0	0	0	0	0	0	/home/dhl_ec/bnelissen/Slides/CD3_manuscript/CD3_slides/AAA240.CD3/AAA240.CD3.run1	255	0.7	0.06	0.7	0.06	-9.6814671037	-11.5092981129	3.06431098593	1.7454405957
8817.0	934248.0	4064.0	63233.0	934248.0	4000000.0	92.0	126.0	1.47	1.52	1.08	0.04	6.62	0.37	0.709999999999	0.17	7.16	0.25	2.41	1.43	1.0	AAA240.CD3.X26.Y8.tile.tissue.png	249	1	2000	249	4858a8b1b1bd9fdfd14bb99a0b243515	0	0	0	0	0	0	0	0	0	0	0	0	0	/home/dhl_ec/bnelissen/Slides/CD3_manuscript/CD3_slides/AAA240.CD3/AAA240.CD3.run1	255	0.7	0.06	0.7	0.06	-9.8490855722	-10.410361357	2.63755178426	0.334755929688
10684.0	1309720.0	4664.0	24294.0	1309720.0	4000000.0	97.0	15.0	1.52	1.21	1.23	0.0500000000002	7.83	0.4	0.78	0.17	8.1	0.27	2.19	1.45	0.52	AAA240.CD3.X26.Y9.tile.tissue.png	250	1	2000	250	a100459c5ab6cc58db3557abcdc0d13d	0	0	0	0	0	0	0	0	0	0	0	0	0	/home/dhl_ec/bnelissen/Slides/CD3_manuscript/CD3_slides/AAA240.CD3/AAA240.CD3.run1	255	0.7	0.06	0.7	0.06	-9.89154411077	-12.4565312289	3.26543872632	1.60029183594
83.0	71305.0	42.0	4136.0	71305.0	4000000.0	1.0	6.0	0.839999999999	0.86	1.08	0.0600000000004	6.27	0.35	0.83	0.190000000001	6.26	0.2	2.0	1.46	0.56	AAA240.CD3.X27.Y10.tile.tissue.png	251	1	2000	251	83b323129f7f54476ebf5ac0e47b00dc	0	0	0	0	0	0	0	0	0	0	0	0	0	/home/dhl_ec/bnelissen/Slides/CD3_manuscript/CD3_slides/AAA240.CD3/AAA240.CD3.run1	255	0.7	0.06	0.7	0.06	-9.43933484631	-12.0325387495	2.13753233405	1.80184408643
224.0	817099.0	113.0	65766.0	817099.0	4000000.0	3.0	110.0	0.94	1.1	1.06	0.0500000000002	6.5	0.37	0.72	0.17	6.83	0.219999999999	2.25	1.46	0.6	AAA240.CD3.X27.Y11.tile.tissue.png	252	1	2000	252	78f96281cdb981167db9c47bba05a952	0	0	0	0	0	0	0	0	0	0	0	0	0	/home/dhl_ec/bnelissen/Slides/CD3_manuscript/CD3_slides/AAA240.CD3/AAA240.CD3.run1	255	0.7	0.06	0.7	0.06	-9.77703534535	-11.9468017176	3.27528423637	2.09754530469
4111.0	739134.0	1918.0	44674.0	739134.0	4000000.0	47.0	50.0	0.820000000001	1.14	1.14	0.0500000000002	6.58	0.37	0.719999999999	0.17	6.88	0.25	2.3	1.49	0.530000000001	AAA240.CD3.X27.Y12.tile.tissue.png	253	1	2000	253	17007bb546660b63548d2150f9cf335b	0	0	0	0	0	0	0	0	0	0	0	0	0	/home/dhl_ec/bnelissen/Slides/CD3_manuscript/CD3_slides/AAA240.CD3/AAA240.CD3.run1	255	0.7	0.06	0.7	0.06	-9.9741843141	-11.9700245487	3.84580952317	0.895289191406
33573.0	2344313.0	15115.0	44221.0	2344313.0	4000000.0	350.0	43.0	1.15	1.12	1.04	0.0499999999993	6.95	0.41	0.77	0.13	9.35	0.3	2.17	1.44	0.56	AAA240.CD3.X27.Y13.tile.tissue.png	254	1	2000	254	c021371691e4baec4be5cf81f8a54bcb	0	0	0	0	0	0	0	0	0	0	0	0	0	/home/dhl_ec/bnelissen/Slides/CD3_manuscript/CD3_slides/AAA240.CD3/AAA240.CD3.run1	255	0.7	0.06	0.7	0.06	-10.0623940694	-11.8044206689	3.76648652917	0.7528434375
25426.0	3352151.0	11441.0	41520.0	3352151.0	4000000.0	270.0	22.0	1.36	0.989999999999	1.08	0.0500000000002	7.3	0.37	0.73	0.0799999999999	10.09	0.36	2.33	1.51	0.579999999999	AAA240.CD3.X27.Y14.tile.tissue.png	255	1	2000	255	6130ee57fcd6c6633f2ed97335e7b088	0	0	0	0	0	0	0	0	0	0	0	0	0	/home/dhl_ec/bnelissen/Slides/CD3_manuscript/CD3_slides/AAA240.CD3/AAA240.CD3.run1	255	0.7	0.06	0.7	0.06	-10.0938382994	-10.9474535257	3.44840588076	0.35832384375
41307.0	2449894.0	15994.0	58464.0	2449894.0	4000000.0	336.0	40.0	1.21	1.26	1.09	0.04	7.11	0.4	0.719999999999	0.12	9.53	0.3	2.25	1.46	0.570000000001	AAA240.CD3.X27.Y15.tile.tissue.png	256	1	2000	256	a10ea5260e87050364a4f67e5a8e57c3	0	0	0	0	0	0	0	0	0	0	0	0	0	/home/dhl_ec/bnelissen/Slides/CD3_manuscript/CD3_slides/AAA240.CD3/AAA240.CD3.run1	255	0.7	0.06	0.7	0.06	-10.0715788652	-12.2672055867	3.95607551865	0.572660703125
10629.0	1363123.0	4664.0	36239.0	1363123.0	4000000.0	115.0	28.0	0.98	1.62	1.17	0.0500000000002	6.6	0.37	0.700000000001	0.150000000001	7.33	0.25	2.14	1.45	0.549999999999	AAA240.CD3.X27.Y16.tile.tissue.png	257	1	2000	257	f03620171d9153fc8d185f9fe99ffe61	0	0	0	0	0	0	0	0	0	0	0	0	0	/home/dhl_ec/bnelissen/Slides/CD3_manuscript/CD3_slides/AAA240.CD3/AAA240.CD3.run1	255	0.7	0.06	0.7	0.06	-10.000827574	-12.2626500927	4.52947242818	0.561151335937
2709.0	2697455.0	1429.0	64093.0	2697455.0	4000000.0	40.0	34.0	1.24	2.33	1.1	0.0500000000002	6.44	0.38	0.690000000001	0.0999999999995	8.28	0.3	2.22	1.49	1.12	AAA240.CD3.X27.Y17.tile.tissue.png	258	1	2000	258	acc068fd2b7b7d65fd23651290798ac2	0	0	0	0	0	0	0	0	0	0	0	0	0	/home/dhl_ec/bnelissen/Slides/CD3_manuscript/CD3_slides/AAA240.CD3/AAA240.CD3.run1	255	0.7	0.06	0.7	0.06	-9.51320914105	-11.4112495456	3.09546506378	0.650220789063
0.0	2635329.0	0.0	42057.0	2635329.0	4000000.0	0.0	39.0	1.33	1.28	1.08	0.0499999999993	8.85	0.37	0.690000000001	0.1	7.69	0.259999999999	2.15	1.45	0.530000000001	AAA240.CD3.X27.Y18.tile.tissue.png	259	1	2000	259	56c78b68a15c49ff76a1ff966b2f5f3d	0	0	0	0	0	0	0	0	0	0	0	0	0	/home/dhl_ec/bnelissen/Slides/CD3_manuscript/CD3_slides/AAA240.CD3/AAA240.CD3.run1	255	0.7	0.06	0.7	0.06	-8.27588234199	-11.726999207	1.32710831804	0.421992867188
0.0	1631331.0	0.0	35205.0	1631331.0	4000000.0	0.0	10.0	1.0	1.19	1.08	0.0500000000002	6.36	0.370000000001	0.73	0.14	7.04	0.19	2.18	1.45	0.55	AAA240.CD3.X27.Y19.tile.tissue.png	260	1	2000	260	d2c9873fca3684faa45bc2e9157ea3d6	0	0	0	0	0	0	0	0	0	0	0	0	0	/home/dhl_ec/bnelissen/Slides/CD3_manuscript/CD3_slides/AAA240.CD3/AAA240.CD3.run1	255	0.7	0.06	0.7	0.06	-8.69519089313	-11.5141810591	1.50810117542	2.36049987891
82.0	372285.0	36.0	17485.0	372285.0	4000000.0	1.0	12.0	0.8	1.0	1.09	0.0500000000002	7.11	0.36	0.79	0.19	6.48	0.22	2.06	1.52	0.549999999999	AAA240.CD3.X27.Y7.tile.tissue.png	261	1	2000	261	c56864a9b472bfd96c638fd7533ec200	0	0	0	0	0	0	0	0	0	0	0	0	0	/home/dhl_ec/bnelissen/Slides/CD3_manuscript/CD3_slides/AAA240.CD3/AAA240.CD3.run1	255	0.7	0.06	0.7	0.06	-9.05223543331	-11.9045060078	3.09369676397	3.56022831543
175.0	413322.0	108.0	17493.0	413322.0	4000000.0	3.0	37.0	0.940000000001	1.48	1.04	0.0499999999993	6.47	0.360000000001	0.759999999999	0.19	6.58	0.22	2.09	1.43	0.530000000001	AAA240.CD3.X27.Y8.tile.tissue.png	262	1	2000	262	884faf5606b782bd3b6e8293e740b5ca	0	0	0	0	0	0	0	0	0	0	0	0	0	/home/dhl_ec/bnelissen/Slides/CD3_manuscript/CD3_slides/AAA240.CD3/AAA240.CD3.run1	255	0.7	0.06	0.7	0.06	-9.08467122994	-12.2355799191	1.91062425804	3.70467742383
0.0	0.0	0.0	0.0	0.0	4000000.0	0.0	0.0	1.28	1.16	1.07	0.0600000000004	5.87	0.27	0.79	0.2	4.38	0.12	1.9	1.44	0.48	AAA240.CD3.X28.Y12.tile.tissue.png	263	1	2000	263	9caa6f8c94fcae5c580806686ae25388	0	0	0	0	0	0	0	0	0	0	0	0	0	/home/dhl_ec/bnelissen/Slides/CD3_manuscript/CD3_slides/AAA240.CD3/AAA240.CD3.run1	255	1.0	0.06	1.0	0.06	0.0	-11.7452592357	0.0	3.4483802161
11551.0	1205904.0	5221.0	58802.0	1205904.0	4000000.0	120.0	106.0	1.71	1.57	1.38	0.0499999999993	6.94	0.57	0.719999999999	0.16	7.23	0.259999999999	2.5	1.43	0.56	AAA240.CD3.X28.Y13.tile.tissue.png	264	1	2000	264	b75c00de4d7918fece8375c179af10bd	0	0	0	0	0	0	0	0	0	0	0	0	0	/home/dhl_ec/bnelissen/Slides/CD3_manuscript/CD3_slides/AAA240.CD3/AAA240.CD3.run1	255	0.7	0.06	0.7	0.06	-9.5732707282	-10.9611333007	1.73539163364	0.501327789062
47379.0	2613081.0	20213.0	75232.0	2613081.0	4000000.0	457.0	48.0	1.14	1.25	1.07	0.04	6.5	0.37	0.73	0.110000000001	9.7	0.34	2.44	1.54	0.56	AAA240.CD3.X28.Y14.tile.tissue.png	265	1	2000	265	f3309cc999b20ec9d8c287d833b08ea3	0	0	0	0	0	0	0	0	0	0	0	0	0	/home/dhl_ec/bnelissen/Slides/CD3_manuscript/CD3_slides/AAA240.CD3/AAA240.CD3.run1	255	0.7	0.06	0.7	0.06	-9.84677697247	-11.6942823361	2.51430099961	0.353051890625
30489.0	3060184.0	13722.0	42750.0	3060184.0	4000000.0	309.0	16.0	1.65	1.25	1.1	0.0500000000002	6.7	0.37	0.73	0.0900000000001	8.59	0.33	2.14	1.43	0.51	AAA240.CD3.X28.Y15.tile.tissue.png	266	1	2000	266	1f5465d9428180deadbd6216b3e601d2	0	0	0	0	0	0	0	0	0	0	0	0	0	/home/dhl_ec/bnelissen/Slides/CD3_manuscript/CD3_slides/AAA240.CD3/AAA240.CD3.run1	255	0.7	0.06	0.7	0.06	-9.8997821559	-11.6738215361	3.09621042503	0.64104375
24878.0	2707449.0	10923.0	76791.0	2707449.0	4000000.0	248.0	42.0	1.1	1.38	1.06	0.0500000000002	6.6	0.39	0.7	0.0999999999995	8.41	0.3	2.21	1.57	0.589999999999	AAA240.CD3.X28.Y16.tile.tissue.png	267	1	2000	267	83e3b8ab887b50beda4d9fc21bd2b5f9	0	0	0	0	0	0	0	0	0	0	0	0	0	/home/dhl_ec/bnelissen/Slides/CD3_manuscript/CD3_slides/AAA240.CD3/AAA240.CD3.run1	255	0.7	0.06	0.7	0.06	-9.9851064171	-11.7670787264	3.33786127451	0.453068375
0.0	3063266.0	0.0	66296.0	3063266.0	4000000.0	0.0	45.0	1.78	1.29	1.1	0.04	6.2	0.37	0.69	0.1	8.17	0.26	2.39	1.55	0.6	AAA240.CD3.X28.Y17.tile.tissue.png	268	1	2000	268	929175be370e390289f702425dd3c799	0	0	0	0	0	0	0	0	0	0	0	0	0	/home/dhl_ec/bnelissen/Slides/CD3_manuscript/CD3_slides/AAA240.CD3/AAA240.CD3.run1	255	0.7	0.06	0.7	0.06	-9.05081912282	-10.5757662224	2.06603195816	0.0922993242188
186.0	2198055.0	62.0	63776.0	2198055.0	4000000.0	1.0	31.0	1.67	1.35	1.06	0.04	6.59	0.37	0.71	0.12	7.77	0.28	2.22	1.43	0.56	AAA240.CD3.X28.Y18.tile.tissue.png	269	1	2000	269	0247dab5dc51d26279a8cb7687db1270	0	0	0	0	0	0	0	0	0	0	0	0	0	/home/dhl_ec/bnelissen/Slides/CD3_manuscript/CD3_slides/AAA240.CD3/AAA240.CD3.run1	255	0.7	0.06	0.7	0.06	-8.73227594321	-11.4108208925	3.30766990813	0.577168699219
171.0	159750.0	92.0	9521.0	159750.0	4000000.0	2.0	10.0	0.97	1.1	1.09	0.0500000000002	7.19	0.35	0.790000000001	0.200000000001	6.42	0.21	2.0	1.46	0.530000000001	AAA240.CD3.X28.Y19.tile.tissue.png	270	1	2000	270	d3c006cbe2030fe3ec111d0860dbf79a	0	0	0	0	0	0	0	0	0	0	0	0	0	/home/dhl_ec/bnelissen/Slides/CD3_manuscript/CD3_slides/AAA240.CD3/AAA240.CD3.run1	255	0.7	0.06	0.7	0.06	-9.6771586362	-11.8384576542	3.89178886093	2.92830706738
1167.0	692087.0	533.0	40648.0	692087.0	4000000.0	13.0	62.0	1.26	1.8	1.04	0.0500000000002	6.51	0.37	0.72	0.18	6.78	0.23	2.17	1.43	0.62	AAA240.CD3.X29.Y13.tile.tissue.png	271	1	2000	271	0fbecc2605369eb8b417d298b730e282	0	0	0	0	0	0	0	0	0	0	0	0	0	/home/dhl_ec/bnelissen/Slides/CD3_manuscript/CD3_slides/AAA240.CD3/AAA240.CD3.run1	255	0.7	0.06	0.7	0.06	-9.48890077251	-11.6326927525	1.75343258816	1.99504123828
9177.0	2143716.0	4173.0	85001.0	2143716.0	4000000.0	95.0	70.0	1.73	1.24	1.08	0.0500000000002	7.18	0.440000000001	0.77	0.15	9.28	0.309999999999	2.47	1.55	0.66	AAA240.CD3.X29.Y14.tile.tissue.png	272	1	2000	272	1da8622a8529423143340dc4fc4fc9be	0	0	0	0	0	0	0	0	0	0	0	0	0	/home/dhl_ec/bnelissen/Slides/CD3_manuscript/CD3_slides/AAA240.CD3/AAA240.CD3.run1	255	0.7	0.06	0.7	0.06	-9.51477045228	-11.0693065535	1.56934070186	0.125507626953
3747.0	2682926.0	1727.0	72764.0	2682926.0	4000000.0	38.0	55.0	1.28	1.56	1.19	0.0500000000002	7.63	0.43	0.76	0.12	9.14	0.33	2.44	1.55	0.63	AAA240.CD3.X29.Y15.tile.tissue.png	273	1	2000	273	82d68720e11873bd6937be4bbb57edfe	0	0	0	0	0	0	0	0	0	0	0	0	0	/home/dhl_ec/bnelissen/Slides/CD3_manuscript/CD3_slides/AAA240.CD3/AAA240.CD3.run1	255	0.7	0.06	0.7	0.06	-9.64476186338	-10.3111468108	1.89702206605	0.123904314453
252.0	3175699.0	101.0	44992.0	3175699.0	4000000.0	2.0	27.0	1.13	1.26	1.06	0.0499999999993	6.26	0.360000000001	0.700000000001	0.0900000000001	8.56	0.32	2.16	1.46	0.58	AAA240.CD3.X29.Y16.tile.tissue.png	274	1	2000	274	be7948a1caeca77e61329dcf7c23c1c9	0	0	0	0	0	0	0	0	0	0	0	0	0	/home/dhl_ec/bnelissen/Slides/CD3_manuscript/CD3_slides/AAA240.CD3/AAA240.CD3.run1	255	0.7	0.06	0.7	0.06	-9.64658494289	-10.7721996954	1.76422056382	0.1099465
0.0	1843409.0	0.0	43251.0	1843409.0	4000000.0	0.0	23.0	1.65	2.32	1.07	0.0500000000002	6.26	0.37	0.74	0.15	7.26	0.22	2.33	1.56	0.59	AAA240.CD3.X29.Y17.tile.tissue.png	275	1	2000	275	3ae201ecda484be5683e06cc16b5ac05	0	0	0	0	0	0	0	0	0	0	0	0	0	/home/dhl_ec/bnelissen/Slides/CD3_manuscript/CD3_slides/AAA240.CD3/AAA240.CD3.run1	255	0.7	0.06	0.7	0.06	0.0	-11.8214499167	2.69181717134	1.3232538125
0.0	474303.0	0.0	22018.0	474303.0	4000000.0	0.0	15.0	1.54	2.13	1.11	0.0600000000004	7.7	0.37	0.77	0.18	5.74	0.139999999999	2.09	1.47	1.15	AAA240.CD3.X29.Y18.tile.tissue.png	276	1	2000	276	58a3ce4b4423442f47a3ed6504a64c07	0	0	0	0	0	0	0	0	0	0	0	0	0	/home/dhl_ec/bnelissen/Slides/CD3_manuscript/CD3_slides/AAA240.CD3/AAA240.CD3.run1	255	0.7	0.06	0.7	0.06	0.0	-11.4571204439	3.37368174985	3.49126628076
1073.0	2066755.0	516.0	35694.0	2066755.0	4000000.0	11.0	11.0	1.43	2.38	1.05	0.04	6.43	0.37	0.7	0.13	7.66	0.27	2.15	1.46	0.529999999999	AAA240.CD3.X3.Y10.tile.tissue.png	277	1	2000	277	515b5e20824c0084816a9849696788ce	0	0	0	0	0	0	0	0	0	0	0	0	0	/home/dhl_ec/bnelissen/Slides/CD3_manuscript/CD3_slides/AAA240.CD3/AAA240.CD3.run1	255	0.7	0.06	0.7	0.06	-9.58299517931	-12.087643231	2.9365009087	0.766027273437
4422.0	2370323.0	2026.0	55167.0	2370323.0	4000000.0	48.0	31.0	1.43	1.72	1.04	0.04	6.8	0.42	0.77	0.139999999999	9.04	0.32	2.42	1.61	0.58	AAA240.CD3.X3.Y11.tile.tissue.png	278	1	2000	278	6d81d48c3130034255291a6887f4fe51	0	0	0	0	0	0	0	0	0	0	0	0	0	/home/dhl_ec/bnelissen/Slides/CD3_manuscript/CD3_slides/AAA240.CD3/AAA240.CD3.run1	255	0.7	0.06	0.7	0.06	-9.7661986179	-12.0342187482	3.39251727592	0.455297296875
105567.0	3856222.0	44452.0	14152.0	3856222.0	4000000.0	1001.0	2.0	2.14	1.47	1.12	0.0599999999995	7.84	0.39	0.77	0.0699999999997	11.2	0.400000000001	2.24	1.54	0.8	AAA240.CD3.X3.Y12.tile.tissue.png	279	1	2000	279	b7923fa4fdc71b8f5a304b84fd1bc19b	0	0	0	0	0	0	0	0	0	0	0	0	0	/home/dhl_ec/bnelissen/Slides/CD3_manuscript/CD3_slides/AAA240.CD3/AAA240.CD3.run1	255	0.7	0.06	0.7	0.06	-10.1270705068	-12.6947343583	3.47896126014	0.5836310625
4999.0	3978943.0	2414.0	8716.0	3978943.0	4000000.0	58.0	1.0	1.38	1.47	1.22	0.0600000000004	7.7	0.37	0.73	0.0600000000004	9.82	0.37	2.16	1.49	0.61	AAA240.CD3.X3.Y13.tile.tissue.png	280	1	2000	280	a6001f7e6de3486ecfb93ef13e09c240	0	0	0	0	0	0	0	0	0	0	0	0	0	/home/dhl_ec/bnelissen/Slides/CD3_manuscript/CD3_slides/AAA240.CD3/AAA240.CD3.run1	255	0.7	0.06	0.7	0.06	-9.67770239488	-12.4322078273	2.0531296476	0.281713273438
0.0	3798151.0	0.0	13673.0	3798151.0	4000000.0	0.0	4.0	2.43	1.29	1.19	0.0600000000004	6.94	0.37	0.73	0.0699999999997	9.1	0.280000000001	2.16	1.49	0.95	AAA240.CD3.X3.Y14.tile.tissue.png	281	1	2000	281	5f027708af6588be17301868309a1b26	0	0	0	0	0	0	0	0	0	0	0	0	0	/home/dhl_ec/bnelissen/Slides/CD3_manuscript/CD3_slides/AAA240.CD3/AAA240.CD3.run1	255	0.7	0.06	0.7	0.06	-6.98552279788	-11.2363929467	0.712612531898	0.172483820313
304.0	1168265.0	119.0	12509.0	1168265.0	4000000.0	2.0	6.0	1.8	1.95	1.13	0.0600000000004	9.44	0.39	0.81	0.179999999999	7.77	0.38	2.26	1.55	0.6	AAA240.CD3.X3.Y15.tile.tissue.png	282	1	2000	282	84685e8f5a54d4e4b3541ed8a17b2840	0	0	0	0	0	0	0	0	0	0	0	0	0	/home/dhl_ec/bnelissen/Slides/CD3_manuscript/CD3_slides/AAA240.CD3/AAA240.CD3.run1	255	0.7	0.06	0.7	0.06	-8.47252652708	-11.0034120995	1.13804662356	1.63968958887
0.0	50852.0	0.0	3268.0	50852.0	4000000.0	0.0	5.0	0.940000000001	1.15	1.19	0.0600000000004	7.23	0.38	0.89	0.22	6.71	0.14	2.13	1.55	0.53	AAA240.CD3.X3.Y2.tile.tissue.png	283	1	2000	283	1d1e80eb116e0a7bd3d0558168fc9690	0	0	0	0	0	0	0	0	0	0	0	0	0	/home/dhl_ec/bnelissen/Slides/CD3_manuscript/CD3_slides/AAA240.CD3/AAA240.CD3.run1	255	0.7	0.06	0.7	0.06	-9.37327078425	-12.2857565741	4.00328128556	1.31212007861
4350.0	894256.0	2030.0	43966.0	894256.0	4000000.0	41.0	36.0	0.99	1.37	1.18	0.0600000000004	7.82	0.419999999999	0.809999999999	0.2	7.97	0.25	2.34	1.47	0.55	AAA240.CD3.X3.Y3.tile.tissue.png	284	1	2000	284	2ddc3c5c8a2f0d9d2829f64d4d10250a	0	0	0	0	0	0	0	0	0	0	0	0	0	/home/dhl_ec/bnelissen/Slides/CD3_manuscript/CD3_slides/AAA240.CD3/AAA240.CD3.run1	255	0.7	0.06	0.7	0.06	-9.68450968831	-11.848050162	1.88975706121	2.37728464453
254.0	703366.0	138.0	29547.0	703366.0	4000000.0	4.0	32.0	1.3	1.75	1.07	0.0499999999993	7.58	0.370000000001	0.73	0.18	6.72	0.23	2.24	1.46	0.549999999999	AAA240.CD3.X3.Y4.tile.tissue.png	285	1	2000	285	904feae33085dbdcaec7c618fa31fe72	0	0	0	0	0	0	0	0	0	0	0	0	0	/home/dhl_ec/bnelissen/Slides/CD3_manuscript/CD3_slides/AAA240.CD3/AAA240.CD3.run1	255	0.7	0.06	0.7	0.06	-9.40593914965	-11.6693008845	1.88895114842	3.25929701367
0.0	2869.0	0.0	328.0	2869.0	4000000.0	0.0	1.0	2.22	1.37	1.05	0.0500000000002	6.19	0.349999999999	0.82	0.2	5.43	0.12	1.93	1.53	0.48	AAA240.CD3.X3.Y5.tile.tissue.png	286	1	2000	286	3eec206ad738e43834c50216242e55a3	0	0	0	0	0	0	0	0	0	0	0	0	0	/home/dhl_ec/bnelissen/Slides/CD3_manuscript/CD3_slides/AAA240.CD3/AAA240.CD3.run1	255	0.7	0.06	0.7	0.06	0.0	-11.7953983609	4.40738007581	1.91558390862
0.0	0.0	0.0	0.0	0.0	4000000.0	0.0	0.0	1.87	0.85	1.08	0.0600000000004	5.14	0.27	0.83	0.2	4.37	0.12	1.9	1.45	0.5	AAA240.CD3.X3.Y6.tile.tissue.png	287	1	2000	287	9490719361fd1e4e868d60edc92eb0c3	0	0	0	0	0	0	0	0	0	0	0	0	0	/home/dhl_ec/bnelissen/Slides/CD3_manuscript/CD3_slides/AAA240.CD3/AAA240.CD3.run1	255	1.0	0.06	1.0	0.06	0.0	0.0	0.0	2.4641665
0.0	512884.0	0.0	15386.0	512884.0	4000000.0	0.0	7.0	1.24	1.5	1.05	0.0600000000004	6.99	0.36	0.780000000001	0.17	6.3	0.150000000001	2.05	1.43	0.64	AAA240.CD3.X3.Y7.tile.tissue.png	288	1	2000	288	69fe3c92bc3fa6bfd57aade57b898c81	0	0	0	0	0	0	0	0	0	0	0	0	0	/home/dhl_ec/bnelissen/Slides/CD3_manuscript/CD3_slides/AAA240.CD3/AAA240.CD3.run1	255	0.7	0.06	0.7	0.06	-8.65686710732	-12.1229423222	3.71837551406	2.76588161719
0.0	0.0	0.0	0.0	0.0	4000000.0	0.0	0.0	1.19	1.67	1.05	0.0500000000002	6.05	0.309999999999	0.9	0.24	5.32	0.12	1.91	1.45	0.51	AAA240.CD3.X3.Y8.tile.tissue.png	289	1	2000	289	a20b8e4381b3e70ec4ece441532141c4	0	0	0	0	0	0	0	0	0	0	0	0	0	/home/dhl_ec/bnelissen/Slides/CD3_manuscript/CD3_slides/AAA240.CD3/AAA240.CD3.run1	255	1.0	0.06	1.0	0.06	0.0	-11.8167429608	0.0	2.51423655061
98.0	407551.0	43.0	9058.0	407551.0	4000000.0	1.0	7.0	1.23	1.1	1.1	0.0500000000002	6.28	0.349999999999	0.919999999999	0.179999999999	6.61	0.209999999999	2.02	1.45	0.530000000001	AAA240.CD3.X3.Y9.tile.tissue.png	290	1	2000	290	a11e243bc55190d08dd9d987ff363f33	0	0	0	0	0	0	0	0	0	0	0	0	0	/home/dhl_ec/bnelissen/Slides/CD3_manuscript/CD3_slides/AAA240.CD3/AAA240.CD3.run1	255	0.7	0.06	0.7	0.06	-9.74098115768	-12.0498573133	2.8274735669	2.14520966797
0.0	45509.0	0.0	2644.0	45509.0	4000000.0	0.0	2.0	0.83	0.85	1.06	0.0600000000004	6.29	0.35	0.840000000001	0.19	5.43	0.13	2.01	1.45	0.51	AAA240.CD3.X30.Y13.tile.tissue.png	291	1	2000	291	35228d047ba3ea31a7ae1c0b3c15dfb5	0	0	0	0	0	0	0	0	0	0	0	0	0	/home/dhl_ec/bnelissen/Slides/CD3_manuscript/CD3_slides/AAA240.CD3/AAA240.CD3.run1	255	0.7	0.06	0.7	0.06	0.0	-11.817286901	1.69731570953	2.01427523364
171.0	567557.0	56.0	22321.0	567557.0	4000000.0	1.0	11.0	1.1	1.61	1.05	0.0500000000002	6.75	0.37	0.809999999999	0.190000000001	7.29	0.240000000001	2.3	1.56	0.56	AAA240.CD3.X30.Y14.tile.tissue.png	292	1	2000	292	b3d08ba298053ff6321336bf0ee9ebd9	0	0	0	0	0	0	0	0	0	0	0	0	0	/home/dhl_ec/bnelissen/Slides/CD3_manuscript/CD3_slides/AAA240.CD3/AAA240.CD3.run1	255	0.7	0.06	0.7	0.06	-9.00040356702	-12.1558652143	1.83424911229	3.24982440625
420.0	581100.0	145.0	19549.0	581100.0	4000000.0	2.0	11.0	0.889999999999	1.23	1.06	0.0599999999995	6.53	0.36	0.77	0.18	6.73	0.22	2.1	1.5	0.91	AAA240.CD3.X30.Y15.tile.tissue.png	293	1	2000	293	d53bb1fd4100baa1a24bf5c04cb19885	0	0	0	0	0	0	0	0	0	0	0	0	0	/home/dhl_ec/bnelissen/Slides/CD3_manuscript/CD3_slides/AAA240.CD3/AAA240.CD3.run1	255	0.7	0.06	0.7	0.06	-9.82014404572	-12.0917081169	2.55550501851	2.22158075977
0.0	529398.0	0.0	8878.0	529398.0	4000000.0	0.0	7.0	0.95	1.01	1.04	0.0500000000002	6.68	0.34	0.77	0.179999999999	5.82	0.150000000001	2.09	1.45	0.51	AAA240.CD3.X30.Y16.tile.tissue.png	294	1	2000	294	087b534affd0d0f1670841c2df4f948e	0	0	0	0	0	0	0	0	0	0	0	0	0	/home/dhl_ec/bnelissen/Slides/CD3_manuscript/CD3_slides/AAA240.CD3/AAA240.CD3.run1	255	0.7	0.06	0.7	0.06	0.0	-11.8266880898	2.31543517354	2.3803155332
0.0	5092.0	0.0	554.0	5092.0	4000000.0	0.0	2.0	0.86	0.84	1.26	0.0500000000002	6.12	0.35	0.85	0.21	5.53	0.120000000001	1.92	1.44	0.46	AAA240.CD3.X30.Y17.tile.tissue.png	295	1	2000	295	47b3720e39be9a7ccf57f3294af294e9	0	0	0	0	0	0	0	0	0	0	0	0	0	/home/dhl_ec/bnelissen/Slides/CD3_manuscript/CD3_slides/AAA240.CD3/AAA240.CD3.run1	255	0.7	0.06	0.7	0.06	0.0	-11.2096636459	2.54525404433	1.46488091406
6025.0	3273090.0	2830.0	19929.0	3273090.0	4000000.0	68.0	6.0	1.06	1.3	1.27	0.0499999999993	10.69	0.349999999999	0.7	0.0799999999999	8.6	0.31	2.09	1.44	0.67	AAA240.CD3.X4.Y10.tile.tissue.png	296	1	2000	296	8d7dfb905200b514d7db892b4657b03e	0	0	0	0	0	0	0	0	0	0	0	0	0	/home/dhl_ec/bnelissen/Slides/CD3_manuscript/CD3_slides/AAA240.CD3/AAA240.CD3.run1	255	0.7	0.06	0.7	0.06	-10.0336866556	-11.9061753404	3.41496441615	0.49999221875
22379.0	2683358.0	9455.0	24427.0	2683358.0	4000000.0	210.0	16.0	1.19	1.37	1.05	0.0500000000002	6.35	0.360000000001	0.7	0.110000000001	8.37	0.3	2.12	1.47	0.55	AAA240.CD3.X4.Y11.tile.tissue.png	297	1	2000	297	cef54a139eab24b5b3f324f53d7e7d1b	0	0	0	0	0	0	0	0	0	0	0	0	0	/home/dhl_ec/bnelissen/Slides/CD3_manuscript/CD3_slides/AAA240.CD3/AAA240.CD3.run1	255	0.7	0.06	0.7	0.06	-9.84740132539	-11.8310148003	2.94016464135	0.393541234375
109126.0	3548821.0	45586.0	21315.0	3548821.0	4000000.0	1000.0	5.0	1.47	1.85	1.04	0.0499999999993	7.23	0.36	0.7	0.0799999999999	9.58	0.349999999999	2.13	1.7	0.540000000001	AAA240.CD3.X4.Y12.tile.tissue.png	298	1	2000	298	40bc9052cc11a58b47eacebcbbe521c0	0	0	0	0	0	0	0	0	0	0	0	0	0	/home/dhl_ec/bnelissen/Slides/CD3_manuscript/CD3_slides/AAA240.CD3/AAA240.CD3.run1	255	0.7	0.06	0.7	0.06	-9.93214851769	-13.0303210249	3.3369873268	0.50382140625
5301.0	3672056.0	2452.0	17643.0	3672056.0	4000000.0	54.0	2.0	1.41	1.35	1.19	0.0600000000004	7.09	0.36	0.7	0.0599999999995	9.18	0.349999999999	2.35	1.57	0.62	AAA240.CD3.X4.Y13.tile.tissue.png	299	1	2000	299	53807ff4a376ab273bb7ecaa4c86eb8c	0	0	0	0	0	0	0	0	0	0	0	0	0	/home/dhl_ec/bnelissen/Slides/CD3_manuscript/CD3_slides/AAA240.CD3/AAA240.CD3.run1	255	0.7	0.06	0.7	0.06	-9.28578004318	-12.4329065575	1.36696949667	0.263616796875
0.0	3984764.0	0.0	9339.0	3984764.0	4000000.0	0.0	1.0	1.22	1.21	1.1	0.04	5.96	0.349999999999	0.690000000001	0.0600000000004	8.02	0.28	2.05	1.42	0.52	AAA240.CD3.X4.Y14.tile.tissue.png	300	1	2000	300	a1029649faeaee2150d6469e6d2a8cf4	0	0	0	0	0	0	0	0	0	0	0	0	0	/home/dhl_ec/bnelissen/Slides/CD3_manuscript/CD3_slides/AAA240.CD3/AAA240.CD3.run1	255	0.7	0.06	0.7	0.06	0.0	-12.1069887242	0.700040767784	0.10328546875
0.0	1165943.0	0.0	22177.0	1165943.0	4000000.0	0.0	18.0	0.92	1.2	1.05	0.0599999999995	6.37	0.360000000001	0.75	0.16	6.23	0.2	2.1	1.47	0.440000000001	AAA240.CD3.X4.Y15.tile.tissue.png	301	1	2000	301	b4f956de651580f9a1142196369bf72d	0	0	0	0	0	0	0	0	0	0	0	0	0	/home/dhl_ec/bnelissen/Slides/CD3_manuscript/CD3_slides/AAA240.CD3/AAA240.CD3.run1	255	0.7	0.06	0.7	0.06	0.0	-11.2596147529	0.806766336347	2.91971315039
4319.0	360641.0	1760.0	12649.0	360641.0	4000000.0	37.0	7.0	0.93	1.04	1.07	0.0500000000002	6.84	0.360000000001	0.78	0.190000000001	7.75	0.240000000001	2.15	1.55	0.549999999999	AAA240.CD3.X4.Y2.tile.tissue.png	302	1	2000	302	8b2f4b1e2eb013dca7e6e7812428c129	0	0	0	0	0	0	0	0	0	0	0	0	0	/home/dhl_ec/bnelissen/Slides/CD3_manuscript/CD3_slides/AAA240.CD3/AAA240.CD3.run1	255	0.7	0.06	0.7	0.06	-10.2438916537	-12.1337673873	3.30302389792	1.57352298438
8027.0	1549830.0	3613.0	95374.0	1549830.0	4000000.0	86.0	112.0	1.2	1.33	1.18	0.0599999999995	8.45	0.459999999999	0.809999999999	0.17	8.53	0.29	2.49	1.54	0.679999999999	AAA240.CD3.X4.Y3.tile.tissue.png	303	1	2000	303	f428c0c0a57b3957fd63a94034ea4435	0	0	0	0	0	0	0	0	0	0	0	0	0	/home/dhl_ec/bnelissen/Slides/CD3_manuscript/CD3_slides/AAA240.CD3/AAA240.CD3.run1	255	0.7	0.06	0.7	0.06	-9.87881321819	-10.4617112412	2.92237967649	0.219894289062
1819.0	1290820.0	896.0	92295.0	1290820.0	4000000.0	21.0	139.0	1.24	1.72	1.21	0.0600000000004	7.7	0.610000000001	1.1	0.150000000001	7.26	0.25	2.28	1.45	0.599999999999	AAA240.CD3.X4.Y4.tile.tissue.png	304	1	2000	304	3d5850e8a640594c63bfe8407f12c18b	0	0	0	0	0	0	0	0	0	0	0	0	0	/home/dhl_ec/bnelissen/Slides/CD3_manuscript/CD3_slides/AAA240.CD3/AAA240.CD3.run1	255	0.7	0.06	0.7	0.06	-9.62931366026	-10.3099956116	2.09562463277	0.30315740625
306.0	945929.0	175.0	54254.0	945929.0	4000000.0	4.0	56.0	1.32	1.2	1.07	0.0499999999993	6.37	0.4	0.75	0.190000000001	7.79	0.25	2.27	1.42	0.6	AAA240.CD3.X4.Y5.tile.tissue.png	305	1	2000	305	85e8546fba677be7c504ae1cd4c505b2	0	0	0	0	0	0	0	0	0	0	0	0	0	/home/dhl_ec/bnelissen/Slides/CD3_manuscript/CD3_slides/AAA240.CD3/AAA240.CD3.run1	255	0.7	0.06	0.7	0.06	-9.66791715992	-11.67326709	2.14734854037	2.18556925977
0.0	0.0	0.0	0.0	0.0	4000000.0	0.0	0.0	0.83	0.84	1.07	0.0500000000002	5.86	0.27	0.849999999999	0.200000000001	4.66	0.12	1.94	1.46	0.519999999999	AAA240.CD3.X4.Y6.tile.tissue.png	306	1	2000	306	3c09c06673b8563371884d2fcc01133f	0	0	0	0	0	0	0	0	0	0	0	0	0	/home/dhl_ec/bnelissen/Slides/CD3_manuscript/CD3_slides/AAA240.CD3/AAA240.CD3.run1	255	1.0	0.06	1.0	0.06	0.0	-11.9980897019	0.0	0.741238148937
548.0	1145220.0	272.0	40001.0	1145220.0	4000000.0	6.0	27.0	1.06	1.25	1.15	0.0599999999995	6.47	0.55	0.710000000001	0.160000000001	7.79	0.27	2.32	1.55	0.71	AAA240.CD3.X4.Y7.tile.tissue.png	307	1	2000	307	1a2135f06274a4dfe9d2d6a394cb4d06	0	0	0	0	0	0	0	0	0	0	0	0	0	/home/dhl_ec/bnelissen/Slides/CD3_manuscript/CD3_slides/AAA240.CD3/AAA240.CD3.run1	255	0.7	0.06	0.7	0.06	-10.1182515363	-12.0772839999	3.82052340348	1.4649548125
7326.0	1556357.0	3308.0	78655.0	1556357.0	4000000.0	75.0	76.0	1.12	1.19	1.1	0.0500000000002	6.67	0.39	0.69	0.15	7.45	0.26	2.98	1.45	0.59	AAA240.CD3.X4.Y8.tile.tissue.png	308	1	2000	308	77c21560e4dfc876ed5bbe3fd249b27a	0	0	0	0	0	0	0	0	0	0	0	0	0	/home/dhl_ec/bnelissen/Slides/CD3_manuscript/CD3_slides/AAA240.CD3/AAA240.CD3.run1	255	0.7	0.06	0.7	0.06	-10.0299492855	-11.4658969053	3.30852322332	1.07366770312
9610.0	1643515.0	4207.0	23427.0	1643515.0	4000000.0	99.0	5.0	1.13	1.24	1.05	0.0499999999993	6.4	0.360000000001	0.700000000001	0.14	7.34	0.25	2.11	1.43	0.52	AAA240.CD3.X4.Y9.tile.tissue.png	309	1	2000	309	718c1bf0b4410cc46fce669cc05405f0	0	0	0	0	0	0	0	0	0	0	0	0	0	/home/dhl_ec/bnelissen/Slides/CD3_manuscript/CD3_slides/AAA240.CD3/AAA240.CD3.run1	255	0.7	0.06	0.7	0.06	-10.0825932871	-11.8340848414	3.75692864742	0.700701476563
43256.0	2480557.0	18861.0	40568.0	2480557.0	4000000.0	401.0	36.0	1.01	1.29	1.06	0.04	6.82	0.360000000001	0.7	0.11	8.39	0.3	2.17	1.46	0.58	AAA240.CD3.X5.Y10.tile.tissue.png	310	1	2000	310	3d07ff5cbd3914bfbc3f8ee509ac2fdd	0	0	0	0	0	0	0	0	0	0	0	0	0	/home/dhl_ec/bnelissen/Slides/CD3_manuscript/CD3_slides/AAA240.CD3/AAA240.CD3.run1	255	0.7	0.06	0.7	0.06	-10.0442082008	-12.3387835083	3.30992026941	0.761186890625
98553.0	3077981.0	41199.0	20106.0	3077981.0	4000000.0	861.0	8.0	1.22	1.21	1.2	0.0500000000002	7.18	0.389999999999	0.75	0.0999999999995	10.34	0.37	2.29	1.56	0.610000000001	AAA240.CD3.X5.Y11.tile.tissue.png	311	1	2000	311	6bf37ed93d94b7e9088e9a706506f3b1	0	0	0	0	0	0	0	0	0	0	0	0	0	/home/dhl_ec/bnelissen/Slides/CD3_manuscript/CD3_slides/AAA240.CD3/AAA240.CD3.run1	255	0.7	0.06	0.7	0.06	-9.91545262842	-12.5812502841	3.24913697228	0.586895328125
133316.0	3860548.0	52236.0	15697.0	3860548.0	4000000.0	1052.0	2.0	1.25	1.5	1.13	0.04	6.7	0.35	0.72	0.0600000000004	10.03	0.400000000001	2.28	1.57	0.59	AAA240.CD3.X5.Y12.tile.tissue.png	312	1	2000	312	d78fb125111db966c2db0a7a7d5ff8cb	0	0	0	0	0	0	0	0	0	0	0	0	0	/home/dhl_ec/bnelissen/Slides/CD3_manuscript/CD3_slides/AAA240.CD3/AAA240.CD3.run1	255	0.7	0.06	0.7	0.06	-10.0505802192	-13.0281263536	2.42727358808	0.698258898437
933.0	3713563.0	507.0	24078.0	3713563.0	4000000.0	12.0	2.0	1.21	1.33	1.16	0.0600000000004	7.98	0.4	0.750000000001	0.0699999999997	9.81	0.37	2.2	1.48	0.580000000001	AAA240.CD3.X5.Y13.tile.tissue.png	313	1	2000	313	d0ed3a599f141b63c93ed02590ba2b83	0	0	0	0	0	0	0	0	0	0	0	0	0	/home/dhl_ec/bnelissen/Slides/CD3_manuscript/CD3_slides/AAA240.CD3/AAA240.CD3.run1	255	0.7	0.06	0.7	0.06	-9.1879741922	-11.1509171816	0.966583253896	0.196033460937
0.0	3663885.0	0.0	20744.0	3663885.0	4000000.0	0.0	4.0	1.05	1.31	1.09	0.0499999999993	6.26	0.36	0.68	0.0599999999995	8.5	0.27	2.13	1.45	0.55	AAA240.CD3.X5.Y14.tile.tissue.png	314	1	2000	314	263fb7400fb2a34e74c6abc34de1738c	0	0	0	0	0	0	0	0	0	0	0	0	0	/home/dhl_ec/bnelissen/Slides/CD3_manuscript/CD3_slides/AAA240.CD3/AAA240.CD3.run1	255	0.7	0.06	0.7	0.06	-8.9558588391	-10.8942310487	0.863980334801	0.165442234375
0.0	431551.0	0.0	24926.0	431551.0	4000000.0	0.0	27.0	1.28	1.29	1.05	0.0599999999995	7.29	0.36	0.77	0.190000000001	5.72	0.15	2.06	1.46	0.5	AAA240.CD3.X5.Y15.tile.tissue.png	315	1	2000	315	5601109cefe2de0052a5f7bbc5ba8a2d	0	0	0	0	0	0	0	0	0	0	0	0	0	/home/dhl_ec/bnelissen/Slides/CD3_manuscript/CD3_slides/AAA240.CD3/AAA240.CD3.run1	255	0.7	0.06	0.7	0.06	0.0	-11.7013365742	1.72720822684	3.99246155566
288.0	162917.0	124.0	14559.0	162917.0	4000000.0	3.0	29.0	1.35	1.73	1.49	0.0500000000002	7.08	0.349999999999	0.750000000001	0.190000000001	6.37	0.2	2.07	1.43	0.52	AAA240.CD3.X5.Y2.tile.tissue.png	316	1	2000	316	048d69ab3d7fbc19092ab7f7140ffb17	0	0	0	0	0	0	0	0	0	0	0	0	0	/home/dhl_ec/bnelissen/Slides/CD3_manuscript/CD3_slides/AAA240.CD3/AAA240.CD3.run1	255	0.7	0.06	0.7	0.06	-9.82752625346	-11.8238472988	3.79349816829	3.26579236377
17092.0	2097985.0	7666.0	100628.0	2097985.0	4000000.0	180.0	77.0	1.55	1.39	1.05	0.04	6.67	0.39	0.690000000001	0.129999999999	8.61	0.29	2.35	1.48	0.65	AAA240.CD3.X5.Y3.tile.tissue.png	317	1	2000	317	4f88a25384fba2738767724fe6ec2cb1	0	0	0	0	0	0	0	0	0	0	0	0	0	/home/dhl_ec/bnelissen/Slides/CD3_manuscript/CD3_slides/AAA240.CD3/AAA240.CD3.run1	255	0.7	0.06	0.7	0.06	-10.0392217172	-10.3328254057	3.41175431633	0.1873001875
5570.0	2792817.0	2621.0	74590.0	2792817.0	4000000.0	65.0	51.0	1.05	1.26	1.08	0.0500000000002	6.31	0.38	0.71	0.0999999999995	8.43	0.31	2.25	1.47	0.619999999999	AAA240.CD3.X5.Y4.tile.tissue.png	318	1	2000	318	dcb51a67ec8d9742c47b9ab96e4005ae	0	0	0	0	0	0	0	0	0	0	0	0	0	/home/dhl_ec/bnelissen/Slides/CD3_manuscript/CD3_slides/AAA240.CD3/AAA240.CD3.run1	255	0.7	0.06	0.7	0.06	-9.93188870427	-11.2371079324	3.27718564931	0.233210726562
704.0	1001427.0	351.0	51065.0	1001427.0	4000000.0	9.0	51.0	1.05	1.82	1.08	0.0599999999995	6.46	0.37	0.71	0.160000000001	7.45	0.24	2.38	1.53	0.53	AAA240.CD3.X5.Y5.tile.tissue.png	319	1	2000	319	200aa9560ff378268a632edd93eb2dbe	0	0	0	0	0	0	0	0	0	0	0	0	0	/home/dhl_ec/bnelissen/Slides/CD3_manuscript/CD3_slides/AAA240.CD3/AAA240.CD3.run1	255	0.7	0.06	0.7	0.06	-9.82392556688	-11.822050771	3.71678287308	1.41803360937
149.0	11197.0	70.0	1377.0	11197.0	4000000.0	2.0	5.0	0.830000000001	0.84	1.07	0.0500000000002	6.28	0.34	0.82	0.200000000001	6.44	0.22	2.12	1.59	0.49	AAA240.CD3.X5.Y6.tile.tissue.png	320	1	2000	320	22fab0f7a96d9f6c540898ebc30f090a	0	0	0	0	0	0	0	0	0	0	0	0	0	/home/dhl_ec/bnelissen/Slides/CD3_manuscript/CD3_slides/AAA240.CD3/AAA240.CD3.run1	255	0.7	0.06	0.7	0.06	-9.96288489801	-12.0814743484	5.27582797524	2.5853363714
0.0	212910.0	0.0	8193.0	212910.0	4000000.0	0.0	9.0	0.900000000001	1.69	1.17	0.0600000000004	8.47	0.410000000001	0.87	0.22	7.12	0.150000000001	2.2	1.6	0.69	AAA240.CD3.X5.Y7.tile.tissue.png	321	1	2000	321	52c8fdf086c1a73eda7554c9eef546ab	0	0	0	0	0	0	0	0	0	0	0	0	0	/home/dhl_ec/bnelissen/Slides/CD3_manuscript/CD3_slides/AAA240.CD3/AAA240.CD3.run1	255	0.7	0.06	0.7	0.06	-9.32506179	-12.1873587028	4.00710910805	2.79045268555
2244.0	2532858.0	1136.0	55977.0	2532858.0	4000000.0	25.0	40.0	1.25	1.88	1.18	0.0500000000002	7.39	0.530000000001	0.9	0.13	8.95	0.32	2.39	1.54	1.02	AAA240.CD3.X5.Y8.tile.tissue.png	322	1	2000	322	767d3a75f698dd6446377df8f13e0f9c	0	0	0	0	0	0	0	0	0	0	0	0	0	/home/dhl_ec/bnelissen/Slides/CD3_manuscript/CD3_slides/AAA240.CD3/AAA240.CD3.run1	255	0.7	0.06	0.7	0.06	-9.88426423303	-10.789385753	3.11192513995	0.747664953125
43050.0	1922774.0	16662.0	78273.0	1922774.0	4000000.0	349.0	104.0	2.6	1.69	1.11	0.0500000000002	7.78	0.38	0.700000000001	0.13	7.96	0.29	2.25	1.44	0.59	AAA240.CD3.X5.Y9.tile.tissue.png	323	1	2000	323	3cc40d1e1ae30796c1f16f1358d0fb0a	0	0	0	0	0	0	0	0	0	0	0	0	0	/home/dhl_ec/bnelissen/Slides/CD3_manuscript/CD3_slides/AAA240.CD3/AAA240.CD3.run1	255	0.7	0.06	0.7	0.06	-10.0516609468	-11.1375405148	2.59625934586	0.302960164062
2450.0	2864515.0	1182.0	68719.0	2864515.0	4000000.0	28.0	64.0	1.09	1.46	1.07	0.04	7.09	0.38	0.69	0.1	8.27	0.299999999999	2.21	1.47	0.57	AAA240.CD3.X6.Y10.tile.tissue.png	324	1	2000	324	00434a4495bd95267a7d76e7b9f19053	0	0	0	0	0	0	0	0	0	0	0	0	0	/home/dhl_ec/bnelissen/Slides/CD3_manuscript/CD3_slides/AAA240.CD3/AAA240.CD3.run1	255	0.7	0.06	0.7	0.06	-9.35559444607	-9.68536677759	1.6112895642	0.123114957031
16487.0	3399695.0	7206.0	49084.0	3399695.0	4000000.0	156.0	19.0	1.17	1.42	1.14	0.0600000000004	7.4	0.41	0.760000000001	0.0900000000001	9.98	0.47	2.35	1.54	0.679999999999	AAA240.CD3.X6.Y11.tile.tissue.png	325	1	2000	325	3db78d609891dbf2b72b5c8e4f58bb63	0	0	0	0	0	0	0	0	0	0	0	0	0	/home/dhl_ec/bnelissen/Slides/CD3_manuscript/CD3_slides/AAA240.CD3/AAA240.CD3.run1	255	0.7	0.06	0.7	0.06	-9.50717540174	-11.2930303409	1.62679619147	0.232576242187
9602.0	3828246.0	4261.0	19153.0	3828246.0	4000000.0	94.0	4.0	1.21	1.88	1.12	0.0500000000002	6.47	0.37	0.710000000001	0.0600000000004	9.34	0.36	2.22	1.46	0.55	AAA240.CD3.X6.Y12.tile.tissue.png	326	1	2000	326	f45c94498518488a806b6e67705a59b6	0	0	0	0	0	0	0	0	0	0	0	0	0	/home/dhl_ec/bnelissen/Slides/CD3_manuscript/CD3_slides/AAA240.CD3/AAA240.CD3.run1	255	0.7	0.06	0.7	0.06	-9.50732963734	-11.8786506318	1.46410502078	0.224817171875
820.0	3940308.0	384.0	10820.0	3940308.0	4000000.0	8.0	1.0	1.58	1.59	1.07	0.0500000000002	6.23	0.36	0.709999999999	0.0599999999995	9.28	0.37	2.27	1.54	0.570000000001	AAA240.CD3.X6.Y13.tile.tissue.png	327	1	2000	327	605a66002c1cc4fff4911de7cc825305	0	0	0	0	0	0	0	0	0	0	0	0	0	/home/dhl_ec/bnelissen/Slides/CD3_manuscript/CD3_slides/AAA240.CD3/AAA240.CD3.run1	255	0.7	0.06	0.7	0.06	-8.88266941259	-12.1508339411	0.835515642063	0.16156334375
0.0	3876204.0	0.0	12977.0	3876204.0	4000000.0	0.0	2.0	1.36	1.45	1.07	0.04	7.05	0.39	0.749999999999	0.0699999999997	9.5	0.34	2.19	1.52	0.599999999999	AAA240.CD3.X6.Y14.tile.tissue.png	328	1	2000	328	40e4bf8803315f622e626ce57ddbf868	0	0	0	0	0	0	0	0	0	0	0	0	0	/home/dhl_ec/bnelissen/Slides/CD3_manuscript/CD3_slides/AAA240.CD3/AAA240.CD3.run1	255	0.7	0.06	0.7	0.06	-6.8515466626	-10.9652830305	0.490523108357	0.06753478125
0.0	2051032.0	0.0	29826.0	2051032.0	4000000.0	0.0	22.0	1.58	1.42	1.16	0.0699999999997	7.09	0.4	0.77	0.14	8.14	0.21	2.26	1.54	1.11	AAA240.CD3.X6.Y15.tile.tissue.png	329	1	2000	329	c4609b7c85ee4230ae3d3c43f06b0edd	0	0	0	0	0	0	0	0	0	0	0	0	0	/home/dhl_ec/bnelissen/Slides/CD3_manuscript/CD3_slides/AAA240.CD3/AAA240.CD3.run1	255	0.7	0.06	0.7	0.06	-7.93154703091	-11.2186205021	0.679064083816	1.02611058398
17040.0	536075.0	6855.0	15896.0	536075.0	4000000.0	152.0	11.0	0.98	1.15	1.15	0.0599999999995	7.36	0.400000000001	0.84	0.21	7.52	0.279999999999	2.02	1.43	0.52	AAA240.CD3.X6.Y2.tile.tissue.png	330	1	2000	330	dc7816b3b5a5683a1c78fb9f6cb841ee	0	0	0	0	0	0	0	0	0	0	0	0	0	/home/dhl_ec/bnelissen/Slides/CD3_manuscript/CD3_slides/AAA240.CD3/AAA240.CD3.run1	255	0.7	0.06	0.7	0.06	-10.2981203407	-12.4201492726	4.37817699121	1.63476528125
22747.0	3408298.0	10474.0	48476.0	3408298.0	4000000.0	250.0	19.0	1.15	1.22	1.09	0.0399999999991	6.47	0.380000000001	0.75	0.0900000000001	9.06	0.32	2.16	1.43	0.570000000002	AAA240.CD3.X6.Y3.tile.tissue.png	331	1	2000	331	cc4e6561fe81c03517346f8df5aa60ef	0	0	0	0	0	0	0	0	0	0	0	0	0	/home/dhl_ec/bnelissen/Slides/CD3_manuscript/CD3_slides/AAA240.CD3/AAA240.CD3.run1	255	0.7	0.06	0.7	0.06	-10.1214730415	-11.880190432	4.00813090509	0.298927203125
2203.0	3197086.0	1116.0	48207.0	3197086.0	4000000.0	29.0	30.0	1.2	1.2	1.06	0.0499999999993	6.29	0.369999999999	0.700000000001	0.0900000000001	8.62	0.320000000002	2.15	1.43	0.639999999999	AAA240.CD3.X6.Y4.tile.tissue.png	332	1	2000	332	3d30a41461675503b435cefda8e2d96f	0	0	0	0	0	0	0	0	0	0	0	0	0	/home/dhl_ec/bnelissen/Slides/CD3_manuscript/CD3_slides/AAA240.CD3/AAA240.CD3.run1	255	0.7	0.06	0.7	0.06	-9.89289086988	-11.6108463854	3.62695520508	0.396973304687
4767.0	2569202.0	2289.0	57858.0	2569202.0	4000000.0	52.0	28.0	1.36	1.43	1.06	0.0499999999993	6.81	0.51	0.83	0.110000000001	8.84	0.33	2.35	1.54	0.619999999999	AAA240.CD3.X6.Y5.tile.tissue.png	333	1	2000	333	9304fb045b725dc25d69e1e8fbc1d9a5	0	0	0	0	0	0	0	0	0	0	0	0	0	/home/dhl_ec/bnelissen/Slides/CD3_manuscript/CD3_slides/AAA240.CD3/AAA240.CD3.run1	255	0.7	0.06	0.7	0.06	-9.72045142204	-11.6092955365	2.88559471538	0.469681523438
457.0	435074.0	250.0	25517.0	435074.0	4000000.0	7.0	53.0	1.06	1.56	1.15	0.0500000000011	8.72	0.4	0.76	0.209999999999	7.28	0.24	2.32	1.53	0.809999999999	AAA240.CD3.X6.Y6.tile.tissue.png	334	1	2000	334	0466d94a782a52ed4a11fbcdd081351b	0	0	0	0	0	0	0	0	0	0	0	0	0	/home/dhl_ec/bnelissen/Slides/CD3_manuscript/CD3_slides/AAA240.CD3/AAA240.CD3.run1	255	0.7	0.06	0.7	0.06	-9.78339561592	-11.5594783793	2.96461282833	0.673293322266
89.0	767487.0	41.0	56909.0	767487.0	4000000.0	1.0	88.0	1.41	1.55	1.14	0.0499999999993	7.51	0.440000000001	0.780000000001	0.200000000001	7.73	0.25	2.42	1.53	0.639999999999	AAA240.CD3.X6.Y7.tile.tissue.png	335	1	2000	335	3be747e9ece14446e845b6f2e0616da6	0	0	0	0	0	0	0	0	0	0	0	0	0	/home/dhl_ec/bnelissen/Slides/CD3_manuscript/CD3_slides/AAA240.CD3/AAA240.CD3.run1	255	0.7	0.06	0.7	0.06	-9.89875555607	-11.8188856675	3.72387640441	1.08386072266
0.0	665785.0	0.0	42461.0	665785.0	4000000.0	0.0	62.0	2.6	1.37	1.17	0.0599999999995	9.0	0.41	0.76	0.189999999999	7.08	0.23	2.23	1.48	0.640000000001	AAA240.CD3.X6.Y8.tile.tissue.png	336	1	2000	336	b85ca0c722bef4c0f660498cab2279e5	0	0	0	0	0	0	0	0	0	0	0	0	0	/home/dhl_ec/bnelissen/Slides/CD3_manuscript/CD3_slides/AAA240.CD3/AAA240.CD3.run1	255	0.7	0.06	0.7	0.06	-9.38585899274	-11.630487179	3.06723554015	0.872633330078
1294.0	2321806.0	566.0	62857.0	2321806.0	4000000.0	12.0	46.0	0.99	1.18	1.07	0.0399999999991	6.43	0.389999999999	0.710000000001	0.119999999999	7.99	0.34	2.22	1.42	0.73	AAA240.CD3.X6.Y9.tile.tissue.png	337	1	2000	337	53dc85f8edc3fd5f608b5797e7cbe48f	0	0	0	0	0	0	0	0	0	0	0	0	0	/home/dhl_ec/bnelissen/Slides/CD3_manuscript/CD3_slides/AAA240.CD3/AAA240.CD3.run1	255	0.7	0.06	0.7	0.06	-9.60160868176	-10.2476622003	1.62639939994	0.443795167969
0.0	790509.0	0.0	32498.0	790509.0	4000000.0	0.0	27.0	1.02	1.46	1.08	0.0599999999995	6.59	0.359999999999	0.739999999998	0.17	6.58	0.16	2.19	1.48	1.09	AAA240.CD3.X7.Y10.tile.tissue.png	338	1	2000	338	5d0648ef7111ee40b572aa3fda20ea6d	0	0	0	0	0	0	0	0	0	0	0	0	0	/home/dhl_ec/bnelissen/Slides/CD3_manuscript/CD3_slides/AAA240.CD3/AAA240.CD3.run1	255	0.7	0.06	0.7	0.06	-9.13315951289	-11.6474710401	2.85050070287	2.37070654297
2175.0	2599696.0	922.0	30022.0	2599696.0	4000000.0	19.0	4.0	1.1	1.66	1.38	0.0600000000013	6.51	0.359999999999	0.700000000001	0.109999999999	8.27	0.290000000001	2.13	1.47	1.06	AAA240.CD3.X7.Y11.tile.tissue.png	339	1	2000	339	7eb8a147ed001130df86b0e556427851	0	0	0	0	0	0	0	0	0	0	0	0	0	/home/dhl_ec/bnelissen/Slides/CD3_manuscript/CD3_slides/AAA240.CD3/AAA240.CD3.run1	255	0.7	0.06	0.7	0.06	-10.0106697653	-11.2177089147	2.39232190875	0.810898890625
1555.0	3691641.0	712.0	18814.0	3691641.0	4000000.0	15.0	5.0	1.97	1.26	1.11	0.0500000000011	6.06	0.35	0.699999999999	0.0699999999997	8.8	0.33	2.08	1.43	0.530000000001	AAA240.CD3.X7.Y12.tile.tissue.png	340	1	2000	340	dc3a950b7183c0c8121b2bdd98c9b86e	0	0	0	0	0	0	0	0	0	0	0	0	0	/home/dhl_ec/bnelissen/Slides/CD3_manuscript/CD3_slides/AAA240.CD3/AAA240.CD3.run1	255	0.7	0.06	0.7	0.06	-9.52443726711	-12.1962727887	1.5485982301	0.275385601563
0.0	4000000.0	0.0	7996.0	4000000.0	4000000.0	0.0	1.0	2.12	1.25	1.08	0.0500000000011	5.96	0.280000000001	0.689999999999	0.0400000000009	8.58	0.290000000001	2.03	1.45	0.51	AAA240.CD3.X7.Y13.tile.tissue.png	341	1	2000	341	b70a7d5039f95ceb94f8ec2ba7d1fa22	0	0	0	0	0	0	0	0	0	0	0	0	0	/home/dhl_ec/bnelissen/Slides/CD3_manuscript/CD3_slides/AAA240.CD3/AAA240.CD3.run1	255	0.7	0.06	0.7	0.06	-6.79751094327	-11.9449021545	0.272418283924	0.0353469658012
0.0	4000000.0	0.0	7996.0	4000000.0	4000000.0	0.0	1.0	0.980000000001	2.13	1.04	0.0499999999993	5.78	0.289999999999	0.68	0.0399999999991	8.68	0.279999999999	2.06	1.47	0.559999999999	AAA240.CD3.X7.Y14.tile.tissue.png	342	1	2000	342	3ccca7d407e2eef33a1de5480d2370c3	0	0	0	0	0	0	0	0	0	0	0	0	0	/home/dhl_ec/bnelissen/Slides/CD3_manuscript/CD3_slides/AAA240.CD3/AAA240.CD3.run1	255	0.7	0.06	0.7	0.06	-5.42223420391	-11.9172924884	0.26196984375	0.028737853106
0.0	2042417.0	0.0	12866.0	2042417.0	4000000.0	0.0	6.0	1.86	1.35	1.16	0.0599999999995	7.28	0.390000000001	0.760000000002	0.150000000001	8.3	0.220000000001	2.22	1.56	0.949999999997	AAA240.CD3.X7.Y15.tile.tissue.png	343	1	2000	343	b05dc8f61c69ba067ef9d1240afe1267	0	0	0	0	0	0	0	0	0	0	0	0	0	/home/dhl_ec/bnelissen/Slides/CD3_manuscript/CD3_slides/AAA240.CD3/AAA240.CD3.run1	255	0.7	0.06	0.7	0.06	-8.22510168366	-10.3148993292	0.37900165743	0.278746474609
29379.0	760856.0	11219.0	10572.0	760856.0	4000000.0	223.0	5.0	2.06	2.05	1.19	0.0700000000015	7.42	0.390000000001	0.820000000002	0.199999999999	7.78	0.25	2.14	1.53	0.940000000001	AAA240.CD3.X7.Y2.tile.tissue.png	344	1	2000	344	bd2381a163e282bf3025484a823e8c71	0	0	0	0	0	0	0	0	0	0	0	0	0	/home/dhl_ec/bnelissen/Slides/CD3_manuscript/CD3_slides/AAA240.CD3/AAA240.CD3.run1	255	0.7	0.06	0.7	0.06	-10.3092786335	-12.556412262	4.27627150854	1.37474229688
5195.0	3204617.0	2131.0	47457.0	3204617.0	4000000.0	50.0	18.0	2.25	1.88	1.13	0.0500000000011	7.34	0.42	0.790000000001	0.110000000001	9.52	0.34	2.29	1.51	1.04	AAA240.CD3.X7.Y3.tile.tissue.png	345	1	2000	345	43d48f41e64d82d5cba59a0f724de91e	0	0	0	0	0	0	0	0	0	0	0	0	0	/home/dhl_ec/bnelissen/Slides/CD3_manuscript/CD3_slides/AAA240.CD3/AAA240.CD3.run1	255	0.7	0.06	0.7	0.06	-9.91211296457	-10.7732142568	2.16439127879	0.381453601562
960.0	2168397.0	479.0	58297.0	2168397.0	4000000.0	12.0	42.0	1.4	1.63	1.12	0.0400000000009	6.59	0.389999999999	0.719999999998	0.120000000001	7.88	0.280000000001	2.2	1.43	0.99	AAA240.CD3.X7.Y4.tile.tissue.png	346	1	2000	346	ef4366235cab3f4033e6dc293cd00e1d	0	0	0	0	0	0	0	0	0	0	0	0	0	/home/dhl_ec/bnelissen/Slides/CD3_manuscript/CD3_slides/AAA240.CD3/AAA240.CD3.run1	255	0.7	0.06	0.7	0.06	-9.74921847963	-11.5457143777	2.51630136059	0.547407390625
1929.0	1622532.0	938.0	58080.0	1622532.0	4000000.0	21.0	48.0	1.89	1.95	1.13	0.0799999999999	6.91	0.42	0.759999999998	0.16	8.3	0.290000000001	2.39	1.56	1.14	AAA240.CD3.X7.Y5.tile.tissue.png	347	1	2000	347	61f423954abde6940586936b49dcc08d	0	0	0	0	0	0	0	0	0	0	0	0	0	/home/dhl_ec/bnelissen/Slides/CD3_manuscript/CD3_slides/AAA240.CD3/AAA240.CD3.run1	255	0.7	0.06	0.7	0.06	-9.76087807682	-11.3653235888	2.72623360892	0.580224144531
344.0	295094.0	162.0	24568.0	295094.0	4000000.0	4.0	52.0	1.81	1.72	1.07	0.0400000000009	7.86	0.349999999999	0.700000000001	0.189999999999	6.42	0.219999999999	2.13	1.44	0.690000000001	AAA240.CD3.X7.Y6.tile.tissue.png	348	1	2000	348	fac8c31280509460f832d9ad24161267	0	0	0	0	0	0	0	0	0	0	0	0	0	/home/dhl_ec/bnelissen/Slides/CD3_manuscript/CD3_slides/AAA240.CD3/AAA240.CD3.run1	255	0.7	0.06	0.7	0.06	-9.93629980888	-11.7647453363	3.97469082475	0.600600588867
295.0	422606.0	121.0	37741.0	422606.0	4000000.0	3.0	76.0	2.15	1.19	1.09	0.0499999999993	7.77	0.380000000001	0.709999999999	0.190000000001	6.66	0.209999999999	2.22	1.51	0.52	AAA240.CD3.X7.Y7.tile.tissue.png	349	1	2000	349	7f7db056fde5c93a9c1b5714930fcbc6	0	0	0	0	0	0	0	0	0	0	0	0	0	/home/dhl_ec/bnelissen/Slides/CD3_manuscript/CD3_slides/AAA240.CD3/AAA240.CD3.run1	255	0.7	0.06	0.7	0.06	-9.95913092872	-11.6701463546	4.46899098958	0.691197142578
0.0	548770.0	0.0	44558.0	548770.0	4000000.0	0.0	86.0	0.950000000001	1.94	1.12	0.0500000000011	7.49	0.370000000001	0.710000000001	0.18	6.36	0.15	2.18	1.47	0.75	AAA240.CD3.X7.Y8.tile.tissue.png	350	1	2000	350	84b7c7408470ac68b9f8f03a2671ce82	0	0	0	0	0	0	0	0	0	0	0	0	0	/home/dhl_ec/bnelissen/Slides/CD3_manuscript/CD3_slides/AAA240.CD3/AAA240.CD3.run1	255	0.7	0.06	0.7	0.06	-9.79536044965	-11.4887854207	3.41838291631	0.791819301758
4353.0	643518.0	1910.0	41641.0	643518.0	4000000.0	39.0	65.0	2.32	1.19	1.05	0.0499999999993	6.28	0.360000000001	0.700000000001	0.18	6.8	0.23	2.19	1.45	1.06	AAA240.CD3.X7.Y9.tile.tissue.png	351	1	2000	351	426d081616966139198574ad9b2599f9	0	0	0	0	0	0	0	0	0	0	0	0	0	/home/dhl_ec/bnelissen/Slides/CD3_manuscript/CD3_slides/AAA240.CD3/AAA240.CD3.run1	255	0.7	0.06	0.7	0.06	-9.84709368506	-11.8010351327	3.06793748537	1.12563660937
0.0	61553.0	0.0	3536.0	61553.0	4000000.0	0.0	3.0	0.849999999999	1.35	1.07	0.0599999999995	6.18	0.360000000001	0.840000000002	0.190000000001	5.52	0.130000000001	1.97	1.43	0.470000000001	AAA240.CD3.X8.Y11.tile.tissue.png	352	1	2000	352	87f8f886bbab66b62eadc7aee461b06f	0	0	0	0	0	0	0	0	0	0	0	0	0	/home/dhl_ec/bnelissen/Slides/CD3_manuscript/CD3_slides/AAA240.CD3/AAA240.CD3.run1	255	0.7	0.06	0.7	0.06	0.0	-11.6480003844	1.45494127012	1.84869152783
0.0	277656.0	0.0	9985.0	277656.0	4000000.0	0.0	11.0	1.41	1.29	1.06	0.0500000000011	7.25	0.349999999999	0.75	0.200000000001	6.06	0.139999999999	2.14	1.45	0.49	AAA240.CD3.X8.Y12.tile.tissue.png	353	1	2000	353	cdd595e67cfc4a89e7db9ce815c95314	0	0	0	0	0	0	0	0	0	0	0	0	0	/home/dhl_ec/bnelissen/Slides/CD3_manuscript/CD3_slides/AAA240.CD3/AAA240.CD3.run1	255	0.7	0.06	0.7	0.06	-5.98137136878	-11.4903833773	0.701324886654	3.53928457764
52.0	3543372.0	38.0	14037.0	3543372.0	4000000.0	1.0	4.0	1.55	2.47	1.14	0.0500000000011	8.34	0.380000000001	0.74	0.0799999999999	8.76	0.33	2.09	1.44	0.519999999999	AAA240.CD3.X8.Y13.tile.tissue.png	354	1	2000	354	f62013028fd22171f74562255490e7cc	0	0	0	0	0	0	0	0	0	0	0	0	0	/home/dhl_ec/bnelissen/Slides/CD3_manuscript/CD3_slides/AAA240.CD3/AAA240.CD3.run1	255	0.7	0.06	0.7	0.06	-7.19267132387	-11.3295976755	0.267186496849	0.171030488281
51.0	3989615.0	29.0	8813.0	3989615.0	4000000.0	1.0	1.0	1.05	1.31	1.05	0.0500000000011	5.99	0.359999999999	0.709999999999	0.0500000000011	8.97	0.360000000001	2.13	1.49	1.06	AAA240.CD3.X8.Y14.tile.tissue.png	355	1	2000	355	b348b24446c2a6199730d0bc4f257ad7	0	0	0	0	0	0	0	0	0	0	0	0	0	/home/dhl_ec/bnelissen/Slides/CD3_manuscript/CD3_slides/AAA240.CD3/AAA240.CD3.run1	255	0.7	0.06	0.7	0.06	-8.14481805201	-11.8372902231	0.325283190672	0.0456904598083
436.0	2591929.0	137.0	23811.0	2591929.0	4000000.0	2.0	12.0	2.01	1.96	1.13	0.0499999999993	8.45	0.5	0.699999999999	0.1	8.01	0.289999999999	2.08	1.45	0.540000000001	AAA240.CD3.X8.Y15.tile.tissue.png	356	1	2000	356	c9300120053ccbefea4c9bd1ae6b91a9	0	0	0	0	0	0	0	0	0	0	0	0	0	/home/dhl_ec/bnelissen/Slides/CD3_manuscript/CD3_slides/AAA240.CD3/AAA240.CD3.run1	255	0.7	0.06	0.7	0.06	-8.47517794781	-10.5883802093	0.35149813248	0.49020784375
0.0	0.0	0.0	0.0	0.0	4000000.0	0.0	0.0	0.83	0.889999999999	1.09	0.0599999999995	5.79	0.320000000002	0.929999999998	0.23	4.96	0.189999999999	2.28	1.54	0.49	AAA240.CD3.X8.Y16.tile.tissue.png	357	1	2000	357	8474dae28485f31ad5336397b352a44a	0	0	0	0	0	0	0	0	0	0	0	0	0	/home/dhl_ec/bnelissen/Slides/CD3_manuscript/CD3_slides/AAA240.CD3/AAA240.CD3.run1	255	1.0	0.06	1.0	0.06	0.0	0.0	0.0	2.15333
1896.0	172387.0	822.0	11555.0	172387.0	4000000.0	16.0	17.0	1.68	1.11	1.23	0.0699999999997	7.36	0.389999999999	0.85	0.199999999999	6.48	0.220000000001	1.98	1.44	0.49	AAA240.CD3.X8.Y2.tile.tissue.png	358	1	2000	358	f6cde9fbc4db048a3cd510c1e09772c0	0	0	0	0	0	0	0	0	0	0	0	0	0	/home/dhl_ec/bnelissen/Slides/CD3_manuscript/CD3_slides/AAA240.CD3/AAA240.CD3.run1	255	0.7	0.06	0.7	0.06	-10.2305995492	-12.2363700218	4.05408976444	2.15463562109
2642.0	2647850.0	1196.0	76674.0	2647850.0	4000000.0	27.0	53.0	1.43	1.18	1.03	0.0399999999991	6.72	0.43	0.76	0.120000000001	9.19	0.32	2.4	1.53	0.629999999999	AAA240.CD3.X8.Y3.tile.tissue.png	359	1	2000	359	7cbd4dfc1ec972e80d916c960209c768	0	0	0	0	0	0	0	0	0	0	0	0	0	/home/dhl_ec/bnelissen/Slides/CD3_manuscript/CD3_slides/AAA240.CD3/AAA240.CD3.run1	255	0.7	0.06	0.7	0.06	-9.65153540597	-10.7365546069	2.04273512639	0.409375179687
936.0	2134904.0	472.0	56479.0	2134904.0	4000000.0	12.0	37.0	1.25	1.73	1.21	0.0499999999993	7.24	0.42	0.77	0.140000000001	8.73	0.310000000001	2.4	1.53	0.540000000001	AAA240.CD3.X8.Y4.tile.tissue.png	360	1	2000	360	32ca079ceab0870051ace4fb32b83107	0	0	0	0	0	0	0	0	0	0	0	0	0	/home/dhl_ec/bnelissen/Slides/CD3_manuscript/CD3_slides/AAA240.CD3/AAA240.CD3.run1	255	0.7	0.06	0.7	0.06	-9.68743218812	-11.6925765613	2.24408596392	0.543733109375
188.0	716920.0	104.0	47046.0	716920.0	4000000.0	3.0	70.0	1.01	1.32	1.22	0.0500000000011	7.45	0.42	0.769999999999	0.199999999999	7.65	0.25	2.37	1.52	0.690000000001	AAA240.CD3.X8.Y5.tile.tissue.png	361	1	2000	361	ec896533c51ca7a9284e72f2dde0b325	0	0	0	0	0	0	0	0	0	0	0	0	0	/home/dhl_ec/bnelissen/Slides/CD3_manuscript/CD3_slides/AAA240.CD3/AAA240.CD3.run1	255	0.7	0.06	0.7	0.06	-9.79689162701	-11.7325996227	3.66010622605	0.722839357422
831.0	776086.0	435.0	43938.0	776086.0	4000000.0	11.0	72.0	1.63	1.73	1.04	0.0400000000009	6.41	0.370000000001	0.700000000001	0.17	6.8	0.230000000001	2.27	1.46	0.51	AAA240.CD3.X8.Y6.tile.tissue.png	362	1	2000	362	9e3977b6da6a850c24a8d527ec6b7fa8	0	0	0	0	0	0	0	0	0	0	0	0	0	/home/dhl_ec/bnelissen/Slides/CD3_manuscript/CD3_slides/AAA240.CD3/AAA240.CD3.run1	255	0.7	0.06	0.7	0.06	-9.9775115715	-11.839779	4.14999447432	0.681705191406
1817.0	1281529.0	803.0	74406.0	1281529.0	4000000.0	18.0	78.0	1.14	1.63	1.03	0.0400000000009	6.52	0.379999999999	0.699999999999	0.16	7.21	0.24	2.36	1.55	1.15	AAA240.CD3.X8.Y7.tile.tissue.png	363	1	2000	363	f8b5aa05513c80c6c72a6ba7604f0df3	0	0	0	0	0	0	0	0	0	0	0	0	0	/home/dhl_ec/bnelissen/Slides/CD3_manuscript/CD3_slides/AAA240.CD3/AAA240.CD3.run1	255	0.7	0.06	0.7	0.06	-10.0128681909	-11.6090155309	4.11371394086	0.824968199219
3186.0	1691364.0	1587.0	73201.0	1691364.0	4000000.0	41.0	72.0	2.06	1.38	1.15	0.0500000000011	11.18	0.43	0.769999999999	0.15	8.41	0.290000000001	2.42	1.53	0.630000000001	AAA240.CD3.X8.Y8.tile.tissue.png	364	1	2000	364	4a748bf238abbd9bcd94ee26d9702031	0	0	0	0	0	0	0	0	0	0	0	0	0	/home/dhl_ec/bnelissen/Slides/CD3_manuscript/CD3_slides/AAA240.CD3/AAA240.CD3.run1	255	0.7	0.06	0.7	0.06	-10.0386109049	-11.4961843865	4.16808078053	0.82480390625
515.0	605441.0	272.0	49710.0	605441.0	4000000.0	7.0	81.0	2.27	1.18	1.13	0.0699999999997	7.48	0.41	0.790000000001	0.200000000001	7.52	0.25	2.35	1.55	0.59	AAA240.CD3.X8.Y9.tile.tissue.png	365	1	2000	365	1708832e6e499c2b39bcdcdd79c41b25	0	0	0	0	0	0	0	0	0	0	0	0	0	/home/dhl_ec/bnelissen/Slides/CD3_manuscript/CD3_slides/AAA240.CD3/AAA240.CD3.run1	255	0.7	0.06	0.7	0.06	-9.9319554174	-11.9937393319	3.95764694566	2.78180825586
0.0	670936.0	0.0	11191.0	670936.0	4000000.0	0.0	14.0	1.62	1.67	1.2	0.0599999999995	7.29	0.4	0.839999999998	0.200000000001	6.62	0.16	2.09	1.46	0.509999999998	AAA240.CD3.X9.Y13.tile.tissue.png	366	1	2000	366	c7e8fb82fae3751bc278d8bae035c2d2	0	0	0	0	0	0	0	0	0	0	0	0	0	/home/dhl_ec/bnelissen/Slides/CD3_manuscript/CD3_slides/AAA240.CD3/AAA240.CD3.run1	255	0.7	0.06	0.7	0.06	0.0	-11.0673393285	0.324309108842	4.34591001001
0.0	1088832.0	0.0	19260.0	1088832.0	4000000.0	0.0	11.0	1.71	1.44	1.06	0.0500000000011	6.24	0.349999999999	0.750000000002	0.16	6.06	0.17	2.1	1.46	0.99	AAA240.CD3.X9.Y14.tile.tissue.png	367	1	2000	367	df341e7e017285010a393ea963dcb2f2	0	0	0	0	0	0	0	0	0	0	0	0	0	/home/dhl_ec/bnelissen/Slides/CD3_manuscript/CD3_slides/AAA240.CD3/AAA240.CD3.run1	255	0.7	0.06	0.7	0.06	0.0	-10.9134794542	0.478046888776	2.96561166748
0.0	467877.0	0.0	14706.0	467877.0	4000000.0	0.0	12.0	1.67	1.07	1.09	0.0599999999995	8.47	0.4	0.870000000001	0.210000000001	7.03	0.17	2.24	1.56	1.01	AAA240.CD3.X9.Y15.tile.tissue.png	368	1	2000	368	1611a383bfdd47ca5b4b42d85e1d33eb	0	0	0	0	0	0	0	0	0	0	0	0	0	/home/dhl_ec/bnelissen/Slides/CD3_manuscript/CD3_slides/AAA240.CD3/AAA240.CD3.run1	255	0.7	0.06	0.7	0.06	-5.86715085126	-11.1872467467	0.578054368456	4.5543578623
54.0	1425.0	36.0	180.0	1425.0	4000000.0	1.0	1.0	1.4	1.24	1.08	0.0499999999993	6.3	0.349999999999	0.860000000001	0.219999999999	6.47	0.200000000001	1.99	1.49	0.92	AAA240.CD3.X9.Y2.tile.tissue.png	369	1	2000	369	8618e8d68011463146a632d982f0dc69	0	0	0	0	0	0	0	0	0	0	0	0	0	/home/dhl_ec/bnelissen/Slides/CD3_manuscript/CD3_slides/AAA240.CD3/AAA240.CD3.run1	255	0.7	0.06	0.7	0.06	-8.40119774394	-12.2833253745	2.34751059841	1.27259888997
44960.0	2194171.0	19902.0	26754.0	2194171.0	4000000.0	436.0	11.0	1.11	1.44	1.14	0.0599999999995	7.45	0.42	0.76	0.140000000001	9.44	0.33	2.31	1.57	0.550000000001	AAA240.CD3.X9.Y3.tile.tissue.png	370	1	2000	370	d033dc892f65efe5d03e215f0f2569bf	0	0	0	0	0	0	0	0	0	0	0	0	0	/home/dhl_ec/bnelissen/Slides/CD3_manuscript/CD3_slides/AAA240.CD3/AAA240.CD3.run1	255	0.7	0.06	0.7	0.06	-10.1792702447	-12.3521298835	3.69192560764	0.91527825
1953.0	3331923.0	925.0	45329.0	3331923.0	4000000.0	23.0	20.0	1.72	2.44	1.07	0.0500000000011	6.24	0.379999999999	0.699999999999	0.0799999999999	8.76	0.33	2.17	1.51	0.690000000001	AAA240.CD3.X9.Y4.tile.tissue.png	371	1	2000	371	195a36a3e7fa015415d34a70e76e1d5d	0	0	0	0	0	0	0	0	0	0	0	0	0	/home/dhl_ec/bnelissen/Slides/CD3_manuscript/CD3_slides/AAA240.CD3/AAA240.CD3.run1	255	0.7	0.06	0.7	0.06	-9.31895753668	-11.1100860712	1.78545417311	0.184436914063
3299.0	2302376.0	1536.0	77952.0	2302376.0	4000000.0	40.0	76.0	2.18	1.86	1.12	0.0399999999991	6.36	0.389999999999	0.689999999999	0.130000000001	7.96	0.279999999999	2.23	1.46	0.58	AAA240.CD3.X9.Y5.tile.tissue.png	372	1	2000	372	56bd9871a2d4890036488f3ea134388f	0	0	0	0	0	0	0	0	0	0	0	0	0	/home/dhl_ec/bnelissen/Slides/CD3_manuscript/CD3_slides/AAA240.CD3/AAA240.CD3.run1	255	0.7	0.06	0.7	0.06	-9.84875768047	-11.1974308689	2.70698885464	0.392752285156
4042.0	2804969.0	1962.0	50166.0	2804969.0	4000000.0	50.0	22.0	2.45	1.5	1.17	0.0599999999995	7.35	0.41	0.77	0.120000000001	9.3	0.34	2.38	1.55	1.25	AAA240.CD3.X9.Y6.tile.tissue.png	373	1	2000	373	241a4223ffaae5d8e1d70ec5acd62427	0	0	0	0	0	0	0	0	0	0	0	0	0	/home/dhl_ec/bnelissen/Slides/CD3_manuscript/CD3_slides/AAA240.CD3/AAA240.CD3.run1	255	0.7	0.06	0.7	0.06	-10.1228775893	-11.6146032226	4.02294512041	0.482431296875
6455.0	3045745.0	3158.0	50864.0	3045745.0	4000000.0	80.0	29.0	2.04	1.69	1.16	0.0500000000011	7.29	0.43	0.780000000001	0.109999999999	9.61	0.34	2.34	1.54	0.629999999999	AAA240.CD3.X9.Y7.tile.tissue.png	374	1	2000	374	cbe122e8fb536ddd367359c8538961db	0	0	0	0	0	0	0	0	0	0	0	0	0	/home/dhl_ec/bnelissen/Slides/CD3_manuscript/CD3_slides/AAA240.CD3/AAA240.CD3.run1	255	0.7	0.06	0.7	0.06	-10.0178358866	-11.2558739278	3.78271525243	0.455382140625
11534.0	2081070.0	4651.0	63568.0	2081070.0	4000000.0	86.0	58.0	1.97	1.4	1.11	0.0500000000011	7.44	0.43	0.75	0.139999999999	8.79	0.300000000001	2.39	1.58	0.630000000001	AAA240.CD3.X9.Y8.tile.tissue.png	375	1	2000	375	a13f35ef9f97ac14b4af534bdea871b5	0	0	0	0	0	0	0	0	0	0	0	0	0	/home/dhl_ec/bnelissen/Slides/CD3_manuscript/CD3_slides/AAA240.CD3/AAA240.CD3.run1	255	0.7	0.06	0.7	0.06	-9.91055499267	-11.7742522371	3.36356618601	0.83586153125
0.0	173750.0	0.0	10366.0	173750.0	4000000.0	0.0	10.0	0.93	1.17	1.08	0.0599999999995	7.43	0.629999999999	0.790000000001	0.200000000001	6.08	0.139999999999	2.05	1.43	0.42	AAA240.CD3.X9.Y9.tile.tissue.png	376	1	2000	376	0887c2bef0de31cd649fa33513d55e23	0	0	0	0	0	0	0	0	0	0	0	0	0	/home/dhl_ec/bnelissen/Slides/CD3_manuscript/CD3_slides/AAA240.CD3/AAA240.CD3.run1	255	0.7	0.06	0.7	0.06	-8.48371433717	-11.7923851856	2.57041637419	2.72899859717
[truncated: 2 more columns]
