# Supplementary material for: SlideToolkit: An Assistive Toolset for the Histological Quantification of Whole Slide Images
Source: PLoS One. 2014 Nov 5;9(11):e110289. doi: 10.1371/journal.pone.0110289 (PMC4220929; doi:10.1371/journal.pone.0110289)
Supplement: RawData S1 — ICC and BlandAltman plot - measurements and r-script.zip. Measurements of Run1 and Run2, including the code for the calculation of the intraclass correlation coefficient (ICC) and the code for the Bland and Altman plot. (ZIP) [file pone.0110289.s003.zip › cellprofiler.measurements/run1.80cb206c80781b6bcd148829b7f1fa85.DefaultOUT_Image.csv]

AreaOccupied_AreaOccupied_DAB_Nuclei	AreaOccupied_AreaOccupied_Tissue	AreaOccupied_Perimeter_DAB_Nuclei	AreaOccupied_Perimeter_Tissue	AreaOccupied_TotalArea_DAB_Nuclei	AreaOccupied_TotalArea_Tissue	Count_DAB_Nuclei	Count_Tissue	ExecutionTime_01LoadImages	ExecutionTime_02ColorToGray	ExecutionTime_03Smooth	ExecutionTime_04ImageMath	ExecutionTime_05IdentifyPrimaryObjects	ExecutionTime_06MeasureImageAreaOccupied	ExecutionTime_07UnmixColors	ExecutionTime_08MaskImage	ExecutionTime_09IdentifyPrimaryObjects	ExecutionTime_10MeasureImageAreaOccupied	ExecutionTime_11OverlayOutlines	ExecutionTime_12OverlayOutlines	ExecutionTime_13SaveImages	FileName_Original	Group_Index	Group_Number	Height_Original	ImageNumber	MD5Digest_Original	ModuleError_01LoadImages	ModuleError_02ColorToGray	ModuleError_03Smooth	ModuleError_04ImageMath	ModuleError_05IdentifyPrimaryObjects	ModuleError_06MeasureImageAreaOccupied	ModuleError_07UnmixColors	ModuleError_08MaskImage	ModuleError_09IdentifyPrimaryObjects	ModuleError_10MeasureImageAreaOccupied	ModuleError_11OverlayOutlines	ModuleError_12OverlayOutlines	ModuleError_13SaveImages	PathName_Original	Scaling_Original	Threshold_FinalThreshold_DAB_Nuclei	Threshold_FinalThreshold_Tissue	Threshold_OrigThreshold_DAB_Nuclei	Threshold_OrigThreshold_Tissue	Threshold_SumOfEntropies_DAB_Nuclei	Threshold_SumOfEntropies_Tissue	Threshold_WeightedVariance_DAB_Nuclei	Threshold_WeightedVariance_Tissue
0.0	46212.0	0.0	1299.0	46212.0	4000000.0	0.0	1.0	4.48	2.57	1.95	0.09	10.24	0.54	1.48	0.33	8.84	0.24	3.43	2.53	1.75	AAA413.CD3.X0.Y4.tile.tissue.png	1	1	2000	1	1f8d54ac1fc6f60709c1c26a97909b03	0	0	0	0	0	0	0	0	0	0	0	0	0	/home/dhl_ec/bnelissen/Slides/CD3_manuscript/CD3_slides/AAA413.CD3/AAA413.CD3.run1	255	0.7	0.06	0.7	0.06	0.0	-11.428134745	1.98062698812	0.201718247314
59.0	536131.0	37.0	10386.0	536131.0	4000000.0	1.0	3.0	2.36	1.77	2.01	0.09	12.3	0.64	1.15	0.32	10.18	0.39	3.66	2.51	1.08	AAA413.CD3.X0.Y5.tile.tissue.png	2	1	2000	2	d0b9dea80e0c04daff0cd73e6a1c66fc	0	0	0	0	0	0	0	0	0	0	0	0	0	/home/dhl_ec/bnelissen/Slides/CD3_manuscript/CD3_slides/AAA413.CD3/AAA413.CD3.run1	255	0.7	0.06	0.7	0.06	-8.30832810855	-11.3279053184	1.70007883255	0.690883251953
0.0	100329.0	0.0	3360.0	100329.0	4000000.0	0.0	2.0	2.8	2.26	1.97	0.09	10.46	0.63	1.53	0.34	8.95	0.21	3.39	2.52	0.77	AAA413.CD3.X0.Y6.tile.tissue.png	3	1	2000	3	b64308c624374893ad6e1a0f625d1b98	0	0	0	0	0	0	0	0	0	0	0	0	0	/home/dhl_ec/bnelissen/Slides/CD3_manuscript/CD3_slides/AAA413.CD3/AAA413.CD3.run1	255	0.7	0.06	0.7	0.06	-8.18762873318	-11.5692250986	2.2562489743	0.401241026367
0.0	0.0	0.0	0.0	0.0	4000000.0	0.0	0.0	2.23	1.58	1.96	0.09	9.76	0.49	1.53	0.34	7.31	0.23	3.38	2.56	0.61	AAA413.CD3.X1.Y2.tile.tissue.png	4	1	2000	4	e23e280b85a36990aa5eb854864412fa	0	0	0	0	0	0	0	0	0	0	0	0	0	/home/dhl_ec/bnelissen/Slides/CD3_manuscript/CD3_slides/AAA413.CD3/AAA413.CD3.run1	255	1.0	0.06	1.0	0.06	0.0	-9.61914119838	0.0	1.25448162587
0.0	0.0	0.0	0.0	0.0	4000000.0	0.0	0.0	2.45	2.89	1.78	0.08	8.61	0.5	1.56	0.34	7.23	0.22	3.36	2.5	0.67	AAA413.CD3.X1.Y3.tile.tissue.png	5	1	2000	5	86df64ad701f2c9b5e4920f8ed80e3bc	0	0	0	0	0	0	0	0	0	0	0	0	0	/home/dhl_ec/bnelissen/Slides/CD3_manuscript/CD3_slides/AAA413.CD3/AAA413.CD3.run1	255	1.0	0.06	1.0	0.06	0.0	0.0	0.0	1.710960375
1665.0	582097.0	538.0	15311.0	582097.0	4000000.0	9.0	9.0	2.66	1.77	1.95	0.09	10.84	0.6	1.46	0.32	10.58	0.36	3.51	2.51	0.68	AAA413.CD3.X1.Y4.tile.tissue.png	6	1	2000	6	1e8d0b06e7113db2aadfb47b4e88d8e9	0	0	0	0	0	0	0	0	0	0	0	0	0	/home/dhl_ec/bnelissen/Slides/CD3_manuscript/CD3_slides/AAA413.CD3/AAA413.CD3.run1	255	0.7	0.06	0.7	0.06	-9.39179407366	-12.4505910395	3.69992994075	0.849274304687
2044.0	3824507.0	878.0	13145.0	3824507.0	4000000.0	19.0	2.0	4.46	2.73	1.87	0.08	10.66	0.61	1.28	0.1	14.36	0.58	3.57	2.61	0.78	AAA413.CD3.X1.Y5.tile.tissue.png	7	1	2000	7	96368bcb4520d8ef4bd634f9ca881469	0	0	0	0	0	0	0	0	0	0	0	0	0	/home/dhl_ec/bnelissen/Slides/CD3_manuscript/CD3_slides/AAA413.CD3/AAA413.CD3.run1	255	0.7	0.06	0.7	0.06	-8.99418004339	-12.1076233922	2.05427074071	0.455868453125
7063.0	3460501.0	2143.0	16902.0	3460501.0	4000000.0	36.0	4.0	3.24	2.85	1.85	0.08	10.96	0.6	1.3	0.12	13.63	0.55	3.59	2.48	0.79	AAA413.CD3.X1.Y6.tile.tissue.png	8	1	2000	8	eb4c4394d2bd07da13332935f8e30e2a	0	0	0	0	0	0	0	0	0	0	0	0	0	/home/dhl_ec/bnelissen/Slides/CD3_manuscript/CD3_slides/AAA413.CD3/AAA413.CD3.run1	255	0.7	0.06	0.7	0.06	-9.26250378471	-12.2123859467	1.49943569801	0.64559546875
0.0	1061822.0	0.0	6089.0	1061822.0	4000000.0	0.0	1.0	4.2	1.88	1.87	0.08	9.86	0.6	1.42	0.26	10.25	0.3	3.48	2.44	0.64	AAA413.CD3.X1.Y7.tile.tissue.png	9	1	2000	9	39def6f62ae52aaf89bf81272f8d8c6c	0	0	0	0	0	0	0	0	0	0	0	0	0	/home/dhl_ec/bnelissen/Slides/CD3_manuscript/CD3_slides/AAA413.CD3/AAA413.CD3.run1	255	0.7	0.06	0.7	0.06	-7.63547045212	-11.3341753229	0.93232343797	0.536101466797
0.0	1716.0	0.0	190.0	1716.0	4000000.0	0.0	1.0	2.63	2.8	1.88	0.09	9.99	0.59	1.48	0.33	9.13	0.23	3.27	2.45	0.65	AAA413.CD3.X10.Y1.tile.tissue.png	10	1	2000	10	0a35017632e1ec4b0c8133e3e840fd9c	0	0	0	0	0	0	0	0	0	0	0	0	0	/home/dhl_ec/bnelissen/Slides/CD3_manuscript/CD3_slides/AAA413.CD3/AAA413.CD3.run1	255	0.7	0.06	0.7	0.06	-9.54572400226	-12.0669122568	9.28858326679	0.718780107452
0.0	1086290.0	0.0	9933.0	1086290.0	4000000.0	0.0	3.0	2.67	1.79	1.88	0.08	12.71	0.6	1.43	0.26	10.31	0.3	3.39	2.44	0.63	AAA413.CD3.X10.Y10.tile.tissue.png	11	1	2000	11	9a857dd69fd29db1cafd3f659ca32aa3	0	0	0	0	0	0	0	0	0	0	0	0	0	/home/dhl_ec/bnelissen/Slides/CD3_manuscript/CD3_slides/AAA413.CD3/AAA413.CD3.run1	255	0.7	0.06	0.7	0.06	-6.53546416374	-11.879840889	3.36534650081	1.20587870313
33848.0	1566049.0	12487.0	23045.0	1566049.0	4000000.0	245.0	10.0	3.8	1.66	1.89	0.08	10.95	0.61	1.34	0.24	12.03	0.44	3.57	2.46	0.68	AAA413.CD3.X10.Y2.tile.tissue.png	12	1	2000	12	9e860941b055f6b77c80effcaa18688e	0	0	0	0	0	0	0	0	0	0	0	0	0	/home/dhl_ec/bnelissen/Slides/CD3_manuscript/CD3_slides/AAA413.CD3/AAA413.CD3.run1	255	0.7	0.06	0.7	0.06	-9.9684309017	-12.731983499	5.43704492493	1.04864253125
26072.0	3373411.0	10495.0	22249.0	3373411.0	4000000.0	215.0	1.0	2.19	2.09	1.9	0.07	10.96	0.61	1.31	0.12	13.86	0.56	3.57	2.46	0.72	AAA413.CD3.X10.Y3.tile.tissue.png	13	1	2000	13	6d8b0e14ebd82faac16abf3aacf61b68	0	0	0	0	0	0	0	0	0	0	0	0	0	/home/dhl_ec/bnelissen/Slides/CD3_manuscript/CD3_slides/AAA413.CD3/AAA413.CD3.run1	255	0.7	0.06	0.7	0.06	-10.1499288759	-12.5801789593	6.05184668411	1.01421615625
12911.0	3023343.0	5343.0	20859.0	3023343.0	4000000.0	114.0	12.0	2.47	2.43	1.89	0.08	10.74	0.61	1.32	0.15	13.25	0.55	3.58	2.42	0.68	AAA413.CD3.X10.Y4.tile.tissue.png	14	1	2000	14	56a6558d07696c81393ae87232882b42	0	0	0	0	0	0	0	0	0	0	0	0	0	/home/dhl_ec/bnelissen/Slides/CD3_manuscript/CD3_slides/AAA413.CD3/AAA413.CD3.run1	255	0.7	0.06	0.7	0.06	-9.86999158572	-12.5105214189	5.51180975932	0.996649796875
11130.0	2393366.0	4316.0	52621.0	2393366.0	4000000.0	84.0	19.0	1.41	1.95	1.88	0.0699999999999	10.91	0.44	0.93	0.14	9.27	0.49	3.66	2.45	0.7	AAA413.CD3.X10.Y5.tile.tissue.png	15	1	2000	15	5278c165e93577f330e3acd31a21839b	0	0	0	0	0	0	0	0	0	0	0	0	0	/home/dhl_ec/bnelissen/Slides/CD3_manuscript/CD3_slides/AAA413.CD3/AAA413.CD3.run1	255	0.7	0.06	0.7	0.06	-9.88452425583	-12.5726342191	6.35909014824	1.43577782812
7489.0	3113626.0	3524.0	39363.0	3113626.0	4000000.0	89.0	15.0	1.26	1.71	1.86	0.0700000000001	12.43	0.62	1.33	0.14	13.43	0.54	3.66	2.47	0.75	AAA413.CD3.X10.Y6.tile.tissue.png	16	1	2000	16	a19dcc41d5e10523c5ebf983f5ba0091	0	0	0	0	0	0	0	0	0	0	0	0	0	/home/dhl_ec/bnelissen/Slides/CD3_manuscript/CD3_slides/AAA413.CD3/AAA413.CD3.run1	255	0.7	0.06	0.7	0.06	-10.0792693198	-12.2001581748	5.87404728052	1.30076654688
13443.0	3746054.0	6184.0	22051.0	3746054.0	4000000.0	146.0	4.0	1.33	1.92	1.87	0.0700000000001	10.36	0.61	1.3	0.0999999999999	14.14	0.59	3.55	2.45	0.7	AAA413.CD3.X10.Y7.tile.tissue.png	17	1	2000	17	d4e03a7f8aafc7ec5081d5f4dd16229d	0	0	0	0	0	0	0	0	0	0	0	0	0	/home/dhl_ec/bnelissen/Slides/CD3_manuscript/CD3_slides/AAA413.CD3/AAA413.CD3.run1	255	0.7	0.06	0.7	0.06	-9.94715166541	-11.6124476365	5.16782691147	0.66157175
1795.0	3928474.0	986.0	8923.0	3928474.0	4000000.0	25.0	1.0	1.48	1.85	1.88	0.0700000000001	10.46	0.6	1.27	0.09	14.06	0.6	3.52	2.45	0.78	AAA413.CD3.X10.Y8.tile.tissue.png	18	1	2000	18	297db7b5d119e39abdda9cc01590b9ff	0	0	0	0	0	0	0	0	0	0	0	0	0	/home/dhl_ec/bnelissen/Slides/CD3_manuscript/CD3_slides/AAA413.CD3/AAA413.CD3.run1	255	0.7	0.06	0.7	0.06	-8.96391951963	-12.4219809227	1.38158735437	0.261458015625
802.0	3999529.0	262.0	8075.0	3999529.0	4000000.0	3.0	1.0	1.38	2.32	1.88	0.0700000000001	9.96	0.59	1.29	0.0799999999999	14.17	0.6	3.5	2.45	0.82	AAA413.CD3.X10.Y9.tile.tissue.png	19	1	2000	19	a668dc04188518c855635223eba06328	0	0	0	0	0	0	0	0	0	0	0	0	0	/home/dhl_ec/bnelissen/Slides/CD3_manuscript/CD3_slides/AAA413.CD3/AAA413.CD3.run1	255	0.7	0.06	0.7	0.06	-8.09833117448	-11.3487573274	0.704380874159	0.226672370728
52.0	907090.0	30.0	9051.0	907090.0	4000000.0	1.0	2.0	1.35	2.15	1.9	0.08	12.45	0.6	1.42	0.28	10.73	0.39	3.43	2.43	1.23	AAA413.CD3.X11.Y10.tile.tissue.png	20	1	2000	20	0b5b5cc82753367470de4dd5d48d02cd	0	0	0	0	0	0	0	0	0	0	0	0	0	/home/dhl_ec/bnelissen/Slides/CD3_manuscript/CD3_slides/AAA413.CD3/AAA413.CD3.run1	255	0.7	0.06	0.7	0.06	-7.81606993229	-11.5338777645	2.70606489784	0.670185226563
0.0	567901.0	0.0	9512.0	567901.0	4000000.0	0.0	3.0	1.69	2.71	1.89	0.09	11.15	0.6	1.42	0.31	9.95	0.28	3.65	2.6	1.21	AAA413.CD3.X11.Y2.tile.tissue.png	21	1	2000	21	7ad65f9201d47f993f5f06322f443feb	0	0	0	0	0	0	0	0	0	0	0	0	0	/home/dhl_ec/bnelissen/Slides/CD3_manuscript/CD3_slides/AAA413.CD3/AAA413.CD3.run1	255	0.7	0.06	0.7	0.06	-9.57375043216	-11.8992212151	5.47385836983	0.907888365234
25556.0	2278827.0	10129.0	24582.0	2278827.0	4000000.0	205.0	10.0	2.75	3.23	1.86	0.0600000000001	13.04	0.61	1.37	0.19	13.03	0.49	3.57	1.85	0.64	AAA413.CD3.X11.Y3.tile.tissue.png	22	1	2000	22	aa750c805f36de20c4013a13a4415ced	0	0	0	0	0	0	0	0	0	0	0	0	0	/home/dhl_ec/bnelissen/Slides/CD3_manuscript/CD3_slides/AAA413.CD3/AAA413.CD3.run1	255	0.7	0.06	0.7	0.06	-9.89605703331	-12.6668058096	5.89227251745	1.33259992187
58836.0	3183806.0	23463.0	26872.0	3183806.0	4000000.0	497.0	8.0	1.96	3.15	1.4	0.05	7.92	0.41	0.81	0.0999999999999	10.15	0.37	2.32	1.63	0.44	AAA413.CD3.X11.Y4.tile.tissue.png	23	1	2000	23	3887e55a621ea24fbe3ca6abc69215f9	0	0	0	0	0	0	0	0	0	0	0	0	0	/home/dhl_ec/bnelissen/Slides/CD3_manuscript/CD3_slides/AAA413.CD3/AAA413.CD3.run1	255	0.7	0.06	0.7	0.06	-10.1225619452	-12.7044507147	6.69457198668	1.09119990625
37394.0	3673618.0	16129.0	15782.0	3673618.0	4000000.0	362.0	3.0	1.07	1.2	1.25	0.0500000000001	7.95	0.41	0.79	0.0700000000001	10.04	0.37	2.31	1.59	0.45	AAA413.CD3.X11.Y5.tile.tissue.png	24	1	2000	24	420fae87fe462ff5d846c5d1e5923b6e	0	0	0	0	0	0	0	0	0	0	0	0	0	/home/dhl_ec/bnelissen/Slides/CD3_manuscript/CD3_slides/AAA413.CD3/AAA413.CD3.run1	255	0.7	0.06	0.7	0.06	-9.89646814355	-12.3694896692	4.54423206707	0.53230684375
12255.0	3566191.0	5615.0	26274.0	3566191.0	4000000.0	142.0	5.0	1.87	1.71	1.2	0.05	6.96	0.39	0.8	0.0799999999999	9.64	0.37	2.33	1.6	0.45	AAA413.CD3.X11.Y6.tile.tissue.png	25	1	2000	25	9cc39f34eedaa690db896bd66668ad9e	0	0	0	0	0	0	0	0	0	0	0	0	0	/home/dhl_ec/bnelissen/Slides/CD3_manuscript/CD3_slides/AAA413.CD3/AAA413.CD3.run1	255	0.7	0.06	0.7	0.06	-10.1681590161	-12.1424933784	5.99497067816	0.736959421875
12370.0	3945658.0	5825.0	13019.0	3945658.0	4000000.0	142.0	1.0	2.22	2.36	1.22	0.0500000000001	7.05	0.4	0.81	0.0599999999999	10.48	0.41	2.47	1.63	0.46	AAA413.CD3.X11.Y7.tile.tissue.png	26	1	2000	26	a7c1b127e847e9b1c4d9042b4780fc2c	0	0	0	0	0	0	0	0	0	0	0	0	0	/home/dhl_ec/bnelissen/Slides/CD3_manuscript/CD3_slides/AAA413.CD3/AAA413.CD3.run1	255	0.7	0.06	0.7	0.06	-9.58614713518	-11.7337746146	3.92143901064	0.35104703125
9599.0	3998862.0	3755.0	8158.0	3998862.0	4000000.0	86.0	1.0	1.28	1.36	1.25	0.0500000000001	6.83	0.4	0.79	0.0599999999999	10.38	0.41	2.31	1.63	0.45	AAA413.CD3.X11.Y8.tile.tissue.png	27	1	2000	27	29ef8c77fd7f99b9f4cc1141f750cdb7	0	0	0	0	0	0	0	0	0	0	0	0	0	/home/dhl_ec/bnelissen/Slides/CD3_manuscript/CD3_slides/AAA413.CD3/AAA413.CD3.run1	255	0.7	0.06	0.7	0.06	-9.47552280977	-12.3440087353	1.04891418246	0.24650277002
4242.0	3889424.0	1651.0	11721.0	3889424.0	4000000.0	33.0	2.0	1.07	1.33	1.2	0.05	7.12	0.4	0.81	0.0700000000001	10.25	0.39	2.36	1.63	0.44	AAA413.CD3.X11.Y9.tile.tissue.png	28	1	2000	28	eaac131bfce2cfdbbfafacd15e3efdda	0	0	0	0	0	0	0	0	0	0	0	0	0	/home/dhl_ec/bnelissen/Slides/CD3_manuscript/CD3_slides/AAA413.CD3/AAA413.CD3.run1	255	0.7	0.06	0.7	0.06	-8.3524222951	-12.1623964	0.910788839834	0.33638865625
0.0	159488.0	0.0	2517.0	159488.0	4000000.0	0.0	2.0	0.97	1.83	1.25	0.0699999999999	7.7	0.41	0.95	0.23	6.76	0.15	2.28	1.63	0.39	AAA413.CD3.X12.Y10.tile.tissue.png	29	1	2000	29	89e26509ab8ae5943b9a67c687f7bae6	0	0	0	0	0	0	0	0	0	0	0	0	0	/home/dhl_ec/bnelissen/Slides/CD3_manuscript/CD3_slides/AAA413.CD3/AAA413.CD3.run1	255	0.7	0.06	0.7	0.06	-7.68544950846	-11.5521551216	2.10556904864	0.454927762695
71.0	1331960.0	48.0	14585.0	1331960.0	4000000.0	1.0	6.0	1.09	1.57	1.18	0.0599999999999	7.53	0.41	0.87	0.17	8.05	0.28	2.31	1.63	0.41	AAA413.CD3.X12.Y2.tile.tissue.png	30	1	2000	30	cc139996e86b36a2cbe5d0d40a8d6ac8	0	0	0	0	0	0	0	0	0	0	0	0	0	/home/dhl_ec/bnelissen/Slides/CD3_manuscript/CD3_slides/AAA413.CD3/AAA413.CD3.run1	255	0.7	0.06	0.7	0.06	-9.26070057798	-11.9370149603	3.33063799896	1.16888820313
9119.0	3677568.0	4120.0	11157.0	3677568.0	4000000.0	97.0	1.0	1.03	1.21	1.27	0.05	7.03	0.39	0.81	0.0800000000002	10.07	0.38	2.34	1.62	0.45	AAA413.CD3.X12.Y3.tile.tissue.png	31	1	2000	31	f30477e6294a38d7cabdb2a8824105c0	0	0	0	0	0	0	0	0	0	0	0	0	0	/home/dhl_ec/bnelissen/Slides/CD3_manuscript/CD3_slides/AAA413.CD3/AAA413.CD3.run1	255	0.7	0.06	0.7	0.06	-9.63811155905	-12.1550583215	2.49645097963	0.478940109375
56319.0	3957086.0	24717.0	11319.0	3957086.0	4000000.0	574.0	1.0	1.15	1.3	1.2	0.05	7.06	0.4	0.8	0.0699999999999	10.84	0.41	2.33	1.62	0.45	AAA413.CD3.X12.Y4.tile.tissue.png	32	1	2000	32	9c689621e3f5f8f0f5dcf6d8b8cbf64e	0	0	0	0	0	0	0	0	0	0	0	0	0	/home/dhl_ec/bnelissen/Slides/CD3_manuscript/CD3_slides/AAA413.CD3/AAA413.CD3.run1	255	0.7	0.06	0.7	0.06	-9.92803869911	-11.9476450769	4.90658713113	0.510735414063
58391.0	3949530.0	24705.0	10835.0	3949530.0	4000000.0	546.0	1.0	1.07	1.63	1.21	0.05	7.93	0.4	0.83	0.0699999999999	11.12	0.41	2.35	1.64	0.46	AAA413.CD3.X12.Y5.tile.tissue.png	33	1	2000	33	37450da8b578f4726cbb75e2fa30edf3	0	0	0	0	0	0	0	0	0	0	0	0	0	/home/dhl_ec/bnelissen/Slides/CD3_manuscript/CD3_slides/AAA413.CD3/AAA413.CD3.run1	255	0.7	0.06	0.7	0.06	-10.0504039494	-11.7991416838	5.49429205738	0.58841940625
12814.0	3958260.0	5918.0	10810.0	3958260.0	4000000.0	153.0	1.0	1.01	1.33	1.3	0.0500000000002	7.6	0.41	0.84	0.0599999999999	10.51	0.4	2.33	1.62	0.47	AAA413.CD3.X12.Y6.tile.tissue.png	34	1	2000	34	2eedf7457e2724a2da5230cd6e00de91	0	0	0	0	0	0	0	0	0	0	0	0	0	/home/dhl_ec/bnelissen/Slides/CD3_manuscript/CD3_slides/AAA413.CD3/AAA413.CD3.run1	255	0.7	0.06	0.7	0.06	-9.71051491354	-11.5801609768	4.09016709502	0.292381058594
3670.0	3990745.0	1718.0	9020.0	3990745.0	4000000.0	40.0	1.0	1.0	1.21	1.22	0.05	6.79	0.41	0.8	0.0600000000002	10.18	0.39	2.32	1.62	0.44	AAA413.CD3.X12.Y7.tile.tissue.png	35	1	2000	35	93d4a515ad6e0994d0d669f9da57b143	0	0	0	0	0	0	0	0	0	0	0	0	0	/home/dhl_ec/bnelissen/Slides/CD3_manuscript/CD3_slides/AAA413.CD3/AAA413.CD3.run1	255	0.7	0.06	0.7	0.06	-8.97606901405	-11.7560431783	1.51556067718	0.137313472656
13913.0	3954103.0	4174.0	9402.0	3954103.0	4000000.0	86.0	1.0	0.98	1.22	1.23	0.05	7.05	0.39	0.8	0.0699999999999	10.21	0.4	2.33	1.63	0.43	AAA413.CD3.X12.Y8.tile.tissue.png	36	1	2000	36	b06af9167f6de5bc66998fb5e3390d79	0	0	0	0	0	0	0	0	0	0	0	0	0	/home/dhl_ec/bnelissen/Slides/CD3_manuscript/CD3_slides/AAA413.CD3/AAA413.CD3.run1	255	0.7	0.06	0.7	0.06	-9.30984912747	-12.2960373306	1.47287708571	0.391374488281
2341.0	3229932.0	641.0	18658.0	3229932.0	4000000.0	17.0	3.0	0.98	1.21	1.25	0.05	7.83	0.4	0.81	0.0899999999999	9.6	0.37	2.39	1.63	0.45	AAA413.CD3.X12.Y9.tile.tissue.png	37	1	2000	37	4b161eef866f085755c1e4fc00341504	0	0	0	0	0	0	0	0	0	0	0	0	0	/home/dhl_ec/bnelissen/Slides/CD3_manuscript/CD3_slides/AAA413.CD3/AAA413.CD3.run1	255	0.7	0.06	0.7	0.06	-9.1240161322	-12.2207393292	2.34064426346	0.893787875
0.0	774146.0	0.0	9386.0	774146.0	4000000.0	0.0	4.0	0.84	1.2	1.19	0.0599999999999	7.04	0.4	0.93	0.2	7.09	0.18	2.32	1.63	0.39	AAA413.CD3.X13.Y2.tile.tissue.png	38	1	2000	38	dcfe03c81c49ab54eaf9b41a9b1d3dbf	0	0	0	0	0	0	0	0	0	0	0	0	0	/home/dhl_ec/bnelissen/Slides/CD3_manuscript/CD3_slides/AAA413.CD3/AAA413.CD3.run1	255	0.7	0.06	0.7	0.06	-8.49468148376	-11.6673403618	2.93589486822	0.897498890625
2333.0	3898787.0	1123.0	8399.0	3898787.0	4000000.0	28.0	1.0	0.87	1.24	1.23	0.0599999999999	6.99	0.39	0.81	0.0599999999999	10.21	0.38	2.37	1.64	0.6	AAA413.CD3.X13.Y3.tile.tissue.png	39	1	2000	39	f8172fa4d6db35386e68921c9bbc538f	0	0	0	0	0	0	0	0	0	0	0	0	0	/home/dhl_ec/bnelissen/Slides/CD3_manuscript/CD3_slides/AAA413.CD3/AAA413.CD3.run1	255	0.7	0.06	0.7	0.06	-9.06668789914	-12.0587177992	1.7902069496	0.3528404375
3125.0	3985897.0	1376.0	9558.0	3985897.0	4000000.0	33.0	1.0	0.96	1.73	1.18	0.05	7.63	0.39	0.79	0.0599999999999	10.14	0.39	2.32	1.64	0.54	AAA413.CD3.X13.Y4.tile.tissue.png	40	1	2000	40	4bc477b530df7430e7b52a1967a0361e	0	0	0	0	0	0	0	0	0	0	0	0	0	/home/dhl_ec/bnelissen/Slides/CD3_manuscript/CD3_slides/AAA413.CD3/AAA413.CD3.run1	255	0.7	0.06	0.7	0.06	-9.42803507633	-11.6739050379	2.58591227206	0.215220492188
10099.0	3997726.0	4007.0	8331.0	3997726.0	4000000.0	84.0	1.0	1.05	2.03	1.18	0.0500000000002	7.15	0.39	0.79	0.0599999999999	10.33	0.39	2.32	1.62	0.59	AAA413.CD3.X13.Y5.tile.tissue.png	41	1	2000	41	ba70fc05eb43806c078fd408c95e12b7	0	0	0	0	0	0	0	0	0	0	0	0	0	/home/dhl_ec/bnelissen/Slides/CD3_manuscript/CD3_slides/AAA413.CD3/AAA413.CD3.run1	255	0.7	0.06	0.7	0.06	-9.63055457403	-12.2052639731	3.61464449005	0.380276875
5381.0	3999394.0	2278.0	8090.0	3999394.0	4000000.0	49.0	1.0	1.71	2.09	1.15	0.05	6.88	0.38	0.77	0.0599999999999	10.23	0.38	2.44	1.6	0.43	AAA413.CD3.X13.Y6.tile.tissue.png	42	1	2000	42	639677b048918dcd147c719d52b96d5f	0	0	0	0	0	0	0	0	0	0	0	0	0	/home/dhl_ec/bnelissen/Slides/CD3_manuscript/CD3_slides/AAA413.CD3/AAA413.CD3.run1	255	0.7	0.06	0.7	0.06	-8.95435654725	-12.3726798371	1.21148170716	0.210161029785
764.0	3873022.0	379.0	12764.0	3873022.0	4000000.0	10.0	1.0	0.97	1.92	1.22	0.05	6.66	0.39	0.76	0.0599999999999	10.44	0.41	2.41	1.64	0.44	AAA413.CD3.X13.Y7.tile.tissue.png	43	1	2000	43	dc8f474a13168ce2f2b245114e490ab9	0	0	0	0	0	0	0	0	0	0	0	0	0	/home/dhl_ec/bnelissen/Slides/CD3_manuscript/CD3_slides/AAA413.CD3/AAA413.CD3.run1	255	0.7	0.06	0.7	0.06	-8.85548498025	-11.6508906961	2.03179078724	0.301671546875
4426.0	3420154.0	1142.0	12037.0	3420154.0	4000000.0	19.0	2.0	0.99	1.17	1.24	0.0599999999999	7.21	0.4	0.81	0.0800000000002	9.5	0.36	2.24	1.52	0.54	AAA413.CD3.X13.Y8.tile.tissue.png	44	1	2000	44	d425fd3634c76fa80916d17cd57ada75	0	0	0	0	0	0	0	0	0	0	0	0	0	/home/dhl_ec/bnelissen/Slides/CD3_manuscript/CD3_slides/AAA413.CD3/AAA413.CD3.run1	255	0.7	0.06	0.7	0.06	-9.03972557527	-11.6254998	2.23293768522	0.794237898438
51.0	680278.0	28.0	12678.0	680278.0	4000000.0	1.0	7.0	0.84	1.15	1.33	0.0599999999999	8.03	0.39	0.89	0.2	7.35	0.24	2.27	1.58	0.51	AAA413.CD3.X13.Y9.tile.tissue.png	45	1	2000	45	7fb3bdcc909dadaa25d285c96e32f7f8	0	0	0	0	0	0	0	0	0	0	0	0	0	/home/dhl_ec/bnelissen/Slides/CD3_manuscript/CD3_slides/AAA413.CD3/AAA413.CD3.run1	255	0.7	0.06	0.7	0.06	-8.43218284797	-11.5090332996	2.02180961755	0.957527634766
0.0	642141.0	0.0	6984.0	642141.0	4000000.0	0.0	3.0	0.76	0.97	1.19	0.0599999999999	6.87	0.39	0.91	0.19	6.96	0.17	2.25	1.58	0.55	AAA413.CD3.X14.Y3.tile.tissue.png	46	1	2000	46	8497ad81b3072d86ef2d13879c1ee314	0	0	0	0	0	0	0	0	0	0	0	0	0	/home/dhl_ec/bnelissen/Slides/CD3_manuscript/CD3_slides/AAA413.CD3/AAA413.CD3.run1	255	0.7	0.06	0.7	0.06	-9.14262772908	-11.4750471541	3.06659377045	0.617065103516
73.0	1829479.0	41.0	13722.0	1829479.0	4000000.0	1.0	6.0	0.89	1.19	1.17	0.0699999999999	7.0	0.39	0.85	0.14	8.23	0.3	2.31	1.58	0.58	AAA413.CD3.X14.Y4.tile.tissue.png	47	1	2000	47	9ff73093db0b3d513885528cd8cebfb4	0	0	0	0	0	0	0	0	0	0	0	0	0	/home/dhl_ec/bnelissen/Slides/CD3_manuscript/CD3_slides/AAA413.CD3/AAA413.CD3.run1	255	0.7	0.06	0.7	0.06	-8.9463845142	-11.7973089445	2.81649210177	1.44115343359
2813.0	3383193.0	1046.0	18138.0	3383193.0	4000000.0	21.0	4.0	1.1	1.35	1.14	0.0599999999999	6.63	0.39	0.78	0.0799999999999	9.45	0.37	2.31	1.55	0.74	AAA413.CD3.X14.Y5.tile.tissue.png	48	1	2000	48	64532a68b2bf79823757c88cb931cf88	0	0	0	0	0	0	0	0	0	0	0	0	0	/home/dhl_ec/bnelissen/Slides/CD3_manuscript/CD3_slides/AAA413.CD3/AAA413.CD3.run1	255	0.7	0.06	0.7	0.06	-9.2389355305	-12.2149892277	2.05697665878	0.68769828125
1575.0	3993434.0	685.0	8836.0	3993434.0	4000000.0	16.0	1.0	1.28	1.18	1.11	0.05	6.4	0.37	0.76	0.0599999999999	9.77	0.38	2.2	1.53	0.63	AAA413.CD3.X14.Y6.tile.tissue.png	49	1	2000	49	cba09d82c912952da232d8a9299ed38e	0	0	0	0	0	0	0	0	0	0	0	0	0	/home/dhl_ec/bnelissen/Slides/CD3_manuscript/CD3_slides/AAA413.CD3/AAA413.CD3.run1	255	0.7	0.06	0.7	0.06	-8.94309945466	-10.7802283493	1.68904853532	0.176684232422
0.0	2824970.0	0.0	24994.0	2824970.0	4000000.0	0.0	3.0	0.93	1.31	1.2	0.0600000000002	7.21	0.42	0.81	0.12	8.03	0.26	2.37	1.6	0.58	AAA413.CD3.X14.Y7.tile.tissue.png	50	1	2000	50	044cb3b9d1b9239b4273e7f2ce0c73a9	0	0	0	0	0	0	0	0	0	0	0	0	0	/home/dhl_ec/bnelissen/Slides/CD3_manuscript/CD3_slides/AAA413.CD3/AAA413.CD3.run1	255	0.7	0.06	0.7	0.06	0.0	-11.6275193389	1.74537782702	1.41525639844
0.0	234535.0	0.0	4720.0	234535.0	4000000.0	0.0	1.0	0.76	0.96	1.2	0.0599999999999	7.32	0.4	0.93	0.23	6.32	0.15	2.23	1.58	0.58	AAA413.CD3.X14.Y8.tile.tissue.png	51	1	2000	51	678469c0a4fd2c2cbb03671af3a1aea0	0	0	0	0	0	0	0	0	0	0	0	0	0	/home/dhl_ec/bnelissen/Slides/CD3_manuscript/CD3_slides/AAA413.CD3/AAA413.CD3.run1	255	0.7	0.06	0.7	0.06	0.0	-11.3622760469	2.36017278871	0.473608795654
0.0	6097.0	0.0	362.0	6097.0	4000000.0	0.0	1.0	0.78	0.97	1.15	0.0600000000002	6.5	0.37	0.9	0.22	6.04	0.14	2.21	1.6	0.6	AAA413.CD3.X15.Y4.tile.tissue.png	52	1	2000	52	6bccca551bec8709e71b15974235fd12	0	0	0	0	0	0	0	0	0	0	0	0	0	/home/dhl_ec/bnelissen/Slides/CD3_manuscript/CD3_slides/AAA413.CD3/AAA413.CD3.run1	255	0.7	0.06	0.7	0.06	0.0	-10.5803969291	0.0319160585308	1.46600273627
0.0	3388959.0	0.0	19384.0	3388959.0	4000000.0	0.0	3.0	1.16	1.4	1.19	0.05	7.88	0.4	0.8	0.0899999999999	9.25	0.28	2.38	1.6	0.59	AAA413.CD3.X15.Y5.tile.tissue.png	53	1	2000	53	34957304b5d1dcf59e0aed73c8ff3c8b	0	0	0	0	0	0	0	0	0	0	0	0	0	/home/dhl_ec/bnelissen/Slides/CD3_manuscript/CD3_slides/AAA413.CD3/AAA413.CD3.run1	255	0.7	0.06	0.7	0.06	-8.84958994774	-11.7673428571	2.04957048673	0.994166664062
1141.0	2983068.0	538.0	10448.0	2983068.0	4000000.0	11.0	3.0	1.65	1.89	1.17	0.0600000000002	10.51	0.4	0.81	0.11	9.44	0.34	2.26	1.54	0.79	AAA413.CD3.X15.Y6.tile.tissue.png	54	1	2000	54	9b2ea409d3c7eb6491f05bad53365261	0	0	0	0	0	0	0	0	0	0	0	0	0	/home/dhl_ec/bnelissen/Slides/CD3_manuscript/CD3_slides/AAA413.CD3/AAA413.CD3.run1	255	0.7	0.06	0.7	0.06	-8.28157034456	-11.4755240739	1.69261814956	0.631992742188
0.0	179500.0	0.0	6679.0	179500.0	4000000.0	0.0	2.0	1.13	0.96	1.15	0.0599999999999	6.68	0.38	0.89	0.21	5.85	0.14	2.14	1.52	1.06	AAA413.CD3.X15.Y7.tile.tissue.png	55	1	2000	55	4e6c60afc260f08d72f213638b7d01f3	0	0	0	0	0	0	0	0	0	0	0	0	0	/home/dhl_ec/bnelissen/Slides/CD3_manuscript/CD3_slides/AAA413.CD3/AAA413.CD3.run1	255	0.7	0.06	0.7	0.06	0.0	-11.7108068486	2.10336821031	0.595519435547
0.0	433348.0	0.0	10256.0	433348.0	4000000.0	0.0	4.0	0.94	1.1	1.14	0.0500000000002	8.38	0.39	0.92	0.21	6.98	0.16	2.27	1.58	0.56	AAA413.CD3.X16.Y4.tile.tissue.png	56	1	2000	56	bdb11c9b5510508c1e3fd9e6d33ab08e	0	0	0	0	0	0	0	0	0	0	0	0	0	/home/dhl_ec/bnelissen/Slides/CD3_manuscript/CD3_slides/AAA413.CD3/AAA413.CD3.run1	255	0.7	0.06	0.7	0.06	-7.70262045698	-11.6015040754	2.60838984705	0.545374260742
2193.0	2521503.0	910.0	14983.0	2521503.0	4000000.0	19.0	4.0	1.78	1.93	1.18	0.0700000000002	9.07	0.4	0.84	0.13	9.15	0.33	2.37	1.58	0.67	AAA413.CD3.X16.Y5.tile.tissue.png	57	1	2000	57	aa61d5bdfeaab729e5ae5456cfaadad7	0	0	0	0	0	0	0	0	0	0	0	0	0	/home/dhl_ec/bnelissen/Slides/CD3_manuscript/CD3_slides/AAA413.CD3/AAA413.CD3.run1	255	0.7	0.06	0.7	0.06	-9.64296750755	-11.7547829562	2.59073373921	0.640902953125
482.0	384563.0	151.0	4243.0	384563.0	4000000.0	3.0	1.0	2.31	1.24	1.18	0.05	7.5	0.5	0.9	0.19	6.85	0.23	2.15	1.54	0.55	AAA413.CD3.X16.Y6.tile.tissue.png	58	1	2000	58	b623c295e4c5e01588ad6579db90310b	0	0	0	0	0	0	0	0	0	0	0	0	0	/home/dhl_ec/bnelissen/Slides/CD3_manuscript/CD3_slides/AAA413.CD3/AAA413.CD3.run1	255	0.7	0.06	0.7	0.06	-8.95118171032	-11.1005876863	2.41975734562	0.326294865234
0.0	55807.0	0.0	1888.0	55807.0	4000000.0	0.0	2.0	0.83	0.86	1.14	0.0599999999999	6.68	0.37	0.9	0.21	6.22	0.14	2.12	1.53	0.55	AAA413.CD3.X17.Y4.tile.tissue.png	59	1	2000	59	40d6f57d0538c20e8452eb4e33aca3e9	0	0	0	0	0	0	0	0	0	0	0	0	0	/home/dhl_ec/bnelissen/Slides/CD3_manuscript/CD3_slides/AAA413.CD3/AAA413.CD3.run1	255	0.7	0.06	0.7	0.06	-8.42301421279	-11.4290808405	3.48811753308	0.200204306152
0.0	24453.0	0.0	1103.0	24453.0	4000000.0	0.0	2.0	1.41	0.9	1.15	0.0600000000002	6.72	0.39	1.11	0.21	5.86	0.14	2.11	1.53	0.95	AAA413.CD3.X17.Y5.tile.tissue.png	60	1	2000	60	b5bc822006feb832d97cd4b698964d14	0	0	0	0	0	0	0	0	0	0	0	0	0	/home/dhl_ec/bnelissen/Slides/CD3_manuscript/CD3_slides/AAA413.CD3/AAA413.CD3.run1	255	0.7	0.06	0.7	0.06	0.0	-11.4624463795	2.89414578477	0.122562005737
208.0	22963.0	80.0	2213.0	22963.0	4000000.0	2.0	6.0	0.88	0.96	1.12	0.0599999999999	6.59	0.37	0.9	0.22	6.67	0.21	2.1	1.52	0.55	AAA413.CD3.X2.Y0.tile.tissue.png	61	1	2000	61	32168d4b979b88e3b3d9bf470da30127	0	0	0	0	0	0	0	0	0	0	0	0	0	/home/dhl_ec/bnelissen/Slides/CD3_manuscript/CD3_slides/AAA413.CD3/AAA413.CD3.run1	255	0.7	0.06	0.7	0.06	-9.70653998883	-12.2640634286	8.67490137548	0.624208048584
5676.0	1381111.0	2834.0	42377.0	1381111.0	4000000.0	70.0	44.0	1.03	2.94	1.16	0.0599999999999	7.68	0.42	0.81	0.18	8.28	0.28	2.41	1.59	0.56	AAA413.CD3.X2.Y1.tile.tissue.png	62	1	2000	62	385e5596c7c35ed0d4e2970c19619f1c	0	0	0	0	0	0	0	0	0	0	0	0	0	/home/dhl_ec/bnelissen/Slides/CD3_manuscript/CD3_slides/AAA413.CD3/AAA413.CD3.run1	255	0.7	0.06	0.7	0.06	-10.2495181253	-12.7215361443	7.97131681103	1.72333583594
10512.0	2408456.0	4375.0	29571.0	2408456.0	4000000.0	94.0	16.0	1.09	2.11	1.18	0.05	7.58	0.41	0.81	0.13	9.16	0.33	2.4	1.6	0.63	AAA413.CD3.X2.Y2.tile.tissue.png	63	1	2000	63	4b50636e879cbfccca1fb11956358b42	0	0	0	0	0	0	0	0	0	0	0	0	0	/home/dhl_ec/bnelissen/Slides/CD3_manuscript/CD3_slides/AAA413.CD3/AAA413.CD3.run1	255	0.7	0.06	0.7	0.06	-10.2574909627	-12.5578689212	7.02553364458	1.4187720625
12007.0	2540028.0	5425.0	17526.0	2540028.0	4000000.0	122.0	1.0	2.0	2.28	1.18	0.05	6.92	0.39	0.82	0.12	9.1	0.32	2.36	1.59	0.73	AAA413.CD3.X2.Y3.tile.tissue.png	64	1	2000	64	5b442af80dc25980e5625ab666c20e6e	0	0	0	0	0	0	0	0	0	0	0	0	0	/home/dhl_ec/bnelissen/Slides/CD3_manuscript/CD3_slides/AAA413.CD3/AAA413.CD3.run1	255	0.7	0.06	0.7	0.06	-10.080565234	-12.4002678004	6.0355295161	1.14877110937
17238.0	3471675.0	8268.0	20073.0	3471675.0	4000000.0	194.0	8.0	1.87	3.12	1.16	0.05	7.88	0.4	0.81	0.0800000000002	9.95	0.36	2.25	1.52	0.58	AAA413.CD3.X2.Y4.tile.tissue.png	65	1	2000	65	d848f4da0fe9726385a26329cee3adc9	0	0	0	0	0	0	0	0	0	0	0	0	0	/home/dhl_ec/bnelissen/Slides/CD3_manuscript/CD3_slides/AAA413.CD3/AAA413.CD3.run1	255	0.7	0.06	0.7	0.06	-10.0963708821	-12.3998936127	5.59359284216	1.0656120625
3417.0	2464250.0	1723.0	24168.0	2464250.0	4000000.0	45.0	4.0	1.52	1.27	1.17	0.04	6.84	0.4	0.81	0.11	9.05	0.32	2.37	1.6	0.66	AAA413.CD3.X2.Y5.tile.tissue.png	66	1	2000	66	305ac905d5a3e082c8366fe2e59f0b0a	0	0	0	0	0	0	0	0	0	0	0	0	0	/home/dhl_ec/bnelissen/Slides/CD3_manuscript/CD3_slides/AAA413.CD3/AAA413.CD3.run1	255	0.7	0.06	0.7	0.06	-9.75590970622	-12.3676051163	4.4668604272	1.19757057812
2558.0	3669641.0	1183.0	10848.0	3669641.0	4000000.0	27.0	3.0	2.89	1.2	1.18	0.0500000000002	6.38	0.38	0.76	0.0700000000002	9.38	0.37	2.23	1.52	0.58	AAA413.CD3.X2.Y6.tile.tissue.png	67	1	2000	67	cda777ad3f315f99cab537283d0ce0cd	0	0	0	0	0	0	0	0	0	0	0	0	0	/home/dhl_ec/bnelissen/Slides/CD3_manuscript/CD3_slides/AAA413.CD3/AAA413.CD3.run1	255	0.7	0.06	0.7	0.06	-9.01986082142	-11.95028358	1.28407231615	0.345715609375
264.0	3744683.0	96.0	8674.0	3744683.0	4000000.0	2.0	1.0	1.91	1.3	1.42	0.0499999999997	7.25	0.38	0.78	0.0699999999997	9.89	0.39	2.3	1.58	0.62	AAA413.CD3.X2.Y7.tile.tissue.png	68	1	2000	68	79a4fb32a80ce5d2690f2fedb480ba88	0	0	0	0	0	0	0	0	0	0	0	0	0	/home/dhl_ec/bnelissen/Slides/CD3_manuscript/CD3_slides/AAA413.CD3/AAA413.CD3.run1	255	0.7	0.06	0.7	0.06	-8.28339513989	-11.4985488194	0.669982421477	0.198925109375
0.0	458734.0	0.0	4983.0	458734.0	4000000.0	0.0	1.0	1.57	2.45	1.18	0.0599999999999	7.85	0.39	0.9	0.2	6.4	0.17	2.23	1.58	0.54	AAA413.CD3.X2.Y8.tile.tissue.png	69	1	2000	69	aa27abaa1ac36688a7e12422133b2d2a	0	0	0	0	0	0	0	0	0	0	0	0	0	/home/dhl_ec/bnelissen/Slides/CD3_manuscript/CD3_slides/AAA413.CD3/AAA413.CD3.run1	255	0.7	0.06	0.7	0.06	0.0	-10.6767707227	1.09825158752	0.762359516113
1848.0	313336.0	913.0	17863.0	313336.0	4000000.0	20.0	23.0	2.01	1.3	1.17	0.0700000000002	7.41	0.4	0.86	0.22	7.26	0.25	2.3	1.59	1.12	AAA413.CD3.X3.Y0.tile.tissue.png	70	1	2000	70	f00d66a34c6a4425b1503e6bb1bfa917	0	0	0	0	0	0	0	0	0	0	0	0	0	/home/dhl_ec/bnelissen/Slides/CD3_manuscript/CD3_slides/AAA413.CD3/AAA413.CD3.run1	255	0.7	0.06	0.7	0.06	-10.1380654425	-12.3809418635	4.96661314865	1.90725104297
32769.0	2112413.0	14899.0	48642.0	2112413.0	4000000.0	344.0	49.0	2.18	2.63	1.15	0.04	7.46	0.43	0.81	0.14	9.18	0.32	2.4	1.58	0.58	AAA413.CD3.X3.Y1.tile.tissue.png	71	1	2000	71	163374d1d2ac90f91366220e565d4cbf	0	0	0	0	0	0	0	0	0	0	0	0	0	/home/dhl_ec/bnelissen/Slides/CD3_manuscript/CD3_slides/AAA413.CD3/AAA413.CD3.run1	255	0.7	0.06	0.7	0.06	-10.2382419634	-12.7842929285	7.42218645402	1.27714732813
6492.0	3136368.0	3016.0	41397.0	3136368.0	4000000.0	74.0	16.0	1.26	1.62	1.16	0.0500000000002	6.72	0.39	0.77	0.0899999999997	9.58	0.36	2.38	1.57	1.06	AAA413.CD3.X3.Y2.tile.tissue.png	72	1	2000	72	513bac2073063c5ddfda6ba89cb2ba27	0	0	0	0	0	0	0	0	0	0	0	0	0	/home/dhl_ec/bnelissen/Slides/CD3_manuscript/CD3_slides/AAA413.CD3/AAA413.CD3.run1	255	0.7	0.06	0.7	0.06	-10.3018486045	-12.0789010454	6.52440083912	0.780961765625
31031.0	3861614.0	12197.0	16595.0	3861614.0	4000000.0	255.0	2.0	1.62	1.28	1.13	0.0499999999997	7.32	0.37	0.76	0.0599999999999	9.76	0.38	2.26	1.55	0.61	AAA413.CD3.X3.Y3.tile.tissue.png	73	1	2000	73	9af4171aea5bb97b71bc3f303f0340a0	0	0	0	0	0	0	0	0	0	0	0	0	0	/home/dhl_ec/bnelissen/Slides/CD3_manuscript/CD3_slides/AAA413.CD3/AAA413.CD3.run1	255	0.7	0.06	0.7	0.06	-10.2388614301	-11.5456437011	5.9724842501	0.5301933125
31685.0	3765293.0	13854.0	24186.0	3765293.0	4000000.0	324.0	2.0	1.16	1.93	1.26	0.0700000000002	8.31	0.38	0.77	0.0599999999999	10.18	0.38	2.31	1.57	0.57	AAA413.CD3.X3.Y4.tile.tissue.png	74	1	2000	74	595f85dda899fb1d83fc5c269da9a608	0	0	0	0	0	0	0	0	0	0	0	0	0	/home/dhl_ec/bnelissen/Slides/CD3_manuscript/CD3_slides/AAA413.CD3/AAA413.CD3.run1	255	0.7	0.06	0.7	0.06	-10.227221205	-11.7403603456	6.00746259426	0.68995828125
21069.0	3444432.0	9651.0	38285.0	3444432.0	4000000.0	227.0	23.0	3.04	1.94	1.21	0.0500000000002	7.53	0.41	0.809999999999	0.0899999999997	9.97	0.37	2.36	1.59	0.71	AAA413.CD3.X3.Y5.tile.tissue.png	75	1	2000	75	98e1c7445b10763b912781f963bdc9e2	0	0	0	0	0	0	0	0	0	0	0	0	0	/home/dhl_ec/bnelissen/Slides/CD3_manuscript/CD3_slides/AAA413.CD3/AAA413.CD3.run1	255	0.7	0.06	0.7	0.06	-10.1304318648	-11.9076872455	6.03935569899	0.71817940625
20906.0	3297038.0	9271.0	19294.0	3297038.0	4000000.0	203.0	2.0	1.38	1.84	1.2	0.0500000000002	7.42	0.38	0.78	0.0900000000001	9.4	0.35	2.3	1.56	0.63	AAA413.CD3.X3.Y6.tile.tissue.png	76	1	2000	76	9229e5cdd470c44563eb4b5653cda197	0	0	0	0	0	0	0	0	0	0	0	0	0	/home/dhl_ec/bnelissen/Slides/CD3_manuscript/CD3_slides/AAA413.CD3/AAA413.CD3.run1	255	0.7	0.06	0.7	0.06	-10.0583524048	-12.6273465245	5.46505801034	1.242756
632.0	3861412.0	345.0	9051.0	3861412.0	4000000.0	9.0	1.0	1.73	1.2	1.09	0.0400000000004	6.58	0.37	0.76	0.0700000000002	9.58	0.380000000001	2.26	1.57	0.59	AAA413.CD3.X3.Y7.tile.tissue.png	77	1	2000	77	b4740e26c6ce6cf32573b8b52c5d31fb	0	0	0	0	0	0	0	0	0	0	0	0	0	/home/dhl_ec/bnelissen/Slides/CD3_manuscript/CD3_slides/AAA413.CD3/AAA413.CD3.run1	255	0.7	0.06	0.7	0.06	-8.78347146781	-11.813335707	1.16728838884	0.31560075
1205.0	3269459.0	413.0	9283.0	3269459.0	4000000.0	7.0	1.0	1.52	1.32	1.2	0.0500000000002	6.44	0.38	0.77	0.0899999999997	9.22	0.35	2.27	1.57	0.56	AAA413.CD3.X3.Y8.tile.tissue.png	78	1	2000	78	11addb2e61e9ca4da956ba56fbabceb2	0	0	0	0	0	0	0	0	0	0	0	0	0	/home/dhl_ec/bnelissen/Slides/CD3_manuscript/CD3_slides/AAA413.CD3/AAA413.CD3.run1	255	0.7	0.06	0.7	0.06	-8.72167618628	-11.7108039775	1.17159352884	0.40728534375
0.0	0.0	0.0	0.0	0.0	4000000.0	0.0	0.0	0.99	1.04	1.17	0.0599999999999	6.0	0.32	0.97	0.22	4.56	0.14	2.19	1.53	0.55	AAA413.CD3.X3.Y9.tile.tissue.png	79	1	2000	79	8e1afd9ead29cd7a36e446c081173b0f	0	0	0	0	0	0	0	0	0	0	0	0	0	/home/dhl_ec/bnelissen/Slides/CD3_manuscript/CD3_slides/AAA413.CD3/AAA413.CD3.run1	255	1.0	0.06	1.0	0.06	0.0	0.0	0.0	2.64194275
6681.0	1134984.0	3121.0	21522.0	1134984.0	4000000.0	77.0	27.0	1.68	1.24	1.1	0.0599999999999	6.84	0.38	0.8	0.17	7.58	0.26	2.19	1.52	0.57	AAA413.CD3.X4.Y0.tile.tissue.png	80	1	2000	80	e0aa9339c1ff526fd6da57a4874a9f82	0	0	0	0	0	0	0	0	0	0	0	0	0	/home/dhl_ec/bnelissen/Slides/CD3_manuscript/CD3_slides/AAA413.CD3/AAA413.CD3.run1	255	0.7	0.06	0.7	0.06	-10.1895127476	-12.478571357	7.19056126324	1.37980402344
14556.0	1504368.0	7383.0	51799.0	1504368.0	4000000.0	175.0	44.0	1.07	1.81	1.23	0.0699999999997	7.55	0.41	0.8	0.16	8.09	0.27	2.3	1.59	0.579999999999	AAA413.CD3.X4.Y1.tile.tissue.png	81	1	2000	81	ebead2d0f240a2eaf90f59d94cfec154	0	0	0	0	0	0	0	0	0	0	0	0	0	/home/dhl_ec/bnelissen/Slides/CD3_manuscript/CD3_slides/AAA413.CD3/AAA413.CD3.run1	255	0.7	0.06	0.7	0.06	-10.0177087353	-12.7499815854	7.00419519392	1.48039192187
38780.0	2028447.0	18516.0	70062.0	2028447.0	4000000.0	448.0	51.0	1.06	1.26	1.16	0.04	7.31	0.41	0.8	0.13	8.65	0.3	2.36	1.53	0.68	AAA413.CD3.X4.Y2.tile.tissue.png	82	1	2000	82	47b990df183ea034ef168e6cd61fea95	0	0	0	0	0	0	0	0	0	0	0	0	0	/home/dhl_ec/bnelissen/Slides/CD3_manuscript/CD3_slides/AAA413.CD3/AAA413.CD3.run1	255	0.7	0.06	0.7	0.06	-10.0043969513	-12.9641142645	7.21322989183	1.56705225
10384.0	3371751.0	4777.0	32251.0	3371751.0	4000000.0	124.0	22.0	1.28	1.29	1.34	0.0500000000002	6.91	0.39	0.79	0.0799999999999	9.42	0.36	2.28	1.53	0.61	AAA413.CD3.X4.Y3.tile.tissue.png	83	1	2000	83	5ad72ce2aa51fd46b8da7bfcc2c4de69	0	0	0	0	0	0	0	0	0	0	0	0	0	/home/dhl_ec/bnelissen/Slides/CD3_manuscript/CD3_slides/AAA413.CD3/AAA413.CD3.run1	255	0.7	0.06	0.7	0.06	-10.2936819792	-11.6646349815	6.54679742255	0.590835640625
11135.0	2736665.0	5114.0	48626.0	2736665.0	4000000.0	131.0	25.0	1.18	1.27	1.18	0.0500000000002	7.41	0.4	0.79	0.11	8.83	0.35	2.57	1.58	0.59	AAA413.CD3.X4.Y4.tile.tissue.png	84	1	2000	84	acc4d979d1be10e909705ae36e53322e	0	0	0	0	0	0	0	0	0	0	0	0	0	/home/dhl_ec/bnelissen/Slides/CD3_manuscript/CD3_slides/AAA413.CD3/AAA413.CD3.run1	255	0.7	0.06	0.7	0.06	-10.3242183984	-12.2876987435	6.49785785312	1.12931714062
21631.0	2631702.0	9510.0	63131.0	2631702.0	4000000.0	218.0	42.0	1.26	2.29	1.35	0.0500000000002	7.88	0.43	0.82	0.13	9.38	0.34	2.48	1.64	0.64	AAA413.CD3.X4.Y5.tile.tissue.png	85	1	2000	85	24ac939fa773297952a28dd8f446508f	0	0	0	0	0	0	0	0	0	0	0	0	0	/home/dhl_ec/bnelissen/Slides/CD3_manuscript/CD3_slides/AAA413.CD3/AAA413.CD3.run1	255	0.7	0.06	0.7	0.06	-10.2312773904	-12.4859999022	6.4974933645	1.16596795313
30407.0	3616021.0	13158.0	27713.0	3616021.0	4000000.0	302.0	6.0	1.27	2.09	1.16	0.0500000000002	7.59	0.43	0.81	0.0799999999999	10.21	0.38	2.34	1.58	0.72	AAA413.CD3.X4.Y6.tile.tissue.png	86	1	2000	86	a5b57d013acbb810b151afc9fb1bd988	0	0	0	0	0	0	0	0	0	0	0	0	0	/home/dhl_ec/bnelissen/Slides/CD3_manuscript/CD3_slides/AAA413.CD3/AAA413.CD3.run1	255	0.7	0.06	0.7	0.06	-9.89377605846	-12.5056075787	4.70860905109	0.766434125
3372.0	3277758.0	1687.0	34678.0	3277758.0	4000000.0	45.0	13.0	1.83	1.42	1.22	0.04	6.7	0.39	0.8	0.0900000000001	9.64	0.37	2.34	1.58	0.63	AAA413.CD3.X4.Y7.tile.tissue.png	87	1	2000	87	8b4d06b961b8c1aa192132c4401a33ba	0	0	0	0	0	0	0	0	0	0	0	0	0	/home/dhl_ec/bnelissen/Slides/CD3_manuscript/CD3_slides/AAA413.CD3/AAA413.CD3.run1	255	0.7	0.06	0.7	0.06	-9.82007200616	-12.259484231	4.60556014631	1.11097479687
5434.0	3995094.0	1829.0	8344.0	3995094.0	4000000.0	38.0	1.0	1.06	1.27	1.23	0.0500000000002	7.34	0.38	0.79	0.0599999999999	9.77	0.38	2.24	1.58	0.59	AAA413.CD3.X4.Y8.tile.tissue.png	88	1	2000	88	b0d60b4b3acff5b2c544ceb738e36097	0	0	0	0	0	0	0	0	0	0	0	0	0	/home/dhl_ec/bnelissen/Slides/CD3_manuscript/CD3_slides/AAA413.CD3/AAA413.CD3.run1	255	0.7	0.06	0.7	0.06	-8.74862480115	-11.9867312172	1.23544656592	0.296060628906
0.0	1529093.0	0.0	8741.0	1529093.0	4000000.0	0.0	2.0	0.96	1.87	1.19	0.0599999999999	6.97	0.37	0.79	0.15	7.35	0.19	2.19	1.53	1.07	AAA413.CD3.X4.Y9.tile.tissue.png	89	1	2000	89	505bb29ff4aae6fae9fcb657f1e93b91	0	0	0	0	0	0	0	0	0	0	0	0	0	/home/dhl_ec/bnelissen/Slides/CD3_manuscript/CD3_slides/AAA413.CD3/AAA413.CD3.run1	255	0.7	0.06	0.7	0.06	-8.58468530797	-11.3151106621	0.831756228295	0.376258902344
4782.0	365280.0	2458.0	26862.0	365280.0	4000000.0	59.0	46.0	1.16	1.15	1.14	0.0500000000002	6.77	0.39	0.82	0.2	7.0	0.23	2.25	1.54	0.54	AAA413.CD3.X5.Y0.tile.tissue.png	90	1	2000	90	c1e160aaacf1bfa30ac6b4728a579c44	0	0	0	0	0	0	0	0	0	0	0	0	0	/home/dhl_ec/bnelissen/Slides/CD3_manuscript/CD3_slides/AAA413.CD3/AAA413.CD3.run1	255	0.7	0.06	0.7	0.06	-10.3121912666	-12.6367592832	7.04681209966	1.69934191016
8564.0	1211777.0	4236.0	46007.0	1211777.0	4000000.0	103.0	64.0	0.98	1.33	1.17	0.0499999999997	7.23	0.43	0.8	0.17	7.73	0.26	2.37	1.57	0.57	AAA413.CD3.X5.Y1.tile.tissue.png	91	1	2000	91	cd833033d261a0fc114b72a48b855ec7	0	0	0	0	0	0	0	0	0	0	0	0	0	/home/dhl_ec/bnelissen/Slides/CD3_manuscript/CD3_slides/AAA413.CD3/AAA413.CD3.run1	255	0.7	0.06	0.7	0.06	-10.1336162597	-12.7828113647	7.62335813289	1.76641499219
0.0	150116.0	0.0	2792.0	150116.0	4000000.0	0.0	1.0	0.94	1.01	1.17	0.0599999999999	7.49	0.38	0.88	0.21	6.69	0.16	2.14	1.58	0.52	AAA413.CD3.X5.Y10.tile.tissue.png	92	1	2000	92	04c35ebafb11e1f30a423ec833042afd	0	0	0	0	0	0	0	0	0	0	0	0	0	/home/dhl_ec/bnelissen/Slides/CD3_manuscript/CD3_slides/AAA413.CD3/AAA413.CD3.run1	255	0.7	0.06	0.7	0.06	-8.73057730032	-11.8203128415	3.92551981523	0.732943307129
10996.0	892850.0	5202.0	32215.0	892850.0	4000000.0	127.0	45.0	0.99	1.3	1.39	0.0500000000002	7.04	0.39	0.81	0.19	7.49	0.25	2.28	1.53	0.590000000001	AAA413.CD3.X5.Y2.tile.tissue.png	93	1	2000	93	561947bb49ab26d9129a3e795215d8c6	0	0	0	0	0	0	0	0	0	0	0	0	0	/home/dhl_ec/bnelissen/Slides/CD3_manuscript/CD3_slides/AAA413.CD3/AAA413.CD3.run1	255	0.7	0.06	0.7	0.06	-9.90351721603	-12.8915823676	7.26500247066	1.64479019531
53821.0	2714673.0	25044.0	34885.0	2714673.0	4000000.0	590.0	27.0	1.24	1.3	1.14	0.04	7.33	0.39	0.79	0.11	9.4	0.34	2.5	1.6	1.05	AAA413.CD3.X5.Y3.tile.tissue.png	94	1	2000	94	84caaa678f371bd5de0bfe3a11746376	0	0	0	0	0	0	0	0	0	0	0	0	0	/home/dhl_ec/bnelissen/Slides/CD3_manuscript/CD3_slides/AAA413.CD3/AAA413.CD3.run1	255	0.7	0.06	0.7	0.06	-10.026085298	-13.0767533071	7.65815717771	1.431964875
5220.0	2468521.0	2547.0	42517.0	2468521.0	4000000.0	62.0	33.0	1.2	1.38	1.26	0.0500000000002	7.82	0.42	0.82	0.13	9.06	0.33	2.41	1.58	0.59	AAA413.CD3.X5.Y4.tile.tissue.png	95	1	2000	95	5da51e35dd5791a4b3af0394199f5855	0	0	0	0	0	0	0	0	0	0	0	0	0	/home/dhl_ec/bnelissen/Slides/CD3_manuscript/CD3_slides/AAA413.CD3/AAA413.CD3.run1	255	0.7	0.06	0.7	0.06	-10.1036189685	-12.4948238899	6.98027294201	1.34509779688
6115.0	3052330.0	2920.0	35830.0	3052330.0	4000000.0	76.0	12.0	1.33	1.31	1.24	0.0500000000002	8.0	0.4	0.8	0.11	9.51	0.36	2.39	1.58	0.66	AAA413.CD3.X5.Y5.tile.tissue.png	96	1	2000	96	1007f66a568a441ac00f0908f0ef65fd	0	0	0	0	0	0	0	0	0	0	0	0	0	/home/dhl_ec/bnelissen/Slides/CD3_manuscript/CD3_slides/AAA413.CD3/AAA413.CD3.run1	255	0.7	0.06	0.7	0.06	-10.2155145332	-12.4351294798	6.06951467967	1.07586467188
66015.0	3369412.0	28131.0	37662.0	3369412.0	4000000.0	632.0	13.0	1.27	1.41	1.23	0.0599999999999	7.89	0.4	0.78	0.0900000000001	9.79	0.369999999999	2.31	1.54	0.6	AAA413.CD3.X5.Y6.tile.tissue.png	97	1	2000	97	e951bc93f75f24b255cc48e41d78f20a	0	0	0	0	0	0	0	0	0	0	0	0	0	/home/dhl_ec/bnelissen/Slides/CD3_manuscript/CD3_slides/AAA413.CD3/AAA413.CD3.run1	255	0.7	0.06	0.7	0.06	-10.1295792957	-12.4945854986	5.69786735376	0.89960434375
5450.0	3422308.0	2569.0	36945.0	3422308.0	4000000.0	61.0	10.0	1.21	1.25	1.11	0.0499999999997	6.78	0.39	0.76	0.0799999999999	9.2	0.36	2.36	1.54	0.57	AAA413.CD3.X5.Y7.tile.tissue.png	98	1	2000	98	068880acf0d98f163cf78fc274910cc2	0	0	0	0	0	0	0	0	0	0	0	0	0	/home/dhl_ec/bnelissen/Slides/CD3_manuscript/CD3_slides/AAA413.CD3/AAA413.CD3.run1	255	0.7	0.06	0.7	0.06	-10.0104074042	-11.9023196491	6.18252938472	1.02059278125
725.0	3883035.0	329.0	18039.0	3883035.0	4000000.0	8.0	5.0	1.17	1.26	1.12	0.0500000000002	6.53	0.39	0.76	0.0700000000002	9.58	0.37	2.27	1.56	0.59	AAA413.CD3.X5.Y8.tile.tissue.png	99	1	2000	99	a0c735465d5d183f2a3840853e71ba18	0	0	0	0	0	0	0	0	0	0	0	0	0	/home/dhl_ec/bnelissen/Slides/CD3_manuscript/CD3_slides/AAA413.CD3/AAA413.CD3.run1	255	0.7	0.06	0.7	0.06	-8.90372785352	-10.7534149179	2.0977812348	0.161265181641
211.0	3819237.0	120.0	10434.0	3819237.0	4000000.0	2.0	2.0	1.02	1.66	1.17	0.0500000000002	6.47	0.37	0.74	0.0699999999997	9.3	0.37	2.2	1.53	0.56	AAA413.CD3.X5.Y9.tile.tissue.png	100	1	2000	100	c404bee54c4ed9ba68e9f58620355212	0	0	0	0	0	0	0	0	0	0	0	0	0	/home/dhl_ec/bnelissen/Slides/CD3_manuscript/CD3_slides/AAA413.CD3/AAA413.CD3.run1	255	0.7	0.06	0.7	0.06	-8.30057583391	-11.9462539464	1.016717954	0.302977117187
0.0	0.0	0.0	0.0	0.0	4000000.0	0.0	0.0	0.87	0.88	1.19	0.0599999999999	5.55	0.3	0.89	0.22	4.54	0.13	2.03	1.56	0.51	AAA413.CD3.X6.Y0.tile.tissue.png	101	1	2000	101	be985832da9ed8ff7cf82da87ba9f735	0	0	0	0	0	0	0	0	0	0	0	0	0	/home/dhl_ec/bnelissen/Slides/CD3_manuscript/CD3_slides/AAA413.CD3/AAA413.CD3.run1	255	1.0	0.06	1.0	0.06	0.0	0.0	0.0	3.64877175
1859.0	55223.0	723.0	3765.0	55223.0	4000000.0	11.0	8.0	0.96	0.97	1.13	0.0500000000002	8.09	0.38	0.820000000001	0.22	6.66	0.21	2.2	1.54	0.5	AAA413.CD3.X6.Y1.tile.tissue.png	102	1	2000	102	749609572c23b884e35942f3bd2ad317	0	0	0	0	0	0	0	0	0	0	0	0	0	/home/dhl_ec/bnelissen/Slides/CD3_manuscript/CD3_slides/AAA413.CD3/AAA413.CD3.run1	255	0.7	0.06	0.7	0.06	-10.168586732	-12.4737376552	7.30016087428	0.424160854492
0.0	1275739.0	0.0	8035.0	1275739.0	4000000.0	0.0	1.0	1.18	1.15	1.12	0.0599999999999	6.82	0.36	0.8	0.16	7.15	0.18	2.1	1.52	0.63	AAA413.CD3.X6.Y10.tile.tissue.png	103	1	2000	103	283454f64a71b9a29d6add9f64db0747	0	0	0	0	0	0	0	0	0	0	0	0	0	/home/dhl_ec/bnelissen/Slides/CD3_manuscript/CD3_slides/AAA413.CD3/AAA413.CD3.run1	255	0.7	0.06	0.7	0.06	-8.45497918553	-11.5204942283	2.33750345566	0.962270798828
6426.0	295623.0	2894.0	22383.0	295623.0	4000000.0	59.0	43.0	0.95	1.09	1.23	0.0500000000002	6.94	0.39	0.86	0.21	6.88	0.29	2.32	1.6	0.56	AAA413.CD3.X6.Y2.tile.tissue.png	104	1	2000	104	f4790be0dd42df435a3c5365b7ba45d9	0	0	0	0	0	0	0	0	0	0	0	0	0	/home/dhl_ec/bnelissen/Slides/CD3_manuscript/CD3_slides/AAA413.CD3/AAA413.CD3.run1	255	0.7	0.06	0.7	0.06	-10.0997191504	-12.6994378061	7.64460487121	1.34394868359
6988.0	1884689.0	3075.0	50164.0	1884689.0	4000000.0	69.0	41.0	1.09	1.47	1.16	0.04	7.25	0.4	0.78	0.14	8.04	0.31	2.39	1.57	0.630000000001	AAA413.CD3.X6.Y3.tile.tissue.png	105	1	2000	105	7b9f4ee8a7e73f893410430b1c4204a6	0	0	0	0	0	0	0	0	0	0	0	0	0	/home/dhl_ec/bnelissen/Slides/CD3_manuscript/CD3_slides/AAA413.CD3/AAA413.CD3.run1	255	0.7	0.06	0.7	0.06	-9.97331363115	-12.5223949487	5.60879759344	1.48552028125
9900.0	2300370.0	4782.0	57956.0	2300370.0	4000000.0	110.0	30.0	1.2	1.23	1.17	0.0500000000002	7.83	0.41	0.81	0.13	8.76	0.32	2.5	1.56	0.59	AAA413.CD3.X6.Y4.tile.tissue.png	106	1	2000	106	b51c5bcd54787ae08f467657b9628d13	0	0	0	0	0	0	0	0	0	0	0	0	0	/home/dhl_ec/bnelissen/Slides/CD3_manuscript/CD3_slides/AAA413.CD3/AAA413.CD3.run1	255	0.7	0.06	0.7	0.06	-10.0552255738	-12.6917188978	6.9234930523	1.50643679688
4750.0	2234809.0	2378.0	40184.0	2234809.0	4000000.0	61.0	21.0	1.04	1.24	1.26	0.0799999999999	7.23	0.39	0.8	0.12	8.56	0.3	2.31	1.53	0.54	AAA413.CD3.X6.Y5.tile.tissue.png	107	1	2000	107	fadaa503617ee7464bdfd3378f08d95f	0	0	0	0	0	0	0	0	0	0	0	0	0	/home/dhl_ec/bnelissen/Slides/CD3_manuscript/CD3_slides/AAA413.CD3/AAA413.CD3.run1	255	0.7	0.06	0.7	0.06	-10.0928923692	-12.6933394589	6.75455827882	1.783502
45326.0	2857156.0	21094.0	13948.0	2857156.0	4000000.0	504.0	7.0	1.03	1.24	1.13	0.04	6.86	0.37	0.77	0.11	9.33	0.34	2.3	1.55	0.550000000001	AAA413.CD3.X6.Y6.tile.tissue.png	108	1	2000	108	c3193ea97645ab03e6341a4482ae4ec7	0	0	0	0	0	0	0	0	0	0	0	0	0	/home/dhl_ec/bnelissen/Slides/CD3_manuscript/CD3_slides/AAA413.CD3/AAA413.CD3.run1	255	0.7	0.06	0.7	0.06	-9.7952792065	-12.8183237691	6.39751031237	1.19294409375
28294.0	2879761.0	12538.0	70176.0	2879761.0	4000000.0	280.0	45.0	1.31	1.28	1.13	0.0500000000002	7.17	0.41	0.79	0.1	9.0	0.32	2.35	1.51	0.59	AAA413.CD3.X6.Y7.tile.tissue.png	109	1	2000	109	3541137428085d28d3990041cf071935	0	0	0	0	0	0	0	0	0	0	0	0	0	/home/dhl_ec/bnelissen/Slides/CD3_manuscript/CD3_slides/AAA413.CD3/AAA413.CD3.run1	255	0.7	0.06	0.7	0.06	-9.9281437985	-11.9469437707	6.27378281105	0.93863753125
2117.0	3703499.0	1017.0	30104.0	3703499.0	4000000.0	27.0	3.0	1.14	1.62	1.12	0.0499999999997	6.42	0.38	0.75	0.0699999999997	9.89	0.38	2.37	1.59	0.64	AAA413.CD3.X6.Y8.tile.tissue.png	110	1	2000	110	b257ae73c3d2a88d0209446dd9e0bb87	0	0	0	0	0	0	0	0	0	0	0	0	0	/home/dhl_ec/bnelissen/Slides/CD3_manuscript/CD3_slides/AAA413.CD3/AAA413.CD3.run1	255	0.7	0.06	0.7	0.06	-9.75419298307	-11.1868667366	3.96374876042	0.30459115625
0.0	3999525.0	0.0	8062.0	3999525.0	4000000.0	0.0	1.0	1.11	1.32	1.19	0.0500000000002	6.89	0.39	0.77	0.0700000000002	9.88	0.3	2.26	1.57	0.73	AAA413.CD3.X6.Y9.tile.tissue.png	111	1	2000	111	8af8d04bb97703055a5b194433427d21	0	0	0	0	0	0	0	0	0	0	0	0	0	/home/dhl_ec/bnelissen/Slides/CD3_manuscript/CD3_slides/AAA413.CD3/AAA413.CD3.run1	255	0.7	0.06	0.7	0.06	-7.28891840374	-11.8919047015	0.656867946763	0.0659548639374
1717.0	163673.0	890.0	3669.0	163673.0	4000000.0	20.0	3.0	1.05	1.02	1.21	0.0600000000004	6.88	0.38	0.85	0.21	6.78	0.22	2.16	1.59	0.55	AAA413.CD3.X7.Y0.tile.tissue.png	112	1	2000	112	2dcd8b392c2807e56b006ce2ae320317	0	0	0	0	0	0	0	0	0	0	0	0	0	/home/dhl_ec/bnelissen/Slides/CD3_manuscript/CD3_slides/AAA413.CD3/AAA413.CD3.run1	255	0.7	0.06	0.7	0.06	-8.58890144153	-11.5999415229	3.99372762773	0.772330719727
23470.0	1545556.0	10758.0	10791.0	1545556.0	4000000.0	231.0	5.0	1.13	1.32	1.21	0.0499999999997	7.53	0.4	0.76	0.15	7.96	0.28	2.21	1.54	0.57	AAA413.CD3.X7.Y1.tile.tissue.png	113	1	2000	113	70e5b627115780b982e02363b30e21d9	0	0	0	0	0	0	0	0	0	0	0	0	0	/home/dhl_ec/bnelissen/Slides/CD3_manuscript/CD3_slides/AAA413.CD3/AAA413.CD3.run1	255	0.7	0.06	0.7	0.06	-9.36338772127	-12.1499538762	4.79980329324	0.608297140625
0.0	2103939.0	0.0	8758.0	2103939.0	4000000.0	0.0	1.0	1.11	1.32	1.48	0.0599999999999	6.56	0.38	0.78	0.14	7.98	0.23	2.2	1.58	0.55	AAA413.CD3.X7.Y10.tile.tissue.png	114	1	2000	114	b1fc1e79a6c979ec3e304300319abbb2	0	0	0	0	0	0	0	0	0	0	0	0	0	/home/dhl_ec/bnelissen/Slides/CD3_manuscript/CD3_slides/AAA413.CD3/AAA413.CD3.run1	255	0.7	0.06	0.7	0.06	-7.66588138098	-11.3941344699	1.61368358924	0.664120425781
67.0	18219.0	37.0	1744.0	18219.0	4000000.0	1.0	5.0	0.88	0.97	1.19	0.0500000000002	6.52	0.38	0.91	0.21	7.03	0.22	2.19	1.63	0.72	AAA413.CD3.X7.Y2.tile.tissue.png	115	1	2000	115	1b70cf0119dc84a596b8893242fee866	0	0	0	0	0	0	0	0	0	0	0	0	0	/home/dhl_ec/bnelissen/Slides/CD3_manuscript/CD3_slides/AAA413.CD3/AAA413.CD3.run1	255	0.7	0.06	0.7	0.06	-9.66529625194	-12.3792608992	8.70535828264	0.28329185498
3829.0	1110120.0	1818.0	41010.0	1110120.0	4000000.0	40.0	41.0	1.02	1.3	1.17	0.0599999999999	6.98	0.39	0.83	0.17	7.58	0.27	2.35	1.54	0.55	AAA413.CD3.X7.Y3.tile.tissue.png	116	1	2000	116	7beea417a8a1b8e4f2d0d32a936f37f9	0	0	0	0	0	0	0	0	0	0	0	0	0	/home/dhl_ec/bnelissen/Slides/CD3_manuscript/CD3_slides/AAA413.CD3/AAA413.CD3.run1	255	0.7	0.06	0.7	0.06	-9.90536389227	-12.6471151933	5.64031972233	1.82754571875
1313.0	1309554.0	683.0	58767.0	1309554.0	4000000.0	16.0	59.0	1.07	1.33	1.16	0.0500000000002	7.02	0.4	0.79	0.17	7.55	0.26	2.39	1.54	0.61	AAA413.CD3.X7.Y4.tile.tissue.png	117	1	2000	117	4b2a3cd15ff882906132a4333b97ccf4	0	0	0	0	0	0	0	0	0	0	0	0	0	/home/dhl_ec/bnelissen/Slides/CD3_manuscript/CD3_slides/AAA413.CD3/AAA413.CD3.run1	255	0.7	0.06	0.7	0.06	-9.72496501173	-12.5392762989	5.43864672182	1.96612230469
1660.0	624729.0	783.0	47695.0	624729.0	4000000.0	18.0	76.0	1.1	1.26	1.13	0.0500000000002	7.11	0.43	0.88	0.21	7.6	0.25	2.5	1.58	0.64	AAA413.CD3.X7.Y5.tile.tissue.png	118	1	2000	118	bf235a8a03a89abb8e349a266391223e	0	0	0	0	0	0	0	0	0	0	0	0	0	/home/dhl_ec/bnelissen/Slides/CD3_manuscript/CD3_slides/AAA413.CD3/AAA413.CD3.run1	255	0.7	0.06	0.7	0.06	-9.89666277282	-12.5802362807	6.24177193727	2.292090375
3132.0	1913455.0	1504.0	59475.0	1913455.0	4000000.0	39.0	43.0	1.09	1.3	1.2	0.0599999999999	7.91	0.41	1.0	0.14	8.25	0.29	2.4	1.53	0.54	AAA413.CD3.X7.Y6.tile.tissue.png	119	1	2000	119	041dbed9324138ebe111325cd31e3bac	0	0	0	0	0	0	0	0	0	0	0	0	0	/home/dhl_ec/bnelissen/Slides/CD3_manuscript/CD3_slides/AAA413.CD3/AAA413.CD3.run1	255	0.7	0.06	0.7	0.06	-9.88782810928	-12.658130331	5.19102965667	1.81015004687
25250.0	2450107.0	11762.0	67109.0	2450107.0	4000000.0	256.0	35.0	1.05	1.28	1.13	0.0500000000002	7.29	0.4	0.76	0.12	8.66	0.31	2.46	1.55	0.61	AAA413.CD3.X7.Y7.tile.tissue.png	120	1	2000	120	486dd059917c6894c5a90ab158336b54	0	0	0	0	0	0	0	0	0	0	0	0	0	/home/dhl_ec/bnelissen/Slides/CD3_manuscript/CD3_slides/AAA413.CD3/AAA413.CD3.run1	255	0.7	0.06	0.7	0.06	-9.70574402882	-12.6956178467	5.61380186486	1.29542315625
2710.0	3829083.0	1249.0	23698.0	3829083.0	4000000.0	32.0	7.0	1.19	1.29	1.15	0.0500000000002	8.09	0.42	0.8	0.0699999999997	10.16	0.409999999999	2.31	1.56	0.55	AAA413.CD3.X7.Y8.tile.tissue.png	121	1	2000	121	b68cf01a5244d586b52af59264170039	0	0	0	0	0	0	0	0	0	0	0	0	0	/home/dhl_ec/bnelissen/Slides/CD3_manuscript/CD3_slides/AAA413.CD3/AAA413.CD3.run1	255	0.7	0.06	0.7	0.06	-9.84967585655	-11.1304377013	4.95721285645	0.41228465625
68.0	3992480.0	34.0	8588.0	3992480.0	4000000.0	1.0	1.0	1.1	1.29	1.12	0.0500000000002	6.33	0.37	0.74	0.0599999999999	9.42	0.37	2.22	1.6	0.83	AAA413.CD3.X7.Y9.tile.tissue.png	122	1	2000	122	10194abdcfa4faa2b795d7dedc61bf02	0	0	0	0	0	0	0	0	0	0	0	0	0	/home/dhl_ec/bnelissen/Slides/CD3_manuscript/CD3_slides/AAA413.CD3/AAA413.CD3.run1	255	0.7	0.06	0.7	0.06	-8.25291932448	-10.4688911678	0.936238299546	0.074981507019
0.0	0.0	0.0	0.0	0.0	4000000.0	0.0	0.0	1.08	0.95	1.24	0.0599999999999	6.44	0.31	0.92	0.23	4.92	0.14	2.13	1.6	0.58	AAA413.CD3.X8.Y0.tile.tissue.png	123	1	2000	123	a2a9431c1280698c2e2ab3cd559e9f51	0	0	0	0	0	0	0	0	0	0	0	0	0	/home/dhl_ec/bnelissen/Slides/CD3_manuscript/CD3_slides/AAA413.CD3/AAA413.CD3.run1	255	1.0	0.06	1.0	0.06	0.0	-11.868958025	0.0	1.06859754944
1634.0	63376.0	923.0	1384.0	63376.0	4000000.0	23.0	1.0	0.97	0.95	1.15	0.0499999999997	7.62	0.39	0.9	0.23	7.11	0.22	2.2	1.57	0.53	AAA413.CD3.X8.Y1.tile.tissue.png	124	1	2000	124	b3b60fa7f75f219eeb49b2a0237e00d3	0	0	0	0	0	0	0	0	0	0	0	0	0	/home/dhl_ec/bnelissen/Slides/CD3_manuscript/CD3_slides/AAA413.CD3/AAA413.CD3.run1	255	0.7	0.06	0.7	0.06	-8.37751529557	-11.3748145641	3.71948285137	0.425456378418
0.0	1721263.0	0.0	16514.0	1721263.0	4000000.0	0.0	2.0	1.5	1.28	1.25	0.0899999999997	7.74	0.41	0.82	0.16	7.87	0.21	2.16	1.52	0.78	AAA413.CD3.X8.Y10.tile.tissue.png	125	1	2000	125	8a62b2d8a34dc0aa67011f272e9f8999	0	0	0	0	0	0	0	0	0	0	0	0	0	/home/dhl_ec/bnelissen/Slides/CD3_manuscript/CD3_slides/AAA413.CD3/AAA413.CD3.run1	255	0.7	0.06	0.7	0.06	-7.62309607828	-11.6553396002	1.94039276088	1.01385525781
3279.0	301138.0	1626.0	17006.0	301138.0	4000000.0	36.0	30.0	0.91	1.13	1.13	0.0599999999999	7.95	0.38	0.88	0.2	6.86	0.23	2.25	1.61	0.45	AAA413.CD3.X8.Y3.tile.tissue.png	126	1	2000	126	a0fdb220abd6e949d8301f8edaef91d0	0	0	0	0	0	0	0	0	0	0	0	0	0	/home/dhl_ec/bnelissen/Slides/CD3_manuscript/CD3_slides/AAA413.CD3/AAA413.CD3.run1	255	0.7	0.06	0.7	0.06	-9.7604579534	-12.6252620791	7.07695470513	1.10912657812
8569.0	1040925.0	3019.0	50910.0	1040925.0	4000000.0	57.0	58.0	1.05	1.76	1.16	0.0499999999997	7.44	0.4	0.83	0.17	7.36	0.26	2.33	1.56	0.58	AAA413.CD3.X8.Y4.tile.tissue.png	127	1	2000	127	d897e9635413877f3ae76961c1948722	0	0	0	0	0	0	0	0	0	0	0	0	0	/home/dhl_ec/bnelissen/Slides/CD3_manuscript/CD3_slides/AAA413.CD3/AAA413.CD3.run1	255	0.7	0.06	0.7	0.06	-9.96942312618	-12.7212040984	6.06189241089	2.01068953125
2556.0	2071290.0	1254.0	55227.0	2071290.0	4000000.0	29.0	33.0	2.05	1.25	1.12	0.0500000000002	7.5	0.39	0.8	0.13	8.18	0.29	2.34	1.54	0.56	AAA413.CD3.X8.Y5.tile.tissue.png	128	1	2000	128	c827c3c704d52b52dabc4d5c051a1d0c	0	0	0	0	0	0	0	0	0	0	0	0	0	/home/dhl_ec/bnelissen/Slides/CD3_manuscript/CD3_slides/AAA413.CD3/AAA413.CD3.run1	255	0.7	0.06	0.7	0.06	-9.82007059235	-12.3069979618	5.81279686617	1.68770010937
1781.0	1800259.0	855.0	82261.0	1800259.0	4000000.0	21.0	48.0	1.9	1.45	1.15	0.0500000000002	7.56	0.42	0.820000000001	0.16	8.47	0.3	2.59	1.61	0.65	AAA413.CD3.X8.Y6.tile.tissue.png	129	1	2000	129	d3feb08a8fbed5dc78c3ab6fb7b87c60	0	0	0	0	0	0	0	0	0	0	0	0	0	/home/dhl_ec/bnelissen/Slides/CD3_manuscript/CD3_slides/AAA413.CD3/AAA413.CD3.run1	255	0.7	0.06	0.7	0.06	-9.7813880616	-12.3951463917	5.5323640231	1.92465528125
14277.0	2790484.0	6203.0	57395.0	2790484.0	4000000.0	137.0	21.0	1.11	1.42	1.13	0.0500000000002	7.23	0.39	0.78	0.0999999999999	8.7	0.32	2.33	1.52	0.57	AAA413.CD3.X8.Y7.tile.tissue.png	130	1	2000	130	ae8eb5e211829cc5465924e8247aabfe	0	0	0	0	0	0	0	0	0	0	0	0	0	/home/dhl_ec/bnelissen/Slides/CD3_manuscript/CD3_slides/AAA413.CD3/AAA413.CD3.run1	255	0.7	0.06	0.7	0.06	-9.90716514569	-12.5036857258	5.90376068595	1.32910929688
3617.0	3893131.0	1715.0	17027.0	3893131.0	4000000.0	46.0	2.0	1.78	1.35	1.14	0.0500000000002	6.64	0.58	0.75	0.0599999999999	9.92	0.39	2.32	1.59	0.49	AAA413.CD3.X8.Y8.tile.tissue.png	131	1	2000	131	741d64f96d4356816aa8bea6dabb8a3b	0	0	0	0	0	0	0	0	0	0	0	0	0	/home/dhl_ec/bnelissen/Slides/CD3_manuscript/CD3_slides/AAA413.CD3/AAA413.CD3.run1	255	0.7	0.06	0.7	0.06	-9.6769791425	-10.7867971726	3.81712999675	0.227781683594
0.0	3996405.0	0.0	8358.0	3996405.0	4000000.0	0.0	1.0	1.81	1.77	1.17	0.0499999999997	8.2	0.39	0.77	0.0700000000002	9.78	0.33	2.35	1.59	0.58	AAA413.CD3.X8.Y9.tile.tissue.png	132	1	2000	132	18083c1f970d8b5e98071c6e94a1b752	0	0	0	0	0	0	0	0	0	0	0	0	0	/home/dhl_ec/bnelissen/Slides/CD3_manuscript/CD3_slides/AAA413.CD3/AAA413.CD3.run1	255	0.7	0.06	0.7	0.06	-7.99978330204	-11.1710917627	0.877879034445	0.100722667969
45458.0	502335.0	15529.0	4390.0	502335.0	4000000.0	287.0	2.0	0.99	1.18	1.19	0.0599999999999	7.46	0.4	0.84	0.22	8.03	0.25	2.26	1.59	0.57	AAA413.CD3.X9.Y1.tile.tissue.png	133	1	2000	133	61634c00db99fd380dec2dc9721c8fbb	0	0	0	0	0	0	0	0	0	0	0	0	0	/home/dhl_ec/bnelissen/Slides/CD3_manuscript/CD3_slides/AAA413.CD3/AAA413.CD3.run1	255	0.7	0.06	0.7	0.06	-9.25481547404	-12.1606483597	4.28628660831	0.48631621875
0.0	1663350.0	0.0	11137.0	1663350.0	4000000.0	0.0	1.0	1.03	1.49	1.16	0.0599999999999	7.46	0.4	0.85	0.16	7.86	0.21	2.3	1.59	0.76	AAA413.CD3.X9.Y10.tile.tissue.png	134	1	2000	134	2d4a5c16ba36d6d15cca18e5bed07b43	0	0	0	0	0	0	0	0	0	0	0	0	0	/home/dhl_ec/bnelissen/Slides/CD3_manuscript/CD3_slides/AAA413.CD3/AAA413.CD3.run1	255	0.7	0.06	0.7	0.06	-7.51672398376	-11.6647610756	2.17589970802	1.13469855469
9091.0	459977.0	3394.0	27954.0	459977.0	4000000.0	67.0	32.0	1.0	1.17	1.16	0.0599999999999	6.9	0.39	0.79	0.19	7.01	0.23	2.29	1.53	0.51	AAA413.CD3.X9.Y2.tile.tissue.png	135	1	2000	135	c0ddf747ebb2cf4e27ad5a66059ce187	0	0	0	0	0	0	0	0	0	0	0	0	0	/home/dhl_ec/bnelissen/Slides/CD3_manuscript/CD3_slides/AAA413.CD3/AAA413.CD3.run1	255	0.7	0.06	0.7	0.06	-10.0937666429	-12.761254319	7.7331770688	1.39183833594
2098.0	597165.0	906.0	36333.0	597165.0	4000000.0	19.0	50.0	1.74	1.28	1.14	0.0600000000004	6.95	0.39	0.85	0.2	7.2	0.24	2.37	1.56	0.99	AAA413.CD3.X9.Y3.tile.tissue.png	136	1	2000	136	86e149f989e05c50dd080e7fceb0c5a1	0	0	0	0	0	0	0	0	0	0	0	0	0	/home/dhl_ec/bnelissen/Slides/CD3_manuscript/CD3_slides/AAA413.CD3/AAA413.CD3.run1	255	0.7	0.06	0.7	0.06	-9.81177387561	-12.6449083646	6.83465294019	2.28141341797
508.0	736639.0	262.0	56578.0	736639.0	4000000.0	6.0	101.0	1.35	1.32	1.18	0.0499999999997	7.1	0.400000000001	0.829999999999	0.19	7.03	0.24	2.32	1.53	0.970000000001	AAA413.CD3.X9.Y4.tile.tissue.png	137	1	2000	137	b7b10d7824ed8a0fca827dfcfabcc009	0	0	0	0	0	0	0	0	0	0	0	0	0	/home/dhl_ec/bnelissen/Slides/CD3_manuscript/CD3_slides/AAA413.CD3/AAA413.CD3.run1	255	0.7	0.06	0.7	0.06	-9.84114505831	-12.4967789611	6.63191183541	2.56821873437
2666.0	2093342.0	1213.0	54081.0	2093342.0	4000000.0	28.0	38.0	1.52	1.36	1.15	0.04	7.49	0.39	0.79	0.13	8.21	0.3	2.34	1.52	0.57	AAA413.CD3.X9.Y5.tile.tissue.png	138	1	2000	138	511ca162c12a194b66c14564226b7e9a	0	0	0	0	0	0	0	0	0	0	0	0	0	/home/dhl_ec/bnelissen/Slides/CD3_manuscript/CD3_slides/AAA413.CD3/AAA413.CD3.run1	255	0.7	0.06	0.7	0.06	-10.2109916509	-12.4987044152	6.71414524372	1.67847184375
3123.0	2376357.0	1392.0	75900.0	2376357.0	4000000.0	32.0	33.0	1.18	1.34	1.14	0.0500000000002	7.32	0.41	0.78	0.12	8.38	0.31	2.37	1.53	0.58	AAA413.CD3.X9.Y6.tile.tissue.png	139	1	2000	139	4df70c4c3533f11902f76d5cb6b4e71f	0	0	0	0	0	0	0	0	0	0	0	0	0	/home/dhl_ec/bnelissen/Slides/CD3_manuscript/CD3_slides/AAA413.CD3/AAA413.CD3.run1	255	0.7	0.06	0.7	0.06	-10.0555548346	-12.2602912379	6.14158694003	1.74370796875
9142.0	2943000.0	4217.0	64749.0	2943000.0	4000000.0	95.0	27.0	1.3	1.33	1.18	0.0499999999997	7.68	0.43	0.8	0.11	9.45	0.35	2.44	1.57	0.59	AAA413.CD3.X9.Y7.tile.tissue.png	140	1	2000	140	94ba81443138e8108319a1c47014eaef	0	0	0	0	0	0	0	0	0	0	0	0	0	/home/dhl_ec/bnelissen/Slides/CD3_manuscript/CD3_slides/AAA413.CD3/AAA413.CD3.run1	255	0.7	0.06	0.7	0.06	-9.83723534219	-12.2098245627	5.03015743595	1.155585875
1892.0	3829962.0	879.0	9880.0	3829962.0	4000000.0	22.0	1.0	1.19	1.49	1.15	0.0599999999999	6.91	0.38	0.77	0.0699999999997	10.03	0.39	2.27	1.58	0.58	AAA413.CD3.X9.Y8.tile.tissue.png	141	1	2000	141	aa6362547589f023da8cc39815a6c3c7	0	0	0	0	0	0	0	0	0	0	0	0	0	/home/dhl_ec/bnelissen/Slides/CD3_manuscript/CD3_slides/AAA413.CD3/AAA413.CD3.run1	255	0.7	0.06	0.7	0.06	-9.15050054948	-12.1891889898	2.17821613446	0.399034859375
235.0	3996418.0	74.0	8099.0	3996418.0	4000000.0	1.0	1.0	1.12	1.31	1.19	0.0499999999997	7.06	0.39	0.78	0.0599999999999	9.9	0.39	2.28	1.59	0.820000000001	AAA413.CD3.X9.Y9.tile.tissue.png	142	1	2000	142	a05a1ef7f4ca189c7d479bf001c1e921	0	0	0	0	0	0	0	0	0	0	0	0	0	/home/dhl_ec/bnelissen/Slides/CD3_manuscript/CD3_slides/AAA413.CD3/AAA413.CD3.run1	255	0.7	0.06	0.7	0.06	-8.06856952686	-11.0353141876	0.606102210855	0.0627468837891
[truncated: 2 more columns]
