# Supplementary material for: SlideToolkit: An Assistive Toolset for the Histological Quantification of Whole Slide Images
Source: PLoS One. 2014 Nov 5;9(11):e110289. doi: 10.1371/journal.pone.0110289 (PMC4220929; doi:10.1371/journal.pone.0110289)
Supplement: RawData S1 — ICC and BlandAltman plot - measurements and r-script.zip. Measurements of Run1 and Run2, including the code for the calculation of the intraclass correlation coefficient (ICC) and the code for the Bland and Altman plot. (ZIP) [file pone.0110289.s003.zip › cellprofiler.measurements/run1.81d29fb7de23f9099b0701150f9d4fb6.DefaultOUT_Image.csv]

AreaOccupied_AreaOccupied_DAB_Nuclei	AreaOccupied_AreaOccupied_Tissue	AreaOccupied_Perimeter_DAB_Nuclei	AreaOccupied_Perimeter_Tissue	AreaOccupied_TotalArea_DAB_Nuclei	AreaOccupied_TotalArea_Tissue	Count_DAB_Nuclei	Count_Tissue	ExecutionTime_01LoadImages	ExecutionTime_02ColorToGray	ExecutionTime_03Smooth	ExecutionTime_04ImageMath	ExecutionTime_05IdentifyPrimaryObjects	ExecutionTime_06MeasureImageAreaOccupied	ExecutionTime_07UnmixColors	ExecutionTime_08MaskImage	ExecutionTime_09IdentifyPrimaryObjects	ExecutionTime_10MeasureImageAreaOccupied	ExecutionTime_11OverlayOutlines	ExecutionTime_12OverlayOutlines	ExecutionTime_13SaveImages	FileName_Original	Group_Index	Group_Number	Height_Original	ImageNumber	MD5Digest_Original	ModuleError_01LoadImages	ModuleError_02ColorToGray	ModuleError_03Smooth	ModuleError_04ImageMath	ModuleError_05IdentifyPrimaryObjects	ModuleError_06MeasureImageAreaOccupied	ModuleError_07UnmixColors	ModuleError_08MaskImage	ModuleError_09IdentifyPrimaryObjects	ModuleError_10MeasureImageAreaOccupied	ModuleError_11OverlayOutlines	ModuleError_12OverlayOutlines	ModuleError_13SaveImages	PathName_Original	Scaling_Original	Threshold_FinalThreshold_DAB_Nuclei	Threshold_FinalThreshold_Tissue	Threshold_OrigThreshold_DAB_Nuclei	Threshold_OrigThreshold_Tissue	Threshold_SumOfEntropies_DAB_Nuclei	Threshold_SumOfEntropies_Tissue	Threshold_WeightedVariance_DAB_Nuclei	Threshold_WeightedVariance_Tissue
0.0	0.0	0.0	0.0	0.0	4000000.0	0.0	0.0	2.22	1.51	1.1	0.05	5.86	0.35	0.8	0.2	4.51	0.12	1.88	1.43	1.04	AAA590.CD3.location-a.X0.Y0.tile.tissue.png	1	1	2000	1	d40d727fd7801176b601773f5f4e355d	0	0	0	0	0	0	0	0	0	0	0	0	0	/home/dhl_ec/bnelissen/Slides/CD3_manuscript/CD3_slides/AAA590.CD3.location-a/AAA590.CD3.location-a.run1	255	1.0	0.06	1.0	0.06	0.0	-10.7462552817	0.0	5.71741659668
0.0	0.0	0.0	0.0	0.0	4000000.0	0.0	0.0	1.24	2.24	1.14	0.05	5.74	0.27	0.76	0.19	4.4	0.12	1.88	1.43	0.77	AAA590.CD3.location-a.X0.Y1.tile.tissue.png	2	1	2000	2	1324887e14916ef2048ced4b9c7b6e1e	0	0	0	0	0	0	0	0	0	0	0	0	0	/home/dhl_ec/bnelissen/Slides/CD3_manuscript/CD3_slides/AAA590.CD3.location-a/AAA590.CD3.location-a.run1	255	1.0	0.06	1.0	0.06	0.0	-11.6833345128	0.0	5.91159717274
714.0	407186.0	373.0	4463.0	407186.0	4000000.0	9.0	1.0	2.14	3.21	1.07	0.05	6.48	0.42	0.73	0.19	7.82	0.21	2.01	1.47	0.65	AAA590.CD3.location-a.X0.Y2.tile.tissue.png	3	1	2000	3	ea728e9451d3a473f9871b153911987b	0	0	0	0	0	0	0	0	0	0	0	0	0	/home/dhl_ec/bnelissen/Slides/CD3_manuscript/CD3_slides/AAA590.CD3.location-a/AAA590.CD3.location-a.run1	255	0.7	0.06	0.7	0.06	-9.469502345	-11.3825153735	2.78704392823	1.86305500195
304.0	731358.0	182.0	11005.0	731358.0	4000000.0	4.0	7.0	1.32	1.23	1.29	0.05	6.44	0.56	1.18	0.27	7.1	0.22	2.07	1.43	0.38	AAA590.CD3.location-a.X0.Y3.tile.tissue.png	4	1	2000	4	cbd0abe9f7305b304f9f709c52ecbc57	0	0	0	0	0	0	0	0	0	0	0	0	0	/home/dhl_ec/bnelissen/Slides/CD3_manuscript/CD3_slides/AAA590.CD3.location-a/AAA590.CD3.location-a.run1	255	0.7	0.06	0.7	0.06	-8.91767751398	-11.7203954453	2.29795001803	1.59035898828
186.0	228907.0	119.0	2582.0	228907.0	4000000.0	3.0	1.0	0.69	1.13	1.13	0.05	6.7	0.44	0.85	0.2	6.63	0.21	1.98	1.43	0.44	AAA590.CD3.location-a.X0.Y4.tile.tissue.png	5	1	2000	5	c29454b2921e8c95e9d26a53472c7fbc	0	0	0	0	0	0	0	0	0	0	0	0	0	/home/dhl_ec/bnelissen/Slides/CD3_manuscript/CD3_slides/AAA590.CD3.location-a/AAA590.CD3.location-a.run1	255	0.7	0.06	0.7	0.06	-9.19878980983	-12.2684194151	3.77547010163	1.97313140625
262.0	234468.0	147.0	11108.0	234468.0	4000000.0	4.0	8.0	1.31	1.3	1.08	0.05	7.59	0.46	0.9	0.26	8.03	0.3	2.79	2.14	0.47	AAA590.CD3.location-a.X1.Y0.tile.tissue.png	6	1	2000	6	7788638bdcaaf380ababdeded79c1bf4	0	0	0	0	0	0	0	0	0	0	0	0	0	/home/dhl_ec/bnelissen/Slides/CD3_manuscript/CD3_slides/AAA590.CD3.location-a/AAA590.CD3.location-a.run1	255	0.7	0.06	0.7	0.06	-9.18542836694	-12.3493394828	3.10072550604	3.19460118359
3659.0	383931.0	1693.0	7380.0	383931.0	4000000.0	39.0	4.0	0.93	1.12	1.07	0.04	6.66	0.35	0.68	0.2	6.73	0.21	2.3	1.45	0.57	AAA590.CD3.location-a.X1.Y1.tile.tissue.png	7	1	2000	7	c94c041f9645fe1f43804b472826af7f	0	0	0	0	0	0	0	0	0	0	0	0	0	/home/dhl_ec/bnelissen/Slides/CD3_manuscript/CD3_slides/AAA590.CD3.location-a/AAA590.CD3.location-a.run1	255	0.7	0.06	0.7	0.06	-9.56368440763	-11.9173041244	3.88561337522	0.146567173828
4406.0	1821925.0	1971.0	14187.0	1821925.0	4000000.0	46.0	4.0	2.05	2.18	1.12	0.05	6.57	0.36	0.67	0.13	7.65	0.35	2.24	1.44	0.47	AAA590.CD3.location-a.X1.Y2.tile.tissue.png	8	1	2000	8	c8319bc271d4d17ead5d06de128ebe52	0	0	0	0	0	0	0	0	0	0	0	0	0	/home/dhl_ec/bnelissen/Slides/CD3_manuscript/CD3_slides/AAA590.CD3.location-a/AAA590.CD3.location-a.run1	255	0.7	0.06	0.7	0.06	-9.28071511746	-11.6247983636	2.1526191525	0.190424523437
4442.0	3697940.0	2091.0	14154.0	3697940.0	4000000.0	50.0	1.0	1.49	1.11	1.22	0.04	5.96	0.35	0.67	0.06	8.83	0.34	2.09	1.44	0.49	AAA590.CD3.location-a.X1.Y3.tile.tissue.png	9	1	2000	9	8ac1abb3504bbe0459093bc5ef716f56	0	0	0	0	0	0	0	0	0	0	0	0	0	/home/dhl_ec/bnelissen/Slides/CD3_manuscript/CD3_slides/AAA590.CD3.location-a/AAA590.CD3.location-a.run1	255	0.7	0.06	0.7	0.06	-9.53507875996	-12.3134943856	1.97172623001	0.241276746094
436.0	1044277.0	197.0	7475.0	1044277.0	4000000.0	4.0	2.0	1.31	2.14	1.05	0.04	6.27	0.35	0.71	0.15	7.01	0.23	2.01	1.8	0.69	AAA590.CD3.location-a.X1.Y4.tile.tissue.png	10	1	2000	10	797013217fe53b4d507cc33ca3ef0d11	0	0	0	0	0	0	0	0	0	0	0	0	0	/home/dhl_ec/bnelissen/Slides/CD3_manuscript/CD3_slides/AAA590.CD3.location-a/AAA590.CD3.location-a.run1	255	0.7	0.06	0.7	0.06	-9.32937425103	-11.5422652978	2.73019820767	1.58523455859
0.0	0.0	0.0	0.0	0.0	4000000.0	0.0	0.0	1.2	1.65	1.04	0.05	5.71	0.27	0.77	0.19	4.51	0.12	1.88	1.43	0.32	AAA590.CD3.location-a.X10.Y0.tile.tissue.png	11	1	2000	11	177d730c453d78ef62a62fc512c16577	0	0	0	0	0	0	0	0	0	0	0	0	0	/home/dhl_ec/bnelissen/Slides/CD3_manuscript/CD3_slides/AAA590.CD3.location-a/AAA590.CD3.location-a.run1	255	1.0	0.06	1.0	0.06	0.0	-11.0243310302	0.0	7.88056655059
9827.0	1150213.0	3832.0	9336.0	1150213.0	4000000.0	75.0	5.0	0.95	1.1	1.04	0.07	6.77	0.35	0.67	0.15	7.16	0.24	2.0	1.43	0.38	AAA590.CD3.location-a.X10.Y1.tile.tissue.png	12	1	2000	12	6334b8de235f47d9a4aba73b3a242368	0	0	0	0	0	0	0	0	0	0	0	0	0	/home/dhl_ec/bnelissen/Slides/CD3_manuscript/CD3_slides/AAA590.CD3.location-a/AAA590.CD3.location-a.run1	255	0.7	0.06	0.7	0.06	-9.20057328957	-12.2318841943	2.64482842122	0.218895984375
34031.0	658309.0	12145.0	19424.0	658309.0	4000000.0	249.0	16.0	0.98	1.39	1.08	0.04	6.62	0.35	0.7	0.17	7.09	0.22	2.09	1.43	0.5	AAA590.CD3.location-a.X10.Y2.tile.tissue.png	13	1	2000	13	6810be179440104eeef8bef0cdd64bb1	0	0	0	0	0	0	0	0	0	0	0	0	0	/home/dhl_ec/bnelissen/Slides/CD3_manuscript/CD3_slides/AAA590.CD3.location-a/AAA590.CD3.location-a.run1	255	0.7	0.06	0.7	0.06	-9.32968228392	-12.4733658614	3.28313161128	0.237261695312
4921.0	125171.0	1995.0	8926.0	125171.0	4000000.0	40.0	20.0	1.11	0.94	1.05	0.04	6.16	0.34	0.67	0.19	6.63	0.2	2.02	1.63	0.54	AAA590.CD3.location-a.X10.Y3.tile.tissue.png	14	1	2000	14	07aa5df999fdbca6385c958d00f1cdb0	0	0	0	0	0	0	0	0	0	0	0	0	0	/home/dhl_ec/bnelissen/Slides/CD3_manuscript/CD3_slides/AAA590.CD3.location-a/AAA590.CD3.location-a.run1	255	0.7	0.06	0.7	0.06	-9.59437492083	-12.6396581086	4.19545288227	0.150346064453
54714.0	2246698.0	20271.0	19795.0	2246698.0	4000000.0	415.0	18.0	0.89	1.58	1.07	0.05	6.91	0.36	0.68	0.12	8.92	0.44	3.2	2.22	0.61	AAA590.CD3.location-a.X10.Y4.tile.tissue.png	15	1	2000	15	db7f1f981fd562ba1c9187aed71832b0	0	0	0	0	0	0	0	0	0	0	0	0	0	/home/dhl_ec/bnelissen/Slides/CD3_manuscript/CD3_slides/AAA590.CD3.location-a/AAA590.CD3.location-a.run1	255	0.7	0.06	0.7	0.06	-9.5840839672	-12.3135299438	2.20204996396	0.266768085938
24916.0	3939253.0	10944.0	9272.0	3939253.0	4000000.0	251.0	1.0	1.28	2.12	1.05	0.04	6.16	0.34	0.67	0.06	9.37	0.54	2.71	1.43	0.63	AAA590.CD3.location-a.X10.Y5.tile.tissue.png	16	1	2000	16	52942a6a0ac67520b7c0c4066ef9b116	0	0	0	0	0	0	0	0	0	0	0	0	0	/home/dhl_ec/bnelissen/Slides/CD3_manuscript/CD3_slides/AAA590.CD3.location-a/AAA590.CD3.location-a.run1	255	0.7	0.06	0.7	0.06	-9.27694344312	-12.0788960251	1.21161871236	0.147960168701
11075.0	2463647.0	4498.0	10398.0	2463647.0	4000000.0	87.0	4.0	0.88	1.38	1.05	0.05	6.73	0.35	0.68	0.1	8.3	0.45	2.06	1.43	0.55	AAA590.CD3.location-a.X10.Y6.tile.tissue.png	17	1	2000	17	96f0ea39b8b1e431a4bf5d3ee035bda0	0	0	0	0	0	0	0	0	0	0	0	0	0	/home/dhl_ec/bnelissen/Slides/CD3_manuscript/CD3_slides/AAA590.CD3.location-a/AAA590.CD3.location-a.run1	255	0.7	0.06	0.7	0.06	-9.32899739483	-10.8278861317	1.4657300089	0.191948828125
0.0	230282.0	0.0	3044.0	230282.0	4000000.0	0.0	2.0	1.37	1.73	1.07	0.05	6.17	0.35	0.84	0.19	6.0	0.22	2.19	1.43	0.57	AAA590.CD3.location-a.X10.Y7.tile.tissue.png	18	1	2000	18	de2675c6a8b626f682e0c2cf9dacb753	0	0	0	0	0	0	0	0	0	0	0	0	0	/home/dhl_ec/bnelissen/Slides/CD3_manuscript/CD3_slides/AAA590.CD3.location-a/AAA590.CD3.location-a.run1	255	0.7	0.06	0.7	0.06	0.0	-11.1008484092	2.10548954651	3.91316368018
230.0	135919.0	122.0	11640.0	135919.0	4000000.0	3.0	27.0	0.94	1.65	1.05	0.05	8.84	0.54	1.23	0.3	6.73	0.19	2.51	1.43	0.63	AAA590.CD3.location-a.X11.Y0.tile.tissue.png	19	1	2000	19	7dde0fea8bff6bb1c8e99425fb00b52a	0	0	0	0	0	0	0	0	0	0	0	0	0	/home/dhl_ec/bnelissen/Slides/CD3_manuscript/CD3_slides/AAA590.CD3.location-a/AAA590.CD3.location-a.run1	255	0.7	0.06	0.7	0.06	-8.94544504881	-11.9374274824	2.2737963481	3.98189110498
3692.0	224706.0	1577.0	14424.0	224706.0	4000000.0	37.0	25.0	2.45	3.6	1.67	0.06	8.74	0.37	0.66	0.19	6.5	0.2	2.07	1.44	0.44	AAA590.CD3.location-a.X11.Y1.tile.tissue.png	20	1	2000	20	a832134343aed65d542f1ff96f193cff	0	0	0	0	0	0	0	0	0	0	0	0	0	/home/dhl_ec/bnelissen/Slides/CD3_manuscript/CD3_slides/AAA590.CD3.location-a/AAA590.CD3.location-a.run1	255	0.7	0.06	0.7	0.06	-9.62759378188	-12.4790147287	2.9923826465	0.183266617188
13477.0	423734.0	4909.0	11287.0	423734.0	4000000.0	104.0	16.0	0.99	2.17	1.04	0.04	6.51	0.36	0.67	0.17	6.89	0.3	2.98	1.56	0.6	AAA590.CD3.location-a.X11.Y2.tile.tissue.png	21	1	2000	21	814eb01e4f4ee1f45aed99225ddcaa53	0	0	0	0	0	0	0	0	0	0	0	0	0	/home/dhl_ec/bnelissen/Slides/CD3_manuscript/CD3_slides/AAA590.CD3.location-a/AAA590.CD3.location-a.run1	255	0.7	0.06	0.7	0.06	-9.39689989568	-12.5260504831	2.50133513338	0.201876476562
569.0	108110.0	294.0	3796.0	108110.0	4000000.0	7.0	7.0	1.85	2.08	1.08	0.05	6.59	0.53	0.98	0.19	6.45	0.19	2.01	1.43	0.62	AAA590.CD3.location-a.X11.Y3.tile.tissue.png	22	1	2000	22	f3dbfd2fa849aa6a2a5ee1503f7d9656	0	0	0	0	0	0	0	0	0	0	0	0	0	/home/dhl_ec/bnelissen/Slides/CD3_manuscript/CD3_slides/AAA590.CD3.location-a/AAA590.CD3.location-a.run1	255	0.7	0.06	0.7	0.06	-9.19259387427	-12.3383577336	2.81257282694	0.149934363281
46534.0	2904467.0	18849.0	11833.0	2904467.0	4000000.0	405.0	5.0	2.6	1.01	1.05	0.0400000000001	7.19	0.5	0.75	0.09	8.99	0.31	2.05	1.43	0.39	AAA590.CD3.location-a.X11.Y4.tile.tissue.png	23	1	2000	23	a3621c72bcf982ab929da866ed25f2ee	0	0	0	0	0	0	0	0	0	0	0	0	0	/home/dhl_ec/bnelissen/Slides/CD3_manuscript/CD3_slides/AAA590.CD3.location-a/AAA590.CD3.location-a.run1	255	0.7	0.06	0.7	0.06	-9.35113337822	-12.4180163279	1.74012140067	0.321643023438
4196.0	1791264.0	2025.0	13526.0	1791264.0	4000000.0	48.0	5.0	2.73	1.91	1.05	0.0400000000001	6.11	0.52	0.77	0.15	7.52	0.26	2.05	1.43	0.37	AAA590.CD3.location-a.X11.Y5.tile.tissue.png	24	1	2000	24	99d9078c528e0f5d4abfe0f692042fae	0	0	0	0	0	0	0	0	0	0	0	0	0	/home/dhl_ec/bnelissen/Slides/CD3_manuscript/CD3_slides/AAA590.CD3.location-a/AAA590.CD3.location-a.run1	255	0.7	0.06	0.7	0.06	-9.32970416651	-12.0847833022	1.59863269376	0.164211734375
35210.0	3902461.0	14542.0	8835.0	3902461.0	4000000.0	303.0	1.0	2.2	0.91	1.05	0.04	6.14	0.35	0.67	0.0600000000001	9.5	0.35	2.05	1.43	0.61	AAA590.CD3.location-a.X11.Y6.tile.tissue.png	25	1	2000	25	e3f886bafdc89f38d078cb31f91a1d4a	0	0	0	0	0	0	0	0	0	0	0	0	0	/home/dhl_ec/bnelissen/Slides/CD3_manuscript/CD3_slides/AAA590.CD3.location-a/AAA590.CD3.location-a.run1	255	0.7	0.06	0.7	0.06	-9.24840335907	-12.3476940246	1.1607839032	0.191882318848
14232.0	2091452.0	6838.0	7197.0	2091452.0	4000000.0	152.0	1.0	2.21	3.01	1.08	0.05	6.48	0.36	0.66	0.12	8.11	0.28	2.04	1.43	0.38	AAA590.CD3.location-a.X11.Y7.tile.tissue.png	26	1	2000	26	3463fc54918ab130835fc9c9026661e5	0	0	0	0	0	0	0	0	0	0	0	0	0	/home/dhl_ec/bnelissen/Slides/CD3_manuscript/CD3_slides/AAA590.CD3.location-a/AAA590.CD3.location-a.run1	255	0.7	0.06	0.7	0.06	-9.42539124184	-11.1580021707	1.69193722429	0.259485859375
0.0	0.0	0.0	0.0	0.0	2516000.0	0.0	0.0	2.06	1.5	0.67	0.0300000000001	3.74	0.28	0.81	0.19	2.8	0.0799999999999	1.16	0.89	0.21	AAA590.CD3.location-a.X11.Y8.tile.tissue.png	27	1	2000	27	74dc83c67b03bf0bb2da2aa3ae239703	0	0	0	0	0	0	0	0	0	0	0	0	0	/home/dhl_ec/bnelissen/Slides/CD3_manuscript/CD3_slides/AAA590.CD3.location-a/AAA590.CD3.location-a.run1	255	1.0	0.06	1.0	0.06	0.0	-10.5274693654	0.0	3.66981077906
3166.0	1023440.0	1397.0	25795.0	1023440.0	4000000.0	31.0	25.0	1.62	2.11	1.05	0.0599999999999	7.42	0.48	0.7	0.18	7.06	0.24	2.15	1.44	0.36	AAA590.CD3.location-a.X12.Y0.tile.tissue.png	28	1	2000	28	2e13cd4adc47e38815440a24f56f7c7d	0	0	0	0	0	0	0	0	0	0	0	0	0	/home/dhl_ec/bnelissen/Slides/CD3_manuscript/CD3_slides/AAA590.CD3.location-a/AAA590.CD3.location-a.run1	255	0.7	0.06	0.7	0.06	-7.7077892742	-11.2167030426	1.43376542461	2.12757755469
15763.0	1512954.0	7023.0	38064.0	1512954.0	4000000.0	148.0	31.0	0.95	1.59	1.1	0.05	6.86	0.37	0.69	0.13	7.68	0.26	2.25	1.43	0.55	AAA590.CD3.location-a.X12.Y1.tile.tissue.png	29	1	2000	29	8faa979cd0c2ffe013011af2460e25da	0	0	0	0	0	0	0	0	0	0	0	0	0	/home/dhl_ec/bnelissen/Slides/CD3_manuscript/CD3_slides/AAA590.CD3.location-a/AAA590.CD3.location-a.run1	255	0.7	0.06	0.7	0.06	-9.51037413784	-12.6474143117	3.29653852751	0.298652296875
2324.0	115962.0	956.0	4074.0	115962.0	4000000.0	19.0	4.0	1.05	1.52	1.68	0.0599999999999	6.92	0.36	0.68	0.2	6.63	0.2	2.01	1.44	0.43	AAA590.CD3.location-a.X12.Y2.tile.tissue.png	30	1	2000	30	237754a4f300f8ba5076402da4277341	0	0	0	0	0	0	0	0	0	0	0	0	0	/home/dhl_ec/bnelissen/Slides/CD3_manuscript/CD3_slides/AAA590.CD3.location-a/AAA590.CD3.location-a.run1	255	0.7	0.06	0.7	0.06	-9.8669662428	-12.4762246177	4.34193967	0.107365448242
0.0	4684.0	0.0	484.0	4684.0	4000000.0	0.0	2.0	0.84	1.03	1.05	0.04	5.98	0.34	0.68	0.21	5.68	0.12	1.94	1.44	0.34	AAA590.CD3.location-a.X12.Y3.tile.tissue.png	31	1	2000	31	47c26100122313ec928f01964479c27b	0	0	0	0	0	0	0	0	0	0	0	0	0	/home/dhl_ec/bnelissen/Slides/CD3_manuscript/CD3_slides/AAA590.CD3.location-a/AAA590.CD3.location-a.run1	255	0.7	0.06	0.7	0.06	0.0	-11.8736053045	0.996409193865	0.100373875084
0.0	0.0	0.0	0.0	0.0	4000000.0	0.0	0.0	0.76	1.12	1.68	0.0600000000001	5.63	0.27	0.67	0.2	4.48	0.12	1.92	1.44	0.45	AAA590.CD3.location-a.X12.Y4.tile.tissue.png	32	1	2000	32	4fb4e731e33423b2d5335fc328ffced6	0	0	0	0	0	0	0	0	0	0	0	0	0	/home/dhl_ec/bnelissen/Slides/CD3_manuscript/CD3_slides/AAA590.CD3.location-a/AAA590.CD3.location-a.run1	255	1.0	0.06	1.0	0.06	0.0	-12.1304909201	0.0	0.10785641069
0.0	0.0	0.0	0.0	0.0	4000000.0	0.0	0.0	1.0	1.12	1.07	0.0599999999999	6.05	0.27	0.68	0.21	4.5	0.12	2.49	1.42	0.35	AAA590.CD3.location-a.X12.Y5.tile.tissue.png	33	1	2000	33	5cf264c2c2335009c2dbec71f13daaf5	0	0	0	0	0	0	0	0	0	0	0	0	0	/home/dhl_ec/bnelissen/Slides/CD3_manuscript/CD3_slides/AAA590.CD3.location-a/AAA590.CD3.location-a.run1	255	1.0	0.06	1.0	0.06	0.0	-11.6776146174	0.0	0.124503694187
1000.0	691782.0	493.0	8100.0	691782.0	4000000.0	12.0	8.0	2.37	2.82	1.26	0.04	6.3	0.34	0.67	0.18	6.83	0.21	2.03	1.43	0.36	AAA590.CD3.location-a.X12.Y6.tile.tissue.png	34	1	2000	34	722312e73e1fe3ddd1f4040c3d3822b8	0	0	0	0	0	0	0	0	0	0	0	0	0	/home/dhl_ec/bnelissen/Slides/CD3_manuscript/CD3_slides/AAA590.CD3.location-a/AAA590.CD3.location-a.run1	255	0.7	0.06	0.7	0.06	-9.169235258	-11.9874940842	1.63924480012	0.152019185547
3743.0	1128024.0	1875.0	6244.0	1128024.0	4000000.0	46.0	2.0	2.6	1.23	1.14	0.05	6.28	0.35	0.67	0.15	7.09	0.23	2.01	1.43	0.47	AAA590.CD3.location-a.X12.Y7.tile.tissue.png	35	1	2000	35	31f8886b770d7ddf5a8bb43e6e549f79	0	0	0	0	0	0	0	0	0	0	0	0	0	/home/dhl_ec/bnelissen/Slides/CD3_manuscript/CD3_slides/AAA590.CD3.location-a/AAA590.CD3.location-a.run1	255	0.7	0.06	0.7	0.06	-9.3314949248	-11.0052643555	1.75165899858	0.464359375
0.0	0.0	0.0	0.0	0.0	2516000.0	0.0	0.0	2.2	2.46	0.67	0.03	3.81	0.18	0.5	0.13	2.63	0.0699999999999	1.17	0.9	0.2	AAA590.CD3.location-a.X12.Y8.tile.tissue.png	36	1	2000	36	6899272680459fe364df6f7a82dce8d7	0	0	0	0	0	0	0	0	0	0	0	0	0	/home/dhl_ec/bnelissen/Slides/CD3_manuscript/CD3_slides/AAA590.CD3.location-a/AAA590.CD3.location-a.run1	255	1.0	0.06	1.0	0.06	0.0	0.0	0.0	5.87635612083
0.0	48096.0	0.0	1186.0	48096.0	2584000.0	0.0	1.0	1.66	2.11	0.68	0.03	3.91	0.22	0.49	0.12	3.43	0.11	1.23	0.92	0.21	AAA590.CD3.location-a.X13.Y0.tile.tissue.png	37	1	1292	37	1e75ac995168af99298b12c81122ecb6	0	0	0	0	0	0	0	0	0	0	0	0	0	/home/dhl_ec/bnelissen/Slides/CD3_manuscript/CD3_slides/AAA590.CD3.location-a/AAA590.CD3.location-a.run1	255	0.7	0.06	0.7	0.06	0.0	-10.4075148338	2.91346551891e-05	8.32518964707
0.0	1577.0	0.0	176.0	1577.0	2584000.0	0.0	1.0	2.12	1.52	0.67	0.0300000000001	3.91	0.22	0.45	0.12	3.65	0.08	1.23	0.92	0.23	AAA590.CD3.location-a.X13.Y1.tile.tissue.png	38	1	1292	38	eb681f9c77869f0449e6f361e8abe8f0	0	0	0	0	0	0	0	0	0	0	0	0	0	/home/dhl_ec/bnelissen/Slides/CD3_manuscript/CD3_slides/AAA590.CD3.location-a/AAA590.CD3.location-a.run1	255	0.7	0.06	0.7	0.06	-8.4088663273	-11.6145310177	4.12534335799	4.51206491448
0.0	8624.0	0.0	828.0	8624.0	2584000.0	0.0	2.0	1.6	0.69	0.68	0.0300000000001	4.2	0.23	0.49	0.13	3.6	0.0799999999999	1.28	0.93	0.33	AAA590.CD3.location-a.X13.Y2.tile.tissue.png	39	1	1292	39	468508fae8e6f51ed1b5f5f862fb2fba	0	0	0	0	0	0	0	0	0	0	0	0	0	/home/dhl_ec/bnelissen/Slides/CD3_manuscript/CD3_slides/AAA590.CD3.location-a/AAA590.CD3.location-a.run1	255	0.7	0.06	0.7	0.06	0.0	-11.8655779091	0.987287135646	6.12879489306
458.0	29186.0	211.0	1218.0	29186.0	2584000.0	5.0	3.0	1.94	1.29	0.93	0.0400000000001	3.92	0.22	0.48	0.13	3.95	0.12	1.26	0.92	0.22	AAA590.CD3.location-a.X13.Y3.tile.tissue.png	40	1	1292	40	509513aeaec15193b136e0b06b5eeb18	0	0	0	0	0	0	0	0	0	0	0	0	0	/home/dhl_ec/bnelissen/Slides/CD3_manuscript/CD3_slides/AAA590.CD3.location-a/AAA590.CD3.location-a.run1	255	0.7	0.06	0.7	0.06	-9.10809338187	-12.5987049808	3.16400021575	2.81952418579
0.0	0.0	0.0	0.0	0.0	2584000.0	0.0	0.0	2.0	1.02	0.67	0.03	4.56	0.18	0.49	0.13	2.62	0.0799999999999	1.18	0.93	0.26	AAA590.CD3.location-a.X13.Y4.tile.tissue.png	41	1	1292	41	389b1153e1c857f7499ab03b47e418d3	0	0	0	0	0	0	0	0	0	0	0	0	0	/home/dhl_ec/bnelissen/Slides/CD3_manuscript/CD3_slides/AAA590.CD3.location-a/AAA590.CD3.location-a.run1	255	1.0	0.06	1.0	0.06	0.0	-10.8401831758	0.0	8.23928417795
0.0	0.0	0.0	0.0	0.0	2584000.0	0.0	0.0	1.5	2.28	0.68	0.03	3.4	0.18	0.52	0.12	2.64	0.09	1.2	0.92	0.3	AAA590.CD3.location-a.X13.Y5.tile.tissue.png	42	1	1292	42	6750d3e734d829e71054ffd102bac207	0	0	0	0	0	0	0	0	0	0	0	0	0	/home/dhl_ec/bnelissen/Slides/CD3_manuscript/CD3_slides/AAA590.CD3.location-a/AAA590.CD3.location-a.run1	255	1.0	0.06	1.0	0.06	0.0	0.0	0.0	6.66540866873
543.0	150832.0	290.0	10802.0	150832.0	4000000.0	6.0	24.0	2.13	1.0	1.04	0.05	8.32	0.37	0.75	0.19	6.45	0.3	2.02	1.45	0.51	AAA590.CD3.location-a.X2.Y0.tile.tissue.png	43	1	2000	43	1559bf093678efe76674017870a0ded0	0	0	0	0	0	0	0	0	0	0	0	0	0	/home/dhl_ec/bnelissen/Slides/CD3_manuscript/CD3_slides/AAA590.CD3.location-a/AAA590.CD3.location-a.run1	255	0.7	0.06	0.7	0.06	-8.84496107141	-11.9109431608	2.50541253272	3.7323029375
4156.0	843491.0	1703.0	17879.0	843491.0	4000000.0	41.0	11.0	2.35	1.25	1.14	0.05	6.63	0.36	0.68	0.18	7.02	0.23	2.09	1.45	0.49	AAA590.CD3.location-a.X2.Y1.tile.tissue.png	44	1	2000	44	2a55a5930938cba89289d3f35814c07f	0	0	0	0	0	0	0	0	0	0	0	0	0	/home/dhl_ec/bnelissen/Slides/CD3_manuscript/CD3_slides/AAA590.CD3.location-a/AAA590.CD3.location-a.run1	255	0.7	0.06	0.7	0.06	-9.43807998781	-11.9186113578	2.72797268533	0.203762363281
6590.0	1826041.0	2937.0	29708.0	1826041.0	4000000.0	64.0	8.0	2.57	2.33	1.05	0.0500000000001	6.75	0.37	0.68	0.14	7.67	0.26	2.17	1.46	0.37	AAA590.CD3.location-a.X2.Y2.tile.tissue.png	45	1	2000	45	03e1b19261858f1acc67b63587a233c2	0	0	0	0	0	0	0	0	0	0	0	0	0	/home/dhl_ec/bnelissen/Slides/CD3_manuscript/CD3_slides/AAA590.CD3.location-a/AAA590.CD3.location-a.run1	255	0.7	0.06	0.7	0.06	-9.50306503195	-11.988195979	2.57478088666	0.247686421875
1108.0	3998164.0	602.0	8206.0	3998164.0	4000000.0	15.0	1.0	2.64	2.63	1.05	0.04	6.02	0.34	0.71	0.05	9.09	0.36	2.07	1.44	0.58	AAA590.CD3.location-a.X2.Y3.tile.tissue.png	46	1	2000	46	c83afec0493cbad5eba008f35230eb47	0	0	0	0	0	0	0	0	0	0	0	0	0	/home/dhl_ec/bnelissen/Slides/CD3_manuscript/CD3_slides/AAA590.CD3.location-a/AAA590.CD3.location-a.run1	255	0.7	0.06	0.7	0.06	-9.13030558617	-12.4621114621	1.21996143483	0.145065230774
279.0	1373338.0	104.0	12317.0	1373338.0	4000000.0	3.0	3.0	2.85	2.9	1.05	0.05	6.41	0.34	0.68	0.14	7.15	0.24	2.0	1.48	0.54	AAA590.CD3.location-a.X2.Y4.tile.tissue.png	47	1	2000	47	e98bf2178b67105837e3bd6150cd1b92	0	0	0	0	0	0	0	0	0	0	0	0	0	/home/dhl_ec/bnelissen/Slides/CD3_manuscript/CD3_slides/AAA590.CD3.location-a/AAA590.CD3.location-a.run1	255	0.7	0.06	0.7	0.06	-9.45947573712	-10.7027523963	2.49424240539	0.575928898437
0.0	3587.0	0.0	384.0	3587.0	4000000.0	0.0	2.0	1.89	1.1	1.04	0.05	5.98	0.34	0.75	0.19	5.44	0.12	1.94	1.49	0.91	AAA590.CD3.location-a.X3.Y0.tile.tissue.png	48	1	2000	48	70acfe8e767f40cb6c6e691220da414c	0	0	0	0	0	0	0	0	0	0	0	0	0	/home/dhl_ec/bnelissen/Slides/CD3_manuscript/CD3_slides/AAA590.CD3.location-a/AAA590.CD3.location-a.run1	255	0.7	0.06	0.7	0.06	0.0	-11.451248082	0.084111065063	8.15873466708
335.0	166866.0	150.0	4826.0	166866.0	4000000.0	3.0	5.0	2.14	2.05	1.64	0.04	6.12	0.34	0.67	0.18	6.43	0.22	1.97	1.43	0.77	AAA590.CD3.location-a.X3.Y1.tile.tissue.png	49	1	2000	49	323a99cc57d0da91dcf973a219f73cc3	0	0	0	0	0	0	0	0	0	0	0	0	0	/home/dhl_ec/bnelissen/Slides/CD3_manuscript/CD3_slides/AAA590.CD3.location-a/AAA590.CD3.location-a.run1	255	0.7	0.06	0.7	0.06	-9.45416716531	-11.762001106	2.91287181704	0.145064470703
798.0	744153.0	437.0	9969.0	744153.0	4000000.0	10.0	3.0	1.77	1.64	1.04	0.04	6.72	0.34	0.66	0.17	6.68	0.23	2.03	1.44	0.52	AAA590.CD3.location-a.X3.Y2.tile.tissue.png	50	1	2000	50	d282d983ddafb6bc1dcbc25a70072e5c	0	0	0	0	0	0	0	0	0	0	0	0	0	/home/dhl_ec/bnelissen/Slides/CD3_manuscript/CD3_slides/AAA590.CD3.location-a/AAA590.CD3.location-a.run1	255	0.7	0.06	0.7	0.06	-9.07351783909	-11.5463182919	2.14906833774	0.169706234375
942.0	3997506.0	458.0	7996.0	3997506.0	4000000.0	9.0	1.0	3.25	1.1	1.04	0.04	5.75	0.34	0.67	0.05	8.92	0.33	2.06	1.43	0.41	AAA590.CD3.location-a.X3.Y3.tile.tissue.png	51	1	2000	51	efbe9e9411ea059fe9ca3f9505a7ab6d	0	0	0	0	0	0	0	0	0	0	0	0	0	/home/dhl_ec/bnelissen/Slides/CD3_manuscript/CD3_slides/AAA590.CD3.location-a/AAA590.CD3.location-a.run1	255	0.7	0.06	0.7	0.06	-8.7735297598	-12.2958885459	0.719973339891	0.0629854053345
262.0	1395424.0	144.0	8378.0	1395424.0	4000000.0	4.0	1.0	3.06	1.77	1.06	0.04	6.02	0.34	0.66	0.15	7.08	0.24	1.97	1.44	0.44	AAA590.CD3.location-a.X3.Y4.tile.tissue.png	52	1	2000	52	c72bbe45f48b298ec46ace3b4b83a7df	0	0	0	0	0	0	0	0	0	0	0	0	0	/home/dhl_ec/bnelissen/Slides/CD3_manuscript/CD3_slides/AAA590.CD3.location-a/AAA590.CD3.location-a.run1	255	0.7	0.06	0.7	0.06	-9.10823021504	-10.401932702	1.82692500773	0.249612628906
0.0	1539.0	0.0	232.0	1539.0	4000000.0	0.0	1.0	1.88	1.21	1.04	0.05	5.97	0.34	0.81	0.19	5.87	0.12	1.93	1.44	0.32	AAA590.CD3.location-a.X3.Y5.tile.tissue.png	53	1	2000	53	f837f7158804083bbc53a78574ebb403	0	0	0	0	0	0	0	0	0	0	0	0	0	/home/dhl_ec/bnelissen/Slides/CD3_manuscript/CD3_slides/AAA590.CD3.location-a/AAA590.CD3.location-a.run1	255	0.7	0.06	0.7	0.06	-8.00362110443	-11.8512326813	3.53262004315	1.10447207276
5235.0	626942.0	2145.0	8930.0	626942.0	4000000.0	52.0	3.0	3.08	3.05	1.04	0.0400000000002	6.26	0.36	0.71	0.17	6.68	0.22	2.02	1.43	0.33	AAA590.CD3.location-a.X4.Y0.tile.tissue.png	54	1	2000	54	218fed39e151056ab8df4a0d622acfd1	0	0	0	0	0	0	0	0	0	0	0	0	0	/home/dhl_ec/bnelissen/Slides/CD3_manuscript/CD3_slides/AAA590.CD3.location-a/AAA590.CD3.location-a.run1	255	0.7	0.06	0.7	0.06	-7.96254074226	-11.514465304	1.21243887878	1.95360771094
4511.0	646310.0	1778.0	7747.0	646310.0	4000000.0	38.0	3.0	4.92	1.62	1.07	0.0500000000002	6.48	0.34	0.68	0.17	6.65	0.22	2.02	1.43	0.52	AAA590.CD3.location-a.X4.Y1.tile.tissue.png	55	1	2000	55	0baab9a79f190e1bbe8c74a29588cb87	0	0	0	0	0	0	0	0	0	0	0	0	0	/home/dhl_ec/bnelissen/Slides/CD3_manuscript/CD3_slides/AAA590.CD3.location-a/AAA590.CD3.location-a.run1	255	0.7	0.06	0.7	0.06	-9.62036251902	-11.7492000984	3.08782249429	0.174424195313
0.0	3131.0	0.0	246.0	3131.0	4000000.0	0.0	1.0	2.62	2.65	1.05	0.04	6.32	0.34	0.68	0.2	6.02	0.13	1.94	1.44	0.35	AAA590.CD3.location-a.X4.Y2.tile.tissue.png	56	1	2000	56	5c8ae4010a940342cba2aacef34e1b02	0	0	0	0	0	0	0	0	0	0	0	0	0	/home/dhl_ec/bnelissen/Slides/CD3_manuscript/CD3_slides/AAA590.CD3.location-a/AAA590.CD3.location-a.run1	255	0.7	0.06	0.7	0.06	-8.48858271937	-12.3346705996	4.92660394624	0.123300578186
59.0	3556379.0	34.0	11982.0	3556379.0	4000000.0	1.0	1.0	2.49	1.94	1.05	0.04	6.27	0.34	0.7	0.0600000000002	8.6	0.32	2.05	1.43	0.37	AAA590.CD3.location-a.X4.Y3.tile.tissue.png	57	1	2000	57	a8399a5a6da2713d33036619347ff5bc	0	0	0	0	0	0	0	0	0	0	0	0	0	/home/dhl_ec/bnelissen/Slides/CD3_manuscript/CD3_slides/AAA590.CD3.location-a/AAA590.CD3.location-a.run1	255	0.7	0.06	0.7	0.06	-8.71099735917	-11.7195872156	0.744200861049	0.103517458984
253.0	1511938.0	126.0	8127.0	1511938.0	4000000.0	3.0	6.0	2.45	2.27	1.04	0.04	6.03	0.35	0.69	0.13	7.21	0.25	2.02	1.44	0.57	AAA590.CD3.location-a.X4.Y4.tile.tissue.png	58	1	2000	58	a0c9f08d7fdffcc126ab2bdaf23f42f7	0	0	0	0	0	0	0	0	0	0	0	0	0	/home/dhl_ec/bnelissen/Slides/CD3_manuscript/CD3_slides/AAA590.CD3.location-a/AAA590.CD3.location-a.run1	255	0.7	0.06	0.7	0.06	-8.8033863369	-11.5878627192	1.31938027118	0.120344412109
183.0	5208.0	99.0	624.0	5208.0	4000000.0	2.0	3.0	2.97	1.82	1.04	0.04	6.08	0.34	0.74	0.19	6.28	0.2	1.92	1.43	0.49	AAA590.CD3.location-a.X4.Y5.tile.tissue.png	59	1	2000	59	3dad7f0e8142ade550b646427c023982	0	0	0	0	0	0	0	0	0	0	0	0	0	/home/dhl_ec/bnelissen/Slides/CD3_manuscript/CD3_slides/AAA590.CD3.location-a/AAA590.CD3.location-a.run1	255	0.7	0.06	0.7	0.06	-9.57554728412	-12.1093993443	4.27632328872	3.03428649292
1401.0	486527.0	632.0	7534.0	486527.0	4000000.0	14.0	3.0	2.42	1.23	1.05	0.0400000000002	6.21	0.34	0.72	0.18	6.55	0.21	1.98	1.44	0.35	AAA590.CD3.location-a.X5.Y0.tile.tissue.png	60	1	2000	60	578409f13dbb0204396061b674b5c536	0	0	0	0	0	0	0	0	0	0	0	0	0	/home/dhl_ec/bnelissen/Slides/CD3_manuscript/CD3_slides/AAA590.CD3.location-a/AAA590.CD3.location-a.run1	255	0.7	0.06	0.7	0.06	-6.3828883677	-10.7405216138	0.716574815846	2.27462145703
0.0	0.0	0.0	0.0	0.0	4000000.0	0.0	0.0	3.69	1.81	1.05	0.0500000000002	5.63	0.28	0.7	0.21	4.38	0.12	1.86	1.44	0.34	AAA590.CD3.location-a.X5.Y1.tile.tissue.png	61	1	2000	61	9e98ed67d5c5a565500b0c3814547891	0	0	0	0	0	0	0	0	0	0	0	0	0	/home/dhl_ec/bnelissen/Slides/CD3_manuscript/CD3_slides/AAA590.CD3.location-a/AAA590.CD3.location-a.run1	255	1.0	0.06	1.0	0.06	0.0	-11.4675279969	0.0	0.123106582462
0.0	0.0	0.0	0.0	0.0	4000000.0	0.0	0.0	2.1	1.63	1.04	0.0400000000002	5.62	0.27	0.66	0.2	4.7	0.12	1.93	1.43	0.37	AAA590.CD3.location-a.X5.Y2.tile.tissue.png	62	1	2000	62	42c5ae165e2883ff79abbe4e7d83255f	0	0	0	0	0	0	0	0	0	0	0	0	0	/home/dhl_ec/bnelissen/Slides/CD3_manuscript/CD3_slides/AAA590.CD3.location-a/AAA590.CD3.location-a.run1	255	1.0	0.06	1.0	0.06	0.0	-10.8564012205	0.0	0.0895698313689
257.0	2867711.0	136.0	8198.0	2867711.0	4000000.0	3.0	1.0	2.44	2.33	1.15	0.05	6.54	0.34	0.67	0.0899999999999	8.17	0.3	2.01	1.43	0.37	AAA590.CD3.location-a.X5.Y3.tile.tissue.png	63	1	2000	63	87591ec4356f4d128b84ca5bd9b78f52	0	0	0	0	0	0	0	0	0	0	0	0	0	/home/dhl_ec/bnelissen/Slides/CD3_manuscript/CD3_slides/AAA590.CD3.location-a/AAA590.CD3.location-a.run1	255	0.7	0.06	0.7	0.06	-8.49676457812	-11.3167743763	0.702658344572	0.09666159375
51.0	1673419.0	33.0	6596.0	1673419.0	4000000.0	1.0	1.0	3.11	1.95	1.05	0.04	6.05	0.34	0.67	0.14	7.34	0.25	1.97	1.43	0.35	AAA590.CD3.location-a.X5.Y4.tile.tissue.png	64	1	2000	64	8339e9262b5ffc37bb75608cdee92eca	0	0	0	0	0	0	0	0	0	0	0	0	0	/home/dhl_ec/bnelissen/Slides/CD3_manuscript/CD3_slides/AAA590.CD3.location-a/AAA590.CD3.location-a.run1	255	0.7	0.06	0.7	0.06	-8.71123169313	-11.3173000242	0.911496881556	0.109721556641
0.0	0.0	0.0	0.0	0.0	4000000.0	0.0	0.0	2.44	1.54	1.04	0.05	5.64	0.27	0.78	0.2	4.36	0.12	1.88	1.56	0.51	AAA590.CD3.location-a.X5.Y5.tile.tissue.png	65	1	2000	65	e39aa625fa50c99f31319d80d2cb4036	0	0	0	0	0	0	0	0	0	0	0	0	0	/home/dhl_ec/bnelissen/Slides/CD3_manuscript/CD3_slides/AAA590.CD3.location-a/AAA590.CD3.location-a.run1	255	1.0	0.06	1.0	0.06	0.0	-10.713930195	0.0	6.5669958889
1694.0	1284581.0	730.0	11296.0	1284581.0	4000000.0	17.0	6.0	2.29	0.98	1.03	0.0699999999999	6.69	0.34	0.69	0.15	7.0	0.24	2.04	1.44	0.35	AAA590.CD3.location-a.X6.Y0.tile.tissue.png	66	1	2000	66	74bc1fbc048b783e06b9e2c77b6db794	0	0	0	0	0	0	0	0	0	0	0	0	0	/home/dhl_ec/bnelissen/Slides/CD3_manuscript/CD3_slides/AAA590.CD3.location-a/AAA590.CD3.location-a.run1	255	0.7	0.06	0.7	0.06	-6.98008780647	-10.8068982805	1.07093138156	1.47259720313
572.0	50983.0	242.0	1825.0	50983.0	4000000.0	5.0	4.0	2.66	1.07	1.04	0.04	5.96	0.34	0.67	0.19	6.3	0.2	1.93	1.44	1.05	AAA590.CD3.location-a.X6.Y1.tile.tissue.png	67	1	2000	67	7a035eb8d20720abe5567144518f950f	0	0	0	0	0	0	0	0	0	0	0	0	0	/home/dhl_ec/bnelissen/Slides/CD3_manuscript/CD3_slides/AAA590.CD3.location-a/AAA590.CD3.location-a.run1	255	0.7	0.06	0.7	0.06	-9.49590698479	-12.2151648892	2.51572779411	0.123655422852
0.0	1534.0	0.0	186.0	1534.0	4000000.0	0.0	1.0	1.59	1.2	1.39	0.04	6.1	0.34	0.68	0.19	5.44	0.2	2.13	1.43	0.76	AAA590.CD3.location-a.X6.Y2.tile.tissue.png	68	1	2000	68	764daaa1fbe47cc154388e9331321f94	0	0	0	0	0	0	0	0	0	0	0	0	0	/home/dhl_ec/bnelissen/Slides/CD3_manuscript/CD3_slides/AAA590.CD3.location-a/AAA590.CD3.location-a.run1	255	0.7	0.06	0.7	0.06	0.0	-11.5775811401	6.57575807733	0.123886587372
2049.0	2298835.0	987.0	7698.0	2298835.0	4000000.0	20.0	2.0	1.81	2.3	1.06	0.05	6.34	0.35	0.68	0.12	7.94	0.28	2.01	1.43	0.5	AAA590.CD3.location-a.X6.Y3.tile.tissue.png	69	1	2000	69	03e171b73abace574c435c4dccfa38bd	0	0	0	0	0	0	0	0	0	0	0	0	0	/home/dhl_ec/bnelissen/Slides/CD3_manuscript/CD3_slides/AAA590.CD3.location-a/AAA590.CD3.location-a.run1	255	0.7	0.06	0.7	0.06	-8.91509019151	-11.5892853196	0.841712166734	0.166885859375
121.0	1661788.0	66.0	9385.0	1661788.0	4000000.0	2.0	3.0	2.22	1.57	1.07	0.05	7.39	0.35	0.68	0.15	7.48	0.26	2.05	1.44	1.24	AAA590.CD3.location-a.X6.Y4.tile.tissue.png	70	1	2000	70	40ac001107dfc72ec4241f6947008f80	0	0	0	0	0	0	0	0	0	0	0	0	0	/home/dhl_ec/bnelissen/Slides/CD3_manuscript/CD3_slides/AAA590.CD3.location-a/AAA590.CD3.location-a.run1	255	0.7	0.06	0.7	0.06	-8.55667896187	-12.1753986887	1.27693811922	0.168991945313
123.0	6110.0	66.0	558.0	6110.0	4000000.0	1.0	2.0	2.55	2.02	1.07	0.05	6.41	0.34	0.75	0.21	6.33	0.29	2.03	1.43	0.94	AAA590.CD3.location-a.X6.Y5.tile.tissue.png	71	1	2000	71	3c47b539b8afb1cd2c4b0ffc106c1529	0	0	0	0	0	0	0	0	0	0	0	0	0	/home/dhl_ec/bnelissen/Slides/CD3_manuscript/CD3_slides/AAA590.CD3.location-a/AAA590.CD3.location-a.run1	255	0.7	0.06	0.7	0.06	-8.86200125241	-12.3865804962	5.37336566036	3.1892076825
2223.0	472037.0	909.0	10389.0	472037.0	4000000.0	19.0	10.0	1.83	3.62	1.09	0.0500000000002	7.67	0.35	0.71	0.18	6.55	0.21	2.01	1.43	0.41	AAA590.CD3.location-a.X7.Y0.tile.tissue.png	72	1	2000	72	89a2b2dd66c1211f6fb5d1ce8de69fff	0	0	0	0	0	0	0	0	0	0	0	0	0	/home/dhl_ec/bnelissen/Slides/CD3_manuscript/CD3_slides/AAA590.CD3.location-a/AAA590.CD3.location-a.run1	255	0.7	0.06	0.7	0.06	-6.03137824283	-10.2751877367	0.650549082094	2.13934759766
721.0	34043.0	306.0	2753.0	34043.0	4000000.0	6.0	8.0	2.47	1.08	1.04	0.04	6.01	0.34	0.67	0.19	6.23	0.2	1.96	1.49	0.46	AAA590.CD3.location-a.X7.Y1.tile.tissue.png	73	1	2000	73	e833e670292102fb4374324b84c4b0e7	0	0	0	0	0	0	0	0	0	0	0	0	0	/home/dhl_ec/bnelissen/Slides/CD3_manuscript/CD3_slides/AAA590.CD3.location-a/AAA590.CD3.location-a.run1	255	0.7	0.06	0.7	0.06	-9.61474919838	-12.1576310453	3.95364851392	0.109647787598
0.0	2269.0	0.0	218.0	2269.0	4000000.0	0.0	1.0	1.82	2.09	1.04	0.04	6.25	0.34	0.66	0.19	5.49	0.12	1.95	1.43	0.58	AAA590.CD3.location-a.X7.Y2.tile.tissue.png	74	1	2000	74	c43ee3e411462e7125f56e4a2ed36555	0	0	0	0	0	0	0	0	0	0	0	0	0	/home/dhl_ec/bnelissen/Slides/CD3_manuscript/CD3_slides/AAA590.CD3.location-a/AAA590.CD3.location-a.run1	255	0.7	0.06	0.7	0.06	0.0	-12.0717255007	5.13845495675	0.111412129639
3158.0	2017552.0	1337.0	10079.0	2017552.0	4000000.0	30.0	4.0	2.31	2.01	1.06	0.0400000000002	6.28	0.37	0.68	0.12	7.62	0.28	2.02	1.43	0.36	AAA590.CD3.location-a.X7.Y3.tile.tissue.png	75	1	2000	75	f355ceec67674e8b1c9971d4b33ce70d	0	0	0	0	0	0	0	0	0	0	0	0	0	/home/dhl_ec/bnelissen/Slides/CD3_manuscript/CD3_slides/AAA590.CD3.location-a/AAA590.CD3.location-a.run1	255	0.7	0.06	0.7	0.06	-8.99628644036	-10.6716692481	1.48514354707	0.1776553125
396.0	3549804.0	191.0	8008.0	3549804.0	4000000.0	4.0	1.0	2.83	0.99	1.05	0.04	5.98	0.34	0.67	0.0599999999999	8.56	0.32	2.05	1.43	0.39	AAA590.CD3.location-a.X7.Y4.tile.tissue.png	76	1	2000	76	8303c11d0d81db232d59c0a4b525c703	0	0	0	0	0	0	0	0	0	0	0	0	0	/home/dhl_ec/bnelissen/Slides/CD3_manuscript/CD3_slides/AAA590.CD3.location-a/AAA590.CD3.location-a.run1	255	0.7	0.06	0.7	0.06	-8.32000135038	-11.0716502571	0.794718928507	0.0540802890625
53.0	1011480.0	30.0	11143.0	1011480.0	4000000.0	1.0	8.0	2.53	1.73	1.04	0.0500000000002	7.77	0.35	0.68	0.16	6.86	0.23	2.01	1.42	0.38	AAA590.CD3.location-a.X7.Y5.tile.tissue.png	77	1	2000	77	7d88c46c72a04e05452155aa6cbe207a	0	0	0	0	0	0	0	0	0	0	0	0	0	/home/dhl_ec/bnelissen/Slides/CD3_manuscript/CD3_slides/AAA590.CD3.location-a/AAA590.CD3.location-a.run1	255	0.7	0.06	0.7	0.06	-8.90009828179	-10.5348465164	1.80895873884	0.637019269531
16290.0	1787073.0	6755.0	27738.0	1787073.0	4000000.0	133.0	15.0	1.82	1.25	1.05	0.0500000000002	6.68	0.36	0.68	0.13	7.43	0.26	2.09	1.43	0.36	AAA590.CD3.location-a.X8.Y0.tile.tissue.png	78	1	2000	78	a62b43fe02c7aa04aa752b87fd8940fd	0	0	0	0	0	0	0	0	0	0	0	0	0	/home/dhl_ec/bnelissen/Slides/CD3_manuscript/CD3_slides/AAA590.CD3.location-a/AAA590.CD3.location-a.run1	255	0.7	0.06	0.7	0.06	-7.18923211527	-10.6185230154	1.52993865592	0.917728890625
1852.0	164459.0	868.0	5681.0	164459.0	4000000.0	17.0	6.0	3.14	1.74	1.04	0.04	6.09	0.35	0.67	0.19	6.38	0.2	2.0	1.43	0.33	AAA590.CD3.location-a.X8.Y1.tile.tissue.png	79	1	2000	79	bba21a4b781b7322dce44130941173ed	0	0	0	0	0	0	0	0	0	0	0	0	0	/home/dhl_ec/bnelissen/Slides/CD3_manuscript/CD3_slides/AAA590.CD3.location-a/AAA590.CD3.location-a.run1	255	0.7	0.06	0.7	0.06	-9.52211517535	-12.5179481838	3.84970032658	0.141997222656
0.0	1730.0	0.0	194.0	1730.0	4000000.0	0.0	1.0	3.6	2.2	1.04	0.0400000000002	5.96	0.34	0.67	0.19	5.37	0.12	1.93	1.43	0.34	AAA590.CD3.location-a.X8.Y2.tile.tissue.png	80	1	2000	80	11f53edb712102e2cdf429cbe025bc22	0	0	0	0	0	0	0	0	0	0	0	0	0	/home/dhl_ec/bnelissen/Slides/CD3_manuscript/CD3_slides/AAA590.CD3.location-a/AAA590.CD3.location-a.run1	255	0.7	0.06	0.7	0.06	0.0	-11.5698029496	0.0635405479828	0.123019218681
9836.0	1476234.0	4319.0	15550.0	1476234.0	4000000.0	92.0	6.0	1.4	2.9	1.05	0.04	6.3	0.36	0.67	0.14	7.31	0.25	2.09	1.43	0.54	AAA590.CD3.location-a.X8.Y3.tile.tissue.png	81	1	2000	81	988ec959800195011ead684d02a75c35	0	0	0	0	0	0	0	0	0	0	0	0	0	/home/dhl_ec/bnelissen/Slides/CD3_manuscript/CD3_slides/AAA590.CD3.location-a/AAA590.CD3.location-a.run1	255	0.7	0.06	0.7	0.06	-9.33251443186	-11.8464619881	2.68609779718	0.194230609375
3216.0	3988009.0	1634.0	8846.0	3988009.0	4000000.0	45.0	1.0	1.4	0.9	1.05	0.04	6.19	0.36	0.68	0.0599999999999	9.1	0.35	2.07	1.43	0.41	AAA590.CD3.location-a.X8.Y4.tile.tissue.png	82	1	2000	82	db5fa2e33b240c9c579e9c2cc67d2258	0	0	0	0	0	0	0	0	0	0	0	0	0	/home/dhl_ec/bnelissen/Slides/CD3_manuscript/CD3_slides/AAA590.CD3.location-a/AAA590.CD3.location-a.run1	255	0.7	0.06	0.7	0.06	-8.88090310113	-12.0786512549	1.1143881614	0.0869947746582
1422.0	2786702.0	723.0	8332.0	2786702.0	4000000.0	19.0	3.0	2.17	0.98	1.06	0.0400000000002	6.2	0.47	0.66	0.0899999999999	8.08	0.29	2.05	1.43	0.38	AAA590.CD3.location-a.X8.Y5.tile.tissue.png	83	1	2000	83	184f82e9918136c7be4c71f0e2e872ad	0	0	0	0	0	0	0	0	0	0	0	0	0	/home/dhl_ec/bnelissen/Slides/CD3_manuscript/CD3_slides/AAA590.CD3.location-a/AAA590.CD3.location-a.run1	255	0.7	0.06	0.7	0.06	-8.63948067862	-10.9861746296	0.942107077401	0.0937423789063
0.0	0.0	0.0	0.0	0.0	4000000.0	0.0	0.0	2.35	1.63	1.07	0.05	5.06	0.28	0.78	0.19	4.38	0.12	1.91	1.43	0.35	AAA590.CD3.location-a.X8.Y6.tile.tissue.png	84	1	2000	84	14bf36e3f54e566fb3fd9b92a9836587	0	0	0	0	0	0	0	0	0	0	0	0	0	/home/dhl_ec/bnelissen/Slides/CD3_manuscript/CD3_slides/AAA590.CD3.location-a/AAA590.CD3.location-a.run1	255	1.0	0.06	1.0	0.06	0.0	0.0	0.0	9.271661
1156.0	582674.0	586.0	7084.0	582674.0	4000000.0	13.0	1.0	3.02	1.1	1.05	0.05	6.32	0.46	0.73	0.17	6.83	0.23	2.04	1.43	0.35	AAA590.CD3.location-a.X9.Y0.tile.tissue.png	85	1	2000	85	59c5eabb836ccd5e4a25a5da9b7a41aa	0	0	0	0	0	0	0	0	0	0	0	0	0	/home/dhl_ec/bnelissen/Slides/CD3_manuscript/CD3_slides/AAA590.CD3.location-a/AAA590.CD3.location-a.run1	255	0.7	0.06	0.7	0.06	-6.38652165381	-11.0413076975	0.800233639266	2.39458511719
6314.0	342921.0	2525.0	8219.0	342921.0	4000000.0	50.0	6.0	2.75	1.86	1.05	0.04	6.33	0.49	0.67	0.18	6.47	0.31	2.21	1.43	0.34	AAA590.CD3.location-a.X9.Y1.tile.tissue.png	86	1	2000	86	571c0e3cb2a4db7ab49ed24f6d70482a	0	0	0	0	0	0	0	0	0	0	0	0	0	/home/dhl_ec/bnelissen/Slides/CD3_manuscript/CD3_slides/AAA590.CD3.location-a/AAA590.CD3.location-a.run1	255	0.7	0.06	0.7	0.06	-9.09895709174	-12.1890053965	2.99232211748	0.171459710938
2350.0	417555.0	963.0	5326.0	417555.0	4000000.0	17.0	4.0	2.56	1.75	1.07	0.04	6.46	0.34	0.68	0.18	6.6	0.21	1.97	1.46	0.35	AAA590.CD3.location-a.X9.Y2.tile.tissue.png	87	1	2000	87	deda5e270922160c24eafe40f7cc0ac5	0	0	0	0	0	0	0	0	0	0	0	0	0	/home/dhl_ec/bnelissen/Slides/CD3_manuscript/CD3_slides/AAA590.CD3.location-a/AAA590.CD3.location-a.run1	255	0.7	0.06	0.7	0.06	-8.72275065092	-11.7752426566	2.10951225508	0.128570673828
5531.0	924772.0	2418.0	16158.0	924772.0	4000000.0	49.0	12.0	3.84	2.2	1.04	0.0400000000002	6.29	0.35	0.68	0.16	6.96	0.23	2.07	1.44	0.35	AAA590.CD3.location-a.X9.Y3.tile.tissue.png	88	1	2000	88	6c90f62f8a3aca1d0e1c5d90123544bc	0	0	0	0	0	0	0	0	0	0	0	0	0	/home/dhl_ec/bnelissen/Slides/CD3_manuscript/CD3_slides/AAA590.CD3.location-a/AAA590.CD3.location-a.run1	255	0.7	0.06	0.7	0.06	-9.31444837076	-12.0274878925	3.21703825195	0.209070953125
14537.0	3152508.0	6792.0	17055.0	3152508.0	4000000.0	172.0	7.0	3.07	2.06	1.05	0.04	9.71	0.35	0.67	0.0800000000004	8.51	0.31	2.07	1.43	0.39	AAA590.CD3.location-a.X9.Y4.tile.tissue.png	89	1	2000	89	de5eba38f5b0ae37e6ffb07e40b70406	0	0	0	0	0	0	0	0	0	0	0	0	0	/home/dhl_ec/bnelissen/Slides/CD3_manuscript/CD3_slides/AAA590.CD3.location-a/AAA590.CD3.location-a.run1	255	0.7	0.06	0.7	0.06	-9.1626174782	-11.9947190382	1.92200605987	0.189406421875
5932.0	3965171.0	2882.0	8232.0	3965171.0	4000000.0	76.0	2.0	3.44	1.29	1.18	0.04	6.14	0.34	0.76	0.0500000000002	9.0	0.46	2.02	1.43	0.39	AAA590.CD3.location-a.X9.Y5.tile.tissue.png	90	1	2000	90	5114a0c4fc2f37d233b20da8f3149a5b	0	0	0	0	0	0	0	0	0	0	0	0	0	/home/dhl_ec/bnelissen/Slides/CD3_manuscript/CD3_slides/AAA590.CD3.location-a/AAA590.CD3.location-a.run1	255	0.7	0.06	0.7	0.06	-8.9349105633	-12.0249521094	1.02351006834	0.0874044396973
1289.0	409437.0	625.0	5854.0	409437.0	4000000.0	15.0	2.0	0.97	1.54	1.04	0.0500000000002	6.16	0.34	0.71	0.18	6.58	0.21	1.95	1.43	0.33	AAA590.CD3.location-a.X9.Y6.tile.tissue.png	91	1	2000	91	c3b1de7d9212ba9b56c79e50dc99ba42	0	0	0	0	0	0	0	0	0	0	0	0	0	/home/dhl_ec/bnelissen/Slides/CD3_manuscript/CD3_slides/AAA590.CD3.location-a/AAA590.CD3.location-a.run1	255	0.7	0.06	0.7	0.06	-9.27246710349	-11.3001819554	2.0325322755	2.69966880273
[truncated: 2 more columns]
