# Supplementary material for: SlideToolkit: An Assistive Toolset for the Histological Quantification of Whole Slide Images
Source: PLoS One. 2014 Nov 5;9(11):e110289. doi: 10.1371/journal.pone.0110289 (PMC4220929; doi:10.1371/journal.pone.0110289)
Supplement: RawData S1 — ICC and BlandAltman plot - measurements and r-script.zip. Measurements of Run1 and Run2, including the code for the calculation of the intraclass correlation coefficient (ICC) and the code for the Bland and Altman plot. (ZIP) [file pone.0110289.s003.zip › cellprofiler.measurements/run1.8251a06d2ed42cb8fd6a5ac27fc60026.DefaultOUT_Image.csv]

AreaOccupied_AreaOccupied_DAB_Nuclei	AreaOccupied_AreaOccupied_Tissue	AreaOccupied_Perimeter_DAB_Nuclei	AreaOccupied_Perimeter_Tissue	AreaOccupied_TotalArea_DAB_Nuclei	AreaOccupied_TotalArea_Tissue	Count_DAB_Nuclei	Count_Tissue	ExecutionTime_01LoadImages	ExecutionTime_02ColorToGray	ExecutionTime_03Smooth	ExecutionTime_04ImageMath	ExecutionTime_05IdentifyPrimaryObjects	ExecutionTime_06MeasureImageAreaOccupied	ExecutionTime_07UnmixColors	ExecutionTime_08MaskImage	ExecutionTime_09IdentifyPrimaryObjects	ExecutionTime_10MeasureImageAreaOccupied	ExecutionTime_11OverlayOutlines	ExecutionTime_12OverlayOutlines	ExecutionTime_13SaveImages	FileName_Original	Group_Index	Group_Number	Height_Original	ImageNumber	MD5Digest_Original	ModuleError_01LoadImages	ModuleError_02ColorToGray	ModuleError_03Smooth	ModuleError_04ImageMath	ModuleError_05IdentifyPrimaryObjects	ModuleError_06MeasureImageAreaOccupied	ModuleError_07UnmixColors	ModuleError_08MaskImage	ModuleError_09IdentifyPrimaryObjects	ModuleError_10MeasureImageAreaOccupied	ModuleError_11OverlayOutlines	ModuleError_12OverlayOutlines	ModuleError_13SaveImages	PathName_Original	Scaling_Original	Threshold_FinalThreshold_DAB_Nuclei	Threshold_FinalThreshold_Tissue	Threshold_OrigThreshold_DAB_Nuclei	Threshold_OrigThreshold_Tissue	Threshold_SumOfEntropies_DAB_Nuclei	Threshold_SumOfEntropies_Tissue	Threshold_WeightedVariance_DAB_Nuclei	Threshold_WeightedVariance_Tissue
0.0	132827.0	0.0	3437.0	132827.0	4000000.0	0.0	2.0	3.1	2.87	1.8	0.08	10.65	0.56	1.36	0.3	8.83	0.23	3.2	2.28	1.52	AAA179.CD3.location-b.X0.Y6.tile.tissue.png	1	1	2000	1	f40f1d7eca6540af34b941a9ddf20185	0	0	0	0	0	0	0	0	0	0	0	0	0	/home/dhl_ec/bnelissen/Slides/CD3_manuscript/CD3_slides/AAA179.CD3.location-b/AAA179.CD3.location-b.run1	255	0.7	0.06	0.7	0.06	-8.07336340104	-11.5825532094	2.70964704552	1.65601951001
0.0	0.0	0.0	0.0	0.0	4000000.0	0.0	0.0	3.54	2.33	1.8	0.08	7.89	0.46	1.42	0.32	6.53	0.2	3.0	2.29	1.01	AAA179.CD3.location-b.X0.Y7.tile.tissue.png	2	1	2000	2	197990da88a1bee5c922d0a4418c814f	0	0	0	0	0	0	0	0	0	0	0	0	0	/home/dhl_ec/bnelissen/Slides/CD3_manuscript/CD3_slides/AAA179.CD3.location-b/AAA179.CD3.location-b.run1	255	1.0	0.06	1.0	0.06	0.0	0.0	0.0	3.57416725
0.0	0.0	0.0	0.0	0.0	4000000.0	0.0	0.0	2.19	2.36	1.81	0.08	8.86	0.46	1.41	0.33	6.63	0.21	3.02	2.29	0.7	AAA179.CD3.location-b.X1.Y5.tile.tissue.png	3	1	2000	3	2a586e6f63db1cbdf4921c733e623069	0	0	0	0	0	0	0	0	0	0	0	0	0	/home/dhl_ec/bnelissen/Slides/CD3_manuscript/CD3_slides/AAA179.CD3.location-b/AAA179.CD3.location-b.run1	255	1.0	0.06	1.0	0.06	0.0	-10.323149716	0.0	3.15896263575
182.0	2496124.0	97.0	22102.0	2496124.0	4000000.0	3.0	11.0	3.26	3.11	1.81	0.07	9.41	0.57	1.22	0.17	11.81	0.46	3.33	2.3	0.72	AAA179.CD3.location-b.X1.Y6.tile.tissue.png	4	1	2000	4	f2275b2b815004a99a5f84a9b9dd16fc	0	0	0	0	0	0	0	0	0	0	0	0	0	/home/dhl_ec/bnelissen/Slides/CD3_manuscript/CD3_slides/AAA179.CD3.location-b/AAA179.CD3.location-b.run1	255	0.7	0.06	0.7	0.06	-8.95772905529	-11.9133701973	2.02344878248	0.984688976562
260.0	1198502.0	143.0	14353.0	1198502.0	4000000.0	4.0	4.0	1.96	3.5	1.77	0.08	9.72	0.57	1.27	0.25	8.85	0.26	2.19	1.54	0.52	AAA179.CD3.location-b.X1.Y7.tile.tissue.png	5	1	2000	5	0c0947225328af689d6e156e8c7fd43d	0	0	0	0	0	0	0	0	0	0	0	0	0	/home/dhl_ec/bnelissen/Slides/CD3_manuscript/CD3_slides/AAA179.CD3.location-b/AAA179.CD3.location-b.run1	255	0.7	0.06	0.7	0.06	-9.08125471229	-11.7148777154	1.59868208104	1.86543079687
130.0	87884.0	59.0	2400.0	87884.0	4000000.0	1.0	4.0	1.28	1.75	1.2	0.07	7.41	0.38	0.89	0.22	7.16	0.22	2.11	1.54	0.43	AAA179.CD3.location-b.X10.Y0.tile.tissue.png	6	1	2000	6	6859ea424645438e4322329b91d43ca9	0	0	0	0	0	0	0	0	0	0	0	0	0	/home/dhl_ec/bnelissen/Slides/CD3_manuscript/CD3_slides/AAA179.CD3.location-b/AAA179.CD3.location-b.run1	255	0.7	0.06	0.7	0.06	-8.74012292961	-11.8797343403	2.92404167525	1.00173851367
585.0	2329765.0	269.0	14361.0	2329765.0	4000000.0	6.0	7.0	3.15	2.63	1.21	0.05	7.34	0.39	0.78	0.13	8.89	0.3	2.29	1.55	0.58	AAA179.CD3.location-b.X10.Y1.tile.tissue.png	7	1	2000	7	64740f744e947e276e49049a08505e67	0	0	0	0	0	0	0	0	0	0	0	0	0	/home/dhl_ec/bnelissen/Slides/CD3_manuscript/CD3_slides/AAA179.CD3.location-b/AAA179.CD3.location-b.run1	255	0.7	0.06	0.7	0.06	-8.96138478297	-11.329578506	1.39297385916	0.6138999375
125.0	3709661.0	70.0	14634.0	3709661.0	4000000.0	2.0	2.0	2.94	2.92	1.2	0.05	14.65	0.57	1.2	0.1	12.96	0.54	3.31	2.31	0.74	AAA179.CD3.location-b.X10.Y2.tile.tissue.png	8	1	2000	8	bb6bce38d89277891ee41394cdd2ba0d	0	0	0	0	0	0	0	0	0	0	0	0	0	/home/dhl_ec/bnelissen/Slides/CD3_manuscript/CD3_slides/AAA179.CD3.location-b/AAA179.CD3.location-b.run1	255	0.7	0.06	0.7	0.06	-8.24981311781	-11.3508088444	0.66493746097	0.147401257812
0.0	3999209.0	0.0	8088.0	3999209.0	4000000.0	0.0	1.0	5.14	3.9	1.77	0.07	8.95	0.56	1.18	0.08	12.79	0.47	3.27	2.29	0.67	AAA179.CD3.location-b.X10.Y3.tile.tissue.png	9	1	2000	9	7521290c3a465da2c2715df08b5b253d	0	0	0	0	0	0	0	0	0	0	0	0	0	/home/dhl_ec/bnelissen/Slides/CD3_manuscript/CD3_slides/AAA179.CD3.location-b/AAA179.CD3.location-b.run1	255	0.7	0.06	0.7	0.06	-7.72788096665	-11.6098659714	0.41783821376	0.0338098182678
0.0	2027352.0	0.0	8280.0	2027352.0	4000000.0	0.0	1.0	3.15	2.61	1.77	0.08	9.35	0.57	1.2	0.19	10.76	0.34	3.3	2.3	0.66	AAA179.CD3.location-b.X10.Y4.tile.tissue.png	10	1	2000	10	66de1ba0bc10822d9c7afad4b630af1f	0	0	0	0	0	0	0	0	0	0	0	0	0	/home/dhl_ec/bnelissen/Slides/CD3_manuscript/CD3_slides/AAA179.CD3.location-b/AAA179.CD3.location-b.run1	255	0.7	0.06	0.7	0.06	-6.8898578789	-10.3050217099	0.335673773744	0.413883568359
0.0	0.0	0.0	0.0	0.0	4000000.0	0.0	0.0	1.27	1.77	1.77	0.08	7.83	0.46	1.38	0.32	6.57	0.21	2.99	2.28	0.61	AAA179.CD3.location-b.X10.Y5.tile.tissue.png	11	1	2000	11	4e27245d721d88b53cfad7dd6818591d	0	0	0	0	0	0	0	0	0	0	0	0	0	/home/dhl_ec/bnelissen/Slides/CD3_manuscript/CD3_slides/AAA179.CD3.location-b/AAA179.CD3.location-b.run1	255	1.0	0.06	1.0	0.06	0.0	0.0	0.0	10.03688
56.0	116298.0	30.0	2923.0	116298.0	4000000.0	1.0	2.0	1.25	1.65	1.77	0.07	9.65	0.57	1.33	0.31	9.13	0.31	3.13	2.3	0.56	AAA179.CD3.location-b.X11.Y0.tile.tissue.png	12	1	2000	12	cf20017a9dcde4f7dee44f2f74f90ad2	0	0	0	0	0	0	0	0	0	0	0	0	0	/home/dhl_ec/bnelissen/Slides/CD3_manuscript/CD3_slides/AAA179.CD3.location-b/AAA179.CD3.location-b.run1	255	0.7	0.06	0.7	0.06	-7.86596115584	-11.4035498664	1.43027004835	2.48521824146
0.0	2828586.0	0.0	16074.0	2828586.0	4000000.0	0.0	10.0	1.28	2.33	1.79	0.07	9.71	0.56	1.2	0.15	11.58	0.41	3.36	2.32	0.64	AAA179.CD3.location-b.X11.Y1.tile.tissue.png	13	1	2000	13	0dfcfa25bd9a4dd27f74100416ea6ee9	0	0	0	0	0	0	0	0	0	0	0	0	0	/home/dhl_ec/bnelissen/Slides/CD3_manuscript/CD3_slides/AAA179.CD3.location-b/AAA179.CD3.location-b.run1	255	0.7	0.06	0.7	0.06	-8.23531659871	-11.461683518	0.995515357645	0.552378535156
278.0	3690369.0	116.0	16389.0	3690369.0	4000000.0	3.0	2.0	1.32	1.63	1.77	0.07	17.01	0.56	1.2	0.1	13.01	0.53	3.31	2.31	0.65	AAA179.CD3.location-b.X11.Y2.tile.tissue.png	14	1	2000	14	72931ab8a20a67c917f654c782dd27f3	0	0	0	0	0	0	0	0	0	0	0	0	0	/home/dhl_ec/bnelissen/Slides/CD3_manuscript/CD3_slides/AAA179.CD3.location-b/AAA179.CD3.location-b.run1	255	0.7	0.06	0.7	0.06	-8.92957434858	-11.2953560672	1.30024611619	0.150983628906
51.0	2050935.0	30.0	10494.0	2050935.0	4000000.0	1.0	2.0	1.23	1.77	1.77	0.08	9.42	0.56	1.2	0.19	11.24	0.43	3.29	2.32	0.62	AAA179.CD3.location-b.X11.Y3.tile.tissue.png	15	1	2000	15	469bacb7f24123bd72e3ba9ca7d51dff	0	0	0	0	0	0	0	0	0	0	0	0	0	/home/dhl_ec/bnelissen/Slides/CD3_manuscript/CD3_slides/AAA179.CD3.location-b/AAA179.CD3.location-b.run1	255	0.7	0.06	0.7	0.06	-8.58771837971	-10.6571529969	1.0813078631	0.488391224609
0.0	2312.0	0.0	259.0	2312.0	4000000.0	0.0	1.0	1.36	2.82	1.76	0.08	9.2	0.56	1.37	0.32	7.95	0.21	3.09	2.29	0.57	AAA179.CD3.location-b.X11.Y4.tile.tissue.png	16	1	2000	16	437989707990010812322c64cec481f5	0	0	0	0	0	0	0	0	0	0	0	0	0	/home/dhl_ec/bnelissen/Slides/CD3_manuscript/CD3_slides/AAA179.CD3.location-b/AAA179.CD3.location-b.run1	255	0.7	0.06	0.7	0.06	0.0	-11.5198873698	3.43427823077	4.39586929117
0.0	1643635.0	0.0	7414.0	1643635.0	4000000.0	0.0	1.0	1.2	1.63	1.79	0.0799999999999	9.61	0.56	1.24	0.22	10.3	0.32	3.22	2.31	0.66	AAA179.CD3.location-b.X12.Y0.tile.tissue.png	17	1	2000	17	27cb361998c994c32042bc9fd8f91769	0	0	0	0	0	0	0	0	0	0	0	0	0	/home/dhl_ec/bnelissen/Slides/CD3_manuscript/CD3_slides/AAA179.CD3.location-b/AAA179.CD3.location-b.run1	255	0.7	0.06	0.7	0.06	-7.59159431716	-11.4457458395	1.39167974333	1.13014062109
149.0	3879122.0	83.0	9157.0	3879122.0	4000000.0	2.0	1.0	1.35	1.62	1.79	0.0699999999999	9.09	0.56	1.2	0.09	13.25	0.55	3.27	2.3	0.65	AAA179.CD3.location-b.X12.Y1.tile.tissue.png	18	1	2000	18	a85f1f345d92b36abb7909ed95868700	0	0	0	0	0	0	0	0	0	0	0	0	0	/home/dhl_ec/bnelissen/Slides/CD3_manuscript/CD3_slides/AAA179.CD3.location-b/AAA179.CD3.location-b.run1	255	0.7	0.06	0.7	0.06	-8.46728536081	-11.6801774103	1.32567350686	0.225445710937
53.0	1018772.0	29.0	9711.0	1018772.0	4000000.0	1.0	2.0	1.14	1.66	1.77	0.08	12.03	0.56	1.25	0.26	10.2	0.37	3.31	2.32	0.9	AAA179.CD3.location-b.X12.Y2.tile.tissue.png	19	1	2000	19	2eec5186c5dc474de8f47fa27fa996a1	0	0	0	0	0	0	0	0	0	0	0	0	0	/home/dhl_ec/bnelissen/Slides/CD3_manuscript/CD3_slides/AAA179.CD3.location-b/AAA179.CD3.location-b.run1	255	0.7	0.06	0.7	0.06	-8.66071532158	-11.4114813158	1.36792855033	1.759727375
0.0	0.0	0.0	0.0	0.0	4000000.0	0.0	0.0	2.03	2.72	1.78	0.0799999999999	7.81	0.47	1.4	0.32	6.66	0.2	3.0	2.29	0.98	AAA179.CD3.location-b.X12.Y3.tile.tissue.png	20	1	2000	20	96c31c921466b11fb920296b6935219d	0	0	0	0	0	0	0	0	0	0	0	0	0	/home/dhl_ec/bnelissen/Slides/CD3_manuscript/CD3_slides/AAA179.CD3.location-b/AAA179.CD3.location-b.run1	255	1.0	0.06	1.0	0.06	0.0	0.0	0.0	6.5992075
0.0	1820465.0	0.0	10702.0	1820465.0	4000000.0	0.0	3.0	3.65	4.1	1.76	0.08	11.79	0.56	1.23	0.21	10.38	0.33	3.21	2.3	1.32	AAA179.CD3.location-b.X13.Y0.tile.tissue.png	21	1	2000	21	65ab786418c4fcccb1d67020efc6672b	0	0	0	0	0	0	0	0	0	0	0	0	0	/home/dhl_ec/bnelissen/Slides/CD3_manuscript/CD3_slides/AAA179.CD3.location-b/AAA179.CD3.location-b.run1	255	0.7	0.06	0.7	0.06	-7.33979613795	-11.411333895	0.853154640246	1.09178880078
0.0	2269103.0	0.0	11969.0	2269103.0	4000000.0	0.0	3.0	3.02	1.92	1.75	0.0699999999999	9.58	0.57	1.21	0.19	10.92	0.35	3.29	2.3	1.1	AAA179.CD3.location-b.X13.Y1.tile.tissue.png	22	1	2000	22	da0b00d9819f9ee12fd6975cac5db9bd	0	0	0	0	0	0	0	0	0	0	0	0	0	/home/dhl_ec/bnelissen/Slides/CD3_manuscript/CD3_slides/AAA179.CD3.location-b/AAA179.CD3.location-b.run1	255	0.7	0.06	0.7	0.06	-7.72793891009	-11.6525484658	0.990868887586	0.511087859375
0.0	0.0	0.0	0.0	0.0	4000000.0	0.0	0.0	2.41	2.49	1.75	0.08	8.74	0.47	1.38	0.32	6.56	0.2	3.01	2.31	0.71	AAA179.CD3.location-b.X13.Y2.tile.tissue.png	23	1	2000	23	ae9efde55ecfb3b3a15aea38c5e1c70c	0	0	0	0	0	0	0	0	0	0	0	0	0	/home/dhl_ec/bnelissen/Slides/CD3_manuscript/CD3_slides/AAA179.CD3.location-b/AAA179.CD3.location-b.run1	255	1.0	0.06	1.0	0.06	0.0	-11.5611286731	0.0	4.44537839521
115.0	213702.0	72.0	7360.0	213702.0	4000000.0	2.0	2.0	2.95	2.52	1.76	0.08	10.56	0.56	1.37	0.31	9.33	0.32	3.17	2.3	1.02	AAA179.CD3.location-b.X14.Y0.tile.tissue.png	24	1	2000	24	d05c1755da62e3fe4bc92208911de698	0	0	0	0	0	0	0	0	0	0	0	0	0	/home/dhl_ec/bnelissen/Slides/CD3_manuscript/CD3_slides/AAA179.CD3.location-b/AAA179.CD3.location-b.run1	255	0.7	0.06	0.7	0.06	-8.82255744124	-11.7987711311	1.75333844011	1.57814373926
64.0	968752.0	35.0	9262.0	968752.0	4000000.0	1.0	2.0	1.35	2.66	1.77	0.0799999999999	9.67	0.56	1.29	0.26	10.03	0.36	3.26	2.29	2.4	AAA179.CD3.location-b.X14.Y1.tile.tissue.png	25	1	2000	25	a9615bf12bc7dffa6e0e8172be66a802	0	0	0	0	0	0	0	0	0	0	0	0	0	/home/dhl_ec/bnelissen/Slides/CD3_manuscript/CD3_slides/AAA179.CD3.location-b/AAA179.CD3.location-b.run1	255	0.7	0.06	0.7	0.06	-9.24734655458	-12.1711726224	4.53435453784	1.96351121094
0.0	0.0	0.0	0.0	0.0	4000000.0	0.0	0.0	2.44	2.23	1.76	0.0799999999999	7.78	0.47	1.43	0.32	6.6	0.2	3.0	2.3	0.96	AAA179.CD3.location-b.X14.Y2.tile.tissue.png	26	1	2000	26	adb281312155e9df432b674a182e74e5	0	0	0	0	0	0	0	0	0	0	0	0	0	/home/dhl_ec/bnelissen/Slides/CD3_manuscript/CD3_slides/AAA179.CD3.location-b/AAA179.CD3.location-b.run1	255	1.0	0.06	1.0	0.06	0.0	0.0	0.0	3.11317375
0.0	778873.0	0.0	14227.0	778873.0	4000000.0	0.0	7.0	2.6	1.88	1.75	0.0799999999999	9.67	0.56	1.28	0.26	9.39	0.26	3.26	2.29	1.09	AAA179.CD3.location-b.X2.Y5.tile.tissue.png	27	1	2000	27	847e786ef2bc08b39ec2909a16aa3382	0	0	0	0	0	0	0	0	0	0	0	0	0	/home/dhl_ec/bnelissen/Slides/CD3_manuscript/CD3_slides/AAA179.CD3.location-b/AAA179.CD3.location-b.run1	255	0.7	0.06	0.7	0.06	-8.98661225057	-11.6285536964	2.98287174468	1.44637567773
953.0	1951818.0	477.0	32829.0	1951818.0	4000000.0	13.0	16.0	2.48	4.1	1.77	0.0699999999999	13.24	0.57	1.23	0.2	11.13	0.43	3.38	2.29	0.66	AAA179.CD3.location-b.X2.Y6.tile.tissue.png	28	1	2000	28	99183e9224327066f01cd255358c09f4	0	0	0	0	0	0	0	0	0	0	0	0	0	/home/dhl_ec/bnelissen/Slides/CD3_manuscript/CD3_slides/AAA179.CD3.location-b/AAA179.CD3.location-b.run1	255	0.7	0.06	0.7	0.06	-9.20548650704	-12.0699255847	1.74976703888	1.82298079688
475.0	1692833.0	248.0	23295.0	1692833.0	4000000.0	6.0	14.0	1.19	1.65	1.78	0.08	9.53	0.57	1.2	0.21	10.88	0.41	3.3	2.33	0.61	AAA179.CD3.location-b.X2.Y7.tile.tissue.png	29	1	2000	29	48e359ee6193ebde84b99ecbd2ab21b8	0	0	0	0	0	0	0	0	0	0	0	0	0	/home/dhl_ec/bnelissen/Slides/CD3_manuscript/CD3_slides/AAA179.CD3.location-b/AAA179.CD3.location-b.run1	255	0.7	0.06	0.7	0.06	-8.88299633398	-11.8391853154	1.24724922596	0.882100667969
0.0	0.0	0.0	0.0	0.0	1536000.0	0.0	0.0	0.83	1.64	0.68	0.04	3.15	0.19	0.53	0.13	2.39	0.0899999999999	1.13	0.88	0.23	AAA179.CD3.location-b.X2.Y8.tile.tissue.png	30	1	2000	30	083920ea9c7be215d93ca5c8be5b28df	0	0	0	0	0	0	0	0	0	0	0	0	0	/home/dhl_ec/bnelissen/Slides/CD3_manuscript/CD3_slides/AAA179.CD3.location-b/AAA179.CD3.location-b.run1	255	1.0	0.06	1.0	0.06	0.0	0.0	0.0	6.13881835937
0.0	0.0	0.0	0.0	0.0	4000000.0	0.0	0.0	2.39	3.48	1.76	0.0799999999999	7.84	0.46	1.42	0.32	6.61	0.2	3.01	2.3	0.56	AAA179.CD3.location-b.X3.Y4.tile.tissue.png	31	1	2000	31	2a738b8b6d7622083b8e6b38932080ed	0	0	0	0	0	0	0	0	0	0	0	0	0	/home/dhl_ec/bnelissen/Slides/CD3_manuscript/CD3_slides/AAA179.CD3.location-b/AAA179.CD3.location-b.run1	255	1.0	0.06	1.0	0.06	0.0	0.0	0.0	3.33428225
494.0	1870487.0	247.0	21462.0	1870487.0	4000000.0	6.0	10.0	3.04	3.35	1.77	0.0699999999999	9.46	0.56	1.21	0.2	11.07	0.43	3.32	2.29	0.61	AAA179.CD3.location-b.X3.Y5.tile.tissue.png	32	1	2000	32	b176db5856fb3d2fd584e9d654b05814	0	0	0	0	0	0	0	0	0	0	0	0	0	/home/dhl_ec/bnelissen/Slides/CD3_manuscript/CD3_slides/AAA179.CD3.location-b/AAA179.CD3.location-b.run1	255	0.7	0.06	0.7	0.06	-9.44415128982	-12.079946823	3.58100519753	1.02315929688
1213.0	1818237.0	504.0	19042.0	1818237.0	4000000.0	11.0	10.0	1.56	2.98	1.77	0.0699999999999	9.59	0.56	1.2	0.21	11.11	0.42	3.31	2.29	0.62	AAA179.CD3.location-b.X3.Y6.tile.tissue.png	33	1	2000	33	e55492571f8588c24d00c863011ad07c	0	0	0	0	0	0	0	0	0	0	0	0	0	/home/dhl_ec/bnelissen/Slides/CD3_manuscript/CD3_slides/AAA179.CD3.location-b/AAA179.CD3.location-b.run1	255	0.7	0.06	0.7	0.06	-9.1880014207	-11.6604423146	2.52012736845	0.664441042969
211.0	1200403.0	124.0	11904.0	1200403.0	4000000.0	3.0	8.0	3.17	2.28	1.73	0.0699999999999	9.65	0.56	1.2	0.25	10.32	0.38	3.19	2.29	0.61	AAA179.CD3.location-b.X3.Y7.tile.tissue.png	34	1	2000	34	6f760a57d23a13b998206665fc8ccbaf	0	0	0	0	0	0	0	0	0	0	0	0	0	/home/dhl_ec/bnelissen/Slides/CD3_manuscript/CD3_slides/AAA179.CD3.location-b/AAA179.CD3.location-b.run1	255	0.7	0.06	0.7	0.06	-8.65679945085	-11.2590597752	1.56405704208	0.802963648438
0.0	0.0	0.0	0.0	0.0	1536000.0	0.0	0.0	1.55	3.04	0.71	0.02	3.12	0.18	0.52	0.12	2.38	0.0799999999999	1.14	0.87	0.24	AAA179.CD3.location-b.X3.Y8.tile.tissue.png	35	1	2000	35	da6d31116277c41e5d0b3c606e508812	0	0	0	0	0	0	0	0	0	0	0	0	0	/home/dhl_ec/bnelissen/Slides/CD3_manuscript/CD3_slides/AAA179.CD3.location-b/AAA179.CD3.location-b.run1	255	1.0	0.06	1.0	0.06	0.0	0.0	0.0	8.309484375
717.0	1789245.0	369.0	20769.0	1789245.0	4000000.0	9.0	10.0	3.75	2.85	1.78	0.0899999999999	9.44	0.56	1.21	0.21	10.95	0.42	3.26	2.29	0.61	AAA179.CD3.location-b.X4.Y5.tile.tissue.png	36	1	2000	36	e828f01e613777a8f1ed1b33437975fc	0	0	0	0	0	0	0	0	0	0	0	0	0	/home/dhl_ec/bnelissen/Slides/CD3_manuscript/CD3_slides/AAA179.CD3.location-b/AAA179.CD3.location-b.run1	255	0.7	0.06	0.7	0.06	-9.26934616685	-11.9164834111	2.96996702803	0.901788171875
0.0	899987.0	0.0	9981.0	899987.0	4000000.0	0.0	3.0	3.08	3.07	1.8	0.0699999999999	11.43	0.57	1.2	0.26	9.53	0.27	3.2	2.29	0.62	AAA179.CD3.location-b.X4.Y6.tile.tissue.png	37	1	2000	37	30020916312e8b0b9b1299de24a8f2d6	0	0	0	0	0	0	0	0	0	0	0	0	0	/home/dhl_ec/bnelissen/Slides/CD3_manuscript/CD3_slides/AAA179.CD3.location-b/AAA179.CD3.location-b.run1	255	0.7	0.06	0.7	0.06	-8.67044161989	-11.3459310687	1.72722845717	0.540425095703
0.0	1042240.0	0.0	10190.0	1042240.0	4000000.0	0.0	5.0	3.61	3.15	1.8	0.0799999999999	11.63	0.56	1.21	0.25	8.86	0.28	3.22	2.31	0.6	AAA179.CD3.location-b.X4.Y7.tile.tissue.png	38	1	2000	38	43452166d1b98634f30d1091d5a5bac3	0	0	0	0	0	0	0	0	0	0	0	0	0	/home/dhl_ec/bnelissen/Slides/CD3_manuscript/CD3_slides/AAA179.CD3.location-b/AAA179.CD3.location-b.run1	255	0.7	0.06	0.7	0.06	0.0	-11.0381105746	2.10364071615	0.831841564453
2048.0	1549517.0	1077.0	12182.0	1549517.0	4000000.0	27.0	1.0	3.22	2.6	1.78	0.0799999999999	9.35	0.57	1.23	0.23	10.76	0.4	3.22	2.31	0.59	AAA179.CD3.location-b.X5.Y5.tile.tissue.png	39	1	2000	39	0b68b5201814786b06657920a75971ec	0	0	0	0	0	0	0	0	0	0	0	0	0	/home/dhl_ec/bnelissen/Slides/CD3_manuscript/CD3_slides/AAA179.CD3.location-b/AAA179.CD3.location-b.run1	255	0.7	0.06	0.7	0.06	-9.31528526427	-11.6039326709	2.75686481177	0.905688820312
0.0	1877370.0	0.0	6882.0	1877370.0	4000000.0	0.0	2.0	2.75	2.51	1.75	0.0599999999999	9.16	0.56	1.2	0.2	10.51	0.33	3.22	2.29	0.62	AAA179.CD3.location-b.X5.Y6.tile.tissue.png	40	1	2000	40	0f11a9422c5f2836bad4e981eeb8423e	0	0	0	0	0	0	0	0	0	0	0	0	0	/home/dhl_ec/bnelissen/Slides/CD3_manuscript/CD3_slides/AAA179.CD3.location-b/AAA179.CD3.location-b.run1	255	0.7	0.06	0.7	0.06	-7.73623898342	-10.7159312555	1.1405007186	0.243335173828
0.0	891614.0	0.0	7653.0	891614.0	4000000.0	0.0	7.0	3.41	2.42	1.76	0.0799999999999	11.49	0.56	1.25	0.27	8.69	0.27	3.18	2.3	0.61	AAA179.CD3.location-b.X5.Y7.tile.tissue.png	41	1	2000	41	d8ebc65769cc385f6a8971a40fb7a305	0	0	0	0	0	0	0	0	0	0	0	0	0	/home/dhl_ec/bnelissen/Slides/CD3_manuscript/CD3_slides/AAA179.CD3.location-b/AAA179.CD3.location-b.run1	255	0.7	0.06	0.7	0.06	0.0	-10.9177702244	1.22977053411	1.45117961328
111.0	673229.0	73.0	13103.0	673229.0	4000000.0	2.0	4.0	2.67	2.05	1.76	0.0799999999999	9.59	0.57	1.25	0.27	9.77	0.35	3.25	2.3	0.58	AAA179.CD3.location-b.X6.Y4.tile.tissue.png	42	1	2000	42	5df428a3b4bd3f8502085e8242731120	0	0	0	0	0	0	0	0	0	0	0	0	0	/home/dhl_ec/bnelissen/Slides/CD3_manuscript/CD3_slides/AAA179.CD3.location-b/AAA179.CD3.location-b.run1	255	0.7	0.06	0.7	0.06	-9.26534147803	-12.1264684282	3.58180317047	1.27117448437
6913.0	1843012.0	2740.0	17907.0	1843012.0	4000000.0	62.0	3.0	2.58	2.62	1.76	0.0700000000002	9.54	0.56	1.2	0.2	11.07	0.43	3.24	2.28	0.6	AAA179.CD3.location-b.X6.Y5.tile.tissue.png	43	1	2000	43	cae16d980ee0bda048b3434638e53839	0	0	0	0	0	0	0	0	0	0	0	0	0	/home/dhl_ec/bnelissen/Slides/CD3_manuscript/CD3_slides/AAA179.CD3.location-b/AAA179.CD3.location-b.run1	255	0.7	0.06	0.7	0.06	-9.63971667862	-12.1689962564	3.07601727753	0.759510429688
1245.0	2533676.0	680.0	8979.0	2533676.0	4000000.0	17.0	2.0	3.22	2.83	1.77	0.0599999999999	9.13	0.56	1.2	0.17	11.78	0.46	3.21	2.29	0.61	AAA179.CD3.location-b.X6.Y6.tile.tissue.png	44	1	2000	44	fa0ce0c45219e9c35061274eef553ee1	0	0	0	0	0	0	0	0	0	0	0	0	0	/home/dhl_ec/bnelissen/Slides/CD3_manuscript/CD3_slides/AAA179.CD3.location-b/AAA179.CD3.location-b.run1	255	0.7	0.06	0.7	0.06	-8.36134628938	-10.8922677982	1.02721468476	0.263526097656
1559.0	357677.0	594.0	4350.0	357677.0	4000000.0	10.0	1.0	3.51	2.21	1.76	0.0799999999999	9.46	0.55	1.33	0.3	9.47	0.33	3.13	2.28	0.57	AAA179.CD3.location-b.X6.Y7.tile.tissue.png	45	1	2000	45	e4f5131ceda5164979557c372e08e3c5	0	0	0	0	0	0	0	0	0	0	0	0	0	/home/dhl_ec/bnelissen/Slides/CD3_manuscript/CD3_slides/AAA179.CD3.location-b/AAA179.CD3.location-b.run1	255	0.7	0.06	0.7	0.06	-8.04738248365	-11.501681115	1.33659859558	1.18852038477
0.0	2449.0	0.0	226.0	2449.0	4000000.0	0.0	1.0	1.0	2.57	1.8	0.0799999999999	9.22	0.56	1.43	0.32	7.96	0.22	3.07	2.17	0.55	AAA179.CD3.location-b.X7.Y3.tile.tissue.png	46	1	2000	46	5e06b07b3ac731c39ba2cb5a90e9d6d1	0	0	0	0	0	0	0	0	0	0	0	0	0	/home/dhl_ec/bnelissen/Slides/CD3_manuscript/CD3_slides/AAA179.CD3.location-b/AAA179.CD3.location-b.run1	255	0.7	0.06	0.7	0.06	0.0	-11.827016873	1.71971180839	0.96062976123
1362.0	295687.0	714.0	6858.0	295687.0	4000000.0	18.0	6.0	3.71	2.84	1.75	0.0799999999999	9.36	0.55	1.27	0.3	9.44	0.33	3.15	2.28	0.6	AAA179.CD3.location-b.X7.Y4.tile.tissue.png	47	1	2000	47	0131ebdde679ffda308d1980ff8899fe	0	0	0	0	0	0	0	0	0	0	0	0	0	/home/dhl_ec/bnelissen/Slides/CD3_manuscript/CD3_slides/AAA179.CD3.location-b/AAA179.CD3.location-b.run1	255	0.7	0.06	0.7	0.06	-9.47206926472	-12.2172223789	2.71507332645	1.20789787891
5910.0	3483141.0	3041.0	24293.0	3483141.0	4000000.0	84.0	4.0	3.14	2.55	1.79	0.0699999999999	9.27	0.57	1.2	0.11	12.92	0.52	3.35	2.29	0.64	AAA179.CD3.location-b.X7.Y5.tile.tissue.png	48	1	2000	48	8fbea934dfd9f263f7c339f10444f9c2	0	0	0	0	0	0	0	0	0	0	0	0	0	/home/dhl_ec/bnelissen/Slides/CD3_manuscript/CD3_slides/AAA179.CD3.location-b/AAA179.CD3.location-b.run1	255	0.7	0.06	0.7	0.06	-9.19148848963	-12.1572673709	2.31317602182	0.45358340625
127.0	1680458.0	66.0	10639.0	1680458.0	4000000.0	2.0	3.0	2.81	2.93	1.77	0.0799999999999	9.53	0.56	1.2	0.21	10.88	0.41	3.14	2.31	1.22	AAA179.CD3.location-b.X7.Y6.tile.tissue.png	49	1	2000	49	2d0ba2fa297ef6ca4f60ac56439fc0ab	0	0	0	0	0	0	0	0	0	0	0	0	0	/home/dhl_ec/bnelissen/Slides/CD3_manuscript/CD3_slides/AAA179.CD3.location-b/AAA179.CD3.location-b.run1	255	0.7	0.06	0.7	0.06	-7.58725090299	-11.2133113773	0.744846875145	0.63289103125
0.0	0.0	0.0	0.0	0.0	4000000.0	0.0	0.0	2.68	3.53	1.76	0.0799999999999	7.86	0.46	1.41	0.31	6.63	0.21	2.99	2.29	1.36	AAA179.CD3.location-b.X8.Y2.tile.tissue.png	50	1	2000	50	168bb8f4e9a9ef0dbb6535b6df432693	0	0	0	0	0	0	0	0	0	0	0	0	0	/home/dhl_ec/bnelissen/Slides/CD3_manuscript/CD3_slides/AAA179.CD3.location-b/AAA179.CD3.location-b.run1	255	1.0	0.06	1.0	0.06	0.0	0.0	0.0	3.1787835
1018.0	674750.0	494.0	12713.0	674750.0	4000000.0	12.0	7.0	2.88	2.82	1.76	0.0799999999999	9.62	0.56	1.28	0.27	9.79	0.35	3.21	2.29	0.72	AAA179.CD3.location-b.X8.Y3.tile.tissue.png	51	1	2000	51	972abb4fabbe03612e8c4a3c1e96f534	0	0	0	0	0	0	0	0	0	0	0	0	0	/home/dhl_ec/bnelissen/Slides/CD3_manuscript/CD3_slides/AAA179.CD3.location-b/AAA179.CD3.location-b.run1	255	0.7	0.06	0.7	0.06	-9.3252772519	-11.7221058651	2.34180835863	1.46548108203
214.0	3491964.0	102.0	13695.0	3491964.0	4000000.0	3.0	2.0	3.1	3.36	1.76	0.0699999999999	9.2	0.56	1.2	0.0999999999999	12.86	0.52	3.3	2.27	0.68	AAA179.CD3.location-b.X8.Y4.tile.tissue.png	52	1	2000	52	1446c760bb0a5d444e1a48551511a533	0	0	0	0	0	0	0	0	0	0	0	0	0	/home/dhl_ec/bnelissen/Slides/CD3_manuscript/CD3_slides/AAA179.CD3.location-b/AAA179.CD3.location-b.run1	255	0.7	0.06	0.7	0.06	-8.76592980872	-11.7428558471	1.24295106819	0.2865014375
2737.0	3697212.0	866.0	19060.0	3697212.0	4000000.0	19.0	3.0	3.94	3.39	1.34	0.0799999999999	8.55	0.38	0.77	0.0799999999999	9.98	0.36	2.28	1.54	0.56	AAA179.CD3.location-b.X8.Y5.tile.tissue.png	53	1	2000	53	40be8be65539e2a8fbb11407a22ddb85	0	0	0	0	0	0	0	0	0	0	0	0	0	/home/dhl_ec/bnelissen/Slides/CD3_manuscript/CD3_slides/AAA179.CD3.location-b/AAA179.CD3.location-b.run1	255	0.7	0.06	0.7	0.06	-8.3277224616	-11.7257891527	0.949953359482	0.2345541875
569.0	338020.0	150.0	6650.0	338020.0	4000000.0	2.0	5.0	3.78	2.06	1.21	0.0599999999999	7.5	0.38	0.83	0.21	7.38	0.23	2.14	1.55	0.39	AAA179.CD3.location-b.X8.Y6.tile.tissue.png	54	1	2000	54	dc43d5aa5bfb1800cc2c71cce932490c	0	0	0	0	0	0	0	0	0	0	0	0	0	/home/dhl_ec/bnelissen/Slides/CD3_manuscript/CD3_slides/AAA179.CD3.location-b/AAA179.CD3.location-b.run1	255	0.7	0.06	0.7	0.06	-9.06809122378	-11.5271369728	1.52658880796	1.56688100391
0.0	0.0	0.0	0.0	0.0	4000000.0	0.0	0.0	2.89	2.96	1.23	0.0699999999999	6.16	0.3	0.9	0.21	4.97	0.13	2.04	1.55	0.46	AAA179.CD3.location-b.X9.Y1.tile.tissue.png	55	1	2000	55	dcb21dbef2ea16ab0f28a362f34a1215	0	0	0	0	0	0	0	0	0	0	0	0	0	/home/dhl_ec/bnelissen/Slides/CD3_manuscript/CD3_slides/AAA179.CD3.location-b/AAA179.CD3.location-b.run1	255	1.0	0.06	1.0	0.06	0.0	0.0	0.0	6.6486545
144.0	1277994.0	84.0	7960.0	1277994.0	4000000.0	2.0	2.0	3.52	2.97	1.2	0.0699999999999	7.55	0.38	0.82	0.17	8.11	0.27	2.22	1.55	0.46	AAA179.CD3.location-b.X9.Y2.tile.tissue.png	56	1	2000	56	ffa75540e3e395a52983c6cf51773b95	0	0	0	0	0	0	0	0	0	0	0	0	0	/home/dhl_ec/bnelissen/Slides/CD3_manuscript/CD3_slides/AAA179.CD3.location-b/AAA179.CD3.location-b.run1	255	0.7	0.06	0.7	0.06	-8.69567140598	-11.2191619004	1.23605461787	0.973935708984
479.0	3700804.0	255.0	8344.0	3700804.0	4000000.0	6.0	1.0	3.12	1.27	1.19	0.0599999999999	9.61	0.57	1.2	0.11	13.14	0.54	3.3	2.31	0.64	AAA179.CD3.location-b.X9.Y3.tile.tissue.png	57	1	2000	57	7b831ae4aa3f9abb4b4073031718c879	0	0	0	0	0	0	0	0	0	0	0	0	0	/home/dhl_ec/bnelissen/Slides/CD3_manuscript/CD3_slides/AAA179.CD3.location-b/AAA179.CD3.location-b.run1	255	0.7	0.06	0.7	0.06	-8.27701678705	-11.402675506	0.726664670124	0.164317570312
120.0	3992014.0	64.0	8036.0	3992014.0	4000000.0	2.0	1.0	3.24	2.22	1.77	0.0599999999999	8.94	0.56	1.19	0.0799999999999	11.2	0.36	2.16	1.53	0.51	AAA179.CD3.location-b.X9.Y4.tile.tissue.png	58	1	2000	58	cbbe3cce8e0d7cb2183aada41563e85b	0	0	0	0	0	0	0	0	0	0	0	0	0	/home/dhl_ec/bnelissen/Slides/CD3_manuscript/CD3_slides/AAA179.CD3.location-b/AAA179.CD3.location-b.run1	255	0.7	0.06	0.7	0.06	-7.97676181164	-11.7670366191	0.513741561564	0.104501405762
0.0	1605313.0	0.0	8834.0	1605313.0	4000000.0	0.0	3.0	2.12	2.41	1.13	0.0600000000002	6.94	0.37	0.75	0.16	7.46	0.2	2.21	1.55	0.45	AAA179.CD3.location-b.X9.Y5.tile.tissue.png	59	1	2000	59	af44f55433414bec1f4ec5b25c514716	0	0	0	0	0	0	0	0	0	0	0	0	0	/home/dhl_ec/bnelissen/Slides/CD3_manuscript/CD3_slides/AAA179.CD3.location-b/AAA179.CD3.location-b.run1	255	0.7	0.06	0.7	0.06	-7.02251118336	-10.8874646577	0.463525473229	0.605201583984
0.0	0.0	0.0	0.0	0.0	4000000.0	0.0	0.0	2.52	1.24	1.12	0.0599999999999	5.47	0.29	0.87	0.21	4.59	0.12	2.03	1.54	0.37	AAA179.CD3.location-b.X9.Y6.tile.tissue.png	60	1	2000	60	56ad25ccfc0c056a492a9aa12538698f	0	0	0	0	0	0	0	0	0	0	0	0	0	/home/dhl_ec/bnelissen/Slides/CD3_manuscript/CD3_slides/AAA179.CD3.location-b/AAA179.CD3.location-b.run1	255	1.0	0.06	1.0	0.06	0.0	0.0	0.0	5.2267855
[truncated: 2 more columns]
