# Supplementary material for: SlideToolkit: An Assistive Toolset for the Histological Quantification of Whole Slide Images
Source: PLoS One. 2014 Nov 5;9(11):e110289. doi: 10.1371/journal.pone.0110289 (PMC4220929; doi:10.1371/journal.pone.0110289)
Supplement: RawData S1 — ICC and BlandAltman plot - measurements and r-script.zip. Measurements of Run1 and Run2, including the code for the calculation of the intraclass correlation coefficient (ICC) and the code for the Bland and Altman plot. (ZIP) [file pone.0110289.s003.zip › cellprofiler.measurements/run1.82efcc4d025a52dadf151110b56a04cf.DefaultOUT_Image.csv]

AreaOccupied_AreaOccupied_DAB_Nuclei	AreaOccupied_AreaOccupied_Tissue	AreaOccupied_Perimeter_DAB_Nuclei	AreaOccupied_Perimeter_Tissue	AreaOccupied_TotalArea_DAB_Nuclei	AreaOccupied_TotalArea_Tissue	Count_DAB_Nuclei	Count_Tissue	ExecutionTime_01LoadImages	ExecutionTime_02ColorToGray	ExecutionTime_03Smooth	ExecutionTime_04ImageMath	ExecutionTime_05IdentifyPrimaryObjects	ExecutionTime_06MeasureImageAreaOccupied	ExecutionTime_07UnmixColors	ExecutionTime_08MaskImage	ExecutionTime_09IdentifyPrimaryObjects	ExecutionTime_10MeasureImageAreaOccupied	ExecutionTime_11OverlayOutlines	ExecutionTime_12OverlayOutlines	ExecutionTime_13SaveImages	FileName_Original	Group_Index	Group_Number	Height_Original	ImageNumber	MD5Digest_Original	ModuleError_01LoadImages	ModuleError_02ColorToGray	ModuleError_03Smooth	ModuleError_04ImageMath	ModuleError_05IdentifyPrimaryObjects	ModuleError_06MeasureImageAreaOccupied	ModuleError_07UnmixColors	ModuleError_08MaskImage	ModuleError_09IdentifyPrimaryObjects	ModuleError_10MeasureImageAreaOccupied	ModuleError_11OverlayOutlines	ModuleError_12OverlayOutlines	ModuleError_13SaveImages	PathName_Original	Scaling_Original	Threshold_FinalThreshold_DAB_Nuclei	Threshold_FinalThreshold_Tissue	Threshold_OrigThreshold_DAB_Nuclei	Threshold_OrigThreshold_Tissue	Threshold_SumOfEntropies_DAB_Nuclei	Threshold_SumOfEntropies_Tissue	Threshold_WeightedVariance_DAB_Nuclei	Threshold_WeightedVariance_Tissue
0.0	2054.0	0.0	228.0	2054.0	4000000.0	0.0	1.0	3.96	2.82	1.16	0.06	6.61	0.57	1.25	0.32	9.5	0.24	3.33	2.43	1.48	AAA418.CD3.X0.Y10.tile.tissue.png	1	1	2000	1	fdd047e641425fab0f0efeddf69e2123	0	0	0	0	0	0	0	0	0	0	0	0	0	/home/dhl_ec/bnelissen/Slides/CD3_manuscript/CD3_slides/AAA418.CD3/AAA418.CD3.run1	255	0.7	0.06	0.7	0.06	-9.08725655627	-11.5238688138	7.22495594801	3.13961580414
1525.0	422019.0	787.0	9912.0	422019.0	4000000.0	19.0	8.0	3.83	2.32	1.55	0.05	6.64	0.57	1.24	0.3	9.62	0.34	3.4	2.32	0.95	AAA418.CD3.X0.Y11.tile.tissue.png	2	1	2000	2	a1f62499058d1b5ad91602bba58c3757	0	0	0	0	0	0	0	0	0	0	0	0	0	/home/dhl_ec/bnelissen/Slides/CD3_manuscript/CD3_slides/AAA418.CD3/AAA418.CD3.run1	255	0.7	0.06	0.7	0.06	-9.97847350628	-12.1061936099	4.28393588997	2.12931304688
161.0	93888.0	77.0	3294.0	93888.0	4000000.0	2.0	6.0	2.74	2.71	1.17	0.06	6.48	0.38	0.76	0.22	6.57	0.32	3.28	2.31	0.69	AAA418.CD3.X0.Y12.tile.tissue.png	3	1	2000	3	fcf4a2f689aebb15c1d5a424ecd07f82	0	0	0	0	0	0	0	0	0	0	0	0	0	/home/dhl_ec/bnelissen/Slides/CD3_manuscript/CD3_slides/AAA418.CD3/AAA418.CD3.run1	255	0.7	0.06	0.7	0.06	-7.95971955029	-11.0818829572	0.278119309688	1.91457904932
0.0	357086.0	0.0	8592.0	357086.0	4000000.0	0.0	8.0	4.15	2.25	1.17	0.08	12.89	0.56	1.2	0.3	8.09	0.24	3.24	2.35	0.66	AAA418.CD3.X0.Y13.tile.tissue.png	4	1	2000	4	0ad82814cd4f9dda324dfbe03bcfea10	0	0	0	0	0	0	0	0	0	0	0	0	0	/home/dhl_ec/bnelissen/Slides/CD3_manuscript/CD3_slides/AAA418.CD3/AAA418.CD3.run1	255	0.7	0.06	0.7	0.06	0.0	-11.4197259293	0.364708842898	1.00945564648
144.0	11021.0	62.0	1129.0	11021.0	4000000.0	1.0	4.0	2.25	1.4	1.16	0.05	6.5	0.64	1.31	0.35	9.68	0.31	3.44	2.54	0.74	AAA418.CD3.X0.Y14.tile.tissue.png	5	1	2000	5	2f8205922bc0dea600dfb2411c7d2a31	0	0	0	0	0	0	0	0	0	0	0	0	0	/home/dhl_ec/bnelissen/Slides/CD3_manuscript/CD3_slides/AAA418.CD3/AAA418.CD3.run1	255	0.7	0.06	0.7	0.06	-8.87447161154	-11.3931006285	2.60595209285	3.62151582825
0.0	1527.0	0.0	176.0	1527.0	4000000.0	0.0	1.0	1.28	1.37	1.14	0.06	6.55	0.38	0.85	0.22	5.7	0.14	2.06	1.53	0.7	AAA418.CD3.X0.Y8.tile.tissue.png	6	1	2000	6	3af45e1db75f476c093a41d6214bdeae	0	0	0	0	0	0	0	0	0	0	0	0	0	/home/dhl_ec/bnelissen/Slides/CD3_manuscript/CD3_slides/AAA418.CD3/AAA418.CD3.run1	255	0.7	0.06	0.7	0.06	0.0	-11.4854631603	0.402803332336	8.92679253752
0.0	15989.0	0.0	786.0	15989.0	4000000.0	0.0	2.0	2.59	2.04	1.14	0.05	6.54	0.56	1.25	0.35	8.42	0.24	3.43	2.35	0.65	AAA418.CD3.X0.Y9.tile.tissue.png	7	1	2000	7	cac2bce081ec23a1df61f865edec34d3	0	0	0	0	0	0	0	0	0	0	0	0	0	/home/dhl_ec/bnelissen/Slides/CD3_manuscript/CD3_slides/AAA418.CD3/AAA418.CD3.run1	255	0.7	0.06	0.7	0.06	0.0	-10.3151441807	1.02767833061	2.25530696051
0.0	2853388.0	0.0	9897.0	2853388.0	4000000.0	0.0	1.0	3.13	2.26	1.16	0.05	6.8	0.37	0.76	0.1	8.29	0.4	3.45	2.33	0.73	AAA418.CD3.X1.Y10.tile.tissue.png	8	1	2000	8	543d996239cd36d4ba59cddde6c6ad7b	0	0	0	0	0	0	0	0	0	0	0	0	0	/home/dhl_ec/bnelissen/Slides/CD3_manuscript/CD3_slides/AAA418.CD3/AAA418.CD3.run1	255	0.7	0.06	0.7	0.06	-8.73096455688	-11.4392803016	3.48856774898	0.222945375
2559.0	3912414.0	1284.0	11665.0	3912414.0	4000000.0	33.0	1.0	2.98	1.99	1.13	0.04	7.63	0.58	1.2	0.08	13.8	0.62	3.73	2.57	0.78	AAA418.CD3.X1.Y11.tile.tissue.png	9	1	2000	9	0649c62e961fae3d8d32f5cc9b7fb459	0	0	0	0	0	0	0	0	0	0	0	0	0	/home/dhl_ec/bnelissen/Slides/CD3_manuscript/CD3_slides/AAA418.CD3/AAA418.CD3.run1	255	0.7	0.06	0.7	0.06	-9.47595413789	-11.3226738503	2.94347126812	0.227067269531
5104.0	1813184.0	2719.0	10648.0	1813184.0	4000000.0	66.0	6.0	2.39	1.13	1.83	0.07	10.57	0.58	1.22	0.21	11.15	0.41	3.29	2.33	0.68	AAA418.CD3.X1.Y12.tile.tissue.png	10	1	2000	10	d6c4319020b8726f4d6664a076b9eb91	0	0	0	0	0	0	0	0	0	0	0	0	0	/home/dhl_ec/bnelissen/Slides/CD3_manuscript/CD3_slides/AAA418.CD3/AAA418.CD3.run1	255	0.7	0.06	0.7	0.06	-9.58701757989	-11.9544004751	3.22424531506	0.340849859375
63.0	250709.0	33.0	8453.0	250709.0	4000000.0	1.0	15.0	3.96	2.02	1.78	0.07	9.43	0.56	1.22	0.34	9.94	0.33	3.78	2.61	0.6	AAA418.CD3.X1.Y13.tile.tissue.png	11	1	2000	11	d3a4be21f998ca58d4cc3080af98ecd2	0	0	0	0	0	0	0	0	0	0	0	0	0	/home/dhl_ec/bnelissen/Slides/CD3_manuscript/CD3_slides/AAA418.CD3/AAA418.CD3.run1	255	0.7	0.06	0.7	0.06	-7.51544502948	-11.0100299705	0.406588164086	0.220744509766
1418.0	92088.0	480.0	2980.0	92088.0	4000000.0	8.0	6.0	1.27	1.32	1.13	0.06	6.76	0.36	1.22	0.32	9.26	0.31	3.16	2.3	0.6	AAA418.CD3.X1.Y14.tile.tissue.png	12	1	2000	12	a8b7c90ad80fe1c5ff328dbaf64640de	0	0	0	0	0	0	0	0	0	0	0	0	0	/home/dhl_ec/bnelissen/Slides/CD3_manuscript/CD3_slides/AAA418.CD3/AAA418.CD3.run1	255	0.7	0.06	0.7	0.06	-8.98765951137	-11.4671712494	1.39160506794	1.10072122266
0.0	11789.0	0.0	548.0	11789.0	4000000.0	0.0	1.0	3.05	1.4	1.49	0.06	8.56	0.37	0.88	0.21	5.61	0.14	2.07	1.52	0.37	AAA418.CD3.X1.Y6.tile.tissue.png	13	1	2000	13	8c3468f2c32d36314418d0908b5977fb	0	0	0	0	0	0	0	0	0	0	0	0	0	/home/dhl_ec/bnelissen/Slides/CD3_manuscript/CD3_slides/AAA418.CD3/AAA418.CD3.run1	255	0.7	0.06	0.7	0.06	0.0	-11.7977638109	0.143013587464	4.76139349484
0.0	6659.0	0.0	743.0	6659.0	4000000.0	0.0	3.0	2.28	1.11	1.4	0.06	7.58	0.56	1.22	0.32	6.12	0.22	2.04	1.5	0.47	AAA418.CD3.X1.Y7.tile.tissue.png	14	1	2000	14	ff598988c8fd4a013f879ef64f6f6c2f	0	0	0	0	0	0	0	0	0	0	0	0	0	/home/dhl_ec/bnelissen/Slides/CD3_manuscript/CD3_slides/AAA418.CD3/AAA418.CD3.run1	255	0.7	0.06	0.7	0.06	-9.5815384653	-11.6972368401	4.41129512324	4.11354806238
0.0	16897.0	0.0	1012.0	16897.0	4000000.0	0.0	2.0	2.98	2.66	1.78	0.08	7.3	0.56	1.19	0.32	7.89	0.22	3.15	2.34	0.6	AAA418.CD3.X1.Y8.tile.tissue.png	15	1	2000	15	dd4302d87d384a2b1e525661584fd67a	0	0	0	0	0	0	0	0	0	0	0	0	0	/home/dhl_ec/bnelissen/Slides/CD3_manuscript/CD3_slides/AAA418.CD3/AAA418.CD3.run1	255	0.7	0.06	0.7	0.06	0.0	-10.0265736169	0.128988737946	0.148242536865
0.0	460378.0	0.0	4626.0	460378.0	4000000.0	0.0	2.0	1.15	1.83	1.13	0.07	9.83	0.6	1.27	0.29	9.14	0.15	2.2	1.52	0.72	AAA418.CD3.X1.Y9.tile.tissue.png	16	1	2000	16	faaab1af5fa4db0937af773b5640a41a	0	0	0	0	0	0	0	0	0	0	0	0	0	/home/dhl_ec/bnelissen/Slides/CD3_manuscript/CD3_slides/AAA418.CD3/AAA418.CD3.run1	255	0.7	0.06	0.7	0.06	-9.03820258822	-11.1406658615	3.89202694802	0.157578626953
10652.0	3144039.0	5482.0	18901.0	3144039.0	4000000.0	140.0	5.0	4.08	2.05	1.15	0.04	6.81	0.38	0.75	0.09	9.05	0.34	2.2	2.32	0.7	AAA418.CD3.X10.Y10.tile.tissue.png	17	1	2000	17	457062ef83bdeda1a8140dffbddceaf4	0	0	0	0	0	0	0	0	0	0	0	0	0	/home/dhl_ec/bnelissen/Slides/CD3_manuscript/CD3_slides/AAA418.CD3/AAA418.CD3.run1	255	0.7	0.06	0.7	0.06	-9.57788230239	-12.354859576	3.2895981765	0.287863675781
5486.0	3913913.0	2798.0	11646.0	3913913.0	4000000.0	71.0	1.0	2.7	1.5	1.19	0.05	7.31	0.36	0.73	0.0599999999999	9.34	0.36	2.19	1.53	0.46	AAA418.CD3.X10.Y11.tile.tissue.png	18	1	2000	18	b98012c7ea6c9412b01f12ddc24b4736	0	0	0	0	0	0	0	0	0	0	0	0	0	/home/dhl_ec/bnelissen/Slides/CD3_manuscript/CD3_slides/AAA418.CD3/AAA418.CD3.run1	255	0.7	0.06	0.7	0.06	-9.35441924258	-12.0596090218	2.59087744423	0.239267054688
13976.0	2878524.0	6612.0	10261.0	2878524.0	4000000.0	150.0	1.0	2.96	1.8	1.19	0.05	6.75	0.38	0.76	0.1	8.95	0.32	2.18	1.53	0.44	AAA418.CD3.X10.Y12.tile.tissue.png	19	1	2000	19	34348db4d33247bff9484935d50ff4fa	0	0	0	0	0	0	0	0	0	0	0	0	0	/home/dhl_ec/bnelissen/Slides/CD3_manuscript/CD3_slides/AAA418.CD3/AAA418.CD3.run1	255	0.7	0.06	0.7	0.06	-9.63409050163	-12.1004707758	3.53766814498	0.312591957031
155.0	45975.0	90.0	2746.0	45975.0	4000000.0	2.0	4.0	1.24	1.3	1.16	0.0700000000001	8.07	0.36	0.72	0.21	6.45	0.21	2.09	1.53	0.55	AAA418.CD3.X10.Y13.tile.tissue.png	20	1	2000	20	aaea6fff9d65a6cddd274323c144ef2d	0	0	0	0	0	0	0	0	0	0	0	0	0	/home/dhl_ec/bnelissen/Slides/CD3_manuscript/CD3_slides/AAA418.CD3/AAA418.CD3.run1	255	0.7	0.06	0.7	0.06	-9.6373385701	-12.6628319826	2.71216492784	0.0482966784668
0.0	0.0	0.0	0.0	0.0	4000000.0	0.0	0.0	2.69	2.62	1.23	0.04	6.19	0.29	0.74	0.22	4.53	0.23	3.39	2.36	0.58	AAA418.CD3.X10.Y14.tile.tissue.png	21	1	2000	21	7cd06947fc6b5a42b4bcfcbe11056d90	0	0	0	0	0	0	0	0	0	0	0	0	0	/home/dhl_ec/bnelissen/Slides/CD3_manuscript/CD3_slides/AAA418.CD3/AAA418.CD3.run1	255	1.0	0.06	1.0	0.06	0.0	-12.418563846	0.0	0.0627818186493
477.0	11960.0	180.0	1103.0	11960.0	4000000.0	2.0	4.0	1.76	1.95	1.94	0.09	10.77	0.56	1.21	0.32	8.93	0.31	3.1	2.31	0.57	AAA418.CD3.X10.Y2.tile.tissue.png	22	1	2000	22	7c72435e8c29cfb16fc603fbb50eea1a	0	0	0	0	0	0	0	0	0	0	0	0	0	/home/dhl_ec/bnelissen/Slides/CD3_manuscript/CD3_slides/AAA418.CD3/AAA418.CD3.run1	255	0.7	0.06	0.7	0.06	-9.81016800711	-11.2195844356	3.02656450327	1.14732972803
381.0	8592.0	113.0	604.0	8592.0	4000000.0	2.0	2.0	1.22	1.37	1.19	0.0500000000001	6.53	0.36	0.72	0.21	6.42	0.21	2.04	1.53	0.54	AAA418.CD3.X10.Y3.tile.tissue.png	23	1	2000	23	a66fd5233fea6b3b8727feaea0e12b2b	0	0	0	0	0	0	0	0	0	0	0	0	0	/home/dhl_ec/bnelissen/Slides/CD3_manuscript/CD3_slides/AAA418.CD3/AAA418.CD3.run1	255	0.7	0.06	0.7	0.06	-9.63601433652	-12.3772761986	5.2342426051	0.174876113281
18784.0	1245004.0	9363.0	6512.0	1245004.0	4000000.0	221.0	2.0	1.59	2.11	1.19	0.0400000000001	6.8	0.36	0.73	0.16	7.52	0.26	2.14	1.53	0.61	AAA418.CD3.X10.Y4.tile.tissue.png	24	1	2000	24	f30d63f8d7e75eafeb78a83c03e84384	0	0	0	0	0	0	0	0	0	0	0	0	0	/home/dhl_ec/bnelissen/Slides/CD3_manuscript/CD3_slides/AAA418.CD3/AAA418.CD3.run1	255	0.7	0.06	0.7	0.06	-9.59964125164	-11.1983323245	3.56492417022	0.210907578125
33451.0	3971866.0	17147.0	8621.0	3971866.0	4000000.0	427.0	1.0	2.16	1.56	1.14	0.0500000000001	6.42	0.56	1.21	0.0799999999999	9.85	0.37	2.17	1.53	0.75	AAA418.CD3.X10.Y5.tile.tissue.png	25	1	2000	25	45c278810aec6c961b01ac48eebf8a02	0	0	0	0	0	0	0	0	0	0	0	0	0	/home/dhl_ec/bnelissen/Slides/CD3_manuscript/CD3_slides/AAA418.CD3/AAA418.CD3.run1	255	0.7	0.0685034183654	0.7	0.0685034183654	-9.39850401307	-11.9194613456	2.31493687418	0.129961426758
27770.0	3991779.0	15110.0	8710.0	3991779.0	4000000.0	401.0	1.0	3.2	1.89	1.11	0.04	6.46	0.37	0.74	0.0599999999999	9.74	0.37	2.17	1.52	0.45	AAA418.CD3.X10.Y6.tile.tissue.png	26	1	2000	26	2b122492a950943c13953e500fa86984	0	0	0	0	0	0	0	0	0	0	0	0	0	/home/dhl_ec/bnelissen/Slides/CD3_manuscript/CD3_slides/AAA418.CD3/AAA418.CD3.run1	255	0.7	0.0670579280909	0.7	0.0670579280909	-9.30149079221	-11.5046341459	2.14888209059	0.159972166016
3814.0	3726432.0	2161.0	17605.0	3726432.0	4000000.0	62.0	3.0	3.77	3.29	1.21	0.04	7.07	0.37	0.73	0.0700000000001	9.34	0.54	3.55	2.55	0.69	AAA418.CD3.X10.Y7.tile.tissue.png	27	1	2000	27	b5b4b02151fc125e467e002d13477a39	0	0	0	0	0	0	0	0	0	0	0	0	0	/home/dhl_ec/bnelissen/Slides/CD3_manuscript/CD3_slides/AAA418.CD3/AAA418.CD3.run1	255	0.7	0.06	0.7	0.06	-9.12474507782	-12.0950737434	2.70421150346	0.237007386719
1885.0	3844399.0	1088.0	14652.0	3844399.0	4000000.0	28.0	2.0	3.13	1.58	1.77	0.0700000000001	9.76	0.57	1.2	0.0899999999999	13.69	0.59	3.54	2.41	0.63	AAA418.CD3.X10.Y8.tile.tissue.png	28	1	2000	28	69a0fecf5391bf43d8de62a56e7f941b	0	0	0	0	0	0	0	0	0	0	0	0	0	/home/dhl_ec/bnelissen/Slides/CD3_manuscript/CD3_slides/AAA418.CD3/AAA418.CD3.run1	255	0.7	0.06	0.7	0.06	-9.17668337342	-12.1509455246	2.76705845839	0.217493554688
2179.0	3753054.0	1113.0	18376.0	3753054.0	4000000.0	28.0	6.0	2.83	1.96	1.11	0.0700000000001	11.43	0.56	1.19	0.0999999999999	13.08	0.37	2.23	1.53	0.63	AAA418.CD3.X10.Y9.tile.tissue.png	29	1	2000	29	75ff8e764073880d3e9cf7278fe754bf	0	0	0	0	0	0	0	0	0	0	0	0	0	/home/dhl_ec/bnelissen/Slides/CD3_manuscript/CD3_slides/AAA418.CD3/AAA418.CD3.run1	255	0.7	0.06	0.7	0.06	-9.080508086	-11.9977981606	2.07926403708	0.193074708984
1388.0	3418106.0	743.0	23176.0	3418106.0	4000000.0	20.0	6.0	2.8	1.89	1.41	0.05	6.72	0.38	0.74	0.0799999999999	8.99	0.34	2.25	1.53	0.62	AAA418.CD3.X11.Y10.tile.tissue.png	30	1	2000	30	8eaff5e1051217f389baf7fe14bb45d3	0	0	0	0	0	0	0	0	0	0	0	0	0	/home/dhl_ec/bnelissen/Slides/CD3_manuscript/CD3_slides/AAA418.CD3/AAA418.CD3.run1	255	0.7	0.0649966317707	0.7	0.0649966317707	-8.8351916422	-11.7257760837	2.05245078878	0.217623195312
8209.0	3723653.0	4150.0	16655.0	3723653.0	4000000.0	101.0	3.0	3.62	3.47	1.16	0.0700000000001	11.35	0.63	1.34	0.11	13.64	0.6	3.47	2.41	1.14	AAA418.CD3.X11.Y11.tile.tissue.png	31	1	2000	31	3dfc1f65d8a956a0b15a76113616d3e0	0	0	0	0	0	0	0	0	0	0	0	0	0	/home/dhl_ec/bnelissen/Slides/CD3_manuscript/CD3_slides/AAA418.CD3/AAA418.CD3.run1	255	0.7	0.06	0.7	0.06	-9.48520781615	-12.3610896101	2.98643327768	0.295422054687
1668.0	853922.0	857.0	7952.0	853922.0	4000000.0	20.0	8.0	1.88	2.13	1.14	0.04	6.79	0.36	0.73	0.18	7.09	0.41	3.4	1.78	1.5	AAA418.CD3.X11.Y12.tile.tissue.png	32	1	2000	32	d5166bdf295e6d6bd52275432ebc9b15	0	0	0	0	0	0	0	0	0	0	0	0	0	/home/dhl_ec/bnelissen/Slides/CD3_manuscript/CD3_slides/AAA418.CD3/AAA418.CD3.run1	255	0.7	0.06	0.7	0.06	-9.40810947883	-12.3781997909	3.42625742872	0.146044582031
163.0	6813.0	70.0	614.0	6813.0	4000000.0	2.0	2.0	1.68	2.94	1.13	0.04	6.49	0.36	0.72	0.21	6.38	0.32	3.13	2.38	0.97	AAA418.CD3.X11.Y13.tile.tissue.png	33	1	2000	33	95fb889fe1f10582b6b532f0ac85d7b7	0	0	0	0	0	0	0	0	0	0	0	0	0	/home/dhl_ec/bnelissen/Slides/CD3_manuscript/CD3_slides/AAA418.CD3/AAA418.CD3.run1	255	0.7	0.06	0.7	0.06	-8.7611678835	-12.1682918286	1.93634190914	0.0459152935791
0.0	4344.0	0.0	433.0	4344.0	4000000.0	0.0	2.0	1.97	3.46	1.14	0.0500000000001	6.35	0.35	0.71	0.22	5.55	0.13	2.07	1.53	0.98	AAA418.CD3.X11.Y14.tile.tissue.png	34	1	2000	34	18beb9125d437e4402a31adf9a1a2365	0	0	0	0	0	0	0	0	0	0	0	0	0	/home/dhl_ec/bnelissen/Slides/CD3_manuscript/CD3_slides/AAA418.CD3/AAA418.CD3.run1	255	0.7	0.06	0.7	0.06	0.0	-12.5846721607	2.10408326319	0.0425414981842
0.0	1996.0	0.0	210.0	1996.0	4000000.0	0.0	1.0	3.21	2.06	1.77	0.0799999999999	10.5	0.63	1.42	0.33	8.66	0.24	3.32	1.6	0.99	AAA418.CD3.X11.Y2.tile.tissue.png	35	1	2000	35	416abe29b44d76822d0a69931ba7d12b	0	0	0	0	0	0	0	0	0	0	0	0	0	/home/dhl_ec/bnelissen/Slides/CD3_manuscript/CD3_slides/AAA418.CD3/AAA418.CD3.run1	255	0.7	0.06	0.7	0.06	0.0	-11.3803577929	2.12320245961	7.11236918172
0.0	10359.0	0.0	1222.0	10359.0	4000000.0	0.0	3.0	3.22	2.61	1.13	0.0699999999999	10.46	0.58	1.22	0.35	7.85	0.22	3.29	2.6	1.03	AAA418.CD3.X11.Y3.tile.tissue.png	36	1	2000	36	68ae1831dd3f4299bb66c791efdc4c73	0	0	0	0	0	0	0	0	0	0	0	0	0	/home/dhl_ec/bnelissen/Slides/CD3_manuscript/CD3_slides/AAA418.CD3/AAA418.CD3.run1	255	0.7	0.06	0.7	0.06	0.0	-12.1180540234	3.64844805845	0.0994844294434
0.0	0.0	0.0	0.0	0.0	4000000.0	0.0	0.0	2.25	3.37	1.17	0.05	6.14	0.29	0.72	0.21	4.51	0.13	1.98	1.53	0.73	AAA418.CD3.X11.Y4.tile.tissue.png	37	1	2000	37	bfd10a4d3647f3f743db8fb1f8a7390d	0	0	0	0	0	0	0	0	0	0	0	0	0	/home/dhl_ec/bnelissen/Slides/CD3_manuscript/CD3_slides/AAA418.CD3/AAA418.CD3.run1	255	1.0	0.06	1.0	0.06	0.0	-11.1185010789	0.0	0.18632931851
40276.0	2353118.0	20068.0	8206.0	2353118.0	4000000.0	476.0	1.0	2.7	2.4	1.24	0.05	6.51	0.57	1.2	0.18	10.35	0.47	3.31	2.37	0.65	AAA418.CD3.X11.Y5.tile.tissue.png	38	1	2000	38	b52aefa5030cb11b5cac360dab691509	0	0	0	0	0	0	0	0	0	0	0	0	0	/home/dhl_ec/bnelissen/Slides/CD3_manuscript/CD3_slides/AAA418.CD3/AAA418.CD3.run1	255	0.7	0.06	0.7	0.06	-9.60444453561	-11.2417512562	3.10208251942	0.215331492188
30759.0	3991966.0	16347.0	8767.0	3991966.0	4000000.0	421.0	1.0	3.65	1.92	1.57	0.0699999999999	8.88	0.37	0.73	0.0599999999999	9.57	0.58	2.8	1.53	0.66	AAA418.CD3.X11.Y6.tile.tissue.png	39	1	2000	39	7eb24ae69fb758290c57f484fee26d4a	0	0	0	0	0	0	0	0	0	0	0	0	0	/home/dhl_ec/bnelissen/Slides/CD3_manuscript/CD3_slides/AAA418.CD3/AAA418.CD3.run1	255	0.7	0.0679438081571	0.7	0.0679438081571	-9.16597663631	-11.9695702031	1.75745363209	0.101827946167
25330.0	3998332.0	14056.0	8192.0	3998332.0	4000000.0	378.0	1.0	2.46	2.19	1.76	0.0700000000002	7.87	0.52	0.72	0.05	9.49	0.37	2.1	1.49	0.44	AAA418.CD3.X11.Y7.tile.tissue.png	40	1	2000	40	9f64c23f5f305007ab33ae8b1a4c7ac3	0	0	0	0	0	0	0	0	0	0	0	0	0	/home/dhl_ec/bnelissen/Slides/CD3_manuscript/CD3_slides/AAA418.CD3/AAA418.CD3.run1	255	0.7	0.06	0.7	0.06	-9.23081913916	-11.5300103697	2.09544776954	0.158550982422
2433.0	3898669.0	1395.0	11115.0	3898669.0	4000000.0	38.0	2.0	3.71	1.66	1.76	0.0800000000002	7.28	0.35	0.71	0.0599999999999	10.26	0.56	3.33	2.3	0.65	AAA418.CD3.X11.Y8.tile.tissue.png	41	1	2000	41	d2f7c3951d32581a1ac5539ce4ca23c7	0	0	0	0	0	0	0	0	0	0	0	0	0	/home/dhl_ec/bnelissen/Slides/CD3_manuscript/CD3_slides/AAA418.CD3/AAA418.CD3.run1	255	0.7	0.0602692122405	0.7	0.0602692122405	-9.09824690721	-11.8236187173	2.56094230818	0.203743025391
1808.0	3914792.0	1009.0	12881.0	3914792.0	4000000.0	27.0	4.0	1.44	2.52	1.77	0.0699999999999	10.98	0.55	1.2	0.0899999999999	13.26	0.54	3.58	2.43	0.65	AAA418.CD3.X11.Y9.tile.tissue.png	42	1	2000	42	7e8f284a61d2c03aaad3f263a1ca678e	0	0	0	0	0	0	0	0	0	0	0	0	0	/home/dhl_ec/bnelissen/Slides/CD3_manuscript/CD3_slides/AAA418.CD3/AAA418.CD3.run1	255	0.7	0.0629863894498	0.7	0.0629863894498	-8.89513779557	-11.497954022	1.77920729699	0.147692501953
14320.0	3519395.0	7124.0	18243.0	3519395.0	4000000.0	179.0	3.0	3.78	1.48	1.77	0.0699999999999	10.48	0.36	0.74	0.0700000000002	9.26	0.35	2.21	2.31	0.65	AAA418.CD3.X12.Y10.tile.tissue.png	43	1	2000	43	4def4a567de8f74e1617d8851d709345	0	0	0	0	0	0	0	0	0	0	0	0	0	/home/dhl_ec/bnelissen/Slides/CD3_manuscript/CD3_slides/AAA418.CD3/AAA418.CD3.run1	255	0.7	0.06	0.7	0.06	-9.58641418736	-12.3216376692	2.80337139987	0.266325375
6672.0	1697886.0	3370.0	14296.0	1697886.0	4000000.0	85.0	4.0	3.36	2.99	1.2	0.0699999999999	9.96	0.57	1.2	0.22	11.08	0.42	3.35	2.32	0.61	AAA418.CD3.X12.Y11.tile.tissue.png	44	1	2000	44	56298873364d1f5262ccb1f45320e524	0	0	0	0	0	0	0	0	0	0	0	0	0	/home/dhl_ec/bnelissen/Slides/CD3_manuscript/CD3_slides/AAA418.CD3/AAA418.CD3.run1	255	0.7	0.06	0.7	0.06	-9.76010154878	-12.2668837779	3.37293754601	0.191270378906
0.0	1750.0	0.0	228.0	1750.0	4000000.0	0.0	1.0	3.31	2.71	1.64	0.0700000000002	10.01	0.56	1.2	0.32	8.2	0.18	2.09	1.53	0.43	AAA418.CD3.X12.Y12.tile.tissue.png	45	1	2000	45	dee63b44fe78257105435b5888720a54	0	0	0	0	0	0	0	0	0	0	0	0	0	/home/dhl_ec/bnelissen/Slides/CD3_manuscript/CD3_slides/AAA418.CD3/AAA418.CD3.run1	255	0.7	0.06	0.7	0.06	0.0	-12.3285793293	0.146668125698	0.0461712665253
0.0	8460.0	0.0	712.0	8460.0	4000000.0	0.0	3.0	2.76	2.21	1.11	0.05	6.3	0.35	0.72	0.21	5.47	0.22	3.14	2.31	0.59	AAA418.CD3.X12.Y13.tile.tissue.png	46	1	2000	46	805f6c0f7902641900eaf4fdd41752e9	0	0	0	0	0	0	0	0	0	0	0	0	0	/home/dhl_ec/bnelissen/Slides/CD3_manuscript/CD3_slides/AAA418.CD3/AAA418.CD3.run1	255	0.7	0.06	0.7	0.06	0.0	-12.8175874535	2.627324819	0.0585830964355
0.0	0.0	0.0	0.0	0.0	4000000.0	0.0	0.0	3.55	1.55	1.6	0.0699999999999	7.05	0.29	0.71	0.21	4.38	0.12	1.97	2.29	0.49	AAA418.CD3.X12.Y14.tile.tissue.png	47	1	2000	47	c498c40b871d7e40c49688ed7482091d	0	0	0	0	0	0	0	0	0	0	0	0	0	/home/dhl_ec/bnelissen/Slides/CD3_manuscript/CD3_slides/AAA418.CD3/AAA418.CD3.run1	255	1.0	0.06	1.0	0.06	0.0	-12.3521442047	0.0	0.051978399292
0.0	0.0	0.0	0.0	0.0	4000000.0	0.0	0.0	2.98	2.34	1.76	0.0800000000002	8.47	0.48	1.4	0.34	6.61	0.2	3.13	2.53	0.55	AAA418.CD3.X12.Y2.tile.tissue.png	48	1	2000	48	0f96769b11e1e83dc057b77db72fae4f	0	0	0	0	0	0	0	0	0	0	0	0	0	/home/dhl_ec/bnelissen/Slides/CD3_manuscript/CD3_slides/AAA418.CD3/AAA418.CD3.run1	255	1.0	0.06	1.0	0.06	0.0	-11.538951107	0.0	7.21218031859
0.0	0.0	0.0	0.0	0.0	4000000.0	0.0	0.0	1.13	1.93	1.12	0.05	6.06	0.29	0.74	0.22	4.49	0.12	2.03	1.52	0.57	AAA418.CD3.X12.Y3.tile.tissue.png	49	1	2000	49	7e81c90023801837bafcc09d2d3a6561	0	0	0	0	0	0	0	0	0	0	0	0	0	/home/dhl_ec/bnelissen/Slides/CD3_manuscript/CD3_slides/AAA418.CD3/AAA418.CD3.run1	255	1.0	0.06	1.0	0.06	0.0	-12.2991708707	0.0	0.044697684597
0.0	7312.0	0.0	674.0	7312.0	4000000.0	0.0	2.0	3.22	2.1	1.06	0.04	6.44	0.37	0.74	0.32	8.05	0.24	2.29	1.52	0.57	AAA418.CD3.X12.Y4.tile.tissue.png	50	1	2000	50	72e2c6c8a3f8a94ed8c1f904a70f44d9	0	0	0	0	0	0	0	0	0	0	0	0	0	/home/dhl_ec/bnelissen/Slides/CD3_manuscript/CD3_slides/AAA418.CD3/AAA418.CD3.run1	255	0.7	0.06	0.7	0.06	0.0	-12.4082426712	2.88939574928	0.0866635092773
8927.0	287590.0	4314.0	3562.0	287590.0	4000000.0	101.0	2.0	2.94	2.19	1.14	0.0400000000002	6.6	0.36	0.73	0.21	6.8	0.22	2.08	1.52	0.6	AAA418.CD3.X12.Y5.tile.tissue.png	51	1	2000	51	778ce4db9a20e5a74df72695a28697d6	0	0	0	0	0	0	0	0	0	0	0	0	0	/home/dhl_ec/bnelissen/Slides/CD3_manuscript/CD3_slides/AAA418.CD3/AAA418.CD3.run1	255	0.7	0.06	0.7	0.06	-9.73523786334	-11.4952932788	3.64707333165	0.217034054688
27533.0	3086852.0	13642.0	8748.0	3086852.0	4000000.0	340.0	1.0	2.56	2.96	1.1	0.04	6.44	0.36	0.74	0.0899999999999	8.94	0.35	2.25	1.52	0.43	AAA418.CD3.X12.Y6.tile.tissue.png	52	1	2000	52	eb5df3d413284e1179f0cf9ac25b9cf5	0	0	0	0	0	0	0	0	0	0	0	0	0	/home/dhl_ec/bnelissen/Slides/CD3_manuscript/CD3_slides/AAA418.CD3/AAA418.CD3.run1	255	0.7	0.06	0.7	0.06	-9.56945579576	-11.7798942987	3.16078784555	0.228773289062
35328.0	3991193.0	18923.0	8804.0	3991193.0	4000000.0	490.0	1.0	2.83	1.21	1.17	0.05	6.71	0.38	0.76	0.0599999999999	10.08	0.38	2.17	1.52	0.45	AAA418.CD3.X12.Y7.tile.tissue.png	53	1	2000	53	d6880a43b8e41a7d0d701e67b63fdcf4	0	0	0	0	0	0	0	0	0	0	0	0	0	/home/dhl_ec/bnelissen/Slides/CD3_manuscript/CD3_slides/AAA418.CD3/AAA418.CD3.run1	255	0.7	0.0667481415663	0.7	0.0667481415663	-9.20300541843	-11.541581249	1.54325394276	0.101875832031
12045.0	3990031.0	6387.0	8934.0	3990031.0	4000000.0	162.0	1.0	1.64	1.78	1.14	0.0500000000002	6.88	0.37	0.76	0.0600000000002	9.73	0.38	2.17	1.52	0.59	AAA418.CD3.X12.Y8.tile.tissue.png	54	1	2000	54	58646017e8e08c66c741fcbb3c3c45a9	0	0	0	0	0	0	0	0	0	0	0	0	0	/home/dhl_ec/bnelissen/Slides/CD3_manuscript/CD3_slides/AAA418.CD3/AAA418.CD3.run1	255	0.7	0.0719719670201	0.7	0.0719719670201	-8.93404797978	-11.2341165196	1.60483579983	0.120671067383
6764.0	3901328.0	3262.0	11738.0	3901328.0	4000000.0	80.0	2.0	4.65	1.65	1.23	0.0799999999999	9.97	0.37	0.76	0.0700000000002	11.67	0.55	3.22	2.27	1.06	AAA418.CD3.X12.Y9.tile.tissue.png	55	1	2000	55	d0fb6a0b3a08a969b480cb18df56627b	0	0	0	0	0	0	0	0	0	0	0	0	0	/home/dhl_ec/bnelissen/Slides/CD3_manuscript/CD3_slides/AAA418.CD3/AAA418.CD3.run1	255	0.7	0.0691540089732	0.7	0.0691540089732	-9.32719918401	-11.8357411775	2.55981415292	0.22713321875
8352.0	3991436.0	4067.0	8752.0	3991436.0	4000000.0	102.0	1.0	2.27	1.75	1.74	0.0699999999999	11.72	0.41	0.76	0.0599999999999	9.71	0.37	2.17	1.53	0.59	AAA418.CD3.X13.Y10.tile.tissue.png	56	1	2000	56	484b88890a0c702f6bc216b2bd971e63	0	0	0	0	0	0	0	0	0	0	0	0	0	/home/dhl_ec/bnelissen/Slides/CD3_manuscript/CD3_slides/AAA418.CD3/AAA418.CD3.run1	255	0.7	0.0749701390752	0.7	0.0749701390752	-9.25564262314	-12.0477767216	1.91710620652	0.170174804687
10822.0	1998505.0	5175.0	13581.0	1998505.0	4000000.0	116.0	4.0	1.26	2.77	1.24	0.05	6.89	0.38	0.75	0.14	11.4	0.43	3.3	2.29	0.62	AAA418.CD3.X13.Y11.tile.tissue.png	57	1	2000	57	e50b85f0f52eaac893504a7696013cc5	0	0	0	0	0	0	0	0	0	0	0	0	0	/home/dhl_ec/bnelissen/Slides/CD3_manuscript/CD3_slides/AAA418.CD3/AAA418.CD3.run1	255	0.7	0.06	0.7	0.06	-9.60152497378	-12.3630757764	2.97098156611	0.214831681641
0.0	27460.0	0.0	1608.0	27460.0	4000000.0	0.0	4.0	1.62	2.83	1.76	0.0699999999999	9.93	0.55	1.18	0.33	7.64	0.13	2.62	2.33	0.59	AAA418.CD3.X13.Y12.tile.tissue.png	58	1	2000	58	02a59d47e27aeb41b2f02a7eaa9cc249	0	0	0	0	0	0	0	0	0	0	0	0	0	/home/dhl_ec/bnelissen/Slides/CD3_manuscript/CD3_slides/AAA418.CD3/AAA418.CD3.run1	255	0.7	0.06	0.7	0.06	0.0	-11.6670200187	0.211459637313	0.0248011206665
0.0	2600.0	0.0	238.0	2600.0	4000000.0	0.0	1.0	2.88	2.74	1.14	0.05	6.44	0.56	1.2	0.33	7.98	0.22	3.12	2.31	0.59	AAA418.CD3.X13.Y13.tile.tissue.png	59	1	2000	59	8c00d1c536703bed04f1c82c715a78d5	0	0	0	0	0	0	0	0	0	0	0	0	0	/home/dhl_ec/bnelissen/Slides/CD3_manuscript/CD3_slides/AAA418.CD3/AAA418.CD3.run1	255	0.7	0.06	0.7	0.06	0.0	-12.7615773817	0.745880549504	0.0509080224915
182.0	2423.0	72.0	218.0	2423.0	4000000.0	1.0	1.0	2.57	3.11	1.76	0.0700000000002	10.22	0.62	1.2	0.33	10.04	0.34	3.34	1.53	0.68	AAA418.CD3.X13.Y14.tile.tissue.png	60	1	2000	60	286c4a6e4e66bd2d3b87884430606272	0	0	0	0	0	0	0	0	0	0	0	0	0	/home/dhl_ec/bnelissen/Slides/CD3_manuscript/CD3_slides/AAA418.CD3/AAA418.CD3.run1	255	0.7	0.06	0.7	0.06	-9.47204302164	-12.4267381765	5.63325551862	0.0398262550659
0.0	0.0	0.0	0.0	0.0	824000.0	0.0	0.0	1.55	1.62	0.36	0.02	2.0	0.0900000000001	0.28	0.0599999999999	1.32	0.04	0.62	0.48	0.13	AAA418.CD3.X13.Y15.tile.tissue.png	61	1	2000	61	4a68cd18333783c5e5398af101eb882a	0	0	0	0	0	0	0	0	0	0	0	0	0	/home/dhl_ec/bnelissen/Slides/CD3_manuscript/CD3_slides/AAA418.CD3/AAA418.CD3.run1	255	1.0	0.06	1.0	0.06	0.0	0.0	0.0	10.6391868932
0.0	3861.0	0.0	336.0	3861.0	4000000.0	0.0	1.0	2.01	2.52	1.19	0.0599999999999	6.45	0.64	1.3	0.37	8.66	0.24	3.32	2.52	0.59	AAA418.CD3.X13.Y3.tile.tissue.png	62	1	2000	62	65c02bcd45ddc19fcbcdcef3c4050257	0	0	0	0	0	0	0	0	0	0	0	0	0	/home/dhl_ec/bnelissen/Slides/CD3_manuscript/CD3_slides/AAA418.CD3/AAA418.CD3.run1	255	0.7	0.06	0.7	0.06	0.0	-11.3037747751	3.84059571071	4.46392331311
87.0	3311.0	47.0	256.0	3311.0	4000000.0	1.0	1.0	3.35	1.74	1.17	0.05	6.42	0.36	0.73	0.21	6.54	0.31	3.25	2.33	0.58	AAA418.CD3.X13.Y4.tile.tissue.png	63	1	2000	63	6897f08b26e12ac3290023fa4728a2c1	0	0	0	0	0	0	0	0	0	0	0	0	0	/home/dhl_ec/bnelissen/Slides/CD3_manuscript/CD3_slides/AAA418.CD3/AAA418.CD3.run1	255	0.7	0.06	0.7	0.06	-9.13795597019	-12.3603905445	5.03734295682	0.0522277062988
0.0	2415.0	0.0	354.0	2415.0	4000000.0	0.0	1.0	3.32	3.09	1.17	0.05	6.44	0.37	0.73	0.22	8.06	0.24	2.82	2.05	0.66	AAA418.CD3.X13.Y5.tile.tissue.png	64	1	2000	64	bb9a577d7c7d19bc892e3ce3af1351e2	0	0	0	0	0	0	0	0	0	0	0	0	0	/home/dhl_ec/bnelissen/Slides/CD3_manuscript/CD3_slides/AAA418.CD3/AAA418.CD3.run1	255	0.7	0.06	0.7	0.06	0.0	-12.0132388116	7.87862561465	0.0942762068024
1122.0	203072.0	582.0	3376.0	203072.0	4000000.0	14.0	2.0	2.44	3.58	1.2	0.05	6.7	0.65	1.35	0.34	6.89	0.22	2.13	1.54	0.56	AAA418.CD3.X13.Y6.tile.tissue.png	65	1	2000	65	c79f322f90235cf73947e3f0c27b26e4	0	0	0	0	0	0	0	0	0	0	0	0	0	/home/dhl_ec/bnelissen/Slides/CD3_manuscript/CD3_slides/AAA418.CD3/AAA418.CD3.run1	255	0.7	0.06	0.7	0.06	-9.55336247795	-11.8004185426	4.06404104175	0.191858365234
18322.0	3531540.0	9480.0	9958.0	3531540.0	4000000.0	247.0	2.0	3.12	2.08	1.16	0.05	6.72	0.36	0.76	0.0699999999999	9.41	0.35	2.17	1.53	0.65	AAA418.CD3.X13.Y7.tile.tissue.png	66	1	2000	66	3179f556fef65f9fe9016fa53000e3de	0	0	0	0	0	0	0	0	0	0	0	0	0	/home/dhl_ec/bnelissen/Slides/CD3_manuscript/CD3_slides/AAA418.CD3/AAA418.CD3.run1	255	0.7	0.0605666900341	0.7	0.0605666900341	-9.29941215464	-11.6410954994	2.24809290263	0.170306320313
35406.0	3973619.0	18585.0	9697.0	3973619.0	4000000.0	473.0	1.0	3.68	2.06	1.15	0.05	6.88	0.62	1.35	0.0899999999999	14.76	0.51	3.47	2.47	0.72	AAA418.CD3.X13.Y8.tile.tissue.png	67	1	2000	67	89fa06d1646d42194eaf38d11baa325d	0	0	0	0	0	0	0	0	0	0	0	0	0	/home/dhl_ec/bnelissen/Slides/CD3_manuscript/CD3_slides/AAA418.CD3/AAA418.CD3.run1	255	0.7	0.0722398463659	0.7	0.0722398463659	-8.78072910099	-11.5808325629	1.40409992557	0.119110448242
4894.0	3887776.0	2413.0	13471.0	3887776.0	4000000.0	60.0	1.0	3.34	2.49	1.2	0.05	7.67	0.37	0.75	0.0599999999999	9.47	0.36	2.19	1.52	0.63	AAA418.CD3.X13.Y9.tile.tissue.png	68	1	2000	68	54b1c599a7bb28b321ca1f9f6fdb4d2c	0	0	0	0	0	0	0	0	0	0	0	0	0	/home/dhl_ec/bnelissen/Slides/CD3_manuscript/CD3_slides/AAA418.CD3/AAA418.CD3.run1	255	0.7	0.0749266970042	0.7	0.0749266970042	-9.3071352003	-12.3298486633	2.01288883125	0.221603556641
6594.0	3988556.0	3219.0	9028.0	3988556.0	4000000.0	82.0	1.0	2.92	2.13	1.18	0.0499999999997	7.15	0.36	0.76	0.0599999999999	9.55	0.37	2.17	1.53	0.440000000001	AAA418.CD3.X14.Y10.tile.tissue.png	69	1	2000	69	972a17726d8eb1fd949b8db969e76393	0	0	0	0	0	0	0	0	0	0	0	0	0	/home/dhl_ec/bnelissen/Slides/CD3_manuscript/CD3_slides/AAA418.CD3/AAA418.CD3.run1	255	0.7	0.0722111196412	0.7	0.0722111196412	-8.99102533538	-11.7034048451	1.45941967292	0.145811480469
13558.0	3412814.0	6690.0	12015.0	3412814.0	4000000.0	157.0	1.0	3.15	2.74	1.19	0.0500000000002	6.74	0.37	0.76	0.0799999999999	9.26	0.53	3.44	2.42	0.69	AAA418.CD3.X14.Y11.tile.tissue.png	70	1	2000	70	5bb4e20ed183993341227ebe470147a1	0	0	0	0	0	0	0	0	0	0	0	0	0	/home/dhl_ec/bnelissen/Slides/CD3_manuscript/CD3_slides/AAA418.CD3/AAA418.CD3.run1	255	0.7	0.0704214017062	0.7	0.0704214017062	-9.42662396797	-11.944137773	2.76021221932	0.236561794922
55.0	27022.0	30.0	1803.0	27022.0	4000000.0	1.0	4.0	2.61	1.62	1.81	0.0699999999997	10.68	0.62	1.21	0.35	10.11	0.35	3.57	2.62	0.66	AAA418.CD3.X14.Y12.tile.tissue.png	71	1	2000	71	afc699d72e1bb7a8d59ce5e6b51bf141	0	0	0	0	0	0	0	0	0	0	0	0	0	/home/dhl_ec/bnelissen/Slides/CD3_manuscript/CD3_slides/AAA418.CD3/AAA418.CD3.run1	255	0.7	0.06	0.7	0.06	-9.35651510279	-12.7019748025	2.33628248952	0.0295281513672
557.0	42870.0	272.0	2350.0	42870.0	4000000.0	6.0	8.0	1.27	1.52	1.68	0.04	6.45	0.37	0.75	0.22	6.58	0.21	2.12	1.52	0.58	AAA418.CD3.X14.Y13.tile.tissue.png	72	1	2000	72	b47e7fd27b57cd4319d5d22f36594121	0	0	0	0	0	0	0	0	0	0	0	0	0	/home/dhl_ec/bnelissen/Slides/CD3_manuscript/CD3_slides/AAA418.CD3/AAA418.CD3.run1	255	0.7	0.06	0.7	0.06	-8.9181505991	-12.0484035804	2.01876109599	0.0515553330078
930.0	13908.0	281.0	1149.0	13908.0	4000000.0	5.0	4.0	2.67	1.91	1.12	0.0500000000002	6.47	0.37	0.74	0.21	6.58	0.31	3.2	2.4	0.67	AAA418.CD3.X14.Y14.tile.tissue.png	73	1	2000	73	0d7ab7eaab5deb2e41c9b7db03d4b3d6	0	0	0	0	0	0	0	0	0	0	0	0	0	/home/dhl_ec/bnelissen/Slides/CD3_manuscript/CD3_slides/AAA418.CD3/AAA418.CD3.run1	255	0.7	0.06	0.7	0.06	-9.69269331501	-11.6487277904	5.13775051508	0.0525965869141
2197.0	16687.0	518.0	804.0	16687.0	824000.0	8.0	2.0	1.35	0.56	0.36	0.02	2.4	0.12	0.27	0.0700000000002	1.85	0.0700000000002	0.65	0.48	0.14	AAA418.CD3.X14.Y15.tile.tissue.png	74	1	2000	74	1ce967cb9a3271af146de5a523bbcb55	0	0	0	0	0	0	0	0	0	0	0	0	0	/home/dhl_ec/bnelissen/Slides/CD3_manuscript/CD3_slides/AAA418.CD3/AAA418.CD3.run1	255	0.7	0.06	0.7	0.06	-8.95839798727	-12.5855271403	5.05724283595	3.17283790485
0.0	6773.0	0.0	578.0	6773.0	4000000.0	0.0	2.0	2.3	2.98	1.15	0.0599999999999	6.49	0.36	0.87	0.21	5.65	0.13	2.11	1.53	1.02	AAA418.CD3.X14.Y3.tile.tissue.png	75	1	2000	75	e6847cbf1fe2ac38296956ca3498fff3	0	0	0	0	0	0	0	0	0	0	0	0	0	/home/dhl_ec/bnelissen/Slides/CD3_manuscript/CD3_slides/AAA418.CD3/AAA418.CD3.run1	255	0.7	0.06	0.7	0.06	0.0	-12.1725346557	0.627639515932	5.64120313385
0.0	7721.0	0.0	562.0	7721.0	4000000.0	0.0	2.0	1.5	1.27	1.18	0.0500000000002	6.47	0.36	0.75	0.21	6.17	0.13	2.1	1.53	1.71	AAA418.CD3.X14.Y4.tile.tissue.png	76	1	2000	76	0e2fdc60a579056e5c2904dfc5231171	0	0	0	0	0	0	0	0	0	0	0	0	0	/home/dhl_ec/bnelissen/Slides/CD3_manuscript/CD3_slides/AAA418.CD3/AAA418.CD3.run1	255	0.7	0.06	0.7	0.06	-9.35175603518	-12.8455522156	2.31059682145	0.0299523635254
0.0	1540.0	0.0	174.0	1540.0	4000000.0	0.0	1.0	1.54	2.43	1.13	0.0500000000002	6.45	0.36	0.74	0.22	6.14	0.14	2.1	1.53	0.73	AAA418.CD3.X14.Y5.tile.tissue.png	77	1	2000	77	6f71b977262d867bd5ae6e559424d36c	0	0	0	0	0	0	0	0	0	0	0	0	0	/home/dhl_ec/bnelissen/Slides/CD3_manuscript/CD3_slides/AAA418.CD3/AAA418.CD3.run1	255	0.7	0.06	0.7	0.06	-8.67389730609	-12.308624367	2.27974645397	0.053567577713
20520.0	745908.0	9758.0	6140.0	745908.0	4000000.0	225.0	4.0	3.31	2.02	1.11	0.0500000000002	7.04	0.37	0.75	0.18	7.24	0.24	2.11	1.52	1.23	AAA418.CD3.X14.Y6.tile.tissue.png	78	1	2000	78	92d29d993b1483c25aabb349b65e8648	0	0	0	0	0	0	0	0	0	0	0	0	0	/home/dhl_ec/bnelissen/Slides/CD3_manuscript/CD3_slides/AAA418.CD3/AAA418.CD3.run1	255	0.7	0.06	0.7	0.06	-9.51996561874	-11.628996938	3.31983614511	0.226571503906
21891.0	3962106.0	11157.0	8412.0	3962106.0	4000000.0	284.0	1.0	2.62	2.88	1.13	0.04	6.3	0.37	0.75	0.0599999999999	9.61	0.37	3.34	2.35	0.66	AAA418.CD3.X14.Y7.tile.tissue.png	79	1	2000	79	46eb3f2aea94bc76362c56d6bae2ede9	0	0	0	0	0	0	0	0	0	0	0	0	0	/home/dhl_ec/bnelissen/Slides/CD3_manuscript/CD3_slides/AAA418.CD3/AAA418.CD3.run1	255	0.7	0.0658787262495	0.7	0.0658787262495	-9.39141708124	-12.4643594935	2.09144790873	0.148687538086
47140.0	3970365.0	25112.0	9580.0	3970365.0	4000000.0	634.0	1.0	3.51	1.7	1.76	0.0800000000004	10.2	0.37	0.75	0.0599999999999	9.93	0.38	2.18	1.53	0.630000000001	AAA418.CD3.X14.Y8.tile.tissue.png	80	1	2000	80	38ac36b85d5daa565a5fe16ada2ca5fa	0	0	0	0	0	0	0	0	0	0	0	0	0	/home/dhl_ec/bnelissen/Slides/CD3_manuscript/CD3_slides/AAA418.CD3/AAA418.CD3.run1	255	0.7	0.0751742602265	0.7	0.0751742602265	-8.74076650466	-11.8637162957	1.2765858704	0.104322884766
8712.0	3978737.0	4406.0	9572.0	3978737.0	4000000.0	109.0	1.0	3.42	2.53	1.17	0.0500000000002	7.24	0.37	0.74	0.0599999999999	9.49	0.570000000001	3.4	2.4	0.65	AAA418.CD3.X14.Y9.tile.tissue.png	81	1	2000	81	a4d9625e7c431ed95972681b49aa6d46	0	0	0	0	0	0	0	0	0	0	0	0	0	/home/dhl_ec/bnelissen/Slides/CD3_manuscript/CD3_slides/AAA418.CD3/AAA418.CD3.run1	255	0.7	0.0701724464305	0.7	0.0701724464305	-9.34996890926	-12.0749232496	2.40146790728	0.203760996094
8065.0	3972518.0	4131.0	9801.0	3972518.0	4000000.0	100.0	1.0	3.29	2.28	1.09	0.0400000000004	6.49	0.56	1.23	0.0799999999999	13.51	0.56	3.29	2.31	0.66	AAA418.CD3.X15.Y10.tile.tissue.png	82	1	2000	82	35f702e9750559fd4f87e9dc5ef5d7aa	0	0	0	0	0	0	0	0	0	0	0	0	0	/home/dhl_ec/bnelissen/Slides/CD3_manuscript/CD3_slides/AAA418.CD3/AAA418.CD3.run1	255	0.7	0.0731922353674	0.7	0.0731922353674	-8.84974776221	-11.9045707642	1.62100412318	0.155500421875
15178.0	3500978.0	7453.0	16940.0	3500978.0	4000000.0	175.0	1.0	2.71	3.2	1.15	0.0499999999997	6.71	0.37	0.75	0.0799999999999	9.37	0.53	3.42	2.37	0.67	AAA418.CD3.X15.Y11.tile.tissue.png	83	1	2000	83	921b1360da9706c735a246eda659c4ad	0	0	0	0	0	0	0	0	0	0	0	0	0	/home/dhl_ec/bnelissen/Slides/CD3_manuscript/CD3_slides/AAA418.CD3/AAA418.CD3.run1	255	0.7	0.0688799337284	0.7	0.0688799337284	-9.34997158623	-12.2312414604	2.30455839379	0.218719261719
8781.0	3310385.0	4335.0	14826.0	3310385.0	4000000.0	99.0	4.0	1.3	3.09	1.75	0.0499999999997	6.75	0.38	0.75	0.0900000000001	12.01	0.52	3.34	2.32	0.68	AAA418.CD3.X15.Y12.tile.tissue.png	84	1	2000	84	1b0f6fcd828f13079138b394484d3c8f	0	0	0	0	0	0	0	0	0	0	0	0	0	/home/dhl_ec/bnelissen/Slides/CD3_manuscript/CD3_slides/AAA418.CD3/AAA418.CD3.run1	255	0.7	0.0717854851607	0.7	0.0717854851607	-9.22192722779	-12.1542627676	2.6085843237	0.223032332031
399.0	1037109.0	241.0	9369.0	1037109.0	4000000.0	5.0	5.0	2.82	2.28	1.08	0.0699999999997	9.19	0.39	0.75	0.19	7.2	0.25	2.13	1.52	0.39	AAA418.CD3.X15.Y13.tile.tissue.png	85	1	2000	85	231403a7d2ccde04db2cce69416723dd	0	0	0	0	0	0	0	0	0	0	0	0	0	/home/dhl_ec/bnelissen/Slides/CD3_manuscript/CD3_slides/AAA418.CD3/AAA418.CD3.run1	255	0.7	0.06	0.7	0.06	-8.80885931387	-12.1306704744	2.47104323304	0.146639757812
0.0	14776.0	0.0	1092.0	14776.0	4000000.0	0.0	3.0	2.88	2.3	1.14	0.0500000000002	6.68	0.38	0.74	0.22	6.13	0.13	2.07	1.5	0.37	AAA418.CD3.X15.Y14.tile.tissue.png	86	1	2000	86	fb32d4b6bd878faabec850527ca629b9	0	0	0	0	0	0	0	0	0	0	0	0	0	/home/dhl_ec/bnelissen/Slides/CD3_manuscript/CD3_slides/AAA418.CD3/AAA418.CD3.run1	255	0.7	0.06	0.7	0.06	-8.46545153501	-12.6322502662	4.12602703337	0.0413843929443
0.0	0.0	0.0	0.0	0.0	824000.0	0.0	0.0	0.24	0.869999999999	0.29	0.00999999999976	1.37	0.0600000000004	0.16	0.0500000000002	0.86	0.04	0.62	0.48	0.15	AAA418.CD3.X15.Y15.tile.tissue.png	87	1	2000	87	70d59696cc0a4cbe269c59ba351ab801	0	0	0	0	0	0	0	0	0	0	0	0	0	/home/dhl_ec/bnelissen/Slides/CD3_manuscript/CD3_slides/AAA418.CD3/AAA418.CD3.run1	255	1.0	0.06	1.0	0.06	0.0	-11.0716589962	0.0	8.90467499251
0.0	20899.0	0.0	668.0	20899.0	4000000.0	0.0	1.0	2.74	2.44	1.74	0.0799999999999	10.01	0.56	1.22	0.32	8.0	0.22	3.11	2.37	0.579999999999	AAA418.CD3.X15.Y4.tile.tissue.png	88	1	2000	88	2dabb71466cefb08c5fcd2470a43cc0a	0	0	0	0	0	0	0	0	0	0	0	0	0	/home/dhl_ec/bnelissen/Slides/CD3_manuscript/CD3_slides/AAA418.CD3/AAA418.CD3.run1	255	0.7	0.06	0.7	0.06	0.0	-9.69578715375	0.0360416700934	4.43160311401
0.0	6506.0	0.0	642.0	6506.0	4000000.0	0.0	3.0	2.64	2.44	1.95	0.0799999999999	7.92	0.37	0.73	0.21	6.03	0.22	3.18	2.31	0.62	AAA418.CD3.X15.Y5.tile.tissue.png	89	1	2000	89	43bd2f4f021e25d60dc6b17d2490c27f	0	0	0	0	0	0	0	0	0	0	0	0	0	/home/dhl_ec/bnelissen/Slides/CD3_manuscript/CD3_slides/AAA418.CD3/AAA418.CD3.run1	255	0.7	0.06	0.7	0.06	-8.28227025777	-12.5777586253	2.34060971201	0.0751449715576
3610.0	105277.0	1768.0	2460.0	105277.0	4000000.0	40.0	3.0	3.02	2.26	1.11	0.0500000000002	6.43	0.56	1.24	0.31	9.24	0.31	3.16	2.35	0.57	AAA418.CD3.X15.Y6.tile.tissue.png	90	1	2000	90	2b2e29642324787a83075ddbc3f1b377	0	0	0	0	0	0	0	0	0	0	0	0	0	/home/dhl_ec/bnelissen/Slides/CD3_manuscript/CD3_slides/AAA418.CD3/AAA418.CD3.run1	255	0.7	0.06	0.7	0.06	-9.38535651619	-11.6520923783	3.19481874874	0.243205614258
35250.0	3629499.0	17423.0	9548.0	3629499.0	4000000.0	417.0	2.0	3.93	1.66	1.75	0.0700000000002	11.3	0.56	1.3	0.0999999999999	13.49	0.56	3.29	2.25	0.660000000001	AAA418.CD3.X15.Y7.tile.tissue.png	91	1	2000	91	89802c2ef59e81324c49142b80c87712	0	0	0	0	0	0	0	0	0	0	0	0	0	/home/dhl_ec/bnelissen/Slides/CD3_manuscript/CD3_slides/AAA418.CD3/AAA418.CD3.run1	255	0.7	0.0636427132547	0.7	0.0636427132547	-9.35064170923	-11.9667247773	2.59388906982	0.200169117187
46265.0	3884555.0	24345.0	11981.0	3884555.0	4000000.0	605.0	5.0	2.3	2.04	1.14	0.0499999999997	7.08	0.56	1.01	0.0599999999999	13.89	0.57	2.61	1.53	0.63	AAA418.CD3.X15.Y8.tile.tissue.png	92	1	2000	92	de2f3ca1307d099c8435a6113565af2a	0	0	0	0	0	0	0	0	0	0	0	0	0	/home/dhl_ec/bnelissen/Slides/CD3_manuscript/CD3_slides/AAA418.CD3/AAA418.CD3.run1	255	0.7	0.0777968381642	0.7	0.0777968381642	-8.74022383104	-11.5017195568	1.50596377946	0.126395474609
6759.0	3936645.0	3184.0	11059.0	3936645.0	4000000.0	78.0	1.0	2.59	1.67	1.08	0.04	6.63	0.56	1.21	0.0800000000004	13.7	0.55	3.31	2.52	0.75	AAA418.CD3.X15.Y9.tile.tissue.png	93	1	2000	93	c1bee2b89d5bac20f4063cd7fb577e4e	0	0	0	0	0	0	0	0	0	0	0	0	0	/home/dhl_ec/bnelissen/Slides/CD3_manuscript/CD3_slides/AAA418.CD3/AAA418.CD3.run1	255	0.7	0.0742784954437	0.7	0.0742784954437	-8.7992571998	-11.3983231167	1.41255156976	0.119217743164
9791.0	3261858.0	4951.0	23549.0	3261858.0	4000000.0	116.0	8.0	2.55	2.45	1.12	0.0500000000002	6.73	0.37	0.74	0.0900000000001	9.06	0.34	2.24	1.52	0.44	AAA418.CD3.X16.Y10.tile.tissue.png	94	1	2000	94	3d5c27a56fda7e80ff13b37cb948ce4e	0	0	0	0	0	0	0	0	0	0	0	0	0	/home/dhl_ec/bnelissen/Slides/CD3_manuscript/CD3_slides/AAA418.CD3/AAA418.CD3.run1	255	0.7	0.0675562386136	0.7	0.0675562386136	-9.51568932885	-12.5498566718	2.98774331957	0.302871230469
5677.0	3400429.0	2777.0	11015.0	3400429.0	4000000.0	70.0	6.0	2.04	3.59	1.1	0.0500000000002	6.92	0.56	1.21	0.12	13.13	0.54	3.31	2.32	0.64	AAA418.CD3.X16.Y11.tile.tissue.png	95	1	2000	95	812305138ec76ffb703d907b762f605b	0	0	0	0	0	0	0	0	0	0	0	0	0	/home/dhl_ec/bnelissen/Slides/CD3_manuscript/CD3_slides/AAA418.CD3/AAA418.CD3.run1	255	0.7	0.0624944728688	0.7	0.0624944728688	-9.01994277154	-11.6178904645	1.54047368721	0.122315623047
4867.0	3972967.0	2275.0	9727.0	3972967.0	4000000.0	55.0	1.0	4.25	1.89	1.1	0.0500000000002	6.93	0.56	1.22	0.0899999999997	13.58	0.59	3.3	2.39	0.68	AAA418.CD3.X16.Y12.tile.tissue.png	96	1	2000	96	b3a820f4376f319d55f720f781e1a28d	0	0	0	0	0	0	0	0	0	0	0	0	0	/home/dhl_ec/bnelissen/Slides/CD3_manuscript/CD3_slides/AAA418.CD3/AAA418.CD3.run1	255	0.7	0.0766057934058	0.7	0.0766057934058	-9.34327730843	-12.339756312	2.23705077862	0.175173592773
7593.0	1856044.0	3744.0	11788.0	1856044.0	4000000.0	79.0	9.0	3.39	1.67	1.3	0.0500000000002	6.95	0.38	0.76	0.15	9.06	0.42	3.3	1.64	0.59	AAA418.CD3.X16.Y13.tile.tissue.png	97	1	2000	97	b8098d30fa4123375ff5c04b1fdffad8	0	0	0	0	0	0	0	0	0	0	0	0	0	/home/dhl_ec/bnelissen/Slides/CD3_manuscript/CD3_slides/AAA418.CD3/AAA418.CD3.run1	255	0.7	0.06	0.7	0.06	-8.91119085607	-12.1310176381	2.59621157637	0.219990333984
195.0	20912.0	65.0	920.0	20912.0	4000000.0	2.0	2.0	2.84	1.59	1.88	0.0699999999997	8.69	0.36	0.72	0.21	6.25	0.31	2.28	1.49	0.56	AAA418.CD3.X16.Y14.tile.tissue.png	98	1	2000	98	84483cfd563488f9771def30d667ad91	0	0	0	0	0	0	0	0	0	0	0	0	0	/home/dhl_ec/bnelissen/Slides/CD3_manuscript/CD3_slides/AAA418.CD3/AAA418.CD3.run1	255	0.7	0.06	0.7	0.06	-7.11677097027	-11.051946446	0.386558976757	0.0584202431641
0.0	0.0	0.0	0.0	0.0	824000.0	0.0	0.0	1.43	0.43	0.23	0.0100000000002	1.33	0.0999999999999	0.27	0.0599999999999	1.29	0.02	0.39	0.3	0.11	AAA418.CD3.X16.Y15.tile.tissue.png	99	1	2000	99	9779fc2fe5bace0104745865a8eff138	0	0	0	0	0	0	0	0	0	0	0	0	0	/home/dhl_ec/bnelissen/Slides/CD3_manuscript/CD3_slides/AAA418.CD3/AAA418.CD3.run1	255	1.0	0.06	1.0	0.06	0.0	-10.0564621	0.0	11.5248847166
0.0	2335.0	0.0	212.0	2335.0	4000000.0	0.0	1.0	0.75	1.32	1.06	0.0599999999999	6.23	0.35	1.38	0.25	5.42	0.23	2.0	1.48	0.53	AAA418.CD3.X16.Y4.tile.tissue.png	100	1	2000	100	e8c88097ddfd2487aaac03cff5a1276c	0	0	0	0	0	0	0	0	0	0	0	0	0	/home/dhl_ec/bnelissen/Slides/CD3_manuscript/CD3_slides/AAA418.CD3/AAA418.CD3.run1	255	0.7	0.06	0.7	0.06	0.0	-11.2391509855	0.473127279343	9.10282808809
265.0	8202.0	76.0	680.0	8202.0	4000000.0	1.0	3.0	2.54	2.32	1.07	0.0500000000002	6.27	0.56	1.14	0.2	6.19	0.2	2.02	1.47	0.55	AAA418.CD3.X16.Y5.tile.tissue.png	101	1	2000	101	fe060fb39269f70617313699582975ce	0	0	0	0	0	0	0	0	0	0	0	0	0	/home/dhl_ec/bnelissen/Slides/CD3_manuscript/CD3_slides/AAA418.CD3/AAA418.CD3.run1	255	0.7	0.06	0.7	0.06	-9.63579694934	-12.7605829628	2.68118038023	0.0548376793213
0.0	0.0	0.0	0.0	0.0	4000000.0	0.0	0.0	3.54	1.42	1.75	0.0700000000002	6.09	0.28	0.7	0.2	4.32	0.12	1.96	1.48	0.36	AAA418.CD3.X16.Y6.tile.tissue.png	102	1	2000	102	10f71274d55d5dd997529477074eff44	0	0	0	0	0	0	0	0	0	0	0	0	0	/home/dhl_ec/bnelissen/Slides/CD3_manuscript/CD3_slides/AAA418.CD3/AAA418.CD3.run1	255	1.0	0.06	1.0	0.06	0.0	-11.4733869749	0.0	0.178492734276
46290.0	2743177.0	23159.0	8594.0	2743177.0	4000000.0	565.0	1.0	3.21	2.15	1.06	0.0500000000002	7.6	0.56	1.2	0.15	12.36	0.49	3.27	2.3	0.64	AAA418.CD3.X16.Y7.tile.tissue.png	103	1	2000	103	7c3cdacaa8efd23fff6c2dfd04b96993	0	0	0	0	0	0	0	0	0	0	0	0	0	/home/dhl_ec/bnelissen/Slides/CD3_manuscript/CD3_slides/AAA418.CD3/AAA418.CD3.run1	255	0.7	0.06	0.7	0.06	-9.43705055573	-11.8503236516	2.74214607807	0.214588226563
36270.0	3970483.0	18788.0	8966.0	3970483.0	4000000.0	483.0	1.0	1.41	2.13	1.15	0.0500000000002	6.8	0.37	0.74	0.0599999999999	9.74	0.36	2.11	1.53	0.420000000001	AAA418.CD3.X16.Y8.tile.tissue.png	104	1	2000	104	8da95a64e70004c24fc4b8d37eef12ce	0	0	0	0	0	0	0	0	0	0	0	0	0	/home/dhl_ec/bnelissen/Slides/CD3_manuscript/CD3_slides/AAA418.CD3/AAA418.CD3.run1	255	0.7	0.0728060407551	0.7	0.0728060407551	-9.00507269965	-11.8278270811	1.26341827558	0.0980625310059
7907.0	3911409.0	4192.0	11313.0	3911409.0	4000000.0	109.0	4.0	0.88	1.27	1.09	0.0500000000002	7.48	0.56	1.21	0.0800000000004	13.52	0.55	3.34	2.36	0.66	AAA418.CD3.X16.Y9.tile.tissue.png	105	1	2000	105	64d6b00a29a59aa83562ae37aa99e0e0	0	0	0	0	0	0	0	0	0	0	0	0	0	/home/dhl_ec/bnelissen/Slides/CD3_manuscript/CD3_slides/AAA418.CD3/AAA418.CD3.run1	255	0.7	0.0730331419277	0.7	0.0730331419277	-8.99018307056	-11.5967638886	1.61952306438	0.132044428711
10234.0	3260162.0	5336.0	15546.0	3260162.0	4000000.0	130.0	4.0	1.26	2.21	1.78	0.0799999999999	10.48	0.58	1.2	0.12	12.87	0.52	3.37	2.33	0.65	AAA418.CD3.X17.Y10.tile.tissue.png	106	1	2000	106	c344142a457c591a0032a8cbc83a15e7	0	0	0	0	0	0	0	0	0	0	0	0	0	/home/dhl_ec/bnelissen/Slides/CD3_manuscript/CD3_slides/AAA418.CD3/AAA418.CD3.run1	255	0.7	0.0678852766634	0.7	0.0678852766634	-9.48818144848	-12.2070195248	3.19458089802	0.279481171875
18142.0	3639405.0	8892.0	11464.0	3639405.0	4000000.0	215.0	4.0	3.93	2.1	1.77	0.0699999999997	10.75	0.57	1.21	0.0999999999999	13.02	0.54	3.38	2.36	0.670000000001	AAA418.CD3.X17.Y11.tile.tissue.png	107	1	2000	107	30382fa7682f1611899073b70c604880	0	0	0	0	0	0	0	0	0	0	0	0	0	/home/dhl_ec/bnelissen/Slides/CD3_manuscript/CD3_slides/AAA418.CD3/AAA418.CD3.run1	255	0.7	0.06	0.7	0.06	-9.20149038908	-12.0552686052	1.71761206201	0.153825001953
12441.0	2502788.0	6106.0	12356.0	2502788.0	4000000.0	136.0	8.0	2.44	2.03	1.77	0.0700000000002	10.4	0.57	1.21	0.17	12.17	0.47	3.39	2.36	0.639999999999	AAA418.CD3.X17.Y12.tile.tissue.png	108	1	2000	108	5e414eeeaa322d0ef65405b42354fa73	0	0	0	0	0	0	0	0	0	0	0	0	0	/home/dhl_ec/bnelissen/Slides/CD3_manuscript/CD3_slides/AAA418.CD3/AAA418.CD3.run1	255	0.7	0.06	0.7	0.06	-9.35077266045	-12.0816359469	2.33470973011	0.260388892578
2233.0	385453.0	1079.0	9724.0	385453.0	4000000.0	23.0	9.0	2.42	2.33	1.74	0.0700000000002	10.28	0.56	1.2	0.29	9.59	0.34	3.25	2.35	0.6	AAA418.CD3.X17.Y13.tile.tissue.png	109	1	2000	109	2482eec9b982200b8bdcc13130ffaac6	0	0	0	0	0	0	0	0	0	0	0	0	0	/home/dhl_ec/bnelissen/Slides/CD3_manuscript/CD3_slides/AAA418.CD3/AAA418.CD3.run1	255	0.7	0.06	0.7	0.06	-9.28240326976	-12.3346552537	2.54864506666	0.148993529297
0.0	0.0	0.0	0.0	0.0	4000000.0	0.0	0.0	2.93	2.72	1.77	0.0699999999997	9.44	0.47	1.2	0.32	6.68	0.2	3.02	2.31	0.6	AAA418.CD3.X17.Y14.tile.tissue.png	110	1	2000	110	f6e638b2278c58ee5634dbbfd9cca334	0	0	0	0	0	0	0	0	0	0	0	0	0	/home/dhl_ec/bnelissen/Slides/CD3_manuscript/CD3_slides/AAA418.CD3/AAA418.CD3.run1	255	1.0	0.06	1.0	0.06	0.0	-12.2673262755	0.0	0.0568525152588
0.0	0.0	0.0	0.0	0.0	824000.0	0.0	0.0	2.32	1.65	0.39	0.0100000000002	2.25	0.11	0.27	0.0700000000002	1.31	0.0499999999997	0.63	0.48	0.14	AAA418.CD3.X17.Y15.tile.tissue.png	111	1	2000	111	8cbe77de92e1f04a3f9e681b4f8bd10a	0	0	0	0	0	0	0	0	0	0	0	0	0	/home/dhl_ec/bnelissen/Slides/CD3_manuscript/CD3_slides/AAA418.CD3/AAA418.CD3.run1	255	1.0	0.06	1.0	0.06	0.0	-10.8864016487	0.0	10.2160700727
0.0	15150.0	0.0	556.0	15150.0	4000000.0	0.0	1.0	2.34	3.15	1.75	0.0799999999999	10.09	0.56	1.31	0.32	8.0	0.22	3.16	2.36	0.559999999999	AAA418.CD3.X17.Y4.tile.tissue.png	112	1	2000	112	5e7574faf136a92d3faec3b8fb8ab545	0	0	0	0	0	0	0	0	0	0	0	0	0	/home/dhl_ec/bnelissen/Slides/CD3_manuscript/CD3_slides/AAA418.CD3/AAA418.CD3.run1	255	0.7	0.06	0.7	0.06	0.0	-10.6055642802	0.033626132877	7.39993883496
0.0	14011.0	0.0	1274.0	14011.0	4000000.0	0.0	5.0	2.67	2.99	1.74	0.0699999999997	10.1	0.56	1.21	0.32	8.64	0.22	3.14	2.33	0.579999999999	AAA418.CD3.X17.Y5.tile.tissue.png	113	1	2000	113	9510942a8e6c918bc752f0d6389557b5	0	0	0	0	0	0	0	0	0	0	0	0	0	/home/dhl_ec/bnelissen/Slides/CD3_manuscript/CD3_slides/AAA418.CD3/AAA418.CD3.run1	255	0.7	0.06	0.7	0.06	-8.54315000571	-12.7956469438	1.65293152253	0.0631056507568
0.0	2374.0	0.0	208.0	2374.0	4000000.0	0.0	1.0	2.87	1.62	1.74	0.0699999999997	10.08	0.56	1.18	0.32	8.0	0.22	3.13	2.33	0.68	AAA418.CD3.X17.Y6.tile.tissue.png	114	1	2000	114	b0c3799f24c2df974bdf427305a50748	0	0	0	0	0	0	0	0	0	0	0	0	0	/home/dhl_ec/bnelissen/Slides/CD3_manuscript/CD3_slides/AAA418.CD3/AAA418.CD3.run1	255	0.7	0.06	0.7	0.06	0.0	-12.1426729444	6.11411342605	0.140427790588
29441.0	1828354.0	14042.0	7053.0	1828354.0	4000000.0	330.0	2.0	3.05	1.94	1.74	0.0700000000002	10.25	0.57	1.2	0.22	11.44	0.43	3.24	2.33	1.09	AAA418.CD3.X17.Y7.tile.tissue.png	115	1	2000	115	8bc0ccd3459b95703af4fb45a042a428	0	0	0	0	0	0	0	0	0	0	0	0	0	/home/dhl_ec/bnelissen/Slides/CD3_manuscript/CD3_slides/AAA418.CD3/AAA418.CD3.run1	255	0.7	0.06	0.7	0.06	-9.50926707866	-11.2803419876	3.12174862986	0.1917558125
13294.0	3996998.0	6644.0	8364.0	3996998.0	4000000.0	167.0	1.0	3.0	2.58	1.77	0.0700000000002	10.53	0.56	1.2	0.0799999999999	13.72	0.57	3.29	2.31	0.64	AAA418.CD3.X17.Y8.tile.tissue.png	116	1	2000	116	3c6d9af0ae14ae2000cc87d43f211004	0	0	0	0	0	0	0	0	0	0	0	0	0	/home/dhl_ec/bnelissen/Slides/CD3_manuscript/CD3_slides/AAA418.CD3/AAA418.CD3.run1	255	0.7	0.0750881960057	0.7	0.0750881960057	-8.80876434313	-11.6186252092	1.3201684541	0.0926412880859
12626.0	3140735.0	6441.0	17418.0	3140735.0	4000000.0	158.0	6.0	2.22	2.79	1.77	0.0700000000002	10.56	0.57	1.2	0.13	12.78	0.51	3.38	2.35	0.65	AAA418.CD3.X17.Y9.tile.tissue.png	117	1	2000	117	2d6c9d116f128073f455a298f80310d7	0	0	0	0	0	0	0	0	0	0	0	0	0	/home/dhl_ec/bnelissen/Slides/CD3_manuscript/CD3_slides/AAA418.CD3/AAA418.CD3.run1	255	0.7	0.067302096255	0.7	0.067302096255	-9.0160367575	-11.5991323138	2.23078768696	0.186420507812
829.0	98251.0	389.0	2874.0	98251.0	4000000.0	7.0	1.0	3.11	3.23	1.74	0.0700000000002	10.11	0.56	1.21	0.32	9.26	0.31	3.27	2.41	0.6	AAA418.CD3.X18.Y10.tile.tissue.png	118	1	2000	118	7ac24350ddc217fa7604726cbf364422	0	0	0	0	0	0	0	0	0	0	0	0	0	/home/dhl_ec/bnelissen/Slides/CD3_manuscript/CD3_slides/AAA418.CD3/AAA418.CD3.run1	255	0.7	0.06	0.7	0.06	-9.27225123073	-12.0437635426	3.94094939838	0.10273137793
843.0	183448.0	448.0	5913.0	183448.0	4000000.0	9.0	9.0	3.54	2.02	1.78	0.0799999999999	10.68	0.58	1.3	0.32	9.59	0.33	3.3	2.38	0.6	AAA418.CD3.X18.Y11.tile.tissue.png	119	1	2000	119	a8aceda7413a698489a33080b607f378	0	0	0	0	0	0	0	0	0	0	0	0	0	/home/dhl_ec/bnelissen/Slides/CD3_manuscript/CD3_slides/AAA418.CD3/AAA418.CD3.run1	255	0.7	0.06	0.7	0.06	-8.87738788838	-11.9721642375	1.46850129548	0.0908513867187
0.0	157593.0	0.0	5851.0	157593.0	4000000.0	0.0	10.0	3.16	1.51	1.1	0.0500000000002	6.44	0.37	0.74	0.21	5.7	0.14	2.14	1.53	0.41	AAA418.CD3.X18.Y12.tile.tissue.png	120	1	2000	120	f2fe19691aefa29aecd4cdfc6c0a1a38	0	0	0	0	0	0	0	0	0	0	0	0	0	/home/dhl_ec/bnelissen/Slides/CD3_manuscript/CD3_slides/AAA418.CD3/AAA418.CD3.run1	255	0.7	0.06	0.7	0.06	0.0	-11.9515846706	0.0940374356828	0.0265065614014
121.0	41248.0	71.0	2818.0	41248.0	4000000.0	2.0	9.0	4.33	1.95	1.7	0.0500000000002	6.49	0.56	1.2	0.32	9.84	0.35	3.5	2.39	0.6	AAA418.CD3.X18.Y13.tile.tissue.png	121	1	2000	121	fdfa519459bed40545bc2f7ce37bb180	0	0	0	0	0	0	0	0	0	0	0	0	0	/home/dhl_ec/bnelissen/Slides/CD3_manuscript/CD3_slides/AAA418.CD3/AAA418.CD3.run1	255	0.7	0.06	0.7	0.06	-8.05072271829	-11.7558889531	0.574610875993	0.0293946826172
0.0	2958.0	0.0	344.0	2958.0	4000000.0	0.0	2.0	2.69	2.01	1.12	0.0599999999999	6.44	0.36	0.73	0.22	6.12	0.13	2.07	1.53	0.61	AAA418.CD3.X18.Y14.tile.tissue.png	122	1	2000	122	89cc3569ad327daec8a4c7e344493ccf	0	0	0	0	0	0	0	0	0	0	0	0	0	/home/dhl_ec/bnelissen/Slides/CD3_manuscript/CD3_slides/AAA418.CD3/AAA418.CD3.run1	255	0.7	0.06	0.7	0.06	-8.38702097528	-10.2961658621	3.62363270979	0.197350118896
0.0	4935.0	0.0	320.0	4935.0	824000.0	0.0	1.0	3.2	2.08	0.27	0.0100000000002	1.49	0.0799999999999	0.17	0.0499999999997	1.09	0.0300000000002	0.42	0.31	0.12	AAA418.CD3.X18.Y15.tile.tissue.png	123	1	2000	123	453588b27d4f8d294335621a7ee8b48f	0	0	0	0	0	0	0	0	0	0	0	0	0	/home/dhl_ec/bnelissen/Slides/CD3_manuscript/CD3_slides/AAA418.CD3/AAA418.CD3.run1	255	0.7	0.06	0.7	0.06	0.0	-12.1702647236	0.283180219811	6.50155982882
0.0	23579.0	0.0	1241.0	23579.0	4000000.0	0.0	3.0	2.27	2.5	1.08	0.0500000000002	6.44	0.37	0.82	0.21	6.14	0.14	2.08	1.52	1.29	AAA418.CD3.X18.Y4.tile.tissue.png	124	1	2000	124	a1a81f5ac2bce1fcf2ce37fe286c84f1	0	0	0	0	0	0	0	0	0	0	0	0	0	/home/dhl_ec/bnelissen/Slides/CD3_manuscript/CD3_slides/AAA418.CD3/AAA418.CD3.run1	255	0.7	0.06	0.7	0.06	-7.98788259115	-10.9905357083	1.0497989972	7.50602045581
0.0	9316.0	0.0	550.0	9316.0	4000000.0	0.0	1.0	2.42	2.87	1.11	0.0500000000002	6.45	0.37	0.73	0.22	5.62	0.22	3.11	2.33	1.94	AAA418.CD3.X18.Y5.tile.tissue.png	125	1	2000	125	fc76d66964bd5f468a25da11ef7eecfd	0	0	0	0	0	0	0	0	0	0	0	0	0	/home/dhl_ec/bnelissen/Slides/CD3_manuscript/CD3_slides/AAA418.CD3/AAA418.CD3.run1	255	0.7	0.06	0.7	0.06	0.0	-11.7382832056	0.0314066335335	0.053792601387
0.0	2236.0	0.0	218.0	2236.0	4000000.0	0.0	1.0	1.92	1.44	1.31	0.0700000000002	10.07	0.55	1.2	0.33	7.95	0.22	3.13	2.33	0.95	AAA418.CD3.X18.Y6.tile.tissue.png	126	1	2000	126	6c3a59c5adfa395ed2a102d06df8bde9	0	0	0	0	0	0	0	0	0	0	0	0	0	/home/dhl_ec/bnelissen/Slides/CD3_manuscript/CD3_slides/AAA418.CD3/AAA418.CD3.run1	255	0.7	0.06	0.7	0.06	0.0	-12.0323416398	2.27624730091	0.108793066101
24265.0	1332581.0	11479.0	5903.0	1332581.0	4000000.0	266.0	1.0	3.22	1.5	1.16	0.0499999999997	7.01	0.37	0.75	0.16	7.69	0.41	3.21	2.32	0.61	AAA418.CD3.X18.Y7.tile.tissue.png	127	1	2000	127	91f768eabff802cb5cdb99d79398113c	0	0	0	0	0	0	0	0	0	0	0	0	0	/home/dhl_ec/bnelissen/Slides/CD3_manuscript/CD3_slides/AAA418.CD3/AAA418.CD3.run1	255	0.7	0.06	0.7	0.06	-9.59437930631	-11.5379487329	3.261714436	0.165386664062
11360.0	3999313.0	5430.0	8133.0	3999313.0	4000000.0	135.0	1.0	2.72	1.62	1.75	0.0800000000004	9.58	0.56	0.77	0.0599999999999	9.84	0.39	2.2	1.52	0.45	AAA418.CD3.X18.Y8.tile.tissue.png	128	1	2000	128	b82bc9d9ca73a908d9822f27bab1f8cf	0	0	0	0	0	0	0	0	0	0	0	0	0	/home/dhl_ec/bnelissen/Slides/CD3_manuscript/CD3_slides/AAA418.CD3/AAA418.CD3.run1	255	0.7	0.0735624709189	0.7	0.0735624709189	-8.92365326084	-11.8843682683	1.47663906123	0.0932656651611
7641.0	2822536.0	3795.0	10187.0	2822536.0	4000000.0	90.0	4.0	2.34	1.93	1.1	0.0500000000002	6.61	0.43	1.15	0.15	10.58	0.44	3.39	2.41	0.63	AAA418.CD3.X18.Y9.tile.tissue.png	129	1	2000	129	9aef79ff934039a40a197f2802d59d42	0	0	0	0	0	0	0	0	0	0	0	0	0	/home/dhl_ec/bnelissen/Slides/CD3_manuscript/CD3_slides/AAA418.CD3/AAA418.CD3.run1	255	0.7	0.0663854022047	0.7	0.0663854022047	-9.00938500441	-11.8108720889	2.10705928295	0.172252109375
13077.0	962435.0	6513.0	8158.0	962435.0	4000000.0	146.0	6.0	3.37	1.62	1.75	0.0700000000002	11.34	0.6	1.29	0.29	10.95	0.42	3.55	2.59	0.67	AAA418.CD3.X19.Y10.tile.tissue.png	130	1	2000	130	f6f1880e35a008bae454926ec0d430ac	0	0	0	0	0	0	0	0	0	0	0	0	0	/home/dhl_ec/bnelissen/Slides/CD3_manuscript/CD3_slides/AAA418.CD3/AAA418.CD3.run1	255	0.7	0.06	0.7	0.06	-9.2372319686	-12.1304775186	2.2361952263	0.12990678125
0.0	26168.0	0.0	1770.0	26168.0	4000000.0	0.0	5.0	3.7	2.64	1.78	0.0799999999999	10.01	0.56	1.19	0.33	7.98	0.22	3.17	2.35	0.6	AAA418.CD3.X19.Y11.tile.tissue.png	131	1	2000	131	7c5d64183bb421d9a35acf3ddabba5af	0	0	0	0	0	0	0	0	0	0	0	0	0	/home/dhl_ec/bnelissen/Slides/CD3_manuscript/CD3_slides/AAA418.CD3/AAA418.CD3.run1	255	0.7	0.06	0.7	0.06	0.0	-11.5580167361	0.383950056486	0.0165957406006
0.0	61909.0	0.0	3242.0	61909.0	4000000.0	0.0	6.0	2.46	1.35	1.14	0.0500000000002	6.6	0.38	0.739999999999	0.21	6.28	0.14	2.12	1.53	0.41	AAA418.CD3.X19.Y12.tile.tissue.png	132	1	2000	132	835a28ff799a90cb2101af9cffea6e76	0	0	0	0	0	0	0	0	0	0	0	0	0	/home/dhl_ec/bnelissen/Slides/CD3_manuscript/CD3_slides/AAA418.CD3/AAA418.CD3.run1	255	0.7	0.06	0.7	0.06	-7.62355852215	-11.7860830561	0.381288395055	0.0208767868652
282.0	7602.0	160.0	847.0	7602.0	4000000.0	4.0	4.0	1.75	2.35	1.14	0.0599999999999	6.55	0.37	0.78	0.21	6.61	0.21	2.07	1.53	0.56	AAA418.CD3.X19.Y13.tile.tissue.png	133	1	2000	133	3babef639c0843812fc76a486a46a313	0	0	0	0	0	0	0	0	0	0	0	0	0	/home/dhl_ec/bnelissen/Slides/CD3_manuscript/CD3_slides/AAA418.CD3/AAA418.CD3.run1	255	0.7	0.06	0.7	0.06	-9.43459183813	-10.6488643777	2.16476751528	4.94509858557
0.0	0.0	0.0	0.0	0.0	4000000.0	0.0	0.0	3.18	3.02	1.13	0.0499999999997	6.14	0.3	0.87	0.21	4.64	0.13	2.01	1.53	0.36	AAA418.CD3.X19.Y14.tile.tissue.png	134	1	2000	134	35899f266df927e53511bf9636401a86	0	0	0	0	0	0	0	0	0	0	0	0	0	/home/dhl_ec/bnelissen/Slides/CD3_manuscript/CD3_slides/AAA418.CD3/AAA418.CD3.run1	255	1.0	0.06	1.0	0.06	0.0	-11.2997965719	0.0	4.88957711281
0.0	55642.0	0.0	1562.0	55642.0	4000000.0	0.0	1.0	2.54	2.06	1.1	0.0599999999999	6.52	0.36	1.32	0.32	8.04	0.22	3.14	2.32	0.56	AAA418.CD3.X19.Y4.tile.tissue.png	135	1	2000	135	780572c49c9a9e419af6fe6dd704053c	0	0	0	0	0	0	0	0	0	0	0	0	0	/home/dhl_ec/bnelissen/Slides/CD3_manuscript/CD3_slides/AAA418.CD3/AAA418.CD3.run1	255	0.7	0.06	0.7	0.06	0.0	-11.7526172999	0.183050429391	8.69994499597
0.0	3918.0	0.0	290.0	3918.0	4000000.0	0.0	1.0	2.59	2.24	1.14	0.0500000000002	6.55	0.38	0.73	0.21	6.25	0.14	2.06	1.52	0.56	AAA418.CD3.X19.Y5.tile.tissue.png	136	1	2000	136	142eee9b86f949dd8f73429dabfdc282	0	0	0	0	0	0	0	0	0	0	0	0	0	/home/dhl_ec/bnelissen/Slides/CD3_manuscript/CD3_slides/AAA418.CD3/AAA418.CD3.run1	255	0.7	0.06	0.7	0.06	-8.81208557031	-12.71727475	4.03080104886	0.0484131622314
0.0	2686.0	0.0	242.0	2686.0	4000000.0	0.0	1.0	3.32	2.43	1.82	0.0700000000002	9.98	0.57	1.2	0.33	8.01	0.21	3.11	2.3	0.58	AAA418.CD3.X19.Y6.tile.tissue.png	137	1	2000	137	fa2d4f6bb265b7a7802297403c975a8a	0	0	0	0	0	0	0	0	0	0	0	0	0	/home/dhl_ec/bnelissen/Slides/CD3_manuscript/CD3_slides/AAA418.CD3/AAA418.CD3.run1	255	0.7	0.06	0.7	0.06	0.0	-12.3186228616	3.08591895767	0.103707761719
8288.0	1234708.0	4046.0	5986.0	1234708.0	4000000.0	95.0	1.0	2.73	1.9	1.1	0.04	7.01	0.360000000001	0.73	0.17	7.61	0.26	2.08	1.52	0.4	AAA418.CD3.X19.Y7.tile.tissue.png	138	1	2000	138	5bf3275885e603412d8760315813e49b	0	0	0	0	0	0	0	0	0	0	0	0	0	/home/dhl_ec/bnelissen/Slides/CD3_manuscript/CD3_slides/AAA418.CD3/AAA418.CD3.run1	255	0.7	0.06	0.7	0.06	-9.32221402114	-11.5616139243	3.00181212087	0.184835929688
12490.0	3997590.0	5923.0	8396.0	3997590.0	4000000.0	142.0	1.0	2.94	2.12	1.1	0.04	6.85	0.36	0.76	0.0599999999995	9.76	0.38	3.32	2.32	0.66	AAA418.CD3.X19.Y8.tile.tissue.png	139	1	2000	139	a356f15784cbd0e0530af5127e836754	0	0	0	0	0	0	0	0	0	0	0	0	0	/home/dhl_ec/bnelissen/Slides/CD3_manuscript/CD3_slides/AAA418.CD3/AAA418.CD3.run1	255	0.7	0.0781113039219	0.7	0.0781113039219	-8.88622498211	-11.6499334275	1.48326550069	0.0952926762695
18902.0	2859101.0	9202.0	18578.0	2859101.0	4000000.0	209.0	4.0	2.95	2.38	1.15	0.04	6.8	0.6	1.21	0.16	10.96	0.32	2.21	1.52	0.64	AAA418.CD3.X19.Y9.tile.tissue.png	140	1	2000	140	9ad0bda1b7835b1d8e6ab3c4ff3e7de4	0	0	0	0	0	0	0	0	0	0	0	0	0	/home/dhl_ec/bnelissen/Slides/CD3_manuscript/CD3_slides/AAA418.CD3/AAA418.CD3.run1	255	0.7	0.0730992298752	0.7	0.0730992298752	-9.02840364498	-11.5990408767	2.09984608683	0.203600460938
324.0	3890287.0	177.0	10468.0	3890287.0	4000000.0	5.0	1.0	3.49	3.0	1.11	0.0500000000002	7.85	0.56	1.21	0.0900000000001	13.32	0.559999999999	3.3	2.31	0.66	AAA418.CD3.X2.Y10.tile.tissue.png	141	1	2000	141	0ce00e1071ee74bc5a894d73b36c5a49	0	0	0	0	0	0	0	0	0	0	0	0	0	/home/dhl_ec/bnelissen/Slides/CD3_manuscript/CD3_slides/AAA418.CD3/AAA418.CD3.run1	255	0.7	0.06	0.7	0.06	-9.37381640396	-11.7786798216	2.57303914811	0.153671308594
63.0	3950438.0	36.0	9304.0	3950438.0	4000000.0	1.0	1.0	2.04	1.98	1.11	0.0500000000002	6.98	0.37	0.75	0.0599999999995	9.54	0.37	2.2	1.53	1.21	AAA418.CD3.X2.Y11.tile.tissue.png	142	1	2000	142	7982c375ef199ce02a3ab6f79f6643e2	0	0	0	0	0	0	0	0	0	0	0	0	0	/home/dhl_ec/bnelissen/Slides/CD3_manuscript/CD3_slides/AAA418.CD3/AAA418.CD3.run1	255	0.7	0.06	0.7	0.06	-9.20813190521	-11.3499000425	2.23549427825	0.136476714844
4049.0	3877986.0	2147.0	9004.0	3877986.0	4000000.0	55.0	1.0	2.9	2.54	1.1	0.0500000000002	20.34	0.57	1.22	0.0900000000001	13.42	0.549999999999	3.3	2.3	0.65	AAA418.CD3.X2.Y12.tile.tissue.png	143	1	2000	143	73aca07abacd29a58f2784b687ca1dae	0	0	0	0	0	0	0	0	0	0	0	0	0	/home/dhl_ec/bnelissen/Slides/CD3_manuscript/CD3_slides/AAA418.CD3/AAA418.CD3.run1	255	0.7	0.06	0.7	0.06	-9.43241280363	-11.8272790653	2.70288419318	0.211963988281
1607.0	424429.0	839.0	7877.0	424429.0	4000000.0	20.0	5.0	2.87	2.9	1.11	0.04	7.06	0.570000000001	1.2	0.309999999999	9.66	0.34	3.34	2.4	0.599999999999	AAA418.CD3.X2.Y13.tile.tissue.png	144	1	2000	144	a183c658a205047e41932575e713da0a	0	0	0	0	0	0	0	0	0	0	0	0	0	/home/dhl_ec/bnelissen/Slides/CD3_manuscript/CD3_slides/AAA418.CD3/AAA418.CD3.run1	255	0.7	0.06	0.7	0.06	-9.72536150312	-11.1036924778	3.30917812179	0.206512632813
0.0	24342.0	0.0	2032.0	24342.0	4000000.0	0.0	7.0	3.5	2.19	1.1	0.0599999999995	6.55	0.37	0.760000000001	0.21	6.25	0.13	2.1	1.53	0.56	AAA418.CD3.X2.Y14.tile.tissue.png	145	1	2000	145	14645c35950fb4ea1b44465a3ab8f88c	0	0	0	0	0	0	0	0	0	0	0	0	0	/home/dhl_ec/bnelissen/Slides/CD3_manuscript/CD3_slides/AAA418.CD3/AAA418.CD3.run1	255	0.7	0.06	0.7	0.06	-6.27311510786	-10.5975369618	0.622097802579	2.08818764563
0.0	26412.0	0.0	1480.0	26412.0	4000000.0	0.0	3.0	2.79	1.82	1.78	0.0900000000001	10.03	0.559999999999	1.32	0.32	7.97	0.21	3.16	2.33	0.570000000001	AAA418.CD3.X2.Y5.tile.tissue.png	146	1	2000	146	fc121fc176f1a90eb5f103404c508bba	0	0	0	0	0	0	0	0	0	0	0	0	0	/home/dhl_ec/bnelissen/Slides/CD3_manuscript/CD3_slides/AAA418.CD3/AAA418.CD3.run1	255	0.7	0.06	0.7	0.06	0.0	-11.5054186367	0.082015600671	7.71387918835
0.0	70698.0	0.0	4680.0	70698.0	4000000.0	0.0	11.0	5.01	1.68	1.11	0.0799999999999	10.03	0.570000000001	1.2	0.320000000001	8.02	0.14	2.15	1.51	0.57	AAA418.CD3.X2.Y6.tile.tissue.png	147	1	2000	147	33ade1bea97eb7243d124a71c0135778	0	0	0	0	0	0	0	0	0	0	0	0	0	/home/dhl_ec/bnelissen/Slides/CD3_manuscript/CD3_slides/AAA418.CD3/AAA418.CD3.run1	255	0.7	0.06	0.7	0.06	-8.58221252236	-10.8819728024	1.54293388977	0.211321854492
270.0	564118.0	155.0	9031.0	564118.0	4000000.0	4.0	2.0	2.69	2.98	1.77	0.0700000000006	10.55	0.57	1.2	0.29	9.72	0.34	3.36	2.33	0.610000000001	AAA418.CD3.X2.Y7.tile.tissue.png	148	1	2000	148	81c150a41b989a4f28c18c0ebdddf0da	0	0	0	0	0	0	0	0	0	0	0	0	0	/home/dhl_ec/bnelissen/Slides/CD3_manuscript/CD3_slides/AAA418.CD3/AAA418.CD3.run1	255	0.7	0.06	0.7	0.06	-9.45435079076	-11.65226274	3.89252215889	0.1458246875
1759.0	1393803.0	828.0	11206.0	1393803.0	4000000.0	18.0	5.0	2.16	2.26	1.2	0.0500000000002	6.72	0.370000000001	0.740000000001	0.24	10.63	0.38	2.35	1.69	0.44	AAA418.CD3.X2.Y8.tile.tissue.png	149	1	2000	149	53bac709db167b85e64471e9f46651dc	0	0	0	0	0	0	0	0	0	0	0	0	0	/home/dhl_ec/bnelissen/Slides/CD3_manuscript/CD3_slides/AAA418.CD3/AAA418.CD3.run1	255	0.7	0.06	0.7	0.06	-9.46309965855	-11.1156760749	3.10936345373	0.22712384375
58.0	3611143.0	32.0	9799.0	3611143.0	4000000.0	1.0	2.0	2.52	1.31	1.15	0.0500000000002	9.97	0.56	1.2	0.110000000001	12.94	0.539999999999	3.14	2.32	0.650000000001	AAA418.CD3.X2.Y9.tile.tissue.png	150	1	2000	150	9dd1febef7eb8fbbba036b6a23873200	0	0	0	0	0	0	0	0	0	0	0	0	0	/home/dhl_ec/bnelissen/Slides/CD3_manuscript/CD3_slides/AAA418.CD3/AAA418.CD3.run1	255	0.7	0.06	0.7	0.06	-9.65210869459	-11.6029511312	4.10643877756	0.26043525
31924.0	3541871.0	15273.0	12700.0	3541871.0	4000000.0	358.0	2.0	2.47	1.83	1.76	0.0699999999997	10.47	0.559999999999	0.900000000001	0.11	11.12	0.360000000001	2.21	1.52	0.44	AAA418.CD3.X20.Y10.tile.tissue.png	151	1	2000	151	c3a2f5d0e8b09059bafc0e35c78cb216	0	0	0	0	0	0	0	0	0	0	0	0	0	/home/dhl_ec/bnelissen/Slides/CD3_manuscript/CD3_slides/AAA418.CD3/AAA418.CD3.run1	255	0.7	0.0668433054164	0.7	0.0668433054164	-9.05198343844	-12.1046647313	2.02009386901	0.27709549707
3167.0	304858.0	1657.0	7787.0	304858.0	4000000.0	37.0	9.0	0.89	2.7	1.18	0.0500000000002	6.8	0.38	0.750000000001	0.2	8.06	0.320000000001	3.36	2.46	0.58	AAA418.CD3.X20.Y11.tile.tissue.png	152	1	2000	152	c3b9b5f43f67c5012a0fb6c85cc3caa8	0	0	0	0	0	0	0	0	0	0	0	0	0	/home/dhl_ec/bnelissen/Slides/CD3_manuscript/CD3_slides/AAA418.CD3/AAA418.CD3.run1	255	0.7	0.06	0.7	0.06	-9.24618074084	-12.492996657	2.48186399699	0.104059763672
0.0	73791.0	0.0	3258.0	73791.0	4000000.0	0.0	7.0	1.71	3.19	1.83	0.0900000000001	10.7	0.57	1.29	0.37	8.96	0.22	3.18	2.31	0.579999999999	AAA418.CD3.X20.Y12.tile.tissue.png	153	1	2000	153	bd77764f830c5ec5bf5b06618ac688c4	0	0	0	0	0	0	0	0	0	0	0	0	0	/home/dhl_ec/bnelissen/Slides/CD3_manuscript/CD3_slides/AAA418.CD3/AAA418.CD3.run1	255	0.7	0.06	0.7	0.06	-6.7425624638	-10.3240459782	0.21833357062	7.33346851318
0.0	2416.0	0.0	224.0	2416.0	4000000.0	0.0	1.0	1.2	2.38	1.78	0.0799999999999	10.21	0.570000000001	1.36	0.33	8.12	0.21	3.1	2.31	0.559999999999	AAA418.CD3.X20.Y4.tile.tissue.png	154	1	2000	154	06538f8680ae210f3a1dba023aab2b70	0	0	0	0	0	0	0	0	0	0	0	0	0	/home/dhl_ec/bnelissen/Slides/CD3_manuscript/CD3_slides/AAA418.CD3/AAA418.CD3.run1	255	0.7	0.06	0.7	0.06	0.0	-12.3275065356	2.4542739565	6.44222805511
0.0	3192.0	0.0	402.0	3192.0	4000000.0	0.0	2.0	2.52	2.71	1.18	0.0500000000002	6.45	0.37	0.74	0.21	5.71	0.139999999999	2.07	1.52	0.38	AAA418.CD3.X20.Y5.tile.tissue.png	155	1	2000	155	e9510b280aab64bc5e06cec99a2a91c7	0	0	0	0	0	0	0	0	0	0	0	0	0	/home/dhl_ec/bnelissen/Slides/CD3_manuscript/CD3_slides/AAA418.CD3/AAA418.CD3.run1	255	0.7	0.06	0.7	0.06	0.0	-11.6348902307	0.621347680725	0.0506351247406
0.0	2747.0	0.0	242.0	2747.0	4000000.0	0.0	1.0	2.65	3.36	1.11	0.0500000000002	6.4	0.370000000001	0.73	0.21	5.62	0.14	2.06	1.52	0.55	AAA418.CD3.X20.Y6.tile.tissue.png	156	1	2000	156	a39d1cb50bd4bd5d8a6b036b916e08ae	0	0	0	0	0	0	0	0	0	0	0	0	0	/home/dhl_ec/bnelissen/Slides/CD3_manuscript/CD3_slides/AAA418.CD3/AAA418.CD3.run1	255	0.7	0.06	0.7	0.06	0.0	-12.2772561872	1.75355999158	0.0950841646423
9519.0	1085418.0	4440.0	5640.0	1085418.0	4000000.0	107.0	1.0	3.8	1.54	1.76	0.0700000000006	10.88	0.570000000001	1.19	0.259999999999	10.47	0.379999999999	3.16	2.29	0.6	AAA418.CD3.X20.Y7.tile.tissue.png	157	1	2000	157	d03ebbcbf071624cfe9a326970063a01	0	0	0	0	0	0	0	0	0	0	0	0	0	/home/dhl_ec/bnelissen/Slides/CD3_manuscript/CD3_slides/AAA418.CD3/AAA418.CD3.run1	255	0.7	0.06	0.7	0.06	-9.34529497553	-11.2362053992	2.51350952454	0.205143699219
14687.0	3998549.0	6984.0	8130.0	3998549.0	4000000.0	172.0	1.0	1.28	2.05	1.11	0.0700000000006	10.56	0.56	1.21	0.0799999999999	13.47	0.57	3.27	2.29	1.54	AAA418.CD3.X20.Y8.tile.tissue.png	158	1	2000	158	03de470f439dfd611355020eabb110ba	0	0	0	0	0	0	0	0	0	0	0	0	0	/home/dhl_ec/bnelissen/Slides/CD3_manuscript/CD3_slides/AAA418.CD3/AAA418.CD3.run1	255	0.7	0.0801015811859	0.7	0.0801015811859	-8.57936846062	-11.4460280188	1.17925856848	0.0905590026855
15339.0	3851979.0	7379.0	9961.0	3851979.0	4000000.0	177.0	2.0	1.99	1.72	1.74	0.0799999999999	11.58	0.57	1.21	0.0900000000001	13.71	0.64	3.45	2.38	0.73	AAA418.CD3.X20.Y9.tile.tissue.png	159	1	2000	159	26a54b10d44036f8ae122a5428c52767	0	0	0	0	0	0	0	0	0	0	0	0	0	/home/dhl_ec/bnelissen/Slides/CD3_manuscript/CD3_slides/AAA418.CD3/AAA418.CD3.run1	255	0.7	0.0716338538625	0.7	0.0716338538625	-8.82980915332	-11.6160511324	1.51669629644	0.146396516113
27820.0	3974931.0	12815.0	9468.0	3974931.0	4000000.0	305.0	2.0	1.3	2.3	1.1	0.04	7.34	0.62	1.3	0.0799999999999	15.18	0.64	3.5	2.56	0.68	AAA418.CD3.X21.Y10.tile.tissue.png	160	1	2000	160	5d90f442bf814199415461226aa1f249	0	0	0	0	0	0	0	0	0	0	0	0	0	/home/dhl_ec/bnelissen/Slides/CD3_manuscript/CD3_slides/AAA418.CD3/AAA418.CD3.run1	255	0.7	0.0752987339928	0.7	0.0752987339928	-8.93784632365	-12.1078380327	1.58201904999	0.159324118652
6099.0	730886.0	2859.0	10006.0	730886.0	4000000.0	61.0	9.0	2.4	2.57	1.1	0.0699999999997	11.99	0.57	1.22	0.309999999999	10.28	0.360000000001	3.22	2.29	0.610000000001	AAA418.CD3.X21.Y11.tile.tissue.png	161	1	2000	161	3134b0dd27f6db2cab3959bfd966420d	0	0	0	0	0	0	0	0	0	0	0	0	0	/home/dhl_ec/bnelissen/Slides/CD3_manuscript/CD3_slides/AAA418.CD3/AAA418.CD3.run1	255	0.7	0.06	0.7	0.06	-9.04269156204	-12.0491021812	2.06150345379	0.16478621875
0.0	16191.0	0.0	1009.0	16191.0	4000000.0	0.0	2.0	2.52	1.91	1.6	0.0900000000001	7.75	0.37	0.889999999999	0.309999999999	7.61	0.19	3.21	2.47	0.56	AAA418.CD3.X21.Y12.tile.tissue.png	162	1	2000	162	1001b82f8775834a909016ed873ba627	0	0	0	0	0	0	0	0	0	0	0	0	0	/home/dhl_ec/bnelissen/Slides/CD3_manuscript/CD3_slides/AAA418.CD3/AAA418.CD3.run1	255	0.7	0.06	0.7	0.06	0.0	-10.8979823955	0.102251864401	4.99778621516
0.0	0.0	0.0	0.0	0.0	4000000.0	0.0	0.0	1.48	1.33	1.82	0.0799999999999	8.83	0.3	0.91	0.22	4.73	0.13	2.01	1.52	0.360000000001	AAA418.CD3.X21.Y4.tile.tissue.png	163	1	2000	163	01f296abfa34f7f154b68d21d56501ff	0	0	0	0	0	0	0	0	0	0	0	0	0	/home/dhl_ec/bnelissen/Slides/CD3_manuscript/CD3_slides/AAA418.CD3/AAA418.CD3.run1	255	1.0	0.06	1.0	0.06	0.0	-11.5675390538	0.0	2.18623213119
75.0	28485.0	43.0	1312.0	28485.0	4000000.0	1.0	4.0	0.92	1.5	1.13	0.0600000000004	6.87	0.379999999999	0.749999999999	0.22	6.8	0.219999999999	2.09	1.53	0.580000000001	AAA418.CD3.X21.Y5.tile.tissue.png	164	1	2000	164	2dca5b17746fb84af9a53aa620b51ece	0	0	0	0	0	0	0	0	0	0	0	0	0	/home/dhl_ec/bnelissen/Slides/CD3_manuscript/CD3_slides/AAA418.CD3/AAA418.CD3.run1	255	0.7	0.06	0.7	0.06	-8.09773191674	-10.085720483	0.503735597389	1.21223008954
0.0	2801.0	0.0	388.0	2801.0	4000000.0	0.0	1.0	2.9	1.31	1.2	0.0699999999997	7.18	0.58	1.21	0.320000000001	8.19	0.219999999999	3.11	2.31	0.57	AAA418.CD3.X21.Y6.tile.tissue.png	165	1	2000	165	d208d0b1161a5c5c473529143312aa8e	0	0	0	0	0	0	0	0	0	0	0	0	0	/home/dhl_ec/bnelissen/Slides/CD3_manuscript/CD3_slides/AAA418.CD3/AAA418.CD3.run1	255	0.7	0.06	0.7	0.06	0.0	-11.0592870213	0.0472399470892	0.083237487278
2208.0	216797.0	1029.0	3507.0	216797.0	4000000.0	23.0	1.0	1.17	1.74	1.78	0.0699999999997	10.09	0.57	1.18	0.309999999999	9.48	0.33	3.18	2.66	0.59	AAA418.CD3.X21.Y7.tile.tissue.png	166	1	2000	166	86363757bf9026361ac0b0822abf3841	0	0	0	0	0	0	0	0	0	0	0	0	0	/home/dhl_ec/bnelissen/Slides/CD3_manuscript/CD3_slides/AAA418.CD3/AAA418.CD3.run1	255	0.7	0.06	0.7	0.06	-9.09446790847	-11.1151670543	2.5096647948	0.195639665039
16255.0	3596284.0	7546.0	8348.0	3596284.0	4000000.0	180.0	1.0	2.72	1.52	1.77	0.0799999999999	11.4	0.620000000001	1.34	0.12	14.37	0.54	3.69	2.42	1.35	AAA418.CD3.X21.Y8.tile.tissue.png	167	1	2000	167	b4b56b6e949ddaf5b2c672d0e226d9a3	0	0	0	0	0	0	0	0	0	0	0	0	0	/home/dhl_ec/bnelissen/Slides/CD3_manuscript/CD3_slides/AAA418.CD3/AAA418.CD3.run1	255	0.7	0.0660052927941	0.7	0.0660052927941	-8.9799843881	-12.1726703367	1.69327009221	0.191822226563
13641.0	3999203.0	6184.0	8177.0	3999203.0	4000000.0	148.0	1.0	3.14	1.18	1.11	0.0799999999999	11.64	0.59	1.24	0.0799999999999	14.36	0.56	3.42	2.49	0.669999999999	AAA418.CD3.X21.Y9.tile.tissue.png	168	1	2000	168	1dc79570b50fdc788745395d77fa5047	0	0	0	0	0	0	0	0	0	0	0	0	0	/home/dhl_ec/bnelissen/Slides/CD3_manuscript/CD3_slides/AAA418.CD3/AAA418.CD3.run1	255	0.7	0.0745749388509	0.7	0.0745749388509	-9.07023318376	-11.5145520376	1.54999606893	0.149913375
25300.0	1374401.0	12681.0	8708.0	1374401.0	4000000.0	285.0	6.0	3.55	2.09	1.76	0.0700000000006	11.38	0.64	1.33	0.25	11.47	0.44	3.72	2.52	0.68	AAA418.CD3.X22.Y10.tile.tissue.png	169	1	2000	169	f1292931d4ffb2d33978985a2c36284f	0	0	0	0	0	0	0	0	0	0	0	0	0	/home/dhl_ec/bnelissen/Slides/CD3_manuscript/CD3_slides/AAA418.CD3/AAA418.CD3.run1	255	0.7	0.06	0.7	0.06	-9.22204656486	-12.3955772694	2.22162562249	0.198996113281
0.0	88212.0	0.0	4043.0	88212.0	4000000.0	0.0	8.0	2.98	1.55	1.91	0.0699999999997	10.14	0.58	1.28	0.320000000001	9.03	0.22	3.32	2.61	0.660000000001	AAA418.CD3.X22.Y11.tile.tissue.png	170	1	2000	170	5c6501d45d6754779e705c9daca1a741	0	0	0	0	0	0	0	0	0	0	0	0	0	/home/dhl_ec/bnelissen/Slides/CD3_manuscript/CD3_slides/AAA418.CD3/AAA418.CD3.run1	255	0.7	0.06	0.7	0.06	-6.08464542253	-11.603607316	0.372702142028	0.0579866605225
0.0	0.0	0.0	0.0	0.0	4000000.0	0.0	0.0	3.09	1.49	1.11	0.0899999999992	9.79	0.47	1.45	0.32	7.23	0.23	3.24	2.6	0.58	AAA418.CD3.X22.Y12.tile.tissue.png	171	1	2000	171	7b412a821b00d751279012ad18ffaf1a	0	0	0	0	0	0	0	0	0	0	0	0	0	/home/dhl_ec/bnelissen/Slides/CD3_manuscript/CD3_slides/AAA418.CD3/AAA418.CD3.run1	255	1.0	0.06	1.0	0.06	0.0	-12.2149759093	0.0	4.29062295619
0.0	5149.0	0.0	550.0	5149.0	4000000.0	0.0	2.0	2.57	0.98	1.12	0.0600000000004	6.26	0.360000000001	0.74	0.2	5.5	0.13	2.03	1.48	0.579999999999	AAA418.CD3.X22.Y5.tile.tissue.png	172	1	2000	172	1ef8e4cfa887797bf7be220593f6d2e3	0	0	0	0	0	0	0	0	0	0	0	0	0	/home/dhl_ec/bnelissen/Slides/CD3_manuscript/CD3_slides/AAA418.CD3/AAA418.CD3.run1	255	0.7	0.06	0.7	0.06	0.0	-11.3759332054	2.43196266872	3.64842288116
370.0	10407.0	139.0	1206.0	10407.0	4000000.0	3.0	5.0	1.57	2.16	1.06	0.04	6.23	0.36	0.71	0.2	6.31	0.2	2.01	1.47	0.589999999999	AAA418.CD3.X22.Y6.tile.tissue.png	173	1	2000	173	1eda163b3dd1c8da0945033765db156a	0	0	0	0	0	0	0	0	0	0	0	0	0	/home/dhl_ec/bnelissen/Slides/CD3_manuscript/CD3_slides/AAA418.CD3/AAA418.CD3.run1	255	0.7	0.06	0.7	0.06	-9.9933176115	-11.6457365416	2.72812235453	0.0987258898926
0.0	17307.0	0.0	1392.0	17307.0	4000000.0	0.0	5.0	2.75	2.36	1.07	0.0499999999993	6.18	0.36	0.72	0.21	5.94	0.21	3.34	2.56	0.65	AAA418.CD3.X22.Y7.tile.tissue.png	174	1	2000	174	3aca702a38a3d8657376b1f3a96f3694	0	0	0	0	0	0	0	0	0	0	0	0	0	/home/dhl_ec/bnelissen/Slides/CD3_manuscript/CD3_slides/AAA418.CD3/AAA418.CD3.run1	255	0.7	0.06	0.7	0.06	-9.27936247175	-12.561628034	1.76331306578	0.150333522827
4168.0	372488.0	1872.0	4599.0	372488.0	4000000.0	43.0	3.0	1.17	2.71	1.09	0.04	6.43	0.349999999999	0.72	0.190000000001	6.59	0.22	2.05	1.54	0.37	AAA418.CD3.X22.Y8.tile.tissue.png	175	1	2000	175	9e8a8ea13457716506a7b60546166a53	0	0	0	0	0	0	0	0	0	0	0	0	0	/home/dhl_ec/bnelissen/Slides/CD3_manuscript/CD3_slides/AAA418.CD3/AAA418.CD3.run1	255	0.7	0.06	0.7	0.06	-9.3267215791	-11.6143295175	1.76473112487	0.216964398438
14728.0	1489468.0	6925.0	6255.0	1489468.0	4000000.0	163.0	1.0	2.5	2.74	1.12	0.04	6.47	0.57	1.25	0.259999999999	11.94	0.47	3.71	2.51	0.62	AAA418.CD3.X22.Y9.tile.tissue.png	176	1	2000	176	7da1406afef86acd68fb5a7213a8c06f	0	0	0	0	0	0	0	0	0	0	0	0	0	/home/dhl_ec/bnelissen/Slides/CD3_manuscript/CD3_slides/AAA418.CD3/AAA418.CD3.run1	255	0.7	0.06	0.7	0.06	-8.98961996734	-12.0640839932	1.99458935697	0.170387375
71.0	4455.0	37.0	484.0	4455.0	1754000.0	1.0	2.0	1.8	0.96	0.780000000001	0.04	4.92	0.27	0.690000000001	0.15	4.41	0.15	1.5	1.1	0.28	AAA418.CD3.X23.Y0.tile.tissue.png	177	1	877	177	5336f107eaf4a70c89ce7a5920f0d110	0	0	0	0	0	0	0	0	0	0	0	0	0	/home/dhl_ec/bnelissen/Slides/CD3_manuscript/CD3_slides/AAA418.CD3/AAA418.CD3.run1	255	0.7	0.06	0.7	0.06	-6.88738564327	-11.2187004259	0.522749883987	4.86280942583
0.0	0.0	0.0	0.0	0.0	1754000.0	0.0	0.0	2.02	1.33	0.5	0.0300000000007	2.66	0.13	0.37	0.0900000000001	1.78	0.0500000000002	0.84	0.650000000001	0.18	AAA418.CD3.X23.Y1.tile.tissue.png	178	1	877	178	ff1a0b1b802038a251460ab08f671d88	0	0	0	0	0	0	0	0	0	0	0	0	0	/home/dhl_ec/bnelissen/Slides/CD3_manuscript/CD3_slides/AAA418.CD3/AAA418.CD3.run1	255	1.0	0.06	1.0	0.06	0.0	-10.489832824	0.0	7.90311535964
0.0	31116.0	0.0	900.0	31116.0	1754000.0	0.0	1.0	2.23	1.39	0.49	0.0200000000004	2.79	0.16	0.31	0.0900000000001	2.24	0.0600000000004	0.86	0.63	0.26	AAA418.CD3.X23.Y10.tile.tissue.png	179	1	877	179	a520cc23b4b63341b8ef597696eca773	0	0	0	0	0	0	0	0	0	0	0	0	0	/home/dhl_ec/bnelissen/Slides/CD3_manuscript/CD3_slides/AAA418.CD3/AAA418.CD3.run1	255	0.7	0.06	0.7	0.06	0.0	-8.75601144811	0.0716670191155	0.791722629908
0.0	4692.0	0.0	576.0	4692.0	1754000.0	0.0	2.0	2.61	0.620000000001	0.77	0.0299999999997	4.79	0.28	0.58	0.16	4.07	0.11	1.51	1.13	0.3	AAA418.CD3.X23.Y11.tile.tissue.png	180	1	877	180	25af2f64936b97558714270a3f9d983c	0	0	0	0	0	0	0	0	0	0	0	0	0	/home/dhl_ec/bnelissen/Slides/CD3_manuscript/CD3_slides/AAA418.CD3/AAA418.CD3.run1	255	0.7	0.06	0.7	0.06	-8.07927162937	-9.81283502735	0.925643859204	0.725076175772
0.0	3063.0	0.0	250.0	3063.0	1754000.0	0.0	1.0	1.29	1.13	0.49	0.0299999999997	2.76	0.26	0.58	0.150000000001	3.64	0.11	1.49	1.07	0.26	AAA418.CD3.X23.Y12.tile.tissue.png	181	1	877	181	da2e2a9dd3c14db1785296faa62a7a9d	0	0	0	0	0	0	0	0	0	0	0	0	0	/home/dhl_ec/bnelissen/Slides/CD3_manuscript/CD3_slides/AAA418.CD3/AAA418.CD3.run1	255	0.7	0.06	0.7	0.06	0.0	-11.7529172501	1.80047007631	8.17626963883
0.0	0.0	0.0	0.0	0.0	1754000.0	0.0	0.0	2.16	1.35	0.490000000001	0.0200000000004	2.32	0.13	0.36	0.0900000000001	1.75	0.0600000000004	0.82	0.63	0.16	AAA418.CD3.X23.Y13.tile.tissue.png	182	1	877	182	4ba2ce9a439703267abb6222bc23fafa	0	0	0	0	0	0	0	0	0	0	0	0	0	/home/dhl_ec/bnelissen/Slides/CD3_manuscript/CD3_slides/AAA418.CD3/AAA418.CD3.run1	255	1.0	0.06	1.0	0.06	0.0	0.0	0.0	7.38204732041
0.0	0.0	0.0	0.0	0.0	1754000.0	0.0	0.0	1.53	2.35	0.52	0.0200000000004	2.61	0.13	0.37	0.0900000000001	1.74	0.0500000000002	0.820000000001	0.63	0.250000000001	AAA418.CD3.X23.Y14.tile.tissue.png	183	1	877	183	435cfcf148a584a542cf10d05047eee7	0	0	0	0	0	0	0	0	0	0	0	0	0	/home/dhl_ec/bnelissen/Slides/CD3_manuscript/CD3_slides/AAA418.CD3/AAA418.CD3.run1	255	1.0	0.06	1.0	0.06	0.0	-10.2033766596	0.0	6.56775376267
566.0	16147.0	313.0	668.0	16147.0	1754000.0	5.0	1.0	2.09	3.23	0.53	0.0200000000004	2.77	0.16	0.37	0.0900000000001	2.6	0.0900000000001	0.85	0.629999999999	0.15	AAA418.CD3.X23.Y2.tile.tissue.png	184	1	877	184	3c5003726ee0b8cdcdafe48b7b9e8051	0	0	0	0	0	0	0	0	0	0	0	0	0	/home/dhl_ec/bnelissen/Slides/CD3_manuscript/CD3_slides/AAA418.CD3/AAA418.CD3.run1	255	0.7	0.06	0.7	0.06	-9.06636839532	-12.5990529743	0.793385528238	3.0060502295
0.0	10002.0	0.0	620.0	10002.0	1754000.0	0.0	2.0	1.55	1.09	0.49	0.0299999999997	2.74	0.16	0.36	0.0899999999992	2.21	0.0600000000004	0.85	0.63	0.160000000001	AAA418.CD3.X23.Y3.tile.tissue.png	185	1	877	185	11a1bc29b944e779d395d9d5bbcedff1	0	0	0	0	0	0	0	0	0	0	0	0	0	/home/dhl_ec/bnelissen/Slides/CD3_manuscript/CD3_slides/AAA418.CD3/AAA418.CD3.run1	255	0.7	0.06	0.7	0.06	0.0	-11.0961007695	0.108860161561	5.90888969146
0.0	0.0	0.0	0.0	0.0	1754000.0	0.0	0.0	1.4	1.22	0.490000000001	0.0199999999995	2.31	0.12	0.360000000001	0.0900000000001	1.76	0.0500000000002	0.82	0.63	0.269999999999	AAA418.CD3.X23.Y4.tile.tissue.png	186	1	877	186	57ce60a5c90cd2f63e82ed66882c9e7b	0	0	0	0	0	0	0	0	0	0	0	0	0	/home/dhl_ec/bnelissen/Slides/CD3_manuscript/CD3_slides/AAA418.CD3/AAA418.CD3.run1	255	1.0	0.06	1.0	0.06	0.0	0.0	0.0	7.69244583808
0.0	0.0	0.0	0.0	0.0	1754000.0	0.0	0.0	1.51	2.5	0.59	0.0300000000007	4.72	0.23	0.639999999999	0.15	3.16	0.0999999999995	1.32	1.04	0.26	AAA418.CD3.X23.Y5.tile.tissue.png	187	1	877	187	56337e67ed2a7966b20f28ed3bb7d78a	0	0	0	0	0	0	0	0	0	0	0	0	0	/home/dhl_ec/bnelissen/Slides/CD3_manuscript/CD3_slides/AAA418.CD3/AAA418.CD3.run1	255	1.0	0.06	1.0	0.06	0.0	-11.8649109703	0.0	5.97273184597
0.0	11938.0	0.0	528.0	11938.0	1754000.0	0.0	1.0	0.580000000001	0.72	0.78	0.04	4.99	0.28	0.62	0.16	3.81	0.11	1.52	1.13	0.299999999999	AAA418.CD3.X23.Y6.tile.tissue.png	188	1	877	188	26619ac14948fadfa89660f2697051d8	0	0	0	0	0	0	0	0	0	0	0	0	0	/home/dhl_ec/bnelissen/Slides/CD3_manuscript/CD3_slides/AAA418.CD3/AAA418.CD3.run1	255	0.7	0.06	0.7	0.06	0.0	-10.9300830014	0.0501352988569	4.60500735602
174.0	76387.0	57.0	2606.0	76387.0	1754000.0	1.0	2.0	0.830000000001	0.860000000001	0.47	0.0199999999995	2.78	0.16	0.31	0.0900000000001	2.7	0.0900000000001	0.9	0.660000000001	0.25	AAA418.CD3.X23.Y7.tile.tissue.png	189	1	877	189	5ed30f807adc48a88cb9c49f7365f6ff	0	0	0	0	0	0	0	0	0	0	0	0	0	/home/dhl_ec/bnelissen/Slides/CD3_manuscript/CD3_slides/AAA418.CD3/AAA418.CD3.run1	255	0.7	0.06	0.7	0.06	-9.11263103616	-11.1462601364	0.736727473292	1.4607371332
0.0	3719.0	0.0	274.0	3719.0	1754000.0	0.0	1.0	2.19	3.49	0.740000000001	0.0199999999995	2.95	0.17	0.32	0.0900000000001	2.35	0.0700000000006	0.88	0.660000000001	0.29	AAA418.CD3.X23.Y8.tile.tissue.png	190	1	877	190	f37b0ace234087627b5566da241ebed1	0	0	0	0	0	0	0	0	0	0	0	0	0	/home/dhl_ec/bnelissen/Slides/CD3_manuscript/CD3_slides/AAA418.CD3/AAA418.CD3.run1	255	0.7	0.06	0.7	0.06	0.0	-10.8845182677	3.58476924871	1.03288315004
0.0	8993.0	0.0	620.0	8993.0	1754000.0	0.0	2.0	1.92	0.859999999999	0.509999999999	0.0199999999995	2.98	0.25	0.54	0.14	3.58	0.1	1.39	1.09	0.26	AAA418.CD3.X23.Y9.tile.tissue.png	191	1	877	191	6466165776fb00960936ea27b40bfe52	0	0	0	0	0	0	0	0	0	0	0	0	0	/home/dhl_ec/bnelissen/Slides/CD3_manuscript/CD3_slides/AAA418.CD3/AAA418.CD3.run1	255	0.7	0.06	0.7	0.06	0.0	-9.37619832299	0.123606704412	0.801977819949
0.0	32173.0	0.0	1973.0	32173.0	4000000.0	0.0	4.0	2.06	3.47	1.18	0.0600000000004	6.6	0.38	0.830000000001	0.21	5.82	0.13	2.08	1.53	0.389999999999	AAA418.CD3.X3.Y0.tile.tissue.png	192	1	2000	192	90029d614f11fd550310ab2e8de5231b	0	0	0	0	0	0	0	0	0	0	0	0	0	/home/dhl_ec/bnelissen/Slides/CD3_manuscript/CD3_slides/AAA418.CD3/AAA418.CD3.run1	255	0.7	0.06	0.7	0.06	0.0	-11.1486233235	0.0613105533706	9.50910433771
0.0	50204.0	0.0	1772.0	50204.0	4000000.0	0.0	3.0	2.2	2.45	1.83	0.0900000000001	10.17	0.59	1.36	0.320000000001	6.3	0.38	3.46	2.56	0.58	AAA418.CD3.X3.Y1.tile.tissue.png	193	1	2000	193	34fe7bbd6df69a06bf6cc49d3edc2b32	0	0	0	0	0	0	0	0	0	0	0	0	0	/home/dhl_ec/bnelissen/Slides/CD3_manuscript/CD3_slides/AAA418.CD3/AAA418.CD3.run1	255	0.7	0.06	0.7	0.06	0.0	-10.99565667	0.148147744702	6.640642104
323.0	3927651.0	168.0	10462.0	3927651.0	4000000.0	5.0	1.0	4.11	3.3	1.2	0.0499999999993	6.82	0.37	0.75	0.0599999999995	9.59	0.36	2.2	1.53	0.66	AAA418.CD3.X3.Y10.tile.tissue.png	194	1	2000	194	6f6416c489d4df3755adf1f0bcf4569b	0	0	0	0	0	0	0	0	0	0	0	0	0	/home/dhl_ec/bnelissen/Slides/CD3_manuscript/CD3_slides/AAA418.CD3/AAA418.CD3.run1	255	0.7	0.06	0.7	0.06	-9.51469615218	-11.646388679	2.82876663734	0.205119382813
84.0	3981332.0	41.0	8833.0	3981332.0	4000000.0	1.0	2.0	3.46	2.75	1.77	0.0699999999997	10.86	0.63	1.35	0.0900000000001	14.12	0.67	3.47	2.54	0.76	AAA418.CD3.X3.Y11.tile.tissue.png	195	1	2000	195	783e506b6125b6e139aaf7be20bf2199	0	0	0	0	0	0	0	0	0	0	0	0	0	/home/dhl_ec/bnelissen/Slides/CD3_manuscript/CD3_slides/AAA418.CD3/AAA418.CD3.run1	255	0.7	0.06	0.7	0.06	-8.89042862484	-11.4297543004	1.48745784489	0.0974253242187
1035.0	3824225.0	582.0	14662.0	3824225.0	4000000.0	15.0	4.0	3.28	2.7	1.19	0.0500000000002	7.47	0.37	0.76	0.0600000000004	9.55	0.35	2.21	2.53	0.73	AAA418.CD3.X3.Y12.tile.tissue.png	196	1	2000	196	de4fa0fe03d57b04857ab8cd4f368241	0	0	0	0	0	0	0	0	0	0	0	0	0	/home/dhl_ec/bnelissen/Slides/CD3_manuscript/CD3_slides/AAA418.CD3/AAA418.CD3.run1	255	0.7	0.06	0.7	0.06	-9.01384835675	-11.453700091	2.23996835849	0.172292560547
6642.0	2046797.0	3393.0	16479.0	2046797.0	4000000.0	85.0	2.0	3.38	3.26	1.8	0.0700000000006	11.71	0.6	1.3	0.2	11.84	0.44	3.41	2.34	0.63	AAA418.CD3.X3.Y13.tile.tissue.png	197	1	2000	197	a62cfb9abe93f67793944dcf02c00441	0	0	0	0	0	0	0	0	0	0	0	0	0	/home/dhl_ec/bnelissen/Slides/CD3_manuscript/CD3_slides/AAA418.CD3/AAA418.CD3.run1	255	0.7	0.06	0.7	0.06	-9.51793599863	-11.4034110299	3.53282363807	0.227138125
56.0	68352.0	44.0	2655.0	68352.0	4000000.0	1.0	5.0	3.51	1.95	1.83	0.0900000000001	10.49	0.64	1.32	0.37	10.39	0.37	3.2	2.43	0.59	AAA418.CD3.X3.Y14.tile.tissue.png	198	1	2000	198	e0f28d741e298604011fd902c16ae626	0	0	0	0	0	0	0	0	0	0	0	0	0	/home/dhl_ec/bnelissen/Slides/CD3_manuscript/CD3_slides/AAA418.CD3/AAA418.CD3.run1	255	0.7	0.06	0.7	0.06	-6.86181099124	-10.5717414438	0.275479294692	1.83150491296
0.0	26873.0	0.0	1447.0	26873.0	4000000.0	0.0	4.0	3.4	3.76	1.75	0.0799999999999	9.92	0.56	1.27	0.32	8.19	0.22	3.16	2.53	0.860000000001	AAA418.CD3.X3.Y2.tile.tissue.png	199	1	2000	199	022dfc45e12a1f4a5e61df0b624f0685	0	0	0	0	0	0	0	0	0	0	0	0	0	/home/dhl_ec/bnelissen/Slides/CD3_manuscript/CD3_slides/AAA418.CD3/AAA418.CD3.run1	255	0.7	0.06	0.7	0.06	-7.70464117362	-10.6453082678	0.453170910158	3.09963140063
527.0	87059.0	276.0	2088.0	87059.0	4000000.0	7.0	3.0	2.88	3.95	1.15	0.0600000000004	6.61	0.370000000001	0.79	0.21	6.74	0.21	2.1	1.52	1.01	AAA418.CD3.X3.Y3.tile.tissue.png	200	1	2000	200	c33fd989bcf45a1d90d8b1958034894f	0	0	0	0	0	0	0	0	0	0	0	0	0	/home/dhl_ec/bnelissen/Slides/CD3_manuscript/CD3_slides/AAA418.CD3/AAA418.CD3.run1	255	0.7	0.06	0.7	0.06	-8.93293048687	-11.5496514369	2.24223105431	3.29129422461
3471.0	1745695.0	1720.0	8576.0	1745695.0	4000000.0	41.0	1.0	3.25	2.85	1.12	0.0500000000002	6.83	0.57	1.27	0.24	11.1	0.28	2.23	1.52	0.8	AAA418.CD3.X3.Y4.tile.tissue.png	201	1	2000	201	908fd11feeb6e20a6672ba1c6af363c4	0	0	0	0	0	0	0	0	0	0	0	0	0	/home/dhl_ec/bnelissen/Slides/CD3_manuscript/CD3_slides/AAA418.CD3/AAA418.CD3.run1	255	0.7	0.06	0.7	0.06	-9.06026657795	-11.4474127283	2.77610573077	1.90776878125
2794.0	3261390.0	1555.0	10026.0	3261390.0	4000000.0	38.0	2.0	3.38	1.16	1.12	0.0500000000002	7.2	0.379999999999	0.85	0.12	11.89	0.48	3.14	2.08	0.650000000001	AAA418.CD3.X3.Y5.tile.tissue.png	202	1	2000	202	59fde47d55b76c11c9a1e3def275a190	0	0	0	0	0	0	0	0	0	0	0	0	0	/home/dhl_ec/bnelissen/Slides/CD3_manuscript/CD3_slides/AAA418.CD3/AAA418.CD3.run1	255	0.7	0.06	0.7	0.06	-9.1294325416	-10.6709401469	2.46976833412	0.188804316406
2434.0	3896581.0	1262.0	10257.0	3896581.0	4000000.0	30.0	1.0	2.69	1.81	1.79	0.0699999999997	10.71	0.37	0.75	0.0600000000004	9.6	0.370000000001	2.21	1.53	0.439999999999	AAA418.CD3.X3.Y6.tile.tissue.png	203	1	2000	203	1a8e72ee45a4d1d3386aa344aad5e089	0	0	0	0	0	0	0	0	0	0	0	0	0	/home/dhl_ec/bnelissen/Slides/CD3_manuscript/CD3_slides/AAA418.CD3/AAA418.CD3.run1	255	0.7	0.06	0.7	0.06	-9.48748511373	-12.0078692946	2.59006092284	0.199106734375
3800.0	3809745.0	1202.0	10651.0	3809745.0	4000000.0	24.0	6.0	1.19	1.83	1.13	0.0500000000002	7.45	0.57	0.76	0.0700000000006	11.38	0.559999999999	3.34	2.34	0.66	AAA418.CD3.X3.Y7.tile.tissue.png	204	1	2000	204	9f5cc6b69dc3cd3307585eae6ab9e68a	0	0	0	0	0	0	0	0	0	0	0	0	0	/home/dhl_ec/bnelissen/Slides/CD3_manuscript/CD3_slides/AAA418.CD3/AAA418.CD3.run1	255	0.7	0.06	0.7	0.06	-9.35677099597	-12.0496014082	3.08608859071	0.216199753906
437.0	3368435.0	254.0	15015.0	3368435.0	4000000.0	7.0	4.0	1.65	3.78	1.81	0.0699999999997	10.7	0.580000000001	1.2	0.12	12.84	0.52	3.34	2.31	0.66	AAA418.CD3.X3.Y8.tile.tissue.png	205	1	2000	205	bf92f7a5ec35fb8e8dc934ed3e1f61ed	0	0	0	0	0	0	0	0	0	0	0	0	0	/home/dhl_ec/bnelissen/Slides/CD3_manuscript/CD3_slides/AAA418.CD3/AAA418.CD3.run1	255	0.7	0.06	0.7	0.06	-9.30045013533	-11.8780247348	2.78970150933	0.36962053125
207.0	3907333.0	117.0	11377.0	3907333.0	4000000.0	3.0	1.0	3.45	1.7	1.8	0.0699999999997	10.82	0.57	1.2	0.0900000000001	13.36	0.56	3.33	2.31	0.669999999999	AAA418.CD3.X3.Y9.tile.tissue.png	206	1	2000	206	f5bfe979612a9a5d196d1743dfaaf668	0	0	0	0	0	0	0	0	0	0	0	0	0	/home/dhl_ec/bnelissen/Slides/CD3_manuscript/CD3_slides/AAA418.CD3/AAA418.CD3.run1	255	0.7	0.06	0.7	0.06	-9.58499757594	-11.8817173954	2.79798523113	0.191639015625
0.0	76107.0	0.0	3573.0	76107.0	4000000.0	0.0	8.0	2.16	1.8	1.8	0.0799999999999	9.97	0.56	1.19	0.32	7.95	0.22	3.16	2.32	0.590000000001	AAA418.CD3.X4.Y0.tile.tissue.png	207	1	2000	207	688be1220599bc9f5c62ede970c40111	0	0	0	0	0	0	0	0	0	0	0	0	0	/home/dhl_ec/bnelissen/Slides/CD3_manuscript/CD3_slides/AAA418.CD3/AAA418.CD3.run1	255	0.7	0.06	0.7	0.06	0.0	-9.63141491278	0.32726105906	0.35141230719
0.0	86779.0	0.0	3660.0	86779.0	4000000.0	0.0	8.0	1.5	1.95	1.8	0.0700000000006	10.06	0.559999999999	1.19	0.32	8.03	0.219999999999	3.21	2.31	0.589999999999	AAA418.CD3.X4.Y1.tile.tissue.png	208	1	2000	208	909fdd0179f26bf20850467f0fc04119	0	0	0	0	0	0	0	0	0	0	0	0	0	/home/dhl_ec/bnelissen/Slides/CD3_manuscript/CD3_slides/AAA418.CD3/AAA418.CD3.run1	255	0.7	0.06	0.7	0.06	0.0	-11.7363435599	0.273643865631	0.0846159240723
903.0	3989927.0	466.0	8786.0	3989927.0	4000000.0	12.0	1.0	1.61	1.63	1.77	0.0700000000006	10.14	0.56	1.2	0.0799999999999	13.5	0.56	3.31	2.32	0.67	AAA418.CD3.X4.Y10.tile.tissue.png	209	1	2000	209	f434c22c44a2c2be4093a40d55367e83	0	0	0	0	0	0	0	0	0	0	0	0	0	/home/dhl_ec/bnelissen/Slides/CD3_manuscript/CD3_slides/AAA418.CD3/AAA418.CD3.run1	255	0.7	0.06	0.7	0.06	-9.72651800279	-12.3064170494	3.32154937217	0.232271730469
142.0	3999261.0	69.0	8122.0	3999261.0	4000000.0	2.0	1.0	2.45	1.61	1.15	0.0500000000002	6.78	0.37	0.74	0.0500000000002	9.64	0.37	2.18	1.54	0.66	AAA418.CD3.X4.Y11.tile.tissue.png	210	1	2000	210	120e9e06983a3ea6e00c1eca45d02665	0	0	0	0	0	0	0	0	0	0	0	0	0	/home/dhl_ec/bnelissen/Slides/CD3_manuscript/CD3_slides/AAA418.CD3/AAA418.CD3.run1	255	0.7	0.06	0.7	0.06	-9.00725751083	-10.4994208494	1.62279446085	0.0908959306641
55.0	3934660.0	30.0	9907.0	3934660.0	4000000.0	1.0	1.0	3.4	3.24	1.33	0.0499999999993	7.06	0.559999999999	1.25	0.0900000000001	13.63	0.58	3.79	2.31	0.660000000001	AAA418.CD3.X4.Y12.tile.tissue.png	211	1	2000	211	26ba763620723300317ae0df136e002f	0	0	0	0	0	0	0	0	0	0	0	0	0	/home/dhl_ec/bnelissen/Slides/CD3_manuscript/CD3_slides/AAA418.CD3/AAA418.CD3.run1	255	0.7	0.0601939379452	0.7	0.0601939379452	-9.15904923605	-11.4312530197	2.22713788087	0.146850003906
5018.0	3501494.0	2614.0	11141.0	3501494.0	4000000.0	67.0	3.0	2.11	2.96	1.14	0.0500000000002	7.1	0.570000000001	1.2	0.11	13.22	0.54	3.45	2.4	0.78	AAA418.CD3.X4.Y13.tile.tissue.png	212	1	2000	212	0b69b00c3bc4f8298d1b3e1dd7eb2519	0	0	0	0	0	0	0	0	0	0	0	0	0	/home/dhl_ec/bnelissen/Slides/CD3_manuscript/CD3_slides/AAA418.CD3/AAA418.CD3.run1	255	0.7	0.06	0.7	0.06	-9.30598490823	-11.4155701888	2.92296490891	0.23870334375
144.0	21729.0	59.0	1430.0	21729.0	4000000.0	1.0	4.0	3.94	3.1	1.78	0.0900000000001	10.49	0.57	1.26	0.35	7.12	0.21	2.08	1.53	0.400000000001	AAA418.CD3.X4.Y14.tile.tissue.png	213	1	2000	213	cc6f809e98ff61729439256e9309ecfa	0	0	0	0	0	0	0	0	0	0	0	0	0	/home/dhl_ec/bnelissen/Slides/CD3_manuscript/CD3_slides/AAA418.CD3/AAA418.CD3.run1	255	0.7	0.06	0.7	0.06	-9.3540879487	-11.0096464683	3.20316635483	1.24100162207
375.0	537116.0	173.0	6420.0	537116.0	4000000.0	4.0	3.0	3.79	1.47	1.11	0.04	6.83	0.559999999999	1.24	0.29	10.05	0.339999999999	3.53	2.58	0.59	AAA418.CD3.X4.Y2.tile.tissue.png	214	1	2000	214	ce6e37365564101d4e6059d542b85581	0	0	0	0	0	0	0	0	0	0	0	0	0	/home/dhl_ec/bnelissen/Slides/CD3_manuscript/CD3_slides/AAA418.CD3/AAA418.CD3.run1	255	0.7	0.06	0.7	0.06	-9.25079345256	-10.9766779005	2.92333896934	0.223768082031
21891.0	3179309.0	11452.0	8695.0	3179309.0	4000000.0	287.0	2.0	2.21	2.59	1.77	0.0699999999997	10.84	0.57	1.2	0.14	13.52	0.570000000001	3.4	2.53	0.7	AAA418.CD3.X4.Y3.tile.tissue.png	215	1	2000	215	d70c4acb8e6ce5d21264282bb92440ae	0	0	0	0	0	0	0	0	0	0	0	0	0	/home/dhl_ec/bnelissen/Slides/CD3_manuscript/CD3_slides/AAA418.CD3/AAA418.CD3.run1	255	0.7	0.06	0.7	0.06	-9.17475887272	-10.6842349237	2.47368237659	0.218532890625
7263.0	4000000.0	4085.0	7996.0	4000000.0	4000000.0	106.0	1.0	1.48	1.84	1.58	0.0500000000002	7.43	0.29	0.75	0.0500000000002	9.71	0.37	2.15	1.53	0.650000000001	AAA418.CD3.X4.Y4.tile.tissue.png	216	1	2000	216	0e9675bb47015796e9ac0a95bbdafd41	0	0	0	0	0	0	0	0	0	0	0	0	0	/home/dhl_ec/bnelissen/Slides/CD3_manuscript/CD3_slides/AAA418.CD3/AAA418.CD3.run1	255	0.7	0.0772928703638	0.7	0.0772928703638	-8.65588200779	-11.6035128917	0.941417500477	0.0459876190109
3265.0	3927455.0	1834.0	10410.0	3927455.0	4000000.0	48.0	1.0	3.43	1.61	1.89	0.0799999999999	11.13	0.63	1.34	0.0999999999995	14.79	0.61	3.46	2.36	0.650000000001	AAA418.CD3.X4.Y5.tile.tissue.png	217	1	2000	217	7cd315490048f8b17d6cd2ba77022783	0	0	0	0	0	0	0	0	0	0	0	0	0	/home/dhl_ec/bnelissen/Slides/CD3_manuscript/CD3_slides/AAA418.CD3/AAA418.CD3.run1	255	0.7	0.0702945495613	0.7	0.0702945495613	-8.87921347335	-11.7208060648	1.54216325205	0.111795449219
2462.0	3615137.0	1275.0	20448.0	3615137.0	4000000.0	33.0	4.0	2.73	2.87	1.85	0.0800000000008	11.84	0.639999999999	1.25	0.110000000001	13.83	0.6	3.74	2.43	0.650000000001	AAA418.CD3.X4.Y6.tile.tissue.png	218	1	2000	218	9ede941546e387c034ad0188046ec8a3	0	0	0	0	0	0	0	0	0	0	0	0	0	/home/dhl_ec/bnelissen/Slides/CD3_manuscript/CD3_slides/AAA418.CD3/AAA418.CD3.run1	255	0.7	0.06	0.7	0.06	-9.2866455365	-11.7362533803	2.5195187267	0.287218953125
1896.0	2852069.0	984.0	24168.0	2852069.0	4000000.0	25.0	14.0	2.84	2.4	1.77	0.0699999999997	10.95	0.65	1.26	0.150000000001	12.69	0.509999999999	3.57	2.32	0.639999999999	AAA418.CD3.X4.Y7.tile.tissue.png	219	1	2000	219	f5e01c9270a355523b5e6468bfef5a1f	0	0	0	0	0	0	0	0	0	0	0	0	0	/home/dhl_ec/bnelissen/Slides/CD3_manuscript/CD3_slides/AAA418.CD3/AAA418.CD3.run1	255	0.7	0.06	0.7	0.06	-9.8127593303	-11.747566791	4.55863006118	0.427691578125
829.0	3900288.0	430.0	8953.0	3900288.0	4000000.0	11.0	2.0	1.39	1.51	1.26	0.0500000000002	6.98	0.37	0.75	0.0600000000004	9.55	0.37	2.19	1.52	0.629999999999	AAA418.CD3.X4.Y8.tile.tissue.png	220	1	2000	220	e08b32a1421d6fb48a57db7a90b23127	0	0	0	0	0	0	0	0	0	0	0	0	0	/home/dhl_ec/bnelissen/Slides/CD3_manuscript/CD3_slides/AAA418.CD3/AAA418.CD3.run1	255	0.7	0.06	0.7	0.06	-9.59181648638	-12.057849384	3.04382825231	0.19151653125
413.0	3960735.0	223.0	10571.0	3960735.0	4000000.0	6.0	1.0	2.68	2.79	1.15	0.04	6.83	0.38	0.75	0.0600000000004	9.52	0.360000000001	2.19	1.52	0.82	AAA418.CD3.X4.Y9.tile.tissue.png	221	1	2000	221	6e6abc2165161ab1fe942b55758d9356	0	0	0	0	0	0	0	0	0	0	0	0	0	/home/dhl_ec/bnelissen/Slides/CD3_manuscript/CD3_slides/AAA418.CD3/AAA418.CD3.run1	255	0.7	0.06	0.7	0.06	-9.38937656845	-11.4140673964	2.64708015416	0.186488679687
0.0	39247.0	0.0	2512.0	39247.0	4000000.0	0.0	7.0	1.65	2.08	1.13	0.04	6.55	0.59	1.2	0.34	6.47	0.14	2.12	1.53	0.629999999999	AAA418.CD3.X5.Y0.tile.tissue.png	222	1	2000	222	744dc1f516f306a8751c62fc2d0f7885	0	0	0	0	0	0	0	0	0	0	0	0	0	/home/dhl_ec/bnelissen/Slides/CD3_manuscript/CD3_slides/AAA418.CD3/AAA418.CD3.run1	255	0.7	0.06	0.7	0.06	0.0	-9.85351180007	0.411955103654	0.333466570557
3051.0	548977.0	1492.0	5310.0	548977.0	4000000.0	35.0	3.0	2.72	2.17	1.16	0.0500000000002	6.75	0.39	0.73	0.190000000001	7.07	0.23	2.13	1.52	0.570000000001	AAA418.CD3.X5.Y1.tile.tissue.png	223	1	2000	223	752e331facf6eafe5b308b2d1aba6883	0	0	0	0	0	0	0	0	0	0	0	0	0	/home/dhl_ec/bnelissen/Slides/CD3_manuscript/CD3_slides/AAA418.CD3/AAA418.CD3.run1	255	0.7	0.06	0.7	0.06	-9.67494284633	-11.3984209019	4.16528451382	0.289044058594
905.0	3921620.0	479.0	10490.0	3921620.0	4000000.0	12.0	2.0	1.57	1.72	1.18	0.0499999999993	7.48	0.37	0.74	0.0599999999995	9.53	0.57	3.64	2.46	0.56	AAA418.CD3.X5.Y10.tile.tissue.png	224	1	2000	224	72c5c3d4322b6be16ad48a8f4665d145	0	0	0	0	0	0	0	0	0	0	0	0	0	/home/dhl_ec/bnelissen/Slides/CD3_manuscript/CD3_slides/AAA418.CD3/AAA418.CD3.run1	255	0.7	0.06	0.7	0.06	-9.56117374636	-11.6519473478	3.18833700808	0.235382289062
108.0	3981667.0	51.0	9150.0	3981667.0	4000000.0	1.0	1.0	3.44	3.4	1.1	0.04	6.7	0.37	0.76	0.0600000000004	9.54	0.37	2.19	1.53	0.639999999999	AAA418.CD3.X5.Y11.tile.tissue.png	225	1	2000	225	4b85ca0d0460f327e1dc17aa971b9ed1	0	0	0	0	0	0	0	0	0	0	0	0	0	/home/dhl_ec/bnelissen/Slides/CD3_manuscript/CD3_slides/AAA418.CD3/AAA418.CD3.run1	255	0.7	0.06	0.7	0.06	-9.01950772597	-11.4676461089	2.34184249047	0.131007978516
148.0	3904748.0	75.0	10046.0	3904748.0	4000000.0	2.0	1.0	3.77	1.63	1.8	0.0799999999999	12.01	0.58	1.11	0.0900000000001	13.58	0.55	3.54	2.46	0.660000000001	AAA418.CD3.X5.Y12.tile.tissue.png	226	1	2000	226	77d0d0ffc481c39b2038d334e77c58c1	0	0	0	0	0	0	0	0	0	0	0	0	0	/home/dhl_ec/bnelissen/Slides/CD3_manuscript/CD3_slides/AAA418.CD3/AAA418.CD3.run1	255	0.7	0.06	0.7	0.06	-9.1800204477	-11.8797472024	2.54458248161	0.178517591797
2527.0	3803180.0	1387.0	14155.0	3803180.0	4000000.0	37.0	1.0	1.25	1.52	1.14	0.04	7.17	0.37	0.750000000001	0.0700000000006	9.53	0.72	3.58	2.48	0.66	AAA418.CD3.X5.Y13.tile.tissue.png	227	1	2000	227	66b85652fd6f12f4d994ba5a7825084f	0	0	0	0	0	0	0	0	0	0	0	0	0	/home/dhl_ec/bnelissen/Slides/CD3_manuscript/CD3_slides/AAA418.CD3/AAA418.CD3.run1	255	0.7	0.06	0.7	0.06	-9.1856406482	-11.7748623251	2.85262302176	0.218846464844
2243.0	887352.0	1259.0	10023.0	887352.0	4000000.0	31.0	5.0	3.53	2.29	1.78	0.0799999999999	10.94	0.63	1.35	0.3	10.91	0.41	3.59	2.58	0.67	AAA418.CD3.X5.Y14.tile.tissue.png	228	1	2000	228	374d1d6f530397eacd5abbfd3bfdf2cd	0	0	0	0	0	0	0	0	0	0	0	0	0	/home/dhl_ec/bnelissen/Slides/CD3_manuscript/CD3_slides/AAA418.CD3/AAA418.CD3.run1	255	0.7	0.06	0.7	0.06	-9.43337941471	-10.7057012554	3.3298546971	0.523538023437
20358.0	2659217.0	8219.0	23417.0	2659217.0	4000000.0	176.0	8.0	3.44	2.88	1.14	0.04	6.85	0.38	0.74	0.110000000001	9.12	0.32	2.24	1.51	0.43	AAA418.CD3.X5.Y2.tile.tissue.png	229	1	2000	229	a80c8ebd72cb1775d2e111c6f66e639d	0	0	0	0	0	0	0	0	0	0	0	0	0	/home/dhl_ec/bnelissen/Slides/CD3_manuscript/CD3_slides/AAA418.CD3/AAA418.CD3.run1	255	0.7	0.06	0.7	0.06	-9.67658869728	-11.8534474126	3.73825554131	0.448384265625
16153.0	3979203.0	8542.0	9681.0	3979203.0	4000000.0	222.0	1.0	2.48	3.51	1.14	0.0500000000002	6.53	0.65	1.34	0.0900000000001	15.14	0.61	3.44	2.48	0.719999999999	AAA418.CD3.X5.Y3.tile.tissue.png	230	1	2000	230	8742d51642b8c9629b2da1851b4abd49	0	0	0	0	0	0	0	0	0	0	0	0	0	/home/dhl_ec/bnelissen/Slides/CD3_manuscript/CD3_slides/AAA418.CD3/AAA418.CD3.run1	255	0.7	0.0673366056441	0.7	0.0673366056441	-9.28924851044	-11.8636983011	2.73141636092	0.152737814453
16996.0	3991525.0	9137.0	8447.0	3991525.0	4000000.0	231.0	1.0	2.96	1.6	1.73	0.0700000000006	6.76	0.36	0.72	0.0600000000004	9.41	0.360000000001	2.1	1.47	0.65	AAA418.CD3.X5.Y4.tile.tissue.png	231	1	2000	231	01d0cf95e91d91531a71aa352adb432a	0	0	0	0	0	0	0	0	0	0	0	0	0	/home/dhl_ec/bnelissen/Slides/CD3_manuscript/CD3_slides/AAA418.CD3/AAA418.CD3.run1	255	0.7	0.0685709873285	0.7	0.0685709873285	-9.12067212505	-11.0729804917	1.37012423674	0.0905137460937
8612.0	3986710.0	4564.0	8603.0	3986710.0	4000000.0	117.0	1.0	3.12	2.41	1.12	0.0500000000002	6.73	0.37	0.75	0.0500000000002	9.84	0.37	5.21	2.32	0.660000000001	AAA418.CD3.X5.Y5.tile.tissue.png	232	1	2000	232	252bdfdf07cc6770b9483a5af3b55168	0	0	0	0	0	0	0	0	0	0	0	0	0	/home/dhl_ec/bnelissen/Slides/CD3_manuscript/CD3_slides/AAA418.CD3/AAA418.CD3.run1	255	0.7	0.0670902645864	0.7	0.0670902645864	-9.01501229074	-10.7290110458	1.35166487033	0.106995575195
1728.0	3897569.0	867.0	12807.0	3897569.0	4000000.0	21.0	1.0	2.31	1.59	1.79	0.0700000000006	11.44	0.56	1.21	0.0900000000001	16.41	0.56	4.15	2.37	0.65	AAA418.CD3.X5.Y6.tile.tissue.png	233	1	2000	233	68e7e5e605d9324b02107a9d60cab026	0	0	0	0	0	0	0	0	0	0	0	0	0	/home/dhl_ec/bnelissen/Slides/CD3_manuscript/CD3_slides/AAA418.CD3/AAA418.CD3.run1	255	0.7	0.06	0.7	0.06	-9.56550738668	-11.5386920614	3.06736890442	0.279726304687
970.0	3905359.0	540.0	10981.0	3905359.0	4000000.0	14.0	2.0	2.82	2.64	1.21	0.04	7.44	0.37	0.740000000001	0.0600000000004	9.65	0.37	2.18	1.53	0.639999999999	AAA418.CD3.X5.Y7.tile.tissue.png	234	1	2000	234	9ae5c5fc4ed479b0e8633cd524c3de79	0	0	0	0	0	0	0	0	0	0	0	0	0	/home/dhl_ec/bnelissen/Slides/CD3_manuscript/CD3_slides/AAA418.CD3/AAA418.CD3.run1	255	0.7	0.06	0.7	0.06	-9.67357891401	-11.7386450161	3.99658520011	0.321580375
486.0	3577312.0	253.0	13578.0	3577312.0	4000000.0	7.0	4.0	4.12	2.61	1.81	0.0699999999997	7.17	0.38	1.25	0.110000000001	14.29	0.6	3.35	2.41	0.679999999999	AAA418.CD3.X5.Y8.tile.tissue.png	235	1	2000	235	e856f2b3f61634a8116dc931987cffe7	0	0	0	0	0	0	0	0	0	0	0	0	0	/home/dhl_ec/bnelissen/Slides/CD3_manuscript/CD3_slides/AAA418.CD3/AAA418.CD3.run1	255	0.7	0.06	0.7	0.06	-9.40649826991	-11.6842610312	2.57967696371	0.299839914062
1049.0	3510089.0	525.0	21747.0	3510089.0	4000000.0	14.0	10.0	2.97	2.56	1.11	0.0500000000002	6.71	0.76	1.43	0.13	14.2	0.54	3.54	2.37	0.659999999999	AAA418.CD3.X5.Y9.tile.tissue.png	236	1	2000	236	e21e73abaa3aee14d751ee0396a9e867	0	0	0	0	0	0	0	0	0	0	0	0	0	/home/dhl_ec/bnelissen/Slides/CD3_manuscript/CD3_slides/AAA418.CD3/AAA418.CD3.run1	255	0.7	0.06	0.7	0.06	-9.42260294219	-11.6322999894	2.44509242899	0.2352071875
0.0	32756.0	0.0	2190.0	32756.0	4000000.0	0.0	7.0	2.11	3.32	1.13	0.0500000000002	6.28	0.36	0.72	0.2	5.96	0.13	2.03	1.46	0.379999999999	AAA418.CD3.X6.Y0.tile.tissue.png	237	1	2000	237	d83556f2ea7efba2c7ec1dbdf8c713c5	0	0	0	0	0	0	0	0	0	0	0	0	0	/home/dhl_ec/bnelissen/Slides/CD3_manuscript/CD3_slides/AAA418.CD3/AAA418.CD3.run1	255	0.7	0.06	0.7	0.06	-6.87020891973	-9.86908552647	0.768545699571	0.294203321045
4639.0	518561.0	2393.0	6267.0	518561.0	4000000.0	61.0	1.0	2.52	1.09	1.12	0.0500000000002	6.59	0.37	0.73	0.2	6.83	0.22	2.0	1.49	0.38	AAA418.CD3.X6.Y1.tile.tissue.png	238	1	2000	238	7666fcda739a056a919feb18d43bd442	0	0	0	0	0	0	0	0	0	0	0	0	0	/home/dhl_ec/bnelissen/Slides/CD3_manuscript/CD3_slides/AAA418.CD3/AAA418.CD3.run1	255	0.7	0.06	0.7	0.06	-9.47894581224	-11.3204873962	3.79284926356	0.363231511719
1124.0	3917082.0	471.0	11740.0	3917082.0	4000000.0	11.0	1.0	2.26	2.1	1.07	0.0499999999993	6.57	0.349999999999	0.719999999999	0.0599999999995	9.14	0.37	2.19	1.53	0.69	AAA418.CD3.X6.Y10.tile.tissue.png	239	1	2000	239	188e258869fa71ea081f08d3bd9c54d9	0	0	0	0	0	0	0	0	0	0	0	0	0	/home/dhl_ec/bnelissen/Slides/CD3_manuscript/CD3_slides/AAA418.CD3/AAA418.CD3.run1	255	0.7	0.06	0.7	0.06	-9.78455965284	-11.2175527754	3.41315361036	0.229534507813
0.0	3992828.0	0.0	8390.0	3992828.0	4000000.0	0.0	1.0	2.11	1.7	1.18	0.0500000000002	6.43	0.369999999999	0.740000000001	0.0600000000004	9.17	0.29	2.18	1.52	0.77	AAA418.CD3.X6.Y11.tile.tissue.png	240	1	2000	240	194ec3ea5fb5ec7825c37ff093eda652	0	0	0	0	0	0	0	0	0	0	0	0	0	/home/dhl_ec/bnelissen/Slides/CD3_manuscript/CD3_slides/AAA418.CD3/AAA418.CD3.run1	255	0.7	0.06	0.7	0.06	-7.67523769937	-10.7244710588	2.36612722388	0.125517980469
90.0	3951551.0	40.0	10902.0	3951551.0	4000000.0	1.0	1.0	3.8	1.69	1.16	0.0500000000002	7.59	0.570000000001	1.3	0.0599999999995	9.53	0.360000000001	2.18	1.53	0.45	AAA418.CD3.X6.Y12.tile.tissue.png	241	1	2000	241	666e6b09428606eabe94cac3bad91bed	0	0	0	0	0	0	0	0	0	0	0	0	0	/home/dhl_ec/bnelissen/Slides/CD3_manuscript/CD3_slides/AAA418.CD3/AAA418.CD3.run1	255	0.7	0.06	0.7	0.06	-9.65723719347	-12.012615421	2.73060356384	0.177496822266
1228.0	3952772.0	626.0	10851.0	3952772.0	4000000.0	16.0	1.0	2.08	2.01	1.09	0.0500000000002	7.34	0.57	1.24	0.0899999999992	13.8	0.610000000001	3.45	1.53	0.660000000001	AAA418.CD3.X6.Y13.tile.tissue.png	242	1	2000	242	04f4381b45ea2793414cfb8d6eb8ea21	0	0	0	0	0	0	0	0	0	0	0	0	0	/home/dhl_ec/bnelissen/Slides/CD3_manuscript/CD3_slides/AAA418.CD3/AAA418.CD3.run1	255	0.7	0.0612954073311	0.7	0.0612954073311	-9.47396504546	-11.8135114081	2.75700801614	0.196836832031
6395.0	2120498.0	3449.0	13309.0	2120498.0	4000000.0	85.0	4.0	2.3	1.72	1.1	0.0500000000002	6.85	0.570000000001	1.2	0.2	12.06	0.440000000001	3.49	2.58	0.7	AAA418.CD3.X6.Y14.tile.tissue.png	243	1	2000	243	d2572572fd97926acd5519a1abbcd769	0	0	0	0	0	0	0	0	0	0	0	0	0	/home/dhl_ec/bnelissen/Slides/CD3_manuscript/CD3_slides/AAA418.CD3/AAA418.CD3.run1	255	0.7	0.06	0.7	0.06	-9.35675064683	-11.7478262124	3.4021408465	0.1969556875
0.0	0.0	0.0	0.0	0.0	824000.0	0.0	0.0	0.54	1.09	0.37	0.0200000000004	2.4	0.1	0.26	0.0700000000006	1.39	0.0500000000002	0.64	0.53	0.160000000001	AAA418.CD3.X6.Y15.tile.tissue.png	244	1	2000	244	d863403abb1cf27028af04e9171b2d5d	0	0	0	0	0	0	0	0	0	0	0	0	0	/home/dhl_ec/bnelissen/Slides/CD3_manuscript/CD3_slides/AAA418.CD3/AAA418.CD3.run1	255	1.0	0.06	1.0	0.06	0.0	-11.3122021377	0.0	5.21045727243
31019.0	3833896.0	14300.0	11914.0	3833896.0	4000000.0	334.0	1.0	3.47	2.26	1.89	0.0800000000008	10.99	0.61	1.19	0.0900000000001	13.89	0.63	3.37	2.46	0.690000000001	AAA418.CD3.X6.Y2.tile.tissue.png	245	1	2000	245	80e961d87df3b3710b70746779e2cd91	0	0	0	0	0	0	0	0	0	0	0	0	0	/home/dhl_ec/bnelissen/Slides/CD3_manuscript/CD3_slides/AAA418.CD3/AAA418.CD3.run1	255	0.7	0.06	0.7	0.06	-9.75364992532	-12.2933199818	3.32092873648	0.259141214844
24519.0	3929384.0	12563.0	11938.0	3929384.0	4000000.0	324.0	2.0	3.86	3.01	1.78	0.0700000000006	11.82	0.56	1.26	0.0899999999992	14.14	0.570000000001	3.4	2.56	0.74	AAA418.CD3.X6.Y3.tile.tissue.png	246	1	2000	246	81af17f941603057115e100c39503dd4	0	0	0	0	0	0	0	0	0	0	0	0	0	/home/dhl_ec/bnelissen/Slides/CD3_manuscript/CD3_slides/AAA418.CD3/AAA418.CD3.run1	255	0.7	0.068296434042	0.7	0.068296434042	-9.4022492949	-11.3499172473	2.35950587498	0.146032537109
21226.0	3951541.0	11027.0	10937.0	3951541.0	4000000.0	287.0	2.0	2.44	2.03	1.16	0.0500000000002	7.0	0.37	0.75	0.0599999999995	9.8	0.570000000001	3.25	1.47	0.63	AAA418.CD3.X6.Y4.tile.tissue.png	247	1	2000	247	321ac7f296ee12f4f447167dca5ddb64	0	0	0	0	0	0	0	0	0	0	0	0	0	/home/dhl_ec/bnelissen/Slides/CD3_manuscript/CD3_slides/AAA418.CD3/AAA418.CD3.run1	255	0.7	0.0683924635854	0.7	0.0683924635854	-9.13533822141	-11.560554561	2.03958152989	0.148366263672
10898.0	3961419.0	5793.0	9926.0	3961419.0	4000000.0	152.0	1.0	3.81	3.15	1.16	0.0400000000009	6.95	0.38	0.740000000001	0.0600000000004	9.75	0.37	2.18	1.52	0.580000000001	AAA418.CD3.X6.Y5.tile.tissue.png	248	1	2000	248	c717b1db4fb6ff71a25e3c13e3fca60f	0	0	0	0	0	0	0	0	0	0	0	0	0	/home/dhl_ec/bnelissen/Slides/CD3_manuscript/CD3_slides/AAA418.CD3/AAA418.CD3.run1	255	0.7	0.0660738310553	0.7	0.0660738310553	-9.15105236931	-11.5811171139	1.51101145557	0.119419665039
5038.0	3997213.0	2755.0	8374.0	3997213.0	4000000.0	71.0	1.0	3.03	1.41	1.06	0.0499999999993	6.69	0.559999999999	1.33	0.0900000000001	10.97	0.56	3.37	2.53	0.73	AAA418.CD3.X6.Y6.tile.tissue.png	249	1	2000	249	5c20c2e6872a5f7fd9f1c64a90f9a72a	0	0	0	0	0	0	0	0	0	0	0	0	0	/home/dhl_ec/bnelissen/Slides/CD3_manuscript/CD3_slides/AAA418.CD3/AAA418.CD3.run1	255	0.7	0.0648099925727	0.7	0.0648099925727	-8.75559428485	-11.2018065168	1.22671102001	0.087041375
296.0	3993062.0	147.0	8693.0	3993062.0	4000000.0	4.0	1.0	2.89	3.05	1.78	0.0699999999997	9.48	0.360000000001	0.72	0.0599999999995	9.43	0.410000000001	2.13	1.47	0.74	AAA418.CD3.X6.Y7.tile.tissue.png	250	1	2000	250	10d28bdc6e453a5e67492def435b1c61	0	0	0	0	0	0	0	0	0	0	0	0	0	/home/dhl_ec/bnelissen/Slides/CD3_manuscript/CD3_slides/AAA418.CD3/AAA418.CD3.run1	255	0.7	0.0656602809035	0.7	0.0656602809035	-8.83194067856	-11.6704904592	1.04212319306	0.0726210472412
90.0	3937086.0	41.0	9807.0	3937086.0	4000000.0	1.0	1.0	3.12	1.46	1.83	0.0699999999997	9.68	0.57	1.21	0.0799999999999	12.71	0.42	3.08	1.49	0.530000000001	AAA418.CD3.X6.Y8.tile.tissue.png	251	1	2000	251	baa80e1214a575017fe12e830a118bc5	0	0	0	0	0	0	0	0	0	0	0	0	0	/home/dhl_ec/bnelissen/Slides/CD3_manuscript/CD3_slides/AAA418.CD3/AAA418.CD3.run1	255	0.7	0.0614811047669	0.7	0.0614811047669	-8.81949838182	-11.5260099131	1.62186251016	0.131108681641
204.0	3805994.0	103.0	15419.0	3805994.0	4000000.0	3.0	5.0	2.91	2.71	1.12	0.0500000000002	9.02	0.54	1.2	0.0900000000001	10.5	0.36	2.21	1.53	0.440000000001	AAA418.CD3.X6.Y9.tile.tissue.png	252	1	2000	252	ddf2e2974acf6962c4dedf935951a73f	0	0	0	0	0	0	0	0	0	0	0	0	0	/home/dhl_ec/bnelissen/Slides/CD3_manuscript/CD3_slides/AAA418.CD3/AAA418.CD3.run1	255	0.7	0.06	0.7	0.06	-9.6560577932	-11.5127641766	3.24469920918	0.279100195313
558.0	73479.0	237.0	4023.0	73479.0	4000000.0	4.0	11.0	0.830000000001	1.35	1.16	0.0499999999993	6.44	0.360000000001	1.19	0.33	9.26	0.31	3.18	2.3	0.58	AAA418.CD3.X7.Y0.tile.tissue.png	253	1	2000	253	3944f31d9476698f2589066d155f1f70	0	0	0	0	0	0	0	0	0	0	0	0	0	/home/dhl_ec/bnelissen/Slides/CD3_manuscript/CD3_slides/AAA418.CD3/AAA418.CD3.run1	255	0.7	0.06	0.7	0.06	-8.4023987236	-9.55841805652	0.406655885056	0.25887070874
62.0	23687.0	42.0	1308.0	23687.0	4000000.0	1.0	3.0	2.35	1.75	1.77	0.0699999999997	9.95	0.570000000001	1.2	0.33	9.18	0.320000000001	3.12	2.3	0.58	AAA418.CD3.X7.Y1.tile.tissue.png	254	1	2000	254	b7b8add4b662b736c915e70f5d58e3c9	0	0	0	0	0	0	0	0	0	0	0	0	0	/home/dhl_ec/bnelissen/Slides/CD3_manuscript/CD3_slides/AAA418.CD3/AAA418.CD3.run1	255	0.7	0.06	0.7	0.06	-8.91353897695	-11.5181511912	2.34843047812	0.257560033203
0.0	3997889.0	0.0	8212.0	3997889.0	4000000.0	0.0	1.0	4.69	1.95	1.8	0.0799999999999	10.31	0.56	1.2	0.0799999999999	12.3	0.29	2.19	1.52	0.889999999999	AAA418.CD3.X7.Y10.tile.tissue.png	255	1	2000	255	eaf13ba379ac6e4fc16086e1f4368cbb	0	0	0	0	0	0	0	0	0	0	0	0	0	/home/dhl_ec/bnelissen/Slides/CD3_manuscript/CD3_slides/AAA418.CD3/AAA418.CD3.run1	255	0.7	0.06	0.7	0.06	-9.1632820649	-11.2276120064	1.54258568329	0.0789907977295
0.0	3961265.0	0.0	9485.0	3961265.0	4000000.0	0.0	1.0	2.89	1.82	1.08	0.04	6.73	0.37	0.739999999999	0.0499999999993	9.12	0.29	2.19	1.53	0.45	AAA418.CD3.X7.Y11.tile.tissue.png	256	1	2000	256	7a0f490f42b3c79ed4b37ba182388459	0	0	0	0	0	0	0	0	0	0	0	0	0	/home/dhl_ec/bnelissen/Slides/CD3_manuscript/CD3_slides/AAA418.CD3/AAA418.CD3.run1	255	0.7	0.06	0.7	0.06	-9.25937952572	-11.1221959754	1.98036041458	0.124879745117
514.0	3508183.0	261.0	17211.0	3508183.0	4000000.0	7.0	3.0	3.1	2.59	1.19	0.0499999999993	6.87	0.599999999999	1.23	0.11	11.84	0.53	3.36	2.33	0.65	AAA418.CD3.X7.Y12.tile.tissue.png	257	1	2000	257	58b6e50be9f8ee8895befd449195877b	0	0	0	0	0	0	0	0	0	0	0	0	0	/home/dhl_ec/bnelissen/Slides/CD3_manuscript/CD3_slides/AAA418.CD3/AAA418.CD3.run1	255	0.7	0.06	0.7	0.06	-9.55628568651	-11.9232062087	2.77739298659	0.236095078125
94.0	3957606.0	44.0	10287.0	3957606.0	4000000.0	1.0	1.0	3.36	2.44	1.76	0.0699999999997	10.64	0.57	1.22	0.0900000000001	13.41	0.599999999999	3.32	2.31	0.67	AAA418.CD3.X7.Y13.tile.tissue.png	258	1	2000	258	79499286134dcba628f284cb3a1332c5	0	0	0	0	0	0	0	0	0	0	0	0	0	/home/dhl_ec/bnelissen/Slides/CD3_manuscript/CD3_slides/AAA418.CD3/AAA418.CD3.run1	255	0.7	0.0641569448201	0.7	0.0641569448201	-9.42423061307	-12.0425471414	2.39482477517	0.168380533203
7263.0	2357532.0	3757.0	15934.0	2357532.0	4000000.0	82.0	3.0	1.25	2.41	1.76	0.0800000000008	10.9	0.58	1.2	0.19	11.91	0.46	3.28	2.31	0.629999999999	AAA418.CD3.X7.Y14.tile.tissue.png	259	1	2000	259	7d42e8f0fc73214f57b8be906fe72871	0	0	0	0	0	0	0	0	0	0	0	0	0	/home/dhl_ec/bnelissen/Slides/CD3_manuscript/CD3_slides/AAA418.CD3/AAA418.CD3.run1	255	0.7	0.06	0.7	0.06	-9.28260940869	-11.9531934424	3.30159216235	0.234731117188
0.0	0.0	0.0	0.0	0.0	824000.0	0.0	0.0	1.68	0.65	0.24	0.00999999999931	1.39	0.0600000000004	0.150000000001	0.04	0.84	0.0299999999997	0.410000000001	0.31	0.0900000000001	AAA418.CD3.X7.Y15.tile.tissue.png	260	1	2000	260	e2f7860c3745615a1c4b8cb2eb65bed8	0	0	0	0	0	0	0	0	0	0	0	0	0	/home/dhl_ec/bnelissen/Slides/CD3_manuscript/CD3_slides/AAA418.CD3/AAA418.CD3.run1	255	1.0	0.06	1.0	0.06	0.0	-10.5696063606	0.0	2.45051134416
18530.0	1701233.0	8509.0	20923.0	1701233.0	4000000.0	196.0	7.0	2.6	2.29	1.1	0.0499999999993	7.37	0.38	0.73	0.15	8.03	0.280000000001	2.22	1.53	0.41	AAA418.CD3.X7.Y2.tile.tissue.png	261	1	2000	261	9d143b6827471b7dfc4d9631943b7e63	0	0	0	0	0	0	0	0	0	0	0	0	0	/home/dhl_ec/bnelissen/Slides/CD3_manuscript/CD3_slides/AAA418.CD3/AAA418.CD3.run1	255	0.7	0.06	0.7	0.06	-10.1314292604	-11.8109764614	4.44242442827	0.384683296875
36437.0	3977728.0	17932.0	9744.0	3977728.0	4000000.0	446.0	1.0	3.2	1.78	1.15	0.04	6.4	0.37	0.740000000001	0.0500000000002	9.58	0.57	3.31	1.5	0.67	AAA418.CD3.X7.Y3.tile.tissue.png	262	1	2000	262	d5a04d7c6bd6091208583bb258f1476a	0	0	0	0	0	0	0	0	0	0	0	0	0	/home/dhl_ec/bnelissen/Slides/CD3_manuscript/CD3_slides/AAA418.CD3/AAA418.CD3.run1	255	0.7	0.064978017253	0.7	0.064978017253	-9.72761451848	-12.0767728623	2.45203656201	0.199913625
31931.0	3931199.0	16562.0	10034.0	3931199.0	4000000.0	428.0	1.0	2.3	2.84	1.58	0.0500000000002	9.61	0.56	1.21	0.0900000000001	13.97	0.570000000001	3.32	2.33	0.65	AAA418.CD3.X7.Y4.tile.tissue.png	263	1	2000	263	f7368b96580cb5cf0361ea66d99208c9	0	0	0	0	0	0	0	0	0	0	0	0	0	/home/dhl_ec/bnelissen/Slides/CD3_manuscript/CD3_slides/AAA418.CD3/AAA418.CD3.run1	255	0.7	0.0682563293464	0.7	0.0682563293464	-9.41670566885	-11.7500867098	2.23235783831	0.152875037109
24484.0	3994782.0	13209.0	8417.0	3994782.0	4000000.0	347.0	1.0	3.48	2.21	1.78	0.0699999999997	9.9	0.559999999999	1.2	0.0799999999999	13.98	0.58	3.31	2.32	0.650000000001	AAA418.CD3.X7.Y5.tile.tissue.png	264	1	2000	264	cb11819f3c9970d01a731d6fe5bf051d	0	0	0	0	0	0	0	0	0	0	0	0	0	/home/dhl_ec/bnelissen/Slides/CD3_manuscript/CD3_slides/AAA418.CD3/AAA418.CD3.run1	255	0.7	0.0683050329365	0.7	0.0683050329365	-9.26480858886	-11.3923394664	1.84914429018	0.110595834961
4913.0	3996162.0	2616.0	8322.0	3996162.0	4000000.0	70.0	1.0	3.55	1.75	1.23	0.04	6.83	0.37	0.75	0.0500000000002	9.77	0.37	2.17	1.53	0.63	AAA418.CD3.X7.Y6.tile.tissue.png	265	1	2000	265	e7debe249dfb81024d3da90cd8ec7254	0	0	0	0	0	0	0	0	0	0	0	0	0	/home/dhl_ec/bnelissen/Slides/CD3_manuscript/CD3_slides/AAA418.CD3/AAA418.CD3.run1	255	0.7	0.0678491877864	0.7	0.0678491877864	-9.23253437061	-11.5083569066	1.97591300965	0.139949943359
988.0	3993000.0	509.0	8656.0	3993000.0	4000000.0	14.0	1.0	2.59	2.67	1.16	0.0500000000002	6.69	0.57	1.2	0.0799999999999	13.43	0.57	3.28	2.31	0.659999999999	AAA418.CD3.X7.Y7.tile.tissue.png	266	1	2000	266	b87b9ec191a2c569689ef94dd17b16a1	0	0	0	0	0	0	0	0	0	0	0	0	0	/home/dhl_ec/bnelissen/Slides/CD3_manuscript/CD3_slides/AAA418.CD3/AAA418.CD3.run1	255	0.7	0.0652748404611	0.7	0.0652748404611	-9.11165016453	-11.7305378476	1.76228707502	0.120739724609
496.0	3967845.0	276.0	10219.0	3967845.0	4000000.0	7.0	3.0	3.27	1.39	1.09	0.0500000000002	6.7	0.57	1.2	0.0900000000001	13.32	0.55	3.3	2.31	0.66	AAA418.CD3.X7.Y8.tile.tissue.png	267	1	2000	267	2e4df39b570397f1a9fba90f341284fd	0	0	0	0	0	0	0	0	0	0	0	0	0	/home/dhl_ec/bnelissen/Slides/CD3_manuscript/CD3_slides/AAA418.CD3/AAA418.CD3.run1	255	0.7	0.0627704252979	0.7	0.0627704252979	-9.13565901339	-11.4728222747	2.06773380524	0.168225378906
0.0	3969337.0	0.0	9608.0	3969337.0	4000000.0	0.0	1.0	2.68	1.49	1.76	0.0699999999997	9.98	0.36	1.2	0.0899999999992	10.43	0.47	3.27	2.29	0.66	AAA418.CD3.X7.Y9.tile.tissue.png	268	1	2000	268	72cec38f2fc903cf4395e8dddf1dc569	0	0	0	0	0	0	0	0	0	0	0	0	0	/home/dhl_ec/bnelissen/Slides/CD3_manuscript/CD3_slides/AAA418.CD3/AAA418.CD3.run1	255	0.7	0.0604163284677	0.7	0.0604163284677	-8.48758000424	-11.4182783501	1.77213721429	0.127938708008
156.0	31449.0	69.0	2425.0	31449.0	4000000.0	1.0	7.0	2.34	2.72	1.81	0.0799999999999	10.18	0.56	1.21	0.33	9.33	0.320000000001	3.15	2.32	0.580000000001	AAA418.CD3.X8.Y0.tile.tissue.png	269	1	2000	269	2ab092870187c13015af65490ad94c4e	0	0	0	0	0	0	0	0	0	0	0	0	0	/home/dhl_ec/bnelissen/Slides/CD3_manuscript/CD3_slides/AAA418.CD3/AAA418.CD3.run1	255	0.7	0.06	0.7	0.06	-8.44618963852	-9.67913447196	0.588933940476	1.0081172207
0.0	2023.0	0.0	294.0	2023.0	4000000.0	0.0	1.0	1.53	1.68	1.8	0.0700000000006	10.13	0.57	1.19	0.33	8.06	0.22	3.12	2.31	0.59	AAA418.CD3.X8.Y1.tile.tissue.png	270	1	2000	270	f8ae95596c8e4b76418ab59de083a287	0	0	0	0	0	0	0	0	0	0	0	0	0	/home/dhl_ec/bnelissen/Slides/CD3_manuscript/CD3_slides/AAA418.CD3/AAA418.CD3.run1	255	0.7	0.06	0.7	0.06	0.0	-12.1332106671	2.22041010798	0.0955838149872
0.0	3962153.0	0.0	10195.0	3962153.0	4000000.0	0.0	2.0	1.44	2.22	1.78	0.0700000000015	11.42	0.57	1.2	0.0799999999999	12.93	0.470000000001	3.29	2.31	0.659999999998	AAA418.CD3.X8.Y10.tile.tissue.png	271	1	2000	271	b2199c430752bda7cba528cc0527a7ff	0	0	0	0	0	0	0	0	0	0	0	0	0	/home/dhl_ec/bnelissen/Slides/CD3_manuscript/CD3_slides/AAA418.CD3/AAA418.CD3.run1	255	0.7	0.06	0.7	0.06	-8.96416112781	-11.7779400957	2.26360480737	0.160030181641
664.0	3644469.0	294.0	17989.0	3644469.0	4000000.0	8.0	4.0	2.25	2.37	1.81	0.0799999999999	10.64	0.58	1.19	0.110000000001	13.16	0.530000000001	3.37	2.36	0.66	AAA418.CD3.X8.Y11.tile.tissue.png	272	1	2000	272	3c9af5f81726a56efd178c1b20fb3826	0	0	0	0	0	0	0	0	0	0	0	0	0	/home/dhl_ec/bnelissen/Slides/CD3_manuscript/CD3_slides/AAA418.CD3/AAA418.CD3.run1	255	0.7	0.06	0.7	0.06	-9.00234650782	-11.4454230258	2.05205596522	0.186363070312
764.0	3837606.0	343.0	11660.0	3837606.0	4000000.0	8.0	3.0	2.37	3.4	1.18	0.0500000000011	7.14	0.57	1.21	0.0900000000001	13.23	0.550000000001	3.3	2.33	0.639999999999	AAA418.CD3.X8.Y12.tile.tissue.png	273	1	2000	273	949914afcb5d01824ed25f16b43460ad	0	0	0	0	0	0	0	0	0	0	0	0	0	/home/dhl_ec/bnelissen/Slides/CD3_manuscript/CD3_slides/AAA418.CD3/AAA418.CD3.run1	255	0.7	0.06699918813	0.7	0.06699918813	-8.77860274023	-11.2965271159	1.81544970163	0.16070115625
6430.0	3909864.0	2366.0	12342.0	3909864.0	4000000.0	46.0	1.0	2.72	3.05	1.77	0.0799999999999	11.54	0.570000000002	1.21	0.0900000000001	13.71	0.560000000001	3.32	2.3	0.639999999999	AAA418.CD3.X8.Y13.tile.tissue.png	274	1	2000	274	5595bab37c48690511a744a2e763b071	0	0	0	0	0	0	0	0	0	0	0	0	0	/home/dhl_ec/bnelissen/Slides/CD3_manuscript/CD3_slides/AAA418.CD3/AAA418.CD3.run1	255	0.7	0.06	0.7	0.06	-9.36478199949	-11.8941592257	3.12465522089	0.276850611328
4422.0	1240571.0	2027.0	8924.0	1240571.0	4000000.0	43.0	3.0	1.3	1.71	1.17	0.0500000000011	6.8	0.370000000001	0.73	0.25	10.64	0.389999999999	3.31	2.31	0.6	AAA418.CD3.X8.Y14.tile.tissue.png	275	1	2000	275	e7d4c61a4c3922db09a84008734888d2	0	0	0	0	0	0	0	0	0	0	0	0	0	/home/dhl_ec/bnelissen/Slides/CD3_manuscript/CD3_slides/AAA418.CD3/AAA418.CD3.run1	255	0.7	0.06	0.7	0.06	-9.34218750837	-11.9154028179	3.08010995737	0.146855359375
0.0	0.0	0.0	0.0	0.0	824000.0	0.0	0.0	2.18	0.469999999999	0.370000000001	0.0200000000004	2.21	0.1	0.25	0.0699999999997	1.37	0.0500000000011	0.620000000001	0.469999999999	0.15	AAA418.CD3.X8.Y15.tile.tissue.png	276	1	2000	276	55e8b3d5ea85dfc0d003bfe3209d18be	0	0	0	0	0	0	0	0	0	0	0	0	0	/home/dhl_ec/bnelissen/Slides/CD3_manuscript/CD3_slides/AAA418.CD3/AAA418.CD3.run1	255	1.0	0.06	1.0	0.06	0.0	-9.53106271757	0.0	3.62286082096
7699.0	652387.0	3772.0	5135.0	652387.0	4000000.0	87.0	2.0	1.08	1.57	1.78	0.0699999999997	10.36	0.57	1.25	0.290000000001	10.01	0.360000000001	3.22	2.33	0.58	AAA418.CD3.X8.Y2.tile.tissue.png	277	1	2000	277	bf841e8d4d2b0b0a1f2955d5dd94ece7	0	0	0	0	0	0	0	0	0	0	0	0	0	/home/dhl_ec/bnelissen/Slides/CD3_manuscript/CD3_slides/AAA418.CD3/AAA418.CD3.run1	255	0.7	0.06	0.7	0.06	-9.78542544396	-11.3545548949	4.45295167888	0.378593988281
45411.0	3846417.0	21609.0	8556.0	3846417.0	4000000.0	521.0	1.0	1.36	1.37	1.15	0.0499999999993	6.62	0.369999999999	0.749999999998	0.0699999999997	9.73	0.370000000001	2.17	1.51	0.629999999999	AAA418.CD3.X8.Y3.tile.tissue.png	278	1	2000	278	770b9bb42dfb49ca4091ed8f1784e092	0	0	0	0	0	0	0	0	0	0	0	0	0	/home/dhl_ec/bnelissen/Slides/CD3_manuscript/CD3_slides/AAA418.CD3/AAA418.CD3.run1	255	0.7	0.0630222319245	0.7	0.0630222319245	-9.60266287496	-12.0007945297	3.0770118546	0.276710355469
15917.0	3995188.0	8432.0	8440.0	3995188.0	4000000.0	221.0	1.0	2.6	1.43	1.86	0.0799999999999	10.56	0.580000000002	1.25	0.0900000000001	14.36	0.57	3.3	2.33	0.700000000001	AAA418.CD3.X8.Y4.tile.tissue.png	279	1	2000	279	35d89431b6a6f379d1e7edf0eb788460	0	0	0	0	0	0	0	0	0	0	0	0	0	/home/dhl_ec/bnelissen/Slides/CD3_manuscript/CD3_slides/AAA418.CD3/AAA418.CD3.run1	255	0.7	0.0680934601392	0.7	0.0680934601392	-9.37586244032	-11.5206409135	1.76026736275	0.109592191895
28533.0	3999119.0	15735.0	8089.0	3999119.0	4000000.0	410.0	1.0	4.2	1.98	1.78	0.0799999999999	10.47	0.630000000001	1.28	0.0900000000001	13.95	0.6	3.62	2.47	0.66	AAA418.CD3.X8.Y5.tile.tissue.png	280	1	2000	280	9107e7f08d70dc712c21279e2bf67905	0	0	0	0	0	0	0	0	0	0	0	0	0	/home/dhl_ec/bnelissen/Slides/CD3_manuscript/CD3_slides/AAA418.CD3/AAA418.CD3.run1	255	0.7	0.0671606886311	0.7	0.0671606886311	-9.18799950807	-11.7148817364	1.59095845895	0.0938743183594
7760.0	3949192.0	4276.0	10594.0	3949192.0	4000000.0	115.0	1.0	2.97	2.4	1.78	0.0699999999997	7.17	0.58	1.22	0.0799999999999	13.99	0.559999999999	3.48	2.31	0.66	AAA418.CD3.X8.Y6.tile.tissue.png	281	1	2000	281	4d1afd58921e1ed960a8a04db3dade1b	0	0	0	0	0	0	0	0	0	0	0	0	0	/home/dhl_ec/bnelissen/Slides/CD3_manuscript/CD3_slides/AAA418.CD3/AAA418.CD3.run1	255	0.7	0.0655012610451	0.7	0.0655012610451	-9.02349712358	-11.2988823317	1.85071829024	0.128506205078
1105.0	3843381.0	593.0	14845.0	3843381.0	4000000.0	16.0	1.0	3.99	2.83	1.83	0.0699999999997	11.67	0.57	1.28	0.109999999999	13.93	0.559999999999	3.33	2.29	0.649999999998	AAA418.CD3.X8.Y7.tile.tissue.png	282	1	2000	282	06b28a84c57db64b85829dca2dfb5c36	0	0	0	0	0	0	0	0	0	0	0	0	0	/home/dhl_ec/bnelissen/Slides/CD3_manuscript/CD3_slides/AAA418.CD3/AAA418.CD3.run1	255	0.7	0.06	0.7	0.06	-9.01614879574	-11.0353475925	2.14556447493	0.182044496094
970.0	3914585.0	514.0	10535.0	3914585.0	4000000.0	14.0	1.0	1.68	1.6	1.77	0.0700000000015	11.69	0.629999999999	1.22	0.0799999999999	13.58	0.559999999999	3.6	2.57	0.85	AAA418.CD3.X8.Y8.tile.tissue.png	283	1	2000	283	b01c95e8e4bff4b490f4fe2e1cc9af19	0	0	0	0	0	0	0	0	0	0	0	0	0	/home/dhl_ec/bnelissen/Slides/CD3_manuscript/CD3_slides/AAA418.CD3/AAA418.CD3.run1	255	0.7	0.06	0.7	0.06	-8.9069967933	-10.7853702763	1.97746504221	0.152627949219
112.0	3947539.0	73.0	10625.0	3947539.0	4000000.0	2.0	1.0	1.3	2.38	1.16	0.0799999999999	11.01	0.57	1.23	0.0900000000001	13.6	0.57	3.4	2.56	0.73	AAA418.CD3.X8.Y9.tile.tissue.png	284	1	2000	284	bd6c187ab9c270001f0a3e2caa7c546b	0	0	0	0	0	0	0	0	0	0	0	0	0	/home/dhl_ec/bnelissen/Slides/CD3_manuscript/CD3_slides/AAA418.CD3/AAA418.CD3.run1	255	0.7	0.06	0.7	0.06	-9.0987025602	-11.8793665846	2.33769807694	0.178696828125
0.0	0.0	0.0	0.0	0.0	4000000.0	0.0	0.0	3.6	1.83	1.65	0.0599999999995	6.35	0.310000000001	0.890000000001	0.339999999998	7.07	0.23	3.31	2.59	0.549999999997	AAA418.CD3.X9.Y0.tile.tissue.png	285	1	2000	285	b3adf362d16a165067d8a1005894fbce	0	0	0	0	0	0	0	0	0	0	0	0	0	/home/dhl_ec/bnelissen/Slides/CD3_manuscript/CD3_slides/AAA418.CD3/AAA418.CD3.run1	255	1.0	0.06	1.0	0.06	0.0	-10.2574503183	0.0	1.99798226513
0.0	10238.0	0.0	1474.0	10238.0	4000000.0	0.0	5.0	3.42	2.59	1.16	0.0599999999995	6.61	0.599999999999	1.3	0.34	8.9	0.219999999999	3.41	2.52	0.630000000001	AAA418.CD3.X9.Y1.tile.tissue.png	286	1	2000	286	b96ef4afae364f63a210b3a4780e8e08	0	0	0	0	0	0	0	0	0	0	0	0	0	/home/dhl_ec/bnelissen/Slides/CD3_manuscript/CD3_slides/AAA418.CD3/AAA418.CD3.run1	255	0.7	0.06	0.7	0.06	-9.03114042134	-11.4854443535	2.30688049367	6.43477904919
2016.0	3689807.0	969.0	13913.0	3689807.0	4000000.0	25.0	3.0	2.17	2.24	1.99	0.0799999999999	12.1	0.650000000001	1.28	0.119999999999	14.43	0.629999999999	3.65	2.35	0.719999999999	AAA418.CD3.X9.Y10.tile.tissue.png	287	1	2000	287	11ff2833a45eed4ec57bed119ddbe37b	0	0	0	0	0	0	0	0	0	0	0	0	0	/home/dhl_ec/bnelissen/Slides/CD3_manuscript/CD3_slides/AAA418.CD3/AAA418.CD3.run1	255	0.7	0.06	0.7	0.06	-9.56644285393	-12.0922824664	2.78481725809	0.242777363281
4089.0	3898225.0	1973.0	13178.0	3898225.0	4000000.0	47.0	2.0	3.66	1.63	2.0	0.0799999999999	12.13	0.630000000001	1.34	0.1	14.76	0.629999999999	3.68	2.5	0.690000000001	AAA418.CD3.X9.Y11.tile.tissue.png	288	1	2000	288	10a23d5550462628032f816caf491e93	0	0	0	0	0	0	0	0	0	0	0	0	0	/home/dhl_ec/bnelissen/Slides/CD3_manuscript/CD3_slides/AAA418.CD3/AAA418.CD3.run1	255	0.7	0.0600922080822	0.7	0.0600922080822	-9.51388060438	-11.7658383531	3.37639626752	0.295558609375
4415.0	3880765.0	2125.0	14286.0	3880765.0	4000000.0	51.0	2.0	1.56	1.87	1.11	0.0400000000009	7.22	0.389999999999	0.75	0.0599999999995	9.57	0.369999999999	2.19	1.53	0.620000000001	AAA418.CD3.X9.Y12.tile.tissue.png	289	1	2000	289	5944b8b974e32dc5d8bda2216f32af92	0	0	0	0	0	0	0	0	0	0	0	0	0	/home/dhl_ec/bnelissen/Slides/CD3_manuscript/CD3_slides/AAA418.CD3/AAA418.CD3.run1	255	0.7	0.0656206647342	0.7	0.0656206647342	-9.19950047586	-11.7871087521	2.55880102578	0.259461457031
5617.0	2506826.0	2896.0	13666.0	2506826.0	4000000.0	72.0	2.0	3.54	1.38	1.1	0.0500000000011	6.78	0.380000000001	0.750000000002	0.120000000001	8.64	0.299999999999	2.21	1.52	0.43	AAA418.CD3.X9.Y13.tile.tissue.png	290	1	2000	290	3e1080235428f1d952e2bd3c00401c62	0	0	0	0	0	0	0	0	0	0	0	0	0	/home/dhl_ec/bnelissen/Slides/CD3_manuscript/CD3_slides/AAA418.CD3/AAA418.CD3.run1	255	0.7	0.06	0.7	0.06	-9.56603734239	-11.7709436003	3.64192108055	0.26624378125
0.0	7940.0	0.0	566.0	7940.0	4000000.0	0.0	2.0	2.91	2.48	1.13	0.0499999999993	6.53	0.559999999999	1.19	0.33	8.11	0.23	3.12	2.24	0.59	AAA418.CD3.X9.Y14.tile.tissue.png	291	1	2000	291	04e6beee8bda8b143f11b0ffb6fd76e3	0	0	0	0	0	0	0	0	0	0	0	0	0	/home/dhl_ec/bnelissen/Slides/CD3_manuscript/CD3_slides/AAA418.CD3/AAA418.CD3.run1	255	0.7	0.06	0.7	0.06	0.0	-12.8727516135	2.57372505707	0.0566123768311
0.0	0.0	0.0	0.0	0.0	824000.0	0.0	0.0	0.4	1.66	0.369999999999	0.0199999999986	2.25	0.1	0.26	0.0699999999997	1.33	0.0500000000011	0.66	0.48	0.15	AAA418.CD3.X9.Y15.tile.tissue.png	292	1	2000	292	d42560ba2e57d7f6635351ab220be62b	0	0	0	0	0	0	0	0	0	0	0	0	0	/home/dhl_ec/bnelissen/Slides/CD3_manuscript/CD3_slides/AAA418.CD3/AAA418.CD3.run1	255	1.0	0.06	1.0	0.06	0.0	-10.7567216159	0.0	10.2541135835
0.0	8111.0	0.0	574.0	8111.0	4000000.0	0.0	2.0	1.73	1.58	1.78	0.0699999999997	10.06	0.559999999999	1.19	0.35	8.71	0.209999999999	3.13	2.31	0.579999999998	AAA418.CD3.X9.Y2.tile.tissue.png	293	1	2000	293	7c3bdaeed12ba4dc0715821f58767486	0	0	0	0	0	0	0	0	0	0	0	0	0	/home/dhl_ec/bnelissen/Slides/CD3_manuscript/CD3_slides/AAA418.CD3/AAA418.CD3.run1	255	0.7	0.06	0.7	0.06	-9.84403045172	-12.4264457103	4.00597918796	0.21052394873
14541.0	818265.0	7189.0	6441.0	818265.0	4000000.0	169.0	3.0	1.54	2.85	1.78	0.0700000000015	11.06	0.589999999998	1.2	0.279999999999	10.29	0.359999999999	3.27	2.37	0.67	AAA418.CD3.X9.Y3.tile.tissue.png	294	1	2000	294	aba757655019c5db15442a8d41b84c07	0	0	0	0	0	0	0	0	0	0	0	0	0	/home/dhl_ec/bnelissen/Slides/CD3_manuscript/CD3_slides/AAA418.CD3/AAA418.CD3.run1	255	0.7	0.06	0.7	0.06	-9.53477528346	-11.4574048191	3.93037569562	0.29342328125
41547.0	3627317.0	20797.0	8520.0	3627317.0	4000000.0	511.0	3.0	2.72	2.38	1.2	0.0699999999997	10.78	0.57	1.2	0.109999999999	12.68	0.369999999999	2.19	1.53	0.66	AAA418.CD3.X9.Y4.tile.tissue.png	295	1	2000	295	635d2dc55beb37f71916de3ec0856b02	0	0	0	0	0	0	0	0	0	0	0	0	0	/home/dhl_ec/bnelissen/Slides/CD3_manuscript/CD3_slides/AAA418.CD3/AAA418.CD3.run1	255	0.7	0.06	0.7	0.06	-9.54007886567	-11.7923549756	2.95287481466	0.229915523437
24627.0	3995861.0	13180.0	8398.0	3995861.0	4000000.0	333.0	1.0	3.36	3.0	1.39	0.0499999999993	6.68	0.370000000001	0.74	0.0599999999995	10.1	0.58	3.32	2.29	0.659999999998	AAA418.CD3.X9.Y5.tile.tissue.png	296	1	2000	296	b542359d3f749ee119fb6f47f8c425a1	0	0	0	0	0	0	0	0	0	0	0	0	0	/home/dhl_ec/bnelissen/Slides/CD3_manuscript/CD3_slides/AAA418.CD3/AAA418.CD3.run1	255	0.7	0.0687764316462	0.7	0.0687764316462	-9.24980831764	-11.7706605848	1.64562526035	0.0864795866699
13257.0	3964225.0	7314.0	10235.0	3964225.0	4000000.0	194.0	1.0	3.93	1.7	1.75	0.0499999999993	8.43	0.379999999999	0.75	0.0599999999995	9.9	0.379999999999	2.19	1.54	0.629999999999	AAA418.CD3.X9.Y6.tile.tissue.png	297	1	2000	297	66a77f025545d6ba474607dea20bef35	0	0	0	0	0	0	0	0	0	0	0	0	0	/home/dhl_ec/bnelissen/Slides/CD3_manuscript/CD3_slides/AAA418.CD3/AAA418.CD3.run1	255	0.7	0.06	0.7	0.06	-9.43534528568	-11.8176522528	2.2972003342	0.177177410156
3627.0	3222352.0	1987.0	22515.0	3222352.0	4000000.0	53.0	3.0	3.12	1.32	1.16	0.0499999999993	6.99	0.57	1.13	0.0900000000001	9.14	0.34	2.24	1.53	0.43	AAA418.CD3.X9.Y7.tile.tissue.png	298	1	2000	298	4e79faf3cc4d9c11fb07a67dff5b8857	0	0	0	0	0	0	0	0	0	0	0	0	0	/home/dhl_ec/bnelissen/Slides/CD3_manuscript/CD3_slides/AAA418.CD3/AAA418.CD3.run1	255	0.7	0.06	0.7	0.06	-9.51006982497	-12.1264364891	3.63175115438	0.307285453125
830.0	3236424.0	425.0	28029.0	3236424.0	4000000.0	11.0	8.0	3.17	3.18	1.18	0.0499999999993	6.96	0.390000000001	0.75	0.0900000000001	9.11	0.34	2.26	1.53	0.580000000002	AAA418.CD3.X9.Y8.tile.tissue.png	299	1	2000	299	ac9177931ffab26c61f9197524c8455f	0	0	0	0	0	0	0	0	0	0	0	0	0	/home/dhl_ec/bnelissen/Slides/CD3_manuscript/CD3_slides/AAA418.CD3/AAA418.CD3.run1	255	0.7	0.06	0.7	0.06	-9.23402540682	-11.7382796104	2.75356816176	0.243389710938
2147.0	3757180.0	1169.0	15316.0	3757180.0	4000000.0	32.0	4.0	3.33	3.41	1.47	0.0500000000011	7.11	0.379999999999	0.749999999998	0.0599999999995	9.54	0.359999999999	2.25	1.55	0.530000000001	AAA418.CD3.X9.Y9.tile.tissue.png	300	1	2000	300	f7040bae5cb6fa5cfd29a44bab326d60	0	0	0	0	0	0	0	0	0	0	0	0	0	/home/dhl_ec/bnelissen/Slides/CD3_manuscript/CD3_slides/AAA418.CD3/AAA418.CD3.run1	255	0.7	0.06	0.7	0.06	-9.45835645003	-11.6923196774	3.0670524786	0.239655550781
[truncated: 2 more columns]
