# Supplementary material for: SlideToolkit: An Assistive Toolset for the Histological Quantification of Whole Slide Images
Source: PLoS One. 2014 Nov 5;9(11):e110289. doi: 10.1371/journal.pone.0110289 (PMC4220929; doi:10.1371/journal.pone.0110289)
Supplement: RawData S1 — ICC and BlandAltman plot - measurements and r-script.zip. Measurements of Run1 and Run2, including the code for the calculation of the intraclass correlation coefficient (ICC) and the code for the Bland and Altman plot. (ZIP) [file pone.0110289.s003.zip › cellprofiler.measurements/run1.835ca888d30a8457bbdba8404a2465cd.DefaultOUT_Image.csv]

AreaOccupied_AreaOccupied_DAB_Nuclei	AreaOccupied_AreaOccupied_Tissue	AreaOccupied_Perimeter_DAB_Nuclei	AreaOccupied_Perimeter_Tissue	AreaOccupied_TotalArea_DAB_Nuclei	AreaOccupied_TotalArea_Tissue	Count_DAB_Nuclei	Count_Tissue	ExecutionTime_01LoadImages	ExecutionTime_02ColorToGray	ExecutionTime_03Smooth	ExecutionTime_04ImageMath	ExecutionTime_05IdentifyPrimaryObjects	ExecutionTime_06MeasureImageAreaOccupied	ExecutionTime_07UnmixColors	ExecutionTime_08MaskImage	ExecutionTime_09IdentifyPrimaryObjects	ExecutionTime_10MeasureImageAreaOccupied	ExecutionTime_11OverlayOutlines	ExecutionTime_12OverlayOutlines	ExecutionTime_13SaveImages	FileName_Original	Group_Index	Group_Number	Height_Original	ImageNumber	MD5Digest_Original	ModuleError_01LoadImages	ModuleError_02ColorToGray	ModuleError_03Smooth	ModuleError_04ImageMath	ModuleError_05IdentifyPrimaryObjects	ModuleError_06MeasureImageAreaOccupied	ModuleError_07UnmixColors	ModuleError_08MaskImage	ModuleError_09IdentifyPrimaryObjects	ModuleError_10MeasureImageAreaOccupied	ModuleError_11OverlayOutlines	ModuleError_12OverlayOutlines	ModuleError_13SaveImages	PathName_Original	Scaling_Original	Threshold_FinalThreshold_DAB_Nuclei	Threshold_FinalThreshold_Tissue	Threshold_OrigThreshold_DAB_Nuclei	Threshold_OrigThreshold_Tissue	Threshold_SumOfEntropies_DAB_Nuclei	Threshold_SumOfEntropies_Tissue	Threshold_WeightedVariance_DAB_Nuclei	Threshold_WeightedVariance_Tissue
347.0	3933955.0	174.0	7972.0	3933955.0	4000000.0	3.0	1.0	3.03	2.95	1.13	0.04	6.27	0.39	0.77	0.07	10.21	0.39	2.26	1.51	1.28	AAA468.cd3.X0.Y10.tile.tissue.png	1	1	2000	1	118519995b8359e92122622c704a950d	0	0	0	0	0	0	0	0	0	0	0	0	0	/home/dhl_ec/bnelissen/Slides/CD3_manuscript/CD3_slides/AAA468.cd3/AAA468.cd3.run1	255	0.7	0.06	0.7	0.06	-6.62684738311	-10.7178400202	0.0523146863795	0.0958962617188
1079.0	3931707.0	278.0	7950.0	3931707.0	4000000.0	6.0	1.0	1.04	1.97	1.15	0.04	6.56	0.38	0.77	0.07	9.82	0.38	2.22	1.55	0.99	AAA468.cd3.X0.Y11.tile.tissue.png	2	1	2000	2	060522cf62dc0f80861c70b64f99ac38	0	0	0	0	0	0	0	0	0	0	0	0	0	/home/dhl_ec/bnelissen/Slides/CD3_manuscript/CD3_slides/AAA468.cd3/AAA468.cd3.run1	255	0.7	0.06	0.7	0.06	-6.53849062215	-10.4818335707	0.037074078384	0.0758698632813
225.0	3931733.0	108.0	7972.0	3931733.0	4000000.0	2.0	1.0	1.35	2.17	1.24	0.05	6.66	0.38	0.74	0.06	9.69	0.37	2.16	1.48	0.51	AAA468.cd3.X0.Y12.tile.tissue.png	3	1	2000	3	283da32af42fc210f4494a0fcd8f574d	0	0	0	0	0	0	0	0	0	0	0	0	0	/home/dhl_ec/bnelissen/Slides/CD3_manuscript/CD3_slides/AAA468.cd3/AAA468.cd3.run1	255	0.7	0.06	0.7	0.06	-6.02398103364	-10.3572201206	0.0331845872901	0.0778783828125
0.0	3931360.0	0.0	7944.0	3931360.0	4000000.0	0.0	1.0	1.24	1.53	1.13	0.04	6.3	0.37	0.74	0.06	8.94	0.28	2.11	1.44	0.38	AAA468.cd3.X0.Y13.tile.tissue.png	4	1	2000	4	7077fa92509970860ab0dc68ab2bd2a1	0	0	0	0	0	0	0	0	0	0	0	0	0	/home/dhl_ec/bnelissen/Slides/CD3_manuscript/CD3_slides/AAA468.cd3/AAA468.cd3.run1	255	0.7	0.06	0.7	0.06	-6.34250396377	-10.4881114389	0.0323646570879	0.0826337568359
165.0	3927839.0	93.0	7942.0	3927839.0	4000000.0	2.0	1.0	0.92	2.1	1.11	0.04	6.52	0.37	0.74	0.06	9.87	0.39	2.28	1.55	0.47	AAA468.cd3.X0.Y14.tile.tissue.png	5	1	2000	5	a8d19dd02621f52004c2f598a46b8a2f	0	0	0	0	0	0	0	0	0	0	0	0	0	/home/dhl_ec/bnelissen/Slides/CD3_manuscript/CD3_slides/AAA468.cd3/AAA468.cd3.run1	255	0.7	0.06	0.7	0.06	-6.43035062932	-10.5397650254	0.0415311899077	0.0869180761719
0.0	3928712.0	0.0	7954.0	3928712.0	4000000.0	0.0	1.0	1.14	1.23	1.15	0.04	6.32	0.35	0.71	0.06	8.57	0.27	2.07	1.49	0.4	AAA468.cd3.X0.Y15.tile.tissue.png	6	1	2000	6	af8a4cedf6d4b8487f1d9e0a0e8d532b	0	0	0	0	0	0	0	0	0	0	0	0	0	/home/dhl_ec/bnelissen/Slides/CD3_manuscript/CD3_slides/AAA468.cd3/AAA468.cd3.run1	255	0.7	0.06	0.7	0.06	-6.44403772916	-10.5951739803	0.0311302000193	0.109720158203
0.0	561256.0	0.0	4544.0	561256.0	646000.0	0.0	1.0	0.2	0.27	0.18	0.0	1.89	0.06	0.11	0.00999999999999	1.3	0.04	0.35	0.23	0.13	AAA468.cd3.X0.Y16.tile.tissue.png	7	1	2000	7	32176b0bc7c86b85eba264a79a5cfbe0	0	0	0	0	0	0	0	0	0	0	0	0	0	/home/dhl_ec/bnelissen/Slides/CD3_manuscript/CD3_slides/AAA468.cd3/AAA468.cd3.run1	255	0.7	0.06	0.7	0.06	-3.75292849683	-10.873402533	0.0257721023389	0.816336884584
410.0	1111492.0	160.0	5678.0	1111492.0	4000000.0	2.0	1.0	0.83	1.12	1.12	0.06	6.11	0.36	0.83	0.16	7.25	0.25	2.1	1.54	0.42	AAA468.cd3.X0.Y2.tile.tissue.png	8	1	2000	8	df38c4a1347f4de9e6f16bbc3ee29cfa	0	0	0	0	0	0	0	0	0	0	0	0	0	/home/dhl_ec/bnelissen/Slides/CD3_manuscript/CD3_slides/AAA468.cd3/AAA468.cd3.run1	255	0.7	0.06	0.7	0.06	-6.66633416341	-10.221806443	0.0365576619488	0.24398610498
88.0	3930901.0	40.0	7938.0	3930901.0	4000000.0	1.0	1.0	1.04	1.25	1.13	0.05	6.22	0.36	0.74	0.05	9.32	0.35	2.12	1.5	0.38	AAA468.cd3.X0.Y3.tile.tissue.png	9	1	2000	9	7f7cb88a72398597daf5e1348d971ffd	0	0	0	0	0	0	0	0	0	0	0	0	0	/home/dhl_ec/bnelissen/Slides/CD3_manuscript/CD3_slides/AAA468.cd3/AAA468.cd3.run1	255	0.7	0.06	0.7	0.06	-6.5144460815	-10.5696935242	0.0237253694141	0.0929476484375
0.0	3932028.0	0.0	7946.0	3932028.0	4000000.0	0.0	1.0	0.93	1.4	1.14	0.04	6.47	0.36	0.74	0.05	8.7	0.29	2.15	1.47	0.46	AAA468.cd3.X0.Y4.tile.tissue.png	10	1	2000	10	5c10f3e7c80863e18c1d3cf17e5c92a3	0	0	0	0	0	0	0	0	0	0	0	0	0	/home/dhl_ec/bnelissen/Slides/CD3_manuscript/CD3_slides/AAA468.cd3/AAA468.cd3.run1	255	0.7	0.06	0.7	0.06	-6.17731892379	-10.5641087878	0.0229077881869	0.0920492207031
0.0	3932416.0	0.0	7950.0	3932416.0	4000000.0	0.0	1.0	1.08	1.18	1.16	0.05	6.35	0.36	0.74	0.06	9.14	0.29	2.15	1.48	0.38	AAA468.cd3.X0.Y5.tile.tissue.png	11	1	2000	11	21bfb6380c26317a7b83004bdf4d9a1d	0	0	0	0	0	0	0	0	0	0	0	0	0	/home/dhl_ec/bnelissen/Slides/CD3_manuscript/CD3_slides/AAA468.cd3/AAA468.cd3.run1	255	0.7	0.06	0.7	0.06	-5.77720611912	-10.3556878423	0.0202399814406	0.0836260585937
139.0	3932636.0	66.0	7950.0	3932636.0	4000000.0	2.0	1.0	0.95	1.26	1.12	0.05	6.23	0.37	0.73	0.06	9.69	0.36	2.24	1.56	0.52	AAA468.cd3.X0.Y6.tile.tissue.png	12	1	2000	12	dfd513e8c3089bb1992831b9a6e68361	0	0	0	0	0	0	0	0	0	0	0	0	0	/home/dhl_ec/bnelissen/Slides/CD3_manuscript/CD3_slides/AAA468.cd3/AAA468.cd3.run1	255	0.7	0.06	0.7	0.06	-5.83907643509	-10.3559897724	0.0176030056846	0.100210317383
24269.0	3933263.0	9584.0	7944.0	3933263.0	4000000.0	182.0	1.0	1.15	1.21	1.15	0.04	6.99	0.36	0.74	0.06	9.47	0.36	2.13	1.48	0.39	AAA468.cd3.X0.Y7.tile.tissue.png	13	1	2000	13	e2b0310e1d33d2d1eb83ad09c63ddafc	0	0	0	0	0	0	0	0	0	0	0	0	0	/home/dhl_ec/bnelissen/Slides/CD3_manuscript/CD3_slides/AAA468.cd3/AAA468.cd3.run1	255	0.7	0.06	0.7	0.06	-6.98422238888	-11.0519638487	0.390204253933	0.466349664063
12288.0	3932338.0	4626.0	7944.0	3932338.0	4000000.0	81.0	1.0	0.87	1.14	1.17	0.05	6.31	0.37	0.74	0.06	10.46	0.35	2.13	1.49	0.38	AAA468.cd3.X0.Y8.tile.tissue.png	14	1	2000	14	0e7e89a128885a1fbabf25d37261b279	0	0	0	0	0	0	0	0	0	0	0	0	0	/home/dhl_ec/bnelissen/Slides/CD3_manuscript/CD3_slides/AAA468.cd3/AAA468.cd3.run1	255	0.7	0.06	0.7	0.06	-6.46102722312	-10.7929030362	0.188796835309	0.264389613281
0.0	3932316.0	0.0	7956.0	3932316.0	4000000.0	0.0	1.0	1.0	1.6	1.15	0.04	6.22	0.36	0.71	0.06	8.71	0.45	2.13	1.45	0.36	AAA468.cd3.X0.Y9.tile.tissue.png	15	1	2000	15	306beeddb956e48daa3c635f497f55ef	0	0	0	0	0	0	0	0	0	0	0	0	0	/home/dhl_ec/bnelissen/Slides/CD3_manuscript/CD3_slides/AAA468.cd3/AAA468.cd3.run1	255	0.7	0.06	0.7	0.06	-5.66967516959	-10.7320473933	0.0221153647279	0.106613288086
695.0	4000000.0	238.0	7996.0	4000000.0	4000000.0	4.0	1.0	0.87	1.13	1.08	0.05	5.57	0.3	0.77	0.05	9.22	0.35	2.05	1.46	0.38	AAA468.cd3.X1.Y10.tile.tissue.png	16	1	2000	16	909383efd0eccce2bbf718da480554ec	0	0	0	0	0	0	0	0	0	0	0	0	0	/home/dhl_ec/bnelissen/Slides/CD3_manuscript/CD3_slides/AAA468.cd3/AAA468.cd3.run1	255	0.7	0.06	0.7	0.06	-9.44455299611	0.0	0.0310900972877	0.0153564726563
155.0	4000000.0	78.0	7996.0	4000000.0	4000000.0	2.0	1.0	1.66	2.08	1.11	0.04	5.77	0.3	0.73	0.04	9.3	0.35	2.35	1.55	0.41	AAA468.cd3.X1.Y11.tile.tissue.png	17	1	2000	17	25052b4253b5a75d5de31cd3e27ab5cf	0	0	0	0	0	0	0	0	0	0	0	0	0	/home/dhl_ec/bnelissen/Slides/CD3_manuscript/CD3_slides/AAA468.cd3/AAA468.cd3.run1	255	0.7	0.06	0.7	0.06	-8.78326125688	0.0	0.027369861583	0.0105020849609
53.0	4000000.0	33.0	7996.0	4000000.0	4000000.0	1.0	1.0	0.84	1.4	1.18	0.07	5.57	0.29	0.7	0.05	9.95	0.37	2.28	1.54	0.37	AAA468.cd3.X1.Y12.tile.tissue.png	18	1	2000	18	e6b2e9248b5e29f64a695fe18e332435	0	0	0	0	0	0	0	0	0	0	0	0	0	/home/dhl_ec/bnelissen/Slides/CD3_manuscript/CD3_slides/AAA468.cd3/AAA468.cd3.run1	255	0.7	0.06	0.7	0.06	-8.06671710658	0.0	0.0330174087257	0.0112606318359
2389.0	4000000.0	725.0	7996.0	4000000.0	4000000.0	11.0	1.0	1.43	2.0	1.09	0.05	5.48	0.28	0.7	0.05	9.52	0.36	2.13	1.48	0.58	AAA468.cd3.X1.Y13.tile.tissue.png	19	1	2000	19	fe650ec4468b0b8e39e82d3684e2f810	0	0	0	0	0	0	0	0	0	0	0	0	0	/home/dhl_ec/bnelissen/Slides/CD3_manuscript/CD3_slides/AAA468.cd3/AAA468.cd3.run1	255	0.7	0.06	0.7	0.06	-8.12678298511	0.0	0.051455391479	0.0301827285156
0.0	4000000.0	0.0	7996.0	4000000.0	4000000.0	0.0	1.0	1.72	2.69	1.18	0.05	5.57	0.29	0.73	0.04	9.13	0.28	2.16	1.48	1.07	AAA468.cd3.X1.Y14.tile.tissue.png	20	1	2000	20	7ea55cbecbe88112974adda6c272f61c	0	0	0	0	0	0	0	0	0	0	0	0	0	/home/dhl_ec/bnelissen/Slides/CD3_manuscript/CD3_slides/AAA468.cd3/AAA468.cd3.run1	255	0.7	0.06	0.7	0.06	-6.28795526984	0.0	0.038215543495	0.0228214296875
126.0	4000000.0	94.0	7996.0	4000000.0	4000000.0	2.0	1.0	2.17	1.77	1.14	0.04	5.69	0.29	0.72	0.05	9.49	0.35	2.08	1.49	0.95	AAA468.cd3.X1.Y15.tile.tissue.png	21	1	2000	21	a443187292560403478d003e110a1bcd	0	0	0	0	0	0	0	0	0	0	0	0	0	/home/dhl_ec/bnelissen/Slides/CD3_manuscript/CD3_slides/AAA468.cd3/AAA468.cd3.run1	255	0.7	0.06	0.7	0.06	-7.77367433421	0.0	0.0407302738109	0.0250761464844
0.0	567489.0	0.0	4773.0	567489.0	646000.0	0.0	1.0	0.9	1.58	0.19	0.00999999999999	1.96	0.0599999999999	0.11	0.0200000000001	1.2	0.04	0.35	0.23	0.08	AAA468.cd3.X1.Y16.tile.tissue.png	22	1	2000	22	311df841bd16d206eebd698914fc8e19	0	0	0	0	0	0	0	0	0	0	0	0	0	/home/dhl_ec/bnelissen/Slides/CD3_manuscript/CD3_slides/AAA468.cd3/AAA468.cd3.run1	255	0.7	0.06	0.7	0.06	0.0	-10.828502294	0.0500329666357	0.643583816576
0.0	2589473.0	0.0	7644.0	2589473.0	4000000.0	0.0	1.0	0.8	0.99	1.17	0.09	8.02	0.41	0.82	0.12	8.56	0.25	2.25	1.56	0.52	AAA468.cd3.X1.Y2.tile.tissue.png	23	1	2000	23	2a61b6950d420d283304dc427751fb0c	0	0	0	0	0	0	0	0	0	0	0	0	0	/home/dhl_ec/bnelissen/Slides/CD3_manuscript/CD3_slides/AAA468.cd3/AAA468.cd3.run1	255	0.7	0.06	0.7	0.06	-5.03220385647	-10.2628471782	0.0186107476665	0.330957132812
0.0	4000000.0	0.0	7996.0	4000000.0	4000000.0	0.0	1.0	2.29	1.28	1.29	0.05	6.05	0.32	0.9	0.0500000000001	9.6	0.31	2.23	1.56	0.52	AAA468.cd3.X1.Y3.tile.tissue.png	24	1	2000	24	a0c747f5c70ae9ccf062a3bbbad3a189	0	0	0	0	0	0	0	0	0	0	0	0	0	/home/dhl_ec/bnelissen/Slides/CD3_manuscript/CD3_slides/AAA468.cd3/AAA468.cd3.run1	255	0.7	0.06	0.7	0.06	-9.55111833327	0.0	0.018407968469	0.0133126601562
0.0	4000000.0	0.0	7996.0	4000000.0	4000000.0	0.0	1.0	1.08	1.75	1.15	0.04	5.8	0.31	0.78	0.05	9.62	0.31	2.23	1.51	0.76	AAA468.cd3.X1.Y4.tile.tissue.png	25	1	2000	25	63d468177ec4955179c414b587c4003c	0	0	0	0	0	0	0	0	0	0	0	0	0	/home/dhl_ec/bnelissen/Slides/CD3_manuscript/CD3_slides/AAA468.cd3/AAA468.cd3.run1	255	0.7	0.06	0.7	0.06	-6.44427209214	0.0	0.0149186696528	0.0166298125
4085.0	4000000.0	1744.0	7996.0	4000000.0	4000000.0	36.0	1.0	1.13	1.64	1.14	0.05	5.94	0.29	0.74	0.05	9.35	0.34	2.06	1.45	0.56	AAA468.cd3.X1.Y5.tile.tissue.png	26	1	2000	26	c6316a8de096bf58765a9688de75a6c4	0	0	0	0	0	0	0	0	0	0	0	0	0	/home/dhl_ec/bnelissen/Slides/CD3_manuscript/CD3_slides/AAA468.cd3/AAA468.cd3.run1	255	0.7	0.06	0.7	0.06	-7.3261631296	0.0	0.100422880674	0.1047504375
47246.0	4000000.0	19128.0	7996.0	4000000.0	4000000.0	382.0	1.0	1.41	2.23	1.15	0.05	5.82	0.29	0.75	0.04	9.74	0.36	2.13	1.47	0.54	AAA468.cd3.X1.Y6.tile.tissue.png	27	1	2000	27	922fbec7bdfad8329bc38eccba5730d0	0	0	0	0	0	0	0	0	0	0	0	0	0	/home/dhl_ec/bnelissen/Slides/CD3_manuscript/CD3_slides/AAA468.cd3/AAA468.cd3.run1	255	0.7	0.06	0.7	0.06	-8.47117071176	0.0	0.926497755722	0.936010125
67491.0	3916681.0	27455.0	9654.0	3916681.0	4000000.0	566.0	1.0	0.92	1.41	1.18	0.0400000000001	6.89	0.37	0.75	0.0599999999999	11.55	0.42	2.27	1.55	0.47	AAA468.cd3.X1.Y7.tile.tissue.png	28	1	2000	28	a12e375643eb53c9fb4ff0c4258b7787	0	0	0	0	0	0	0	0	0	0	0	0	0	/home/dhl_ec/bnelissen/Slides/CD3_manuscript/CD3_slides/AAA468.cd3/AAA468.cd3.run1	255	0.7	0.086886639185	0.7	0.086886639185	-7.67751540641	-10.8250851988	0.334367907916	0.19242045195
56468.0	4000000.0	23770.0	7996.0	4000000.0	4000000.0	473.0	1.0	0.99	1.19	1.23	0.05	7.01	0.3	0.73	0.05	10.96	0.4	2.23	1.55	0.44	AAA468.cd3.X1.Y8.tile.tissue.png	29	1	2000	29	e21c9a90815564de43bf67a55a2fc041	0	0	0	0	0	0	0	0	0	0	0	0	0	/home/dhl_ec/bnelissen/Slides/CD3_manuscript/CD3_slides/AAA468.cd3/AAA468.cd3.run1	255	0.7	0.06	0.7	0.06	-10.1556596053	0.0	0.938701511414	0.9304723125
0.0	4000000.0	0.0	7996.0	4000000.0	4000000.0	0.0	1.0	1.27	1.35	1.23	0.05	6.01	0.31	0.76	0.05	9.56	0.3	2.15	1.5	0.41	AAA468.cd3.X1.Y9.tile.tissue.png	30	1	2000	30	6d633389aea07a83818145910ec6aadb	0	0	0	0	0	0	0	0	0	0	0	0	0	/home/dhl_ec/bnelissen/Slides/CD3_manuscript/CD3_slides/AAA468.cd3/AAA468.cd3.run1	255	0.7	0.06	0.7	0.06	-8.63512991019	0.0	0.0196872532032	0.00791204052734
190813.0	3242130.0	69964.0	13990.0	3242130.0	4000000.0	1421.0	2.0	0.91	1.08	1.15	0.0599999999999	6.67	0.37	0.79	0.08	11.63	0.36	2.13	1.47	0.41	AAA468.cd3.X10.Y0.tile.tissue.png	31	1	2000	31	a8bb52bab8fa72eff93b315decf9c7d9	0	0	0	0	0	0	0	0	0	0	0	0	0	/home/dhl_ec/bnelissen/Slides/CD3_manuscript/CD3_slides/AAA468.cd3/AAA468.cd3.run1	255	0.7	0.06	0.7	0.06	-8.3567379936	-11.3035448734	1.1951354696	1.646976
143408.0	4000000.0	70776.0	7996.0	4000000.0	4000000.0	1681.0	1.0	1.02	1.43	1.16	0.0500000000001	6.05	0.28	0.7	0.05	11.03	0.38	2.04	1.44	0.43	AAA468.cd3.X10.Y1.tile.tissue.png	32	1	2000	32	4ca1c02f66a3526ee58739e2f6beadf4	0	0	0	0	0	0	0	0	0	0	0	0	0	/home/dhl_ec/bnelissen/Slides/CD3_manuscript/CD3_slides/AAA468.cd3/AAA468.cd3.run1	255	0.7	0.102384861846	0.7	0.102384861846	-8.91600184272	-11.423407828	0.367575976898	0.0488030176811
147070.0	4000000.0	70947.0	7996.0	4000000.0	4000000.0	1652.0	1.0	0.89	1.44	1.1	0.0500000000001	5.9	0.31	0.75	0.0500000000001	11.45	0.38	2.09	1.45	0.56	AAA468.cd3.X10.Y10.tile.tissue.png	33	1	2000	33	1e26940223383f91c098db61fdcdf161	0	0	0	0	0	0	0	0	0	0	0	0	0	/home/dhl_ec/bnelissen/Slides/CD3_manuscript/CD3_slides/AAA468.cd3/AAA468.cd3.run1	255	0.7	0.112502708758	0.7	0.112502708758	-8.64814181648	-10.2600591056	0.300861435944	0.0361044207217
211984.0	4000000.0	99721.0	7996.0	4000000.0	4000000.0	2301.0	1.0	0.92	1.18	1.08	0.05	6.43	0.33	0.79	0.0500000000001	12.62	0.42	2.17	1.48	0.56	AAA468.cd3.X10.Y11.tile.tissue.png	34	1	2000	34	34e4cca7725c71e2981d5da8c85c71d7	0	0	0	0	0	0	0	0	0	0	0	0	0	/home/dhl_ec/bnelissen/Slides/CD3_manuscript/CD3_slides/AAA468.cd3/AAA468.cd3.run1	255	0.7	0.111934606517	0.7	0.111934606517	-9.43034678405	-10.9919795886	0.27487591095	0.0396419766802
162676.0	4000000.0	78259.0	7996.0	4000000.0	4000000.0	1868.0	1.0	2.21	1.42	1.11	0.0400000000001	7.3	0.3	0.74	0.05	11.69	0.41	2.15	1.49	0.63	AAA468.cd3.X10.Y12.tile.tissue.png	35	1	2000	35	68c43b962053c207cfdca3283e767b88	0	0	0	0	0	0	0	0	0	0	0	0	0	/home/dhl_ec/bnelissen/Slides/CD3_manuscript/CD3_slides/AAA468.cd3/AAA468.cd3.run1	255	0.7	0.105019573851	0.7	0.105019573851	-10.0456815408	0.0	0.213477901764	0.0267945722656
87438.0	4000000.0	34360.0	7996.0	4000000.0	4000000.0	691.0	1.0	1.55	1.6	1.16	0.0500000000001	6.42	0.3	0.74	0.04	11.01	0.36	2.06	1.48	0.4	AAA468.cd3.X10.Y13.tile.tissue.png	36	1	2000	36	3ceec89c2e54c70ab0a053ddbde2160b	0	0	0	0	0	0	0	0	0	0	0	0	0	/home/dhl_ec/bnelissen/Slides/CD3_manuscript/CD3_slides/AAA468.cd3/AAA468.cd3.run1	255	0.7	0.06	0.7	0.06	-8.93585849902	0.0	0.689776941895	0.7066570625
289.0	4000000.0	144.0	7996.0	4000000.0	4000000.0	4.0	1.0	0.89	1.04	1.19	0.0599999999999	6.44	0.32	0.71	0.05	9.73	0.39	2.15	1.51	0.47	AAA468.cd3.X10.Y14.tile.tissue.png	37	1	2000	37	974ac4b0b5877a39f0d0641f9637e881	0	0	0	0	0	0	0	0	0	0	0	0	0	/home/dhl_ec/bnelissen/Slides/CD3_manuscript/CD3_slides/AAA468.cd3/AAA468.cd3.run1	255	0.7	0.06	0.7	0.06	-8.23254661243	0.0	0.0368445452013	0.0324081660156
0.0	4000000.0	0.0	7996.0	4000000.0	4000000.0	0.0	1.0	0.88	1.21	1.19	0.05	5.62	0.3	0.69	0.0400000000001	9.08	0.28	2.27	1.5	0.51	AAA468.cd3.X10.Y15.tile.tissue.png	38	1	2000	38	a03aaa2df7f994e26af4bad17972483a	0	0	0	0	0	0	0	0	0	0	0	0	0	/home/dhl_ec/bnelissen/Slides/CD3_manuscript/CD3_slides/AAA468.cd3/AAA468.cd3.run1	255	0.7	0.06	0.7	0.06	-6.96521188691	0.0	0.0323829231689	0.0255155097656
0.0	572797.0	0.0	4598.0	572797.0	646000.0	0.0	1.0	0.26	0.29	0.26	0.00999999999999	1.98	0.0600000000001	0.11	0.00999999999999	1.13	0.05	0.35	0.23	0.08	AAA468.cd3.X10.Y16.tile.tissue.png	39	1	2000	39	6e07152aa410aa2997422664084651fc	0	0	0	0	0	0	0	0	0	0	0	0	0	/home/dhl_ec/bnelissen/Slides/CD3_manuscript/CD3_slides/AAA468.cd3/AAA468.cd3.run1	255	0.7	0.06	0.7	0.06	0.0	-10.7642482584	0.0201769661225	0.824624536284
116099.0	4000000.0	56303.0	7996.0	4000000.0	4000000.0	1301.0	1.0	1.39	1.35	1.3	0.05	7.21	0.32	0.77	0.0599999999999	11.65	0.41	2.2	1.54	0.8	AAA468.cd3.X10.Y2.tile.tissue.png	40	1	2000	40	9aae5f95580dd50fda9f307869a27cfa	0	0	0	0	0	0	0	0	0	0	0	0	0	/home/dhl_ec/bnelissen/Slides/CD3_manuscript/CD3_slides/AAA468.cd3/AAA468.cd3.run1	255	0.7	0.102123960498	0.7	0.102123960498	-8.79623686509	-10.4440226883	0.328092178223	0.065711542738
88439.0	3301611.0	41472.0	11406.0	3301611.0	4000000.0	897.0	2.0	1.61	1.47	1.19	0.04	7.17	0.39	0.77	0.09	11.42	0.37	2.23	1.54	0.55	AAA468.cd3.X10.Y3.tile.tissue.png	41	1	2000	41	243bb6c6285e0b38618fa55bc63c1d5f	0	0	0	0	0	0	0	0	0	0	0	0	0	/home/dhl_ec/bnelissen/Slides/CD3_manuscript/CD3_slides/AAA468.cd3/AAA468.cd3.run1	255	0.7	0.0953045804944	0.7	0.0953045804944	-7.90781278248	-11.2475603814	0.555675334814	0.452541165894
13125.0	4000000.0	4972.0	7996.0	4000000.0	4000000.0	94.0	1.0	0.85	1.35	1.15	0.05	5.95	0.29	0.72	0.04	9.7	0.36	2.18	1.56	0.52	AAA468.cd3.X10.Y4.tile.tissue.png	42	1	2000	42	50d96842954d847e2274d10c8144b262	0	0	0	0	0	0	0	0	0	0	0	0	0	/home/dhl_ec/bnelissen/Slides/CD3_manuscript/CD3_slides/AAA468.cd3/AAA468.cd3.run1	255	0.7	0.06	0.7	0.06	-9.83210766089	0.0	0.150976482605	0.206815515625
0.0	4000000.0	0.0	7996.0	4000000.0	4000000.0	0.0	1.0	1.18	1.52	1.16	0.04	5.75	0.3	0.7	0.05	8.78	0.29	2.09	1.43	0.92	AAA468.cd3.X10.Y5.tile.tissue.png	43	1	2000	43	a088662a9e5c6cf3fe2d417087d27976	0	0	0	0	0	0	0	0	0	0	0	0	0	/home/dhl_ec/bnelissen/Slides/CD3_manuscript/CD3_slides/AAA468.cd3/AAA468.cd3.run1	255	0.7	0.06	0.7	0.06	-7.14110668397	0.0	0.0248551335455	0.0249043027344
0.0	4000000.0	0.0	7996.0	4000000.0	4000000.0	0.0	1.0	0.94	1.87	1.07	0.05	5.48	0.29	0.7	0.04	8.08	0.28	2.11	1.45	1.01	AAA468.cd3.X10.Y6.tile.tissue.png	44	1	2000	44	de9be33deb5ddc05c397bc5175067cb0	0	0	0	0	0	0	0	0	0	0	0	0	0	/home/dhl_ec/bnelissen/Slides/CD3_manuscript/CD3_slides/AAA468.cd3/AAA468.cd3.run1	255	0.7	0.06	0.7	0.06	0.0	0.0	0.0143464960937	0.0143224931641
9899.0	4000000.0	5268.0	7996.0	4000000.0	4000000.0	126.0	1.0	2.28	1.48	1.14	0.04	6.06	0.29	0.74	0.04	10.07	0.39	2.26	1.54	0.6	AAA468.cd3.X10.Y7.tile.tissue.png	45	1	2000	45	076dcd0c0e5c3f9a7dd08f5ac86dfdbd	0	0	0	0	0	0	0	0	0	0	0	0	0	/home/dhl_ec/bnelissen/Slides/CD3_manuscript/CD3_slides/AAA468.cd3/AAA468.cd3.run1	255	0.7	0.06	0.7	0.06	-9.12740545161	0.0	0.577600153843	0.5900344375
27833.0	3848677.0	14626.0	12370.0	3848677.0	4000000.0	369.0	5.0	1.5	3.14	1.18	0.0500000000002	8.49	0.36	0.71	0.0600000000002	9.59	0.35	2.91	1.44	0.55	AAA468.cd3.X10.Y8.tile.tissue.png	46	1	2000	46	e217ad05cb391d7675585ff05ae4502b	0	0	0	0	0	0	0	0	0	0	0	0	0	/home/dhl_ec/bnelissen/Slides/CD3_manuscript/CD3_slides/AAA468.cd3/AAA468.cd3.run1	255	0.7	0.0774479373913	0.7	0.0774479373913	-8.18237388314	-10.7859397288	0.651986282817	0.308615510181
252397.0	4000000.0	114724.0	7996.0	4000000.0	4000000.0	2711.0	1.0	1.85	2.46	1.1	0.04	5.69	0.32	0.78	0.0500000000002	12.57	0.44	2.22	1.53	0.7	AAA468.cd3.X10.Y9.tile.tissue.png	47	1	2000	47	f64eda9821607f09ef911d6dea16a961	0	0	0	0	0	0	0	0	0	0	0	0	0	/home/dhl_ec/bnelissen/Slides/CD3_manuscript/CD3_slides/AAA468.cd3/AAA468.cd3.run1	255	0.7	0.112529209821	0.7	0.112529209821	-8.76853518072	0.0	0.312223196106	0.0454580234375
131879.0	3093581.0	51607.0	7938.0	3093581.0	4000000.0	1053.0	1.0	2.71	1.51	1.38	0.0600000000002	7.09	0.4	0.83	0.0899999999999	10.93	0.39	2.19	1.55	0.69	AAA468.cd3.X11.Y0.tile.tissue.png	48	1	2000	48	b6b24a4cd0cb665f61c5a1a5f5b1896b	0	0	0	0	0	0	0	0	0	0	0	0	0	/home/dhl_ec/bnelissen/Slides/CD3_manuscript/CD3_slides/AAA468.cd3/AAA468.cd3.run1	255	0.7	0.0854370901784	0.7	0.0854370901784	-7.91280694845	-11.2051400156	0.346229263195	1.06313966406
124650.0	3924967.0	60216.0	8746.0	3924967.0	4000000.0	1384.0	2.0	1.88	1.69	1.18	0.0500000000002	7.65	0.37	0.73	0.0699999999999	11.43	0.4	2.14	1.44	0.85	AAA468.cd3.X11.Y1.tile.tissue.png	49	1	2000	49	a28d2c663c32e9f2978ace33ec8adde9	0	0	0	0	0	0	0	0	0	0	0	0	0	/home/dhl_ec/bnelissen/Slides/CD3_manuscript/CD3_slides/AAA468.cd3/AAA468.cd3.run1	255	0.7	0.111885954637	0.7	0.111885954637	-8.15558839144	-11.5154718921	0.309950912025	0.0756658729248
164491.0	4000000.0	81614.0	7996.0	4000000.0	4000000.0	1945.0	1.0	1.24	2.6	1.15	0.05	5.72	0.3	0.74	0.04	11.27	0.41	2.03	1.43	0.57	AAA468.cd3.X11.Y10.tile.tissue.png	50	1	2000	50	f380c4fe4b427f0f26db0f2de319414f	0	0	0	0	0	0	0	0	0	0	0	0	0	/home/dhl_ec/bnelissen/Slides/CD3_manuscript/CD3_slides/AAA468.cd3/AAA468.cd3.run1	255	0.7	0.110776815044	0.7	0.110776815044	-8.9257058993	0.0	0.324521792084	0.0359886796875
179892.0	4000000.0	88126.0	7996.0	4000000.0	4000000.0	2108.0	1.0	1.06	2.4	1.15	0.05	5.51	0.28	0.71	0.04	11.18	0.4	2.03	1.45	0.89	AAA468.cd3.X11.Y11.tile.tissue.png	51	1	2000	51	092584bcd161d4e1a478631e389d4051	0	0	0	0	0	0	0	0	0	0	0	0	0	/home/dhl_ec/bnelissen/Slides/CD3_manuscript/CD3_slides/AAA468.cd3/AAA468.cd3.run1	255	0.7	0.108813217155	0.7	0.108813217155	-9.15205330348	0.0	0.25470715686	0.0303786757812
106971.0	4000000.0	46231.0	7996.0	4000000.0	4000000.0	989.0	1.0	2.22	1.17	1.14	0.04	6.39	0.3	0.76	0.05	10.71	0.38	2.04	1.45	1.11	AAA468.cd3.X11.Y12.tile.tissue.png	52	1	2000	52	79ccff046ee1307b150b07179f070338	0	0	0	0	0	0	0	0	0	0	0	0	0	/home/dhl_ec/bnelissen/Slides/CD3_manuscript/CD3_slides/AAA468.cd3/AAA468.cd3.run1	255	0.7	0.0901767389371	0.7	0.0901767389371	-8.57900623379	0.0	0.230190651398	0.124154515625
15226.0	4000000.0	6130.0	7996.0	4000000.0	4000000.0	117.0	1.0	2.55	2.88	1.14	0.0500000000002	5.72	0.32	1.09	0.05	9.45	0.35	2.05	1.47	0.53	AAA468.cd3.X11.Y13.tile.tissue.png	53	1	2000	53	aba88df261015a3a89ce587569e23dc2	0	0	0	0	0	0	0	0	0	0	0	0	0	/home/dhl_ec/bnelissen/Slides/CD3_manuscript/CD3_slides/AAA468.cd3/AAA468.cd3.run1	255	0.7	0.06	0.7	0.06	-7.82772230496	0.0	0.387249963562	0.41000825
0.0	4000000.0	0.0	7996.0	4000000.0	4000000.0	0.0	1.0	2.05	3.44	1.13	0.05	5.48	0.3	0.71	0.0500000000002	8.77	0.28	2.1	1.46	1.21	AAA468.cd3.X11.Y14.tile.tissue.png	54	1	2000	54	f0660c2861e1f03071f761b37ef7b8c0	0	0	0	0	0	0	0	0	0	0	0	0	0	/home/dhl_ec/bnelissen/Slides/CD3_manuscript/CD3_slides/AAA468.cd3/AAA468.cd3.run1	255	0.7	0.06	0.7	0.06	-6.87262867461	0.0	0.0415894011585	0.0252696835937
0.0	4000000.0	0.0	7996.0	4000000.0	4000000.0	0.0	1.0	2.58	2.26	1.1	0.04	5.62	0.29	0.69	0.05	8.79	0.28	2.08	1.43	0.48	AAA468.cd3.X11.Y15.tile.tissue.png	55	1	2000	55	9f958f45b4a8ea44cb43fce1d0ae37f5	0	0	0	0	0	0	0	0	0	0	0	0	0	/home/dhl_ec/bnelissen/Slides/CD3_manuscript/CD3_slides/AAA468.cd3/AAA468.cd3.run1	255	0.7	0.06	0.7	0.06	-6.5628429169	0.0	0.0292368728876	0.0198822265625
0.0	573402.0	0.0	4602.0	573402.0	646000.0	0.0	1.0	1.16	1.92	0.3	0.00999999999999	2.01	0.0600000000002	0.11	0.00999999999999	1.25	0.0400000000002	0.35	0.23	0.0699999999999	AAA468.cd3.X11.Y16.tile.tissue.png	56	1	2000	56	35df94c4d7ca817cee9eb0175783dd2a	0	0	0	0	0	0	0	0	0	0	0	0	0	/home/dhl_ec/bnelissen/Slides/CD3_manuscript/CD3_slides/AAA468.cd3/AAA468.cd3.run1	255	0.7	0.06	0.7	0.06	-5.15391937258	-10.7243428021	0.0269443388638	0.674615617593
130935.0	4000000.0	51602.0	7996.0	4000000.0	4000000.0	1014.0	1.0	2.16	2.61	1.1	0.04	6.07	0.35	0.71	0.05	11.77	0.37	2.06	1.46	0.51	AAA468.cd3.X11.Y2.tile.tissue.png	57	1	2000	57	9c26b245db55131a54550e2cebf2b4ba	0	0	0	0	0	0	0	0	0	0	0	0	0	/home/dhl_ec/bnelissen/Slides/CD3_manuscript/CD3_slides/AAA468.cd3/AAA468.cd3.run1	255	0.7	0.06	0.7	0.06	-8.82738779256	0.0	1.04996466589	1.225718625
4390.0	4000000.0	1462.0	7996.0	4000000.0	4000000.0	26.0	1.0	2.81	1.22	1.12	0.05	5.69	0.28	0.7	0.04	9.27	0.35	2.05	1.44	0.99	AAA468.cd3.X11.Y3.tile.tissue.png	58	1	2000	58	08d0dadbb3035975cb030b0e9a74f4e2	0	0	0	0	0	0	0	0	0	0	0	0	0	/home/dhl_ec/bnelissen/Slides/CD3_manuscript/CD3_slides/AAA468.cd3/AAA468.cd3.run1	255	0.7	0.06	0.7	0.06	-8.15577473981	0.0	0.0857736629486	0.0990966328125
0.0	4000000.0	0.0	7996.0	4000000.0	4000000.0	0.0	1.0	1.85	2.26	1.13	0.05	5.47	0.28	0.7	0.05	8.63	0.27	2.1	1.47	1.01	AAA468.cd3.X11.Y4.tile.tissue.png	59	1	2000	59	a5d53de61af0e29758dd26ba0b804429	0	0	0	0	0	0	0	0	0	0	0	0	0	/home/dhl_ec/bnelissen/Slides/CD3_manuscript/CD3_slides/AAA468.cd3/AAA468.cd3.run1	255	0.7	0.06	0.7	0.06	-7.37435351505	0.0	0.0259274694173	0.0255034589844
9124.0	4000000.0	3968.0	7996.0	4000000.0	4000000.0	80.0	1.0	2.02	2.88	1.16	0.05	5.71	0.29	0.7	0.05	9.25	0.35	2.08	1.44	0.9	AAA468.cd3.X11.Y5.tile.tissue.png	60	1	2000	60	7621b4bcd46db8ac2369bf5c058d7f14	0	0	0	0	0	0	0	0	0	0	0	0	0	/home/dhl_ec/bnelissen/Slides/CD3_manuscript/CD3_slides/AAA468.cd3/AAA468.cd3.run1	255	0.7	0.06	0.7	0.06	-8.34879129551	0.0	0.0718378202934	0.0875493359375
51175.0	4000000.0	23149.0	7996.0	4000000.0	4000000.0	471.0	1.0	2.49	1.5	1.1	0.05	6.21	0.29	0.72	0.0500000000002	9.91	0.36	2.03	1.43	1.02	AAA468.cd3.X11.Y6.tile.tissue.png	61	1	2000	61	1445b167558e41569decabb9a35bb749	0	0	0	0	0	0	0	0	0	0	0	0	0	/home/dhl_ec/bnelissen/Slides/CD3_manuscript/CD3_slides/AAA468.cd3/AAA468.cd3.run1	255	0.7	0.06	0.7	0.06	-8.44431592734	0.0	0.908861692627	0.9631581875
60202.0	3877922.0	30379.0	9961.0	3877922.0	4000000.0	718.0	2.0	1.62	2.3	1.09	0.05	6.54	0.36	0.72	0.0599999999999	10.01	0.36	2.05	1.43	0.99	AAA468.cd3.X11.Y7.tile.tissue.png	62	1	2000	62	0e1d03048cbbfd9e31490dc2a21be7a7	0	0	0	0	0	0	0	0	0	0	0	0	0	/home/dhl_ec/bnelissen/Slides/CD3_manuscript/CD3_slides/AAA468.cd3/AAA468.cd3.run1	255	0.7	0.0824809124733	0.7	0.0824809124733	-8.00297844493	-10.887122431	0.3416613829	0.151253006012
100844.0	4000000.0	48890.0	7996.0	4000000.0	4000000.0	1197.0	1.0	2.31	2.09	1.07	0.04	5.53	0.29	0.73	0.0500000000002	10.48	0.37	2.1	1.47	0.88	AAA468.cd3.X11.Y8.tile.tissue.png	63	1	2000	63	2c1aebd4289a66ddbb422585961f0f22	0	0	0	0	0	0	0	0	0	0	0	0	0	/home/dhl_ec/bnelissen/Slides/CD3_manuscript/CD3_slides/AAA468.cd3/AAA468.cd3.run1	255	0.7	0.103030103676	0.7	0.103030103676	-9.27419504931	0.0	0.313411472626	0.03751328125
85507.0	4000000.0	42080.0	7996.0	4000000.0	4000000.0	1028.0	1.0	2.07	2.17	1.12	0.05	5.47	0.3	0.72	0.05	10.32	0.36	2.09	1.5	0.97	AAA468.cd3.X11.Y9.tile.tissue.png	64	1	2000	64	4605cf7be301ce5078cc474fc2cb87d4	0	0	0	0	0	0	0	0	0	0	0	0	0	/home/dhl_ec/bnelissen/Slides/CD3_manuscript/CD3_slides/AAA468.cd3/AAA468.cd3.run1	255	0.7	0.104771925597	0.7	0.104771925597	-8.40379338835	0.0	0.37701936972	0.0446133828125
135079.0	2958403.0	53128.0	7279.0	2958403.0	4000000.0	1101.0	1.0	2.57	1.16	1.09	0.0600000000002	6.51	0.36	0.76	0.0999999999999	10.02	0.34	2.03	1.47	1.57	AAA468.cd3.X12.Y0.tile.tissue.png	65	1	2000	65	8ff5cfedb16cc4e01bd0f1865aab9221	0	0	0	0	0	0	0	0	0	0	0	0	0	/home/dhl_ec/bnelissen/Slides/CD3_manuscript/CD3_slides/AAA468.cd3/AAA468.cd3.run1	255	0.7	0.06	0.7	0.06	-7.8991107954	-11.2071842355	0.52194158092	0.188340996094
148178.0	3302933.0	66660.0	10143.0	3302933.0	4000000.0	1411.0	1.0	3.17	2.37	1.11	0.04	6.34	0.36	0.71	0.0799999999999	10.74	0.35	2.26	1.47	0.57	AAA468.cd3.X12.Y1.tile.tissue.png	66	1	2000	66	2db9020bbc95d17e23972953b60ce7bc	0	0	0	0	0	0	0	0	0	0	0	0	0	/home/dhl_ec/bnelissen/Slides/CD3_manuscript/CD3_slides/AAA468.cd3/AAA468.cd3.run1	255	0.7	0.0899376276133	0.7	0.0899376276133	-7.93765612509	-11.5249499914	0.674157018216	0.59982200293
124635.0	4000000.0	64885.0	7996.0	4000000.0	4000000.0	1627.0	1.0	2.66	1.42	1.09	0.04	5.49	0.3	0.73	0.0500000000002	11.12	0.41	2.1	1.48	1.0	AAA468.cd3.X12.Y10.tile.tissue.png	67	1	2000	67	ceeafbb5a5cdde8b59f2b20b8f3961f5	0	0	0	0	0	0	0	0	0	0	0	0	0	/home/dhl_ec/bnelissen/Slides/CD3_manuscript/CD3_slides/AAA468.cd3/AAA468.cd3.run1	255	0.7	0.104579044567	0.7	0.104579044567	-9.1677959868	0.0	0.309147623718	0.0305521210937
60246.0	4000000.0	32923.0	7996.0	4000000.0	4000000.0	816.0	1.0	2.09	1.8	1.13	0.05	5.48	0.28	0.71	0.04	10.13	0.37	2.04	1.44	1.0	AAA468.cd3.X12.Y11.tile.tissue.png	68	1	2000	68	0349836b347bfca53071dc99d8e9f775	0	0	0	0	0	0	0	0	0	0	0	0	0	/home/dhl_ec/bnelissen/Slides/CD3_manuscript/CD3_slides/AAA468.cd3/AAA468.cd3.run1	255	0.7	0.101887218786	0.7	0.101887218786	-8.84489860419	0.0	0.217834358078	0.0249634023437
42830.0	4000000.0	17572.0	7996.0	4000000.0	4000000.0	350.0	1.0	2.03	2.56	1.1	0.05	5.68	0.44	0.72	0.05	9.63	0.35	2.06	1.45	0.49	AAA468.cd3.X12.Y12.tile.tissue.png	69	1	2000	69	c269771c101b19559b180362ad60e09e	0	0	0	0	0	0	0	0	0	0	0	0	0	/home/dhl_ec/bnelissen/Slides/CD3_manuscript/CD3_slides/AAA468.cd3/AAA468.cd3.run1	255	0.7	0.06	0.7	0.06	-9.64053723635	0.0	0.781250929817	0.7979551875
272.0	4000000.0	74.0	7996.0	4000000.0	4000000.0	1.0	1.0	1.88	1.37	1.15	0.05	5.49	0.28	0.71	0.04	9.14	0.34	2.04	1.46	0.5	AAA468.cd3.X12.Y13.tile.tissue.png	70	1	2000	70	796bd2cb2916b7e11c7ed3c53f1e59d3	0	0	0	0	0	0	0	0	0	0	0	0	0	/home/dhl_ec/bnelissen/Slides/CD3_manuscript/CD3_slides/AAA468.cd3/AAA468.cd3.run1	255	0.7	0.06	0.7	0.06	-7.91911002725	0.0	0.0382572126285	0.0302761601562
54.0	4000000.0	30.0	7996.0	4000000.0	4000000.0	1.0	1.0	2.05	2.27	1.12	0.04	5.49	0.3	0.69	0.04	9.11	0.64	2.02	1.43	0.9	AAA468.cd3.X12.Y14.tile.tissue.png	71	1	2000	71	85c14af473effb6180fe7115a2a445a0	0	0	0	0	0	0	0	0	0	0	0	0	0	/home/dhl_ec/bnelissen/Slides/CD3_manuscript/CD3_slides/AAA468.cd3/AAA468.cd3.run1	255	0.7	0.06	0.7	0.06	-8.58536839248	0.0	0.0347295772679	0.0254407832031
155.0	4000000.0	78.0	7996.0	4000000.0	4000000.0	1.0	1.0	1.67	2.42	1.09	0.0500000000002	5.49	0.28	0.7	0.05	9.13	0.35	2.05	1.44	1.08	AAA468.cd3.X12.Y15.tile.tissue.png	72	1	2000	72	d55f169ed0d2f963c71399e46c5d3e85	0	0	0	0	0	0	0	0	0	0	0	0	0	/home/dhl_ec/bnelissen/Slides/CD3_manuscript/CD3_slides/AAA468.cd3/AAA468.cd3.run1	255	0.7	0.06	0.7	0.06	-8.4484834121	0.0	0.0399514970857	0.0311234492187
218.0	575221.0	66.0	4618.0	575221.0	646000.0	1.0	1.0	1.54	0.93	0.19	0.0	1.91	0.0599999999999	0.12	0.00999999999999	1.42	0.0599999999999	0.35	0.23	0.0699999999999	AAA468.cd3.X12.Y16.tile.tissue.png	73	1	2000	73	cf423017adc146a4a9c35cd0b29055d2	0	0	0	0	0	0	0	0	0	0	0	0	0	/home/dhl_ec/bnelissen/Slides/CD3_manuscript/CD3_slides/AAA468.cd3/AAA468.cd3.run1	255	0.7	0.06	0.7	0.06	-6.40845336899	-10.4364452173	0.0316598810123	0.431018005938
0.0	4000000.0	0.0	7996.0	4000000.0	4000000.0	0.0	1.0	2.03	2.35	1.15	0.05	5.56	0.29	0.71	0.05	7.94	0.27	2.09	1.44	0.5	AAA468.cd3.X12.Y2.tile.tissue.png	74	1	2000	74	641a3f264c82c39e794b288b5d2b353d	0	0	0	0	0	0	0	0	0	0	0	0	0	/home/dhl_ec/bnelissen/Slides/CD3_manuscript/CD3_slides/AAA468.cd3/AAA468.cd3.run1	255	0.7	0.06	0.7	0.06	0.0	0.0	0.0518550195312	0.0366889140625
9464.0	4000000.0	3141.0	7996.0	4000000.0	4000000.0	52.0	1.0	2.11	1.36	1.13	0.04	5.56	0.3	0.72	0.0400000000002	9.27	0.35	2.05	1.47	0.68	AAA468.cd3.X12.Y3.tile.tissue.png	75	1	2000	75	e7ae28ebba0049a082158b96d0565752	0	0	0	0	0	0	0	0	0	0	0	0	0	/home/dhl_ec/bnelissen/Slides/CD3_manuscript/CD3_slides/AAA468.cd3/AAA468.cd3.run1	255	0.7	0.06	0.7	0.06	-7.54447603451	0.0	0.115056074301	0.1289678125
84966.0	4000000.0	37233.0	7996.0	4000000.0	4000000.0	787.0	1.0	2.95	1.18	1.09	0.05	6.42	0.29	0.71	0.0500000000002	10.19	0.37	2.04	1.47	0.55	AAA468.cd3.X12.Y4.tile.tissue.png	76	1	2000	76	03338fddb5af5afc3b834a48a5c89ffd	0	0	0	0	0	0	0	0	0	0	0	0	0	/home/dhl_ec/bnelissen/Slides/CD3_manuscript/CD3_slides/AAA468.cd3/AAA468.cd3.run1	255	0.7	0.06	0.7	0.06	-8.49315414853	0.0	0.980779119476	0.989930375
107046.0	3997903.0	48018.0	8164.0	3997903.0	4000000.0	1079.0	1.0	2.09	1.54	1.11	0.04	6.71	0.35	0.71	0.05	10.71	0.37	2.06	1.45	0.97	AAA468.cd3.X12.Y5.tile.tissue.png	77	1	2000	77	a4721a7a37b234c0ea2017d909b95edc	0	0	0	0	0	0	0	0	0	0	0	0	0	/home/dhl_ec/bnelissen/Slides/CD3_manuscript/CD3_slides/AAA468.cd3/AAA468.cd3.run1	255	0.7	0.0895924236742	0.7	0.0895924236742	-8.23928694492	-10.7384341305	0.420972798658	0.244914331654
116062.0	4000000.0	58840.0	7996.0	4000000.0	4000000.0	1498.0	1.0	1.9	2.12	1.11	0.04	5.52	0.28	0.71	0.05	10.49	0.38	2.06	1.43	0.47	AAA468.cd3.X12.Y6.tile.tissue.png	78	1	2000	78	92d42770e460509f9e9bf0c6077f8878	0	0	0	0	0	0	0	0	0	0	0	0	0	/home/dhl_ec/bnelissen/Slides/CD3_manuscript/CD3_slides/AAA468.cd3/AAA468.cd3.run1	255	0.7	0.10525877372	0.7	0.10525877372	-8.71790756255	0.0	0.226124469452	0.0234419726562
57243.0	4000000.0	28995.0	7996.0	4000000.0	4000000.0	737.0	1.0	2.11	1.87	1.12	0.05	5.92	0.29	0.71	0.05	10.04	0.36	2.03	1.44	0.54	AAA468.cd3.X12.Y7.tile.tissue.png	79	1	2000	79	570ae89f83d5e5a6bd54faad24107228	0	0	0	0	0	0	0	0	0	0	0	0	0	/home/dhl_ec/bnelissen/Slides/CD3_manuscript/CD3_slides/AAA468.cd3/AAA468.cd3.run1	255	0.7	0.100337182443	0.7	0.100337182443	-9.03110909555	-10.760267632	0.255971900864	0.0356381199981
22029.0	4000000.0	11274.0	7996.0	4000000.0	4000000.0	280.0	1.0	2.08	1.37	1.1	0.0400000000002	5.57	0.29	0.72	0.0500000000002	9.58	0.35	2.05	1.44	0.52	AAA468.cd3.X12.Y8.tile.tissue.png	80	1	2000	80	f1ee47855aca3be5430cb825d8551d50	0	0	0	0	0	0	0	0	0	0	0	0	0	/home/dhl_ec/bnelissen/Slides/CD3_manuscript/CD3_slides/AAA468.cd3/AAA468.cd3.run1	255	0.7	0.0968197783065	0.7	0.0968197783065	-9.55781313595	0.0	0.273212215958	0.0298099042969
125938.0	4000000.0	62027.0	7996.0	4000000.0	4000000.0	1535.0	1.0	2.95	2.85	1.12	0.0499999999997	5.47	0.28	0.7	0.0500000000002	10.53	0.38	2.04	1.44	1.05	AAA468.cd3.X12.Y9.tile.tissue.png	81	1	2000	81	c8145e71273f460de3009fa8d2e1ac80	0	0	0	0	0	0	0	0	0	0	0	0	0	/home/dhl_ec/bnelissen/Slides/CD3_manuscript/CD3_slides/AAA468.cd3/AAA468.cd3.run1	255	0.7	0.104194379089	0.7	0.104194379089	-9.66611374836	0.0	0.338902641174	0.0374346679688
148680.0	2850685.0	56206.0	16478.0	2850685.0	4000000.0	1066.0	13.0	1.98	2.38	1.14	0.0599999999999	6.39	0.37	0.74	0.0999999999999	11.02	0.33	2.08	1.42	0.81	AAA468.cd3.X13.Y0.tile.tissue.png	82	1	2000	82	6a4743f03b01aa16958d40c71a3ad545	0	0	0	0	0	0	0	0	0	0	0	0	0	/home/dhl_ec/bnelissen/Slides/CD3_manuscript/CD3_slides/AAA468.cd3/AAA468.cd3.run1	255	0.7	0.06	0.7	0.06	-8.47084582574	-12.1860670551	1.3983452789	2.16554925
82373.0	3998629.0	34333.0	8113.0	3998629.0	4000000.0	686.0	1.0	2.75	2.34	1.08	0.04	6.16	0.37	0.71	0.0499999999997	10.42	0.36	2.05	1.44	0.51	AAA468.cd3.X13.Y1.tile.tissue.png	83	1	2000	83	5194217195e53a2b2a660a9d1b6ce16d	0	0	0	0	0	0	0	0	0	0	0	0	0	/home/dhl_ec/bnelissen/Slides/CD3_manuscript/CD3_slides/AAA468.cd3/AAA468.cd3.run1	255	0.7	0.06	0.7	0.06	-8.38842181155	-11.1628843116	0.676479040132	0.983045411995
99033.0	4000000.0	49992.0	7996.0	4000000.0	4000000.0	1200.0	1.0	1.45	3.04	1.11	0.0500000000002	6.87	0.3	0.72	0.04	10.58	0.37	2.07	1.45	0.57	AAA468.cd3.X13.Y10.tile.tissue.png	84	1	2000	84	89621786b4b9359066f84d20454f53cc	0	0	0	0	0	0	0	0	0	0	0	0	0	/home/dhl_ec/bnelissen/Slides/CD3_manuscript/CD3_slides/AAA468.cd3/AAA468.cd3.run1	255	0.7	0.09973970928	0.7	0.09973970928	-9.265325225	0.0	0.218665057739	0.0340767929687
14811.0	4000000.0	7738.0	7996.0	4000000.0	4000000.0	168.0	1.0	1.44	1.27	1.11	0.0500000000002	5.91	0.3	0.7	0.0499999999997	9.66	0.35	2.06	1.46	1.03	AAA468.cd3.X13.Y11.tile.tissue.png	85	1	2000	85	01df90db9396993554d1bd7480427dc3	0	0	0	0	0	0	0	0	0	0	0	0	0	/home/dhl_ec/bnelissen/Slides/CD3_manuscript/CD3_slides/AAA468.cd3/AAA468.cd3.run1	255	0.7	0.06	0.7	0.06	-10.6503666032	0.0	0.80434340089	0.7470918125
239.0	4000000.0	111.0	7996.0	4000000.0	4000000.0	1.0	1.0	2.08	1.94	1.16	0.0499999999997	5.48	0.28	0.7	0.04	9.15	0.34	2.06	1.42	0.51	AAA468.cd3.X13.Y12.tile.tissue.png	86	1	2000	86	97694324904d8d70a0ce9086792619d2	0	0	0	0	0	0	0	0	0	0	0	0	0	/home/dhl_ec/bnelissen/Slides/CD3_manuscript/CD3_slides/AAA468.cd3/AAA468.cd3.run1	255	0.7	0.06	0.7	0.06	-9.82532920767	0.0	0.0328763974221	0.0293533652344
201.0	4000000.0	66.0	7996.0	4000000.0	4000000.0	1.0	1.0	2.28	1.19	1.09	0.0500000000002	5.44	0.29	0.7	0.04	9.18	0.34	2.05	1.45	0.96	AAA468.cd3.X13.Y13.tile.tissue.png	87	1	2000	87	f546e968bf3bcadde13c797f85bfe9a3	0	0	0	0	0	0	0	0	0	0	0	0	0	/home/dhl_ec/bnelissen/Slides/CD3_manuscript/CD3_slides/AAA468.cd3/AAA468.cd3.run1	255	0.7	0.06	0.7	0.06	-9.2058889226	0.0	0.0239217699741	0.0100822138672
74.0	4000000.0	35.0	7996.0	4000000.0	4000000.0	1.0	1.0	1.73	2.27	1.1	0.04	5.54	0.3	0.71	0.0500000000002	9.48	0.34	2.06	1.43	0.47	AAA468.cd3.X13.Y14.tile.tissue.png	88	1	2000	88	5e6c900fdad0ba3a4302e4e7719f5f07	0	0	0	0	0	0	0	0	0	0	0	0	0	/home/dhl_ec/bnelissen/Slides/CD3_manuscript/CD3_slides/AAA468.cd3/AAA468.cd3.run1	255	0.7	0.06	0.7	0.06	-6.47903687678	0.0	0.0336686708466	0.0207785566406
426.0	4000000.0	179.0	7996.0	4000000.0	4000000.0	5.0	1.0	2.15	2.6	1.12	0.04	5.48	0.29	0.7	0.0500000000002	9.2	0.35	2.05	1.45	1.04	AAA468.cd3.X13.Y15.tile.tissue.png	89	1	2000	89	1ad1a02605fb0083a46747e3b14b7032	0	0	0	0	0	0	0	0	0	0	0	0	0	/home/dhl_ec/bnelissen/Slides/CD3_manuscript/CD3_slides/AAA468.cd3/AAA468.cd3.run1	255	0.7	0.06	0.7	0.06	-7.80970818979	0.0	0.0310693994575	0.0144470068359
0.0	577068.0	0.0	4608.0	577068.0	646000.0	0.0	1.0	1.32	1.22	0.19	0.00999999999976	1.81	0.0599999999999	0.12	0.02	1.13	0.0500000000002	0.33	0.23	0.0699999999997	AAA468.cd3.X13.Y16.tile.tissue.png	90	1	2000	90	5d911cfec9623fd02f12d2722f5e477c	0	0	0	0	0	0	0	0	0	0	0	0	0	/home/dhl_ec/bnelissen/Slides/CD3_manuscript/CD3_slides/AAA468.cd3/AAA468.cd3.run1	255	0.7	0.06	0.7	0.06	0.0	-10.4172026825	0.0248569905594	0.548313064622
423.0	3999546.0	160.0	8028.0	3999546.0	4000000.0	3.0	1.0	2.12	1.16	1.15	0.0499999999997	5.99	0.36	0.69	0.0499999999997	9.13	0.35	2.08	1.44	0.55	AAA468.cd3.X13.Y2.tile.tissue.png	91	1	2000	91	219191d30dc930ca49c585a3bd1cd31c	0	0	0	0	0	0	0	0	0	0	0	0	0	/home/dhl_ec/bnelissen/Slides/CD3_manuscript/CD3_slides/AAA468.cd3/AAA468.cd3.run1	255	0.7	0.06	0.7	0.06	-7.30978304009	-10.8372467584	0.0588017009202	0.0423307889915
38907.0	4000000.0	15098.0	7996.0	4000000.0	4000000.0	314.0	1.0	2.09	2.54	1.11	0.04	10.28	0.29	0.71	0.0499999999997	9.62	0.37	2.06	1.45	1.02	AAA468.cd3.X13.Y3.tile.tissue.png	92	1	2000	92	ad3fe1706c83f12952266b604af2a583	0	0	0	0	0	0	0	0	0	0	0	0	0	/home/dhl_ec/bnelissen/Slides/CD3_manuscript/CD3_slides/AAA468.cd3/AAA468.cd3.run1	255	0.7	0.06	0.7	0.06	-8.46341757031	-11.1956261967	1.31791366393	1.31483635961
85551.0	4000000.0	42257.0	7996.0	4000000.0	4000000.0	988.0	1.0	2.14	1.86	1.11	0.04	5.56	0.29	0.72	0.0500000000002	10.18	0.37	2.07	1.47	1.05	AAA468.cd3.X13.Y4.tile.tissue.png	93	1	2000	93	ff2854cffe6c8a91b2900543613c0e8c	0	0	0	0	0	0	0	0	0	0	0	0	0	/home/dhl_ec/bnelissen/Slides/CD3_manuscript/CD3_slides/AAA468.cd3/AAA468.cd3.run1	255	0.7	0.10318088839	0.7	0.10318088839	-8.55416856078	0.0	0.295958418655	0.0342108320312
117942.0	4000000.0	55344.0	7996.0	4000000.0	4000000.0	1370.0	1.0	2.15	1.21	1.14	0.0499999999997	7.3	0.29	0.7	0.0500000000002	10.32	0.37	2.04	1.44	0.56	AAA468.cd3.X13.Y5.tile.tissue.png	94	1	2000	94	2cb8e2a09440be3bac47e4cf37efc9fa	0	0	0	0	0	0	0	0	0	0	0	0	0	/home/dhl_ec/bnelissen/Slides/CD3_manuscript/CD3_slides/AAA468.cd3/AAA468.cd3.run1	255	0.7	0.100218140937	0.7	0.100218140937	-8.88814814805	0.0	0.25425256076	0.0304333769531
55199.0	4000000.0	27512.0	7996.0	4000000.0	4000000.0	715.0	1.0	1.94	1.6	1.12	0.0500000000002	5.85	0.29	0.72	0.0499999999997	10.11	0.37	2.1	1.46	0.95	AAA468.cd3.X13.Y6.tile.tissue.png	95	1	2000	95	07ce25158389db0404f53940ddf05c3f	0	0	0	0	0	0	0	0	0	0	0	0	0	/home/dhl_ec/bnelissen/Slides/CD3_manuscript/CD3_slides/AAA468.cd3/AAA468.cd3.run1	255	0.7	0.0991036581876	0.7	0.0991036581876	-9.2070621334	-10.6672110641	0.259733624924	0.0307924901641
13906.0	4000000.0	7268.0	7996.0	4000000.0	4000000.0	177.0	1.0	1.96	2.4	1.11	0.0499999999997	5.51	0.3	0.699999999999	0.04	9.39	0.36	2.09	1.48	0.92	AAA468.cd3.X13.Y7.tile.tissue.png	96	1	2000	96	cc3442793cb947701d123f975c7a0f86	0	0	0	0	0	0	0	0	0	0	0	0	0	/home/dhl_ec/bnelissen/Slides/CD3_manuscript/CD3_slides/AAA468.cd3/AAA468.cd3.run1	255	0.7	0.0979767665811	0.7	0.0979767665811	-8.94121046819	0.0	0.224187682034	0.0224980878906
155315.0	4000000.0	74567.0	7996.0	4000000.0	4000000.0	1860.0	1.0	2.97	1.94	1.09	0.0499999999997	5.71	0.3	0.73	0.0400000000004	10.71	0.38	2.07	1.45	0.57	AAA468.cd3.X13.Y8.tile.tissue.png	97	1	2000	97	1ef34612a293a89db01920ed9abbd500	0	0	0	0	0	0	0	0	0	0	0	0	0	/home/dhl_ec/bnelissen/Slides/CD3_manuscript/CD3_slides/AAA468.cd3/AAA468.cd3.run1	255	0.7	0.103853457655	0.7	0.103853457655	-10.3579644155	0.0	0.339868812958	0.042147625
145121.0	4000000.0	72223.0	7996.0	4000000.0	4000000.0	1788.0	1.0	1.8	2.48	1.12	0.04	6.19	0.300000000001	0.75	0.0500000000002	11.38	0.4	2.13	1.52	0.57	AAA468.cd3.X13.Y9.tile.tissue.png	98	1	2000	98	af68557691a9903b3f25878dfcf3f4d8	0	0	0	0	0	0	0	0	0	0	0	0	0	/home/dhl_ec/bnelissen/Slides/CD3_manuscript/CD3_slides/AAA468.cd3/AAA468.cd3.run1	255	0.7	0.104266767955	0.7	0.104266767955	-8.94248035927	-10.682308336	0.340349611969	0.0385071800144
1360.0	3112140.0	494.0	20721.0	3112140.0	4000000.0	10.0	6.0	1.2	2.26	1.15	0.0500000000002	6.37	0.4	0.73	0.0900000000001	8.71	0.31	2.16	1.49	0.48	AAA468.cd3.X14.Y0.tile.tissue.png	99	1	2000	99	2f419472ea4e349e0cc09dc521d3c4e8	0	0	0	0	0	0	0	0	0	0	0	0	0	/home/dhl_ec/bnelissen/Slides/CD3_manuscript/CD3_slides/AAA468.cd3/AAA468.cd3.run1	255	0.7	0.06	0.7	0.06	-7.6538491899	-10.4116727626	0.167285504855	0.991009265625
370.0	3974794.0	163.0	9057.0	3974794.0	4000000.0	3.0	1.0	1.32	2.05	1.11	0.04	6.22	0.37	0.71	0.0599999999999	9.55	0.35	2.11	1.47	0.48	AAA468.cd3.X14.Y1.tile.tissue.png	100	1	2000	100	e05dfc0cef02936f81916315203daeb2	0	0	0	0	0	0	0	0	0	0	0	0	0	/home/dhl_ec/bnelissen/Slides/CD3_manuscript/CD3_slides/AAA468.cd3/AAA468.cd3.run1	255	0.7	0.06	0.7	0.06	-7.53661472761	-11.2622461031	0.0784567787682	0.0571026882439
22407.0	4000000.0	9210.0	7996.0	4000000.0	4000000.0	183.0	1.0	3.3	2.41	1.13	0.04	5.8	0.3	0.73	0.0500000000002	9.85	0.37	2.1	1.49	0.889999999999	AAA468.cd3.X14.Y10.tile.tissue.png	101	1	2000	101	713dd10afb96b50a60c9d2c97460bb65	0	0	0	0	0	0	0	0	0	0	0	0	0	/home/dhl_ec/bnelissen/Slides/CD3_manuscript/CD3_slides/AAA468.cd3/AAA468.cd3.run1	255	0.7	0.06	0.7	0.06	-8.87184123291	0.0	0.919057370483	0.8910703125
1073.0	4000000.0	358.0	7996.0	4000000.0	4000000.0	5.0	1.0	2.17	2.02	1.11	0.04	5.49	0.3	0.71	0.0500000000002	9.13	0.34	2.06	1.45	0.48	AAA468.cd3.X14.Y11.tile.tissue.png	102	1	2000	102	da28d03605f8a75c5be448841d380761	0	0	0	0	0	0	0	0	0	0	0	0	0	/home/dhl_ec/bnelissen/Slides/CD3_manuscript/CD3_slides/AAA468.cd3/AAA468.cd3.run1	255	0.7	0.06	0.7	0.06	-9.58133332468	0.0	0.0685506638367	0.0556714375
0.0	4000000.0	0.0	7996.0	4000000.0	4000000.0	0.0	1.0	2.92	2.59	1.09	0.0499999999997	5.46	0.27	0.7	0.04	7.82	0.28	2.13	1.42	0.49	AAA468.cd3.X14.Y12.tile.tissue.png	103	1	2000	103	ecfa16079dddfd38aaf2ffde4b2218bf	0	0	0	0	0	0	0	0	0	0	0	0	0	/home/dhl_ec/bnelissen/Slides/CD3_manuscript/CD3_slides/AAA468.cd3/AAA468.cd3.run1	255	0.7	0.06	0.7	0.06	0.0	0.0	0.0305233515625	0.0184222363281
65.0	4000000.0	40.0	7996.0	4000000.0	4000000.0	1.0	1.0	2.24	1.28	1.07	0.0499999999997	5.41	0.28	0.7	0.04	9.09	0.35	2.05	1.43	0.49	AAA468.cd3.X14.Y13.tile.tissue.png	104	1	2000	104	6986d8a52fac12a9a538bf89fe0c6f77	0	0	0	0	0	0	0	0	0	0	0	0	0	/home/dhl_ec/bnelissen/Slides/CD3_manuscript/CD3_slides/AAA468.cd3/AAA468.cd3.run1	255	0.7	0.06	0.7	0.06	-6.626666685	0.0	0.0245513443423	0.00997081738281
580.0	4000000.0	177.0	7996.0	4000000.0	4000000.0	3.0	1.0	2.35	1.89	1.47	0.04	5.41	0.28	0.7	0.0500000000002	9.07	0.34	2.03	1.43	0.73	AAA468.cd3.X14.Y14.tile.tissue.png	105	1	2000	105	d9f18c3d1b7a907d698a6572c07c3aab	0	0	0	0	0	0	0	0	0	0	0	0	0	/home/dhl_ec/bnelissen/Slides/CD3_manuscript/CD3_slides/AAA468.cd3/AAA468.cd3.run1	255	0.7	0.06	0.7	0.06	-7.03439869609	0.0	0.038888089388	0.021272890625
0.0	4000000.0	0.0	7996.0	4000000.0	4000000.0	0.0	1.0	0.99	2.05	1.11	0.0500000000002	5.44	0.29	0.71	0.0499999999997	8.68	0.27	2.09	1.43	1.0	AAA468.cd3.X14.Y15.tile.tissue.png	106	1	2000	106	111cfbf17e6d0cdece285883b988fb0f	0	0	0	0	0	0	0	0	0	0	0	0	0	/home/dhl_ec/bnelissen/Slides/CD3_manuscript/CD3_slides/AAA468.cd3/AAA468.cd3.run1	255	0.7	0.06	0.7	0.06	-6.11333111268	0.0	0.0309752925752	0.0155928691406
0.0	577501.0	0.0	4604.0	577501.0	646000.0	0.0	1.0	1.63	0.56	0.19	0.0	1.79	0.0600000000004	0.11	0.0100000000002	1.27	0.0500000000002	0.33	0.23	0.0699999999997	AAA468.cd3.X14.Y16.tile.tissue.png	107	1	2000	107	f3770cdf204a808646b6565dcd3eaf0a	0	0	0	0	0	0	0	0	0	0	0	0	0	/home/dhl_ec/bnelissen/Slides/CD3_manuscript/CD3_slides/AAA468.cd3/AAA468.cd3.run1	255	0.7	0.06	0.7	0.06	-5.52583815451	-10.4714405814	0.0237397313116	0.580121537058
5345.0	3049416.0	2049.0	21358.0	3049416.0	4000000.0	41.0	4.0	2.11	1.65	1.15	0.0500000000002	6.15	0.37	0.71	0.0900000000001	8.54	0.31	2.12	1.45	0.88	AAA468.cd3.X14.Y2.tile.tissue.png	108	1	2000	108	fe7d03f03b49db3f9b73440fa9393005	0	0	0	0	0	0	0	0	0	0	0	0	0	/home/dhl_ec/bnelissen/Slides/CD3_manuscript/CD3_slides/AAA468.cd3/AAA468.cd3.run1	255	0.7	0.06	0.7	0.06	-7.01842446139	-10.0725378423	0.0853183895963	0.0809544401855
37625.0	3134285.0	15893.0	12583.0	3134285.0	4000000.0	340.0	5.0	2.27	1.24	1.07	0.0500000000002	6.67	0.36	0.71	0.0899999999997	9.07	0.32	2.07	1.43	0.52	AAA468.cd3.X14.Y3.tile.tissue.png	109	1	2000	109	8c9085e0b08919012bbb0080592df483	0	0	0	0	0	0	0	0	0	0	0	0	0	/home/dhl_ec/bnelissen/Slides/CD3_manuscript/CD3_slides/AAA468.cd3/AAA468.cd3.run1	255	0.7	0.0746623711447	0.7	0.0746623711447	-8.04901413659	-11.4351190557	0.876627640166	0.525630801025
6803.0	4000000.0	3750.0	7996.0	4000000.0	4000000.0	96.0	1.0	2.8	1.32	1.08	0.0499999999997	6.44	0.28	0.71	0.04	9.35	0.35	2.04	1.42	1.89	AAA468.cd3.X14.Y4.tile.tissue.png	110	1	2000	110	2dc1a7061f4a189abed1c14d0972886c	0	0	0	0	0	0	0	0	0	0	0	0	0	/home/dhl_ec/bnelissen/Slides/CD3_manuscript/CD3_slides/AAA468.cd3/AAA468.cd3.run1	255	0.7	0.0883407061227	0.7	0.0883407061227	-8.70552916569	0.0	0.329378737814	0.0414910546875
14077.0	4000000.0	7030.0	7996.0	4000000.0	4000000.0	168.0	1.0	3.24	2.29	1.14	0.0500000000002	5.94	0.29	0.720000000001	0.04	9.61	0.36	2.09	1.46	1.01	AAA468.cd3.X14.Y5.tile.tissue.png	111	1	2000	111	9d9aa4a4dd6717f45a2c3792e5135f15	0	0	0	0	0	0	0	0	0	0	0	0	0	/home/dhl_ec/bnelissen/Slides/CD3_manuscript/CD3_slides/AAA468.cd3/AAA468.cd3.run1	255	0.7	0.0961252192005	0.7	0.0961252192005	-8.36362271004	-10.6834313359	0.217798016899	0.0256225612701
4878.0	4000000.0	2467.0	7996.0	4000000.0	4000000.0	61.0	1.0	2.51	1.19	1.16	0.04	5.57	0.29	0.72	0.0500000000002	9.3	0.35	2.06	1.46	0.58	AAA468.cd3.X14.Y6.tile.tissue.png	112	1	2000	112	50fb284d4c4e9ff55f3f844902e4f969	0	0	0	0	0	0	0	0	0	0	0	0	0	/home/dhl_ec/bnelissen/Slides/CD3_manuscript/CD3_slides/AAA468.cd3/AAA468.cd3.run1	255	0.7	0.0939350142423	0.7	0.0939350142423	-8.41527065276	0.0	0.237502972906	0.0171579941406
79379.0	4000000.0	38858.0	7996.0	4000000.0	4000000.0	948.0	1.0	2.29	2.19	1.12	0.04	5.52	0.28	0.7	0.0499999999997	10.06	0.37	2.1	1.46	0.94	AAA468.cd3.X14.Y7.tile.tissue.png	113	1	2000	113	21a91cc1fcdc07df8e4c3a547e075b2f	0	0	0	0	0	0	0	0	0	0	0	0	0	/home/dhl_ec/bnelissen/Slides/CD3_manuscript/CD3_slides/AAA468.cd3/AAA468.cd3.run1	255	0.7	0.0997921555062	0.7	0.0997921555062	-9.56739062359	0.0	0.362001635544	0.0353638398438
77216.0	4000000.0	41138.0	7996.0	4000000.0	4000000.0	1056.0	1.0	1.84	2.43	1.11	0.04	5.52	0.28	0.72	0.0500000000002	10.15	0.36	2.04	1.44	0.58	AAA468.cd3.X14.Y8.tile.tissue.png	114	1	2000	114	4b7aee8afbb696d1cf0ca99261e49243	0	0	0	0	0	0	0	0	0	0	0	0	0	/home/dhl_ec/bnelissen/Slides/CD3_manuscript/CD3_slides/AAA468.cd3/AAA468.cd3.run1	255	0.7	0.100705609389	0.7	0.100705609389	-9.69966989481	0.0	0.302340229568	0.0260317675781
40210.0	3990850.0	21723.0	8403.0	3990850.0	4000000.0	513.0	1.0	2.6	1.27	1.14	0.0500000000002	6.0	0.36	0.71	0.0500000000002	10.19	0.36	2.09	1.48	0.55	AAA468.cd3.X14.Y9.tile.tissue.png	115	1	2000	115	311f9909e17a9bc8e8e5956127014751	0	0	0	0	0	0	0	0	0	0	0	0	0	/home/dhl_ec/bnelissen/Slides/CD3_manuscript/CD3_slides/AAA468.cd3/AAA468.cd3.run1	255	0.7	0.0988309968814	0.7	0.0988309968814	-7.80019173212	-10.2787156564	0.172595204322	0.0381757829742
0.0	3411064.0	0.0	10837.0	3411064.0	4000000.0	0.0	3.0	1.0	1.6	1.13	0.0599999999999	6.14	0.36	0.74	0.0700000000002	7.68	0.25	2.08	1.44	0.52	AAA468.cd3.X15.Y0.tile.tissue.png	116	1	2000	116	3576e167932d4b8c26f01711d04b3be9	0	0	0	0	0	0	0	0	0	0	0	0	0	/home/dhl_ec/bnelissen/Slides/CD3_manuscript/CD3_slides/AAA468.cd3/AAA468.cd3.run1	255	0.7	0.06	0.7	0.06	0.0	-11.3534713283	0.212539071387	1.329542125
0.0	3932126.0	0.0	8981.0	3932126.0	4000000.0	0.0	1.0	1.56	2.15	1.12	0.04	6.04	0.36	0.7	0.0499999999997	7.87	0.28	2.08	1.44	1.04	AAA468.cd3.X15.Y1.tile.tissue.png	117	1	2000	117	1c82c8853184b0c89922307093303995	0	0	0	0	0	0	0	0	0	0	0	0	0	/home/dhl_ec/bnelissen/Slides/CD3_manuscript/CD3_slides/AAA468.cd3/AAA468.cd3.run1	255	0.7	0.06	0.7	0.06	0.0	-10.9777195022	0.0354809411626	0.0218488731651
0.0	4000000.0	0.0	7996.0	4000000.0	4000000.0	0.0	1.0	1.47	2.57	1.09	0.0500000000002	5.53	0.3	0.72	0.0500000000002	8.68	0.27	2.08	1.45	1.04	AAA468.cd3.X15.Y10.tile.tissue.png	118	1	2000	118	5bb794ed53d3406dd5d1c00c796d55e6	0	0	0	0	0	0	0	0	0	0	0	0	0	/home/dhl_ec/bnelissen/Slides/CD3_manuscript/CD3_slides/AAA468.cd3/AAA468.cd3.run1	255	0.7	0.06	0.7	0.06	-7.81180710605	0.0	0.0503401893028	0.0341456835937
0.0	4000000.0	0.0	7996.0	4000000.0	4000000.0	0.0	1.0	1.54	1.52	1.1	0.0499999999997	5.44	0.32	0.7	0.04	8.67	0.28	2.1	1.43	1.05	AAA468.cd3.X15.Y11.tile.tissue.png	119	1	2000	119	6b1b37db686113c695300ac89f36017d	0	0	0	0	0	0	0	0	0	0	0	0	0	/home/dhl_ec/bnelissen/Slides/CD3_manuscript/CD3_slides/AAA468.cd3/AAA468.cd3.run1	255	0.7	0.06	0.7	0.06	-7.15698402023	0.0	0.0344767702357	0.0241380683594
0.0	4000000.0	0.0	7996.0	4000000.0	4000000.0	0.0	1.0	1.4	2.55	1.12	0.0500000000002	5.57	0.28	0.71	0.0500000000002	7.85	0.29	2.1	1.43	1.02	AAA468.cd3.X15.Y12.tile.tissue.png	120	1	2000	120	b155ffd030b02fbd97be894e6c1ebbed	0	0	0	0	0	0	0	0	0	0	0	0	0	/home/dhl_ec/bnelissen/Slides/CD3_manuscript/CD3_slides/AAA468.cd3/AAA468.cd3.run1	255	0.7	0.06	0.7	0.06	0.0	0.0	0.0347291914062	0.0207979648437
0.0	4000000.0	0.0	7996.0	4000000.0	4000000.0	0.0	1.0	2.09	1.63	1.15	0.0500000000002	5.53	0.28	0.7	0.0499999999997	8.6	0.28	2.08	1.47	1.09	AAA468.cd3.X15.Y13.tile.tissue.png	121	1	2000	121	af2e4faea75f1b30193227475d252e4f	0	0	0	0	0	0	0	0	0	0	0	0	0	/home/dhl_ec/bnelissen/Slides/CD3_manuscript/CD3_slides/AAA468.cd3/AAA468.cd3.run1	255	0.7	0.06	0.7	0.06	-5.32105928424	0.0	0.0250307978545	0.0170230585937
0.0	4000000.0	0.0	7996.0	4000000.0	4000000.0	0.0	1.0	1.51	2.26	1.11	0.0500000000002	5.59	0.3	0.71	0.04	7.87	0.28	2.08	1.44	0.51	AAA468.cd3.X15.Y14.tile.tissue.png	122	1	2000	122	84900e013a07783b1bdb80a9b89ba3e2	0	0	0	0	0	0	0	0	0	0	0	0	0	/home/dhl_ec/bnelissen/Slides/CD3_manuscript/CD3_slides/AAA468.cd3/AAA468.cd3.run1	255	0.7	0.06	0.7	0.06	0.0	0.0	0.0256020527344	0.0159557382812
0.0	4000000.0	0.0	7996.0	4000000.0	4000000.0	0.0	1.0	2.44	2.29	1.08	0.0500000000002	5.48	0.29	0.69	0.04	7.88	0.29	2.1	1.44	0.84	AAA468.cd3.X15.Y15.tile.tissue.png	123	1	2000	123	2cdd29cc2b3a18773c203a0bc5a84a89	0	0	0	0	0	0	0	0	0	0	0	0	0	/home/dhl_ec/bnelissen/Slides/CD3_manuscript/CD3_slides/AAA468.cd3/AAA468.cd3.run1	255	0.7	0.06	0.7	0.06	0.0	0.0	0.0245437070313	0.0113414482422
0.0	576537.0	0.0	4612.0	576537.0	646000.0	0.0	1.0	0.75	1.44	0.18	0.0100000000002	1.87	0.0599999999999	0.11	0.02	1.28	0.04	0.34	0.25	0.0699999999997	AAA468.cd3.X15.Y16.tile.tissue.png	124	1	2000	124	c26ca971ce58655eac846af2223f28af	0	0	0	0	0	0	0	0	0	0	0	0	0	/home/dhl_ec/bnelissen/Slides/CD3_manuscript/CD3_slides/AAA468.cd3/AAA468.cd3.run1	255	0.7	0.06	0.7	0.06	-4.63788334478	-10.4054995755	0.0266040232732	0.540876181399
22474.0	2577378.0	9105.0	21740.0	2577378.0	4000000.0	170.0	4.0	1.33	1.8	1.08	0.04	6.41	0.37	0.71	0.11	8.56	0.3	2.1	1.45	0.52	AAA468.cd3.X15.Y2.tile.tissue.png	125	1	2000	125	6a7453c7609f07b102c561b3553a6caf	0	0	0	0	0	0	0	0	0	0	0	0	0	/home/dhl_ec/bnelissen/Slides/CD3_manuscript/CD3_slides/AAA468.cd3/AAA468.cd3.run1	255	0.7	0.06	0.7	0.06	-7.1862375211	-10.6659209976	0.543746924976	0.440129534912
33833.0	3970262.0	12094.0	8940.0	3970262.0	4000000.0	232.0	1.0	2.15	1.86	1.42	0.0500000000002	6.46	0.37	0.72	0.0599999999999	9.59	0.36	2.14	1.43	0.54	AAA468.cd3.X15.Y3.tile.tissue.png	126	1	2000	126	6ae36c074f867294090b9f0ae868b14e	0	0	0	0	0	0	0	0	0	0	0	0	0	/home/dhl_ec/bnelissen/Slides/CD3_manuscript/CD3_slides/AAA468.cd3/AAA468.cd3.run1	255	0.7	0.0747283484461	0.7	0.0747283484461	-8.26412886528	-10.8506086447	0.762992979408	0.575111628386
3785.0	4000000.0	2137.0	7996.0	4000000.0	4000000.0	51.0	1.0	2.22	1.66	1.1	0.0500000000002	5.48	0.31	0.71	0.0500000000002	9.3	0.35	2.03	1.45	0.57	AAA468.cd3.X15.Y4.tile.tissue.png	127	1	2000	127	381f493634720620db0ddb2ec1a563e4	0	0	0	0	0	0	0	0	0	0	0	0	0	/home/dhl_ec/bnelissen/Slides/CD3_manuscript/CD3_slides/AAA468.cd3/AAA468.cd3.run1	255	0.7	0.0947171217324	0.7	0.0947171217324	-8.3777612662	0.0	0.235838350393	0.0189082539062
13743.0	4000000.0	7363.0	7996.0	4000000.0	4000000.0	185.0	1.0	1.85	1.33	1.1	0.0499999999997	5.43	0.29	0.71	0.0500000000002	9.29	0.36	2.03	1.45	1.12	AAA468.cd3.X15.Y5.tile.tissue.png	128	1	2000	128	04280d64429b32fd3c3e36631bfbfccc	0	0	0	0	0	0	0	0	0	0	0	0	0	/home/dhl_ec/bnelissen/Slides/CD3_manuscript/CD3_slides/AAA468.cd3/AAA468.cd3.run1	255	0.7	0.0927374668699	0.7	0.0927374668699	-8.67305758867	0.0	0.260303914925	0.0185450351563
67183.0	4000000.0	33772.0	7996.0	4000000.0	4000000.0	898.0	1.0	2.17	1.27	1.08	0.04	5.85	0.28	0.71	0.0499999999997	9.98	0.37	2.09	1.46	0.55	AAA468.cd3.X15.Y6.tile.tissue.png	129	1	2000	129	28c17b107e1c04f993920b612a9fa8b0	0	0	0	0	0	0	0	0	0	0	0	0	0	/home/dhl_ec/bnelissen/Slides/CD3_manuscript/CD3_slides/AAA468.cd3/AAA468.cd3.run1	255	0.7	0.0974991411163	0.7	0.0974991411163	-9.0009659968	-10.4629912283	0.344117121429	0.0304852560492
87912.0	3999964.0	46651.0	8016.0	3999964.0	4000000.0	1192.0	1.0	2.37	2.21	1.15	0.0499999999997	6.01	0.35	0.71	0.0499999999997	10.31	0.37	2.03	1.42	1.13	AAA468.cd3.X15.Y7.tile.tissue.png	130	1	2000	130	ef67ada42816eca609a7b2b498f3fec8	0	0	0	0	0	0	0	0	0	0	0	0	0	/home/dhl_ec/bnelissen/Slides/CD3_manuscript/CD3_slides/AAA468.cd3/AAA468.cd3.run1	255	0.7	0.10117800423	0.7	0.10117800423	-8.63626503795	-10.8765964453	0.291933973933	0.0388826364317
42427.0	3892700.0	22424.0	10157.0	3892700.0	4000000.0	503.0	3.0	1.59	1.89	1.11	0.04	6.48	0.37	0.7	0.0599999999999	9.78	0.36	2.11	1.47	0.55	AAA468.cd3.X15.Y8.tile.tissue.png	131	1	2000	131	cbc685d81c8683db3d20959732d77eec	0	0	0	0	0	0	0	0	0	0	0	0	0	/home/dhl_ec/bnelissen/Slides/CD3_manuscript/CD3_slides/AAA468.cd3/AAA468.cd3.run1	255	0.7	0.0844948789122	0.7	0.0844948789122	-7.76947587393	-10.6321426643	0.255450733112	0.116424900528
20058.0	4000000.0	7570.0	7996.0	4000000.0	4000000.0	143.0	1.0	2.19	2.18	1.12	0.04	5.86	0.28	0.7	0.04	9.29	0.35	2.06	1.48	1.0	AAA468.cd3.X15.Y9.tile.tissue.png	132	1	2000	132	5cceca060b0ac6dbb1608dd23b76a6a0	0	0	0	0	0	0	0	0	0	0	0	0	0	/home/dhl_ec/bnelissen/Slides/CD3_manuscript/CD3_slides/AAA468.cd3/AAA468.cd3.run1	255	0.7	0.06	0.7	0.06	-9.46951357796	0.0	0.716416053417	0.706152125
0.0	2660290.0	0.0	7312.0	2660290.0	4000000.0	0.0	1.0	1.17	2.05	1.11	0.0499999999997	6.11	0.35	0.76	0.0999999999999	6.94	0.38	2.13	1.43	0.49	AAA468.cd3.X16.Y0.tile.tissue.png	133	1	2000	133	252b84cb8810a566dd53f431430d574c	0	0	0	0	0	0	0	0	0	0	0	0	0	/home/dhl_ec/bnelissen/Slides/CD3_manuscript/CD3_slides/AAA468.cd3/AAA468.cd3.run1	255	0.7	0.06	0.7	0.06	0.0	-11.4418042273	0.144575979029	1.33796188281
0.0	3748091.0	0.0	11995.0	3748091.0	4000000.0	0.0	4.0	1.73	1.55	1.17	0.0400000000004	6.2	0.37	0.7	0.0599999999999	7.8	0.27	2.11	1.45	0.79	AAA468.cd3.X16.Y1.tile.tissue.png	134	1	2000	134	62c571456eef3f857220c751af7bc95a	0	0	0	0	0	0	0	0	0	0	0	0	0	/home/dhl_ec/bnelissen/Slides/CD3_manuscript/CD3_slides/AAA468.cd3/AAA468.cd3.run1	255	0.7	0.06	0.7	0.06	0.0	-11.8335147027	0.0349336752363	0.022641505127
226.0	3904366.0	114.0	9250.0	3904366.0	4000000.0	3.0	1.0	1.26	2.4	1.11	0.04	6.0	0.37	0.69	0.0499999999997	8.99	0.35	2.08	1.43	0.53	AAA468.cd3.X16.Y10.tile.tissue.png	135	1	2000	135	7bba9d113757939579f6fbe6a6493ae6	0	0	0	0	0	0	0	0	0	0	0	0	0	/home/dhl_ec/bnelissen/Slides/CD3_manuscript/CD3_slides/AAA468.cd3/AAA468.cd3.run1	255	0.7	0.06	0.7	0.06	-6.1939487387	-10.2150157183	0.0331486646567	0.0228027712326
0.0	4000000.0	0.0	7996.0	4000000.0	4000000.0	0.0	1.0	2.21	2.32	1.14	0.04	5.87	0.29	0.71	0.0499999999997	7.76	0.28	2.06	1.43	0.48	AAA468.cd3.X16.Y11.tile.tissue.png	136	1	2000	136	1035e4ac85b9781824ea7a2ef3fe2e04	0	0	0	0	0	0	0	0	0	0	0	0	0	/home/dhl_ec/bnelissen/Slides/CD3_manuscript/CD3_slides/AAA468.cd3/AAA468.cd3.run1	255	0.7	0.06	0.7	0.06	0.0	-12.2229168888	0.0319578691406	0.0232467142693
0.0	3997460.0	0.0	8224.0	3997460.0	4000000.0	0.0	1.0	1.83	2.37	1.11	0.0499999999997	6.03	0.36	0.69	0.0500000000002	8.67	0.27	2.08	1.46	1.02	AAA468.cd3.X16.Y12.tile.tissue.png	137	1	2000	137	3fe5ecc77161c60638321385d284908f	0	0	0	0	0	0	0	0	0	0	0	0	0	/home/dhl_ec/bnelissen/Slides/CD3_manuscript/CD3_slides/AAA468.cd3/AAA468.cd3.run1	255	0.7	0.06	0.7	0.06	-5.87767049203	-11.764944623	0.0318558888088	0.0210698370712
0.0	4000000.0	0.0	7996.0	4000000.0	4000000.0	0.0	1.0	2.08	1.37	1.1	0.04	5.47	0.3	1.0	0.0499999999997	7.89	0.29	2.08	1.43	1.04	AAA468.cd3.X16.Y13.tile.tissue.png	138	1	2000	138	847b9d6c4169eea526c12926534ae0ee	0	0	0	0	0	0	0	0	0	0	0	0	0	/home/dhl_ec/bnelissen/Slides/CD3_manuscript/CD3_slides/AAA468.cd3/AAA468.cd3.run1	255	0.7	0.06	0.7	0.06	0.0	0.0	0.027472953125	0.020507359375
0.0	4000000.0	0.0	7996.0	4000000.0	4000000.0	0.0	1.0	1.29	2.22	1.08	0.0500000000002	5.47	0.29	0.72	0.0499999999997	7.86	0.29	2.05	1.44	1.03	AAA468.cd3.X16.Y14.tile.tissue.png	139	1	2000	139	66bf268b2e5249c75dcb58de12f8b3d7	0	0	0	0	0	0	0	0	0	0	0	0	0	/home/dhl_ec/bnelissen/Slides/CD3_manuscript/CD3_slides/AAA468.cd3/AAA468.cd3.run1	255	0.7	0.06	0.7	0.06	0.0	0.0	0.0290083535156	0.0184441796875
395.0	4000000.0	104.0	7996.0	4000000.0	4000000.0	1.0	1.0	1.59	2.07	1.09	0.04	5.55	0.28	0.69	0.04	8.95	0.35	2.08	1.45	0.49	AAA468.cd3.X16.Y15.tile.tissue.png	140	1	2000	140	1c09b2b5e75dc4ce9f61c6772df25744	0	0	0	0	0	0	0	0	0	0	0	0	0	/home/dhl_ec/bnelissen/Slides/CD3_manuscript/CD3_slides/AAA468.cd3/AAA468.cd3.run1	255	0.7	0.06	0.7	0.06	-8.75234345436	0.0	0.0303178597479	0.022384390625
0.0	574554.0	0.0	4598.0	574554.0	646000.0	0.0	1.0	1.94	0.23	0.18	0.0100000000002	1.87	0.0599999999999	0.11	0.02	1.11	0.04	0.34	0.23	0.0699999999997	AAA468.cd3.X16.Y16.tile.tissue.png	141	1	2000	141	16fce222c251edad9c40d3b127c5bd37	0	0	0	0	0	0	0	0	0	0	0	0	0	/home/dhl_ec/bnelissen/Slides/CD3_manuscript/CD3_slides/AAA468.cd3/AAA468.cd3.run1	255	0.7	0.06	0.7	0.06	0.0	-10.666662004	0.0180315354524	0.724715184262
26699.0	2355700.0	10516.0	19271.0	2355700.0	4000000.0	185.0	13.0	2.24	2.65	1.08	0.04	6.46	0.360000000001	0.71	0.11	8.26	0.29	2.05	1.43	0.53	AAA468.cd3.X16.Y2.tile.tissue.png	142	1	2000	142	2aa9d330bbc64d5139cdc3023d974b43	0	0	0	0	0	0	0	0	0	0	0	0	0	/home/dhl_ec/bnelissen/Slides/CD3_manuscript/CD3_slides/AAA468.cd3/AAA468.cd3.run1	255	0.7	0.06	0.7	0.06	-7.5269154337	-11.1123016957	0.827023977328	0.586708590332
96926.0	3483482.0	36948.0	12712.0	3483482.0	4000000.0	700.0	2.0	2.23	1.24	1.13	0.04	6.36	0.360000000001	0.7	0.0700000000002	9.91	0.35	2.06	1.44	0.889999999999	AAA468.cd3.X16.Y3.tile.tissue.png	143	1	2000	143	dba52a6bf81047e1f6b780fab103f3cb	0	0	0	0	0	0	0	0	0	0	0	0	0	/home/dhl_ec/bnelissen/Slides/CD3_manuscript/CD3_slides/AAA468.cd3/AAA468.cd3.run1	255	0.7	0.0948526615515	0.7	0.0948526615515	-7.8906342098	-11.180110562	0.52439935508	0.263345802002
30626.0	4000000.0	12536.0	7996.0	4000000.0	4000000.0	263.0	1.0	2.85	1.19	1.14	0.04	8.1	0.29	0.71	0.04	9.83	0.35	2.04	1.43	0.78	AAA468.cd3.X16.Y4.tile.tissue.png	144	1	2000	144	014a8ba40b9a9be6560d1996253db958	0	0	0	0	0	0	0	0	0	0	0	0	0	/home/dhl_ec/bnelissen/Slides/CD3_manuscript/CD3_slides/AAA468.cd3/AAA468.cd3.run1	255	0.7	0.0888230017716	0.7	0.0888230017716	-8.48699975936	0.0	0.267286712616	0.089590359375
54422.0	4000000.0	27936.0	7996.0	4000000.0	4000000.0	711.0	1.0	2.87	1.88	1.08	0.0400000000004	5.45	0.28	0.72	0.04	9.94	0.36	2.06	1.45	0.61	AAA468.cd3.X16.Y5.tile.tissue.png	145	1	2000	145	dd59ad77016e58a7693b417d26e0dd19	0	0	0	0	0	0	0	0	0	0	0	0	0	/home/dhl_ec/bnelissen/Slides/CD3_manuscript/CD3_slides/AAA468.cd3/AAA468.cd3.run1	255	0.7	0.098596881461	0.7	0.098596881461	-9.36832661231	0.0	0.222322142044	0.0232069160156
288777.0	4000000.0	134928.0	7996.0	4000000.0	4000000.0	3603.0	1.0	3.27	1.92	1.11	0.0500000000002	5.83	0.3	0.73	0.0499999999997	11.25	0.41	2.04	1.46	1.06	AAA468.cd3.X16.Y6.tile.tissue.png	146	1	2000	146	7e29076693a6ef13384e48db308a15c9	0	0	0	0	0	0	0	0	0	0	0	0	0	/home/dhl_ec/bnelissen/Slides/CD3_manuscript/CD3_slides/AAA468.cd3/AAA468.cd3.run1	255	0.7	0.103507497063	0.7	0.103507497063	-10.0632684862	0.0	0.264389842529	0.0480983125
18684.0	3845049.0	9396.0	10256.0	3845049.0	4000000.0	215.0	3.0	2.72	1.22	1.13	0.04	6.36	0.36	0.71	0.0599999999999	9.68	0.37	2.04	1.43	1.09	AAA468.cd3.X16.Y7.tile.tissue.png	147	1	2000	147	0cbca66eca31f1b81ec4a4737f879b1d	0	0	0	0	0	0	0	0	0	0	0	0	0	/home/dhl_ec/bnelissen/Slides/CD3_manuscript/CD3_slides/AAA468.cd3/AAA468.cd3.run1	255	0.7	0.0857162921447	0.7	0.0857162921447	-7.59320642017	-10.5770590644	0.252281475066	0.139455133301
13305.0	4000000.0	5535.0	7996.0	4000000.0	4000000.0	100.0	1.0	2.04	2.13	1.17	0.0500000000002	6.16	0.28	0.7	0.0500000000002	9.33	0.36	2.04	1.43	0.5	AAA468.cd3.X16.Y8.tile.tissue.png	148	1	2000	148	c01434d5035089a7d28b7a1140b3e139	0	0	0	0	0	0	0	0	0	0	0	0	0	/home/dhl_ec/bnelissen/Slides/CD3_manuscript/CD3_slides/AAA468.cd3/AAA468.cd3.run1	255	0.7	0.06	0.7	0.06	-10.4384152848	-11.3703876053	0.648815892979	0.639787064089
0.0	3988690.0	0.0	8684.0	3988690.0	4000000.0	0.0	1.0	1.49	2.89	1.13	0.0500000000002	6.1	0.35	0.7	0.0599999999999	7.85	0.28	2.06	1.44	1.2	AAA468.cd3.X16.Y9.tile.tissue.png	149	1	2000	149	23c5067777a61a711ad6cb113420c860	0	0	0	0	0	0	0	0	0	0	0	0	0	/home/dhl_ec/bnelissen/Slides/CD3_manuscript/CD3_slides/AAA468.cd3/AAA468.cd3.run1	255	0.7	0.06	0.7	0.06	0.0	-13.191394777	0.063048586284	0.0412703634332
0.0	1821996.0	0.0	6743.0	1821996.0	4000000.0	0.0	1.0	2.35	1.76	1.08	0.0500000000002	6.38	0.37	0.82	0.14	6.74	0.2	2.06	1.46	0.45	AAA468.cd3.X17.Y0.tile.tissue.png	150	1	2000	150	931772d6aa8fcca485e0dd8f4bf5a3a7	0	0	0	0	0	0	0	0	0	0	0	0	0	/home/dhl_ec/bnelissen/Slides/CD3_manuscript/CD3_slides/AAA468.cd3/AAA468.cd3.run1	255	0.7	0.06	0.7	0.06	0.0	-11.2948545367	0.0837178618257	3.04875817578
0.0	3432507.0	0.0	14858.0	3432507.0	4000000.0	0.0	6.0	1.21	1.98	1.07	0.04	6.2	0.38	0.69	0.0799999999999	8.34	0.25	2.1	1.42	0.51	AAA468.cd3.X17.Y1.tile.tissue.png	151	1	2000	151	6682b4961e5d7f28c4f9021c711dd73d	0	0	0	0	0	0	0	0	0	0	0	0	0	/home/dhl_ec/bnelissen/Slides/CD3_manuscript/CD3_slides/AAA468.cd3/AAA468.cd3.run1	255	0.7	0.06	0.7	0.06	-6.15517117947	-10.7060048349	0.0346914916739	0.019234803772
105.0	3652967.0	52.0	14188.0	3652967.0	4000000.0	1.0	2.0	2.08	2.22	1.12	0.0400000000004	6.19	0.37	0.69	0.0700000000002	8.78	0.33	2.13	1.46	1.0	AAA468.cd3.X17.Y10.tile.tissue.png	152	1	2000	152	a7c1924c0ddafe83180763af6d1353a2	0	0	0	0	0	0	0	0	0	0	0	0	0	/home/dhl_ec/bnelissen/Slides/CD3_manuscript/CD3_slides/AAA468.cd3/AAA468.cd3.run1	255	0.7	0.06	0.7	0.06	-6.17567193435	-10.5073794549	0.0346577441373	0.0190283013
0.0	4000000.0	0.0	7996.0	4000000.0	4000000.0	0.0	1.0	2.54	2.0	1.08	0.04	5.97	0.29	0.71	0.0500000000002	8.63	0.28	2.13	1.47	1.78	AAA468.cd3.X17.Y11.tile.tissue.png	153	1	2000	153	797976351fc462c64e0daf3ad41a7541	0	0	0	0	0	0	0	0	0	0	0	0	0	/home/dhl_ec/bnelissen/Slides/CD3_manuscript/CD3_slides/AAA468.cd3/AAA468.cd3.run1	255	0.7	0.06	0.7	0.06	-5.04441168407	-12.3627387543	0.0318087761043	0.0205420898018
0.0	4000000.0	0.0	7996.0	4000000.0	4000000.0	0.0	1.0	2.05	2.37	1.12	0.04	5.91	0.29	0.71	0.04	7.75	0.27	2.06	1.42	1.0	AAA468.cd3.X17.Y12.tile.tissue.png	154	1	2000	154	54790ae294452f5b8655216206b753e6	0	0	0	0	0	0	0	0	0	0	0	0	0	/home/dhl_ec/bnelissen/Slides/CD3_manuscript/CD3_slides/AAA468.cd3/AAA468.cd3.run1	255	0.7	0.06	0.7	0.06	0.0	-12.8726338182	0.0289081386719	0.0190401463141
0.0	3989739.0	0.0	8500.0	3989739.0	4000000.0	0.0	1.0	2.1	2.18	1.11	0.04	6.17	0.36	0.73	0.0599999999995	7.74	0.28	2.07	1.48	0.5	AAA468.cd3.X17.Y13.tile.tissue.png	155	1	2000	155	ef6e41d992730d3068e6f6e33e6cc979	0	0	0	0	0	0	0	0	0	0	0	0	0	/home/dhl_ec/bnelissen/Slides/CD3_manuscript/CD3_slides/AAA468.cd3/AAA468.cd3.run1	255	0.7	0.06	0.7	0.06	0.0	-12.0258502643	0.0291156968539	0.0190703236246
0.0	3999472.0	0.0	8084.0	3999472.0	4000000.0	0.0	1.0	1.83	1.49	1.11	0.04	6.1	0.35	0.71	0.0500000000002	8.8	0.29	2.1	1.47	1.04	AAA468.cd3.X17.Y14.tile.tissue.png	156	1	2000	156	c824af26977b3acc01ab8d28de380554	0	0	0	0	0	0	0	0	0	0	0	0	0	/home/dhl_ec/bnelissen/Slides/CD3_manuscript/CD3_slides/AAA468.cd3/AAA468.cd3.run1	255	0.7	0.06	0.7	0.06	-6.02951266136	-10.8851304957	0.0301431033722	0.0174466308405
0.0	4000000.0	0.0	7996.0	4000000.0	4000000.0	0.0	1.0	2.81	1.2	1.11	0.04	5.84	0.29	0.7	0.04	8.76	0.27	2.06	1.43	1.03	AAA468.cd3.X17.Y15.tile.tissue.png	157	1	2000	157	4a100030f06effdc87c01856049c036d	0	0	0	0	0	0	0	0	0	0	0	0	0	/home/dhl_ec/bnelissen/Slides/CD3_manuscript/CD3_slides/AAA468.cd3/AAA468.cd3.run1	255	0.7	0.06	0.7	0.06	-7.30020931551	-10.7146345414	0.0295039943825	0.0191516933612
0.0	570889.0	0.0	4616.0	570889.0	646000.0	0.0	1.0	0.7	1.02	0.19	0.0	1.89	0.0599999999999	0.11	0.00999999999976	1.24	0.0499999999997	0.33	0.22	0.0700000000002	AAA468.cd3.X17.Y16.tile.tissue.png	158	1	2000	158	8d0c9213ff577195f81de2c58ed49cda	0	0	0	0	0	0	0	0	0	0	0	0	0	/home/dhl_ec/bnelissen/Slides/CD3_manuscript/CD3_slides/AAA468.cd3/AAA468.cd3.run1	255	0.7	0.06	0.7	0.06	-3.56133872086	-10.749095736	0.0182373203364	0.844609326625
0.0	2359480.0	0.0	15424.0	2359480.0	4000000.0	0.0	12.0	2.12	2.37	1.07	0.0500000000002	6.24	0.37	0.72	0.11	6.89	0.21	2.09	1.44	0.93	AAA468.cd3.X17.Y2.tile.tissue.png	159	1	2000	159	6dd92a51219b25beefc746db54ba14ce	0	0	0	0	0	0	0	0	0	0	0	0	0	/home/dhl_ec/bnelissen/Slides/CD3_manuscript/CD3_slides/AAA468.cd3/AAA468.cd3.run1	255	0.7	0.06	0.7	0.06	0.0	-11.9030276513	0.0231858903365	0.0118408979492
34891.0	4000000.0	11918.0	7996.0	4000000.0	4000000.0	223.0	1.0	2.27	2.14	1.09	0.0499999999997	5.81	0.29	0.71	0.0500000000002	9.81	0.36	2.07	1.43	1.05	AAA468.cd3.X17.Y3.tile.tissue.png	160	1	2000	160	86adaa539b48513122fff9d6a050f6e0	0	0	0	0	0	0	0	0	0	0	0	0	0	/home/dhl_ec/bnelissen/Slides/CD3_manuscript/CD3_slides/AAA468.cd3/AAA468.cd3.run1	255	0.7	0.06	0.7	0.06	-8.57209086346	0.0	1.16369775023	1.254342625
46016.0	4000000.0	24103.0	7996.0	4000000.0	4000000.0	588.0	1.0	2.94	2.49	1.09	0.0499999999997	5.91	0.29	0.7	0.04	9.75	0.44	2.05	1.44	0.53	AAA468.cd3.X17.Y4.tile.tissue.png	161	1	2000	161	cb15aad3c898948d9249fe00c1c18444	0	0	0	0	0	0	0	0	0	0	0	0	0	/home/dhl_ec/bnelissen/Slides/CD3_manuscript/CD3_slides/AAA468.cd3/AAA468.cd3.run1	255	0.7	0.101053664905	0.7	0.101053664905	-8.74858487031	-10.3647326208	0.145081113495	0.0163883993746
25435.0	4000000.0	13692.0	7996.0	4000000.0	4000000.0	336.0	1.0	2.15	1.98	1.11	0.0499999999997	5.87	0.29	0.71	0.0500000000002	9.84	0.37	2.1	1.48	1.18	AAA468.cd3.X17.Y5.tile.tissue.png	162	1	2000	162	d2a89296fb149a9d844aefe2f104f2b6	0	0	0	0	0	0	0	0	0	0	0	0	0	/home/dhl_ec/bnelissen/Slides/CD3_manuscript/CD3_slides/AAA468.cd3/AAA468.cd3.run1	255	0.7	0.0976159466793	0.7	0.0976159466793	-9.8450698002	-10.4065717845	0.169755014832	0.0201384942875
29513.0	3784602.0	14117.0	11248.0	3784602.0	4000000.0	308.0	4.0	2.23	1.21	1.13	0.0500000000002	7.07	0.370000000001	0.72	0.0600000000004	9.83	0.35	2.12	1.5	0.589999999999	AAA468.cd3.X17.Y6.tile.tissue.png	163	1	2000	163	bcc032a42afdbe6867bde47c4cd8f817	0	0	0	0	0	0	0	0	0	0	0	0	0	/home/dhl_ec/bnelissen/Slides/CD3_manuscript/CD3_slides/AAA468.cd3/AAA468.cd3.run1	255	0.7	0.0854970811848	0.7	0.0854970811848	-7.91221584782	-10.9360995216	0.270712127755	0.106896261963
8821.0	3999996.0	4189.0	7998.0	3999996.0	4000000.0	86.0	1.0	1.91	1.29	1.11	0.0500000000002	6.37	0.37	0.73	0.0500000000002	9.42	0.37	2.13	1.47	1.17	AAA468.cd3.X17.Y7.tile.tissue.png	164	1	2000	164	4f745e8fbbb929e22a4a758c284f72ab	0	0	0	0	0	0	0	0	0	0	0	0	0	/home/dhl_ec/bnelissen/Slides/CD3_manuscript/CD3_slides/AAA468.cd3/AAA468.cd3.run1	255	0.7	0.06	0.7	0.06	-8.44191283225	-11.4203261817	0.673729897332	0.665441897048
65.0	3918052.0	42.0	9673.0	3918052.0	4000000.0	1.0	2.0	2.01	1.1	1.14	0.0500000000002	6.22	0.349999999999	0.71	0.0500000000002	8.98	0.34	2.13	1.45	0.82	AAA468.cd3.X17.Y8.tile.tissue.png	165	1	2000	165	968252c6cbcbdfef24cb69e5a0d003dd	0	0	0	0	0	0	0	0	0	0	0	0	0	/home/dhl_ec/bnelissen/Slides/CD3_manuscript/CD3_slides/AAA468.cd3/AAA468.cd3.run1	255	0.7	0.06	0.7	0.06	-7.36606842179	-11.2037962212	0.0702044641912	0.0375868272705
0.0	3249820.0	0.0	19682.0	3249820.0	4000000.0	0.0	5.0	2.16	2.14	1.12	0.04	6.34	0.36	0.7	0.0799999999999	7.45	0.25	2.11	1.45	0.5	AAA468.cd3.X17.Y9.tile.tissue.png	166	1	2000	166	895d04fe78a73e24e0b3174bb1ce2208	0	0	0	0	0	0	0	0	0	0	0	0	0	/home/dhl_ec/bnelissen/Slides/CD3_manuscript/CD3_slides/AAA468.cd3/AAA468.cd3.run1	255	0.7	0.06	0.7	0.06	0.0	-11.9954102597	0.0358852038344	0.00660756591797
0.0	995538.0	0.0	10020.0	995538.0	4000000.0	0.0	3.0	1.75	1.36	1.14	0.0600000000004	6.16	0.360000000001	0.809999999999	0.16	5.99	0.17	2.05	1.43	0.48	AAA468.cd3.X18.Y0.tile.tissue.png	167	1	2000	167	098253b13d0a2677d06ccca54a91e1ae	0	0	0	0	0	0	0	0	0	0	0	0	0	/home/dhl_ec/bnelissen/Slides/CD3_manuscript/CD3_slides/AAA468.cd3/AAA468.cd3.run1	255	0.7	0.06	0.7	0.06	0.0	-11.1316005248	0.0549933647686	1.94576456006
527.0	3658165.0	132.0	10752.0	3658165.0	4000000.0	1.0	3.0	1.73	2.24	1.12	0.04	6.27	0.36	0.7	0.0699999999997	8.83	0.33	2.09	1.45	0.509999999999	AAA468.cd3.X18.Y1.tile.tissue.png	168	1	2000	168	d01e3794898f2f6836b30713afc664c8	0	0	0	0	0	0	0	0	0	0	0	0	0	/home/dhl_ec/bnelissen/Slides/CD3_manuscript/CD3_slides/AAA468.cd3/AAA468.cd3.run1	255	0.7	0.06	0.7	0.06	-6.56760850538	-10.120066452	0.0431747883651	0.0327690830688
0.0	3666511.0	0.0	11447.0	3666511.0	4000000.0	0.0	3.0	1.61	1.77	1.1	0.0500000000002	6.15	0.35	0.699999999999	0.0700000000006	7.59	0.27	2.09	1.44	0.51	AAA468.cd3.X18.Y10.tile.tissue.png	169	1	2000	169	3ab6947aa3e0e66832d4632364bafd46	0	0	0	0	0	0	0	0	0	0	0	0	0	/home/dhl_ec/bnelissen/Slides/CD3_manuscript/CD3_slides/AAA468.cd3/AAA468.cd3.run1	255	0.7	0.06	0.7	0.06	0.0	-12.0685868614	0.0310879952528	0.0149094501953
0.0	3995017.0	0.0	8365.0	3995017.0	4000000.0	0.0	1.0	1.63	1.1	1.11	0.04	6.01	0.349999999999	0.699999999999	0.0500000000002	7.77	0.34	2.08	1.43	1.06	AAA468.cd3.X18.Y11.tile.tissue.png	170	1	2000	170	e2f355882fa76cc4ee4a38cacebf1717	0	0	0	0	0	0	0	0	0	0	0	0	0	/home/dhl_ec/bnelissen/Slides/CD3_manuscript/CD3_slides/AAA468.cd3/AAA468.cd3.run1	255	0.7	0.06	0.7	0.06	0.0	-12.8828442231	0.0258102859763	0.0190310259464
0.0	3998380.0	0.0	8228.0	3998380.0	4000000.0	0.0	1.0	1.66	2.1	1.12	0.04	5.93	0.36	0.7	0.0500000000002	7.89	0.28	2.08	1.46	0.46	AAA468.cd3.X18.Y12.tile.tissue.png	171	1	2000	171	e673aaca462a809c7441fdccede69da4	0	0	0	0	0	0	0	0	0	0	0	0	0	/home/dhl_ec/bnelissen/Slides/CD3_manuscript/CD3_slides/AAA468.cd3/AAA468.cd3.run1	255	0.7	0.06	0.7	0.06	0.0	-11.4423325937	0.0276409953844	0.0244746646406
0.0	3847331.0	0.0	10946.0	3847331.0	4000000.0	0.0	1.0	2.66	1.09	1.1	0.0500000000002	6.1	0.36	0.69	0.0599999999995	7.7	0.27	2.07	1.46	0.500000000001	AAA468.cd3.X18.Y13.tile.tissue.png	172	1	2000	172	66d663677dfed7638a630f9c0e8209f3	0	0	0	0	0	0	0	0	0	0	0	0	0	/home/dhl_ec/bnelissen/Slides/CD3_manuscript/CD3_slides/AAA468.cd3/AAA468.cd3.run1	255	0.7	0.06	0.7	0.06	0.0	-13.1240163701	0.0250331150835	0.0156470844498
0.0	3864040.0	0.0	11033.0	3864040.0	4000000.0	0.0	1.0	2.32	1.18	1.13	0.0500000000002	6.09	0.359999999999	0.690000000001	0.0599999999995	8.73	0.27	2.08	1.46	1.06	AAA468.cd3.X18.Y14.tile.tissue.png	173	1	2000	173	843459e683712db0d7b059af108ca91c	0	0	0	0	0	0	0	0	0	0	0	0	0	/home/dhl_ec/bnelissen/Slides/CD3_manuscript/CD3_slides/AAA468.cd3/AAA468.cd3.run1	255	0.7	0.06	0.7	0.06	-5.45177200673	-10.3649790237	0.0358432459716	0.0179400107574
0.0	3990270.0	0.0	8688.0	3990270.0	4000000.0	0.0	1.0	1.65	1.98	1.11	0.0499999999993	5.99	0.35	0.7	0.0600000000004	7.78	0.320000000001	2.09	1.45	0.94	AAA468.cd3.X18.Y15.tile.tissue.png	174	1	2000	174	410dde2a4e909f9bab1334c88cd58557	0	0	0	0	0	0	0	0	0	0	0	0	0	/home/dhl_ec/bnelissen/Slides/CD3_manuscript/CD3_slides/AAA468.cd3/AAA468.cd3.run1	255	0.7	0.06	0.7	0.06	0.0	-11.7889945947	0.0333596121002	0.0175961487932
0.0	567917.0	0.0	4616.0	567917.0	646000.0	0.0	1.0	0.44	0.44	0.18	0.0100000000002	1.86	0.0599999999995	0.11	0.0200000000004	1.14	0.04	0.34	0.23	0.0700000000006	AAA468.cd3.X18.Y16.tile.tissue.png	175	1	2000	175	6346f9c0c582895ea97e037148d40160	0	0	0	0	0	0	0	0	0	0	0	0	0	/home/dhl_ec/bnelissen/Slides/CD3_manuscript/CD3_slides/AAA468.cd3/AAA468.cd3.run1	255	0.7	0.06	0.7	0.06	0.0	-10.8645877016	0.0206450361447	0.944717034213
52.0	2738616.0	30.0	21027.0	2738616.0	4000000.0	1.0	4.0	0.94	1.26	1.12	0.0400000000009	6.28	0.370000000001	0.7	0.110000000001	8.17	0.3	2.14	1.44	0.52	AAA468.cd3.X18.Y2.tile.tissue.png	176	1	2000	176	900796692fded2e291bfdd3399db2d06	0	0	0	0	0	0	0	0	0	0	0	0	0	/home/dhl_ec/bnelissen/Slides/CD3_manuscript/CD3_slides/AAA468.cd3/AAA468.cd3.run1	255	0.7	0.06	0.7	0.06	-6.88747075088	-10.3756856942	0.034635606574	0.0115632368164
5040.0	3766393.0	1792.0	11799.0	3766393.0	4000000.0	35.0	1.0	1.6	1.53	1.12	0.04	6.52	0.37	0.74	0.0599999999995	9.07	0.330000000001	2.09	1.43	0.459999999999	AAA468.cd3.X18.Y3.tile.tissue.png	177	1	2000	177	7d006cd910eafbf6128e3bc1869fbcf1	0	0	0	0	0	0	0	0	0	0	0	0	0	/home/dhl_ec/bnelissen/Slides/CD3_manuscript/CD3_slides/AAA468.cd3/AAA468.cd3.run1	255	0.7	0.06	0.7	0.06	-7.19337770439	-10.1609270424	0.227139002924	0.20556373761
44293.0	3328696.0	20249.0	8758.0	3328696.0	4000000.0	448.0	1.0	1.52	1.18	1.08	0.0499999999993	6.35	0.349999999999	0.71	0.0799999999999	9.47	0.34	2.06	1.43	0.78	AAA468.cd3.X18.Y4.tile.tissue.png	178	1	2000	178	d0b996c235ca9529b819730ed69dfe03	0	0	0	0	0	0	0	0	0	0	0	0	0	/home/dhl_ec/bnelissen/Slides/CD3_manuscript/CD3_slides/AAA468.cd3/AAA468.cd3.run1	255	0.7	0.08026759103	0.7	0.08026759103	-7.72758151988	-10.7646983695	0.246611763036	0.100539
27258.0	3988283.0	12639.0	8414.0	3988283.0	4000000.0	270.0	1.0	1.98	1.25	1.1	0.0500000000002	5.9	0.34	0.71	0.0600000000004	9.46	0.349999999999	2.04	1.43	0.99	AAA468.cd3.X18.Y5.tile.tissue.png	179	1	2000	179	abd6e95b7f48fc5bcebd10d356d7190d	0	0	0	0	0	0	0	0	0	0	0	0	0	/home/dhl_ec/bnelissen/Slides/CD3_manuscript/CD3_slides/AAA468.cd3/AAA468.cd3.run1	255	0.7	0.0990054868535	0.7	0.0990054868535	-7.66581164323	-10.8026939113	0.148377244035	0.0352528375874
27425.0	4000000.0	9595.0	7996.0	4000000.0	4000000.0	181.0	1.0	1.17	1.76	1.11	0.04	6.09	0.27	0.69	0.04	9.36	0.64	2.05	1.44	1.15	AAA468.cd3.X18.Y6.tile.tissue.png	180	1	2000	180	97f1a3eccb4d750656c2ef2d66994a09	0	0	0	0	0	0	0	0	0	0	0	0	0	/home/dhl_ec/bnelissen/Slides/CD3_manuscript/CD3_slides/AAA468.cd3/AAA468.cd3.run1	255	0.7	0.06	0.7	0.06	-10.4725431332	-11.3831050345	0.771975940018	0.799222514006
0.0	3973503.0	0.0	8836.0	3973503.0	4000000.0	0.0	1.0	1.49	1.11	1.27	0.04	6.01	0.349999999999	0.679999999999	0.0599999999995	8.55	0.27	2.1	1.44	0.81	AAA468.cd3.X18.Y7.tile.tissue.png	181	1	2000	181	7d0a871d334ada683f57ccc1be0f39a5	0	0	0	0	0	0	0	0	0	0	0	0	0	/home/dhl_ec/bnelissen/Slides/CD3_manuscript/CD3_slides/AAA468.cd3/AAA468.cd3.run1	255	0.7	0.06	0.7	0.06	-5.4135791758	-10.9612958331	0.0643265136869	0.0418317238989
0.0	2718694.0	0.0	27048.0	2718694.0	4000000.0	0.0	7.0	0.97	2.13	1.08	0.04	6.23	0.35	0.690000000001	0.0999999999995	7.17	0.23	2.13	1.46	0.56	AAA468.cd3.X18.Y8.tile.tissue.png	182	1	2000	182	1fe70b1c708dfb9fde0fb7c5f8b2bab0	0	0	0	0	0	0	0	0	0	0	0	0	0	/home/dhl_ec/bnelissen/Slides/CD3_manuscript/CD3_slides/AAA468.cd3/AAA468.cd3.run1	255	0.7	0.06	0.7	0.06	0.0	-10.9390860116	0.0335346131497	0.0113853779297
0.0	2542419.0	0.0	22671.0	2542419.0	4000000.0	0.0	6.0	2.38	1.74	1.13	0.0500000000002	6.28	0.36	0.7	0.11	7.73	0.23	2.16	1.44	0.5	AAA468.cd3.X18.Y9.tile.tissue.png	183	1	2000	183	d8f2432d6a6c593b5a601f07536893e8	0	0	0	0	0	0	0	0	0	0	0	0	0	/home/dhl_ec/bnelissen/Slides/CD3_manuscript/CD3_slides/AAA468.cd3/AAA468.cd3.run1	255	0.7	0.06	0.7	0.06	-5.91583998766	-10.5416441583	0.03445843709	0.0100724423828
161.0	2996448.0	61.0	12884.0	2996448.0	4000000.0	1.0	4.0	1.23	1.77	1.13	0.0599999999995	7.94	0.349999999999	0.7	0.0900000000001	8.38	0.3	2.08	1.44	0.99	AAA468.cd3.X19.Y1.tile.tissue.png	184	1	2000	184	291c5a2aed5f5fddf9ca4ed099cf8abe	0	0	0	0	0	0	0	0	0	0	0	0	0	/home/dhl_ec/bnelissen/Slides/CD3_manuscript/CD3_slides/AAA468.cd3/AAA468.cd3.run1	255	0.7	0.06	0.7	0.06	-6.69246334234	-9.03227948986	0.0431197249569	1.11392911328
134.0	3671452.0	53.0	12779.0	3671452.0	4000000.0	1.0	2.0	1.86	1.11	1.09	0.0500000000002	6.27	0.360000000001	0.7	0.0699999999997	8.88	0.33	2.08	1.42	0.490000000001	AAA468.cd3.X19.Y10.tile.tissue.png	185	1	2000	185	09c74d1b50c9df757cd873b1fcfc4719	0	0	0	0	0	0	0	0	0	0	0	0	0	/home/dhl_ec/bnelissen/Slides/CD3_manuscript/CD3_slides/AAA468.cd3/AAA468.cd3.run1	255	0.7	0.06	0.7	0.06	-5.94209786816	-10.5136492112	0.0262375972798	0.0129506157837
0.0	3947347.0	0.0	10351.0	3947347.0	4000000.0	0.0	1.0	2.38	2.29	1.08	0.04	6.11	0.36	0.690000000001	0.0599999999995	8.64	0.280000000001	2.07	1.43	0.47	AAA468.cd3.X19.Y11.tile.tissue.png	186	1	2000	186	3adf3c0819e5fd7177fc54dc3c1f1a72	0	0	0	0	0	0	0	0	0	0	0	0	0	/home/dhl_ec/bnelissen/Slides/CD3_manuscript/CD3_slides/AAA468.cd3/AAA468.cd3.run1	255	0.7	0.06	0.7	0.06	-5.36947072279	-11.3739659554	0.0265418769598	0.0145467849426
160.0	3992295.0	65.0	8500.0	3992295.0	4000000.0	1.0	1.0	1.63	1.88	1.13	0.0500000000002	6.04	0.38	0.72	0.0600000000004	9.15	0.38	2.11	1.48	1.02	AAA468.cd3.X19.Y12.tile.tissue.png	187	1	2000	187	50c692b81a4339fec7828f2c4c3bdde2	0	0	0	0	0	0	0	0	0	0	0	0	0	/home/dhl_ec/bnelissen/Slides/CD3_manuscript/CD3_slides/AAA468.cd3/AAA468.cd3.run1	255	0.7	0.06	0.7	0.06	-6.19665622421	-10.0891317406	0.0278792755127	0.0199788142542
0.0	3684190.0	0.0	11934.0	3684190.0	4000000.0	0.0	2.0	2.45	1.69	1.16	0.0699999999997	6.35	0.360000000001	0.71	0.0699999999997	8.65	0.27	2.14	1.48	0.97	AAA468.cd3.X19.Y13.tile.tissue.png	188	1	2000	188	20076be4057495d6a252a755085755c3	0	0	0	0	0	0	0	0	0	0	0	0	0	/home/dhl_ec/bnelissen/Slides/CD3_manuscript/CD3_slides/AAA468.cd3/AAA468.cd3.run1	255	0.7	0.06	0.7	0.06	-3.83880591347	-10.7264305421	0.0271677509168	0.0120010679932
268.0	3587409.0	127.0	14648.0	3587409.0	4000000.0	3.0	5.0	2.65	1.38	1.08	0.04	6.11	0.349999999999	0.7	0.0700000000006	8.75	0.33	2.16	1.51	1.01	AAA468.cd3.X19.Y14.tile.tissue.png	189	1	2000	189	8a41e8121b1d7e2669e2d2ba4740eebb	0	0	0	0	0	0	0	0	0	0	0	0	0	/home/dhl_ec/bnelissen/Slides/CD3_manuscript/CD3_slides/AAA468.cd3/AAA468.cd3.run1	255	0.7	0.06	0.7	0.06	-6.74586624611	-10.2851976913	0.0438717524278	0.0149851629639
139.0	4000000.0	77.0	7996.0	4000000.0	4000000.0	2.0	1.0	1.77	1.34	1.1	0.0499999999993	6.08	0.28	0.710000000001	0.0500000000002	9.18	0.34	2.1	1.48	1.01	AAA468.cd3.X19.Y15.tile.tissue.png	190	1	2000	190	09442fa5c6b6082d34861c849d956c1a	0	0	0	0	0	0	0	0	0	0	0	0	0	/home/dhl_ec/bnelissen/Slides/CD3_manuscript/CD3_slides/AAA468.cd3/AAA468.cd3.run1	255	0.7	0.06	0.7	0.06	-7.40725214806	-10.8215380734	0.0337064839596	0.0189734845151
0.0	567981.0	0.0	4642.0	567981.0	646000.0	0.0	1.0	2.16	1.59	0.25	0.0100000000002	1.97	0.0600000000004	0.11	0.0100000000002	1.1	0.0500000000002	0.339999999999	0.23	0.0699999999997	AAA468.cd3.X19.Y16.tile.tissue.png	191	1	2000	191	e46a41a04fea5163c3885032311b50b0	0	0	0	0	0	0	0	0	0	0	0	0	0	/home/dhl_ec/bnelissen/Slides/CD3_manuscript/CD3_slides/AAA468.cd3/AAA468.cd3.run1	255	0.7	0.06	0.7	0.06	0.0	-10.6450068808	0.0289278802075	0.761439740349
79.0	1297985.0	41.0	32505.0	1297985.0	4000000.0	1.0	19.0	1.91	2.51	1.06	0.04	6.27	0.36	0.69	0.15	7.16	0.25	2.13	1.43	0.960000000001	AAA468.cd3.X19.Y2.tile.tissue.png	192	1	2000	192	5a052cf82ea618f86e8d97d69717c2bf	0	0	0	0	0	0	0	0	0	0	0	0	0	/home/dhl_ec/bnelissen/Slides/CD3_manuscript/CD3_slides/AAA468.cd3/AAA468.cd3.run1	255	0.7	0.06	0.7	0.06	-6.64084582983	-9.632025537	0.0196277782085	0.0146414890137
0.0	1926580.0	0.0	28720.0	1926580.0	4000000.0	0.0	16.0	2.07	2.68	1.08	0.0500000000002	6.27	0.36	0.7	0.13	7.31	0.190000000001	2.17	1.47	0.93	AAA468.cd3.X19.Y3.tile.tissue.png	193	1	2000	193	e202dfb4dae08c904af02bd379b5d64b	0	0	0	0	0	0	0	0	0	0	0	0	0	/home/dhl_ec/bnelissen/Slides/CD3_manuscript/CD3_slides/AAA468.cd3/AAA468.cd3.run1	255	0.7	0.06	0.7	0.06	-5.88418891494	-10.3372308036	0.0372641816765	0.0120859287109
22497.0	3990028.0	8361.0	8547.0	3990028.0	4000000.0	160.0	1.0	2.87	2.13	1.1	0.0500000000002	6.65	0.34	0.7	0.0599999999995	9.27	0.349999999999	2.03	1.44	0.45	AAA468.cd3.X19.Y4.tile.tissue.png	194	1	2000	194	ef3babe4429bcefd2266516241ed2894	0	0	0	0	0	0	0	0	0	0	0	0	0	/home/dhl_ec/bnelissen/Slides/CD3_manuscript/CD3_slides/AAA468.cd3/AAA468.cd3.run1	255	0.7	0.06	0.7	0.06	-7.99843579317	-11.0406877702	1.00959317104	0.975088930817
29243.0	4000000.0	11613.0	7996.0	4000000.0	4000000.0	233.0	1.0	1.77	2.17	1.11	0.04	5.58	0.280000000001	0.76	0.04	9.52	0.35	2.08	1.45	0.549999999999	AAA468.cd3.X19.Y5.tile.tissue.png	195	1	2000	195	35e2709498813183686132f5a9660ef5	0	0	0	0	0	0	0	0	0	0	0	0	0	/home/dhl_ec/bnelissen/Slides/CD3_manuscript/CD3_slides/AAA468.cd3/AAA468.cd3.run1	255	0.7	0.06	0.7	0.06	-8.78532617731	0.0	1.10264077731	1.04795275
218.0	3980658.0	103.0	9590.0	3980658.0	4000000.0	3.0	1.0	1.99	2.67	1.16	0.0500000000002	6.25	0.349999999999	0.69	0.0499999999993	9.07	0.35	2.05	1.43	0.48	AAA468.cd3.X19.Y6.tile.tissue.png	196	1	2000	196	e31fe9b46f3f1458dae88783084bcb04	0	0	0	0	0	0	0	0	0	0	0	0	0	/home/dhl_ec/bnelissen/Slides/CD3_manuscript/CD3_slides/AAA468.cd3/AAA468.cd3.run1	255	0.7	0.06	0.7	0.06	-7.55814700152	-10.9804667887	0.06971748497	0.0447924350719
0.0	3767282.0	0.0	12111.0	3767282.0	4000000.0	0.0	1.0	2.22	2.44	1.12	0.0500000000002	6.17	0.36	0.71	0.0600000000004	8.54	0.259999999999	2.1	1.51	0.5	AAA468.cd3.X19.Y7.tile.tissue.png	197	1	2000	197	83c89c83a38f08a8fcfcb05269a8118c	0	0	0	0	0	0	0	0	0	0	0	0	0	/home/dhl_ec/bnelissen/Slides/CD3_manuscript/CD3_slides/AAA468.cd3/AAA468.cd3.run1	255	0.7	0.06	0.7	0.06	-4.94417162437	-11.4323761581	0.0295883972435	0.00751167718506
0.0	3144549.0	0.0	23127.0	3144549.0	4000000.0	0.0	2.0	1.64	2.23	1.11	0.04	6.27	0.37	0.700000000001	0.0899999999992	8.17	0.25	2.12	1.44	0.52	AAA468.cd3.X19.Y8.tile.tissue.png	198	1	2000	198	c74bc72ea7b172dadc2b8ec732a74b9d	0	0	0	0	0	0	0	0	0	0	0	0	0	/home/dhl_ec/bnelissen/Slides/CD3_manuscript/CD3_slides/AAA468.cd3/AAA468.cd3.run1	255	0.7	0.06	0.7	0.06	-6.39942064675	-10.384339157	0.042373379692	0.0114035151367
344.0	3047861.0	142.0	20854.0	3047861.0	4000000.0	2.0	4.0	2.01	1.33	1.11	0.0500000000002	6.22	0.360000000001	0.690000000001	0.0900000000001	8.52	0.309999999999	2.1	1.44	0.52	AAA468.cd3.X19.Y9.tile.tissue.png	199	1	2000	199	a885258c375b6b8a5c97b08235a1f71c	0	0	0	0	0	0	0	0	0	0	0	0	0	/home/dhl_ec/bnelissen/Slides/CD3_manuscript/CD3_slides/AAA468.cd3/AAA468.cd3.run1	255	0.7	0.06	0.7	0.06	-6.4174900345	-10.0630115671	0.0380631965718	0.0106504960937
0.0	443625.0	0.0	4302.0	443625.0	4000000.0	0.0	1.0	0.91	0.990000000001	1.13	0.0599999999995	6.06	0.349999999999	0.83	0.179999999999	5.77	0.14	1.97	1.43	0.83	AAA468.cd3.X2.Y1.tile.tissue.png	200	1	2000	200	1cfa5f6224d85338b3dd213b3a83eb7c	0	0	0	0	0	0	0	0	0	0	0	0	0	/home/dhl_ec/bnelissen/Slides/CD3_manuscript/CD3_slides/AAA468.cd3/AAA468.cd3.run1	255	0.7	0.06	0.7	0.06	0.0	-10.3758450888	0.0176242504491	0.482544246216
146.0	4000000.0	56.0	7996.0	4000000.0	4000000.0	1.0	1.0	1.06	2.26	1.16	0.0500000000002	5.41	0.28	0.679999999999	0.0500000000002	8.99	0.349999999999	2.05	1.43	0.5	AAA468.cd3.X2.Y10.tile.tissue.png	201	1	2000	201	f5ec4a68a7688220fbc7424b0ffe6883	0	0	0	0	0	0	0	0	0	0	0	0	0	/home/dhl_ec/bnelissen/Slides/CD3_manuscript/CD3_slides/AAA468.cd3/AAA468.cd3.run1	255	0.7	0.06	0.7	0.06	-8.73375644337	0.0	0.0305543567434	0.0167868164062
0.0	4000000.0	0.0	7996.0	4000000.0	4000000.0	0.0	1.0	1.94	1.81	1.09	0.0599999999995	6.1	0.290000000001	0.72	0.0500000000002	8.86	0.280000000001	2.11	1.49	0.549999999999	AAA468.cd3.X2.Y11.tile.tissue.png	202	1	2000	202	9949b117434b185edfc828f23c6e8197	0	0	0	0	0	0	0	0	0	0	0	0	0	/home/dhl_ec/bnelissen/Slides/CD3_manuscript/CD3_slides/AAA468.cd3/AAA468.cd3.run1	255	0.7	0.06	0.7	0.06	-7.67325668738	0.0	0.0232752668024	0.00977998046875
622.0	4000000.0	153.0	7996.0	4000000.0	4000000.0	2.0	1.0	2.01	2.53	1.11	0.04	5.47	0.28	0.69	0.0500000000002	9.07	0.339999999999	2.08	1.45	0.49	AAA468.cd3.X2.Y12.tile.tissue.png	203	1	2000	203	b107e118b168ab2ee32ed6a9ecabf7a5	0	0	0	0	0	0	0	0	0	0	0	0	0	/home/dhl_ec/bnelissen/Slides/CD3_manuscript/CD3_slides/AAA468.cd3/AAA468.cd3.run1	255	0.7	0.06	0.7	0.06	-8.50748245027	0.0	0.029431507531	0.0133663964844
228.0	4000000.0	103.0	7996.0	4000000.0	4000000.0	2.0	1.0	1.35	1.38	1.09	0.04	5.44	0.27	0.679999999999	0.04	9.17	0.35	2.07	1.44	1.14	AAA468.cd3.X2.Y13.tile.tissue.png	204	1	2000	204	8790338ccd27daadc478bb0e8bd40689	0	0	0	0	0	0	0	0	0	0	0	0	0	/home/dhl_ec/bnelissen/Slides/CD3_manuscript/CD3_slides/AAA468.cd3/AAA468.cd3.run1	255	0.7	0.06	0.7	0.06	-7.39862692371	0.0	0.0529352771952	0.0348077695312
8245.0	4000000.0	2775.0	7996.0	4000000.0	4000000.0	48.0	1.0	1.41	1.18	1.12	0.04	5.61	0.280000000001	0.7	0.0499999999993	9.09	0.339999999999	2.04	1.43	0.76	AAA468.cd3.X2.Y14.tile.tissue.png	205	1	2000	205	69b7623185a1d74be86f36b2ba9343d9	0	0	0	0	0	0	0	0	0	0	0	0	0	/home/dhl_ec/bnelissen/Slides/CD3_manuscript/CD3_slides/AAA468.cd3/AAA468.cd3.run1	255	0.7	0.06	0.7	0.06	-8.07027510171	0.0	0.276145620462	0.2647605625
4137.0	4000000.0	1273.0	7996.0	4000000.0	4000000.0	23.0	1.0	1.62	1.41	1.14	0.04	5.47	0.28	0.69	0.04	9.17	0.34	2.07	1.45	0.440000000001	AAA468.cd3.X2.Y15.tile.tissue.png	206	1	2000	206	1ad3178af9c183e67ea74586e92801d3	0	0	0	0	0	0	0	0	0	0	0	0	0	/home/dhl_ec/bnelissen/Slides/CD3_manuscript/CD3_slides/AAA468.cd3/AAA468.cd3.run1	255	0.7	0.06	0.7	0.06	-9.13153937214	0.0	0.0491967120667	0.0622481679687
55.0	568662.0	33.0	4646.0	568662.0	646000.0	1.0	1.0	1.61	0.979999999999	0.19	0.0	1.99	0.0700000000006	0.12	0.0100000000002	1.35	0.0600000000004	0.33	0.23	0.0699999999997	AAA468.cd3.X2.Y16.tile.tissue.png	207	1	2000	207	dbb2dc662ded5c53ceb8cd7236354b76	0	0	0	0	0	0	0	0	0	0	0	0	0	/home/dhl_ec/bnelissen/Slides/CD3_manuscript/CD3_slides/AAA468.cd3/AAA468.cd3.run1	255	0.7	0.06	0.7	0.06	-5.3159309289	-10.5234514436	0.0387860003395	0.498881671161
0.0	3973167.0	0.0	7998.0	3973167.0	4000000.0	0.0	1.0	2.09	1.63	1.07	0.0599999999995	6.01	0.339999999999	0.700000000001	0.0500000000002	8.69	0.29	2.09	1.44	1.09	AAA468.cd3.X2.Y2.tile.tissue.png	208	1	2000	208	e1083a65d39ac9ac85a9dcce4fb58434	0	0	0	0	0	0	0	0	0	0	0	0	0	/home/dhl_ec/bnelissen/Slides/CD3_manuscript/CD3_slides/AAA468.cd3/AAA468.cd3.run1	255	0.7	0.06	0.7	0.06	-6.23838254092	-10.8381079428	0.0201632781831	0.0414960488281
0.0	4000000.0	0.0	7996.0	4000000.0	4000000.0	0.0	1.0	1.53	2.24	1.08	0.04	5.42	0.28	0.69	0.04	8.95	0.280000000001	2.1	1.46	1.05	AAA468.cd3.X2.Y3.tile.tissue.png	209	1	2000	209	44c54e14f8aaf7113ebcf37bce543e0d	0	0	0	0	0	0	0	0	0	0	0	0	0	/home/dhl_ec/bnelissen/Slides/CD3_manuscript/CD3_slides/AAA468.cd3/AAA468.cd3.run1	255	0.7	0.06	0.7	0.06	-7.46821808985	0.0	0.029634712562	0.0232562773437
11818.0	4000000.0	4783.0	7996.0	4000000.0	4000000.0	94.0	1.0	1.7	2.05	1.09	0.04	5.6	0.28	0.69	0.0400000000009	9.37	0.37	2.08	1.48	1.04	AAA468.cd3.X2.Y4.tile.tissue.png	210	1	2000	210	1883423915c1deb049b0a0d4cb32443b	0	0	0	0	0	0	0	0	0	0	0	0	0	/home/dhl_ec/bnelissen/Slides/CD3_manuscript/CD3_slides/AAA468.cd3/AAA468.cd3.run1	255	0.7	0.06	0.7	0.06	-8.83272940413	0.0	0.324641236397	0.36859334375
73868.0	3971282.0	29939.0	9612.0	3971282.0	4000000.0	590.0	1.0	2.39	1.26	1.16	0.0500000000002	6.56	0.36	0.71	0.0600000000004	10.4	0.380000000001	2.04	1.44	0.56	AAA468.cd3.X2.Y5.tile.tissue.png	211	1	2000	211	28349bc883594212409b5a8431a8c216	0	0	0	0	0	0	0	0	0	0	0	0	0	/home/dhl_ec/bnelissen/Slides/CD3_manuscript/CD3_slides/AAA468.cd3/AAA468.cd3.run1	255	0.7	0.0883043658806	0.7	0.0883043658806	-8.1562348491	-10.9308889899	0.682662023684	0.659689642093
157906.0	4000000.0	74388.0	7996.0	4000000.0	4000000.0	1692.0	1.0	1.15	2.41	1.09	0.0400000000009	5.58	0.280000000001	0.71	0.0500000000002	10.51	0.39	2.05	1.43	1.13	AAA468.cd3.X2.Y6.tile.tissue.png	212	1	2000	212	9cffa13a9618254747151c50df4765a0	0	0	0	0	0	0	0	0	0	0	0	0	0	/home/dhl_ec/bnelissen/Slides/CD3_manuscript/CD3_slides/AAA468.cd3/AAA468.cd3.run1	255	0.7	0.107198254681	0.7	0.107198254681	-9.26517264223	0.0	0.181285313782	0.0321857246094
216957.0	3999990.0	102342.0	8002.0	3999990.0	4000000.0	2457.0	1.0	1.88	1.27	1.12	0.0500000000002	5.94	0.349999999999	0.7	0.0600000000004	10.97	0.4	2.03	1.43	0.58	AAA468.cd3.X2.Y7.tile.tissue.png	213	1	2000	213	a0d30263ad566384ede48ddfa047b055	0	0	0	0	0	0	0	0	0	0	0	0	0	/home/dhl_ec/bnelissen/Slides/CD3_manuscript/CD3_slides/AAA468.cd3/AAA468.cd3.run1	255	0.7	0.109194139882	0.7	0.109194139882	-8.4478699834	-11.2865404104	0.25132637679	0.0409624579563
191508.0	4000000.0	82545.0	7996.0	4000000.0	4000000.0	1871.0	1.0	2.23	1.63	1.13	0.0500000000002	6.74	0.28	0.7	0.04	10.64	0.4	2.04	1.43	1.11	AAA468.cd3.X2.Y8.tile.tissue.png	214	1	2000	214	8ddf5d7e0ad8abb5256c6336b5679ef3	0	0	0	0	0	0	0	0	0	0	0	0	0	/home/dhl_ec/bnelissen/Slides/CD3_manuscript/CD3_slides/AAA468.cd3/AAA468.cd3.run1	255	0.7	0.0826786532546	0.7	0.0826786532546	-10.431411262	-10.839248302	0.829428656342	0.854078875253
55.0	4000000.0	32.0	7996.0	4000000.0	4000000.0	1.0	1.0	0.92	1.22	1.14	0.04	5.44	0.280000000001	0.7	0.0500000000002	9.08	0.34	2.06	1.44	1.08	AAA468.cd3.X2.Y9.tile.tissue.png	215	1	2000	215	36dd10876045ae4afd3bdac8495606de	0	0	0	0	0	0	0	0	0	0	0	0	0	/home/dhl_ec/bnelissen/Slides/CD3_manuscript/CD3_slides/AAA468.cd3/AAA468.cd3.run1	255	0.7	0.06	0.7	0.06	-8.00928069806	0.0	0.0386127868898	0.023107109375
0.0	1791519.0	0.0	15428.0	1791519.0	4000000.0	0.0	5.0	1.5	1.45	1.1	0.0500000000002	7.43	0.36	0.73	0.139999999999	6.5	0.19	2.1	1.44	1.05	AAA468.cd3.X20.Y1.tile.tissue.png	216	1	2000	216	987104c82a9ddc15a92456a773602882	0	0	0	0	0	0	0	0	0	0	0	0	0	/home/dhl_ec/bnelissen/Slides/CD3_manuscript/CD3_slides/AAA468.cd3/AAA468.cd3.run1	255	0.7	0.06	0.7	0.06	0.0	-9.53593155493	0.0267104579794	4.81755668335
0.0	3732715.0	0.0	12480.0	3732715.0	4000000.0	0.0	1.0	1.48	1.66	1.11	0.04	6.13	0.35	0.7	0.0599999999995	7.71	0.27	2.1	1.45	0.5	AAA468.cd3.X20.Y10.tile.tissue.png	217	1	2000	217	3084ba600925dbef20c742fcc13652b2	0	0	0	0	0	0	0	0	0	0	0	0	0	/home/dhl_ec/bnelissen/Slides/CD3_manuscript/CD3_slides/AAA468.cd3/AAA468.cd3.run1	255	0.7	0.06	0.7	0.06	0.0	-10.6048719959	0.0279681813372	0.0125084066162
0.0	3801891.0	0.0	13490.0	3801891.0	4000000.0	0.0	1.0	1.99	1.32	1.46	0.0500000000002	6.06	0.35	0.7	0.0699999999997	8.59	0.27	2.09	1.44	0.57	AAA468.cd3.X20.Y11.tile.tissue.png	218	1	2000	218	c86f7eb577c32c79517f068dc09b3ea7	0	0	0	0	0	0	0	0	0	0	0	0	0	/home/dhl_ec/bnelissen/Slides/CD3_manuscript/CD3_slides/AAA468.cd3/AAA468.cd3.run1	255	0.7	0.06	0.7	0.06	-3.8255502429	-10.6838152701	0.0276923809921	0.0136167147751
0.0	3984243.0	0.0	8943.0	3984243.0	4000000.0	0.0	1.0	2.06	1.81	1.1	0.04	5.99	0.35	0.69	0.0500000000002	8.68	0.28	2.06	1.44	0.51	AAA468.cd3.X20.Y12.tile.tissue.png	219	1	2000	219	e58ab225cdd4fb0705f15be42ed160ac	0	0	0	0	0	0	0	0	0	0	0	0	0	/home/dhl_ec/bnelissen/Slides/CD3_manuscript/CD3_slides/AAA468.cd3/AAA468.cd3.run1	255	0.7	0.06	0.7	0.06	-5.50512996854	-11.9650051612	0.0260845602347	0.0165507266341
0.0	3657012.0	0.0	12202.0	3657012.0	4000000.0	0.0	1.0	1.41	1.75	1.12	0.0500000000002	6.08	0.349999999999	0.7	0.0699999999997	7.59	0.26	2.08	1.44	1.1	AAA468.cd3.X20.Y13.tile.tissue.png	220	1	2000	220	748b01bfa45ec40aa9f94421eef0f490	0	0	0	0	0	0	0	0	0	0	0	0	0	/home/dhl_ec/bnelissen/Slides/CD3_manuscript/CD3_slides/AAA468.cd3/AAA468.cd3.run1	255	0.7	0.06	0.7	0.06	0.0	-10.8011995793	0.0270051752633	0.0124524284058
0.0	3435896.0	0.0	14762.0	3435896.0	4000000.0	0.0	4.0	1.6	1.76	1.12	0.0500000000002	6.48	0.36	0.700000000001	0.0699999999997	7.55	0.25	2.09	1.44	0.500000000001	AAA468.cd3.X20.Y14.tile.tissue.png	221	1	2000	221	9de2538e73ad7acaada32327a0f8b78b	0	0	0	0	0	0	0	0	0	0	0	0	0	/home/dhl_ec/bnelissen/Slides/CD3_manuscript/CD3_slides/AAA468.cd3/AAA468.cd3.run1	255	0.7	0.06	0.7	0.06	0.0	-10.7883099807	0.0421694406641	0.00890510974121
0.0	3999253.0	0.0	8104.0	3999253.0	4000000.0	0.0	1.0	2.23	2.45	1.09	0.04	5.97	0.34	0.7	0.0599999999995	8.7	0.28	2.07	1.44	1.05	AAA468.cd3.X20.Y15.tile.tissue.png	222	1	2000	222	459e3b70bda1b273ae5f17add045d958	0	0	0	0	0	0	0	0	0	0	0	0	0	/home/dhl_ec/bnelissen/Slides/CD3_manuscript/CD3_slides/AAA468.cd3/AAA468.cd3.run1	255	0.7	0.06	0.7	0.06	-5.96151809191	-11.5392713122	0.0324745110504	0.0178202027178
0.0	569284.0	0.0	4626.0	569284.0	646000.0	0.0	1.0	1.26	0.22	0.190000000001	0.0100000000002	1.76	0.0599999999995	0.11	0.0100000000002	1.14	0.04	0.34	0.23	0.0900000000001	AAA468.cd3.X20.Y16.tile.tissue.png	223	1	2000	223	463e42681d1b2305d37b37d63f01e91c	0	0	0	0	0	0	0	0	0	0	0	0	0	/home/dhl_ec/bnelissen/Slides/CD3_manuscript/CD3_slides/AAA468.cd3/AAA468.cd3.run1	255	0.7	0.06	0.7	0.06	0.0	-10.8091493553	0.0232192571063	0.866950044898
0.0	1522521.0	0.0	21990.0	1522521.0	4000000.0	0.0	14.0	1.68	1.52	1.12	0.0500000000002	6.53	0.559999999999	0.75	0.15	7.0	0.19	2.09	1.45	0.5	AAA468.cd3.X20.Y2.tile.tissue.png	224	1	2000	224	fc424d10f9a98126d803ecec8c73153d	0	0	0	0	0	0	0	0	0	0	0	0	0	/home/dhl_ec/bnelissen/Slides/CD3_manuscript/CD3_slides/AAA468.cd3/AAA468.cd3.run1	255	0.7	0.06	0.7	0.06	-5.4950768515	-11.2856665279	0.023130073966	0.0119847694092
0.0	3108359.0	0.0	18648.0	3108359.0	4000000.0	0.0	3.0	1.71	1.8	1.13	0.0500000000002	6.25	0.35	0.7	0.0900000000001	7.22	0.24	2.1	1.43	1.09	AAA468.cd3.X20.Y3.tile.tissue.png	225	1	2000	225	341be6b8bbe68aa38bc8c0d0aff4c58c	0	0	0	0	0	0	0	0	0	0	0	0	0	/home/dhl_ec/bnelissen/Slides/CD3_manuscript/CD3_slides/AAA468.cd3/AAA468.cd3.run1	255	0.7	0.06	0.7	0.06	0.0	-11.7684670721	0.0287877532405	0.0103710187988
0.0	3903460.0	0.0	9080.0	3903460.0	4000000.0	0.0	1.0	1.87	2.05	1.08	0.0500000000002	6.04	0.35	0.69	0.0599999999995	7.68	0.26	2.06	1.44	0.679999999999	AAA468.cd3.X20.Y4.tile.tissue.png	226	1	2000	226	759cd11fa5bf57e1427fe64bac3c2a6f	0	0	0	0	0	0	0	0	0	0	0	0	0	/home/dhl_ec/bnelissen/Slides/CD3_manuscript/CD3_slides/AAA468.cd3/AAA468.cd3.run1	255	0.7	0.06	0.7	0.06	0.0	-11.1897869047	0.0317720068382	0.0257260003128
1261.0	4000000.0	610.0	7996.0	4000000.0	4000000.0	12.0	1.0	0.92	1.31	1.12	0.04	6.12	0.280000000001	0.71	0.04	9.2	0.34	2.09	1.45	1.08	AAA468.cd3.X20.Y5.tile.tissue.png	227	1	2000	227	e8000edf74aaf78710cee444c6a66022	0	0	0	0	0	0	0	0	0	0	0	0	0	/home/dhl_ec/bnelissen/Slides/CD3_manuscript/CD3_slides/AAA468.cd3/AAA468.cd3.run1	255	0.7	0.06	0.7	0.06	-7.33931657243	-10.8434187258	0.143305088832	0.128525470307
0.0	3822505.0	0.0	13730.0	3822505.0	4000000.0	0.0	2.0	1.53	2.44	1.11	0.04	6.44	0.35	0.7	0.0600000000004	8.62	0.27	2.11	1.44	0.52	AAA468.cd3.X20.Y6.tile.tissue.png	228	1	2000	228	bb2596fa48f1a6096fe2b178dcd3444d	0	0	0	0	0	0	0	0	0	0	0	0	0	/home/dhl_ec/bnelissen/Slides/CD3_manuscript/CD3_slides/AAA468.cd3/AAA468.cd3.run1	255	0.7	0.06	0.7	0.06	-5.27562011613	-11.6856376935	0.0552822258989	0.022545770752
283.0	3326587.0	85.0	17904.0	3326587.0	4000000.0	1.0	6.0	2.43	2.04	1.1	0.0500000000002	6.19	0.349999999999	0.7	0.0799999999999	8.79	0.320000000001	2.14	1.47	0.55	AAA468.cd3.X20.Y7.tile.tissue.png	229	1	2000	229	12f771d4b0f1c484af6a87807de0ff96	0	0	0	0	0	0	0	0	0	0	0	0	0	/home/dhl_ec/bnelissen/Slides/CD3_manuscript/CD3_slides/AAA468.cd3/AAA468.cd3.run1	255	0.7	0.06	0.7	0.06	-6.53090303864	-10.2844445653	0.0279623502212	0.00879927563477
0.0	3315358.0	0.0	20290.0	3315358.0	4000000.0	0.0	4.0	1.15	2.39	1.11	0.0499999999993	6.26	0.36	0.69	0.0799999999999	7.46	0.25	2.13	1.45	1.08	AAA468.cd3.X20.Y8.tile.tissue.png	230	1	2000	230	78909f591450356675bc0fd91a5d35ac	0	0	0	0	0	0	0	0	0	0	0	0	0	/home/dhl_ec/bnelissen/Slides/CD3_manuscript/CD3_slides/AAA468.cd3/AAA468.cd3.run1	255	0.7	0.06	0.7	0.06	0.0	-10.6728529587	0.0291325533321	0.00626113903809
0.0	3141529.0	0.0	16291.0	3141529.0	4000000.0	0.0	5.0	1.67	1.8	1.12	0.04	6.29	0.36	0.700000000001	0.0899999999992	7.35	0.24	2.1	1.43	0.510000000001	AAA468.cd3.X20.Y9.tile.tissue.png	231	1	2000	231	5c645c641a59476379f5d5f53522919a	0	0	0	0	0	0	0	0	0	0	0	0	0	/home/dhl_ec/bnelissen/Slides/CD3_manuscript/CD3_slides/AAA468.cd3/AAA468.cd3.run1	255	0.7	0.06	0.7	0.06	0.0	-11.1741484868	0.0287304888997	0.00660754321289
0.0	313803.0	0.0	4254.0	313803.0	792000.0	0.0	2.0	1.15	1.55	0.22	0.0100000000002	1.56	0.0699999999997	0.139999999999	0.0200000000004	1.18	0.04	0.400000000001	0.29	0.0799999999999	AAA468.cd3.X21.Y1.tile.tissue.png	232	1	396	232	2d5f421328d86a9119a84c8ab938efd8	0	0	0	0	0	0	0	0	0	0	0	0	0	/home/dhl_ec/bnelissen/Slides/CD3_manuscript/CD3_slides/AAA468.cd3/AAA468.cd3.run1	255	0.7	0.06	0.7	0.06	0.0	-10.2443653292	0.0217086414611	7.56411569276
0.0	629411.0	0.0	5691.0	629411.0	792000.0	0.0	1.0	0.95	1.49	0.219999999999	0.0100000000002	2.52	0.0700000000006	0.14	0.0200000000004	1.33	0.0500000000002	0.4	0.28	0.0799999999999	AAA468.cd3.X21.Y10.tile.tissue.png	233	1	396	233	6ce9c7d9725650c0233e1d91938cbb25	0	0	0	0	0	0	0	0	0	0	0	0	0	/home/dhl_ec/bnelissen/Slides/CD3_manuscript/CD3_slides/AAA468.cd3/AAA468.cd3.run1	255	0.7	0.06	0.7	0.06	0.0	-9.97388960413	0.0226658165456	1.30650022503
0.0	680139.0	0.0	5648.0	680139.0	792000.0	0.0	1.0	0.88	1.54	0.31	0.04	2.44	0.0699999999997	0.139999999999	0.0100000000002	1.34	0.0499999999993	0.4	0.27	0.0799999999999	AAA468.cd3.X21.Y11.tile.tissue.png	234	1	396	234	be6782209638500be6107e1604a8adb2	0	0	0	0	0	0	0	0	0	0	0	0	0	/home/dhl_ec/bnelissen/Slides/CD3_manuscript/CD3_slides/AAA468.cd3/AAA468.cd3.run1	255	0.7	0.06	0.7	0.06	0.0	-10.685103396	0.0255433511339	1.11578094482
0.0	714116.0	0.0	4772.0	714116.0	792000.0	0.0	1.0	1.56	0.74	0.23	0.0100000000002	2.39	0.0699999999997	0.14	0.0200000000004	1.59	0.0599999999995	0.41	0.29	0.0999999999995	AAA468.cd3.X21.Y12.tile.tissue.png	235	1	396	235	c75499950d988615912e2dc9fa842543	0	0	0	0	0	0	0	0	0	0	0	0	0	/home/dhl_ec/bnelissen/Slides/CD3_manuscript/CD3_slides/AAA468.cd3/AAA468.cd3.run1	255	0.7	0.06	0.7	0.06	-4.80886662805	-11.0777815682	0.0234318038889	0.705709558969
325.0	672461.0	80.0	5351.0	672461.0	792000.0	1.0	1.0	0.820000000001	1.52	0.22	0.00999999999931	2.54	0.0800000000008	0.14	0.0100000000002	1.62	0.0699999999997	0.42	0.29	0.0900000000001	AAA468.cd3.X21.Y13.tile.tissue.png	236	1	396	236	b22ad5dac555bbdf73e4847d35558994	0	0	0	0	0	0	0	0	0	0	0	0	0	/home/dhl_ec/bnelissen/Slides/CD3_manuscript/CD3_slides/AAA468.cd3/AAA468.cd3.run1	255	0.7	0.06	0.7	0.06	-6.22243375509	-9.84006434593	0.0287113291236	0.657618586993
0.0	546596.0	0.0	6686.0	546596.0	792000.0	0.0	1.0	1.6	1.43	0.23	0.00999999999931	2.72	0.0900000000001	0.16	0.0199999999995	1.55	0.0500000000002	0.43	0.29	0.1	AAA468.cd3.X21.Y14.tile.tissue.png	237	1	396	237	41799d622b39aa6239ec195d54ffee97	0	0	0	0	0	0	0	0	0	0	0	0	0	/home/dhl_ec/bnelissen/Slides/CD3_manuscript/CD3_slides/AAA468.cd3/AAA468.cd3.run1	255	0.7	0.06	0.7	0.06	0.0	-9.24723954721	0.0234621768752	1.43902970902
0.0	713474.0	0.0	4824.0	713474.0	792000.0	0.0	1.0	0.89	1.51	0.23	0.0100000000002	2.54	0.0799999999999	0.14	0.0200000000004	1.45	0.0500000000002	0.41	0.29	0.1	AAA468.cd3.X21.Y15.tile.tissue.png	238	1	396	238	716218ca3111c20d5cf2dab9e00f47fa	0	0	0	0	0	0	0	0	0	0	0	0	0	/home/dhl_ec/bnelissen/Slides/CD3_manuscript/CD3_slides/AAA468.cd3/AAA468.cd3.run1	255	0.7	0.06	0.7	0.06	0.0	-11.2084815024	0.0257129393249	0.767973405318
0.0	409769.0	0.0	5839.0	409769.0	792000.0	0.0	2.0	0.240000000001	1.76	0.22	0.00999999999931	3.31	0.0799999999999	0.139999999999	0.0299999999997	1.28	0.0500000000002	0.42	0.29	0.0900000000001	AAA468.cd3.X21.Y2.tile.tissue.png	239	1	396	239	b6356527c463ee8af7a96118033756d6	0	0	0	0	0	0	0	0	0	0	0	0	0	/home/dhl_ec/bnelissen/Slides/CD3_manuscript/CD3_slides/AAA468.cd3/AAA468.cd3.run1	255	0.7	0.06	0.7	0.06	0.0	-9.22205961513	0.0182713759631	1.63301085963
0.0	613848.0	0.0	5627.0	613848.0	792000.0	0.0	2.0	0.84	0.940000000001	0.219999999999	0.0100000000002	2.8	0.0800000000008	0.14	0.0200000000004	1.38	0.0499999999993	0.42	0.29	0.12	AAA468.cd3.X21.Y3.tile.tissue.png	240	1	396	240	6f26c8917da4bb0e30bac71587f6aee1	0	0	0	0	0	0	0	0	0	0	0	0	0	/home/dhl_ec/bnelissen/Slides/CD3_manuscript/CD3_slides/AAA468.cd3/AAA468.cd3.run1	255	0.7	0.06	0.7	0.06	0.0	-9.84345906601	0.0205691475384	1.40678881774
0.0	716113.0	0.0	4756.0	716113.0	792000.0	0.0	1.0	1.6	1.64	0.34	0.0100000000002	2.82	0.0799999999999	0.139999999999	0.0100000000002	1.46	0.0600000000004	0.41	0.28	0.0900000000001	AAA468.cd3.X21.Y4.tile.tissue.png	241	1	396	241	7d4b0d9f29650b2406e4edc4f88e1f55	0	0	0	0	0	0	0	0	0	0	0	0	0	/home/dhl_ec/bnelissen/Slides/CD3_manuscript/CD3_slides/AAA468.cd3/AAA468.cd3.run1	255	0.7	0.06	0.7	0.06	0.0	-11.4266167624	0.0249934204256	0.735221890536
0.0	714820.0	0.0	4755.0	714820.0	792000.0	0.0	1.0	0.51	1.66	0.22	0.00999999999931	2.42	0.0799999999999	0.14	0.0100000000002	1.46	0.0599999999995	0.42	0.28	0.0900000000001	AAA468.cd3.X21.Y5.tile.tissue.png	242	1	396	242	f30bb592b7d06a3dc9feb3c98e6f8df2	0	0	0	0	0	0	0	0	0	0	0	0	0	/home/dhl_ec/bnelissen/Slides/CD3_manuscript/CD3_slides/AAA468.cd3/AAA468.cd3.run1	255	0.7	0.06	0.7	0.06	0.0	-11.4015024311	0.0252428687248	0.726497113469
0.0	394138.0	0.0	8022.0	394138.0	792000.0	0.0	5.0	1.58	0.9	0.23	0.0100000000002	2.49	0.0900000000001	0.139999999999	0.0299999999997	1.28	0.04	0.42	0.29	0.0999999999995	AAA468.cd3.X21.Y6.tile.tissue.png	243	1	396	243	18fd3a612d050e2b63859d6ac1e2ca74	0	0	0	0	0	0	0	0	0	0	0	0	0	/home/dhl_ec/bnelissen/Slides/CD3_manuscript/CD3_slides/AAA468.cd3/AAA468.cd3.run1	255	0.7	0.06	0.7	0.06	0.0	-8.79776780573	0.0193066598025	1.70565343452
0.0	418934.0	0.0	8091.0	418934.0	792000.0	0.0	5.0	0.809999999999	0.93	0.23	0.0100000000002	2.81	0.0799999999999	0.14	0.0299999999997	1.29	0.0500000000002	0.43	0.29	0.12	AAA468.cd3.X21.Y7.tile.tissue.png	244	1	396	244	447d01ff6fba8f24cdd35149bd901136	0	0	0	0	0	0	0	0	0	0	0	0	0	/home/dhl_ec/bnelissen/Slides/CD3_manuscript/CD3_slides/AAA468.cd3/AAA468.cd3.run1	255	0.7	0.06	0.7	0.06	0.0	-8.97686807061	0.0201981770995	1.71330998091
0.0	415327.0	0.0	6469.0	415327.0	792000.0	0.0	2.0	1.3	0.81	0.22	0.0100000000002	2.82	0.0799999999999	0.14	0.0200000000004	1.26	0.0500000000002	0.42	0.28	0.0900000000001	AAA468.cd3.X21.Y8.tile.tissue.png	245	1	396	245	c6f5988a508546f2b5d516a509cac03d	0	0	0	0	0	0	0	0	0	0	0	0	0	/home/dhl_ec/bnelissen/Slides/CD3_manuscript/CD3_slides/AAA468.cd3/AAA468.cd3.run1	255	0.7	0.06	0.7	0.06	0.0	-8.90901135837	0.0186790212422	1.7056569089
0.0	413966.0	0.0	5605.0	413966.0	792000.0	0.0	1.0	1.46	1.19	0.219999999999	0.0	3.05	0.0699999999997	0.13	0.0200000000004	1.41	0.04	0.410000000001	0.29	0.120000000001	AAA468.cd3.X21.Y9.tile.tissue.png	246	1	396	246	3fed51da1dfa19046e7223f041cfe319	0	0	0	0	0	0	0	0	0	0	0	0	0	/home/dhl_ec/bnelissen/Slides/CD3_manuscript/CD3_slides/AAA468.cd3/AAA468.cd3.run1	255	0.7	0.06	0.7	0.06	-4.65633935107	-8.98365580784	0.0197387197882	1.60529476898
0.0	1458900.0	0.0	6184.0	1458900.0	4000000.0	0.0	1.0	2.21	1.09	1.16	0.0599999999995	6.69	0.360000000001	0.820000000001	0.16	7.4	0.18	2.07	1.48	0.47	AAA468.cd3.X3.Y1.tile.tissue.png	247	1	2000	247	948b81e75cbf245e97ae7b0f5fc1b07b	0	0	0	0	0	0	0	0	0	0	0	0	0	/home/dhl_ec/bnelissen/Slides/CD3_manuscript/CD3_slides/AAA468.cd3/AAA468.cd3.run1	255	0.7	0.06	0.7	0.06	-4.50606263604	-10.4792904588	0.0306496701485	0.397282497559
159.0	4000000.0	76.0	7996.0	4000000.0	4000000.0	1.0	1.0	2.66	1.03	1.09	0.0500000000002	5.49	0.28	0.679999999999	0.0500000000002	9.08	0.349999999999	2.1	1.47	0.6	AAA468.cd3.X3.Y10.tile.tissue.png	248	1	2000	248	057fa6a656df970f8ae44203744ca4fc	0	0	0	0	0	0	0	0	0	0	0	0	0	/home/dhl_ec/bnelissen/Slides/CD3_manuscript/CD3_slides/AAA468.cd3/AAA468.cd3.run1	255	0.7	0.06	0.7	0.06	-9.18137997823	0.0	0.0201874269125	0.0177279511719
108093.0	4000000.0	40577.0	7996.0	4000000.0	4000000.0	829.0	1.0	0.93	1.39	1.08	0.04	6.05	0.28	0.679999999999	0.0500000000002	9.88	0.360000000001	2.04	1.44	0.36	AAA468.cd3.X3.Y11.tile.tissue.png	249	1	2000	249	5eea7d452089b679b8b8a55903845a02	0	0	0	0	0	0	0	0	0	0	0	0	0	/home/dhl_ec/bnelissen/Slides/CD3_manuscript/CD3_slides/AAA468.cd3/AAA468.cd3.run1	255	0.7	0.06	0.7	0.06	-9.84020176516	0.0	0.640821912445	0.840895
146588.0	4000000.0	62745.0	7996.0	4000000.0	4000000.0	1472.0	1.0	1.82	2.43	1.08	0.0499999999993	6.46	0.27	0.679999999999	0.04	10.13	0.379999999999	2.08	1.46	0.39	AAA468.cd3.X3.Y12.tile.tissue.png	250	1	2000	250	83897551d8e98270411fe1bccad7dabb	0	0	0	0	0	0	0	0	0	0	0	0	0	/home/dhl_ec/bnelissen/Slides/CD3_manuscript/CD3_slides/AAA468.cd3/AAA468.cd3.run1	255	0.7	0.06	0.7	0.06	-10.4208811485	0.0	0.898319507294	0.958194875
110386.0	4000000.0	47284.0	7996.0	4000000.0	4000000.0	1061.0	1.0	1.57	1.55	1.11	0.04	6.28	0.28	0.69	0.04	9.86	0.38	2.03	1.44	0.400000000001	AAA468.cd3.X3.Y13.tile.tissue.png	251	1	2000	251	8d2e35d37be710a5bace555a6b814e02	0	0	0	0	0	0	0	0	0	0	0	0	0	/home/dhl_ec/bnelissen/Slides/CD3_manuscript/CD3_slides/AAA468.cd3/AAA468.cd3.run1	255	0.7	0.06	0.7	0.06	-9.39102385867	0.0	0.965191698685	1.01939475
45884.0	4000000.0	20236.0	7996.0	4000000.0	4000000.0	411.0	1.0	2.04	1.77	1.07	0.04	6.37	0.38	0.7	0.0500000000002	9.65	0.36	2.08	1.45	0.38	AAA468.cd3.X3.Y14.tile.tissue.png	252	1	2000	252	e2fb4456066c3ed0142bfaee9ab80aca	0	0	0	0	0	0	0	0	0	0	0	0	0	/home/dhl_ec/bnelissen/Slides/CD3_manuscript/CD3_slides/AAA468.cd3/AAA468.cd3.run1	255	0.7	0.06	0.7	0.06	-8.67355060472	0.0	1.02636521736	1.0154258125
16746.0	4000000.0	6598.0	7996.0	4000000.0	4000000.0	120.0	1.0	1.02	1.13	1.06	0.0500000000002	5.85	0.27	0.68	0.0499999999993	9.29	0.349999999999	2.08	1.45	0.36	AAA468.cd3.X3.Y15.tile.tissue.png	253	1	2000	253	fccb8797be5bce0295d72220c56d2773	0	0	0	0	0	0	0	0	0	0	0	0	0	/home/dhl_ec/bnelissen/Slides/CD3_manuscript/CD3_slides/AAA468.cd3/AAA468.cd3.run1	255	0.7	0.06	0.7	0.06	-7.58840673631	0.0	0.566134416149	0.600652875
0.0	568149.0	0.0	4624.0	568149.0	646000.0	0.0	1.0	0.21	1.23	0.18	0.00999999999931	2.0	0.0599999999995	0.12	0.0199999999995	1.13	0.0500000000002	0.339999999999	0.23	0.0700000000006	AAA468.cd3.X3.Y16.tile.tissue.png	254	1	2000	254	9211051c15f4fc304546d3e2a83873fd	0	0	0	0	0	0	0	0	0	0	0	0	0	/home/dhl_ec/bnelissen/Slides/CD3_manuscript/CD3_slides/AAA468.cd3/AAA468.cd3.run1	255	0.7	0.06	0.7	0.06	0.0	-10.8830906114	0.0252293470908	0.79673709456
207.0	4000000.0	65.0	7996.0	4000000.0	4000000.0	1.0	1.0	1.87	1.02	1.08	0.04	5.43	0.28	0.669999999999	0.0499999999993	8.95	0.370000000001	2.14	1.48	0.36	AAA468.cd3.X3.Y2.tile.tissue.png	255	1	2000	255	2f697728aeb637a8319cba941d11e473	0	0	0	0	0	0	0	0	0	0	0	0	0	/home/dhl_ec/bnelissen/Slides/CD3_manuscript/CD3_slides/AAA468.cd3/AAA468.cd3.run1	255	0.7	0.06	0.7	0.06	-7.41979539904	0.0	0.0455151142962	0.0315942558594
16917.0	4000000.0	6790.0	7996.0	4000000.0	4000000.0	128.0	1.0	2.44	1.74	1.18	0.04	5.88	0.29	0.700000000001	0.0500000000002	9.57	0.55	2.13	1.48	0.360000000001	AAA468.cd3.X3.Y3.tile.tissue.png	256	1	2000	256	0842f81da8a1a6d85ab8324a57465e99	0	0	0	0	0	0	0	0	0	0	0	0	0	/home/dhl_ec/bnelissen/Slides/CD3_manuscript/CD3_slides/AAA468.cd3/AAA468.cd3.run1	255	0.7	0.06	0.7	0.06	-9.18315721774	0.0	0.407602801918	0.4560558125
68700.0	4000000.0	30384.0	7996.0	4000000.0	4000000.0	632.0	1.0	2.41	1.29	1.11	0.0499999999993	6.22	0.28	0.69	0.04	10.23	0.360000000001	2.06	1.45	0.39	AAA468.cd3.X3.Y4.tile.tissue.png	257	1	2000	257	a657a4ca678b59d0560f9da0160582e0	0	0	0	0	0	0	0	0	0	0	0	0	0	/home/dhl_ec/bnelissen/Slides/CD3_manuscript/CD3_slides/AAA468.cd3/AAA468.cd3.run1	255	0.7	0.0885605288531	0.7	0.0885605288531	-9.19619929628	-10.4066702897	0.412578656189	0.378458126472
196483.0	4000000.0	93123.0	7996.0	4000000.0	4000000.0	2140.0	1.0	1.83	1.44	1.08	0.0499999999993	5.69	0.27	0.72	0.0500000000002	10.94	0.39	2.11	1.45	0.42	AAA468.cd3.X3.Y5.tile.tissue.png	258	1	2000	258	3d423b0a094e69ef2629bb515628475b	0	0	0	0	0	0	0	0	0	0	0	0	0	/home/dhl_ec/bnelissen/Slides/CD3_manuscript/CD3_slides/AAA468.cd3/AAA468.cd3.run1	255	0.7	0.108509835097	0.7	0.108509835097	-8.658479485	0.0	0.152191366699	0.0340147929687
278275.0	4000000.0	129963.0	7996.0	4000000.0	4000000.0	3135.0	1.0	1.31	1.81	1.15	0.0500000000002	5.62	0.290000000001	0.71	0.0500000000002	11.06	0.41	2.06	1.44	0.429999999999	AAA468.cd3.X3.Y6.tile.tissue.png	259	1	2000	259	b58e1148f226fe998ce065c6423771f1	0	0	0	0	0	0	0	0	0	0	0	0	0	/home/dhl_ec/bnelissen/Slides/CD3_manuscript/CD3_slides/AAA468.cd3/AAA468.cd3.run1	255	0.7	0.11395617802	0.7	0.11395617802	-9.96392454807	0.0	0.217123822998	0.0279107519531
426768.0	3998273.0	175939.0	8210.0	3998273.0	4000000.0	4190.0	1.0	1.2	1.05	1.1	0.04	5.98	0.52	0.73	0.0500000000002	11.95	0.43	2.07	1.45	0.419999999999	AAA468.cd3.X3.Y7.tile.tissue.png	260	1	2000	260	53cc43d481c7a6e0b8369d92e72600c2	0	0	0	0	0	0	0	0	0	0	0	0	0	/home/dhl_ec/bnelissen/Slides/CD3_manuscript/CD3_slides/AAA468.cd3/AAA468.cd3.run1	255	0.7	0.114442493743	0.7	0.114442493743	-8.45178929957	-11.4153875407	0.339101057761	0.0713852639484
359926.0	4000000.0	146445.0	7996.0	4000000.0	4000000.0	3206.0	1.0	0.91	1.24	1.07	0.0500000000002	6.48	0.280000000001	0.69	0.0500000000002	11.7	0.429999999999	2.06	1.44	0.4	AAA468.cd3.X3.Y8.tile.tissue.png	261	1	2000	261	6a78267a260ae8b95ef045ef6da98801	0	0	0	0	0	0	0	0	0	0	0	0	0	/home/dhl_ec/bnelissen/Slides/CD3_manuscript/CD3_slides/AAA468.cd3/AAA468.cd3.run1	255	0.7	0.079811869646	0.7	0.079811869646	-10.3794936055	0.0	0.708635747009	0.68341375
72.0	4000000.0	39.0	7996.0	4000000.0	4000000.0	1.0	1.0	1.33	1.05	1.12	0.0599999999995	5.45	0.28	0.68	0.04	9.07	0.36	2.1	1.44	0.360000000001	AAA468.cd3.X3.Y9.tile.tissue.png	262	1	2000	262	04312bdacc88c6b9803f26811c433494	0	0	0	0	0	0	0	0	0	0	0	0	0	/home/dhl_ec/bnelissen/Slides/CD3_manuscript/CD3_slides/AAA468.cd3/AAA468.cd3.run1	255	0.7	0.06	0.7	0.06	-10.0833346976	0.0	0.0382064667255	0.0304799160156
150.0	2810969.0	88.0	7456.0	2810969.0	4000000.0	2.0	1.0	0.84	1.1	1.09	0.0499999999993	6.44	0.34	0.73	0.1	8.15	0.3	2.06	1.44	0.339999999999	AAA468.cd3.X4.Y1.tile.tissue.png	263	1	2000	263	940afb72fb8a59a571601ff3f0914344	0	0	0	0	0	0	0	0	0	0	0	0	0	/home/dhl_ec/bnelissen/Slides/CD3_manuscript/CD3_slides/AAA468.cd3/AAA468.cd3.run1	255	0.7	0.06	0.7	0.06	-6.71812143772	-10.3448994111	0.036909686929	0.348440860352
11135.0	4000000.0	4851.0	7996.0	4000000.0	4000000.0	116.0	1.0	0.88	1.09	1.13	0.04	5.63	0.28	0.68	0.04	9.1	0.359999999999	2.08	1.44	0.349999999999	AAA468.cd3.X4.Y10.tile.tissue.png	264	1	2000	264	89546db72609f18f8650fe4aed2ff7da	0	0	0	0	0	0	0	0	0	0	0	0	0	/home/dhl_ec/bnelissen/Slides/CD3_manuscript/CD3_slides/AAA468.cd3/AAA468.cd3.run1	255	0.7	0.06	0.7	0.06	-9.50798287398	0.0	0.256918858187	0.261844234375
319454.0	3940165.0	134224.0	9750.0	3940165.0	4000000.0	3196.0	2.0	0.93	1.07	1.07	0.04	6.58	0.349999999999	0.690000000001	0.0600000000004	11.32	0.400000000001	2.05	1.43	0.410000000001	AAA468.cd3.X4.Y11.tile.tissue.png	265	1	2000	265	d967f4fc00ac1cbbff938948fdaa334c	0	0	0	0	0	0	0	0	0	0	0	0	0	/home/dhl_ec/bnelissen/Slides/CD3_manuscript/CD3_slides/AAA468.cd3/AAA468.cd3.run1	255	0.7	0.0876362837824	0.7	0.0876362837824	-8.39761471116	-11.0993043998	0.465298532036	0.153175608507
359658.0	4000000.0	157515.0	7996.0	4000000.0	4000000.0	3882.0	1.0	1.24	1.17	1.07	0.0499999999993	5.66	0.27	0.690000000001	0.04	11.34	0.42	2.05	1.43	0.42	AAA468.cd3.X4.Y12.tile.tissue.png	266	1	2000	266	a491b40170666972605b6b554a518a4c	0	0	0	0	0	0	0	0	0	0	0	0	0	/home/dhl_ec/bnelissen/Slides/CD3_manuscript/CD3_slides/AAA468.cd3/AAA468.cd3.run1	255	0.7	0.111599320717	0.7	0.111599320717	-10.0596364856	-10.8124199682	0.350396518372	0.0497493784592
294223.0	4000000.0	130765.0	7996.0	4000000.0	4000000.0	3164.0	1.0	1.47	2.24	1.06	0.04	5.7	0.3	0.68	0.04	11.08	0.4	2.07	1.44	0.530000000001	AAA468.cd3.X4.Y13.tile.tissue.png	267	1	2000	267	eff10ff1e0085a8af164f85cddf5efab	0	0	0	0	0	0	0	0	0	0	0	0	0	/home/dhl_ec/bnelissen/Slides/CD3_manuscript/CD3_slides/AAA468.cd3/AAA468.cd3.run1	255	0.7	0.109610404023	0.7	0.109610404023	-9.37864552954	-11.2129042014	0.303361511963	0.0432702747211
66483.0	4000000.0	30303.0	7996.0	4000000.0	4000000.0	713.0	1.0	2.33	1.96	1.09	0.04	5.92	0.29	0.71	0.0500000000002	9.79	0.360000000001	2.04	1.45	1.04	AAA468.cd3.X4.Y14.tile.tissue.png	268	1	2000	268	0d39742ebd76a7823e86890da7378321	0	0	0	0	0	0	0	0	0	0	0	0	0	/home/dhl_ec/bnelissen/Slides/CD3_manuscript/CD3_slides/AAA468.cd3/AAA468.cd3.run1	255	0.7	0.104010890922	0.7	0.104010890922	-8.15539751371	-11.2736050951	0.230191947388	0.0447112044387
39257.0	4000000.0	15203.0	7996.0	4000000.0	4000000.0	291.0	1.0	2.13	2.22	1.4	0.0499999999993	5.46	0.27	0.679999999999	0.04	9.34	0.35	2.04	1.45	1.07	AAA468.cd3.X4.Y15.tile.tissue.png	269	1	2000	269	815b822be15a8a84bde97a07e333e4d7	0	0	0	0	0	0	0	0	0	0	0	0	0	/home/dhl_ec/bnelissen/Slides/CD3_manuscript/CD3_slides/AAA468.cd3/AAA468.cd3.run1	255	0.7	0.06	0.7	0.06	-8.83432182664	0.0	0.941106321381	0.951381875
0.0	569593.0	0.0	4633.0	569593.0	646000.0	0.0	1.0	0.899999999999	0.91	0.19	0.0	2.15	0.0600000000004	0.11	0.0100000000002	1.1	0.0500000000002	0.330000000001	0.22	0.110000000001	AAA468.cd3.X4.Y16.tile.tissue.png	270	1	2000	270	b56ced9c8200350df2b3d4c888033416	0	0	0	0	0	0	0	0	0	0	0	0	0	/home/dhl_ec/bnelissen/Slides/CD3_manuscript/CD3_slides/AAA468.cd3/AAA468.cd3.run1	255	0.7	0.06	0.7	0.06	0.0	-11.2565648293	0.0298372073623	0.862356879172
25977.0	4000000.0	8107.0	7996.0	4000000.0	4000000.0	161.0	1.0	1.07	2.15	1.2	0.04	5.52	0.27	0.69	0.04	9.11	0.35	2.06	1.44	0.53	AAA468.cd3.X4.Y2.tile.tissue.png	271	1	2000	271	d38c451d03f99a51a2bc0b4702c1d9b1	0	0	0	0	0	0	0	0	0	0	0	0	0	/home/dhl_ec/bnelissen/Slides/CD3_manuscript/CD3_slides/AAA468.cd3/AAA468.cd3.run1	255	0.7	0.06	0.7	0.06	-8.50362364366	0.0	0.331580016144	0.43503215625
153119.0	4000000.0	60446.0	7996.0	4000000.0	4000000.0	1258.0	1.0	2.13	1.14	1.07	0.0500000000002	5.78	0.27	0.700000000001	0.04	10.5	0.37	2.04	1.42	0.46	AAA468.cd3.X4.Y3.tile.tissue.png	272	1	2000	272	3596a402812fdc1fc8558610fa91ea2a	0	0	0	0	0	0	0	0	0	0	0	0	0	/home/dhl_ec/bnelissen/Slides/CD3_manuscript/CD3_slides/AAA468.cd3/AAA468.cd3.run1	255	0.7	0.06	0.7	0.06	-8.75946581539	0.0	0.377900035522	0.362892375
187707.0	4000000.0	91954.0	7996.0	4000000.0	4000000.0	2146.0	1.0	2.36	2.0	1.1	0.04	7.01	0.27	0.69	0.04	10.54	0.389999999999	2.04	1.44	0.570000000001	AAA468.cd3.X4.Y4.tile.tissue.png	273	1	2000	273	f3e1f3559abb47d31fc79c13fc3e9741	0	0	0	0	0	0	0	0	0	0	0	0	0	/home/dhl_ec/bnelissen/Slides/CD3_manuscript/CD3_slides/AAA468.cd3/AAA468.cd3.run1	255	0.7	0.107764175515	0.7	0.107764175515	-9.22985051159	0.0	0.158571810364	0.0250872324219
248402.0	4000000.0	120112.0	7996.0	4000000.0	4000000.0	2939.0	1.0	2.22	1.97	1.09	0.04	5.28	0.27	0.69	0.0500000000002	10.88	0.4	2.05	1.42	0.419999999999	AAA468.cd3.X4.Y5.tile.tissue.png	274	1	2000	274	09bd06d21314aea4b77f5451a0e5dfba	0	0	0	0	0	0	0	0	0	0	0	0	0	/home/dhl_ec/bnelissen/Slides/CD3_manuscript/CD3_slides/AAA468.cd3/AAA468.cd3.run1	255	0.7	0.112721494774	0.7	0.112721494774	-10.6477775994	0.0	0.219656882141	0.0252246777344
328783.0	4000000.0	142379.0	7996.0	4000000.0	4000000.0	3335.0	1.0	1.37	1.28	1.07	0.0500000000002	5.65	0.27	0.69	0.04	11.2	0.41	2.04	1.43	0.42	AAA468.cd3.X4.Y6.tile.tissue.png	275	1	2000	275	4e55080bceb13819d00499ccbf3f8c0c	0	0	0	0	0	0	0	0	0	0	0	0	0	/home/dhl_ec/bnelissen/Slides/CD3_manuscript/CD3_slides/AAA468.cd3/AAA468.cd3.run1	255	0.7	0.112962101238	0.7	0.112962101238	-10.5019905174	-10.4968436378	0.278308660828	0.0445593409296
421562.0	4000000.0	171340.0	7996.0	4000000.0	4000000.0	3798.0	1.0	2.21	1.06	1.08	0.0499999999993	10.05	0.27	0.690000000001	0.0500000000002	11.93	0.43	2.06	1.45	0.41	AAA468.cd3.X4.Y7.tile.tissue.png	276	1	2000	276	64cbe363406e089eaeda72fc222fad94	0	0	0	0	0	0	0	0	0	0	0	0	0	/home/dhl_ec/bnelissen/Slides/CD3_manuscript/CD3_slides/AAA468.cd3/AAA468.cd3.run1	255	0.7	0.0822272778039	0.7	0.0822272778039	-9.67341300657	-11.1220177561	0.475698463867	0.255959450045
284386.0	3953986.0	109887.0	9996.0	3953986.0	4000000.0	2188.0	1.0	1.06	2.93	1.07	0.04	6.4	0.35	0.700000000001	0.0599999999995	11.76	0.39	2.06	1.43	0.389999999999	AAA468.cd3.X4.Y8.tile.tissue.png	277	1	2000	277	cb5b035e30ced84db24dba860fe213d0	0	0	0	0	0	0	0	0	0	0	0	0	0	/home/dhl_ec/bnelissen/Slides/CD3_manuscript/CD3_slides/AAA468.cd3/AAA468.cd3.run1	255	0.7	0.097211181111	0.7	0.097211181111	-8.39809687947	-11.5344695624	0.863381051015	0.836207137573
60.0	4000000.0	37.0	7996.0	4000000.0	4000000.0	1.0	1.0	2.43	1.3	1.05	0.0500000000002	5.26	0.28	0.969999999999	0.0499999999993	8.73	0.35	2.04	1.42	0.36	AAA468.cd3.X4.Y9.tile.tissue.png	278	1	2000	278	d2a99cc37dd5bb40ebafc516433aa5e6	0	0	0	0	0	0	0	0	0	0	0	0	0	/home/dhl_ec/bnelissen/Slides/CD3_manuscript/CD3_slides/AAA468.cd3/AAA468.cd3.run1	255	0.7	0.06	0.7	0.06	-9.11072271547	0.0	0.0349833512895	0.0280866464844
0.0	3430650.0	0.0	7934.0	3430650.0	4000000.0	0.0	1.0	2.55	1.43	1.23	0.0499999999993	8.21	0.57	0.750000000001	0.0699999999997	8.02	0.25	2.06	1.44	0.360000000001	AAA468.cd3.X5.Y1.tile.tissue.png	279	1	2000	279	61f68c6c29de9128caa20f14c64380b6	0	0	0	0	0	0	0	0	0	0	0	0	0	/home/dhl_ec/bnelissen/Slides/CD3_manuscript/CD3_slides/AAA468.cd3/AAA468.cd3.run1	255	0.7	0.06	0.7	0.06	-6.3232650657	-10.629154911	0.0357738760387	0.246436293945
98921.0	4000000.0	43030.0	7996.0	4000000.0	4000000.0	1020.0	1.0	1.66	1.46	1.1	0.04	5.34	0.27	0.679999999999	0.04	9.55	0.36	2.05	1.46	0.38	AAA468.cd3.X5.Y10.tile.tissue.png	280	1	2000	280	8ee58c795106a6a8fb625f845e6cc052	0	0	0	0	0	0	0	0	0	0	0	0	0	/home/dhl_ec/bnelissen/Slides/CD3_manuscript/CD3_slides/AAA468.cd3/AAA468.cd3.run1	255	0.7	0.06	0.7	0.06	-9.5802747808	0.0	0.96333419809	0.937796
388569.0	4000000.0	162471.0	7996.0	4000000.0	4000000.0	3950.0	1.0	1.89	1.07	1.11	0.04	5.75	0.27	0.7	0.0500000000002	11.6	0.42	2.05	1.49	0.43	AAA468.cd3.X5.Y11.tile.tissue.png	281	1	2000	281	792d7a2eb881dc537d7e67bca5ae67af	0	0	0	0	0	0	0	0	0	0	0	0	0	/home/dhl_ec/bnelissen/Slides/CD3_manuscript/CD3_slides/AAA468.cd3/AAA468.cd3.run1	255	0.7	0.109232579471	0.7	0.109232579471	-9.20824021198	-11.6971541684	0.421764327271	0.0974611722496
364466.0	4000000.0	157474.0	7996.0	4000000.0	4000000.0	3764.0	1.0	2.12	2.32	1.12	0.0500000000002	6.1	0.28	0.71	0.0500000000002	12.06	0.44	2.12	1.5	0.44	AAA468.cd3.X5.Y12.tile.tissue.png	282	1	2000	282	6845fc3c33397e6604be91e7a0bc13b0	0	0	0	0	0	0	0	0	0	0	0	0	0	/home/dhl_ec/bnelissen/Slides/CD3_manuscript/CD3_slides/AAA468.cd3/AAA468.cd3.run1	255	0.7	0.114624012346	0.7	0.114624012346	-9.1852131842	-11.670421344	0.316947225525	0.0532509460964
377068.0	4000000.0	163676.0	7996.0	4000000.0	4000000.0	3890.0	1.0	1.88	1.72	1.12	0.0500000000002	8.54	0.29	0.71	0.0500000000002	12.16	0.44	2.11	1.5	0.45	AAA468.cd3.X5.Y13.tile.tissue.png	283	1	2000	283	512099398fc4c38c7df10714905f931a	0	0	0	0	0	0	0	0	0	0	0	0	0	/home/dhl_ec/bnelissen/Slides/CD3_manuscript/CD3_slides/AAA468.cd3/AAA468.cd3.run1	255	0.7	0.109722921372	0.7	0.109722921372	-8.85214420807	0.0	0.266174822144	0.0397042851562
83943.0	4000000.0	37586.0	7996.0	4000000.0	4000000.0	865.0	1.0	2.56	1.74	1.12	0.0500000000002	5.88	0.29	0.71	0.04	10.34	0.38	2.11	1.49	0.41	AAA468.cd3.X5.Y14.tile.tissue.png	284	1	2000	284	c4e6274cc58b926d397fce0936c5000d	0	0	0	0	0	0	0	0	0	0	0	0	0	/home/dhl_ec/bnelissen/Slides/CD3_manuscript/CD3_slides/AAA468.cd3/AAA468.cd3.run1	255	0.7	0.108200896446	0.7	0.108200896446	-8.42502954961	0.0	0.139122465607	0.0370788632812
52177.0	4000000.0	19362.0	7996.0	4000000.0	4000000.0	371.0	1.0	2.29	2.28	1.14	0.04	6.13	0.29	0.71	0.04	10.09	0.37	2.11	1.47	0.38	AAA468.cd3.X5.Y15.tile.tissue.png	285	1	2000	285	976a3d369a17f03fab0190b2e497ef1a	0	0	0	0	0	0	0	0	0	0	0	0	0	/home/dhl_ec/bnelissen/Slides/CD3_manuscript/CD3_slides/AAA468.cd3/AAA468.cd3.run1	255	0.7	0.06	0.7	0.06	-8.96008206105	0.0	0.690121097382	0.7703584375
0.0	574720.0	0.0	4614.0	574720.0	646000.0	0.0	1.0	1.2	1.56	0.29	0.0100000000002	2.36	0.0600000000004	0.12	0.0100000000002	1.17	0.04	0.34	0.24	0.0700000000006	AAA468.cd3.X5.Y16.tile.tissue.png	286	1	2000	286	728ae5bcbdae32f808f7f469442f72f1	0	0	0	0	0	0	0	0	0	0	0	0	0	/home/dhl_ec/bnelissen/Slides/CD3_manuscript/CD3_slides/AAA468.cd3/AAA468.cd3.run1	255	0.7	0.06	0.7	0.06	0.0	-10.7212813058	0.035425205698	0.508643482126
79372.0	4000000.0	28692.0	7996.0	4000000.0	4000000.0	549.0	1.0	0.87	2.36	1.1	0.0500000000002	10.99	0.280000000001	0.72	0.0500000000002	10.36	0.389999999999	2.11	1.49	0.38	AAA468.cd3.X5.Y2.tile.tissue.png	287	1	2000	287	b0e47644475f823967c27d17cff09a47	0	0	0	0	0	0	0	0	0	0	0	0	0	/home/dhl_ec/bnelissen/Slides/CD3_manuscript/CD3_slides/AAA468.cd3/AAA468.cd3.run1	255	0.7	0.06	0.7	0.06	-8.30425033016	-11.5304660721	1.37092362834	1.42724561777
208400.0	4000000.0	98430.0	7996.0	4000000.0	4000000.0	2286.0	1.0	2.73	1.08	1.12	0.0500000000002	5.79	0.28	0.719999999999	0.04	11.56	0.429999999999	2.15	1.49	0.43	AAA468.cd3.X5.Y3.tile.tissue.png	288	1	2000	288	a4110f960ffbf9f11dc6f64723ba86f6	0	0	0	0	0	0	0	0	0	0	0	0	0	/home/dhl_ec/bnelissen/Slides/CD3_manuscript/CD3_slides/AAA468.cd3/AAA468.cd3.run1	255	0.7	0.11069541288	0.7	0.11069541288	-8.53810077109	0.0	0.175303993835	0.0381029414063
243554.0	3999231.0	113871.0	8050.0	3999231.0	4000000.0	2781.0	1.0	1.32	1.58	1.15	0.0500000000002	6.63	0.37	0.719999999999	0.0599999999995	11.6	0.43	2.14	1.5	0.43	AAA468.cd3.X5.Y4.tile.tissue.png	289	1	2000	289	b173f403049eefe93502bd06a0b4948f	0	0	0	0	0	0	0	0	0	0	0	0	0	/home/dhl_ec/bnelissen/Slides/CD3_manuscript/CD3_slides/AAA468.cd3/AAA468.cd3.run1	255	0.7	0.109744093265	0.7	0.109744093265	-8.21638206937	-10.5523466409	0.24732533162	0.0565141370777
158873.0	4000000.0	79017.0	7996.0	4000000.0	4000000.0	1968.0	1.0	0.92	1.12	1.13	0.04	5.67	0.29	0.71	0.0500000000002	11.06	0.4	2.12	1.49	0.570000000001	AAA468.cd3.X5.Y5.tile.tissue.png	290	1	2000	290	a53fd624f10b35f088fb132a5476957d	0	0	0	0	0	0	0	0	0	0	0	0	0	/home/dhl_ec/bnelissen/Slides/CD3_manuscript/CD3_slides/AAA468.cd3/AAA468.cd3.run1	255	0.7	0.109201225956	0.7	0.109201225956	-10.5559971743	0.0	0.220208655975	0.0224180410156
372266.0	4000000.0	166137.0	7996.0	4000000.0	4000000.0	3821.0	1.0	2.28	2.49	1.15	0.0500000000002	5.63	0.280000000001	0.71	0.0499999999993	12.29	0.45	2.13	1.51	0.63	AAA468.cd3.X5.Y6.tile.tissue.png	291	1	2000	291	e23b3fb0889323207f61f8b20ddeeb7c	0	0	0	0	0	0	0	0	0	0	0	0	0	/home/dhl_ec/bnelissen/Slides/CD3_manuscript/CD3_slides/AAA468.cd3/AAA468.cd3.run1	255	0.7	0.117663556635	0.7	0.117663556635	-10.4262301428	0.0	0.209227734619	0.0400996171875
287904.0	4000000.0	113152.0	7996.0	4000000.0	4000000.0	2309.0	1.0	1.58	1.45	1.11	0.04	6.53	0.28	0.72	0.0500000000002	13.05	0.41	2.11	1.48	0.41	AAA468.cd3.X5.Y7.tile.tissue.png	292	1	2000	292	00550a2d5277cc6895abc4726d891251	0	0	0	0	0	0	0	0	0	0	0	0	0	/home/dhl_ec/bnelissen/Slides/CD3_manuscript/CD3_slides/AAA468.cd3/AAA468.cd3.run1	255	0.7	0.0877712047161	0.7	0.0877712047161	-9.24504493104	-11.5491027582	0.720549081909	0.722518860507
103946.0	4000000.0	36826.0	7996.0	4000000.0	4000000.0	683.0	1.0	1.42	2.42	1.11	0.0500000000002	6.2	0.29	0.7	0.0499999999993	10.59	0.38	2.12	1.48	0.379999999999	AAA468.cd3.X5.Y8.tile.tissue.png	293	1	2000	293	315ec5cc4ee366113d95d2bf44e78231	0	0	0	0	0	0	0	0	0	0	0	0	0	/home/dhl_ec/bnelissen/Slides/CD3_manuscript/CD3_slides/AAA468.cd3/AAA468.cd3.run1	255	0.7	0.06	0.7	0.06	-8.75617870918	0.0	0.491243225311	0.68953725
419.0	4000000.0	120.0	7996.0	4000000.0	4000000.0	2.0	1.0	1.55	1.98	1.12	0.0500000000002	5.65	0.28	0.699999999999	0.0500000000002	9.25	0.36	2.13	1.49	0.36	AAA468.cd3.X5.Y9.tile.tissue.png	294	1	2000	294	ad89f077e72d5cf50f748a430cb0392e	0	0	0	0	0	0	0	0	0	0	0	0	0	/home/dhl_ec/bnelissen/Slides/CD3_manuscript/CD3_slides/AAA468.cd3/AAA468.cd3.run1	255	0.7	0.06	0.7	0.06	-9.31012367293	0.0	0.0478013921919	0.0356567734375
0.0	675658.0	0.0	5214.0	675658.0	4000000.0	0.0	1.0	1.3	2.35	1.12	0.0500000000002	6.38	0.360000000001	0.840000000001	0.190000000001	6.55	0.15	2.05	1.49	0.34	AAA468.cd3.X6.Y0.tile.tissue.png	295	1	2000	295	3d378ccf004fb40d68ff5e3815ae359c	0	0	0	0	0	0	0	0	0	0	0	0	0	/home/dhl_ec/bnelissen/Slides/CD3_manuscript/CD3_slides/AAA468.cd3/AAA468.cd3.run1	255	0.7	0.06	0.7	0.06	-6.12592190906	-10.5475396217	0.0916697451723	0.213782464844
17623.0	3933062.0	6124.0	10424.0	3933062.0	4000000.0	112.0	2.0	1.41	1.03	1.13	0.0499999999993	6.43	0.36	0.71	0.0599999999995	9.44	0.35	2.16	1.49	0.370000000001	AAA468.cd3.X6.Y1.tile.tissue.png	296	1	2000	296	b3c6fba2bdaad43b3534372165efe110	0	0	0	0	0	0	0	0	0	0	0	0	0	/home/dhl_ec/bnelissen/Slides/CD3_manuscript/CD3_slides/AAA468.cd3/AAA468.cd3.run1	255	0.7	0.06	0.7	0.06	-7.38793328603	-8.12663220247	0.33643343516	0.386276617188
232431.0	4000000.0	100694.0	7996.0	4000000.0	4000000.0	2504.0	1.0	1.46	1.26	1.14	0.04	6.31	0.28	0.71	0.04	11.07	0.41	2.12	1.47	0.42	AAA468.cd3.X6.Y10.tile.tissue.png	297	1	2000	297	b10a7d9719c5566d8566134a18d34dce	0	0	0	0	0	0	0	0	0	0	0	0	0	/home/dhl_ec/bnelissen/Slides/CD3_manuscript/CD3_slides/AAA468.cd3/AAA468.cd3.run1	255	0.7	0.0619054847222	0.7	0.0619054847222	-9.20499248296	0.0	1.1266037485	1.096029875
417151.0	4000000.0	182857.0	7996.0	4000000.0	4000000.0	4480.0	1.0	2.25	1.92	1.13	0.0500000000002	6.05	0.28	0.719999999999	0.04	12.34	0.44	2.16	1.53	0.43	AAA468.cd3.X6.Y11.tile.tissue.png	298	1	2000	298	5a6fc638b8f21c096074338455d9bdaf	0	0	0	0	0	0	0	0	0	0	0	0	0	/home/dhl_ec/bnelissen/Slides/CD3_manuscript/CD3_slides/AAA468.cd3/AAA468.cd3.run1	255	0.7	0.114864306779	0.7	0.114864306779	-8.73775408426	-10.8567887522	0.341865265259	0.0566963438473
215523.0	4000000.0	100854.0	7996.0	4000000.0	4000000.0	2483.0	1.0	1.64	1.8	1.1	0.0499999999993	5.71	0.29	0.719999999999	0.0499999999993	11.3	0.410000000001	2.12	1.48	0.55	AAA468.cd3.X6.Y12.tile.tissue.png	299	1	2000	299	af05fc5dabb161862172914c06966f04	0	0	0	0	0	0	0	0	0	0	0	0	0	/home/dhl_ec/bnelissen/Slides/CD3_manuscript/CD3_slides/AAA468.cd3/AAA468.cd3.run1	255	0.7	0.108340694424	0.7	0.108340694424	-9.42474464279	0.0	0.330906053345	0.041226421875
238462.0	4000000.0	109019.0	7996.0	4000000.0	4000000.0	2591.0	1.0	1.65	2.49	1.1	0.0500000000002	5.6	0.29	0.7	0.04	11.35	0.41	2.12	1.49	0.430000000001	AAA468.cd3.X6.Y13.tile.tissue.png	300	1	2000	300	0c422a9b159775fc4e1b20a1513b4c6b	0	0	0	0	0	0	0	0	0	0	0	0	0	/home/dhl_ec/bnelissen/Slides/CD3_manuscript/CD3_slides/AAA468.cd3/AAA468.cd3.run1	255	0.7	0.110282392689	0.7	0.110282392689	-9.65629393629	0.0	0.265590173737	0.0357150742187
109440.0	4000000.0	48255.0	7996.0	4000000.0	4000000.0	1119.0	1.0	0.94	2.31	1.1	0.0500000000002	5.82	0.29	0.71	0.0500000000002	10.43	0.39	2.11	1.48	0.48	AAA468.cd3.X6.Y14.tile.tissue.png	301	1	2000	301	e41364aa92aafc402326e02efb6f7ba5	0	0	0	0	0	0	0	0	0	0	0	0	0	/home/dhl_ec/bnelissen/Slides/CD3_manuscript/CD3_slides/AAA468.cd3/AAA468.cd3.run1	255	0.7	0.111020567236	0.7	0.111020567236	-9.21565766174	0.0	0.144295664673	0.0367277773437
23163.0	4000000.0	8555.0	7996.0	4000000.0	4000000.0	168.0	1.0	1.49	1.7	1.09	0.0500000000002	5.84	0.28	0.710000000001	0.0500000000002	9.92	0.37	2.15	1.52	0.37	AAA468.cd3.X6.Y15.tile.tissue.png	302	1	2000	302	265d992b82d71bf2c3d5e17c7c5903fe	0	0	0	0	0	0	0	0	0	0	0	0	0	/home/dhl_ec/bnelissen/Slides/CD3_manuscript/CD3_slides/AAA468.cd3/AAA468.cd3.run1	255	0.7	0.06	0.7	0.06	-9.05859355059	0.0	0.430816015549	0.48838040625
0.0	575516.0	0.0	4592.0	575516.0	646000.0	0.0	1.0	1.58	0.240000000001	0.19	0.0100000000002	2.17	0.0800000000008	0.12	0.0100000000002	1.24	0.0500000000002	0.35	0.24	0.0799999999999	AAA468.cd3.X6.Y16.tile.tissue.png	303	1	2000	303	928e61c1d4e2bff083eeb1e80ad3db24	0	0	0	0	0	0	0	0	0	0	0	0	0	/home/dhl_ec/bnelissen/Slides/CD3_manuscript/CD3_slides/AAA468.cd3/AAA468.cd3.run1	255	0.7	0.06	0.7	0.06	0.0	-10.9033288801	0.017115954829	0.765064865065
108910.0	3934190.0	47075.0	8695.0	3934190.0	4000000.0	986.0	1.0	1.62	1.85	1.16	0.0500000000002	6.6	0.36	0.72	0.0600000000004	11.4	0.39	2.14	1.49	0.39	AAA468.cd3.X6.Y2.tile.tissue.png	304	1	2000	304	13ebc668715a04705e171d110161b8ed	0	0	0	0	0	0	0	0	0	0	0	0	0	/home/dhl_ec/bnelissen/Slides/CD3_manuscript/CD3_slides/AAA468.cd3/AAA468.cd3.run1	255	0.7	0.06	0.7	0.06	-7.85307594218	-11.013160917	0.532289012753	0.400118868782
201461.0	4000000.0	95765.0	7996.0	4000000.0	4000000.0	2278.0	1.0	1.03	1.09	1.14	0.04	5.52	0.27	0.690000000001	0.0500000000002	11.28	0.4	2.08	1.45	0.47	AAA468.cd3.X6.Y3.tile.tissue.png	305	1	2000	305	a3093722a24242f3c61bbe7ad5f159c1	0	0	0	0	0	0	0	0	0	0	0	0	0	/home/dhl_ec/bnelissen/Slides/CD3_manuscript/CD3_slides/AAA468.cd3/AAA468.cd3.run1	255	0.7	0.11086375702	0.7	0.11086375702	-9.96258806615	0.0	0.258589071808	0.0460017890625
190875.0	3998746.0	92577.0	8062.0	3998746.0	4000000.0	2202.0	1.0	1.07	1.13	1.14	0.0500000000002	6.08	0.34	0.690000000001	0.0599999999995	11.5	0.41	2.15	1.51	0.45	AAA468.cd3.X6.Y4.tile.tissue.png	306	1	2000	306	cf19bf22639217ebf350082c9e8e0af7	0	0	0	0	0	0	0	0	0	0	0	0	0	/home/dhl_ec/bnelissen/Slides/CD3_manuscript/CD3_slides/AAA468.cd3/AAA468.cd3.run1	255	0.7	0.111955267142	0.7	0.111955267142	-8.15599017375	-10.0898207218	0.197593147936	0.0388382215095
315157.0	3998336.0	138723.0	8080.0	3998336.0	4000000.0	3147.0	1.0	0.930000000001	1.11	1.16	0.0499999999993	6.42	0.36	0.73	0.0600000000004	13.25	0.440000000001	2.17	1.51	0.450000000001	AAA468.cd3.X6.Y5.tile.tissue.png	307	1	2000	307	a22c86ce53e666ed93a421b11c813e70	0	0	0	0	0	0	0	0	0	0	0	0	0	/home/dhl_ec/bnelissen/Slides/CD3_manuscript/CD3_slides/AAA468.cd3/AAA468.cd3.run1	255	0.7	0.116438979821	0.7	0.116438979821	-8.24745322612	-11.548680425	0.218172919847	0.0664814785252
263483.0	4000000.0	102582.0	7996.0	4000000.0	4000000.0	2017.0	1.0	0.91	1.1	1.18	0.0499999999993	5.78	0.27	0.690000000001	0.04	12.26	0.400000000001	2.08	1.45	0.41	AAA468.cd3.X6.Y6.tile.tissue.png	308	1	2000	308	e47bcce0a864c1238e418dabeb999100	0	0	0	0	0	0	0	0	0	0	0	0	0	/home/dhl_ec/bnelissen/Slides/CD3_manuscript/CD3_slides/AAA468.cd3/AAA468.cd3.run1	255	0.7	0.06	0.7	0.06	-9.5558488006	0.0	1.03985330029	1.314927875
185381.0	3951872.0	64124.0	9722.0	3951872.0	4000000.0	1165.0	1.0	1.47	1.7	1.1	0.0400000000009	6.77	0.35	0.68	0.0599999999995	12.35	0.37	2.07	1.43	0.380000000001	AAA468.cd3.X6.Y7.tile.tissue.png	309	1	2000	309	f7210058db3db1b1e618fbaab56f92cd	0	0	0	0	0	0	0	0	0	0	0	0	0	/home/dhl_ec/bnelissen/Slides/CD3_manuscript/CD3_slides/AAA468.cd3/AAA468.cd3.run1	255	0.7	0.06	0.7	0.06	-8.38436437612	-11.8436502558	0.667346320375	1.2620814175
0.0	4000000.0	0.0	7996.0	4000000.0	4000000.0	0.0	1.0	0.82	1.76	1.11	0.04	5.49	0.27	0.690000000001	0.0400000000009	7.75	0.28	2.05	1.44	0.34	AAA468.cd3.X6.Y8.tile.tissue.png	310	1	2000	310	d9deef739112d9a2149dd5340da8a832	0	0	0	0	0	0	0	0	0	0	0	0	0	/home/dhl_ec/bnelissen/Slides/CD3_manuscript/CD3_slides/AAA468.cd3/AAA468.cd3.run1	255	0.7	0.06	0.7	0.06	0.0	0.0	0.0533475976562	0.0419532382812
0.0	4000000.0	0.0	7996.0	4000000.0	4000000.0	0.0	1.0	2.03	1.61	1.08	0.04	5.66	0.29	0.699999999999	0.0500000000002	8.25	0.290000000001	2.15	1.52	0.37	AAA468.cd3.X6.Y9.tile.tissue.png	311	1	2000	311	ee5cc032f5579c6cba2f7711d69ef1eb	0	0	0	0	0	0	0	0	0	0	0	0	0	/home/dhl_ec/bnelissen/Slides/CD3_manuscript/CD3_slides/AAA468.cd3/AAA468.cd3.run1	255	0.7	0.06	0.7	0.06	0.0	0.0	0.04673278125	0.0384797929687
0.0	1784988.0	0.0	5970.0	1784988.0	4000000.0	0.0	1.0	2.05	1.6	1.13	0.0600000000004	6.99	0.36	0.81	0.14	7.17	0.200000000001	2.05	1.49	0.349999999999	AAA468.cd3.X7.Y0.tile.tissue.png	312	1	2000	312	404d3f5f9f5b2930d8a0773250a7d403	0	0	0	0	0	0	0	0	0	0	0	0	0	/home/dhl_ec/bnelissen/Slides/CD3_manuscript/CD3_slides/AAA468.cd3/AAA468.cd3.run1	255	0.7	0.06	0.7	0.06	-6.48647686927	-11.5216706881	0.23236263311	0.24492940625
73279.0	4000000.0	27768.0	7996.0	4000000.0	4000000.0	551.0	1.0	2.07	1.18	1.17	0.0499999999993	6.3	0.29	0.719999999999	0.0400000000009	10.93	0.38	2.12	1.47	0.389999999999	AAA468.cd3.X7.Y1.tile.tissue.png	313	1	2000	313	b7e37454c2aec5dda97328ec4a4909e9	0	0	0	0	0	0	0	0	0	0	0	0	0	/home/dhl_ec/bnelissen/Slides/CD3_manuscript/CD3_slides/AAA468.cd3/AAA468.cd3.run1	255	0.7	0.06	0.7	0.06	-8.32307548909	0.0	1.09032858124	1.186102125
300096.0	3984356.0	133847.0	7996.0	3984356.0	4000000.0	3253.0	1.0	1.61	1.52	1.1	0.04	6.28	0.349999999999	0.719999999999	0.0500000000002	11.73	0.42	2.12	1.46	0.48	AAA468.cd3.X7.Y10.tile.tissue.png	314	1	2000	314	f19d34aa3387ca7a05a63a086a1fb552	0	0	0	0	0	0	0	0	0	0	0	0	0	/home/dhl_ec/bnelissen/Slides/CD3_manuscript/CD3_slides/AAA468.cd3/AAA468.cd3.run1	255	0.7	0.113567901629	0.7	0.113567901629	-8.11037582629	-11.0921710675	0.308879530775	0.038971115284
348074.0	4000000.0	154253.0	7996.0	4000000.0	4000000.0	3634.0	1.0	2.02	1.74	1.09	0.04	5.73	0.28	0.700000000001	0.04	11.9	0.43	2.14	1.49	0.43	AAA468.cd3.X7.Y11.tile.tissue.png	315	1	2000	315	abf62aea3a9abc55f7636c9ad284fa29	0	0	0	0	0	0	0	0	0	0	0	0	0	/home/dhl_ec/bnelissen/Slides/CD3_manuscript/CD3_slides/AAA468.cd3/AAA468.cd3.run1	255	0.7	0.115875183878	0.7	0.115875183878	-8.94801341999	0.0	0.285874410156	0.0402927304687
272687.0	4000000.0	123685.0	7996.0	4000000.0	4000000.0	2960.0	1.0	1.35	1.08	1.12	0.0500000000002	5.87	0.3	0.719999999999	0.0499999999993	12.1	0.440000000001	2.17	1.52	0.599999999999	AAA468.cd3.X7.Y12.tile.tissue.png	316	1	2000	316	024ded5ced0b349e940ca60af3e4af06	0	0	0	0	0	0	0	0	0	0	0	0	0	/home/dhl_ec/bnelissen/Slides/CD3_manuscript/CD3_slides/AAA468.cd3/AAA468.cd3.run1	255	0.7	0.110845876799	0.7	0.110845876799	-9.32337558244	0.0	0.296255547363	0.0349274609375
175751.0	4000000.0	81385.0	7996.0	4000000.0	4000000.0	1927.0	1.0	0.900000000001	1.08	1.11	0.0500000000002	5.74	0.29	0.719999999999	0.0500000000002	11.11	0.4	2.12	1.48	0.56	AAA468.cd3.X7.Y13.tile.tissue.png	317	1	2000	317	193f02a514f16eb2ee715e0e49d3116b	0	0	0	0	0	0	0	0	0	0	0	0	0	/home/dhl_ec/bnelissen/Slides/CD3_manuscript/CD3_slides/AAA468.cd3/AAA468.cd3.run1	255	0.7	0.107562431559	0.7	0.107562431559	-9.88557739994	0.0	0.26358815033	0.031841
64961.0	4000000.0	25696.0	7996.0	4000000.0	4000000.0	530.0	1.0	1.08	1.08	1.1	0.04	6.15	0.28	0.72	0.0500000000002	10.22	0.38	2.11	1.49	0.9	AAA468.cd3.X7.Y14.tile.tissue.png	318	1	2000	318	c7a0305bd94cadd7d8d5235d139454ed	0	0	0	0	0	0	0	0	0	0	0	0	0	/home/dhl_ec/bnelissen/Slides/CD3_manuscript/CD3_slides/AAA468.cd3/AAA468.cd3.run1	255	0.7	0.0903406207431	0.7	0.0903406207431	-8.20211592744	0.0	0.262172207672	0.188924875
1778.0	4000000.0	639.0	7996.0	4000000.0	4000000.0	12.0	1.0	0.87	1.06	1.16	0.0500000000002	5.79	0.31	0.710000000001	0.0500000000002	9.68	0.370000000001	2.18	1.5	0.54	AAA468.cd3.X7.Y15.tile.tissue.png	319	1	2000	319	7c3a48af23c5eed3f37c2a0d8604e289	0	0	0	0	0	0	0	0	0	0	0	0	0	/home/dhl_ec/bnelissen/Slides/CD3_manuscript/CD3_slides/AAA468.cd3/AAA468.cd3.run1	255	0.7	0.06	0.7	0.06	-8.30778075858	0.0	0.059153898212	0.0549064492188
0.0	575029.0	0.0	4610.0	575029.0	646000.0	0.0	1.0	0.21	0.23	0.18	0.0	1.97	0.0699999999997	0.11	0.0100000000002	1.24	0.0500000000002	0.349999999999	0.24	0.0799999999999	AAA468.cd3.X7.Y16.tile.tissue.png	320	1	2000	320	3c92275a56589079e1726a6a71653faf	0	0	0	0	0	0	0	0	0	0	0	0	0	/home/dhl_ec/bnelissen/Slides/CD3_manuscript/CD3_slides/AAA468.cd3/AAA468.cd3.run1	255	0.7	0.06	0.7	0.06	0.0	-10.7714040631	0.0171063145565	0.747445085744
180031.0	4000000.0	85367.0	7996.0	4000000.0	4000000.0	2065.0	1.0	0.990000000001	1.5	1.16	0.04	5.66	0.3	0.73	0.0500000000002	10.98	0.39	2.09	1.44	0.58	AAA468.cd3.X7.Y2.tile.tissue.png	321	1	2000	321	8fd6d342feb405916f7986bbc3efbed2	0	0	0	0	0	0	0	0	0	0	0	0	0	/home/dhl_ec/bnelissen/Slides/CD3_manuscript/CD3_slides/AAA468.cd3/AAA468.cd3.run1	255	0.7	0.107315973335	0.7	0.107315973335	-8.72748961386	0.0	0.283189571442	0.0349715742187
269960.0	4000000.0	122168.0	7996.0	4000000.0	4000000.0	2906.0	1.0	1.85	1.37	1.1	0.0500000000002	5.5	0.28	0.709999999999	0.0500000000002	11.38	0.42	2.11	1.47	0.579999999999	AAA468.cd3.X7.Y3.tile.tissue.png	322	1	2000	322	5c9d99cfb89112269199765280374b83	0	0	0	0	0	0	0	0	0	0	0	0	0	/home/dhl_ec/bnelissen/Slides/CD3_manuscript/CD3_slides/AAA468.cd3/AAA468.cd3.run1	255	0.7	0.112270334034	0.7	0.112270334034	-9.42322678113	0.0	0.292371367676	0.0567284921875
169427.0	4000000.0	83434.0	7996.0	4000000.0	4000000.0	1961.0	1.0	0.97	1.47	1.1	0.04	5.93	0.28	0.71	0.04	11.01	0.4	2.11	1.48	0.42	AAA468.cd3.X7.Y4.tile.tissue.png	323	1	2000	323	757b3073a158e5f98fa68c409aaaf6c4	0	0	0	0	0	0	0	0	0	0	0	0	0	/home/dhl_ec/bnelissen/Slides/CD3_manuscript/CD3_slides/AAA468.cd3/AAA468.cd3.run1	255	0.7	0.111526360782	0.7	0.111526360782	-8.86770968947	-10.9505820152	0.185187736664	0.0331297204041
163934.0	3999963.0	70156.0	8004.0	3999963.0	4000000.0	1460.0	1.0	0.900000000001	1.08	1.11	0.04	6.32	0.360000000001	0.71	0.0599999999995	12.02	0.4	2.13	1.48	0.400000000001	AAA468.cd3.X7.Y5.tile.tissue.png	324	1	2000	324	45637cd6823b4cb60f313c5ea52f7107	0	0	0	0	0	0	0	0	0	0	0	0	0	/home/dhl_ec/bnelissen/Slides/CD3_manuscript/CD3_slides/AAA468.cd3/AAA468.cd3.run1	255	0.7	0.06	0.7	0.06	-8.96663714588	-11.7785496033	1.27976577253	1.43635999106
0.0	4000000.0	0.0	7996.0	4000000.0	4000000.0	0.0	1.0	0.829999999999	1.0	1.13	0.0500000000002	6.05	0.29	0.7	0.0500000000002	8.17	0.280000000001	2.11	1.5	0.36	AAA468.cd3.X7.Y6.tile.tissue.png	325	1	2000	325	ed3b9cd42ad52cf8ea5c9a8967f6ed88	0	0	0	0	0	0	0	0	0	0	0	0	0	/home/dhl_ec/bnelissen/Slides/CD3_manuscript/CD3_slides/AAA468.cd3/AAA468.cd3.run1	255	0.7	0.06	0.7	0.06	0.0	-12.2896298421	0.073871640625	0.0531086422367
0.0	3971933.0	0.0	8629.0	3971933.0	4000000.0	0.0	1.0	1.19	1.02	1.16	0.0500000000002	6.34	0.360000000001	0.7	0.0599999999995	8.02	0.29	2.11	1.49	0.360000000001	AAA468.cd3.X7.Y7.tile.tissue.png	326	1	2000	326	c1598c09d7d6e7032a3e122aa498ca14	0	0	0	0	0	0	0	0	0	0	0	0	0	/home/dhl_ec/bnelissen/Slides/CD3_manuscript/CD3_slides/AAA468.cd3/AAA468.cd3.run1	255	0.7	0.06	0.7	0.06	0.0	-12.5468929931	0.0495802516055	0.044006092618
0.0	4000000.0	0.0	7996.0	4000000.0	4000000.0	0.0	1.0	0.86	1.05	1.14	0.04	5.7	0.28	0.699999999999	0.0500000000002	8.01	0.28	2.12	1.47	0.54	AAA468.cd3.X7.Y8.tile.tissue.png	327	1	2000	327	d1b1b7344bbf2b5cb3924245b01f7202	0	0	0	0	0	0	0	0	0	0	0	0	0	/home/dhl_ec/bnelissen/Slides/CD3_manuscript/CD3_slides/AAA468.cd3/AAA468.cd3.run1	255	0.7	0.06	0.7	0.06	0.0	0.0	0.0272229980469	0.0184623632812
67756.0	4000000.0	33791.0	7996.0	4000000.0	4000000.0	836.0	1.0	1.13	1.34	1.15	0.04	6.13	0.29	0.709999999999	0.0400000000009	10.01	0.38	2.13	1.51	0.58	AAA468.cd3.X7.Y9.tile.tissue.png	328	1	2000	328	26f01615a2d00a03da9d913b92f8f09e	0	0	0	0	0	0	0	0	0	0	0	0	0	/home/dhl_ec/bnelissen/Slides/CD3_manuscript/CD3_slides/AAA468.cd3/AAA468.cd3.run1	255	0.7	0.06	0.7	0.06	-9.4720954377	0.0	1.12762498869	1.168931
20632.0	2448216.0	6634.0	7040.0	2448216.0	4000000.0	125.0	1.0	0.97	1.43	1.11	0.0599999999995	6.52	0.37	0.78	0.11	8.51	0.3	2.13	1.49	0.54	AAA468.cd3.X8.Y0.tile.tissue.png	329	1	2000	329	649f667a3c39490b19fd76081f912d07	0	0	0	0	0	0	0	0	0	0	0	0	0	/home/dhl_ec/bnelissen/Slides/CD3_manuscript/CD3_slides/AAA468.cd3/AAA468.cd3.run1	255	0.7	0.06	0.7	0.06	-8.45951874615	-11.8790194504	0.449656521099	0.407726117188
153563.0	3999859.0	60628.0	8014.0	3999859.0	4000000.0	1316.0	1.0	1.26	1.59	1.14	0.04	6.96	0.36	0.72	0.0500000000002	11.24	0.39	2.13	1.48	0.589999999999	AAA468.cd3.X8.Y1.tile.tissue.png	330	1	2000	330	55e3a0d343ce0bbf77b22b234a9f3c65	0	0	0	0	0	0	0	0	0	0	0	0	0	/home/dhl_ec/bnelissen/Slides/CD3_manuscript/CD3_slides/AAA468.cd3/AAA468.cd3.run1	255	0.7	0.0622261314671	0.7	0.0622261314671	-8.48750976715	-10.7989074276	0.459283763788	0.257062516006
317220.0	4000000.0	146028.0	7996.0	4000000.0	4000000.0	3457.0	1.0	1.03	1.28	1.13	0.0500000000002	6.0	0.280000000001	0.72	0.04	11.95	0.43	2.14	1.49	0.62	AAA468.cd3.X8.Y10.tile.tissue.png	331	1	2000	331	4bd732fbe7aa7cf3c8b6d46eb5dfeb91	0	0	0	0	0	0	0	0	0	0	0	0	0	/home/dhl_ec/bnelissen/Slides/CD3_manuscript/CD3_slides/AAA468.cd3/AAA468.cd3.run1	255	0.7	0.118269003558	0.7	0.118269003558	-8.81901608756	-10.7117757073	0.263286054443	0.033730861784
270824.0	4000000.0	124344.0	7996.0	4000000.0	4000000.0	2955.0	1.0	1.14	1.56	1.15	0.04	6.01	0.28	0.71	0.0500000000002	11.4	0.42	2.13	1.49	0.589999999999	AAA468.cd3.X8.Y11.tile.tissue.png	332	1	2000	332	28bdd89673951f4e1da8b323f32d08a7	0	0	0	0	0	0	0	0	0	0	0	0	0	/home/dhl_ec/bnelissen/Slides/CD3_manuscript/CD3_slides/AAA468.cd3/AAA468.cd3.run1	255	0.7	0.113402550379	0.7	0.113402550379	-9.37723334339	-10.4802912579	0.283864003723	0.0382890850145
264341.0	4000000.0	120961.0	7996.0	4000000.0	4000000.0	2851.0	1.0	1.12	1.28	1.09	0.0500000000002	5.49	0.29	0.709999999999	0.0500000000002	11.51	0.41	2.14	1.49	0.58	AAA468.cd3.X8.Y12.tile.tissue.png	333	1	2000	333	1d3ea785beaad11258f9663a8d093305	0	0	0	0	0	0	0	0	0	0	0	0	0	/home/dhl_ec/bnelissen/Slides/CD3_manuscript/CD3_slides/AAA468.cd3/AAA468.cd3.run1	255	0.7	0.110498164549	0.7	0.110498164549	-9.82385179499	0.0	0.31391795636	0.0427623007812
219072.0	4000000.0	98389.0	7996.0	4000000.0	4000000.0	2283.0	1.0	1.34	1.26	1.09	0.04	7.55	0.28	0.719999999999	0.0500000000002	11.13	0.41	2.12	1.5	0.59	AAA468.cd3.X8.Y13.tile.tissue.png	334	1	2000	334	62de8b52e3d065e392cc68f0bb698f73	0	0	0	0	0	0	0	0	0	0	0	0	0	/home/dhl_ec/bnelissen/Slides/CD3_manuscript/CD3_slides/AAA468.cd3/AAA468.cd3.run1	255	0.7	0.105894827721	0.7	0.105894827721	-9.06472864592	0.0	0.237680891296	0.033773828125
31798.0	4000000.0	13728.0	7996.0	4000000.0	4000000.0	295.0	1.0	1.14	1.22	1.09	0.04	5.77	0.28	0.7	0.0500000000002	9.31	0.36	2.05	1.46	0.509999999999	AAA468.cd3.X8.Y14.tile.tissue.png	335	1	2000	335	1e35f70245653d6c1589f90ab2061fe4	0	0	0	0	0	0	0	0	0	0	0	0	0	/home/dhl_ec/bnelissen/Slides/CD3_manuscript/CD3_slides/AAA468.cd3/AAA468.cd3.run1	255	0.7	0.06	0.7	0.06	-9.28707039066	0.0	0.739654681282	0.708539375
0.0	4000000.0	0.0	7996.0	4000000.0	4000000.0	0.0	1.0	1.05	1.56	1.05	0.0500000000002	5.39	0.280000000001	0.679999999999	0.0500000000002	8.66	0.28	2.11	1.48	0.500000000001	AAA468.cd3.X8.Y15.tile.tissue.png	336	1	2000	336	02d608349ab2e5f3013f048f6a5f5fb0	0	0	0	0	0	0	0	0	0	0	0	0	0	/home/dhl_ec/bnelissen/Slides/CD3_manuscript/CD3_slides/AAA468.cd3/AAA468.cd3.run1	255	0.7	0.06	0.7	0.06	-9.61615201318	0.0	0.0454079301857	0.0315222109375
0.0	574357.0	0.0	4594.0	574357.0	646000.0	0.0	1.0	0.690000000001	1.5	0.190000000001	0.0	1.79	0.0599999999995	0.110000000001	0.0100000000002	1.15	0.0499999999993	0.34	0.23	0.0699999999997	AAA468.cd3.X8.Y16.tile.tissue.png	337	1	2000	337	3d2a060354ec8bd28064265948659f22	0	0	0	0	0	0	0	0	0	0	0	0	0	/home/dhl_ec/bnelissen/Slides/CD3_manuscript/CD3_slides/AAA468.cd3/AAA468.cd3.run1	255	0.7	0.06	0.7	0.06	0.0	-10.6956464186	0.0145939557192	0.804641880472
182899.0	3997008.0	88912.0	8158.0	3997008.0	4000000.0	2218.0	1.0	2.4	1.91	1.13	0.0399999999991	6.03	0.35	0.709999999999	0.0499999999993	10.91	0.4	2.13	1.48	0.540000000001	AAA468.cd3.X8.Y2.tile.tissue.png	338	1	2000	338	7d5a91a2e754936c92fc24e2d33f6f82	0	0	0	0	0	0	0	0	0	0	0	0	0	/home/dhl_ec/bnelissen/Slides/CD3_manuscript/CD3_slides/AAA468.cd3/AAA468.cd3.run1	255	0.7	0.107810485773	0.7	0.107810485773	-8.38124516627	-10.5747989096	0.314960688007	0.0292391849316
283332.0	3998475.0	132332.0	8113.0	3998475.0	4000000.0	3086.0	1.0	2.13	1.29	1.15	0.0499999999993	6.06	0.35	0.719999999999	0.0599999999995	11.59	0.43	2.13	1.49	0.6	AAA468.cd3.X8.Y3.tile.tissue.png	339	1	2000	339	896ee66fa6e1b50c8d0c2ac7f7ed35ad	0	0	0	0	0	0	0	0	0	0	0	0	0	/home/dhl_ec/bnelissen/Slides/CD3_manuscript/CD3_slides/AAA468.cd3/AAA468.cd3.run1	255	0.7	0.112951423794	0.7	0.112951423794	-8.30478472982	-10.695221477	0.281436859815	0.0482298431827
151376.0	3952618.0	72870.0	8724.0	3952618.0	4000000.0	1683.0	2.0	1.9	1.76	1.12	0.0499999999993	6.92	0.359999999999	0.719999999999	0.0499999999993	11.18	0.389999999999	2.07	1.44	0.58	AAA468.cd3.X8.Y4.tile.tissue.png	340	1	2000	340	adf369de359e215357a97171ec801e5d	0	0	0	0	0	0	0	0	0	0	0	0	0	/home/dhl_ec/bnelissen/Slides/CD3_manuscript/CD3_slides/AAA468.cd3/AAA468.cd3.run1	255	0.7	0.1153256836	0.7	0.1153256836	-7.69382774439	-11.1984121323	0.189651516675	0.0487696730042
128451.0	4000000.0	46593.0	7996.0	4000000.0	4000000.0	874.0	1.0	1.01	2.31	1.08	0.0399999999991	6.06	0.289999999999	0.68	0.0499999999993	11.54	0.390000000001	2.12	1.5	0.529999999999	AAA468.cd3.X8.Y5.tile.tissue.png	341	1	2000	341	30929739b4715ea2cc399a3a9f1811ae	0	0	0	0	0	0	0	0	0	0	0	0	0	/home/dhl_ec/bnelissen/Slides/CD3_manuscript/CD3_slides/AAA468.cd3/AAA468.cd3.run1	255	0.7	0.06	0.7	0.06	-9.36206743947	0.0	0.640430102295	1.088540625
0.0	4000000.0	0.0	7996.0	4000000.0	4000000.0	0.0	1.0	1.64	1.32	1.09	0.0499999999993	5.46	0.280000000001	0.690000000001	0.0400000000009	8.61	0.279999999999	2.06	1.42	0.549999999999	AAA468.cd3.X8.Y6.tile.tissue.png	342	1	2000	342	310a0ea6a9663e8af984913d0ae7c676	0	0	0	0	0	0	0	0	0	0	0	0	0	/home/dhl_ec/bnelissen/Slides/CD3_manuscript/CD3_slides/AAA468.cd3/AAA468.cd3.run1	255	0.7	0.06	0.7	0.06	-7.61106641779	0.0	0.025765787628	0.0291153261719
0.0	4000000.0	0.0	7996.0	4000000.0	4000000.0	0.0	1.0	1.78	1.95	1.03	0.0499999999993	5.44	0.27	0.68	0.0399999999991	8.49	0.280000000001	2.06	1.46	0.49	AAA468.cd3.X8.Y7.tile.tissue.png	343	1	2000	343	b7dd46d9dcbb150565a1cab14df5a6f0	0	0	0	0	0	0	0	0	0	0	0	0	0	/home/dhl_ec/bnelissen/Slides/CD3_manuscript/CD3_slides/AAA468.cd3/AAA468.cd3.run1	255	0.7	0.06	0.7	0.06	-8.17783211072	0.0	0.018464748869	0.00934936816406
1078.0	4000000.0	601.0	7996.0	4000000.0	4000000.0	15.0	1.0	0.960000000001	2.21	1.06	0.0499999999993	5.57	0.280000000001	0.700000000001	0.0499999999993	9.01	0.349999999999	2.07	1.43	0.529999999999	AAA468.cd3.X8.Y8.tile.tissue.png	344	1	2000	344	28da4d439977d54c22f8d8b959974719	0	0	0	0	0	0	0	0	0	0	0	0	0	/home/dhl_ec/bnelissen/Slides/CD3_manuscript/CD3_slides/AAA468.cd3/AAA468.cd3.run1	255	0.7	0.06	0.7	0.06	-8.33991618441	0.0	0.100142209279	0.08748653125
162718.0	3860311.0	79718.0	8313.0	3860311.0	4000000.0	1986.0	2.0	2.43	1.31	1.06	0.0400000000009	6.59	0.360000000001	0.689999999999	0.0599999999995	10.74	0.389999999999	2.11	1.45	0.549999999999	AAA468.cd3.X8.Y9.tile.tissue.png	345	1	2000	345	dc932af027e10743d220e73b027fd81e	0	0	0	0	0	0	0	0	0	0	0	0	0	/home/dhl_ec/bnelissen/Slides/CD3_manuscript/CD3_slides/AAA468.cd3/AAA468.cd3.run1	255	0.7	0.0895262035195	0.7	0.0895262035195	-8.09552553037	-10.9329882959	0.381970623332	0.044543575119
115066.0	3049187.0	40932.0	12784.0	3049187.0	4000000.0	784.0	2.0	1.57	1.87	1.08	0.0499999999993	14.39	0.360000000001	0.719999999999	0.0900000000001	10.31	0.33	2.08	1.45	0.499999999998	AAA468.cd3.X9.Y0.tile.tissue.png	346	1	2000	346	4c4935b38283a958882812b040a36ff2	0	0	0	0	0	0	0	0	0	0	0	0	0	/home/dhl_ec/bnelissen/Slides/CD3_manuscript/CD3_slides/AAA468.cd3/AAA468.cd3.run1	255	0.7	0.0664698841923	0.7	0.0664698841923	-8.5605240939	-11.6326801637	1.05211334961	2.112492625
126444.0	3999663.0	58131.0	8020.0	3999663.0	4000000.0	1410.0	1.0	2.23	1.98	1.08	0.0399999999991	6.11	0.35	0.700000000001	0.0599999999995	10.79	0.379999999999	2.07	1.44	0.91	AAA468.cd3.X9.Y1.tile.tissue.png	347	1	2000	347	fd9f8066e82ad8de68e443115e7cbaec	0	0	0	0	0	0	0	0	0	0	0	0	0	/home/dhl_ec/bnelissen/Slides/CD3_manuscript/CD3_slides/AAA468.cd3/AAA468.cd3.run1	255	0.7	0.0990272129668	0.7	0.0990272129668	-8.41078681984	-10.9642708474	0.279968606886	0.0683902995178
259151.0	4000000.0	122518.0	7996.0	4000000.0	4000000.0	2857.0	1.0	2.25	1.28	1.06	0.0499999999993	5.9	0.27	0.690000000001	0.0500000000011	11.38	0.41	2.06	1.43	0.57	AAA468.cd3.X9.Y10.tile.tissue.png	348	1	2000	348	d137b688456c9ed96daec83321d172c9	0	0	0	0	0	0	0	0	0	0	0	0	0	/home/dhl_ec/bnelissen/Slides/CD3_manuscript/CD3_slides/AAA468.cd3/AAA468.cd3.run1	255	0.7	0.117427043536	0.7	0.117427043536	-8.85089957645	-11.2690549034	0.264157873413	0.0374123136421
250628.0	4000000.0	116307.0	7996.0	4000000.0	4000000.0	2729.0	1.0	1.77	1.21	1.05	0.0499999999993	5.43	0.280000000001	0.690000000001	0.0400000000009	11.2	0.4	2.04	1.44	0.570000000002	AAA468.cd3.X9.Y11.tile.tissue.png	349	1	2000	349	63d593d91be597d2b4ef626f862f1991	0	0	0	0	0	0	0	0	0	0	0	0	0	/home/dhl_ec/bnelissen/Slides/CD3_manuscript/CD3_slides/AAA468.cd3/AAA468.cd3.run1	255	0.7	0.112940117184	0.7	0.112940117184	-9.36792123672	0.0	0.313457064697	0.0395491328125
314803.0	4000000.0	142024.0	7996.0	4000000.0	4000000.0	3362.0	1.0	2.22	1.92	1.07	0.0400000000009	5.44	0.280000000001	0.690000000001	0.0400000000009	11.57	0.41	2.05	1.43	0.549999999999	AAA468.cd3.X9.Y12.tile.tissue.png	350	1	2000	350	12f826e889182c0afcef903250e83104	0	0	0	0	0	0	0	0	0	0	0	0	0	/home/dhl_ec/bnelissen/Slides/CD3_manuscript/CD3_slides/AAA468.cd3/AAA468.cd3.run1	255	0.7	0.112169962161	0.7	0.112169962161	-10.3258078398	0.0	0.279532435181	0.0405626757813
90436.0	4000000.0	43354.0	7996.0	4000000.0	4000000.0	981.0	1.0	1.14	2.45	1.06	0.0400000000009	5.66	0.279999999999	0.699999999999	0.0399999999991	10.24	0.370000000001	2.05	1.45	1.06	AAA468.cd3.X9.Y13.tile.tissue.png	351	1	2000	351	6bcdd48d4f9b386181cac2f044c465e8	0	0	0	0	0	0	0	0	0	0	0	0	0	/home/dhl_ec/bnelissen/Slides/CD3_manuscript/CD3_slides/AAA468.cd3/AAA468.cd3.run1	255	0.7	0.108512516035	0.7	0.108512516035	-8.55774835536	0.0	0.152655583725	0.0308286269531
15005.0	4000000.0	5726.0	7996.0	4000000.0	4000000.0	108.0	1.0	1.34	1.68	1.07	0.0499999999993	5.65	0.280000000001	0.679999999998	0.0400000000009	9.36	0.360000000001	2.1	1.48	0.640000000001	AAA468.cd3.X9.Y14.tile.tissue.png	352	1	2000	352	e80846af667f55e148a1980e0fda6a92	0	0	0	0	0	0	0	0	0	0	0	0	0	/home/dhl_ec/bnelissen/Slides/CD3_manuscript/CD3_slides/AAA468.cd3/AAA468.cd3.run1	255	0.7	0.06	0.7	0.06	-9.43135167202	0.0	0.530366162842	0.5620164375
0.0	4000000.0	0.0	7996.0	4000000.0	4000000.0	0.0	1.0	2.45	1.26	1.11	0.0499999999993	5.58	0.279999999999	0.699999999999	0.0499999999993	8.79	0.279999999999	2.12	1.48	0.98	AAA468.cd3.X9.Y15.tile.tissue.png	353	1	2000	353	f2188bff045dda5b87d24ce59a4830cf	0	0	0	0	0	0	0	0	0	0	0	0	0	/home/dhl_ec/bnelissen/Slides/CD3_manuscript/CD3_slides/AAA468.cd3/AAA468.cd3.run1	255	0.7	0.06	0.7	0.06	-6.55472539404	0.0	0.0385420180366	0.0225701210937
0.0	573599.0	0.0	4584.0	573599.0	646000.0	0.0	1.0	0.66	0.940000000001	0.199999999999	0.0	2.24	0.0599999999995	0.109999999999	0.0100000000002	1.16	0.0399999999991	0.34	0.23	0.0699999999997	AAA468.cd3.X9.Y16.tile.tissue.png	354	1	2000	354	838fd3b5528d5dc11f1f3b28132a385c	0	0	0	0	0	0	0	0	0	0	0	0	0	/home/dhl_ec/bnelissen/Slides/CD3_manuscript/CD3_slides/AAA468.cd3/AAA468.cd3.run1	255	0.7	0.06	0.7	0.06	0.0	-10.4985290068	0.0580590572639	0.531666123712
189772.0	4000000.0	85145.0	7996.0	4000000.0	4000000.0	2032.0	1.0	1.72	1.51	1.13	0.0399999999991	6.71	0.290000000001	0.709999999999	0.0499999999993	10.61	0.41	2.08	1.49	0.6	AAA468.cd3.X9.Y2.tile.tissue.png	355	1	2000	355	ce05fc77e4cceff869c8263f4bbf93f0	0	0	0	0	0	0	0	0	0	0	0	0	0	/home/dhl_ec/bnelissen/Slides/CD3_manuscript/CD3_slides/AAA468.cd3/AAA468.cd3.run1	255	0.7	0.104338765315	0.7	0.104338765315	-9.18681404336	0.0	0.272396207092	0.0420418398437
183814.0	4000000.0	89842.0	7996.0	4000000.0	4000000.0	2090.0	1.0	2.13	1.25	1.13	0.0400000000009	5.85	0.289999999999	0.710000000001	0.0400000000009	11.01	0.42	2.14	1.47	1.04	AAA468.cd3.X9.Y3.tile.tissue.png	356	1	2000	356	c9f78f9f8bb31ebf81077f1f403924a6	0	0	0	0	0	0	0	0	0	0	0	0	0	/home/dhl_ec/bnelissen/Slides/CD3_manuscript/CD3_slides/AAA468.cd3/AAA468.cd3.run1	255	0.7	0.112585540163	0.7	0.112585540163	-9.37697222033	-10.2457901116	0.217834763611	0.0306978856358
102446.0	4000000.0	45379.0	7996.0	4000000.0	4000000.0	951.0	1.0	1.6	1.24	1.11	0.0499999999993	5.61	0.289999999999	0.700000000001	0.0499999999993	10.78	0.389999999999	2.09	1.48	1.07	AAA468.cd3.X9.Y4.tile.tissue.png	357	1	2000	357	c01f45dc710075dd3cdc8d36cee95cc4	0	0	0	0	0	0	0	0	0	0	0	0	0	/home/dhl_ec/bnelissen/Slides/CD3_manuscript/CD3_slides/AAA468.cd3/AAA468.cd3.run1	255	0.7	0.06	0.7	0.06	-9.11423851599	0.0	0.973091638916	1.06080025
3423.0	4000000.0	1003.0	7996.0	4000000.0	4000000.0	17.0	1.0	1.51	1.16	1.09	0.0499999999993	5.78	0.279999999999	0.700000000001	0.0499999999993	9.28	0.359999999999	2.13	1.47	0.539999999999	AAA468.cd3.X9.Y5.tile.tissue.png	358	1	2000	358	a96976b6a3b3a74032374a4b6caaba00	0	0	0	0	0	0	0	0	0	0	0	0	0	/home/dhl_ec/bnelissen/Slides/CD3_manuscript/CD3_slides/AAA468.cd3/AAA468.cd3.run1	255	0.7	0.06	0.7	0.06	-9.26491303635	0.0	0.0521659747543	0.111629765625
0.0	4000000.0	0.0	7996.0	4000000.0	4000000.0	0.0	1.0	1.59	1.71	1.13	0.0400000000009	5.48	0.289999999999	0.690000000001	0.0399999999991	8.89	0.289999999999	2.12	1.48	1.09	AAA468.cd3.X9.Y6.tile.tissue.png	359	1	2000	359	3f755a001ce49d43ba14bf395b318b55	0	0	0	0	0	0	0	0	0	0	0	0	0	/home/dhl_ec/bnelissen/Slides/CD3_manuscript/CD3_slides/AAA468.cd3/AAA468.cd3.run1	255	0.7	0.06	0.7	0.06	-6.30798244066	0.0	0.018288292143	0.0181184257812
0.0	4000000.0	0.0	7996.0	4000000.0	4000000.0	0.0	1.0	2.13	1.15	1.13	0.0399999999991	5.54	0.290000000001	0.700000000001	0.0400000000009	7.94	0.280000000001	2.12	1.48	0.5	AAA468.cd3.X9.Y7.tile.tissue.png	360	1	2000	360	fdecd4ad47fa98479f9852fe1f4adc4c	0	0	0	0	0	0	0	0	0	0	0	0	0	/home/dhl_ec/bnelissen/Slides/CD3_manuscript/CD3_slides/AAA468.cd3/AAA468.cd3.run1	255	0.7	0.06	0.7	0.06	0.0	0.0	0.02962278125	0.0170311757812
13246.0	4000000.0	6475.0	7996.0	4000000.0	4000000.0	147.0	1.0	2.14	1.52	1.11	0.0499999999993	5.76	0.280000000001	0.700000000001	0.0400000000009	9.12	0.349999999999	2.09	1.48	0.49	AAA468.cd3.X9.Y8.tile.tissue.png	361	1	2000	361	0e776203566efa999588ee789aef5530	0	0	0	0	0	0	0	0	0	0	0	0	0	/home/dhl_ec/bnelissen/Slides/CD3_manuscript/CD3_slides/AAA468.cd3/AAA468.cd3.run1	255	0.7	0.06	0.7	0.06	-8.11148883645	0.0	0.59949439579	0.613007875
122350.0	4000000.0	60400.0	7996.0	4000000.0	4000000.0	1520.0	1.0	1.95	1.25	1.1	0.0499999999993	5.55	0.280000000001	0.709999999999	0.0500000000011	10.5	0.389999999999	2.09	1.47	1.14	AAA468.cd3.X9.Y9.tile.tissue.png	362	1	2000	362	b0bf35af1773109c0415011b45e9c600	0	0	0	0	0	0	0	0	0	0	0	0	0	/home/dhl_ec/bnelissen/Slides/CD3_manuscript/CD3_slides/AAA468.cd3/AAA468.cd3.run1	255	0.7	0.106021702308	0.7	0.106021702308	-8.71342881149	0.0	0.359431341629	0.0375260976563
[truncated: 2 more columns]
