# Supplementary material for: SlideToolkit: An Assistive Toolset for the Histological Quantification of Whole Slide Images
Source: PLoS One. 2014 Nov 5;9(11):e110289. doi: 10.1371/journal.pone.0110289 (PMC4220929; doi:10.1371/journal.pone.0110289)
Supplement: RawData S1 — ICC and BlandAltman plot - measurements and r-script.zip. Measurements of Run1 and Run2, including the code for the calculation of the intraclass correlation coefficient (ICC) and the code for the Bland and Altman plot. (ZIP) [file pone.0110289.s003.zip › cellprofiler.measurements/run1.836726ae9699f2380495fefafa51075a.DefaultOUT_Image.csv]

AreaOccupied_AreaOccupied_DAB_Nuclei	AreaOccupied_AreaOccupied_Tissue	AreaOccupied_Perimeter_DAB_Nuclei	AreaOccupied_Perimeter_Tissue	AreaOccupied_TotalArea_DAB_Nuclei	AreaOccupied_TotalArea_Tissue	Count_DAB_Nuclei	Count_Tissue	ExecutionTime_01LoadImages	ExecutionTime_02ColorToGray	ExecutionTime_03Smooth	ExecutionTime_04ImageMath	ExecutionTime_05IdentifyPrimaryObjects	ExecutionTime_06MeasureImageAreaOccupied	ExecutionTime_07UnmixColors	ExecutionTime_08MaskImage	ExecutionTime_09IdentifyPrimaryObjects	ExecutionTime_10MeasureImageAreaOccupied	ExecutionTime_11OverlayOutlines	ExecutionTime_12OverlayOutlines	ExecutionTime_13SaveImages	FileName_Original	Group_Index	Group_Number	Height_Original	ImageNumber	MD5Digest_Original	ModuleError_01LoadImages	ModuleError_02ColorToGray	ModuleError_03Smooth	ModuleError_04ImageMath	ModuleError_05IdentifyPrimaryObjects	ModuleError_06MeasureImageAreaOccupied	ModuleError_07UnmixColors	ModuleError_08MaskImage	ModuleError_09IdentifyPrimaryObjects	ModuleError_10MeasureImageAreaOccupied	ModuleError_11OverlayOutlines	ModuleError_12OverlayOutlines	ModuleError_13SaveImages	PathName_Original	Scaling_Original	Threshold_FinalThreshold_DAB_Nuclei	Threshold_FinalThreshold_Tissue	Threshold_OrigThreshold_DAB_Nuclei	Threshold_OrigThreshold_Tissue	Threshold_SumOfEntropies_DAB_Nuclei	Threshold_SumOfEntropies_Tissue	Threshold_WeightedVariance_DAB_Nuclei	Threshold_WeightedVariance_Tissue
275.0	482330.0	121.0	10968.0	482330.0	4000000.0	3.0	5.0	2.43	2.08	1.13	0.05	6.41	0.36	0.87	0.19	6.68	0.21	2.08	1.44	1.18	AAA361.CD3.X0.Y10.tile.tissue.png	1	1	2000	1	fc1b79657cf5e6e882501f06e0b86906	0	0	0	0	0	0	0	0	0	0	0	0	0	/home/dhl_ec/bnelissen/Slides/CD3_manuscript/CD3_slides/AAA361.CD3/AAA361.CD3.run1	255	0.7	0.06	0.7	0.06	-9.49410895868	-11.5411995603	2.52999795489	0.819702207031
128.0	605644.0	76.0	5661.0	605644.0	4000000.0	2.0	2.0	1.71	1.03	1.05	0.05	6.19	0.34	0.86	0.18	6.7	0.22	2.45	1.44	0.75	AAA361.CD3.X0.Y11.tile.tissue.png	2	1	2000	2	67b5c88499df75a806cd0c1384b44ab7	0	0	0	0	0	0	0	0	0	0	0	0	0	/home/dhl_ec/bnelissen/Slides/CD3_manuscript/CD3_slides/AAA361.CD3/AAA361.CD3.run1	255	0.7	0.06	0.7	0.06	-9.48820693157	-11.0273651657	2.54989717257	0.453241525391
0.0	541848.0	0.0	5845.0	541848.0	4000000.0	0.0	1.0	2.05	0.91	1.17	0.06	8.11	0.38	0.95	0.2	7.03	0.16	2.27	1.54	0.46	AAA361.CD3.X0.Y12.tile.tissue.png	3	1	2000	3	2309340f79c0e28d1a4c004b6354e146	0	0	0	0	0	0	0	0	0	0	0	0	0	/home/dhl_ec/bnelissen/Slides/CD3_manuscript/CD3_slides/AAA361.CD3/AAA361.CD3.run1	255	0.7	0.06	0.7	0.06	-9.59055037796	-10.8890457247	2.64907180805	0.437983748047
298.0	172243.0	150.0	4689.0	172243.0	4000000.0	4.0	4.0	1.08	1.58	1.09	0.06	7.02	0.35	0.96	0.2	6.27	0.21	2.05	1.8	0.38	AAA361.CD3.X0.Y13.tile.tissue.png	4	1	2000	4	b7e6bd368b3302e6ae319f3929cd0d53	0	0	0	0	0	0	0	0	0	0	0	0	0	/home/dhl_ec/bnelissen/Slides/CD3_manuscript/CD3_slides/AAA361.CD3/AAA361.CD3.run1	255	0.7	0.06	0.7	0.06	-9.59266884197	-11.440540487	2.89508677607	0.475421998047
0.0	116963.0	0.0	2770.0	116963.0	4000000.0	0.0	2.0	1.78	0.89	1.14	0.08	6.28	0.35	0.9	0.21	6.24	0.13	2.02	1.44	0.38	AAA361.CD3.X0.Y14.tile.tissue.png	5	1	2000	5	17af437a7b703d038a9faec5898857bd	0	0	0	0	0	0	0	0	0	0	0	0	0	/home/dhl_ec/bnelissen/Slides/CD3_manuscript/CD3_slides/AAA361.CD3/AAA361.CD3.run1	255	0.7	0.06	0.7	0.06	-8.85539064791	-11.7811259636	3.95735621266	0.431807330811
0.0	252642.0	0.0	4210.0	252642.0	3272000.0	0.0	1.0	0.88	0.78	0.88	0.05	5.19	0.31	0.76	0.16	5.09	0.13	1.77	1.26	0.33	AAA361.CD3.X0.Y20.tile.tissue.png	6	1	2000	6	73ee149f842f193c678bbb377fe40ec6	0	0	0	0	0	0	0	0	0	0	0	0	0	/home/dhl_ec/bnelissen/Slides/CD3_manuscript/CD3_slides/AAA361.CD3/AAA361.CD3.run1	255	0.7	0.06	0.7	0.06	0.0	-11.3501852769	5.78428962722	0.242161498128
0.0	285581.0	0.0	4954.0	285581.0	4000000.0	0.0	3.0	1.9	1.04	1.09	0.08	6.45	0.37	0.96	0.2	6.74	0.16	2.2	1.55	0.42	AAA361.CD3.X0.Y9.tile.tissue.png	7	1	2000	7	f43b2bd48a4ee4cb4b3ff72eeaa01973	0	0	0	0	0	0	0	0	0	0	0	0	0	/home/dhl_ec/bnelissen/Slides/CD3_manuscript/CD3_slides/AAA361.CD3/AAA361.CD3.run1	255	0.7	0.06	0.7	0.06	-9.1533176472	-11.6908168797	4.35792195487	0.476677563477
243.0	3568649.0	127.0	26039.0	3568649.0	4000000.0	3.0	12.0	1.69	1.17	1.18	0.05	7.06	0.37	0.77	0.08	8.82	0.33	2.13	1.43	0.5	AAA361.CD3.X1.Y10.tile.tissue.png	8	1	2000	8	ef537665ab988535d38abb4094e77e9a	0	0	0	0	0	0	0	0	0	0	0	0	0	/home/dhl_ec/bnelissen/Slides/CD3_manuscript/CD3_slides/AAA361.CD3/AAA361.CD3.run1	255	0.7	0.06	0.7	0.06	-9.726307997	-11.1624182307	2.22698096003	0.4416849375
0.0	3996257.0	0.0	8450.0	3996257.0	4000000.0	0.0	1.0	2.01	1.03	1.08	0.05	6.2	0.38	0.8	0.06	9.66	0.3	2.23	1.55	0.46	AAA361.CD3.X1.Y11.tile.tissue.png	9	1	2000	9	9edcf970f3d00bc4c84eb21098ccf735	0	0	0	0	0	0	0	0	0	0	0	0	0	/home/dhl_ec/bnelissen/Slides/CD3_manuscript/CD3_slides/AAA361.CD3/AAA361.CD3.run1	255	0.7	0.06	0.7	0.06	-8.40489892408	-10.6107272506	0.915791101392	0.0573512786255
186.0	3997121.0	103.0	8364.0	3997121.0	4000000.0	3.0	1.0	0.88	1.02	1.13	0.04	5.97	0.35	0.74	0.05	8.96	0.35	2.05	1.46	0.51	AAA361.CD3.X1.Y12.tile.tissue.png	10	1	2000	10	1327ef17947d440997c21ce631e4b289	0	0	0	0	0	0	0	0	0	0	0	0	0	/home/dhl_ec/bnelissen/Slides/CD3_manuscript/CD3_slides/AAA361.CD3/AAA361.CD3.run1	255	0.7	0.06	0.7	0.06	-9.07137042157	-11.3541276342	1.06766674982	0.0780952190704
1599.0	3408761.0	794.0	28082.0	3408761.0	4000000.0	20.0	19.0	1.62	1.12	1.07	0.04	6.17	0.37	0.76	0.08	8.71	0.32	2.18	1.55	0.48	AAA361.CD3.X1.Y13.tile.tissue.png	11	1	2000	11	56b1ce99c05c9ace143176d503c8eb82	0	0	0	0	0	0	0	0	0	0	0	0	0	/home/dhl_ec/bnelissen/Slides/CD3_manuscript/CD3_slides/AAA361.CD3/AAA361.CD3.run1	255	0.7	0.06	0.7	0.06	-9.32084063913	-11.7848040362	2.21806988176	0.824127414063
0.0	1466559.0	0.0	20814.0	1466559.0	4000000.0	0.0	10.0	1.09	1.72	1.21	0.06	7.7	0.4	0.9	0.16	7.7	0.2	2.27	1.55	0.47	AAA361.CD3.X1.Y14.tile.tissue.png	12	1	2000	12	95fed198aba7bc66545ecd0267685c3e	0	0	0	0	0	0	0	0	0	0	0	0	0	/home/dhl_ec/bnelissen/Slides/CD3_manuscript/CD3_slides/AAA361.CD3/AAA361.CD3.run1	255	0.7	0.06	0.7	0.06	-8.95722563483	-11.5308698816	2.45529072208	1.49255274805
0.0	255876.0	0.0	4264.0	255876.0	3272000.0	0.0	1.0	0.66	2.14	0.94	0.05	5.17	0.29	0.74	0.16	4.62	0.11	1.65	1.2	0.28	AAA361.CD3.X1.Y20.tile.tissue.png	13	1	2000	13	a6f23527f1a94f8b86e25d7285d10f3c	0	0	0	0	0	0	0	0	0	0	0	0	0	/home/dhl_ec/bnelissen/Slides/CD3_manuscript/CD3_slides/AAA361.CD3/AAA361.CD3.run1	255	0.7	0.06	0.7	0.06	0.0	-11.297839169	5.70026057543	0.239525455092
143.0	1125906.0	51.0	36647.0	1125906.0	4000000.0	1.0	29.0	2.52	1.03	1.1	0.05	6.95	0.36	0.82	0.16	7.01	0.24	2.14	1.44	0.39	AAA361.CD3.X1.Y9.tile.tissue.png	14	1	2000	14	5f54ebffc087d9ae5013cc1eb21bddd2	0	0	0	0	0	0	0	0	0	0	0	0	0	/home/dhl_ec/bnelissen/Slides/CD3_manuscript/CD3_slides/AAA361.CD3/AAA361.CD3.run1	255	0.7	0.06	0.7	0.06	-9.7322284446	-12.1032064729	4.28629953678	2.77988994141
235.0	1554370.0	94.0	6816.0	1554370.0	4000000.0	2.0	1.0	2.43	0.99	1.13	0.05	6.79	0.35	0.83	0.14	7.17	0.25	2.03	1.43	0.39	AAA361.CD3.X10.Y18.tile.tissue.png	15	1	2000	15	e6e0853575d9e1931c0ad55814584521	0	0	0	0	0	0	0	0	0	0	0	0	0	/home/dhl_ec/bnelissen/Slides/CD3_manuscript/CD3_slides/AAA361.CD3/AAA361.CD3.run1	255	0.7	0.06	0.7	0.06	-9.17826713394	-11.6591020948	2.13904113736	0.415976699219
56.0	1067488.0	30.0	5813.0	1067488.0	4000000.0	1.0	1.0	2.09	1.05	1.08	0.05	6.55	0.35	0.86	0.16	6.93	0.24	2.0	1.43	0.36	AAA361.CD3.X10.Y19.tile.tissue.png	16	1	2000	16	769413a2a3877db4329304d74b71f5f0	0	0	0	0	0	0	0	0	0	0	0	0	0	/home/dhl_ec/bnelissen/Slides/CD3_manuscript/CD3_slides/AAA361.CD3/AAA361.CD3.run1	255	0.7	0.06	0.7	0.06	-9.02721047783	-11.3008653253	2.12659012976	0.239068216797
0.0	254205.0	0.0	4256.0	254205.0	3272000.0	0.0	1.0	1.71	0.78	0.89	0.04	5.35	0.28	0.74	0.18	4.59	0.11	1.65	1.21	0.3	AAA361.CD3.X10.Y20.tile.tissue.png	17	1	2000	17	838de0f5d8b7d8302ea952e4b23e4162	0	0	0	0	0	0	0	0	0	0	0	0	0	/home/dhl_ec/bnelissen/Slides/CD3_manuscript/CD3_slides/AAA361.CD3/AAA361.CD3.run1	255	0.7	0.06	0.7	0.06	0.0	-11.4239611754	5.39127328337	0.234555339338
0.0	767682.0	0.0	9610.0	767682.0	4000000.0	0.0	3.0	1.08	1.64	1.09	0.06	6.19	0.38	0.91	0.18	6.3	0.15	2.1	1.44	0.5	AAA361.CD3.X11.Y17.tile.tissue.png	18	1	2000	18	0a95646d09e98260145f7365e0b9feb7	0	0	0	0	0	0	0	0	0	0	0	0	0	/home/dhl_ec/bnelissen/Slides/CD3_manuscript/CD3_slides/AAA361.CD3/AAA361.CD3.run1	255	0.7	0.06	0.7	0.06	-7.52935914146	-11.4294097033	1.067698298	1.04745327344
0.0	2255467.0	0.0	13284.0	2255467.0	4000000.0	0.0	2.0	0.79	0.98	1.1	0.06	6.17	0.36	0.79	0.12	7.46	0.21	2.11	1.45	0.53	AAA361.CD3.X11.Y18.tile.tissue.png	19	1	2000	19	0b7dc8ec15f3f2d4586b3a4fd0653ae4	0	0	0	0	0	0	0	0	0	0	0	0	0	/home/dhl_ec/bnelissen/Slides/CD3_manuscript/CD3_slides/AAA361.CD3/AAA361.CD3.run1	255	0.7	0.06	0.7	0.06	-9.06235414904	-11.8326614914	2.03297234183	1.21733276172
0.0	296181.0	0.0	3417.0	296181.0	4000000.0	0.0	3.0	0.74	1.19	1.05	0.06	6.66	0.34	0.88	0.19	6.03	0.14	1.97	1.44	0.49	AAA361.CD3.X11.Y19.tile.tissue.png	20	1	2000	20	5f3956275a0e3cd1a0208b71ea1787f8	0	0	0	0	0	0	0	0	0	0	0	0	0	/home/dhl_ec/bnelissen/Slides/CD3_manuscript/CD3_slides/AAA361.CD3/AAA361.CD3.run1	255	0.7	0.06	0.7	0.06	-8.33553024249	-11.376713449	1.94403292	0.494220966309
0.0	250260.0	0.0	4266.0	250260.0	3272000.0	0.0	1.0	0.61	0.86	0.9	0.04	5.26	0.31	0.8	0.17	5.17	0.12	1.69	1.23	0.3	AAA361.CD3.X11.Y20.tile.tissue.png	21	1	2000	21	c97d7c843f9cd147fb6e3f0d4cbfd0ad	0	0	0	0	0	0	0	0	0	0	0	0	0	/home/dhl_ec/bnelissen/Slides/CD3_manuscript/CD3_slides/AAA361.CD3/AAA361.CD3.run1	255	0.7	0.06	0.7	0.06	0.0	-11.6607366807	4.56662121394	0.244883433298
232.0	886459.0	111.0	8431.0	886459.0	4000000.0	2.0	4.0	0.8	0.98	1.12	0.06	6.84	0.38	0.86	0.19	7.46	0.24	2.16	1.44	0.5	AAA361.CD3.X12.Y12.tile.tissue.png	22	1	2000	22	c4d5a1d32b1547f40024e9eb03c6c446	0	0	0	0	0	0	0	0	0	0	0	0	0	/home/dhl_ec/bnelissen/Slides/CD3_manuscript/CD3_slides/AAA361.CD3/AAA361.CD3.run1	255	0.7	0.06	0.7	0.06	-8.15806635409	-11.2086897609	0.79651033582	0.929584981445
0.0	2105182.0	0.0	8919.0	2105182.0	4000000.0	0.0	2.0	0.81	0.99	1.06	0.05	6.26	0.36	0.82	0.13	7.26	0.21	2.42	1.45	0.55	AAA361.CD3.X12.Y13.tile.tissue.png	23	1	2000	23	546154b1655a1ff0ab084211bfbe2df7	0	0	0	0	0	0	0	0	0	0	0	0	0	/home/dhl_ec/bnelissen/Slides/CD3_manuscript/CD3_slides/AAA361.CD3/AAA361.CD3.run1	255	0.7	0.06	0.7	0.06	-8.17674820268	-11.2817710916	2.05062701578	0.847458210937
0.0	2813129.0	0.0	10754.0	2813129.0	4000000.0	0.0	5.0	1.03	1.28	1.09	0.04	6.72	0.36	0.77	0.1	7.74	0.23	2.14	1.44	0.59	AAA361.CD3.X12.Y14.tile.tissue.png	24	1	2000	24	c38f019b9b57b65e95ffb4e8eb385b2b	0	0	0	0	0	0	0	0	0	0	0	0	0	/home/dhl_ec/bnelissen/Slides/CD3_manuscript/CD3_slides/AAA361.CD3/AAA361.CD3.run1	255	0.7	0.06	0.7	0.06	-8.07664420467	-11.6015796986	2.0649040697	1.09300241797
0.0	3293939.0	0.0	9265.0	3293939.0	4000000.0	0.0	1.0	1.38	0.97	1.06	0.0599999999999	6.35	0.39	0.83	0.1	9.25	0.27	2.25	1.55	0.64	AAA361.CD3.X12.Y15.tile.tissue.png	25	1	2000	25	11456e24c88493317901a005bb3d47f8	0	0	0	0	0	0	0	0	0	0	0	0	0	/home/dhl_ec/bnelissen/Slides/CD3_manuscript/CD3_slides/AAA361.CD3/AAA361.CD3.run1	255	0.7	0.06	0.7	0.06	-8.34873287555	-11.6308235676	1.65384379924	0.739908699219
0.0	3431481.0	0.0	10224.0	3431481.0	4000000.0	0.0	1.0	1.03	1.65	1.16	0.0700000000001	7.4	0.38	0.8	0.11	8.47	0.25	2.09	1.44	0.57	AAA361.CD3.X12.Y16.tile.tissue.png	26	1	2000	26	85ec6f36b5878623f3f5d7c81900840b	0	0	0	0	0	0	0	0	0	0	0	0	0	/home/dhl_ec/bnelissen/Slides/CD3_manuscript/CD3_slides/AAA361.CD3/AAA361.CD3.run1	255	0.7	0.06	0.7	0.06	-7.64260792483	-11.6121441486	1.77198679577	0.897491917969
51.0	3424499.0	30.0	17316.0	3424499.0	4000000.0	1.0	2.0	1.07	1.19	1.24	0.0699999999999	9.09	0.35	0.73	0.08	8.64	0.34	2.14	1.44	0.58	AAA361.CD3.X12.Y17.tile.tissue.png	27	1	2000	27	0bd2a89f833d048e682a613837e79b5a	0	0	0	0	0	0	0	0	0	0	0	0	0	/home/dhl_ec/bnelissen/Slides/CD3_manuscript/CD3_slides/AAA361.CD3/AAA361.CD3.run1	255	0.7	0.06	0.7	0.06	-8.81186184366	-11.5357519817	1.35692911088	0.583135015625
120.0	2356643.0	48.0	11347.0	2356643.0	4000000.0	1.0	3.0	0.93	1.15	1.18	0.0600000000001	7.12	0.39	0.85	0.13	8.75	0.32	2.21	1.48	0.62	AAA361.CD3.X12.Y18.tile.tissue.png	28	1	2000	28	7d7731a3a917df440a8fc2da9bd73f04	0	0	0	0	0	0	0	0	0	0	0	0	0	/home/dhl_ec/bnelissen/Slides/CD3_manuscript/CD3_slides/AAA361.CD3/AAA361.CD3.run1	255	0.7	0.06	0.7	0.06	-8.93263008042	-11.6576385995	2.27752828592	1.47282175781
0.0	8546.0	0.0	587.0	8546.0	4000000.0	0.0	2.0	0.8	1.17	1.19	0.05	6.36	0.35	0.88	0.2	5.41	0.13	1.95	1.48	0.5	AAA361.CD3.X12.Y19.tile.tissue.png	29	1	2000	29	c05d0e3465fc89c95dbff63e4d9cad93	0	0	0	0	0	0	0	0	0	0	0	0	0	/home/dhl_ec/bnelissen/Slides/CD3_manuscript/CD3_slides/AAA361.CD3/AAA361.CD3.run1	255	0.7	0.06	0.7	0.06	0.0	-11.7659860935	1.34407544465	0.558821627167
0.0	249835.0	0.0	4264.0	249835.0	3272000.0	0.0	1.0	0.79	0.75	1.06	0.0500000000001	5.52	0.28	0.73	0.15	4.56	0.11	1.62	1.17	0.48	AAA361.CD3.X12.Y20.tile.tissue.png	30	1	2000	30	f238d83e1c1a7ad5de971177650d08ef	0	0	0	0	0	0	0	0	0	0	0	0	0	/home/dhl_ec/bnelissen/Slides/CD3_manuscript/CD3_slides/AAA361.CD3/AAA361.CD3.run1	255	0.7	0.06	0.7	0.06	0.0	-11.4680909826	4.58548391939	0.301355955837
0.0	1777261.0	0.0	12008.0	1777261.0	4000000.0	0.0	2.0	0.84	1.5	1.12	0.0500000000001	6.81	0.39	0.87	0.15	7.93	0.21	2.25	1.56	0.69	AAA361.CD3.X13.Y12.tile.tissue.png	31	1	2000	31	df0870630433378edfdb05dbd079cd60	0	0	0	0	0	0	0	0	0	0	0	0	0	/home/dhl_ec/bnelissen/Slides/CD3_manuscript/CD3_slides/AAA361.CD3/AAA361.CD3.run1	255	0.7	0.06	0.7	0.06	-8.52322014557	-11.382637493	1.00108977258	1.55907732617
0.0	3760647.0	0.0	14567.0	3760647.0	4000000.0	0.0	4.0	1.65	1.34	1.19	0.0500000000001	6.98	0.36	0.74	0.0700000000001	8.46	0.26	2.11	1.43	0.61	AAA361.CD3.X13.Y13.tile.tissue.png	32	1	2000	32	6c094dbe8b00d7ecac99017878f0fdd3	0	0	0	0	0	0	0	0	0	0	0	0	0	/home/dhl_ec/bnelissen/Slides/CD3_manuscript/CD3_slides/AAA361.CD3/AAA361.CD3.run1	255	0.7	0.06	0.7	0.06	-8.70582802555	-10.6769184116	0.73556987935	0.727349492187
60.0	3417321.0	38.0	19092.0	3417321.0	4000000.0	1.0	3.0	2.09	1.14	1.11	0.04	9.64	0.36	0.75	0.0799999999999	8.5	0.32	2.13	1.44	0.54	AAA361.CD3.X13.Y14.tile.tissue.png	33	1	2000	33	e16bdb6e53c8dd36dbd01c163d97335c	0	0	0	0	0	0	0	0	0	0	0	0	0	/home/dhl_ec/bnelissen/Slides/CD3_manuscript/CD3_slides/AAA361.CD3/AAA361.CD3.run1	255	0.7	0.06	0.7	0.06	-9.05858902322	-11.5813299365	1.26912757005	0.836001539062
196.0	3665939.0	85.0	22183.0	3665939.0	4000000.0	2.0	13.0	1.15	1.74	1.07	0.04	6.28	0.35	0.81	0.0700000000001	8.81	0.33	2.13	1.44	0.76	AAA361.CD3.X13.Y15.tile.tissue.png	34	1	2000	34	29a46870695290e11f502d36344daf44	0	0	0	0	0	0	0	0	0	0	0	0	0	/home/dhl_ec/bnelissen/Slides/CD3_manuscript/CD3_slides/AAA361.CD3/AAA361.CD3.run1	255	0.7	0.06	0.7	0.06	-9.07863362691	-9.5556907497	1.26542092478	0.192215777344
520.0	3233174.0	152.0	26373.0	3233174.0	4000000.0	3.0	10.0	1.01	1.18	1.07	0.05	8.33	0.41	0.81	0.0899999999999	9.51	0.32	2.17	1.45	0.55	AAA361.CD3.X13.Y16.tile.tissue.png	35	1	2000	35	adc104bdb5f9061af66468943a9c06c1	0	0	0	0	0	0	0	0	0	0	0	0	0	/home/dhl_ec/bnelissen/Slides/CD3_manuscript/CD3_slides/AAA361.CD3/AAA361.CD3.run1	255	0.7	0.06	0.7	0.06	-8.94869055832	-10.5538267388	0.907675896635	1.01580845313
91.0	1099904.0	40.0	22736.0	1099904.0	4000000.0	1.0	10.0	0.9	1.27	1.06	0.0700000000001	6.47	0.35	0.83	0.16	7.01	0.24	2.13	1.42	0.5	AAA361.CD3.X13.Y17.tile.tissue.png	36	1	2000	36	54d488d4307e1dc20bd02291e56f50be	0	0	0	0	0	0	0	0	0	0	0	0	0	/home/dhl_ec/bnelissen/Slides/CD3_manuscript/CD3_slides/AAA361.CD3/AAA361.CD3.run1	255	0.7	0.06	0.7	0.06	-8.45730916695	-11.4692619164	1.26218994978	4.18380130176
0.0	250138.0	0.0	4254.0	250138.0	3272000.0	0.0	1.0	0.74	0.78	0.89	0.0500000000001	5.09	0.29	0.73	0.16	4.5	0.11	1.66	1.18	0.39	AAA361.CD3.X13.Y20.tile.tissue.png	37	1	2000	37	a5d6f90741286b25b15910af697c72ba	0	0	0	0	0	0	0	0	0	0	0	0	0	/home/dhl_ec/bnelissen/Slides/CD3_manuscript/CD3_slides/AAA361.CD3/AAA361.CD3.run1	255	0.7	0.06	0.7	0.06	0.0	-11.2981338352	4.69315287961	0.326158194768
0.0	575108.0	0.0	10589.0	575108.0	4000000.0	0.0	3.0	1.23	1.75	1.08	0.05	6.3	0.36	0.88	0.18	7.05	0.17	2.22	1.55	1.35	AAA361.CD3.X14.Y13.tile.tissue.png	38	1	2000	38	b8b3d8a9157517de0cd4d3b420b58a67	0	0	0	0	0	0	0	0	0	0	0	0	0	/home/dhl_ec/bnelissen/Slides/CD3_manuscript/CD3_slides/AAA361.CD3/AAA361.CD3.run1	255	0.7	0.06	0.7	0.06	-8.75447352858	-11.1294957679	1.42057228449	1.63989349658
53.0	895167.0	30.0	29820.0	895167.0	4000000.0	1.0	25.0	2.48	1.84	1.07	0.0600000000001	7.14	0.35	0.81	0.18	7.66	0.25	2.33	1.74	0.53	AAA361.CD3.X14.Y14.tile.tissue.png	39	1	2000	39	f9ae73159c7d1fb2dc5d48d3c3c64c16	0	0	0	0	0	0	0	0	0	0	0	0	0	/home/dhl_ec/bnelissen/Slides/CD3_manuscript/CD3_slides/AAA361.CD3/AAA361.CD3.run1	255	0.7	0.06	0.7	0.06	-8.92299218449	-11.2694051923	1.28642547851	4.05332204785
156.0	326914.0	74.0	15978.0	326914.0	4000000.0	2.0	17.0	1.24	1.34	1.12	0.05	7.27	0.41	0.92	0.21	7.28	0.23	2.36	1.55	0.54	AAA361.CD3.X14.Y15.tile.tissue.png	40	1	2000	40	19158e2fd67b71a964129998529ff588	0	0	0	0	0	0	0	0	0	0	0	0	0	/home/dhl_ec/bnelissen/Slides/CD3_manuscript/CD3_slides/AAA361.CD3/AAA361.CD3.run1	255	0.7	0.06	0.7	0.06	-9.14449185395	-11.1350721948	1.41561120586	3.35141193042
0.0	29615.0	0.0	2115.0	29615.0	4000000.0	0.0	1.0	0.81	0.88	1.17	0.0599999999999	7.16	0.39	0.97	0.22	6.17	0.13	2.08	1.48	0.59	AAA361.CD3.X14.Y16.tile.tissue.png	41	1	2000	41	dec9164cf853802b088d8f7f0ac13c71	0	0	0	0	0	0	0	0	0	0	0	0	0	/home/dhl_ec/bnelissen/Slides/CD3_manuscript/CD3_slides/AAA361.CD3/AAA361.CD3.run1	255	0.7	0.06	0.7	0.06	0.0	-10.9952336114	1.52456367128	0.336200386993
0.0	250132.0	0.0	4252.0	250132.0	3272000.0	0.0	1.0	0.72	1.33	0.94	0.04	5.14	0.29	0.73	0.16	4.59	0.12	1.69	1.21	0.47	AAA361.CD3.X14.Y20.tile.tissue.png	42	1	2000	42	8cf39f1fd68f33b3863ddd7dd69c9922	0	0	0	0	0	0	0	0	0	0	0	0	0	/home/dhl_ec/bnelissen/Slides/CD3_manuscript/CD3_slides/AAA361.CD3/AAA361.CD3.run1	255	0.7	0.06	0.7	0.06	0.0	-11.3510255194	4.62794894296	0.298253697328
0.0	145129.0	0.0	2574.0	145129.0	1943568.0	0.0	1.0	0.48	0.5	0.54	0.03	3.16	0.18	0.42	0.1	2.63	0.0600000000001	0.95	0.7	0.18	AAA361.CD3.X15.Y20.tile.tissue.png	43	1	1188	43	1d8ed99a1f6937679a776cbf67bdf191	0	0	0	0	0	0	0	0	0	0	0	0	0	/home/dhl_ec/bnelissen/Slides/CD3_manuscript/CD3_slides/AAA361.CD3/AAA361.CD3.run1	255	0.7	0.06	0.7	0.06	0.0	-11.4769599911	4.75917502704	0.290258705252
1245.0	2837330.0	422.0	40990.0	2837330.0	4000000.0	9.0	10.0	1.18	1.55	1.05	0.0500000000001	12.7	0.37	0.76	0.0899999999999	8.27	0.3	2.17	1.58	0.62	AAA361.CD3.X2.Y10.tile.tissue.png	44	1	2000	44	795cd431addc718d79e472895ec2a3f7	0	0	0	0	0	0	0	0	0	0	0	0	0	/home/dhl_ec/bnelissen/Slides/CD3_manuscript/CD3_slides/AAA361.CD3/AAA361.CD3.run1	255	0.7	0.06	0.7	0.06	-9.53661293571	-11.6896390833	2.24566004884	0.998950171875
173.0	3038996.0	84.0	18182.0	3038996.0	4000000.0	2.0	4.0	1.09	1.29	1.17	0.0500000000002	11.08	0.38	0.81	0.1	9.04	0.34	2.23	1.52	0.57	AAA361.CD3.X2.Y11.tile.tissue.png	45	1	2000	45	6a894eae7768359f16db44605d801d00	0	0	0	0	0	0	0	0	0	0	0	0	0	/home/dhl_ec/bnelissen/Slides/CD3_manuscript/CD3_slides/AAA361.CD3/AAA361.CD3.run1	255	0.7	0.06	0.7	0.06	-9.46857254195	-11.818372538	2.2906051556	1.23083452344
78.0	2818803.0	40.0	17391.0	2818803.0	4000000.0	1.0	6.0	1.0	1.26	1.12	0.0599999999999	7.02	0.38	0.84	0.12	8.81	0.33	2.21	1.51	0.58	AAA361.CD3.X2.Y12.tile.tissue.png	46	1	2000	46	21bcd964593a3918ac1cb2c390ca6b7b	0	0	0	0	0	0	0	0	0	0	0	0	0	/home/dhl_ec/bnelissen/Slides/CD3_manuscript/CD3_slides/AAA361.CD3/AAA361.CD3.run1	255	0.7	0.06	0.7	0.06	-8.94314490293	-11.5989563786	1.15438146118	1.342899375
0.0	2287243.0	0.0	22651.0	2287243.0	4000000.0	0.0	7.0	1.0	1.31	1.1	0.0500000000002	6.9	0.37	0.86	0.13	8.02	0.22	2.22	1.49	0.6	AAA361.CD3.X2.Y13.tile.tissue.png	47	1	2000	47	24daebe082286f876c233dfed14574ba	0	0	0	0	0	0	0	0	0	0	0	0	0	/home/dhl_ec/bnelissen/Slides/CD3_manuscript/CD3_slides/AAA361.CD3/AAA361.CD3.run1	255	0.7	0.06	0.7	0.06	-8.83338832114	-11.9853550012	1.33546653051	1.90750292578
0.0	535190.0	0.0	10598.0	535190.0	4000000.0	0.0	3.0	0.91	1.22	1.11	0.0600000000002	7.01	0.35	0.84	0.18	5.67	0.15	2.13	1.45	0.82	AAA361.CD3.X2.Y14.tile.tissue.png	48	1	2000	48	f0fe6a0ac144b38a7926f64b491e30e7	0	0	0	0	0	0	0	0	0	0	0	0	0	/home/dhl_ec/bnelissen/Slides/CD3_manuscript/CD3_slides/AAA361.CD3/AAA361.CD3.run1	255	0.7	0.06	0.7	0.06	0.0	-11.1984157823	1.33226961453	1.11932268652
0.0	10161.0	0.0	679.0	10161.0	4000000.0	0.0	1.0	1.41	1.36	1.13	0.05	6.09	0.36	0.87	0.2	5.44	0.13	1.99	1.43	0.9	AAA361.CD3.X2.Y15.tile.tissue.png	49	1	2000	49	742f7aafd4875616f1faf2ab9c036a1a	0	0	0	0	0	0	0	0	0	0	0	0	0	/home/dhl_ec/bnelissen/Slides/CD3_manuscript/CD3_slides/AAA361.CD3/AAA361.CD3.run1	255	0.7	0.06	0.7	0.06	0.0	-11.1579892324	2.89585063293	1.12805677368
0.0	257951.0	0.0	4278.0	257951.0	3272000.0	0.0	1.0	1.97	1.01	0.99	0.04	5.19	0.29	0.72	0.16	5.1	0.12	1.62	1.18	0.99	AAA361.CD3.X2.Y20.tile.tissue.png	50	1	2000	50	4d64ae9958554524047a76a3c3975c69	0	0	0	0	0	0	0	0	0	0	0	0	0	/home/dhl_ec/bnelissen/Slides/CD3_manuscript/CD3_slides/AAA361.CD3/AAA361.CD3.run1	255	0.7	0.06	0.7	0.06	-7.69317163775	-11.5626295697	5.0698031397	0.154276682362
129.0	977462.0	48.0	13274.0	977462.0	4000000.0	1.0	4.0	1.47	1.06	1.05	0.0700000000002	7.64	0.35	0.83	0.17	6.96	0.23	2.1	1.45	0.5	AAA361.CD3.X2.Y8.tile.tissue.png	51	1	2000	51	410042599b5ab3ed0fde7bcdde7974f5	0	0	0	0	0	0	0	0	0	0	0	0	0	/home/dhl_ec/bnelissen/Slides/CD3_manuscript/CD3_slides/AAA361.CD3/AAA361.CD3.run1	255	0.7	0.06	0.7	0.06	-9.89828324428	-11.9511004663	4.45995215116	1.90776280859
313.0	2949090.0	134.0	51473.0	2949090.0	4000000.0	2.0	28.0	2.11	2.02	1.08	0.05	6.24	0.49	0.79	0.11	9.19	0.32	2.4	1.54	0.66	AAA361.CD3.X2.Y9.tile.tissue.png	52	1	2000	52	9ce355314c003cf5132f7bb3c57947c2	0	0	0	0	0	0	0	0	0	0	0	0	0	/home/dhl_ec/bnelissen/Slides/CD3_manuscript/CD3_slides/AAA361.CD3/AAA361.CD3.run1	255	0.7	0.06	0.7	0.06	-9.1524475629	-10.4388061297	1.44841758509	0.783786988281
0.0	3993368.0	0.0	8367.0	3993368.0	4000000.0	0.0	1.0	2.04	1.3	1.16	0.05	6.85	0.38	0.8	0.0599999999999	9.71	0.3	2.24	1.55	0.56	AAA361.CD3.X3.Y10.tile.tissue.png	53	1	2000	53	8ff5770db3022c269903e241d28608e3	0	0	0	0	0	0	0	0	0	0	0	0	0	/home/dhl_ec/bnelissen/Slides/CD3_manuscript/CD3_slides/AAA361.CD3/AAA361.CD3.run1	255	0.7	0.06	0.7	0.06	-9.20864649826	-11.3212435525	1.61253174065	0.0737484296875
68.0	3999379.0	34.0	8056.0	3999379.0	4000000.0	1.0	1.0	1.24	1.61	1.4	0.05	6.07	0.35	0.75	0.0599999999999	9.11	0.34	2.05	1.43	0.85	AAA361.CD3.X3.Y11.tile.tissue.png	54	1	2000	54	80a7f002be32020582583a696e97cf93	0	0	0	0	0	0	0	0	0	0	0	0	0	/home/dhl_ec/bnelissen/Slides/CD3_manuscript/CD3_slides/AAA361.CD3/AAA361.CD3.run1	255	0.7	0.06	0.7	0.06	-8.72823516773	-11.1569645974	1.48201620124	0.0634297151794
63.0	4000000.0	32.0	7996.0	4000000.0	4000000.0	1.0	1.0	1.92	1.25	1.09	0.05	6.2	0.28	0.74	0.04	9.06	0.42	2.14	1.44	1.16	AAA361.CD3.X3.Y12.tile.tissue.png	55	1	2000	55	65157a854e697397d04c7ecdbdfc039f	0	0	0	0	0	0	0	0	0	0	0	0	0	/home/dhl_ec/bnelissen/Slides/CD3_manuscript/CD3_slides/AAA361.CD3/AAA361.CD3.run1	255	0.7	0.06	0.7	0.06	-8.37289692603	-11.1413771863	0.798470657687	0.0656349811597
0.0	3997543.0	0.0	8231.0	3997543.0	4000000.0	0.0	1.0	1.86	1.15	1.07	0.05	5.93	0.36	0.74	0.0500000000002	9.0	0.28	2.14	1.49	0.56	AAA361.CD3.X3.Y13.tile.tissue.png	56	1	2000	56	f401aae28407e5041d3654c024774470	0	0	0	0	0	0	0	0	0	0	0	0	0	/home/dhl_ec/bnelissen/Slides/CD3_manuscript/CD3_slides/AAA361.CD3/AAA361.CD3.run1	255	0.7	0.06	0.7	0.06	-6.10104121537	-11.2768497522	0.374306950031	0.0171490242615
0.0	3994219.0	0.0	8186.0	3994219.0	4000000.0	0.0	1.0	1.81	1.21	1.14	0.05	6.28	0.36	0.76	0.0599999999999	8.97	0.28	2.09	1.46	0.58	AAA361.CD3.X3.Y14.tile.tissue.png	57	1	2000	57	d5c95f671c4740c25cfa03009291bea7	0	0	0	0	0	0	0	0	0	0	0	0	0	/home/dhl_ec/bnelissen/Slides/CD3_manuscript/CD3_slides/AAA361.CD3/AAA361.CD3.run1	255	0.7	0.06	0.7	0.06	-6.48055938091	-10.7540924088	0.240640591794	0.0223634718018
78.0	3696990.0	34.0	8768.0	3696990.0	4000000.0	1.0	1.0	1.72	1.13	1.05	0.04	6.93	0.38	0.81	0.0799999999999	9.7	0.37	2.26	1.55	0.56	AAA361.CD3.X3.Y15.tile.tissue.png	58	1	2000	58	d2653f92ca1d14407ca9dfc0baca0fac	0	0	0	0	0	0	0	0	0	0	0	0	0	/home/dhl_ec/bnelissen/Slides/CD3_manuscript/CD3_slides/AAA361.CD3/AAA361.CD3.run1	255	0.7	0.06	0.7	0.06	-7.31980763143	-11.0158927477	0.550544661202	0.274921074219
0.0	2980191.0	0.0	8017.0	2980191.0	4000000.0	0.0	1.0	1.26	1.17	1.1	0.05	7.27	0.38	0.84	0.0999999999999	8.83	0.26	2.26	1.55	0.55	AAA361.CD3.X3.Y16.tile.tissue.png	59	1	2000	59	99e0875822448a895a73f65c911c29e2	0	0	0	0	0	0	0	0	0	0	0	0	0	/home/dhl_ec/bnelissen/Slides/CD3_manuscript/CD3_slides/AAA361.CD3/AAA361.CD3.run1	255	0.7	0.06	0.7	0.06	-8.49180224805	-10.9616623227	1.16817434276	0.556835580078
0.0	1081653.0	0.0	9692.0	1081653.0	4000000.0	0.0	2.0	0.88	1.02	1.13	0.0599999999999	6.25	0.36	0.83	0.16	6.62	0.16	2.1	1.51	0.56	AAA361.CD3.X3.Y17.tile.tissue.png	60	1	2000	60	4edae433cbcc441d311df803686295a9	0	0	0	0	0	0	0	0	0	0	0	0	0	/home/dhl_ec/bnelissen/Slides/CD3_manuscript/CD3_slides/AAA361.CD3/AAA361.CD3.run1	255	0.7	0.06	0.7	0.06	-7.78277466691	-11.124469447	1.63725365841	0.969104889648
0.0	0.0	0.0	0.0	0.0	4000000.0	0.0	0.0	0.84	0.84	1.11	0.05	5.34	0.28	0.91	0.22	4.55	0.12	1.89	1.44	0.49	AAA361.CD3.X3.Y2.tile.tissue.png	61	1	2000	61	a8253399de8dd9c43fae955fb43dc678	0	0	0	0	0	0	0	0	0	0	0	0	0	/home/dhl_ec/bnelissen/Slides/CD3_manuscript/CD3_slides/AAA361.CD3/AAA361.CD3.run1	255	1.0	0.06	1.0	0.06	0.0	0.0	0.0	2.8011965
0.0	255553.0	0.0	4268.0	255553.0	3272000.0	0.0	1.0	0.79	0.77	0.88	0.05	5.25	0.29	0.73	0.15	4.61	0.12	1.66	1.19	0.4	AAA361.CD3.X3.Y20.tile.tissue.png	62	1	2000	62	2e2f019b879bbc19a8c5176fb6990927	0	0	0	0	0	0	0	0	0	0	0	0	0	/home/dhl_ec/bnelissen/Slides/CD3_manuscript/CD3_slides/AAA361.CD3/AAA361.CD3.run1	255	0.7	0.06	0.7	0.06	0.0	-11.3888797232	5.63605201269	0.239123889727
0.0	0.0	0.0	0.0	0.0	4000000.0	0.0	0.0	0.93	0.89	1.09	0.0599999999999	5.12	0.29	0.9	0.21	4.47	0.12	1.96	1.46	0.52	AAA361.CD3.X3.Y3.tile.tissue.png	63	1	2000	63	8fca8c166f4a6851253b7abb5bf2b211	0	0	0	0	0	0	0	0	0	0	0	0	0	/home/dhl_ec/bnelissen/Slides/CD3_manuscript/CD3_slides/AAA361.CD3/AAA361.CD3.run1	255	1.0	0.06	1.0	0.06	0.0	0.0	0.0	5.8589335
53.0	339156.0	34.0	6793.0	339156.0	4000000.0	1.0	1.0	0.8	0.89	1.09	0.0500000000002	7.49	0.38	0.93	0.21	7.23	0.23	2.21	1.57	0.48	AAA361.CD3.X3.Y4.tile.tissue.png	64	1	2000	64	237686a1b21fba04edf189ddec75e075	0	0	0	0	0	0	0	0	0	0	0	0	0	/home/dhl_ec/bnelissen/Slides/CD3_manuscript/CD3_slides/AAA361.CD3/AAA361.CD3.run1	255	0.7	0.06	0.7	0.06	-9.16760805732	-11.6146864231	3.76784616729	1.16018837451
62.0	912142.0	31.0	12897.0	912142.0	4000000.0	1.0	6.0	0.93	1.03	1.21	0.0599999999999	7.12	0.38	0.92	0.18	7.63	0.34	2.25	1.59	0.57	AAA361.CD3.X3.Y5.tile.tissue.png	65	1	2000	65	cd4af50f699d7b9c03f9bae773cfc4b3	0	0	0	0	0	0	0	0	0	0	0	0	0	/home/dhl_ec/bnelissen/Slides/CD3_manuscript/CD3_slides/AAA361.CD3/AAA361.CD3.run1	255	0.7	0.06	0.7	0.06	-9.39665025008	-11.5795857882	2.77257672319	1.60047039844
258.0	466068.0	102.0	10339.0	466068.0	4000000.0	2.0	3.0	0.82	0.91	1.07	0.0599999999999	7.0	0.35	0.85	0.19	6.59	0.33	2.1	1.43	0.49	AAA361.CD3.X3.Y6.tile.tissue.png	66	1	2000	66	5f9de1aeb2b625a5c99bab8131a3f751	0	0	0	0	0	0	0	0	0	0	0	0	0	/home/dhl_ec/bnelissen/Slides/CD3_manuscript/CD3_slides/AAA361.CD3/AAA361.CD3.run1	255	0.7	0.06	0.7	0.06	-8.89429673517	-11.5423245292	2.0502087276	1.31808750781
74.0	1967122.0	36.0	13008.0	1967122.0	4000000.0	1.0	1.0	1.41	1.19	1.09	0.0599999999999	6.69	0.36	0.8	0.13	7.55	0.27	2.14	1.44	1.29	AAA361.CD3.X3.Y7.tile.tissue.png	67	1	2000	67	3f3bc52c4966a68b8acb6bd441989532	0	0	0	0	0	0	0	0	0	0	0	0	0	/home/dhl_ec/bnelissen/Slides/CD3_manuscript/CD3_slides/AAA361.CD3/AAA361.CD3.run1	255	0.7	0.06	0.7	0.06	-8.58578164338	-11.6418038024	1.77715843094	1.15269100391
124.0	3646115.0	66.0	9364.0	3646115.0	4000000.0	2.0	1.0	1.79	1.21	1.15	0.05	7.65	0.38	0.82	0.0700000000002	9.72	0.35	2.25	1.53	1.12	AAA361.CD3.X3.Y8.tile.tissue.png	68	1	2000	68	2e2c992ef58a8779a2cb0b527fb9df78	0	0	0	0	0	0	0	0	0	0	0	0	0	/home/dhl_ec/bnelissen/Slides/CD3_manuscript/CD3_slides/AAA361.CD3/AAA361.CD3.run1	255	0.7	0.06	0.7	0.06	-8.91198413671	-11.6075417261	2.81413474529	0.69513109375
54.0	3898579.0	31.0	10038.0	3898579.0	4000000.0	1.0	2.0	1.66	1.32	1.16	0.0700000000002	6.77	0.37	0.78	0.0600000000002	9.62	0.37	2.16	1.48	1.14	AAA361.CD3.X3.Y9.tile.tissue.png	69	1	2000	69	d25592b5f98dc6281914915e664c954e	0	0	0	0	0	0	0	0	0	0	0	0	0	/home/dhl_ec/bnelissen/Slides/CD3_manuscript/CD3_slides/AAA361.CD3/AAA361.CD3.run1	255	0.7	0.06	0.7	0.06	-9.07410348002	-11.4821361699	1.75279114522	0.241186953125
255.0	591887.0	108.0	5786.0	591887.0	4000000.0	2.0	3.0	2.22	1.03	1.14	0.0599999999999	7.89	0.37	0.89	0.19	7.15	0.23	2.04	1.43	1.1	AAA361.CD3.X4.Y0.tile.tissue.png	70	1	2000	70	e97c7be43670e7890890674ae3def066	0	0	0	0	0	0	0	0	0	0	0	0	0	/home/dhl_ec/bnelissen/Slides/CD3_manuscript/CD3_slides/AAA361.CD3/AAA361.CD3.run1	255	0.7	0.06	0.7	0.06	-8.09500700858	-10.9547503647	0.724422734193	0.919221258301
108.0	2670911.0	61.0	10092.0	2670911.0	4000000.0	2.0	1.0	1.43	1.19	1.34	0.0699999999999	6.38	0.34	0.76	0.1	8.09	0.3	2.16	1.46	0.53	AAA361.CD3.X4.Y1.tile.tissue.png	71	1	2000	71	f3fae11d5090e2526001aa15397585f6	0	0	0	0	0	0	0	0	0	0	0	0	0	/home/dhl_ec/bnelissen/Slides/CD3_manuscript/CD3_slides/AAA361.CD3/AAA361.CD3.run1	255	0.7	0.06	0.7	0.06	-8.40509524967	-11.2820818286	1.26725274178	0.511289449219
210.0	3996031.0	94.0	8498.0	3996031.0	4000000.0	2.0	1.0	1.59	1.47	1.12	0.04	5.94	0.36	0.76	0.05	9.24	0.37	2.08	1.44	0.56	AAA361.CD3.X4.Y10.tile.tissue.png	72	1	2000	72	d5c9dbceac9891390f4c9a6ed4f68caa	0	0	0	0	0	0	0	0	0	0	0	0	0	/home/dhl_ec/bnelissen/Slides/CD3_manuscript/CD3_slides/AAA361.CD3/AAA361.CD3.run1	255	0.7	0.06	0.7	0.06	-9.51080249023	-11.4026263734	2.63823502626	0.0578996849365
0.0	3998811.0	0.0	8158.0	3998811.0	4000000.0	0.0	1.0	1.28	1.48	1.08	0.05	5.98	0.35	0.76	0.0500000000002	8.85	0.28	2.1	1.43	0.72	AAA361.CD3.X4.Y11.tile.tissue.png	73	1	2000	73	6cd78993aaf587f189212aad6ce6dff1	0	0	0	0	0	0	0	0	0	0	0	0	0	/home/dhl_ec/bnelissen/Slides/CD3_manuscript/CD3_slides/AAA361.CD3/AAA361.CD3.run1	255	0.7	0.06	0.7	0.06	-7.86131244337	-11.2359939563	3.07473721593	0.077310555481
119.0	3999813.0	51.0	8024.0	3999813.0	4000000.0	1.0	1.0	1.6	1.03	1.13	0.04	5.98	0.35	0.76	0.0500000000002	9.31	0.36	2.13	1.49	0.9	AAA361.CD3.X4.Y12.tile.tissue.png	74	1	2000	74	42b170629a5d7e5fb20a4ac53cc0e9e5	0	0	0	0	0	0	0	0	0	0	0	0	0	/home/dhl_ec/bnelissen/Slides/CD3_manuscript/CD3_slides/AAA361.CD3/AAA361.CD3.run1	255	0.7	0.06	0.7	0.06	-9.67977140691	-11.2034860853	2.50808462505	0.0425688728638
0.0	4000000.0	0.0	7996.0	4000000.0	4000000.0	0.0	1.0	1.17	1.55	1.14	0.05	6.01	0.28	0.76	0.05	8.06	0.28	2.13	1.48	0.55	AAA361.CD3.X4.Y13.tile.tissue.png	75	1	2000	75	07c4e0f8c06e8dbd14fa3494e7632a73	0	0	0	0	0	0	0	0	0	0	0	0	0	/home/dhl_ec/bnelissen/Slides/CD3_manuscript/CD3_slides/AAA361.CD3/AAA361.CD3.run1	255	0.7	0.06	0.7	0.06	0.0	-11.5361553814	1.830293	0.0267533964233
0.0	4000000.0	0.0	7996.0	4000000.0	4000000.0	0.0	1.0	0.96	1.13	1.13	0.04	6.0	0.28	0.76	0.05	9.02	0.28	2.12	1.48	0.59	AAA361.CD3.X4.Y14.tile.tissue.png	76	1	2000	76	304499f0fea01ed2fed2380f05c86711	0	0	0	0	0	0	0	0	0	0	0	0	0	/home/dhl_ec/bnelissen/Slides/CD3_manuscript/CD3_slides/AAA361.CD3/AAA361.CD3.run1	255	0.7	0.06	0.7	0.06	-9.14337222046	-10.8000048528	1.31661339568	0.0235195485229
0.0	3999814.0	0.0	8024.0	3999814.0	4000000.0	0.0	1.0	1.09	1.22	1.08	0.05	6.09	0.35	0.76	0.0599999999999	8.91	0.28	2.13	1.5	0.61	AAA361.CD3.X4.Y15.tile.tissue.png	77	1	2000	77	568ecc17a254992aa200b0210bcc2177	0	0	0	0	0	0	0	0	0	0	0	0	0	/home/dhl_ec/bnelissen/Slides/CD3_manuscript/CD3_slides/AAA361.CD3/AAA361.CD3.run1	255	0.7	0.06	0.7	0.06	-6.91279940553	-10.9274913919	0.632100709872	0.0251960386353
315.0	3999605.0	114.0	8042.0	3999605.0	4000000.0	2.0	1.0	0.92	1.13	1.11	0.05	6.13	0.36	0.75	0.0599999999999	9.28	0.36	2.12	1.46	0.54	AAA361.CD3.X4.Y16.tile.tissue.png	78	1	2000	78	dd8ef3079b14fe90cbfc332e1ee0bbbf	0	0	0	0	0	0	0	0	0	0	0	0	0	/home/dhl_ec/bnelissen/Slides/CD3_manuscript/CD3_slides/AAA361.CD3/AAA361.CD3.run1	255	0.7	0.06	0.7	0.06	-8.24176971007	-11.4370715599	0.214763548587	0.0336263030915
0.0	3506813.0	0.0	11118.0	3506813.0	4000000.0	0.0	5.0	0.99	1.22	1.13	0.05	6.53	0.36	0.77	0.0699999999999	8.54	0.26	2.15	1.48	0.57	AAA361.CD3.X4.Y17.tile.tissue.png	79	1	2000	79	27b833f090d1201d366bbcc88f4d5de0	0	0	0	0	0	0	0	0	0	0	0	0	0	/home/dhl_ec/bnelissen/Slides/CD3_manuscript/CD3_slides/AAA361.CD3/AAA361.CD3.run1	255	0.7	0.06	0.7	0.06	-7.92306138606	-11.2781175099	0.317632638006	0.361788734375
0.0	870339.0	0.0	8004.0	870339.0	4000000.0	0.0	3.0	0.86	1.33	1.11	0.05	6.4	0.36	0.87	0.17	6.49	0.17	2.07	1.45	0.52	AAA361.CD3.X4.Y18.tile.tissue.png	80	1	2000	80	8b23db4f97baefbd5a4c70e4c11f9c5b	0	0	0	0	0	0	0	0	0	0	0	0	0	/home/dhl_ec/bnelissen/Slides/CD3_manuscript/CD3_slides/AAA361.CD3/AAA361.CD3.run1	255	0.7	0.06	0.7	0.06	-7.73416752306	-10.7814371344	0.759267258966	0.744612041504
1199.0	2797151.0	479.0	8337.0	2797151.0	4000000.0	12.0	2.0	2.11	1.16	1.08	0.04	6.4	0.35	0.75	0.0999999999999	8.12	0.3	2.09	1.43	0.87	AAA361.CD3.X4.Y2.tile.tissue.png	81	1	2000	81	42dbca96e92be0ef7153068ea2e3d9e1	0	0	0	0	0	0	0	0	0	0	0	0	0	/home/dhl_ec/bnelissen/Slides/CD3_manuscript/CD3_slides/AAA361.CD3/AAA361.CD3.run1	255	0.7	0.06	0.7	0.06	-9.09476687272	-11.0897249285	1.56076586653	0.336268089844
0.0	255370.0	0.0	4264.0	255370.0	3272000.0	0.0	1.0	1.52	0.76	0.89	0.0600000000002	5.24	0.29	0.75	0.17	4.56	0.12	1.62	1.19	0.43	AAA361.CD3.X4.Y20.tile.tissue.png	82	1	2000	82	d2d282b9b032ed27a402bfeeea3bcbf8	0	0	0	0	0	0	0	0	0	0	0	0	0	/home/dhl_ec/bnelissen/Slides/CD3_manuscript/CD3_slides/AAA361.CD3/AAA361.CD3.run1	255	0.7	0.06	0.7	0.06	0.0	-11.3172334906	5.65523896699	0.2394547534
0.0	3667750.0	0.0	8849.0	3667750.0	4000000.0	0.0	1.0	1.66	1.18	1.05	0.04	6.53	0.35	0.75	0.0700000000002	8.64	0.26	2.1	1.43	1.38	AAA361.CD3.X4.Y3.tile.tissue.png	83	1	2000	83	6ad3b6543f52abf2ba2e04a97f7b255a	0	0	0	0	0	0	0	0	0	0	0	0	0	/home/dhl_ec/bnelissen/Slides/CD3_manuscript/CD3_slides/AAA361.CD3/AAA361.CD3.run1	255	0.7	0.06	0.7	0.06	-9.55213942587	-11.5826608082	2.49768953423	0.605180691406
1054.0	3923599.0	605.0	9975.0	3923599.0	4000000.0	17.0	1.0	2.95	1.29	1.11	0.0500000000002	6.66	0.38	0.81	0.0699999999999	9.95	0.38	2.25	1.54	0.58	AAA361.CD3.X4.Y4.tile.tissue.png	84	1	2000	84	81317beb779d17c1f6dc4ec6191f27f8	0	0	0	0	0	0	0	0	0	0	0	0	0	/home/dhl_ec/bnelissen/Slides/CD3_manuscript/CD3_slides/AAA361.CD3/AAA361.CD3.run1	255	0.7	0.06	0.7	0.06	-8.86496690186	-11.0647974652	2.45427791536	0.188124414062
297.0	3879761.0	137.0	14768.0	3879761.0	4000000.0	3.0	8.0	1.14	1.32	1.17	0.05	6.94	0.39	0.81	0.0600000000002	9.99	0.36	2.12	1.44	0.53	AAA361.CD3.X4.Y5.tile.tissue.png	85	1	2000	85	f4378b329bd7f7cacf1c04d2a4d8f1a9	0	0	0	0	0	0	0	0	0	0	0	0	0	/home/dhl_ec/bnelissen/Slides/CD3_manuscript/CD3_slides/AAA361.CD3/AAA361.CD3.run1	255	0.7	0.06	0.7	0.06	-9.18457605877	-10.624156555	2.00576572925	0.111782945313
0.0	3997853.0	0.0	8281.0	3997853.0	4000000.0	0.0	1.0	1.98	1.28	1.09	0.04	5.93	0.35	0.73	0.05	8.71	0.27	2.08	1.44	0.56	AAA361.CD3.X4.Y6.tile.tissue.png	86	1	2000	86	8c4c08630d96a1d9119d1d31ac63a1c9	0	0	0	0	0	0	0	0	0	0	0	0	0	/home/dhl_ec/bnelissen/Slides/CD3_manuscript/CD3_slides/AAA361.CD3/AAA361.CD3.run1	255	0.7	0.06	0.7	0.06	-8.96741024262	-11.4198699725	2.02654816827	0.0478238898926
0.0	3995972.0	0.0	8352.0	3995972.0	4000000.0	0.0	1.0	2.15	1.23	1.07	0.0500000000002	6.0	0.35	0.74	0.0600000000004	7.88	0.28	2.07	1.43	0.57	AAA361.CD3.X4.Y7.tile.tissue.png	87	1	2000	87	77d0c34e9b323edc547040d1a71ac75c	0	0	0	0	0	0	0	0	0	0	0	0	0	/home/dhl_ec/bnelissen/Slides/CD3_manuscript/CD3_slides/AAA361.CD3/AAA361.CD3.run1	255	0.7	0.06	0.7	0.06	0.0	-11.3424962476	2.61321375625	0.0442804609375
72.0	3997957.0	42.0	8241.0	3997957.0	4000000.0	1.0	1.0	1.1	2.14	1.12	0.04	5.98	0.35	0.74	0.0600000000004	8.89	0.35	2.16	1.46	0.56	AAA361.CD3.X4.Y8.tile.tissue.png	88	1	2000	88	d1fc321e4fc2a9dc7751238148dc1127	0	0	0	0	0	0	0	0	0	0	0	0	0	/home/dhl_ec/bnelissen/Slides/CD3_manuscript/CD3_slides/AAA361.CD3/AAA361.CD3.run1	255	0.7	0.06	0.7	0.06	-9.54496055481	-11.0813240528	2.85287154983	0.0458678101196
0.0	3996500.0	0.0	8546.0	3996500.0	4000000.0	0.0	1.0	1.1	1.21	1.06	0.0499999999997	5.95	0.35	0.75	0.0599999999999	8.67	0.27	2.07	1.46	0.63	AAA361.CD3.X4.Y9.tile.tissue.png	89	1	2000	89	dd64b5ded4b00434e44fa04c965ae5eb	0	0	0	0	0	0	0	0	0	0	0	0	0	/home/dhl_ec/bnelissen/Slides/CD3_manuscript/CD3_slides/AAA361.CD3/AAA361.CD3.run1	255	0.7	0.06	0.7	0.06	-9.54208354752	-11.6119745297	3.14830961836	0.0649979006653
95.0	1923815.0	50.0	12389.0	1923815.0	4000000.0	1.0	3.0	1.02	1.24	1.22	0.0599999999999	7.06	0.39	0.87	0.14	8.41	0.29	2.29	1.56	0.57	AAA361.CD3.X5.Y0.tile.tissue.png	90	1	2000	90	d6927a9a379480db2f64a429c9d3c524	0	0	0	0	0	0	0	0	0	0	0	0	0	/home/dhl_ec/bnelissen/Slides/CD3_manuscript/CD3_slides/AAA361.CD3/AAA361.CD3.run1	255	0.7	0.06	0.7	0.06	-9.37469089651	-11.2261500846	2.18866805147	0.901940396484
76.0	3509213.0	38.0	9460.0	3509213.0	4000000.0	1.0	2.0	1.54	1.19	1.14	0.0500000000002	6.33	0.36	0.76	0.0699999999997	8.63	0.34	2.32	1.43	0.58	AAA361.CD3.X5.Y1.tile.tissue.png	91	1	2000	91	77ed3f25acb844a9f391cd0721378dd4	0	0	0	0	0	0	0	0	0	0	0	0	0	/home/dhl_ec/bnelissen/Slides/CD3_manuscript/CD3_slides/AAA361.CD3/AAA361.CD3.run1	255	0.7	0.06	0.7	0.06	-9.29599800094	-11.6301321785	2.56614273092	0.443708761719
267.0	3925483.0	121.0	11792.0	3925483.0	4000000.0	3.0	3.0	1.07	1.27	1.1	0.0400000000004	6.11	0.35	0.74	0.0599999999999	9.13	0.36	2.11	1.46	0.58	AAA361.CD3.X5.Y10.tile.tissue.png	92	1	2000	92	23270bab48bc37da4ba4f0479d889d7f	0	0	0	0	0	0	0	0	0	0	0	0	0	/home/dhl_ec/bnelissen/Slides/CD3_manuscript/CD3_slides/AAA361.CD3/AAA361.CD3.run1	255	0.7	0.06	0.7	0.06	-10.0540861161	-10.5880415939	3.94905376401	0.155970164062
0.0	3988469.0	0.0	9325.0	3988469.0	4000000.0	0.0	1.0	1.17	1.2	1.09	0.0499999999997	6.08	0.36	0.75	0.0499999999997	8.84	0.28	2.09	1.45	0.57	AAA361.CD3.X5.Y11.tile.tissue.png	93	1	2000	93	f0be08de73176275fbf47050c0583410	0	0	0	0	0	0	0	0	0	0	0	0	0	/home/dhl_ec/bnelissen/Slides/CD3_manuscript/CD3_slides/AAA361.CD3/AAA361.CD3.run1	255	0.7	0.06	0.7	0.06	-9.5492444116	-10.2091401626	3.65605313476	0.0892631171875
0.0	3980879.0	0.0	9993.0	3980879.0	4000000.0	0.0	1.0	1.36	1.22	1.11	0.04	5.95	0.35	0.75	0.0599999999999	8.79	0.29	2.1	1.45	0.59	AAA361.CD3.X5.Y12.tile.tissue.png	94	1	2000	94	7227a18af9f195eaf28e0f26056be87a	0	0	0	0	0	0	0	0	0	0	0	0	0	/home/dhl_ec/bnelissen/Slides/CD3_manuscript/CD3_slides/AAA361.CD3/AAA361.CD3.run1	255	0.7	0.06	0.7	0.06	-8.82855112188	-10.6501816771	3.97177659117	0.0716732822266
0.0	3994201.0	0.0	8633.0	3994201.0	4000000.0	0.0	1.0	1.2	1.78	1.13	0.0500000000002	6.06	0.35	0.75	0.0599999999999	8.82	0.28	2.1	1.43	0.59	AAA361.CD3.X5.Y13.tile.tissue.png	95	1	2000	95	4d4e353fd7a8aa3836335cd233d8a7bc	0	0	0	0	0	0	0	0	0	0	0	0	0	/home/dhl_ec/bnelissen/Slides/CD3_manuscript/CD3_slides/AAA361.CD3/AAA361.CD3.run1	255	0.7	0.06	0.7	0.06	-9.06742839178	-11.0408619375	3.06738850157	0.0992132460937
0.0	3998261.0	0.0	8208.0	3998261.0	4000000.0	0.0	1.0	1.06	1.64	1.13	0.0499999999997	6.05	0.34	0.74	0.0499999999997	8.73	0.27	2.04	1.43	0.65	AAA361.CD3.X5.Y14.tile.tissue.png	96	1	2000	96	069fa4afe72ec46618ecce358b1b32ae	0	0	0	0	0	0	0	0	0	0	0	0	0	/home/dhl_ec/bnelissen/Slides/CD3_manuscript/CD3_slides/AAA361.CD3/AAA361.CD3.run1	255	0.7	0.06	0.7	0.06	-8.33784775865	-10.3960658918	2.56933103312	0.0545914633789
0.0	3975295.0	0.0	9755.0	3975295.0	4000000.0	0.0	1.0	1.05	1.22	1.49	0.0400000000004	5.97	0.35	0.74	0.0500000000002	8.6	0.27	2.06	1.45	0.64	AAA361.CD3.X5.Y15.tile.tissue.png	97	1	2000	97	4337aa7f15e5adcffbca4681d612e706	0	0	0	0	0	0	0	0	0	0	0	0	0	/home/dhl_ec/bnelissen/Slides/CD3_manuscript/CD3_slides/AAA361.CD3/AAA361.CD3.run1	255	0.7	0.06	0.7	0.06	-8.79734578333	-11.1744064708	2.66121713037	0.0492348408203
0.0	3998335.0	0.0	8279.0	3998335.0	4000000.0	0.0	1.0	1.24	1.84	1.12	0.0499999999997	6.43	0.38	0.83	0.0599999999999	9.61	0.3	2.21	1.58	0.61	AAA361.CD3.X5.Y16.tile.tissue.png	98	1	2000	98	54563a368e25015f90e15c4062e16c3e	0	0	0	0	0	0	0	0	0	0	0	0	0	/home/dhl_ec/bnelissen/Slides/CD3_manuscript/CD3_slides/AAA361.CD3/AAA361.CD3.run1	255	0.7	0.06	0.7	0.06	-8.56816360794	-10.9268019407	2.01090517144	0.0325836782227
187.0	3666360.0	91.0	15278.0	3666360.0	4000000.0	2.0	1.0	1.63	1.55	1.21	0.0499999999997	7.24	0.39	0.82	0.0699999999997	9.73	0.35	2.2	1.48	1.11	AAA361.CD3.X5.Y17.tile.tissue.png	99	1	2000	99	813322442e07496137288faf04f319e5	0	0	0	0	0	0	0	0	0	0	0	0	0	/home/dhl_ec/bnelissen/Slides/CD3_manuscript/CD3_slides/AAA361.CD3/AAA361.CD3.run1	255	0.7	0.06	0.7	0.06	-8.46042753278	-11.0399428592	0.836717408268	0.336612134766
284.0	3299301.0	150.0	13881.0	3299301.0	4000000.0	3.0	2.0	1.5	1.05	1.08	0.0600000000004	6.58	0.35	0.76	0.0799999999999	8.47	0.33	2.12	1.42	0.579999999999	AAA361.CD3.X5.Y18.tile.tissue.png	100	1	2000	100	f58527b86bc979e0c87d9199457b8953	0	0	0	0	0	0	0	0	0	0	0	0	0	/home/dhl_ec/bnelissen/Slides/CD3_manuscript/CD3_slides/AAA361.CD3/AAA361.CD3.run1	255	0.7	0.06	0.7	0.06	-8.26300598617	-11.0582231549	0.794770853329	0.612217269531
0.0	76076.0	0.0	3722.0	76076.0	4000000.0	0.0	3.0	1.25	1.31	1.15	0.0599999999999	7.0	0.38	0.92	0.21	5.92	0.13	1.96	1.43	0.46	AAA361.CD3.X5.Y19.tile.tissue.png	101	1	2000	101	c9657e46412a26b9022dc0cd456edd95	0	0	0	0	0	0	0	0	0	0	0	0	0	/home/dhl_ec/bnelissen/Slides/CD3_manuscript/CD3_slides/AAA361.CD3/AAA361.CD3.run1	255	0.7	0.06	0.7	0.06	-9.29626685038	-11.8668141569	3.79770660754	0.36001060498
0.0	3892112.0	0.0	8779.0	3892112.0	4000000.0	0.0	1.0	1.5	1.59	1.06	0.0500000000002	6.11	0.35	0.74	0.0599999999999	8.75	0.27	2.06	1.43	0.61	AAA361.CD3.X5.Y2.tile.tissue.png	102	1	2000	102	7bbd13f01558ad8115f003f7f832bb05	0	0	0	0	0	0	0	0	0	0	0	0	0	/home/dhl_ec/bnelissen/Slides/CD3_manuscript/CD3_slides/AAA361.CD3/AAA361.CD3.run1	255	0.7	0.06	0.7	0.06	-8.89712819373	-11.1933990586	3.67311141807	0.159014902344
0.0	256186.0	0.0	4262.0	256186.0	3272000.0	0.0	1.0	1.45	0.79	0.88	0.04	5.1	0.28	0.72	0.16	4.54	0.12	1.61	1.18	0.31	AAA361.CD3.X5.Y20.tile.tissue.png	103	1	2000	103	81ed79a137d1e8074ec1c12cb85b7d7e	0	0	0	0	0	0	0	0	0	0	0	0	0	/home/dhl_ec/bnelissen/Slides/CD3_manuscript/CD3_slides/AAA361.CD3/AAA361.CD3.run1	255	0.7	0.06	0.7	0.06	0.0	-11.3645826175	5.73853372159	0.240364685208
52.0	3987661.0	28.0	9306.0	3987661.0	4000000.0	1.0	1.0	1.02	1.26	1.07	0.0500000000002	6.14	0.36	0.81	0.0700000000002	9.97	0.38	2.28	1.58	0.86	AAA361.CD3.X5.Y3.tile.tissue.png	104	1	2000	104	1f4e227b15b45c4a39e969de14698597	0	0	0	0	0	0	0	0	0	0	0	0	0	/home/dhl_ec/bnelissen/Slides/CD3_manuscript/CD3_slides/AAA361.CD3/AAA361.CD3.run1	255	0.7	0.06	0.7	0.06	-9.49430331189	-11.2808271343	3.82992165958	0.0459550131836
0.0	3995617.0	0.0	8616.0	3995617.0	4000000.0	0.0	1.0	1.46	2.19	1.11	0.0500000000002	6.08	0.38	0.76	0.0500000000002	8.92	0.29	2.09	1.46	0.57	AAA361.CD3.X5.Y4.tile.tissue.png	105	1	2000	105	06cd5c9dfe4df0b4cf9f58bcd1397f84	0	0	0	0	0	0	0	0	0	0	0	0	0	/home/dhl_ec/bnelissen/Slides/CD3_manuscript/CD3_slides/AAA361.CD3/AAA361.CD3.run1	255	0.7	0.06	0.7	0.06	-9.68525186311	-10.6076765908	4.14286544508	0.05905221875
0.0	3992596.0	0.0	8700.0	3992596.0	4000000.0	0.0	1.0	1.93	1.21	1.1	0.04	6.03	0.35	0.77	0.0500000000002	8.76	0.27	2.07	1.43	0.58	AAA361.CD3.X5.Y5.tile.tissue.png	106	1	2000	106	9d7de07decd43ed86da0bd270c79dd44	0	0	0	0	0	0	0	0	0	0	0	0	0	/home/dhl_ec/bnelissen/Slides/CD3_manuscript/CD3_slides/AAA361.CD3/AAA361.CD3.run1	255	0.7	0.06	0.7	0.06	-9.83892865157	-11.628852501	3.75464455481	0.0598438085937
0.0	3998510.0	0.0	8176.0	3998510.0	4000000.0	0.0	1.0	1.08	1.19	1.11	0.04	6.26	0.35	0.75	0.0500000000002	8.72	0.27	2.04	1.43	0.53	AAA361.CD3.X5.Y6.tile.tissue.png	107	1	2000	107	e3597aa4de05e4477f7ad15ed104740e	0	0	0	0	0	0	0	0	0	0	0	0	0	/home/dhl_ec/bnelissen/Slides/CD3_manuscript/CD3_slides/AAA361.CD3/AAA361.CD3.run1	255	0.7	0.06	0.7	0.06	-8.67469183252	-11.2204262313	3.2990243902	0.0619637805176
65.0	3999317.0	38.0	8130.0	3999317.0	4000000.0	1.0	1.0	1.09	1.4	1.07	0.0500000000002	6.0	0.35	0.77	0.0599999999999	10.12	0.37	2.26	1.55	0.56	AAA361.CD3.X5.Y7.tile.tissue.png	108	1	2000	108	a9044474b0905bbcb4d1f2e4f67fd459	0	0	0	0	0	0	0	0	0	0	0	0	0	/home/dhl_ec/bnelissen/Slides/CD3_manuscript/CD3_slides/AAA361.CD3/AAA361.CD3.run1	255	0.7	0.06	0.7	0.06	-9.60840013821	-11.1286114087	2.80335271625	0.043044420166
250.0	3976287.0	78.0	10253.0	3976287.0	4000000.0	1.0	1.0	1.11	1.31	1.13	0.0699999999997	6.85	0.38	0.82	0.0600000000004	9.94	0.37	2.18	1.46	0.54	AAA361.CD3.X5.Y8.tile.tissue.png	109	1	2000	109	3195e2c8915d5254b17bdd115c0a2523	0	0	0	0	0	0	0	0	0	0	0	0	0	/home/dhl_ec/bnelissen/Slides/CD3_manuscript/CD3_slides/AAA361.CD3/AAA361.CD3.run1	255	0.7	0.06	0.7	0.06	-9.80435671344	-10.6087232199	3.51721792416	0.0687757675781
174.0	3903177.0	80.0	14661.0	3903177.0	4000000.0	2.0	1.0	1.39	1.94	1.1	0.0500000000002	6.24	0.35	0.75	0.0500000000002	9.1	0.35	2.12	1.46	0.55	AAA361.CD3.X5.Y9.tile.tissue.png	110	1	2000	110	6861b37efc97754cf518447f3ff2b789	0	0	0	0	0	0	0	0	0	0	0	0	0	/home/dhl_ec/bnelissen/Slides/CD3_manuscript/CD3_slides/AAA361.CD3/AAA361.CD3.run1	255	0.7	0.06	0.7	0.06	-9.9766064602	-10.6575460585	4.26531845028	0.121114507812
0.0	0.0	0.0	0.0	0.0	4000000.0	0.0	0.0	0.8	0.83	1.08	0.0500000000002	5.29	0.29	0.9	0.2	4.32	0.12	1.9	1.43	0.49	AAA361.CD3.X6.Y1.tile.tissue.png	111	1	2000	111	21fc4de7d934b80b6d2d736881c00935	0	0	0	0	0	0	0	0	0	0	0	0	0	/home/dhl_ec/bnelissen/Slides/CD3_manuscript/CD3_slides/AAA361.CD3/AAA361.CD3.run1	255	1.0	0.06	1.0	0.06	0.0	0.0	0.0	3.071908
54.0	2550840.0	34.0	13111.0	2550840.0	4000000.0	1.0	2.0	1.17	1.15	1.08	0.0500000000002	6.33	0.55	0.91	0.11	8.11	0.3	2.16	1.47	0.57	AAA361.CD3.X6.Y10.tile.tissue.png	112	1	2000	112	00f11620b43ea2144c0d6a68031fda81	0	0	0	0	0	0	0	0	0	0	0	0	0	/home/dhl_ec/bnelissen/Slides/CD3_manuscript/CD3_slides/AAA361.CD3/AAA361.CD3.run1	255	0.7	0.06	0.7	0.06	-9.70304344226	-11.5020239573	3.51304985034	1.65148713281
63.0	3311467.0	35.0	12839.0	3311467.0	4000000.0	1.0	2.0	1.12	1.21	1.3	0.04	6.85	0.39	0.83	0.0900000000001	9.55	0.35	2.29	1.55	0.57	AAA361.CD3.X6.Y11.tile.tissue.png	113	1	2000	113	19cd043a6ef7bf5818d3bc8406d1c067	0	0	0	0	0	0	0	0	0	0	0	0	0	/home/dhl_ec/bnelissen/Slides/CD3_manuscript/CD3_slides/AAA361.CD3/AAA361.CD3.run1	255	0.7	0.06	0.7	0.06	-9.25420864308	-11.5376155487	2.8196816488	1.05686651562
0.0	3414142.0	0.0	9833.0	3414142.0	4000000.0	0.0	2.0	1.12	1.49	1.23	0.0500000000002	7.18	0.39	0.82	0.0899999999997	9.16	0.28	2.21	1.5	0.58	AAA361.CD3.X6.Y12.tile.tissue.png	114	1	2000	114	65f780cab503562d4e487ed796d73f2d	0	0	0	0	0	0	0	0	0	0	0	0	0	/home/dhl_ec/bnelissen/Slides/CD3_manuscript/CD3_slides/AAA361.CD3/AAA361.CD3.run1	255	0.7	0.06	0.7	0.06	-8.25626374456	-11.395653661	2.9887227948	0.580888019531
0.0	3275703.0	0.0	9776.0	3275703.0	4000000.0	0.0	1.0	1.09	1.68	1.11	0.04	6.32	0.37	0.8	0.0799999999999	8.99	0.27	2.26	1.54	0.61	AAA361.CD3.X6.Y13.tile.tissue.png	115	1	2000	115	81feb435f0c856371a1baf0f1e4f812c	0	0	0	0	0	0	0	0	0	0	0	0	0	/home/dhl_ec/bnelissen/Slides/CD3_manuscript/CD3_slides/AAA361.CD3/AAA361.CD3.run1	255	0.7	0.06	0.7	0.06	-8.67992848853	-10.7648450993	1.69950752465	0.267913298828
104.0	3990278.0	46.0	8779.0	3990278.0	4000000.0	1.0	1.0	0.93	1.06	1.11	0.04	6.11	0.35	0.74	0.0500000000002	9.09	0.36	2.11	1.52	0.59	AAA361.CD3.X6.Y14.tile.tissue.png	116	1	2000	116	2043bfbe4c1eea2ed33484eec659fe68	0	0	0	0	0	0	0	0	0	0	0	0	0	/home/dhl_ec/bnelissen/Slides/CD3_manuscript/CD3_slides/AAA361.CD3/AAA361.CD3.run1	255	0.7	0.06	0.7	0.06	-9.81702288313	-10.5164636188	1.92145279144	0.0351911098633
0.0	3994426.0	0.0	8477.0	3994426.0	4000000.0	0.0	1.0	0.96	1.47	1.16	0.04	6.02	0.34	0.74	0.0499999999997	8.65	0.27	2.1	1.55	0.58	AAA361.CD3.X6.Y15.tile.tissue.png	117	1	2000	117	017785ddb7f3c52c1c91eee23b6eaf40	0	0	0	0	0	0	0	0	0	0	0	0	0	/home/dhl_ec/bnelissen/Slides/CD3_manuscript/CD3_slides/AAA361.CD3/AAA361.CD3.run1	255	0.7	0.06	0.7	0.06	-9.66048746988	-10.9677797327	3.36168893523	0.0639341772461
0.0	3999366.0	0.0	8153.0	3999366.0	4000000.0	0.0	1.0	1.66	1.07	1.11	0.04	6.03	0.35	0.75	0.0599999999999	8.76	0.27	2.05	1.43	0.56	AAA361.CD3.X6.Y16.tile.tissue.png	118	1	2000	118	b795191af8bab17e70ff8de79fe3789a	0	0	0	0	0	0	0	0	0	0	0	0	0	/home/dhl_ec/bnelissen/Slides/CD3_manuscript/CD3_slides/AAA361.CD3/AAA361.CD3.run1	255	0.7	0.06	0.7	0.06	-8.85470846368	-10.0519264167	3.07810739858	0.0602740537109
105.0	3994000.0	63.0	8523.0	3994000.0	4000000.0	2.0	1.0	1.0	1.75	1.2	0.04	6.08	0.35	0.77	0.0499999999997	9.57	0.35	2.09	1.47	0.55	AAA361.CD3.X6.Y17.tile.tissue.png	119	1	2000	119	e26e05f76a1d72f6a3a1b17a13ca1d90	0	0	0	0	0	0	0	0	0	0	0	0	0	/home/dhl_ec/bnelissen/Slides/CD3_manuscript/CD3_slides/AAA361.CD3/AAA361.CD3.run1	255	0.7	0.06	0.7	0.06	-10.1384106575	-10.3699624275	3.27340311231	0.126336039062
0.0	3985647.0	0.0	8677.0	3985647.0	4000000.0	0.0	1.0	2.46	1.6	1.08	0.0400000000004	6.06	0.35	0.77	0.0599999999999	8.51	0.29	2.26	1.55	1.1	AAA361.CD3.X6.Y18.tile.tissue.png	120	1	2000	120	9eabe597684f975201965697e848dfe2	0	0	0	0	0	0	0	0	0	0	0	0	0	/home/dhl_ec/bnelissen/Slides/CD3_manuscript/CD3_slides/AAA361.CD3/AAA361.CD3.run1	255	0.7	0.06	0.7	0.06	0.0	-9.1872184476	1.37144860044	0.0769084775391
77.0	580572.0	45.0	7396.0	580572.0	4000000.0	1.0	2.0	2.27	0.95	1.08	0.0500000000002	6.22	0.34	0.87	0.18	6.64	0.22	2.02	1.49	0.5	AAA361.CD3.X6.Y19.tile.tissue.png	121	1	2000	121	bab2657448ae01e56293bacda1f31ab5	0	0	0	0	0	0	0	0	0	0	0	0	0	/home/dhl_ec/bnelissen/Slides/CD3_manuscript/CD3_slides/AAA361.CD3/AAA361.CD3.run1	255	0.7	0.06	0.7	0.06	-8.69274511652	-11.3932896953	1.22100513816	0.641469017578
0.0	166309.0	0.0	3071.0	166309.0	4000000.0	0.0	2.0	0.85	0.85	1.09	0.0499999999997	7.11	0.38	0.96	0.21	6.7	0.15	2.18	1.55	0.46	AAA361.CD3.X6.Y2.tile.tissue.png	122	1	2000	122	e037054ae27c5bc07c03449b3793034c	0	0	0	0	0	0	0	0	0	0	0	0	0	/home/dhl_ec/bnelissen/Slides/CD3_manuscript/CD3_slides/AAA361.CD3/AAA361.CD3.run1	255	0.7	0.06	0.7	0.06	-8.27476061846	-11.0054829134	2.72456330286	0.77418506665
0.0	256179.0	0.0	4268.0	256179.0	3272000.0	0.0	1.0	0.77	1.17	0.99	0.0499999999997	5.95	0.32	0.8	0.18	5.09	0.13	1.76	1.25	0.43	AAA361.CD3.X6.Y20.tile.tissue.png	123	1	2000	123	5706bb04895e7e0a0b755d9c98fc19fe	0	0	0	0	0	0	0	0	0	0	0	0	0	/home/dhl_ec/bnelissen/Slides/CD3_manuscript/CD3_slides/AAA361.CD3/AAA361.CD3.run1	255	0.7	0.06	0.7	0.06	0.0	-11.3802077118	5.71573684806	0.251705686984
0.0	533441.0	0.0	5685.0	533441.0	4000000.0	0.0	1.0	1.67	1.01	1.19	0.0599999999999	7.17	0.38	0.95	0.2	6.43	0.15	2.24	1.54	0.84	AAA361.CD3.X6.Y3.tile.tissue.png	124	1	2000	124	b8ea0fbcdb4986229655d3fe450e78e3	0	0	0	0	0	0	0	0	0	0	0	0	0	/home/dhl_ec/bnelissen/Slides/CD3_manuscript/CD3_slides/AAA361.CD3/AAA361.CD3.run1	255	0.7	0.06	0.7	0.06	0.0	-10.9338868926	3.32835449469	1.06958325537
0.0	704612.0	0.0	6875.0	704612.0	4000000.0	0.0	5.0	1.34	2.17	1.07	0.0499999999997	6.26	0.36	0.85	0.18	6.53	0.16	2.1	1.44	0.96	AAA361.CD3.X6.Y4.tile.tissue.png	125	1	2000	125	973747746001d3c90e80265bf6970eb6	0	0	0	0	0	0	0	0	0	0	0	0	0	/home/dhl_ec/bnelissen/Slides/CD3_manuscript/CD3_slides/AAA361.CD3/AAA361.CD3.run1	255	0.7	0.06	0.7	0.06	-9.70663180886	-10.9553705295	3.65426947639	1.59567991748
0.0	1074502.0	0.0	7669.0	1074502.0	4000000.0	0.0	3.0	1.89	1.6	1.07	0.0799999999999	6.32	0.35	0.82	0.16	6.67	0.17	2.08	1.5	0.48	AAA361.CD3.X6.Y5.tile.tissue.png	126	1	2000	126	e351c2414b5d8e3ad1d60f5f24fe15fa	0	0	0	0	0	0	0	0	0	0	0	0	0	/home/dhl_ec/bnelissen/Slides/CD3_manuscript/CD3_slides/AAA361.CD3/AAA361.CD3.run1	255	0.7	0.06	0.7	0.06	-9.20792364842	-10.9708589952	3.21728320654	1.28233051758
372.0	1602457.0	180.0	8376.0	1602457.0	4000000.0	3.0	6.0	1.66	1.34	1.08	0.0599999999999	6.19	0.39	1.01	0.14	7.11	0.26	2.1	1.43	0.57	AAA361.CD3.X6.Y6.tile.tissue.png	127	1	2000	127	4199360697f5028684b25683c7c95588	0	0	0	0	0	0	0	0	0	0	0	0	0	/home/dhl_ec/bnelissen/Slides/CD3_manuscript/CD3_slides/AAA361.CD3/AAA361.CD3.run1	255	0.7	0.06	0.7	0.06	-9.08784266166	-10.7455009345	2.40342505941	0.974737675781
0.0	2563582.0	0.0	8185.0	2563582.0	4000000.0	0.0	1.0	1.26	1.48	1.24	0.0599999999999	6.51	0.34	0.76	0.11	7.47	0.22	2.11	1.43	0.54	AAA361.CD3.X6.Y7.tile.tissue.png	128	1	2000	128	9f587358b1920e1f991ef5a4aeb8a968	0	0	0	0	0	0	0	0	0	0	0	0	0	/home/dhl_ec/bnelissen/Slides/CD3_manuscript/CD3_slides/AAA361.CD3/AAA361.CD3.run1	255	0.7	0.06	0.7	0.06	-9.17702465917	-10.6710428394	1.94480597807	0.268044701172
195.0	2794545.0	84.0	7961.0	2794545.0	4000000.0	2.0	1.0	1.66	1.4	1.07	0.0500000000002	6.23	0.33	0.76	0.1	7.99	0.3	2.1	1.44	0.54	AAA361.CD3.X6.Y8.tile.tissue.png	129	1	2000	129	f3be809a7abe32972a9cc95d3659303b	0	0	0	0	0	0	0	0	0	0	0	0	0	/home/dhl_ec/bnelissen/Slides/CD3_manuscript/CD3_slides/AAA361.CD3/AAA361.CD3.run1	255	0.7	0.06	0.7	0.06	-9.09730571871	-11.0165576275	2.40621694878	0.605820759766
61.0	2596146.0	32.0	8963.0	2596146.0	4000000.0	1.0	1.0	1.69	1.52	1.48	0.0500000000002	7.2	0.38	0.85	0.12	8.96	0.32	2.13	1.42	0.6	AAA361.CD3.X6.Y9.tile.tissue.png	130	1	2000	130	86ee5bf061ac060553d04a84924e0d19	0	0	0	0	0	0	0	0	0	0	0	0	0	/home/dhl_ec/bnelissen/Slides/CD3_manuscript/CD3_slides/AAA361.CD3/AAA361.CD3.run1	255	0.7	0.06	0.7	0.06	-9.74907452862	-11.1824465836	2.95864948245	0.826667119141
0.0	0.0	0.0	0.0	0.0	4000000.0	0.0	0.0	1.85	1.16	1.1	0.0599999999999	6.04	0.31	0.97	0.22	4.91	0.13	2.05	1.54	0.96	AAA361.CD3.X7.Y12.tile.tissue.png	131	1	2000	131	27591d9eb79c51dc8337d271211afefb	0	0	0	0	0	0	0	0	0	0	0	0	0	/home/dhl_ec/bnelissen/Slides/CD3_manuscript/CD3_slides/AAA361.CD3/AAA361.CD3.run1	255	1.0	0.06	1.0	0.06	0.0	-11.6099125359	0.0	0.806469252554
0.0	12014.0	0.0	725.0	12014.0	4000000.0	0.0	1.0	1.18	1.14	1.2	0.0600000000004	7.14	0.37	0.87	0.2	5.23	0.13	1.93	1.43	0.909999999999	AAA361.CD3.X7.Y13.tile.tissue.png	132	1	2000	132	ee89ee2ecc8df8c79bb7593253af2e7d	0	0	0	0	0	0	0	0	0	0	0	0	0	/home/dhl_ec/bnelissen/Slides/CD3_manuscript/CD3_slides/AAA361.CD3/AAA361.CD3.run1	255	0.7	0.06	0.7	0.06	0.0	-11.5480840521	5.0312233384	0.548705065887
83.0	639002.0	38.0	7167.0	639002.0	4000000.0	1.0	2.0	1.37	1.28	1.09	0.0500000000002	6.87	0.349999999999	0.84	0.18	6.46	0.22	2.1	1.44	0.53	AAA361.CD3.X7.Y14.tile.tissue.png	133	1	2000	133	31f118045bc4f7ecb72737885d53346e	0	0	0	0	0	0	0	0	0	0	0	0	0	/home/dhl_ec/bnelissen/Slides/CD3_manuscript/CD3_slides/AAA361.CD3/AAA361.CD3.run1	255	0.7	0.06	0.7	0.06	-9.50426332668	-10.9060555366	2.52372020658	1.02198262842
0.0	2064297.0	0.0	10430.0	2064297.0	4000000.0	0.0	3.0	1.73	1.42	1.14	0.0599999999999	5.95	0.36	0.79	0.13	7.08	0.2	2.05	1.42	0.53	AAA361.CD3.X7.Y15.tile.tissue.png	134	1	2000	134	420da3746f413fe0338c0a13af4e23d7	0	0	0	0	0	0	0	0	0	0	0	0	0	/home/dhl_ec/bnelissen/Slides/CD3_manuscript/CD3_slides/AAA361.CD3/AAA361.CD3.run1	255	0.7	0.06	0.7	0.06	-8.46659186788	-10.9728166806	2.61134155197	0.847747185547
264.0	3402555.0	142.0	19005.0	3402555.0	4000000.0	4.0	7.0	1.27	2.03	1.05	0.04	6.29	0.38	0.76	0.0799999999999	8.47	0.33	2.13	1.46	0.54	AAA361.CD3.X7.Y16.tile.tissue.png	135	1	2000	135	7d3af6660107d3203190b714d79e843c	0	0	0	0	0	0	0	0	0	0	0	0	0	/home/dhl_ec/bnelissen/Slides/CD3_manuscript/CD3_slides/AAA361.CD3/AAA361.CD3.run1	255	0.7	0.06	0.7	0.06	-9.12844874386	-11.3536939214	2.27520301566	0.657018585937
0.0	3993833.0	0.0	8623.0	3993833.0	4000000.0	0.0	1.0	2.66	1.22	1.09	0.0400000000004	6.0	0.35	0.78	0.0499999999997	8.63	0.27	2.03	1.42	0.53	AAA361.CD3.X7.Y17.tile.tissue.png	136	1	2000	136	d57b51f323ac9350b5daf4b685640674	0	0	0	0	0	0	0	0	0	0	0	0	0	/home/dhl_ec/bnelissen/Slides/CD3_manuscript/CD3_slides/AAA361.CD3/AAA361.CD3.run1	255	0.7	0.06	0.7	0.06	-8.52525071745	-10.4941830266	3.53207658236	0.049507559082
93.0	3965757.0	38.0	10729.0	3965757.0	4000000.0	1.0	1.0	2.71	1.27	1.08	0.04	5.99	0.36	0.73	0.0499999999997	8.93	0.34	2.09	1.44	1.09	AAA361.CD3.X7.Y18.tile.tissue.png	137	1	2000	137	50fdbd6c7f8c081f1fd0a1f20bfd52af	0	0	0	0	0	0	0	0	0	0	0	0	0	/home/dhl_ec/bnelissen/Slides/CD3_manuscript/CD3_slides/AAA361.CD3/AAA361.CD3.run1	255	0.7	0.06	0.7	0.06	-8.81874265375	-11.045389538	3.05629272895	0.115109154297
132.0	730176.0	50.0	7374.0	730176.0	4000000.0	1.0	2.0	1.94	0.91	1.11	0.0500000000002	6.48	0.36	0.85	0.18	6.55	0.22	2.0	1.43	0.48	AAA361.CD3.X7.Y19.tile.tissue.png	138	1	2000	138	573b8d95a1ed2f91c77d6ba6fd379bb1	0	0	0	0	0	0	0	0	0	0	0	0	0	/home/dhl_ec/bnelissen/Slides/CD3_manuscript/CD3_slides/AAA361.CD3/AAA361.CD3.run1	255	0.7	0.06	0.7	0.06	-8.86448842839	-11.279870583	1.37130644675	1.09646810156
0.0	254137.0	0.0	4262.0	254137.0	3272000.0	0.0	1.0	1.4	0.82	0.89	0.0400000000004	5.87	0.29	0.76	0.18	5.12	0.13	1.77	1.26	0.83	AAA361.CD3.X7.Y20.tile.tissue.png	139	1	2000	139	e848705161f18c5b9c5256023c710cc5	0	0	0	0	0	0	0	0	0	0	0	0	0	/home/dhl_ec/bnelissen/Slides/CD3_manuscript/CD3_slides/AAA361.CD3/AAA361.CD3.run1	255	0.7	0.06	0.7	0.06	0.0	-11.4036449496	5.4208556802	0.240084980039
51.0	314089.0	28.0	6669.0	314089.0	4000000.0	1.0	3.0	1.5	1.03	1.06	0.0500000000002	7.7	0.36	0.87	0.2	6.26	0.21	2.0	1.43	0.62	AAA361.CD3.X8.Y16.tile.tissue.png	140	1	2000	140	ecf516d366dadca97267102c13e6a823	0	0	0	0	0	0	0	0	0	0	0	0	0	/home/dhl_ec/bnelissen/Slides/CD3_manuscript/CD3_slides/AAA361.CD3/AAA361.CD3.run1	255	0.7	0.06	0.7	0.06	-9.22346131229	-11.4706395678	2.99538762411	0.767889337891
0.0	3675039.0	0.0	8386.0	3675039.0	4000000.0	0.0	1.0	2.14	1.35	1.12	0.0499999999997	6.43	0.38	0.82	0.0700000000002	9.33	0.28	2.25	1.54	0.59	AAA361.CD3.X8.Y17.tile.tissue.png	141	1	2000	141	db3d2a53fd3f14758608b1b17d723464	0	0	0	0	0	0	0	0	0	0	0	0	0	/home/dhl_ec/bnelissen/Slides/CD3_manuscript/CD3_slides/AAA361.CD3/AAA361.CD3.run1	255	0.7	0.06	0.7	0.06	-9.15037664649	-11.173763951	2.47034939253	0.275624074219
0.0	3869729.0	0.0	8764.0	3869729.0	4000000.0	0.0	1.0	2.15	1.27	1.39	0.0499999999997	5.78	0.34	0.75	0.0500000000002	8.58	0.27	2.04	1.42	0.84	AAA361.CD3.X8.Y18.tile.tissue.png	142	1	2000	142	eab9be490e5eff57296fd02010efd1bf	0	0	0	0	0	0	0	0	0	0	0	0	0	/home/dhl_ec/bnelissen/Slides/CD3_manuscript/CD3_slides/AAA361.CD3/AAA361.CD3.run1	255	0.7	0.06	0.7	0.06	-9.29342499681	-11.7920130131	3.34497901767	0.210943851563
138.0	321140.0	78.0	3845.0	321140.0	4000000.0	2.0	2.0	1.88	1.22	1.13	0.0500000000002	6.53	0.52	0.98	0.19	6.26	0.21	1.97	1.44	0.47	AAA361.CD3.X8.Y19.tile.tissue.png	143	1	2000	143	b727269c71044d0c7055041da49b8694	0	0	0	0	0	0	0	0	0	0	0	0	0	/home/dhl_ec/bnelissen/Slides/CD3_manuscript/CD3_slides/AAA361.CD3/AAA361.CD3.run1	255	0.7	0.06	0.7	0.06	-9.91365511048	-11.6468821245	3.57542356256	0.345836789062
0.0	253790.0	0.0	4256.0	253790.0	3272000.0	0.0	1.0	1.18	2.18	0.86	0.04	5.49	0.31	0.77	0.15	4.38	0.12	1.6	1.17	0.6	AAA361.CD3.X8.Y20.tile.tissue.png	144	1	2000	144	d5ecbcf6b7568ef77bbc5d29304b2835	0	0	0	0	0	0	0	0	0	0	0	0	0	/home/dhl_ec/bnelissen/Slides/CD3_manuscript/CD3_slides/AAA361.CD3/AAA361.CD3.run1	255	0.7	0.06	0.7	0.06	0.0	-11.4590450451	5.25760668269	0.237488016217
0.0	282215.0	0.0	3066.0	282215.0	4000000.0	0.0	1.0	1.57	1.27	1.17	0.0599999999999	6.18	0.35	0.88	0.19	5.37	0.14	1.99	1.42	0.94	AAA361.CD3.X9.Y17.tile.tissue.png	145	1	2000	145	7d815af3dd4a0400c7204a8b366a5bba	0	0	0	0	0	0	0	0	0	0	0	0	0	/home/dhl_ec/bnelissen/Slides/CD3_manuscript/CD3_slides/AAA361.CD3/AAA361.CD3.run1	255	0.7	0.06	0.7	0.06	0.0	-11.1693061069	2.14564405684	0.304997040527
0.0	2264566.0	0.0	9112.0	2264566.0	4000000.0	0.0	1.0	1.67	2.33	1.1	0.0500000000002	5.89	0.34	0.86	0.12	7.23	0.2	2.06	1.43	0.5	AAA361.CD3.X9.Y18.tile.tissue.png	146	1	2000	146	4eaf5e3cae56a7d26fd45ec4ed21f63e	0	0	0	0	0	0	0	0	0	0	0	0	0	/home/dhl_ec/bnelissen/Slides/CD3_manuscript/CD3_slides/AAA361.CD3/AAA361.CD3.run1	255	0.7	0.06	0.7	0.06	-9.36260514446	-11.0856247874	2.25443503893	0.469912316406
0.0	1014638.0	0.0	5021.0	1014638.0	4000000.0	0.0	1.0	2.65	1.75	1.08	0.0500000000002	6.02	0.35	0.84	0.16	6.79	0.17	1.97	1.43	0.5	AAA361.CD3.X9.Y19.tile.tissue.png	147	1	2000	147	6d3f2b3927dbce0937ac90f53fb6c767	0	0	0	0	0	0	0	0	0	0	0	0	0	/home/dhl_ec/bnelissen/Slides/CD3_manuscript/CD3_slides/AAA361.CD3/AAA361.CD3.run1	255	0.7	0.06	0.7	0.06	-8.7131576922	-11.2508383603	2.23885812917	0.312323855469
0.0	253741.0	0.0	4254.0	253741.0	3272000.0	0.0	1.0	1.45	1.25	0.89	0.0400000000004	4.94	0.4	0.88	0.16	4.39	0.11	1.6	1.25	0.45	AAA361.CD3.X9.Y20.tile.tissue.png	148	1	2000	148	d8ee4761cbf98b702b00b50aabf4408b	0	0	0	0	0	0	0	0	0	0	0	0	0	/home/dhl_ec/bnelissen/Slides/CD3_manuscript/CD3_slides/AAA361.CD3/AAA361.CD3.run1	255	0.7	0.06	0.7	0.06	0.0	-11.4232674414	5.31251896619	0.338083814849
[truncated: 2 more columns]
