# Supplementary material for: SlideToolkit: An Assistive Toolset for the Histological Quantification of Whole Slide Images
Source: PLoS One. 2014 Nov 5;9(11):e110289. doi: 10.1371/journal.pone.0110289 (PMC4220929; doi:10.1371/journal.pone.0110289)
Supplement: RawData S1 — ICC and BlandAltman plot - measurements and r-script.zip. Measurements of Run1 and Run2, including the code for the calculation of the intraclass correlation coefficient (ICC) and the code for the Bland and Altman plot. (ZIP) [file pone.0110289.s003.zip › cellprofiler.measurements/run1.837c1f8ad3af01417048db03905f5f22.DefaultOUT_Image.csv]

AreaOccupied_AreaOccupied_DAB_Nuclei	AreaOccupied_AreaOccupied_Tissue	AreaOccupied_Perimeter_DAB_Nuclei	AreaOccupied_Perimeter_Tissue	AreaOccupied_TotalArea_DAB_Nuclei	AreaOccupied_TotalArea_Tissue	Count_DAB_Nuclei	Count_Tissue	ExecutionTime_01LoadImages	ExecutionTime_02ColorToGray	ExecutionTime_03Smooth	ExecutionTime_04ImageMath	ExecutionTime_05IdentifyPrimaryObjects	ExecutionTime_06MeasureImageAreaOccupied	ExecutionTime_07UnmixColors	ExecutionTime_08MaskImage	ExecutionTime_09IdentifyPrimaryObjects	ExecutionTime_10MeasureImageAreaOccupied	ExecutionTime_11OverlayOutlines	ExecutionTime_12OverlayOutlines	ExecutionTime_13SaveImages	FileName_Original	Group_Index	Group_Number	Height_Original	ImageNumber	MD5Digest_Original	ModuleError_01LoadImages	ModuleError_02ColorToGray	ModuleError_03Smooth	ModuleError_04ImageMath	ModuleError_05IdentifyPrimaryObjects	ModuleError_06MeasureImageAreaOccupied	ModuleError_07UnmixColors	ModuleError_08MaskImage	ModuleError_09IdentifyPrimaryObjects	ModuleError_10MeasureImageAreaOccupied	ModuleError_11OverlayOutlines	ModuleError_12OverlayOutlines	ModuleError_13SaveImages	PathName_Original	Scaling_Original	Threshold_FinalThreshold_DAB_Nuclei	Threshold_FinalThreshold_Tissue	Threshold_OrigThreshold_DAB_Nuclei	Threshold_OrigThreshold_Tissue	Threshold_SumOfEntropies_DAB_Nuclei	Threshold_SumOfEntropies_Tissue	Threshold_WeightedVariance_DAB_Nuclei	Threshold_WeightedVariance_Tissue
0.0	0.0	0.0	0.0	0.0	4000000.0	0.0	0.0	2.1	2.28	1.28	0.06	7.04	0.3	0.85	0.21	4.83	0.13	2.02	1.63	1.54	AAA245.CD3.X0.Y1.tile.tissue.png	1	1	2000	1	780e76a77f9d34f871b13f84fd43eea1	0	0	0	0	0	0	0	0	0	0	0	0	0	/home/dhl_ec/bnelissen/Slides/CD3_manuscript/CD3_slides/AAA245.CD3/AAA245.CD3.run1	255	1.0	0.06	1.0	0.06	0.0	-11.4973842477	0.0	9.47023741779
0.0	0.0	0.0	0.0	0.0	4000000.0	0.0	0.0	3.43	2.37	1.13	0.04	6.88	0.29	0.75	0.21	4.71	0.13	2.03	1.52	0.81	AAA245.CD3.X0.Y2.tile.tissue.png	2	1	2000	2	2a4dab57dbd29d8872630485cd461bc2	0	0	0	0	0	0	0	0	0	0	0	0	0	/home/dhl_ec/bnelissen/Slides/CD3_manuscript/CD3_slides/AAA245.CD3/AAA245.CD3.run1	255	1.0	0.06	1.0	0.06	0.0	-9.2214829313	0.0	0.316699016468
2305.0	358542.0	1095.0	3399.0	358542.0	4000000.0	24.0	2.0	2.82	1.46	1.38	0.05	7.53	0.37	0.76	0.2	6.91	0.23	2.13	1.53	0.49	AAA245.CD3.X0.Y3.tile.tissue.png	3	1	2000	3	76b5b93fe9f4f9b221e7abc478e157a8	0	0	0	0	0	0	0	0	0	0	0	0	0	/home/dhl_ec/bnelissen/Slides/CD3_manuscript/CD3_slides/AAA245.CD3/AAA245.CD3.run1	255	0.7	0.06	0.7	0.06	-8.22763066022	-8.52401113041	0.634922305916	0.215280740234
1044.0	1115659.0	467.0	5498.0	1115659.0	4000000.0	12.0	1.0	3.09	2.27	1.18	0.05	7.64	0.38	0.74	0.17	7.52	0.25	2.2	1.53	0.43	AAA245.CD3.X0.Y4.tile.tissue.png	4	1	2000	4	e4801adda08fc9018a2657899430e831	0	0	0	0	0	0	0	0	0	0	0	0	0	/home/dhl_ec/bnelissen/Slides/CD3_manuscript/CD3_slides/AAA245.CD3/AAA245.CD3.run1	255	0.7	0.06	0.7	0.06	-7.30981731077	-8.14660611335	0.295221686685	0.227410169922
543.0	601902.0	344.0	4750.0	601902.0	4000000.0	9.0	1.0	3.14	1.99	1.12	0.08	7.69	0.37	0.73	0.18	7.1	0.24	2.2	1.52	0.46	AAA245.CD3.X0.Y5.tile.tissue.png	5	1	2000	5	abd6225e4c4defb6972cf3c588df7bb6	0	0	0	0	0	0	0	0	0	0	0	0	0	/home/dhl_ec/bnelissen/Slides/CD3_manuscript/CD3_slides/AAA245.CD3/AAA245.CD3.run1	255	0.7	0.06	0.7	0.06	-7.61957648285	-8.91599184944	0.457418125818	0.426046467773
0.0	0.0	0.0	0.0	0.0	4000000.0	0.0	0.0	2.71	2.44	1.12	0.06	6.89	0.29	0.76	0.22	4.68	0.13	2.01	1.59	0.41	AAA245.CD3.X0.Y6.tile.tissue.png	6	1	2000	6	c169e616121fc64735fd7a00ffad9eb6	0	0	0	0	0	0	0	0	0	0	0	0	0	/home/dhl_ec/bnelissen/Slides/CD3_manuscript/CD3_slides/AAA245.CD3/AAA245.CD3.run1	255	1.0	0.06	1.0	0.06	0.0	-9.17794187428	0.0	4.0224974576
0.0	0.0	0.0	0.0	0.0	4000000.0	0.0	0.0	1.43	1.87	1.16	0.05	6.89	0.29	0.85	0.21	4.71	0.12	2.02	1.52	0.43	AAA245.CD3.X0.Y7.tile.tissue.png	7	1	2000	7	6b884b2826128f1153a208211e1960ba	0	0	0	0	0	0	0	0	0	0	0	0	0	/home/dhl_ec/bnelissen/Slides/CD3_manuscript/CD3_slides/AAA245.CD3/AAA245.CD3.run1	255	1.0	0.06	1.0	0.06	0.0	-11.2143866809	0.0	9.3095881946
0.0	3851.0	0.0	293.0	3851.0	4000000.0	0.0	1.0	3.08	1.53	1.13	0.08	7.42	0.37	0.83	0.21	5.8	0.14	2.08	1.53	0.42	AAA245.CD3.X1.Y2.tile.tissue.png	8	1	2000	8	fd829d65f463c37ccf97860f7b0d546d	0	0	0	0	0	0	0	0	0	0	0	0	0	/home/dhl_ec/bnelissen/Slides/CD3_manuscript/CD3_slides/AAA245.CD3/AAA245.CD3.run1	255	0.7	0.06	0.7	0.06	0.0	-12.1312243383	1.77576745488	7.50052226788
19437.0	1425522.0	7841.0	7072.0	1425522.0	4000000.0	160.0	2.0	2.99	2.98	1.14	0.06	7.69	0.37	0.74	0.16	7.88	0.27	2.28	1.52	0.45	AAA245.CD3.X1.Y3.tile.tissue.png	9	1	2000	9	59701482c267bca9b00f7311a97300f7	0	0	0	0	0	0	0	0	0	0	0	0	0	/home/dhl_ec/bnelissen/Slides/CD3_manuscript/CD3_slides/AAA245.CD3/AAA245.CD3.run1	255	0.7	0.06	0.7	0.06	-8.36642140329	-9.83392652958	0.773793555538	0.206525472656
30820.0	3701589.0	13865.0	10609.0	3701589.0	4000000.0	296.0	2.0	2.87	2.39	1.19	0.05	7.45	0.38	0.74	0.09	9.78	0.36	2.22	1.58	0.57	AAA245.CD3.X1.Y4.tile.tissue.png	10	1	2000	10	e7ed6c7d206ef3fb1fbe8246dff552fc	0	0	0	0	0	0	0	0	0	0	0	0	0	/home/dhl_ec/bnelissen/Slides/CD3_manuscript/CD3_slides/AAA245.CD3/AAA245.CD3.run1	255	0.7	0.06	0.7	0.06	-8.52910681345	-11.8001416123	0.712069842692	0.134481266602
11928.0	3991070.0	5775.0	8380.0	3991070.0	4000000.0	131.0	1.0	1.27	1.5	1.12	0.05	8.06	0.37	0.75	0.06	9.78	0.4	2.19	1.53	0.45	AAA245.CD3.X1.Y5.tile.tissue.png	11	1	2000	11	e5dc2bb2f05fe8718ce2b597682d8b96	0	0	0	0	0	0	0	0	0	0	0	0	0	/home/dhl_ec/bnelissen/Slides/CD3_manuscript/CD3_slides/AAA245.CD3/AAA245.CD3.run1	255	0.7	0.0721304971297	0.7	0.0721304971297	-8.38184568883	-11.8462371695	0.448253375697	0.107132074951
3211.0	3100632.0	1705.0	8224.0	3100632.0	4000000.0	39.0	2.0	1.12	1.63	1.14	0.05	12.59	0.39	0.75	0.09	9.1	0.35	2.25	1.52	0.43	AAA245.CD3.X1.Y6.tile.tissue.png	12	1	2000	12	5e4cdbeb058039c3e4d922c6f593598e	0	0	0	0	0	0	0	0	0	0	0	0	0	/home/dhl_ec/bnelissen/Slides/CD3_manuscript/CD3_slides/AAA245.CD3/AAA245.CD3.run1	255	0.7	0.06	0.7	0.06	-7.83518998194	-11.5961883414	0.316723430613	0.0734854482422
1112.0	1151066.0	534.0	6954.0	1151066.0	4000000.0	12.0	2.0	1.06	1.2	1.16	0.05	7.72	0.37	0.77	0.19	7.53	0.25	2.21	1.53	0.42	AAA245.CD3.X1.Y7.tile.tissue.png	13	1	2000	13	623a1bd061c103fa0a763e6b26296d7a	0	0	0	0	0	0	0	0	0	0	0	0	0	/home/dhl_ec/bnelissen/Slides/CD3_manuscript/CD3_slides/AAA245.CD3/AAA245.CD3.run1	255	0.7	0.06	0.7	0.06	-7.93711251588	-9.12685627188	0.419784157347	0.125396058594
0.0	10121.0	0.0	884.0	10121.0	4000000.0	0.0	3.0	0.84	1.0	1.13	0.08	7.42	0.37	0.79	0.21	6.24	0.16	2.13	1.52	0.38	AAA245.CD3.X1.Y8.tile.tissue.png	14	1	2000	14	2c36c31d88978ca05c6edd546c5d2584	0	0	0	0	0	0	0	0	0	0	0	0	0	/home/dhl_ec/bnelissen/Slides/CD3_manuscript/CD3_slides/AAA245.CD3/AAA245.CD3.run1	255	0.7	0.06	0.7	0.06	-8.73042647647	-11.7549812089	3.15451814843	4.66991747241
0.0	0.0	0.0	0.0	0.0	4000000.0	0.0	0.0	1.42	1.86	1.16	0.06	6.19	0.29	0.89	0.21	4.65	0.13	2.01	1.51	0.36	AAA245.CD3.X1.Y9.tile.tissue.png	15	1	2000	15	bc8c34b0b5b2a55157954b0eea2ce319	0	0	0	0	0	0	0	0	0	0	0	0	0	/home/dhl_ec/bnelissen/Slides/CD3_manuscript/CD3_slides/AAA245.CD3/AAA245.CD3.run1	255	1.0	0.06	1.0	0.06	0.0	0.0	0.0	4.4495625
7683.0	220411.0	2365.0	6008.0	220411.0	4000000.0	36.0	3.0	2.9	1.62	1.11	0.05	7.49	0.38	0.81	0.21	7.25	0.22	2.11	1.54	0.38	AAA245.CD3.X10.Y2.tile.tissue.png	16	1	2000	16	3f3139c5da0eeeeaee2fc47e56bb6d43	0	0	0	0	0	0	0	0	0	0	0	0	0	/home/dhl_ec/bnelissen/Slides/CD3_manuscript/CD3_slides/AAA245.CD3/AAA245.CD3.run1	255	0.7	0.06	0.7	0.06	-9.26170265823	-12.4431994763	1.45553442836	3.06965628125
34532.0	1563220.0	11294.0	11647.0	1563220.0	4000000.0	200.0	3.0	2.46	2.08	1.16	0.06	8.71	0.38	0.74	0.15	8.64	0.28	2.43	1.52	0.53	AAA245.CD3.X10.Y3.tile.tissue.png	17	1	2000	17	8b039e8e285022ecfd8a9a4e8b5df970	0	0	0	0	0	0	0	0	0	0	0	0	0	/home/dhl_ec/bnelissen/Slides/CD3_manuscript/CD3_slides/AAA245.CD3/AAA245.CD3.run1	255	0.7	0.06	0.7	0.06	-9.01565756993	-10.6968017983	1.40173169781	0.79605853125
38062.0	3879023.0	16898.0	8560.0	3879023.0	4000000.0	350.0	1.0	2.38	4.04	1.19	0.05	7.61	0.38	0.74	0.06	9.89	0.37	2.18	1.52	1.75	AAA245.CD3.X10.Y4.tile.tissue.png	18	1	2000	18	d5f50133dacf0c8386ddd9394dd3759f	0	0	0	0	0	0	0	0	0	0	0	0	0	/home/dhl_ec/bnelissen/Slides/CD3_manuscript/CD3_slides/AAA245.CD3/AAA245.CD3.run1	255	0.7	0.0681838097053	0.7	0.0681838097053	-8.20532084057	-11.5548080492	0.404336872034	0.0981438842773
84442.0	2991496.0	36639.0	14621.0	2991496.0	4000000.0	750.0	3.0	1.78	2.24	1.12	0.05	7.46	0.51	1.21	0.14	13.57	0.51	2.2	1.52	1.21	AAA245.CD3.X10.Y5.tile.tissue.png	19	1	2000	19	9ef723673b181a81a0b1578b80c7d3b3	0	0	0	0	0	0	0	0	0	0	0	0	0	/home/dhl_ec/bnelissen/Slides/CD3_manuscript/CD3_slides/AAA245.CD3/AAA245.CD3.run1	255	0.7	0.070119530931	0.7	0.070119530931	-8.67501910894	-11.8479357063	0.979749559806	0.261565991211
9734.0	655838.0	4583.0	14042.0	655838.0	4000000.0	92.0	13.0	2.74	2.75	1.74	0.0899999999999	10.33	0.57	1.24	0.28	9.95	0.35	3.47	2.42	1.24	AAA245.CD3.X10.Y6.tile.tissue.png	20	1	2000	20	3cac57e96e6fef7ddb0eb2cd1932380a	0	0	0	0	0	0	0	0	0	0	0	0	0	/home/dhl_ec/bnelissen/Slides/CD3_manuscript/CD3_slides/AAA245.CD3/AAA245.CD3.run1	255	0.7	0.06	0.7	0.06	-7.97218943753	-9.57137275359	1.20078145948	2.03830017188
7335.0	136413.0	3172.0	4130.0	136413.0	4000000.0	64.0	4.0	2.06	1.3	1.73	0.08	10.04	0.56	1.39	0.31	9.46	0.31	3.29	2.36	0.66	AAA245.CD3.X10.Y7.tile.tissue.png	21	1	2000	21	f97a11a39f8effbab36cb256c92d212f	0	0	0	0	0	0	0	0	0	0	0	0	0	/home/dhl_ec/bnelissen/Slides/CD3_manuscript/CD3_slides/AAA245.CD3/AAA245.CD3.run1	255	0.7	0.06	0.7	0.06	-9.00793919138	-12.6291919384	2.24413521759	3.32428946484
0.0	0.0	0.0	0.0	0.0	4000000.0	0.0	0.0	2.1	2.54	1.73	0.08	9.51	0.46	1.5	0.36	6.96	0.2	3.31	2.62	0.64	AAA245.CD3.X11.Y3.tile.tissue.png	22	1	2000	22	f15e5ddde31609b78f48aed15f49c416	0	0	0	0	0	0	0	0	0	0	0	0	0	/home/dhl_ec/bnelissen/Slides/CD3_manuscript/CD3_slides/AAA245.CD3/AAA245.CD3.run1	255	1.0	0.06	1.0	0.06	0.0	-10.5481434697	0.0	4.9898446387
9831.0	976209.0	4486.0	7224.0	976209.0	4000000.0	99.0	5.0	2.55	2.11	1.79	0.0799999999999	11.22	0.55	1.31	0.29	10.71	0.36	3.59	2.63	1.14	AAA245.CD3.X11.Y4.tile.tissue.png	23	1	2000	23	8912d61aa1ef0bb3f60e7b29f15ae784	0	0	0	0	0	0	0	0	0	0	0	0	0	/home/dhl_ec/bnelissen/Slides/CD3_manuscript/CD3_slides/AAA245.CD3/AAA245.CD3.run1	255	0.7	0.06	0.7	0.06	-8.41655883821	-10.8442082029	0.595988377984	3.56218171094
5455.0	3746871.0	3035.0	8787.0	3746871.0	4000000.0	69.0	2.0	2.56	1.48	1.76	0.0600000000001	10.43	0.54	1.24	0.09	13.8	0.55	3.61	2.62	0.64	AAA245.CD3.X11.Y5.tile.tissue.png	24	1	2000	24	6a4779dba7ae96ce3b86310c8ab91683	0	0	0	0	0	0	0	0	0	0	0	0	0	/home/dhl_ec/bnelissen/Slides/CD3_manuscript/CD3_slides/AAA245.CD3/AAA245.CD3.run1	255	0.7	0.06	0.7	0.06	-7.75997679952	-11.2869631037	0.210187635592	0.0774577381592
46913.0	3010822.0	21249.0	13721.0	3010822.0	4000000.0	438.0	6.0	2.25	2.38	1.78	0.0600000000001	12.1	0.55	1.24	0.15	13.61	0.51	3.59	2.59	0.65	AAA245.CD3.X11.Y6.tile.tissue.png	25	1	2000	25	eaa32204b28b2c36a03a6743886c48b6	0	0	0	0	0	0	0	0	0	0	0	0	0	/home/dhl_ec/bnelissen/Slides/CD3_manuscript/CD3_slides/AAA245.CD3/AAA245.CD3.run1	255	0.7	0.0614801701944	0.7	0.0614801701944	-8.59797654475	-11.6868596651	1.123183738	0.506493618408
16858.0	427738.0	7627.0	6934.0	427738.0	4000000.0	169.0	11.0	1.64	2.15	1.79	0.0799999999999	10.36	0.56	1.23	0.32	10.03	0.34	3.56	2.6	0.6	AAA245.CD3.X11.Y7.tile.tissue.png	26	1	2000	26	43a358cf47bd46e35b736e7de16962db	0	0	0	0	0	0	0	0	0	0	0	0	0	/home/dhl_ec/bnelissen/Slides/CD3_manuscript/CD3_slides/AAA245.CD3/AAA245.CD3.run1	255	0.7	0.06	0.7	0.06	-9.08436430968	-9.56632963152	1.35697102373	0.202602289062
0.0	106013.0	0.0	4253.0	106013.0	4000000.0	0.0	7.0	2.68	1.79	1.77	0.08	10.46	0.55	1.31	0.35	9.01	0.21	3.5	2.58	0.58	AAA245.CD3.X11.Y8.tile.tissue.png	27	1	2000	27	302fb7fd75b4dfd265a50a13865cdf8f	0	0	0	0	0	0	0	0	0	0	0	0	0	/home/dhl_ec/bnelissen/Slides/CD3_manuscript/CD3_slides/AAA245.CD3/AAA245.CD3.run1	255	0.7	0.06	0.7	0.06	-3.65990663245	-9.52409444997	0.030598189922	9.56659483264
0.0	27505.0	0.0	1716.0	27505.0	4000000.0	0.0	3.0	2.88	2.76	1.79	0.0700000000001	10.4	0.55	1.47	0.35	8.3	0.21	3.45	2.6	0.54	AAA245.CD3.X11.Y9.tile.tissue.png	28	1	2000	28	6d6adbc5d671cd01dc2411a3c576cad8	0	0	0	0	0	0	0	0	0	0	0	0	0	/home/dhl_ec/bnelissen/Slides/CD3_manuscript/CD3_slides/AAA245.CD3/AAA245.CD3.run1	255	0.7	0.06	0.7	0.06	0.0	-10.4212544292	0.0276579418089	5.20006948441
0.0	0.0	0.0	0.0	0.0	4000000.0	0.0	0.0	2.62	2.42	1.78	0.08	9.93	0.46	1.39	0.36	6.99	0.19	3.3	2.53	0.61	AAA245.CD3.X12.Y10.tile.tissue.png	29	1	2000	29	4d412dc429fcbda861482d7fe9b890cc	0	0	0	0	0	0	0	0	0	0	0	0	0	/home/dhl_ec/bnelissen/Slides/CD3_manuscript/CD3_slides/AAA245.CD3/AAA245.CD3.run1	255	1.0	0.06	1.0	0.06	0.0	-10.2755246329	0.0	12.4530267999
3924.0	651157.0	2065.0	5102.0	651157.0	4000000.0	42.0	1.0	2.92	2.28	1.77	0.09	10.2	0.59	1.39	0.28	10.25	0.34	3.34	2.39	0.56	AAA245.CD3.X12.Y5.tile.tissue.png	30	1	2000	30	6800c043c91fdecf9d8a00aafde35212	0	0	0	0	0	0	0	0	0	0	0	0	0	/home/dhl_ec/bnelissen/Slides/CD3_manuscript/CD3_slides/AAA245.CD3/AAA245.CD3.run1	255	0.7	0.06	0.7	0.06	-8.27088899482	-11.2035252949	0.667638538668	3.93869440234
8675.0	3010820.0	4523.0	7868.0	3010820.0	4000000.0	100.0	1.0	1.13	1.97	1.73	0.09	9.04	0.38	0.86	0.1	9.09	0.43	2.24	1.53	0.59	AAA245.CD3.X12.Y6.tile.tissue.png	31	1	2000	31	593823bb5bf129d862b2710e191bf66f	0	0	0	0	0	0	0	0	0	0	0	0	0	/home/dhl_ec/bnelissen/Slides/CD3_manuscript/CD3_slides/AAA245.CD3/AAA245.CD3.run1	255	0.7	0.06	0.7	0.06	-7.85783871883	-11.207943396	0.294730625645	0.656923804688
49341.0	3896259.0	21354.0	8786.0	3896259.0	4000000.0	447.0	1.0	0.89	1.21	1.14	0.0600000000001	8.66	0.42	0.94	0.0700000000001	10.12	0.38	2.19	1.54	0.61	AAA245.CD3.X12.Y7.tile.tissue.png	32	1	2000	32	0d233fee6aaa6499c365b19ce07bb225	0	0	0	0	0	0	0	0	0	0	0	0	0	/home/dhl_ec/bnelissen/Slides/CD3_manuscript/CD3_slides/AAA245.CD3/AAA245.CD3.run1	255	0.7	0.06	0.7	0.06	-8.58283285116	-9.27789204295	0.61809240552	0.131982704102
49191.0	2423120.0	18684.0	17238.0	2423120.0	4000000.0	364.0	10.0	2.12	1.35	1.13	0.04	9.18	0.41	0.75	0.12	9.33	0.46	2.31	1.54	0.55	AAA245.CD3.X12.Y8.tile.tissue.png	33	1	2000	33	d62521f3fc020ea1078ad2d0f4fe4f34	0	0	0	0	0	0	0	0	0	0	0	0	0	/home/dhl_ec/bnelissen/Slides/CD3_manuscript/CD3_slides/AAA245.CD3/AAA245.CD3.run1	255	0.7	0.06	0.7	0.06	-8.91644326547	-12.0496825103	1.39539020804	0.62475807959
0.0	115386.0	0.0	4465.0	115386.0	4000000.0	0.0	7.0	2.21	1.73	1.37	0.0599999999999	7.38	0.37	0.74	0.33	6.03	0.21	2.23	1.53	0.55	AAA245.CD3.X12.Y9.tile.tissue.png	34	1	2000	34	8296c9ee6c45963bd38932ac01bdb954	0	0	0	0	0	0	0	0	0	0	0	0	0	/home/dhl_ec/bnelissen/Slides/CD3_manuscript/CD3_slides/AAA245.CD3/AAA245.CD3.run1	255	0.7	0.06	0.7	0.06	0.0	-8.41689402352	0.124875418162	1.23832063989
79.0	4740.0	37.0	470.0	4740.0	4000000.0	1.0	2.0	2.98	1.39	1.12	0.0400000000002	8.21	0.55	1.0	0.22	6.75	0.21	2.09	1.53	0.49	AAA245.CD3.X13.Y10.tile.tissue.png	35	1	2000	35	c6b9931f6fe37cab596b7df95606af0d	0	0	0	0	0	0	0	0	0	0	0	0	0	/home/dhl_ec/bnelissen/Slides/CD3_manuscript/CD3_slides/AAA245.CD3/AAA245.CD3.run1	255	0.7	0.06	0.7	0.06	-7.338353231	-12.2526455851	0.841580754814	0.025212083313
0.0	2231.0	0.0	226.0	2231.0	4000000.0	0.0	1.0	1.77	1.41	1.42	0.05	7.48	0.37	0.79	0.21	5.76	0.13	2.12	1.53	0.38	AAA245.CD3.X13.Y11.tile.tissue.png	36	1	2000	36	aef261348a2a04b4a94898f1c20a893b	0	0	0	0	0	0	0	0	0	0	0	0	0	/home/dhl_ec/bnelissen/Slides/CD3_manuscript/CD3_slides/AAA245.CD3/AAA245.CD3.run1	255	0.7	0.06	0.7	0.06	0.0	-10.2350128525	0.767638202635	8.64581407901
0.0	0.0	0.0	0.0	0.0	728000.0	0.0	0.0	1.92	1.34	0.31	0.00999999999999	1.88	0.0899999999999	0.25	0.0700000000002	1.06	0.03	0.36	0.27	0.0899999999999	AAA245.CD3.X13.Y12.tile.tissue.png	37	1	2000	37	6354239d7230adc8eafad1b25c0a1b5e	0	0	0	0	0	0	0	0	0	0	0	0	0	/home/dhl_ec/bnelissen/Slides/CD3_manuscript/CD3_slides/AAA245.CD3/AAA245.CD3.run1	255	1.0	0.06	1.0	0.06	0.0	-10.9126921378	0.0	10.9837644149
0.0	108331.0	0.0	4502.0	108331.0	4000000.0	0.0	4.0	0.88	1.55	1.55	0.0599999999999	8.79	0.38	0.85	0.21	6.32	0.14	2.17	1.52	0.37	AAA245.CD3.X13.Y7.tile.tissue.png	38	1	2000	38	5e6efc34b8f935b25d8ba6b1efc783f5	0	0	0	0	0	0	0	0	0	0	0	0	0	/home/dhl_ec/bnelissen/Slides/CD3_manuscript/CD3_slides/AAA245.CD3/AAA245.CD3.run1	255	0.7	0.06	0.7	0.06	-7.84522266323	-11.967812484	1.58276925219	5.15314981055
0.0	1533535.0	0.0	14514.0	1533535.0	4000000.0	0.0	5.0	2.54	2.0	1.15	0.04	7.08	0.38	0.76	0.16	6.63	0.21	2.22	1.54	0.38	AAA245.CD3.X13.Y8.tile.tissue.png	39	1	2000	39	6a958bd803394777f4ddbae57d080016	0	0	0	0	0	0	0	0	0	0	0	0	0	/home/dhl_ec/bnelissen/Slides/CD3_manuscript/CD3_slides/AAA245.CD3/AAA245.CD3.run1	255	0.7	0.06	0.7	0.06	0.0	-10.2731480926	0.0384330413473	0.0215513081055
0.0	436411.0	0.0	12847.0	436411.0	4000000.0	0.0	9.0	1.5	2.2	1.12	0.05	7.24	0.39	0.75	0.19	6.61	0.15	2.17	1.67	0.59	AAA245.CD3.X13.Y9.tile.tissue.png	40	1	2000	40	08ef3dfc8609b700f9b9db418da628f7	0	0	0	0	0	0	0	0	0	0	0	0	0	/home/dhl_ec/bnelissen/Slides/CD3_manuscript/CD3_slides/AAA245.CD3/AAA245.CD3.run1	255	0.7	0.06	0.7	0.06	-5.99380314803	-10.7124004456	0.0312401972104	0.0202879574585
0.0	1298.0	0.0	206.0	1298.0	888000.0	0.0	1.0	1.91	0.48	0.39	0.00999999999999	3.22	0.0899999999999	0.19	0.04	1.24	0.0500000000002	0.7	0.59	0.16	AAA245.CD3.X14.Y10.tile.tissue.png	41	1	444	41	412034a1e01739bdcd8caa4d2532dd3f	0	0	0	0	0	0	0	0	0	0	0	0	0	/home/dhl_ec/bnelissen/Slides/CD3_manuscript/CD3_slides/AAA245.CD3/AAA245.CD3.run1	255	0.7	0.06	0.7	0.06	0.0	-8.87667270037	0.262068032851	1.50426516383
0.0	2153.0	0.0	214.0	2153.0	888000.0	0.0	1.0	0.73	0.63	0.24	0.00999999999999	3.12	0.0900000000001	0.16	0.05	1.16	0.03	0.44	0.33	0.15	AAA245.CD3.X14.Y11.tile.tissue.png	42	1	444	42	d8699a3bff69fd4ce5e50e1400e4bd5d	0	0	0	0	0	0	0	0	0	0	0	0	0	/home/dhl_ec/bnelissen/Slides/CD3_manuscript/CD3_slides/AAA245.CD3/AAA245.CD3.run1	255	0.7	0.06	0.7	0.06	0.0	-9.64016576336	1.06344753324	1.56925107526
0.0	1986.0	0.0	228.0	1986.0	888000.0	0.0	1.0	1.05	1.5	0.37	0.00999999999999	1.76	0.0800000000002	0.16	0.0400000000002	1.26	0.03	0.44	0.34	0.1	AAA245.CD3.X14.Y8.tile.tissue.png	43	1	444	43	a34788e5683409ff36f9e88ce6d31aae	0	0	0	0	0	0	0	0	0	0	0	0	0	/home/dhl_ec/bnelissen/Slides/CD3_manuscript/CD3_slides/AAA245.CD3/AAA245.CD3.run1	255	0.7	0.06	0.7	0.06	-8.13278251995	-9.76320347895	1.08940700005	2.52086241164
0.0	60143.0	0.0	2255.0	60143.0	888000.0	0.0	3.0	1.53	1.04	0.25	0.00999999999999	3.35	0.0799999999999	0.16	0.05	1.23	0.0600000000002	0.48	0.34	0.15	AAA245.CD3.X14.Y9.tile.tissue.png	44	1	444	44	da096bc0bf725a38c3da9d26b4dc2179	0	0	0	0	0	0	0	0	0	0	0	0	0	/home/dhl_ec/bnelissen/Slides/CD3_manuscript/CD3_slides/AAA245.CD3/AAA245.CD3.run1	255	0.7	0.06	0.7	0.06	0.0	-8.30295149782	0.048334570673	1.54194888931
0.0	25210.0	0.0	2258.0	25210.0	4000000.0	0.0	5.0	2.69	2.44	1.34	0.0599999999999	7.27	0.37	0.87	0.22	5.97	0.14	2.11	1.53	1.04	AAA245.CD3.X2.Y10.tile.tissue.png	45	1	2000	45	1fa4a81013be19f0be31f0b1a92eed14	0	0	0	0	0	0	0	0	0	0	0	0	0	/home/dhl_ec/bnelissen/Slides/CD3_manuscript/CD3_slides/AAA245.CD3/AAA245.CD3.run1	255	0.7	0.06	0.7	0.06	0.0	-10.5035229607	0.0148427549405	9.75229184145
0.0	0.0	0.0	0.0	0.0	4000000.0	0.0	0.0	1.83	1.01	1.42	0.05	6.82	0.3	0.85	0.22	4.64	0.13	2.02	1.53	0.9	AAA245.CD3.X2.Y3.tile.tissue.png	46	1	2000	46	e8de498f1ce71311e1be85e03d2e5bc9	0	0	0	0	0	0	0	0	0	0	0	0	0	/home/dhl_ec/bnelissen/Slides/CD3_manuscript/CD3_slides/AAA245.CD3/AAA245.CD3.run1	255	1.0	0.06	1.0	0.06	0.0	-12.3119297836	0.0	6.13213351862
13924.0	419348.0	6403.0	4052.0	419348.0	4000000.0	140.0	2.0	1.85	1.03	1.09	0.0599999999999	7.42	0.37	0.8	0.19	7.07	0.24	2.17	1.52	1.04	AAA245.CD3.X2.Y4.tile.tissue.png	47	1	2000	47	016e96020ab1e0b84161616fbe569911	0	0	0	0	0	0	0	0	0	0	0	0	0	/home/dhl_ec/bnelissen/Slides/CD3_manuscript/CD3_slides/AAA245.CD3/AAA245.CD3.run1	255	0.7	0.06	0.7	0.06	-9.52929666991	-12.0704763452	2.66319083078	3.06761738281
58040.0	1774428.0	24482.0	14143.0	1774428.0	4000000.0	510.0	3.0	1.89	1.07	1.11	0.05	8.82	0.38	0.82	0.14	8.42	0.29	2.19	1.53	0.41	AAA245.CD3.X2.Y5.tile.tissue.png	48	1	2000	48	98d0cee30e1da12cf23ce683db0993d1	0	0	0	0	0	0	0	0	0	0	0	0	0	/home/dhl_ec/bnelissen/Slides/CD3_manuscript/CD3_slides/AAA245.CD3/AAA245.CD3.run1	255	0.7	0.06	0.7	0.06	-9.48773685692	-10.9677395825	2.24790162356	0.5795663125
49586.0	3742548.0	22201.0	15927.0	3742548.0	4000000.0	459.0	4.0	1.24	1.84	1.35	0.05	7.96	0.37	0.75	0.0699999999999	9.81	0.42	2.12	1.54	0.43	AAA245.CD3.X2.Y6.tile.tissue.png	49	1	2000	49	4716448e8f116b4ded926c6040199817	0	0	0	0	0	0	0	0	0	0	0	0	0	/home/dhl_ec/bnelissen/Slides/CD3_manuscript/CD3_slides/AAA245.CD3/AAA245.CD3.run1	255	0.7	0.0662705508248	0.7	0.0662705508248	-8.79194376887	-12.1062832519	1.17100161423	0.187347592773
5625.0	4000000.0	2761.0	7996.0	4000000.0	4000000.0	58.0	1.0	1.46	2.28	1.14	0.0500000000002	6.86	0.29	0.75	0.05	9.52	0.38	2.16	1.52	0.52	AAA245.CD3.X2.Y7.tile.tissue.png	50	1	2000	50	b51d712c5a9cac8c2f996fef475b838a	0	0	0	0	0	0	0	0	0	0	0	0	0	/home/dhl_ec/bnelissen/Slides/CD3_manuscript/CD3_slides/AAA245.CD3/AAA245.CD3.run1	255	0.7	0.0690374737345	0.7	0.0690374737345	-8.53535310104	-12.2825033318	0.33406945714	0.0947123705444
1352.0	2823119.0	758.0	9345.0	2823119.0	4000000.0	19.0	2.0	1.93	1.93	1.11	0.05	7.75	0.37	0.73	0.11	8.66	0.42	2.21	1.53	0.42	AAA245.CD3.X2.Y8.tile.tissue.png	51	1	2000	51	735e6ef2f05fffb4c698a38ef95ff595	0	0	0	0	0	0	0	0	0	0	0	0	0	/home/dhl_ec/bnelissen/Slides/CD3_manuscript/CD3_slides/AAA245.CD3/AAA245.CD3.run1	255	0.7	0.06	0.7	0.06	-7.93118729467	-11.4185919191	0.382088778702	0.0611051474609
0.0	5476.0	0.0	560.0	5476.0	4000000.0	0.0	2.0	2.22	2.23	1.11	0.05	7.18	0.37	0.75	0.21	5.7	0.14	2.09	1.53	0.39	AAA245.CD3.X2.Y9.tile.tissue.png	52	1	2000	52	4abe082c835428a7ba268164525b209d	0	0	0	0	0	0	0	0	0	0	0	0	0	/home/dhl_ec/bnelissen/Slides/CD3_manuscript/CD3_slides/AAA245.CD3/AAA245.CD3.run1	255	0.7	0.06	0.7	0.06	0.0	-10.8401204752	0.718940283453	3.53858601831
52.0	775429.0	28.0	5511.0	775429.0	4000000.0	1.0	4.0	2.21	2.21	1.16	0.0599999999999	7.4	0.37	0.75	0.18	7.15	0.24	2.18	1.51	0.39	AAA245.CD3.X3.Y10.tile.tissue.png	53	1	2000	53	098231b57302c4451d48e783318cf80f	0	0	0	0	0	0	0	0	0	0	0	0	0	/home/dhl_ec/bnelissen/Slides/CD3_manuscript/CD3_slides/AAA245.CD3/AAA245.CD3.run1	255	0.7	0.06	0.7	0.06	-7.65823977866	-9.42902753928	0.436935601943	1.53861985352
0.0	4221.0	0.0	360.0	4221.0	4000000.0	0.0	1.0	2.86	1.58	1.15	0.0600000000002	7.06	0.37	0.88	0.21	5.76	0.13	2.09	1.52	0.35	AAA245.CD3.X3.Y11.tile.tissue.png	54	1	2000	54	3a2fc33bf96138c67ebcb0561682cfc0	0	0	0	0	0	0	0	0	0	0	0	0	0	/home/dhl_ec/bnelissen/Slides/CD3_manuscript/CD3_slides/AAA245.CD3/AAA245.CD3.run1	255	0.7	0.06	0.7	0.06	0.0	-10.4185816009	0.0186139242086	5.04741721631
1724.0	17832.0	624.0	894.0	17832.0	4000000.0	10.0	2.0	1.33	2.06	1.13	0.0600000000002	7.18	0.36	0.86	0.21	6.61	0.21	2.08	1.53	0.45	AAA245.CD3.X3.Y5.tile.tissue.png	55	1	2000	55	fb08a17767515a1c81cb0142eca0b526	0	0	0	0	0	0	0	0	0	0	0	0	0	/home/dhl_ec/bnelissen/Slides/CD3_manuscript/CD3_slides/AAA245.CD3/AAA245.CD3.run1	255	0.7	0.06	0.7	0.06	-9.32967168742	-12.8337813701	2.23737438167	2.23698837207
20909.0	423828.0	8778.0	13671.0	423828.0	4000000.0	178.0	11.0	2.37	2.08	1.13	0.0700000000002	7.33	0.38	0.75	0.2	7.21	0.23	2.23	1.52	0.38	AAA245.CD3.X3.Y6.tile.tissue.png	56	1	2000	56	b22f99a0c0ef8e7f28a5ee98fbfa53a2	0	0	0	0	0	0	0	0	0	0	0	0	0	/home/dhl_ec/bnelissen/Slides/CD3_manuscript/CD3_slides/AAA245.CD3/AAA245.CD3.run1	255	0.7	0.06	0.7	0.06	-9.55218701268	-11.4302339381	2.55460842948	1.3968894375
48026.0	2332056.0	21132.0	18530.0	2332056.0	4000000.0	444.0	8.0	3.66	2.39	1.12	0.04	7.4	0.38	0.74	0.12	8.87	0.32	2.24	1.53	0.42	AAA245.CD3.X3.Y7.tile.tissue.png	57	1	2000	57	67b5d5a0d7b83fc70766a8e3146c2e53	0	0	0	0	0	0	0	0	0	0	0	0	0	/home/dhl_ec/bnelissen/Slides/CD3_manuscript/CD3_slides/AAA245.CD3/AAA245.CD3.run1	255	0.7	0.06	0.7	0.06	-9.20729125066	-12.2364920346	1.8124923274	0.245626240234
24592.0	3970291.0	10559.0	8375.0	3970291.0	4000000.0	214.0	1.0	2.33	1.62	1.18	0.0500000000002	7.1	0.37	0.74	0.0600000000002	9.85	0.38	2.17	1.54	0.43	AAA245.CD3.X3.Y8.tile.tissue.png	58	1	2000	58	eaa83a0988fe396d68a26a9ca8046e0a	0	0	0	0	0	0	0	0	0	0	0	0	0	/home/dhl_ec/bnelissen/Slides/CD3_manuscript/CD3_slides/AAA245.CD3/AAA245.CD3.run1	255	0.7	0.0653970974796	0.7	0.0653970974796	-8.81059780917	-11.7657790389	0.634854606798	0.117198919617
20068.0	2291178.0	7498.0	9871.0	2291178.0	4000000.0	150.0	2.0	2.73	1.43	1.19	0.05	7.3	0.37	0.74	0.12	8.44	0.31	2.22	1.54	0.5	AAA245.CD3.X3.Y9.tile.tissue.png	59	1	2000	59	5a4e077255959326882159c2e8eb9df8	0	0	0	0	0	0	0	0	0	0	0	0	0	/home/dhl_ec/bnelissen/Slides/CD3_manuscript/CD3_slides/AAA245.CD3/AAA245.CD3.run1	255	0.7	0.06	0.7	0.06	-8.38232244488	-11.1865486345	0.496610578886	0.0787681650391
26824.0	3674060.0	12597.0	8456.0	3674060.0	4000000.0	288.0	2.0	2.49	2.02	1.12	0.05	7.91	0.38	0.74	0.0699999999999	9.64	0.36	2.19	1.54	0.45	AAA245.CD3.X4.Y10.tile.tissue.png	60	1	2000	60	ac48e92e66237357a043e8080adae962	0	0	0	0	0	0	0	0	0	0	0	0	0	/home/dhl_ec/bnelissen/Slides/CD3_manuscript/CD3_slides/AAA245.CD3/AAA245.CD3.run1	255	0.7	0.06	0.7	0.06	-8.74540290561	-11.8786012799	0.716203516941	0.147870230957
54.0	516710.0	46.0	9013.0	516710.0	4000000.0	1.0	4.0	1.58	1.5	1.1	0.0599999999999	7.63	0.55	0.79	0.2	7.22	0.23	2.24	1.54	0.38	AAA245.CD3.X4.Y11.tile.tissue.png	61	1	2000	61	57f626ed1433479259f9597acfaf6782	0	0	0	0	0	0	0	0	0	0	0	0	0	/home/dhl_ec/bnelissen/Slides/CD3_manuscript/CD3_slides/AAA245.CD3/AAA245.CD3.run1	255	0.7	0.06	0.7	0.06	-8.10586848448	-11.4948185975	0.706895345727	5.42353334375
0.0	0.0	0.0	0.0	0.0	4000000.0	0.0	0.0	0.75	0.87	1.12	0.0600000000002	6.26	0.29	0.89	0.22	4.88	0.2	2.07	1.55	0.35	AAA245.CD3.X4.Y6.tile.tissue.png	62	1	2000	62	724eb3d2003816ecc90e3eb0b50cedd0	0	0	0	0	0	0	0	0	0	0	0	0	0	/home/dhl_ec/bnelissen/Slides/CD3_manuscript/CD3_slides/AAA245.CD3/AAA245.CD3.run1	255	1.0	0.06	1.0	0.06	0.0	0.0	0.0	2.37348625
0.0	285438.0	0.0	3737.0	285438.0	4000000.0	0.0	4.0	0.77	1.02	1.15	0.05	8.33	0.37	0.81	0.2	6.48	0.14	2.14	1.53	0.53	AAA245.CD3.X4.Y7.tile.tissue.png	63	1	2000	63	e996b1f1fb0b803426d634a1557562b9	0	0	0	0	0	0	0	0	0	0	0	0	0	/home/dhl_ec/bnelissen/Slides/CD3_manuscript/CD3_slides/AAA245.CD3/AAA245.CD3.run1	255	0.7	0.06	0.7	0.06	-7.90023611102	-11.9213355039	0.384186975614	7.21513109961
13100.0	653430.0	6283.0	7140.0	653430.0	4000000.0	133.0	3.0	1.0	1.34	1.13	0.0599999999999	7.85	0.38	0.74	0.19	7.36	0.36	2.26	1.53	0.82	AAA245.CD3.X4.Y8.tile.tissue.png	64	1	2000	64	025cb07840bed133dc55387932587fcb	0	0	0	0	0	0	0	0	0	0	0	0	0	/home/dhl_ec/bnelissen/Slides/CD3_manuscript/CD3_slides/AAA245.CD3/AAA245.CD3.run1	255	0.7	0.06	0.7	0.06	-9.24447657874	-10.3127653425	1.6747494195	0.3756755
43686.0	3437038.0	18441.0	15784.0	3437038.0	4000000.0	383.0	6.0	1.6	2.57	1.11	0.0500000000002	7.69	0.37	0.74	0.0799999999999	9.77	0.54	2.26	1.53	0.43	AAA245.CD3.X4.Y9.tile.tissue.png	65	1	2000	65	5267750f16db469295eed453eb352600	0	0	0	0	0	0	0	0	0	0	0	0	0	/home/dhl_ec/bnelissen/Slides/CD3_manuscript/CD3_slides/AAA245.CD3/AAA245.CD3.run1	255	0.7	0.06	0.7	0.06	-9.13014393005	-11.8252321542	1.2568461241	0.221505834473
0.0	38751.0	0.0	2646.0	38751.0	4000000.0	0.0	6.0	2.73	2.33	1.12	0.0599999999999	7.36	0.39	0.83	0.21	6.3	0.14	2.13	1.55	0.37	AAA245.CD3.X5.Y0.tile.tissue.png	66	1	2000	66	44084175348c94a0ffe195d521642c9d	0	0	0	0	0	0	0	0	0	0	0	0	0	/home/dhl_ec/bnelissen/Slides/CD3_manuscript/CD3_slides/AAA245.CD3/AAA245.CD3.run1	255	0.7	0.06	0.7	0.06	-8.37445269795	-11.0468079623	0.921228571102	6.96997488733
0.0	30124.0	0.0	2502.0	30124.0	4000000.0	0.0	8.0	2.73	1.61	1.12	0.0599999999999	7.4	0.37	0.87	0.21	6.34	0.14	2.11	1.53	0.48	AAA245.CD3.X5.Y1.tile.tissue.png	67	1	2000	67	ecd5b1756b22769096a999801e4b7198	0	0	0	0	0	0	0	0	0	0	0	0	0	/home/dhl_ec/bnelissen/Slides/CD3_manuscript/CD3_slides/AAA245.CD3/AAA245.CD3.run1	255	0.7	0.06	0.7	0.06	-6.77956161805	-11.0873195481	0.354778315999	6.16979752209
21940.0	2864715.0	9931.0	21395.0	2864715.0	4000000.0	214.0	8.0	2.0	2.05	1.78	0.0699999999999	7.64	0.4	0.74	0.0999999999999	9.05	0.33	2.23	1.53	0.41	AAA245.CD3.X5.Y10.tile.tissue.png	68	1	2000	68	c737aeffbc914bd8fdb7d94573164ab7	0	0	0	0	0	0	0	0	0	0	0	0	0	/home/dhl_ec/bnelissen/Slides/CD3_manuscript/CD3_slides/AAA245.CD3/AAA245.CD3.run1	255	0.7	0.06	0.7	0.06	-9.08546859207	-12.0391346914	1.50449785092	0.215980986328
6931.0	1610740.0	2831.0	12893.0	1610740.0	4000000.0	56.0	9.0	1.92	1.02	1.11	0.05	7.56	0.38	0.73	0.15	7.81	0.27	2.21	1.53	0.39	AAA245.CD3.X5.Y11.tile.tissue.png	69	1	2000	69	1f84b57048c016f6874261b1a24b6988	0	0	0	0	0	0	0	0	0	0	0	0	0	/home/dhl_ec/bnelissen/Slides/CD3_manuscript/CD3_slides/AAA245.CD3/AAA245.CD3.run1	255	0.7	0.06	0.7	0.06	-9.12643618554	-12.1313638506	0.879806321783	0.206126539063
0.0	233865.0	0.0	2138.0	233865.0	728000.0	0.0	1.0	0.65	0.86	0.21	0.00999999999999	1.49	0.0699999999999	0.13	0.03	1.1	0.04	0.39	0.28	0.0799999999999	AAA245.CD3.X5.Y12.tile.tissue.png	70	1	2000	70	90f6045dd8ee8f201c42f0e4d3661de6	0	0	0	0	0	0	0	0	0	0	0	0	0	/home/dhl_ec/bnelissen/Slides/CD3_manuscript/CD3_slides/AAA245.CD3/AAA245.CD3.run1	255	0.7	0.06	0.7	0.06	0.0	-9.95903875386	0.0840409564546	1.63821340439
0.0	0.0	0.0	0.0	0.0	4000000.0	0.0	0.0	1.89	2.44	1.32	0.05	6.86	0.29	0.86	0.21	4.72	0.13	2.02	1.53	0.35	AAA245.CD3.X5.Y8.tile.tissue.png	71	1	2000	71	ecfbef165a5d295e170f3a413b978b13	0	0	0	0	0	0	0	0	0	0	0	0	0	/home/dhl_ec/bnelissen/Slides/CD3_manuscript/CD3_slides/AAA245.CD3/AAA245.CD3.run1	255	1.0	0.06	1.0	0.06	0.0	-11.8832372697	0.0	7.61261098428
19001.0	1015486.0	8441.0	10224.0	1015486.0	4000000.0	179.0	6.0	2.16	1.71	1.12	0.0599999999999	7.47	0.38	0.75	0.18	7.87	0.26	2.23	1.54	0.41	AAA245.CD3.X5.Y9.tile.tissue.png	72	1	2000	72	ce03b9ea85737f957af8579f38b2e65d	0	0	0	0	0	0	0	0	0	0	0	0	0	/home/dhl_ec/bnelissen/Slides/CD3_manuscript/CD3_slides/AAA245.CD3/AAA245.CD3.run1	255	0.7	0.06	0.7	0.06	-9.35092611221	-10.8434068679	2.1840414015	1.23119153906
0.0	110217.0	0.0	8327.0	110217.0	4000000.0	0.0	25.0	2.11	2.02	1.14	0.0599999999999	7.97	0.38	0.77	0.23	6.6	0.14	2.18	1.54	0.38	AAA245.CD3.X6.Y0.tile.tissue.png	73	1	2000	73	1e4621ce985f1bc091f488fecb7de0b4	0	0	0	0	0	0	0	0	0	0	0	0	0	/home/dhl_ec/bnelissen/Slides/CD3_manuscript/CD3_slides/AAA245.CD3/AAA245.CD3.run1	255	0.7	0.06	0.7	0.06	-7.04113392074	-8.19490211544	0.210653197406	0.290646236328
0.0	60990.0	0.0	5580.0	60990.0	4000000.0	0.0	21.0	2.27	1.87	1.33	0.0599999999999	8.49	0.37	0.75	0.21	6.27	0.13	2.15	1.54	0.37	AAA245.CD3.X6.Y1.tile.tissue.png	74	1	2000	74	0834217869a8c337ef84f94bc98208dd	0	0	0	0	0	0	0	0	0	0	0	0	0	/home/dhl_ec/bnelissen/Slides/CD3_manuscript/CD3_slides/AAA245.CD3/AAA245.CD3.run1	255	0.7	0.06	0.7	0.06	-7.22243819291	-8.67197469077	0.468152859691	1.72214309229
377.0	24182.0	154.0	1360.0	24182.0	4000000.0	2.0	3.0	2.59	2.24	1.11	0.0599999999999	7.29	0.38	0.73	0.23	6.72	0.21	2.11	1.53	0.38	AAA245.CD3.X6.Y10.tile.tissue.png	75	1	2000	75	45041d93a622285d9ed3f551052176ce	0	0	0	0	0	0	0	0	0	0	0	0	0	/home/dhl_ec/bnelissen/Slides/CD3_manuscript/CD3_slides/AAA245.CD3/AAA245.CD3.run1	255	0.7	0.06	0.7	0.06	-8.32798038603	-10.3243348677	2.28976042716	0.565015195312
0.0	2581.0	0.0	241.0	2581.0	4000000.0	0.0	1.0	2.92	1.46	1.12	0.05	7.25	0.41	0.73	0.21	5.83	0.13	2.09	1.53	0.38	AAA245.CD3.X6.Y11.tile.tissue.png	76	1	2000	76	4fa475c66235d20cd2b5a591365b79af	0	0	0	0	0	0	0	0	0	0	0	0	0	/home/dhl_ec/bnelissen/Slides/CD3_manuscript/CD3_slides/AAA245.CD3/AAA245.CD3.run1	255	0.7	0.06	0.7	0.06	0.0	-12.305100926	1.72023773489	0.0180252307739
0.0	0.0	0.0	0.0	0.0	728000.0	0.0	0.0	1.61	0.66	0.29	0.00999999999999	1.48	0.0600000000002	0.13	0.03	0.78	0.03	0.36	0.27	0.12	AAA245.CD3.X6.Y12.tile.tissue.png	77	1	2000	77	572d9c5cc3e800e62c9af2c7430de503	0	0	0	0	0	0	0	0	0	0	0	0	0	/home/dhl_ec/bnelissen/Slides/CD3_manuscript/CD3_slides/AAA245.CD3/AAA245.CD3.run1	255	1.0	0.06	1.0	0.06	0.0	-8.72160123035	0.0	1.97234250099
0.0	0.0	0.0	0.0	0.0	4000000.0	0.0	0.0	1.92	1.56	1.12	0.05	6.87	0.29	0.88	0.21	4.75	0.13	2.03	1.54	0.36	AAA245.CD3.X6.Y2.tile.tissue.png	78	1	2000	78	d5a24b8bf40a7ec9c64314a3613940e0	0	0	0	0	0	0	0	0	0	0	0	0	0	/home/dhl_ec/bnelissen/Slides/CD3_manuscript/CD3_slides/AAA245.CD3/AAA245.CD3.run1	255	1.0	0.06	1.0	0.06	0.0	-10.3409310095	0.0	9.56414523776
0.0	1673.0	0.0	192.0	1673.0	4000000.0	0.0	1.0	0.83	1.52	1.11	0.0599999999999	7.22	0.36	0.86	0.21	5.69	0.15	2.08	1.53	0.36	AAA245.CD3.X6.Y9.tile.tissue.png	79	1	2000	79	caafa9279fabcf9b0ec668b5324a299c	0	0	0	0	0	0	0	0	0	0	0	0	0	/home/dhl_ec/bnelissen/Slides/CD3_manuscript/CD3_slides/AAA245.CD3/AAA245.CD3.run1	255	0.7	0.06	0.7	0.06	0.0	-11.9689225337	1.31648286317	7.52345592555
6403.0	146256.0	2541.0	6764.0	146256.0	4000000.0	47.0	14.0	2.53	2.22	1.12	0.0500000000002	7.39	0.37	0.76	0.23	6.76	0.22	2.14	1.53	0.38	AAA245.CD3.X7.Y0.tile.tissue.png	80	1	2000	80	f1f07eac07d0c45d6d4fb92dbc9e35b7	0	0	0	0	0	0	0	0	0	0	0	0	0	/home/dhl_ec/bnelissen/Slides/CD3_manuscript/CD3_slides/AAA245.CD3/AAA245.CD3.run1	255	0.7	0.06	0.7	0.06	-9.0832948792	-9.52805994127	1.8361578575	0.272703484375
15522.0	319661.0	4703.0	21544.0	319661.0	4000000.0	80.0	54.0	1.94	1.86	1.17	0.0499999999997	7.97	0.38	0.72	0.21	7.39	0.23	2.3	1.57	0.7	AAA245.CD3.X7.Y1.tile.tissue.png	81	1	2000	81	42fa3df6652fd60a4a8007e8a742683b	0	0	0	0	0	0	0	0	0	0	0	0	0	/home/dhl_ec/bnelissen/Slides/CD3_manuscript/CD3_slides/AAA245.CD3/AAA245.CD3.run1	255	0.7	0.06	0.7	0.06	-8.95306937818	-12.1186730877	1.29692764652	0.156399855469
0.0	0.0	0.0	0.0	0.0	4000000.0	0.0	0.0	1.67	1.57	1.38	0.0599999999999	6.87	0.29	0.889999999999	0.22	4.77	0.13	2.02	1.54	0.53	AAA245.CD3.X7.Y10.tile.tissue.png	82	1	2000	82	ae4ac5493a51c2412f1ffe7f01463311	0	0	0	0	0	0	0	0	0	0	0	0	0	/home/dhl_ec/bnelissen/Slides/CD3_manuscript/CD3_slides/AAA245.CD3/AAA245.CD3.run1	255	1.0	0.06	1.0	0.06	0.0	-11.1143903805	0.0	5.33404684122
52.0	23767.0	36.0	1194.0	23767.0	4000000.0	1.0	3.0	2.09	1.1	1.1	0.0500000000002	7.38	0.36	0.81	0.22	7.05	0.22	2.11	1.54	1.12	AAA245.CD3.X7.Y11.tile.tissue.png	83	1	2000	83	f4339b527c89cac72838e7b739e9fad0	0	0	0	0	0	0	0	0	0	0	0	0	0	/home/dhl_ec/bnelissen/Slides/CD3_manuscript/CD3_slides/AAA245.CD3/AAA245.CD3.run1	255	0.7	0.06	0.7	0.06	-7.20806608245	-10.6021569407	0.704833851294	5.39298336816
0.0	0.0	0.0	0.0	0.0	728000.0	0.0	0.0	1.27	0.35	0.21	0.0100000000002	1.45	0.0499999999997	0.14	0.04	0.77	0.0299999999997	0.36	0.28	0.0799999999999	AAA245.CD3.X7.Y12.tile.tissue.png	84	1	2000	84	1c103dea370ee4641166eff968bcf8df	0	0	0	0	0	0	0	0	0	0	0	0	0	/home/dhl_ec/bnelissen/Slides/CD3_manuscript/CD3_slides/AAA245.CD3/AAA245.CD3.run1	255	1.0	0.06	1.0	0.06	0.0	-9.55725365848	0.0	1.77830495629
136864.0	1754428.0	56402.0	21954.0	1754428.0	4000000.0	1120.0	9.0	1.99	1.04	1.12	0.0599999999999	7.85	0.39	0.74	0.14	9.99	0.33	2.27	1.55	0.599999999999	AAA245.CD3.X7.Y2.tile.tissue.png	85	1	2000	85	ca14fd79455262edc83351081588c010	0	0	0	0	0	0	0	0	0	0	0	0	0	/home/dhl_ec/bnelissen/Slides/CD3_manuscript/CD3_slides/AAA245.CD3/AAA245.CD3.run1	255	0.7	0.06	0.7	0.06	-8.92470186487	-10.4212305989	2.0241243533	0.58595096875
32688.0	399907.0	11608.0	6536.0	399907.0	4000000.0	223.0	4.0	0.85	1.07	1.11	0.0500000000002	7.57	0.38	0.82	0.2	7.15	0.24	2.14	1.51	0.5	AAA245.CD3.X7.Y3.tile.tissue.png	86	1	2000	86	fd6f71805d27e95d3963e57208d0cff3	0	0	0	0	0	0	0	0	0	0	0	0	0	/home/dhl_ec/bnelissen/Slides/CD3_manuscript/CD3_slides/AAA245.CD3/AAA245.CD3.run1	255	0.7	0.06	0.7	0.06	-9.45017885674	-12.4911654808	2.15567472602	3.12760503906
1694.0	62595.0	594.0	3415.0	62595.0	4000000.0	10.0	10.0	0.9	2.32	1.13	0.0499999999997	7.46	0.38	0.74	0.21	6.66	0.22	2.13	1.53	0.53	AAA245.CD3.X8.Y0.tile.tissue.png	87	1	2000	87	502e435388d81dee71de6e147e5e0786	0	0	0	0	0	0	0	0	0	0	0	0	0	/home/dhl_ec/bnelissen/Slides/CD3_manuscript/CD3_slides/AAA245.CD3/AAA245.CD3.run1	255	0.7	0.06	0.7	0.06	-8.3537221818	-9.30360212414	1.06088221465	0.218506854492
32281.0	761846.0	12256.0	16429.0	761846.0	4000000.0	230.0	18.0	1.89	1.66	1.14	0.0500000000002	7.98	0.38	0.74	0.18	7.79	0.25	2.24	1.52	0.53	AAA245.CD3.X8.Y1.tile.tissue.png	88	1	2000	88	6464d8a2651116b42eb3bfe8d0c593af	0	0	0	0	0	0	0	0	0	0	0	0	0	/home/dhl_ec/bnelissen/Slides/CD3_manuscript/CD3_slides/AAA245.CD3/AAA245.CD3.run1	255	0.7	0.06	0.7	0.06	-9.07973051754	-12.5566562128	1.98281905	0.243080058594
114121.0	2779219.0	44914.0	23808.0	2779219.0	4000000.0	855.0	3.0	2.48	2.83	1.13	0.0499999999997	7.49	0.54	0.78	0.11	10.81	0.39	2.27	1.74	1.26	AAA245.CD3.X8.Y2.tile.tissue.png	89	1	2000	89	22d4775e5593e53dd46cdecf4e1bdc7a	0	0	0	0	0	0	0	0	0	0	0	0	0	/home/dhl_ec/bnelissen/Slides/CD3_manuscript/CD3_slides/AAA245.CD3/AAA245.CD3.run1	255	0.7	0.0832768232553	0.7	0.0832768232553	-8.94189069879	-12.3591371564	1.56598190308	0.262844804687
192008.0	3085948.0	70574.0	14605.0	3085948.0	4000000.0	1309.0	3.0	2.31	2.14	1.12	0.0500000000002	8.15	0.37	0.75	0.0900000000001	11.26	0.38	2.26	1.56	0.43	AAA245.CD3.X8.Y3.tile.tissue.png	90	1	2000	90	81a5a0996fb3eaa2399a25a16759bc2e	0	0	0	0	0	0	0	0	0	0	0	0	0	/home/dhl_ec/bnelissen/Slides/CD3_manuscript/CD3_slides/AAA245.CD3/AAA245.CD3.run1	255	0.7	0.06	0.7	0.06	-9.25512781176	-12.3677465884	1.98106317709	0.439598923828
35158.0	639427.0	11928.0	18190.0	639427.0	4000000.0	209.0	13.0	1.55	2.01	1.2	0.0600000000004	8.24	0.38	0.78	0.19	7.46	0.24	2.2	1.53	0.4	AAA245.CD3.X8.Y4.tile.tissue.png	91	1	2000	91	e535cf63649929912c9e85e32e9d3587	0	0	0	0	0	0	0	0	0	0	0	0	0	/home/dhl_ec/bnelissen/Slides/CD3_manuscript/CD3_slides/AAA245.CD3/AAA245.CD3.run1	255	0.7	0.06	0.7	0.06	-9.67429924912	-11.6051223598	1.68511806882	2.56531928125
0.0	29398.0	0.0	959.0	29398.0	4000000.0	0.0	1.0	2.3	1.52	1.11	0.0599999999999	7.27	0.38	0.88	0.22	5.8	0.13	2.1	1.54	0.36	AAA245.CD3.X8.Y5.tile.tissue.png	92	1	2000	92	f6d362893490dc84ce7115efc112f811	0	0	0	0	0	0	0	0	0	0	0	0	0	/home/dhl_ec/bnelissen/Slides/CD3_manuscript/CD3_slides/AAA245.CD3/AAA245.CD3.run1	255	0.7	0.06	0.7	0.06	0.0	-10.350191248	0.0166469952616	6.09852139732
0.0	5211.0	0.0	456.0	5211.0	4000000.0	0.0	2.0	2.04	1.82	1.11	0.0599999999999	7.21	0.38	0.89	0.23	5.82	0.13	2.09	1.53	0.36	AAA245.CD3.X9.Y0.tile.tissue.png	93	1	2000	93	0281f82b5e5dd8b70791cddc36b92b41	0	0	0	0	0	0	0	0	0	0	0	0	0	/home/dhl_ec/bnelissen/Slides/CD3_manuscript/CD3_slides/AAA245.CD3/AAA245.CD3.run1	255	0.7	0.06	0.7	0.06	0.0	-11.8512276387	1.04160913362	5.68726186273
2729.0	161770.0	1119.0	3121.0	161770.0	4000000.0	20.0	3.0	2.59	2.3	1.15	0.0799999999999	7.54	0.37	0.8	0.21	7.0	0.22	2.13	1.53	0.43	AAA245.CD3.X9.Y1.tile.tissue.png	94	1	2000	94	f5295467362cafdacfb32c631cf7de2f	0	0	0	0	0	0	0	0	0	0	0	0	0	/home/dhl_ec/bnelissen/Slides/CD3_manuscript/CD3_slides/AAA245.CD3/AAA245.CD3.run1	255	0.7	0.06	0.7	0.06	-8.75138277002	-11.6733073316	1.61643034968	2.74989321875
35500.0	1660616.0	13183.0	13967.0	1660616.0	4000000.0	240.0	5.0	2.1	1.14	1.14	0.0500000000002	7.51	0.39	0.74	0.15	8.98	0.29	2.3	1.6	0.409999999999	AAA245.CD3.X9.Y2.tile.tissue.png	95	1	2000	95	d322fcdf54bb9634155f9813a9559d12	0	0	0	0	0	0	0	0	0	0	0	0	0	/home/dhl_ec/bnelissen/Slides/CD3_manuscript/CD3_slides/AAA245.CD3/AAA245.CD3.run1	255	0.7	0.06	0.7	0.06	-8.68070455846	-12.0495334827	0.968378429591	0.194082148437
106789.0	2917707.0	41695.0	10610.0	2917707.0	4000000.0	792.0	1.0	2.33	2.63	1.14	0.0499999999997	8.22	0.38	0.76	0.0999999999999	10.2	0.35	2.2	1.54	0.42	AAA245.CD3.X9.Y3.tile.tissue.png	96	1	2000	96	993e602280b0fe8c430b7ba29cf48bf6	0	0	0	0	0	0	0	0	0	0	0	0	0	/home/dhl_ec/bnelissen/Slides/CD3_manuscript/CD3_slides/AAA245.CD3/AAA245.CD3.run1	255	0.7	0.065712067236	0.7	0.065712067236	-9.14107020318	-12.243603908	1.36961562029	0.238230191406
146775.0	3028638.0	55726.0	16391.0	3028638.0	4000000.0	1052.0	3.0	1.5	2.07	1.11	0.04	8.0	0.38	0.77	0.0899999999997	10.46	0.36	2.23	1.53	0.43	AAA245.CD3.X9.Y4.tile.tissue.png	97	1	2000	97	6e0e5f231104c04a7cde9359ad7f5950	0	0	0	0	0	0	0	0	0	0	0	0	0	/home/dhl_ec/bnelissen/Slides/CD3_manuscript/CD3_slides/AAA245.CD3/AAA245.CD3.run1	255	0.7	0.06	0.7	0.06	-9.10630805439	-12.3456575081	1.69423069068	0.493051937988
2226.0	975056.0	913.0	26199.0	975056.0	4000000.0	20.0	19.0	2.22	2.22	1.13	0.0599999999999	8.28	0.39	0.75	0.18	7.5	0.25	2.27	1.52	0.39	AAA245.CD3.X9.Y5.tile.tissue.png	98	1	2000	98	ad7659b098e2d08a2d87afe59a5ffb22	0	0	0	0	0	0	0	0	0	0	0	0	0	/home/dhl_ec/bnelissen/Slides/CD3_manuscript/CD3_slides/AAA245.CD3/AAA245.CD3.run1	255	0.7	0.06	0.7	0.06	-6.77460845278	-7.75238804935	0.167220930076	0.845397894531
0.0	80157.0	0.0	2717.0	80157.0	4000000.0	0.0	2.0	1.35	2.03	1.14	0.0600000000004	7.3	0.38	0.880000000001	0.23	5.92	0.14	2.11	1.53	0.39	AAA245.CD3.X9.Y6.tile.tissue.png	99	1	2000	99	1bbd14b939ff032bedb819f26affde07	0	0	0	0	0	0	0	0	0	0	0	0	0	/home/dhl_ec/bnelissen/Slides/CD3_manuscript/CD3_slides/AAA245.CD3/AAA245.CD3.run1	255	0.7	0.06	0.7	0.06	0.0	-10.4175477922	0.0236296902704	8.4999508833
[truncated: 2 more columns]
