# Supplementary material for: SlideToolkit: An Assistive Toolset for the Histological Quantification of Whole Slide Images
Source: PLoS One. 2014 Nov 5;9(11):e110289. doi: 10.1371/journal.pone.0110289 (PMC4220929; doi:10.1371/journal.pone.0110289)
Supplement: RawData S1 — ICC and BlandAltman plot - measurements and r-script.zip. Measurements of Run1 and Run2, including the code for the calculation of the intraclass correlation coefficient (ICC) and the code for the Bland and Altman plot. (ZIP) [file pone.0110289.s003.zip › cellprofiler.measurements/run1.83b939c5a444cc792b22454839d682fc.DefaultOUT_Image.csv]

AreaOccupied_AreaOccupied_DAB_Nuclei	AreaOccupied_AreaOccupied_Tissue	AreaOccupied_Perimeter_DAB_Nuclei	AreaOccupied_Perimeter_Tissue	AreaOccupied_TotalArea_DAB_Nuclei	AreaOccupied_TotalArea_Tissue	Count_DAB_Nuclei	Count_Tissue	ExecutionTime_01LoadImages	ExecutionTime_02ColorToGray	ExecutionTime_03Smooth	ExecutionTime_04ImageMath	ExecutionTime_05IdentifyPrimaryObjects	ExecutionTime_06MeasureImageAreaOccupied	ExecutionTime_07UnmixColors	ExecutionTime_08MaskImage	ExecutionTime_09IdentifyPrimaryObjects	ExecutionTime_10MeasureImageAreaOccupied	ExecutionTime_11OverlayOutlines	ExecutionTime_12OverlayOutlines	ExecutionTime_13SaveImages	FileName_Original	Group_Index	Group_Number	Height_Original	ImageNumber	MD5Digest_Original	ModuleError_01LoadImages	ModuleError_02ColorToGray	ModuleError_03Smooth	ModuleError_04ImageMath	ModuleError_05IdentifyPrimaryObjects	ModuleError_06MeasureImageAreaOccupied	ModuleError_07UnmixColors	ModuleError_08MaskImage	ModuleError_09IdentifyPrimaryObjects	ModuleError_10MeasureImageAreaOccupied	ModuleError_11OverlayOutlines	ModuleError_12OverlayOutlines	ModuleError_13SaveImages	PathName_Original	Scaling_Original	Threshold_FinalThreshold_DAB_Nuclei	Threshold_FinalThreshold_Tissue	Threshold_OrigThreshold_DAB_Nuclei	Threshold_OrigThreshold_Tissue	Threshold_SumOfEntropies_DAB_Nuclei	Threshold_SumOfEntropies_Tissue	Threshold_WeightedVariance_DAB_Nuclei	Threshold_WeightedVariance_Tissue
0.0	161756.0	0.0	2334.0	161756.0	4000000.0	0.0	2.0	4.28	2.82	1.97	0.09	9.14	0.38	0.87	0.22	6.33	0.23	2.16	1.47	1.49	AAA246.CD3.location-b.X0.Y4.tile.tissue.png	1	1	2000	1	0ceab3a3cc7ee2ecb2c339f95d785258	0	0	0	0	0	0	0	0	0	0	0	0	0	/home/dhl_ec/bnelissen/Slides/CD3_manuscript/CD3_slides/AAA246.CD3.location-b/AAA246.CD3.location-b.run1	255	0.7	0.06	0.7	0.06	-8.72095148569	-11.7129181725	3.07612799269	1.20526035645
680.0	641160.0	271.0	4583.0	641160.0	4000000.0	6.0	3.0	1.29	1.69	1.15	0.06	6.69	0.56	1.32	0.28	9.87	0.24	2.18	1.53	0.74	AAA246.CD3.location-b.X0.Y5.tile.tissue.png	2	1	2000	2	4290e45802858edcac3c52a7a3de8ea8	0	0	0	0	0	0	0	0	0	0	0	0	0	/home/dhl_ec/bnelissen/Slides/CD3_manuscript/CD3_slides/AAA246.CD3.location-b/AAA246.CD3.location-b.run1	255	0.7	0.06	0.7	0.06	-9.07999586666	-11.640777648	2.35518915483	0.700828544922
80.0	300011.0	45.0	8090.0	300011.0	4000000.0	1.0	7.0	1.07	1.33	1.13	0.06	6.5	0.37	0.79	0.2	6.83	0.33	3.37	2.38	0.71	AAA246.CD3.location-b.X1.Y4.tile.tissue.png	3	1	2000	3	f684d596bc3d3e42f14806c34f80e3e3	0	0	0	0	0	0	0	0	0	0	0	0	0	/home/dhl_ec/bnelissen/Slides/CD3_manuscript/CD3_slides/AAA246.CD3.location-b/AAA246.CD3.location-b.run1	255	0.7	0.06	0.7	0.06	-8.98761208036	-11.9776233693	3.20722506042	1.31082277148
323.0	3221153.0	184.0	10751.0	3221153.0	4000000.0	5.0	1.0	1.44	2.01	1.13	0.05	10.87	0.43	0.81	0.09	9.11	0.34	2.2	1.53	0.51	AAA246.CD3.location-b.X1.Y5.tile.tissue.png	4	1	2000	4	748b5366043ec87cd3ee440ee8f46849	0	0	0	0	0	0	0	0	0	0	0	0	0	/home/dhl_ec/bnelissen/Slides/CD3_manuscript/CD3_slides/AAA246.CD3.location-b/AAA246.CD3.location-b.run1	255	0.7	0.06	0.7	0.06	-9.13797594964	-11.9606949557	4.72648599464	0.570542671875
0.0	0.0	0.0	0.0	0.0	4000000.0	0.0	0.0	1.33	2.11	1.14	0.06	6.52	0.3	0.87	0.22	4.7	0.13	2.0	1.53	0.59	AAA246.CD3.location-b.X1.Y6.tile.tissue.png	5	1	2000	5	b573d957f12fafdb781d200532db2583	0	0	0	0	0	0	0	0	0	0	0	0	0	/home/dhl_ec/bnelissen/Slides/CD3_manuscript/CD3_slides/AAA246.CD3.location-b/AAA246.CD3.location-b.run1	255	1.0	0.06	1.0	0.06	0.0	-12.1503530492	0.0	1.47726136136
66.0	17491.0	42.0	1308.0	17491.0	4000000.0	1.0	3.0	1.49	2.11	1.79	0.09	9.6	0.56	1.43	0.31	7.01	0.21	2.06	1.56	0.55	AAA246.CD3.location-b.X10.Y10.tile.tissue.png	6	1	2000	6	134eef20211c40a1569781c1c12fb2c7	0	0	0	0	0	0	0	0	0	0	0	0	0	/home/dhl_ec/bnelissen/Slides/CD3_manuscript/CD3_slides/AAA246.CD3.location-b/AAA246.CD3.location-b.run1	255	0.7	0.06	0.7	0.06	-9.15471328721	-12.379022874	8.46133453002	0.196147098877
0.0	0.0	0.0	0.0	0.0	4000000.0	0.0	0.0	1.02	1.22	1.17	0.05	6.29	0.3	0.89	0.22	4.7	0.12	1.99	1.51	0.59	AAA246.CD3.location-b.X10.Y6.tile.tissue.png	7	1	2000	7	aa63a785c3b28fe2429a2df76b49d459	0	0	0	0	0	0	0	0	0	0	0	0	0	/home/dhl_ec/bnelissen/Slides/CD3_manuscript/CD3_slides/AAA246.CD3.location-b/AAA246.CD3.location-b.run1	255	1.0	0.06	1.0	0.06	0.0	-10.2782063044	0.0	1.92767077971
13594.0	146966.0	4281.0	2866.0	146966.0	4000000.0	73.0	1.0	2.06	1.75	1.78	0.09	10.0	0.56	1.36	0.32	10.07	0.31	3.38	2.48	0.61	AAA246.CD3.location-b.X10.Y7.tile.tissue.png	8	1	2000	8	3672cdb0d41762f184fed1bd8b31a099	0	0	0	0	0	0	0	0	0	0	0	0	0	/home/dhl_ec/bnelissen/Slides/CD3_manuscript/CD3_slides/AAA246.CD3.location-b/AAA246.CD3.location-b.run1	255	0.7	0.06	0.7	0.06	-8.57986403923	-11.8171517244	3.62225539543	0.342050798828
7851.0	972591.0	2888.0	19499.0	972591.0	4000000.0	52.0	18.0	1.23	2.3	1.71	0.07	6.83	0.37	0.76	0.18	7.23	0.25	2.16	1.47	0.61	AAA246.CD3.location-b.X10.Y8.tile.tissue.png	9	1	2000	9	db154f0a7fab8d96e3d115a223b7aaa5	0	0	0	0	0	0	0	0	0	0	0	0	0	/home/dhl_ec/bnelissen/Slides/CD3_manuscript/CD3_slides/AAA246.CD3.location-b/AAA246.CD3.location-b.run1	255	0.7	0.06	0.7	0.06	-9.92408006355	-12.5437530708	4.97003269062	0.945158578125
2143.0	388136.0	888.0	13198.0	388136.0	4000000.0	16.0	13.0	2.85	2.09	1.09	0.06	6.87	0.37	0.81	0.21	6.64	0.37	3.53	2.56	0.69	AAA246.CD3.location-b.X10.Y9.tile.tissue.png	10	1	2000	10	c243410bab8938a58504224a58e062ca	0	0	0	0	0	0	0	0	0	0	0	0	0	/home/dhl_ec/bnelissen/Slides/CD3_manuscript/CD3_slides/AAA246.CD3.location-b/AAA246.CD3.location-b.run1	255	0.7	0.06	0.7	0.06	-9.36686381104	-12.2804421455	5.42419734067	0.751316316406
0.0	2633.0	0.0	232.0	2633.0	4000000.0	0.0	1.0	3.01	1.2	1.59	0.05	6.34	0.38	1.09	0.22	5.54	0.13	2.0	1.48	0.37	AAA246.CD3.location-b.X11.Y4.tile.tissue.png	11	1	2000	11	929e36e0a2ea7f04b22f755d0213e3a0	0	0	0	0	0	0	0	0	0	0	0	0	0	/home/dhl_ec/bnelissen/Slides/CD3_manuscript/CD3_slides/AAA246.CD3.location-b/AAA246.CD3.location-b.run1	255	0.7	0.06	0.7	0.06	0.0	-12.0395748449	6.51551299017	0.752380136444
0.0	0.0	0.0	0.0	0.0	4000000.0	0.0	0.0	0.96	1.26	1.06	0.05	5.25	0.29	0.85	0.21	4.53	0.12	3.0	2.31	0.56	AAA246.CD3.location-b.X11.Y5.tile.tissue.png	12	1	2000	12	095844a06fa235e37da21495cef884ff	0	0	0	0	0	0	0	0	0	0	0	0	0	/home/dhl_ec/bnelissen/Slides/CD3_manuscript/CD3_slides/AAA246.CD3.location-b/AAA246.CD3.location-b.run1	255	1.0	0.06	1.0	0.06	0.0	0.0	0.0	4.1423245
0.0	2641.0	0.0	228.0	2641.0	4000000.0	0.0	1.0	0.93	1.57	1.78	0.08	9.49	0.55	1.4	0.31	7.99	0.21	3.1	2.3	0.56	AAA246.CD3.location-b.X11.Y6.tile.tissue.png	13	1	2000	13	04435f2dbf92ab6039a5323a3a3d5be3	0	0	0	0	0	0	0	0	0	0	0	0	0	/home/dhl_ec/bnelissen/Slides/CD3_manuscript/CD3_slides/AAA246.CD3.location-b/AAA246.CD3.location-b.run1	255	0.7	0.06	0.7	0.06	0.0	-12.1332740176	4.92692199037	1.13955724756
250.0	481379.0	91.0	6875.0	481379.0	4000000.0	2.0	2.0	1.06	2.26	1.14	0.09	9.83	0.57	1.32	0.29	9.94	0.33	3.25	2.31	0.61	AAA246.CD3.location-b.X11.Y7.tile.tissue.png	14	1	2000	14	328fda1cc7881f8aa41ed721d0527caa	0	0	0	0	0	0	0	0	0	0	0	0	0	/home/dhl_ec/bnelissen/Slides/CD3_manuscript/CD3_slides/AAA246.CD3.location-b/AAA246.CD3.location-b.run1	255	0.7	0.06	0.7	0.06	-9.02847588158	-11.9733720762	2.44111348744	0.855830082031
87.0	73201.0	40.0	2253.0	73201.0	4000000.0	1.0	3.0	0.96	1.26	1.12	0.06	6.58	0.38	0.88	0.22	6.83	0.22	2.08	1.56	0.46	AAA246.CD3.location-b.X11.Y8.tile.tissue.png	15	1	2000	15	dc1570a39b53f547c14ecc9c0119c8e6	0	0	0	0	0	0	0	0	0	0	0	0	0	/home/dhl_ec/bnelissen/Slides/CD3_manuscript/CD3_slides/AAA246.CD3.location-b/AAA246.CD3.location-b.run1	255	0.7	0.06	0.7	0.06	-8.66609928944	-12.1909030518	2.22818865676	0.50935611377
0.0	2704.0	0.0	230.0	2704.0	4000000.0	0.0	1.0	1.47	1.11	1.15	0.06	6.52	0.37	0.88	0.21	5.79	0.13	2.07	2.79	0.6	AAA246.CD3.location-b.X12.Y2.tile.tissue.png	16	1	2000	16	a0cd759223c70ed332825b9117138d76	0	0	0	0	0	0	0	0	0	0	0	0	0	/home/dhl_ec/bnelissen/Slides/CD3_manuscript/CD3_slides/AAA246.CD3.location-b/AAA246.CD3.location-b.run1	255	0.7	0.06	0.7	0.06	0.0	-12.233697251	8.01378094374	1.26682650537
6856.0	766759.0	2599.0	6968.0	766759.0	4000000.0	45.0	2.0	1.11	1.63	1.78	0.08	9.86	0.45	1.31	0.27	6.97	0.36	3.29	2.3	0.61	AAA246.CD3.location-b.X12.Y3.tile.tissue.png	17	1	2000	17	a3d1af87e3c324bd6a092f90f2889a50	0	0	0	0	0	0	0	0	0	0	0	0	0	/home/dhl_ec/bnelissen/Slides/CD3_manuscript/CD3_slides/AAA246.CD3.location-b/AAA246.CD3.location-b.run1	255	0.7	0.06	0.7	0.06	-8.8418874329	-12.3662321745	2.82761273493	0.744453835938
130.0	2125820.0	74.0	13368.0	2125820.0	4000000.0	1.0	3.0	1.19	2.02	1.97	0.08	11.29	0.61	1.27	0.21	7.89	0.37	2.6	1.5	0.76	AAA246.CD3.location-b.X12.Y4.tile.tissue.png	18	1	2000	18	9ceb7fad7eae996e073e06b5daac2dba	0	0	0	0	0	0	0	0	0	0	0	0	0	/home/dhl_ec/bnelissen/Slides/CD3_manuscript/CD3_slides/AAA246.CD3.location-b/AAA246.CD3.location-b.run1	255	0.7	0.06	0.7	0.06	-8.05833306958	-12.4254336948	2.85229885622	0.82721465625
1246.0	2796598.0	499.0	9254.0	2796598.0	4000000.0	10.0	2.0	1.59	2.34	1.81	0.07	10.03	0.56	1.2	0.15	12.26	0.48	3.56	2.36	0.7	AAA246.CD3.location-b.X12.Y5.tile.tissue.png	19	1	2000	19	720dde867c75ffd877197971986cea79	0	0	0	0	0	0	0	0	0	0	0	0	0	/home/dhl_ec/bnelissen/Slides/CD3_manuscript/CD3_slides/AAA246.CD3.location-b/AAA246.CD3.location-b.run1	255	0.7	0.06	0.7	0.06	-8.96487593496	-12.3062230151	1.99191362236	0.596235921875
18673.0	2129839.0	6605.0	25032.0	2129839.0	4000000.0	123.0	4.0	1.99	1.95	1.9	0.08	9.49	0.37	0.73	0.13	8.09	0.29	2.21	1.47	0.7	AAA246.CD3.location-b.X12.Y6.tile.tissue.png	20	1	2000	20	eb0157787430007fa8cb7c6bfbdcf6e3	0	0	0	0	0	0	0	0	0	0	0	0	0	/home/dhl_ec/bnelissen/Slides/CD3_manuscript/CD3_slides/AAA246.CD3.location-b/AAA246.CD3.location-b.run1	255	0.7	0.06	0.7	0.06	-9.32328572618	-12.4537638548	3.1497811574	0.80186553125
27160.0	2016809.0	9871.0	20544.0	2016809.0	4000000.0	184.0	3.0	1.44	2.74	1.91	0.0799999999999	10.83	0.61	1.21	0.2	12.09	0.44	2.71	1.53	0.57	AAA246.CD3.location-b.X12.Y7.tile.tissue.png	21	1	2000	21	758ac7f55555581d7d3621f85adc87de	0	0	0	0	0	0	0	0	0	0	0	0	0	/home/dhl_ec/bnelissen/Slides/CD3_manuscript/CD3_slides/AAA246.CD3.location-b/AAA246.CD3.location-b.run1	255	0.7	0.06	0.7	0.06	-9.16826018479	-12.4342541774	3.41304934142	0.80957428125
11822.0	395099.0	4041.0	14635.0	395099.0	4000000.0	80.0	23.0	1.24	2.46	1.18	0.0600000000001	7.19	0.38	0.79	0.21	6.9	0.41	3.66	2.31	1.2	AAA246.CD3.location-b.X12.Y8.tile.tissue.png	22	1	2000	22	e7d992427be9177edf1b6deb42902c37	0	0	0	0	0	0	0	0	0	0	0	0	0	/home/dhl_ec/bnelissen/Slides/CD3_manuscript/CD3_slides/AAA246.CD3.location-b/AAA246.CD3.location-b.run1	255	0.7	0.06	0.7	0.06	-9.38199516681	-12.5812836152	5.27245378257	0.977597039062
0.0	1674.0	0.0	180.0	1674.0	4000000.0	0.0	1.0	1.83	2.37	1.79	0.0799999999999	9.07	0.36	0.87	0.22	5.57	0.13	2.0	1.48	1.03	AAA246.CD3.location-b.X12.Y9.tile.tissue.png	23	1	2000	23	70e32db99bca81230429b51444b643db	0	0	0	0	0	0	0	0	0	0	0	0	0	/home/dhl_ec/bnelissen/Slides/CD3_manuscript/CD3_slides/AAA246.CD3.location-b/AAA246.CD3.location-b.run1	255	0.7	0.06	0.7	0.06	0.0	-11.5055748578	0.921912846172	1.41204082309
11635.0	283161.0	4046.0	8414.0	283161.0	4000000.0	73.0	9.0	2.1	1.36	1.1	0.05	6.58	0.38	1.35	0.36	9.79	0.33	3.2	2.29	1.27	AAA246.CD3.location-b.X13.Y2.tile.tissue.png	24	1	2000	24	886085ca3f40210f999248e2cd9958da	0	0	0	0	0	0	0	0	0	0	0	0	0	/home/dhl_ec/bnelissen/Slides/CD3_manuscript/CD3_slides/AAA246.CD3.location-b/AAA246.CD3.location-b.run1	255	0.7	0.06	0.7	0.06	-9.17685333004	-12.5023185126	5.01733961409	0.661636875
15318.0	1152614.0	5770.0	21991.0	1152614.0	4000000.0	106.0	24.0	2.5	2.73	1.8	0.0899999999999	10.25	0.58	1.22	0.27	11.14	0.38	3.36	2.29	0.68	AAA246.CD3.location-b.X13.Y3.tile.tissue.png	25	1	2000	25	3666eaaac18a4174eb503a2f25dfb094	0	0	0	0	0	0	0	0	0	0	0	0	0	/home/dhl_ec/bnelissen/Slides/CD3_manuscript/CD3_slides/AAA246.CD3.location-b/AAA246.CD3.location-b.run1	255	0.7	0.06	0.7	0.06	-9.26644667774	-12.4039425707	4.73055576214	0.830052375
11020.0	952456.0	3981.0	19971.0	952456.0	4000000.0	74.0	19.0	3.11	2.45	1.78	0.0700000000001	10.03	0.56	1.2	0.26	10.37	0.38	3.36	2.26	0.57	AAA246.CD3.location-b.X13.Y4.tile.tissue.png	26	1	2000	26	cd7c77dde493d5157823ee87051a3293	0	0	0	0	0	0	0	0	0	0	0	0	0	/home/dhl_ec/bnelissen/Slides/CD3_manuscript/CD3_slides/AAA246.CD3.location-b/AAA246.CD3.location-b.run1	255	0.7	0.06	0.7	0.06	-9.66672351212	-12.4390975195	3.66555251491	0.816368539062
10424.0	271824.0	4242.0	10384.0	271824.0	4000000.0	83.0	14.0	3.1	1.69	1.06	0.0500000000001	6.37	0.36	0.72	0.2	6.62	0.23	2.69	2.3	0.6	AAA246.CD3.location-b.X13.Y5.tile.tissue.png	27	1	2000	27	378570b2023f1af5b7aecb80d28e618a	0	0	0	0	0	0	0	0	0	0	0	0	0	/home/dhl_ec/bnelissen/Slides/CD3_manuscript/CD3_slides/AAA246.CD3.location-b/AAA246.CD3.location-b.run1	255	0.7	0.06	0.7	0.06	-9.0098939175	-12.2151664541	4.77326832239	0.6741178125
5815.0	742299.0	2014.0	20235.0	742299.0	4000000.0	38.0	18.0	1.37	1.77	1.75	0.0700000000001	8.86	0.37	0.75	0.19	7.1	0.24	2.23	1.53	0.6	AAA246.CD3.location-b.X13.Y6.tile.tissue.png	28	1	2000	28	93c88d05675bf1fb36946108cc4135c9	0	0	0	0	0	0	0	0	0	0	0	0	0	/home/dhl_ec/bnelissen/Slides/CD3_manuscript/CD3_slides/AAA246.CD3.location-b/AAA246.CD3.location-b.run1	255	0.7	0.06	0.7	0.06	-9.48695941448	-12.2903403088	3.84896678266	0.532726328125
1895.0	2345370.0	901.0	31305.0	2345370.0	4000000.0	20.0	16.0	1.36	1.81	1.59	0.0699999999999	10.22	0.61	1.29	0.2	9.51	0.3	2.26	1.53	0.42	AAA246.CD3.location-b.X13.Y7.tile.tissue.png	29	1	2000	29	bce34eefe65fca05352c08f7c7e83ed9	0	0	0	0	0	0	0	0	0	0	0	0	0	/home/dhl_ec/bnelissen/Slides/CD3_manuscript/CD3_slides/AAA246.CD3.location-b/AAA246.CD3.location-b.run1	255	0.7	0.06	0.7	0.06	-9.30807825385	-11.8828741133	2.74158292093	0.427524679688
22187.0	1054991.0	8368.0	22443.0	1054991.0	4000000.0	164.0	19.0	2.39	3.0	1.39	0.0500000000001	7.23	0.38	0.76	0.18	7.75	0.26	2.24	1.52	0.4	AAA246.CD3.location-b.X13.Y8.tile.tissue.png	30	1	2000	30	251000bf108b8c875abc90db45ba7adf	0	0	0	0	0	0	0	0	0	0	0	0	0	/home/dhl_ec/bnelissen/Slides/CD3_manuscript/CD3_slides/AAA246.CD3.location-b/AAA246.CD3.location-b.run1	255	0.7	0.06	0.7	0.06	-9.26809457851	-12.4503208858	3.86176529998	0.6910413125
345.0	8504.0	126.0	642.0	8504.0	4000000.0	3.0	2.0	0.96	2.44	1.11	0.0599999999999	6.52	0.36	0.86	0.2	6.51	0.21	2.07	1.53	0.38	AAA246.CD3.location-b.X13.Y9.tile.tissue.png	31	1	2000	31	7b3722cbd9f88a76188b2fb238b2ebd4	0	0	0	0	0	0	0	0	0	0	0	0	0	/home/dhl_ec/bnelissen/Slides/CD3_manuscript/CD3_slides/AAA246.CD3.location-b/AAA246.CD3.location-b.run1	255	0.7	0.06	0.7	0.06	-9.50157450481	-12.4410361676	5.19718177153	0.29253533667
7446.0	358606.0	2364.0	9955.0	358606.0	4000000.0	45.0	9.0	0.95	1.11	1.11	0.0600000000001	6.78	0.38	0.81	0.2	7.39	0.23	2.1	1.52	0.56	AAA246.CD3.location-b.X14.Y3.tile.tissue.png	32	1	2000	32	80ba37897c1413fbb08544c4bf0f51f6	0	0	0	0	0	0	0	0	0	0	0	0	0	/home/dhl_ec/bnelissen/Slides/CD3_manuscript/CD3_slides/AAA246.CD3.location-b/AAA246.CD3.location-b.run1	255	0.7	0.06	0.7	0.06	-9.37697207817	-12.3555018578	4.02345682679	0.904213574219
71179.0	1398627.0	23642.0	31777.0	1398627.0	4000000.0	445.0	21.0	1.31	2.06	1.78	0.0699999999999	9.47	0.37	0.73	0.15	8.47	0.28	2.29	1.48	0.61	AAA246.CD3.location-b.X14.Y4.tile.tissue.png	33	1	2000	33	1ebe4aa93e6c799a75beadf7896a7b67	0	0	0	0	0	0	0	0	0	0	0	0	0	/home/dhl_ec/bnelissen/Slides/CD3_manuscript/CD3_slides/AAA246.CD3.location-b/AAA246.CD3.location-b.run1	255	0.7	0.06	0.7	0.06	-9.43668976931	-12.4624591994	3.6837735048	0.72763346875
19636.0	1195964.0	6637.0	19236.0	1195964.0	4000000.0	120.0	18.0	1.16	1.96	1.77	0.0700000000001	10.56	0.56	1.2	0.24	12.68	0.39	3.35	2.3	0.59	AAA246.CD3.location-b.X14.Y5.tile.tissue.png	34	1	2000	34	c3d16f8a50eaf8f6f5264461fc1bde86	0	0	0	0	0	0	0	0	0	0	0	0	0	/home/dhl_ec/bnelissen/Slides/CD3_manuscript/CD3_slides/AAA246.CD3.location-b/AAA246.CD3.location-b.run1	255	0.7	0.06	0.7	0.06	-9.53794225178	-12.5197928459	3.50554081027	0.79715203125
154.0	295662.0	99.0	7566.0	295662.0	4000000.0	2.0	8.0	1.12	1.42	1.8	0.0700000000001	8.15	0.57	1.23	0.32	9.45	0.33	3.07	1.48	0.47	AAA246.CD3.location-b.X14.Y6.tile.tissue.png	35	1	2000	35	cfb458a4fc85af350151c08135c09545	0	0	0	0	0	0	0	0	0	0	0	0	0	/home/dhl_ec/bnelissen/Slides/CD3_manuscript/CD3_slides/AAA246.CD3.location-b/AAA246.CD3.location-b.run1	255	0.7	0.06	0.7	0.06	-9.28531617932	-12.0261713612	4.43853720312	0.488027898437
363.0	468044.0	192.0	38404.0	468044.0	4000000.0	5.0	57.0	1.13	1.54	1.78	0.0699999999999	9.91	0.59	1.21	0.3	9.13	0.34	3.45	2.32	0.6	AAA246.CD3.location-b.X14.Y7.tile.tissue.png	36	1	2000	36	472cded43f7c941cafdbebfdd58cf867	0	0	0	0	0	0	0	0	0	0	0	0	0	/home/dhl_ec/bnelissen/Slides/CD3_manuscript/CD3_slides/AAA246.CD3.location-b/AAA246.CD3.location-b.run1	255	0.7	0.06	0.7	0.06	-9.47084508549	-12.052847973	4.68927594333	1.03312108594
4119.0	1948655.0	1725.0	22031.0	1948655.0	4000000.0	37.0	7.0	1.21	1.51	1.77	0.0699999999999	10.57	0.58	1.2	0.2	11.3	0.35	2.2	1.53	0.59	AAA246.CD3.location-b.X14.Y8.tile.tissue.png	37	1	2000	37	ffeab3566789ef1c003c8be1e79b5c34	0	0	0	0	0	0	0	0	0	0	0	0	0	/home/dhl_ec/bnelissen/Slides/CD3_manuscript/CD3_slides/AAA246.CD3.location-b/AAA246.CD3.location-b.run1	255	0.7	0.06	0.7	0.06	-9.58136610638	-11.980263016	4.25578432898	0.566490046875
0.0	0.0	0.0	0.0	0.0	4000000.0	0.0	0.0	1.14	1.7	1.86	0.0899999999999	9.53	0.47	1.46	0.37	6.87	0.24	3.14	2.55	0.58	AAA246.CD3.location-b.X14.Y9.tile.tissue.png	38	1	2000	38	868a6dc370aea2e0e34f5fdc71278d02	0	0	0	0	0	0	0	0	0	0	0	0	0	/home/dhl_ec/bnelissen/Slides/CD3_manuscript/CD3_slides/AAA246.CD3.location-b/AAA246.CD3.location-b.run1	255	1.0	0.06	1.0	0.06	0.0	-11.0243110708	0.0	2.94562465355
5014.0	243356.0	1889.0	9970.0	243356.0	4000000.0	31.0	13.0	1.21	1.63	1.09	0.0599999999999	6.38	0.37	0.78	0.2	6.58	0.21	2.11	1.52	0.58	AAA246.CD3.location-b.X15.Y3.tile.tissue.png	39	1	2000	39	c871db3d19526d1bdb60f5f2ae9eefc1	0	0	0	0	0	0	0	0	0	0	0	0	0	/home/dhl_ec/bnelissen/Slides/CD3_manuscript/CD3_slides/AAA246.CD3.location-b/AAA246.CD3.location-b.run1	255	0.7	0.06	0.7	0.06	-8.93614995905	-12.4712764288	4.37774932597	1.00462759375
10778.0	3589002.0	3658.0	16088.0	3589002.0	4000000.0	69.0	5.0	2.39	2.59	1.8	0.0699999999999	10.9	0.56	1.21	0.11	13.73	0.6	3.38	1.54	0.63	AAA246.CD3.location-b.X15.Y4.tile.tissue.png	40	1	2000	40	77d88ce3acb8159a40786d7b7f4610c0	0	0	0	0	0	0	0	0	0	0	0	0	0	/home/dhl_ec/bnelissen/Slides/CD3_manuscript/CD3_slides/AAA246.CD3.location-b/AAA246.CD3.location-b.run1	255	0.7	0.0618918719302	0.7	0.0618918719302	-9.40935433275	-12.1226165392	3.19128960591	0.39112615625
2032.0	952432.0	935.0	10493.0	952432.0	4000000.0	19.0	8.0	1.57	2.44	1.3	0.05	6.71	0.42	0.74	0.18	7.41	0.24	2.06	1.47	0.61	AAA246.CD3.location-b.X15.Y5.tile.tissue.png	41	1	2000	41	2e316887e017a4ff02c25e66aeca3ebd	0	0	0	0	0	0	0	0	0	0	0	0	0	/home/dhl_ec/bnelissen/Slides/CD3_manuscript/CD3_slides/AAA246.CD3.location-b/AAA246.CD3.location-b.run1	255	0.7	0.06	0.7	0.06	-9.16532103488	-11.2621091926	3.26654921795	0.363233816406
830.0	2053597.0	399.0	15371.0	2053597.0	4000000.0	10.0	7.0	1.91	2.84	1.07	0.04	6.46	0.37	0.73	0.13	8.09	0.29	2.21	1.53	0.58	AAA246.CD3.location-b.X15.Y6.tile.tissue.png	42	1	2000	42	d42e3796ee59a171f16aee700c67b355	0	0	0	0	0	0	0	0	0	0	0	0	0	/home/dhl_ec/bnelissen/Slides/CD3_manuscript/CD3_slides/AAA246.CD3.location-b/AAA246.CD3.location-b.run1	255	0.7	0.06	0.7	0.06	-9.59370639349	-12.1642916766	4.18772311017	0.747594710937
1857.0	1406465.0	984.0	71826.0	1406465.0	4000000.0	24.0	78.0	1.63	3.14	1.12	0.05	7.01	0.61	1.26	0.25	8.29	0.26	2.27	1.49	1.43	AAA246.CD3.location-b.X15.Y7.tile.tissue.png	43	1	2000	43	5b11bc164701c5db84c80fe14436659a	0	0	0	0	0	0	0	0	0	0	0	0	0	/home/dhl_ec/bnelissen/Slides/CD3_manuscript/CD3_slides/AAA246.CD3.location-b/AAA246.CD3.location-b.run1	255	0.7	0.06	0.7	0.06	-9.98935499258	-12.3211689103	5.82573228082	1.01824960937
2524.0	3415331.0	1219.0	29281.0	3415331.0	4000000.0	27.0	6.0	2.77	2.2	1.13	0.05	6.9	0.38	0.72	0.0800000000002	8.85	0.36	2.27	1.52	0.44	AAA246.CD3.location-b.X15.Y8.tile.tissue.png	44	1	2000	44	3dc3c7acf6daa8ae447ef142b7969e85	0	0	0	0	0	0	0	0	0	0	0	0	0	/home/dhl_ec/bnelissen/Slides/CD3_manuscript/CD3_slides/AAA246.CD3.location-b/AAA246.CD3.location-b.run1	255	0.7	0.06	0.7	0.06	-9.73261186327	-12.2959805272	6.44331320375	0.680850078125
1644.0	1054365.0	771.0	12556.0	1054365.0	4000000.0	16.0	2.0	3.36	2.13	1.16	0.0599999999999	6.67	0.37	0.78	0.17	7.46	0.25	2.17	1.54	0.42	AAA246.CD3.location-b.X15.Y9.tile.tissue.png	45	1	2000	45	2a74ff8daba18763fcc1264a7ecde1c7	0	0	0	0	0	0	0	0	0	0	0	0	0	/home/dhl_ec/bnelissen/Slides/CD3_manuscript/CD3_slides/AAA246.CD3.location-b/AAA246.CD3.location-b.run1	255	0.7	0.06	0.7	0.06	-9.71515331448	-12.2505454717	5.88765036061	1.21857035937
0.0	174779.0	0.0	4482.0	174779.0	4000000.0	0.0	7.0	2.58	2.93	1.15	0.0600000000002	6.63	0.56	1.33	0.2	6.11	0.15	2.1	1.52	0.56	AAA246.CD3.location-b.X16.Y3.tile.tissue.png	46	1	2000	46	fecb895a224f15b193b1babff769ea46	0	0	0	0	0	0	0	0	0	0	0	0	0	/home/dhl_ec/bnelissen/Slides/CD3_manuscript/CD3_slides/AAA246.CD3.location-b/AAA246.CD3.location-b.run1	255	0.7	0.06	0.7	0.06	-8.43511952556	-11.9888267151	4.78336148266	1.5016779082
209.0	3483030.0	118.0	10526.0	3483030.0	4000000.0	3.0	3.0	3.5	2.94	1.17	0.05	11.21	0.39	0.75	0.0899999999999	9.31	0.35	2.2	1.53	0.43	AAA246.CD3.location-b.X16.Y4.tile.tissue.png	47	1	2000	47	c13a4fb5a4bb9d7b2acc809603daa34a	0	0	0	0	0	0	0	0	0	0	0	0	0	/home/dhl_ec/bnelissen/Slides/CD3_manuscript/CD3_slides/AAA246.CD3.location-b/AAA246.CD3.location-b.run1	255	0.7	0.06	0.7	0.06	-9.14589667322	-11.1716065536	2.2738093037	0.191820625
2263.0	81752.0	1133.0	3038.0	81752.0	4000000.0	27.0	6.0	2.02	2.7	1.16	0.05	6.75	0.37	0.74	0.21	6.45	0.21	2.04	1.47	0.55	AAA246.CD3.location-b.X16.Y5.tile.tissue.png	48	1	2000	48	5581b460ae7a29e65d0c50d10228505d	0	0	0	0	0	0	0	0	0	0	0	0	0	/home/dhl_ec/bnelissen/Slides/CD3_manuscript/CD3_slides/AAA246.CD3.location-b/AAA246.CD3.location-b.run1	255	0.7	0.06	0.7	0.06	-9.32318370603	-12.091079484	2.61994520504	0.330742162109
3560.0	1908281.0	1646.0	33586.0	1908281.0	4000000.0	40.0	14.0	2.64	1.52	1.78	0.0699999999999	9.98	0.63	1.21	0.2	11.07	0.43	3.52	2.39	0.63	AAA246.CD3.location-b.X16.Y6.tile.tissue.png	49	1	2000	49	c1dfed9ba0f8e04535cef6316d551e71	0	0	0	0	0	0	0	0	0	0	0	0	0	/home/dhl_ec/bnelissen/Slides/CD3_manuscript/CD3_slides/AAA246.CD3.location-b/AAA246.CD3.location-b.run1	255	0.7	0.06	0.7	0.06	-9.66137596825	-12.2729399342	4.3134121434	0.796539476563
325.0	2040461.0	197.0	34697.0	2040461.0	4000000.0	5.0	29.0	1.37	1.97	1.1	0.05	7.47	0.39	0.76	0.13	8.19	0.29	2.3	1.54	0.61	AAA246.CD3.location-b.X16.Y7.tile.tissue.png	50	1	2000	50	965700f30a8b773d5c2fb3e0a3be4301	0	0	0	0	0	0	0	0	0	0	0	0	0	/home/dhl_ec/bnelissen/Slides/CD3_manuscript/CD3_slides/AAA246.CD3.location-b/AAA246.CD3.location-b.run1	255	0.7	0.06	0.7	0.06	-9.69926730812	-12.3282740448	5.31503996264	0.85832865625
338.0	2337280.0	187.0	39198.0	2337280.0	4000000.0	6.0	25.0	1.19	1.26	1.26	0.04	7.12	0.37	0.72	0.13	8.06	0.31	2.29	1.53	0.7	AAA246.CD3.location-b.X16.Y8.tile.tissue.png	51	1	2000	51	e0f53f71d4d60623cc3b82bd1439cf7a	0	0	0	0	0	0	0	0	0	0	0	0	0	/home/dhl_ec/bnelissen/Slides/CD3_manuscript/CD3_slides/AAA246.CD3.location-b/AAA246.CD3.location-b.run1	255	0.7	0.06	0.7	0.06	-9.16675791532	-12.2424816285	4.05221655031	0.700426875
1287.0	612709.0	656.0	8243.0	612709.0	4000000.0	19.0	3.0	1.08	1.24	1.08	0.05	6.53	0.36	0.8	0.19	6.95	0.23	2.07	1.47	0.58	AAA246.CD3.location-b.X16.Y9.tile.tissue.png	52	1	2000	52	e245dd90924078560c8607c538461c61	0	0	0	0	0	0	0	0	0	0	0	0	0	/home/dhl_ec/bnelissen/Slides/CD3_manuscript/CD3_slides/AAA246.CD3.location-b/AAA246.CD3.location-b.run1	255	0.7	0.06	0.7	0.06	-9.83744386599	-12.1232832214	5.15326296083	1.48758572266
0.0	18472.0	0.0	1431.0	18472.0	4000000.0	0.0	3.0	1.85	2.23	1.1	0.0599999999999	6.25	0.37	0.84	0.22	5.6	0.13	2.04	1.5	0.56	AAA246.CD3.location-b.X17.Y3.tile.tissue.png	53	1	2000	53	56183df159457110730b8e76eaf1c12e	0	0	0	0	0	0	0	0	0	0	0	0	0	/home/dhl_ec/bnelissen/Slides/CD3_manuscript/CD3_slides/AAA246.CD3.location-b/AAA246.CD3.location-b.run1	255	0.7	0.06	0.7	0.06	0.0	-12.1069055128	6.31982273847	1.66335248901
644.0	3091638.0	284.0	17924.0	3091638.0	4000000.0	6.0	4.0	2.49	2.02	1.09	0.0500000000002	6.96	0.38	0.73	0.0899999999999	8.6	0.32	2.19	1.51	0.44	AAA246.CD3.location-b.X17.Y4.tile.tissue.png	54	1	2000	54	6fc6aa838463cd6852a5785b52541a0a	0	0	0	0	0	0	0	0	0	0	0	0	0	/home/dhl_ec/bnelissen/Slides/CD3_manuscript/CD3_slides/AAA246.CD3.location-b/AAA246.CD3.location-b.run1	255	0.7	0.06	0.7	0.06	-9.10606698242	-11.9601116185	3.14725755475	0.508519007813
2920.0	1266744.0	1466.0	8983.0	1266744.0	4000000.0	38.0	8.0	2.27	2.0	1.12	0.05	6.54	0.36	0.72	0.16	7.33	0.27	2.1	1.5	0.68	AAA246.CD3.location-b.X17.Y5.tile.tissue.png	55	1	2000	55	8d56ee842f5a57013d4694295d63e98d	0	0	0	0	0	0	0	0	0	0	0	0	0	/home/dhl_ec/bnelissen/Slides/CD3_manuscript/CD3_slides/AAA246.CD3.location-b/AAA246.CD3.location-b.run1	255	0.7	0.06	0.7	0.06	-8.89461594885	-11.3259094398	1.70383841432	0.269580207031
4113.0	3909478.0	2027.0	8446.0	3909478.0	4000000.0	55.0	1.0	3.33	3.6	1.08	0.0500000000002	8.46	0.37	1.25	0.0799999999999	13.68	0.56	3.32	2.32	0.65	AAA246.CD3.location-b.X17.Y6.tile.tissue.png	56	1	2000	56	f9cd437f5c4413bff817714386d7ba49	0	0	0	0	0	0	0	0	0	0	0	0	0	/home/dhl_ec/bnelissen/Slides/CD3_manuscript/CD3_slides/AAA246.CD3.location-b/AAA246.CD3.location-b.run1	255	0.7	0.06	0.7	0.06	-8.5629389171	-11.4908553069	0.914350393695	0.0804838134766
846.0	2400637.0	454.0	11744.0	2400637.0	4000000.0	11.0	5.0	2.7	1.52	1.82	0.0699999999999	13.64	0.6	1.28	0.2	11.86	0.48	3.56	2.35	0.6	AAA246.CD3.location-b.X17.Y7.tile.tissue.png	57	1	2000	57	fc9183b927f3818c67082f19319d2948	0	0	0	0	0	0	0	0	0	0	0	0	0	/home/dhl_ec/bnelissen/Slides/CD3_manuscript/CD3_slides/AAA246.CD3.location-b/AAA246.CD3.location-b.run1	255	0.7	0.06	0.7	0.06	-9.0254983465	-11.7457527252	2.75962416123	0.364533554687
1010.0	1121209.0	473.0	8669.0	1121209.0	4000000.0	13.0	1.0	1.1	1.28	1.13	0.0600000000002	12.51	0.56	1.31	0.26	8.42	0.37	3.39	2.33	0.58	AAA246.CD3.location-b.X17.Y8.tile.tissue.png	58	1	2000	58	9fa66ea6088dda525a1b71569050f46d	0	0	0	0	0	0	0	0	0	0	0	0	0	/home/dhl_ec/bnelissen/Slides/CD3_manuscript/CD3_slides/AAA246.CD3.location-b/AAA246.CD3.location-b.run1	255	0.7	0.06	0.7	0.06	-9.32616863779	-12.0003777492	3.59124592388	0.811697359375
0.0	0.0	0.0	0.0	0.0	4000000.0	0.0	0.0	0.92	1.23	1.13	0.0600000000002	6.02	0.3	0.86	0.22	4.43	0.12	1.94	1.47	0.55	AAA246.CD3.location-b.X17.Y9.tile.tissue.png	59	1	2000	59	72c21108e6fc75b40ee9f32dd48dbf7f	0	0	0	0	0	0	0	0	0	0	0	0	0	/home/dhl_ec/bnelissen/Slides/CD3_manuscript/CD3_slides/AAA246.CD3.location-b/AAA246.CD3.location-b.run1	255	1.0	0.06	1.0	0.06	0.0	-10.0883627566	0.0	3.64247953594
0.0	0.0	0.0	0.0	0.0	4000000.0	0.0	0.0	3.14	2.53	1.15	0.0599999999999	5.49	0.3	0.9	0.22	4.76	0.2	3.32	2.58	1.29	AAA246.CD3.location-b.X18.Y3.tile.tissue.png	60	1	2000	60	cd78212914a69bb12787cb0adf8cd66e	0	0	0	0	0	0	0	0	0	0	0	0	0	/home/dhl_ec/bnelissen/Slides/CD3_manuscript/CD3_slides/AAA246.CD3.location-b/AAA246.CD3.location-b.run1	255	1.0	0.06	1.0	0.06	0.0	0.0	0.0	3.16391675
4467.0	610879.0	1749.0	12023.0	610879.0	4000000.0	33.0	6.0	2.54	2.02	1.79	0.0899999999999	10.18	0.61	1.28	0.28	7.53	0.35	3.32	2.34	2.06	AAA246.CD3.location-b.X18.Y4.tile.tissue.png	61	1	2000	61	e8695fc2013237e7c20af07ffc7a0767	0	0	0	0	0	0	0	0	0	0	0	0	0	/home/dhl_ec/bnelissen/Slides/CD3_manuscript/CD3_slides/AAA246.CD3.location-b/AAA246.CD3.location-b.run1	255	0.7	0.06	0.7	0.06	-9.5478151712	-12.3405543917	4.24888212797	1.21018310156
58.0	360787.0	37.0	3162.0	360787.0	4000000.0	1.0	2.0	2.13	1.99	1.1	0.0599999999999	6.62	0.38	0.83	0.21	6.81	0.22	2.11	1.54	0.56	AAA246.CD3.location-b.X18.Y5.tile.tissue.png	62	1	2000	62	f25f18d9db65ac3ad0574473cd89e327	0	0	0	0	0	0	0	0	0	0	0	0	0	/home/dhl_ec/bnelissen/Slides/CD3_manuscript/CD3_slides/AAA246.CD3.location-b/AAA246.CD3.location-b.run1	255	0.7	0.06	0.7	0.06	-8.40447090193	-11.1775694155	1.34880732178	1.43423257617
377.0	908007.0	192.0	6014.0	908007.0	4000000.0	6.0	2.0	2.37	2.32	1.78	0.0800000000002	10.08	0.56	1.33	0.3	7.78	0.25	2.21	1.52	0.71	AAA246.CD3.location-b.X18.Y6.tile.tissue.png	63	1	2000	63	8c0bdb18c5539c8fe8dd2be5745100eb	0	0	0	0	0	0	0	0	0	0	0	0	0	/home/dhl_ec/bnelissen/Slides/CD3_manuscript/CD3_slides/AAA246.CD3.location-b/AAA246.CD3.location-b.run1	255	0.7	0.06	0.7	0.06	-8.82376356262	-11.4475203361	1.36752872783	1.34626907031
0.0	12444.0	0.0	727.0	12444.0	4000000.0	0.0	2.0	2.33	2.57	1.12	0.0599999999999	6.68	0.38	0.87	0.21	6.32	0.15	2.22	1.55	0.97	AAA246.CD3.location-b.X18.Y7.tile.tissue.png	64	1	2000	64	fb6be1b2e90b487de382837b89fa7b9e	0	0	0	0	0	0	0	0	0	0	0	0	0	/home/dhl_ec/bnelissen/Slides/CD3_manuscript/CD3_slides/AAA246.CD3.location-b/AAA246.CD3.location-b.run1	255	0.7	0.06	0.7	0.06	-8.51007565055	-12.1666215345	2.84682737558	1.61177776025
386.0	1316580.0	167.0	13737.0	1316580.0	4000000.0	3.0	6.0	2.19	2.07	1.1	0.05	6.65	0.58	0.82	0.17	7.29	0.26	2.12	1.48	2.41	AAA246.CD3.location-b.X2.Y4.tile.tissue.png	65	1	2000	65	fb1ac5e618abf2f21e7dd0406bbe9b0d	0	0	0	0	0	0	0	0	0	0	0	0	0	/home/dhl_ec/bnelissen/Slides/CD3_manuscript/CD3_slides/AAA246.CD3.location-b/AAA246.CD3.location-b.run1	255	0.7	0.06	0.7	0.06	-9.17843916673	-11.8114515613	2.24117803713	0.925127664063
282.0	2728271.0	171.0	8394.0	2728271.0	4000000.0	5.0	1.0	1.94	3.65	1.08	0.05	7.11	0.41	0.75	0.13	8.79	0.48	3.29	1.79	0.43	AAA246.CD3.location-b.X2.Y5.tile.tissue.png	66	1	2000	66	6114724bf993765b4813f0b8efba04f0	0	0	0	0	0	0	0	0	0	0	0	0	0	/home/dhl_ec/bnelissen/Slides/CD3_manuscript/CD3_slides/AAA246.CD3.location-b/AAA246.CD3.location-b.run1	255	0.7	0.06	0.7	0.06	-8.76987664548	-11.4935773352	2.65548756177	0.316107976563
0.0	0.0	0.0	0.0	0.0	4000000.0	0.0	0.0	2.82	2.33	1.1	0.0799999999999	9.72	0.46	1.39	0.32	6.74	0.23	3.24	2.41	0.62	AAA246.CD3.location-b.X2.Y6.tile.tissue.png	67	1	2000	67	f2bb6666bddea63b1f236d1db8383c18	0	0	0	0	0	0	0	0	0	0	0	0	0	/home/dhl_ec/bnelissen/Slides/CD3_manuscript/CD3_slides/AAA246.CD3.location-b/AAA246.CD3.location-b.run1	255	1.0	0.06	1.0	0.06	0.0	-10.9679861251	0.0	3.49384261837
0.0	11479.0	0.0	1090.0	11479.0	4000000.0	0.0	2.0	1.31	1.6	1.84	0.0899999999999	8.58	0.56	1.38	0.31	7.91	0.21	3.12	2.31	0.55	AAA246.CD3.location-b.X3.Y3.tile.tissue.png	68	1	2000	68	c037bad2d270aad68622738f1c3391ca	0	0	0	0	0	0	0	0	0	0	0	0	0	/home/dhl_ec/bnelissen/Slides/CD3_manuscript/CD3_slides/AAA246.CD3.location-b/AAA246.CD3.location-b.run1	255	0.7	0.06	0.7	0.06	0.0	-11.3940414263	3.69124256795	3.06064104729
185.0	2327978.0	101.0	14715.0	2327978.0	4000000.0	3.0	4.0	1.28	2.06	1.77	0.0699999999999	8.73	0.37	0.75	0.13	8.45	0.3	2.23	1.54	0.4	AAA246.CD3.location-b.X3.Y4.tile.tissue.png	69	1	2000	69	b6fd8157c29d29dd3957feb608b05ba0	0	0	0	0	0	0	0	0	0	0	0	0	0	/home/dhl_ec/bnelissen/Slides/CD3_manuscript/CD3_slides/AAA246.CD3.location-b/AAA246.CD3.location-b.run1	255	0.7	0.06	0.7	0.06	-8.7667158785	-11.7011871368	1.8327130151	0.576872132813
483.0	533132.0	228.0	4467.0	533132.0	4000000.0	7.0	3.0	3.02	2.02	1.22	0.0599999999999	7.65	0.44	0.97	0.22	7.77	0.32	3.17	2.42	0.61	AAA246.CD3.location-b.X3.Y5.tile.tissue.png	70	1	2000	70	18eb89238d7412544e2c247d3172a090	0	0	0	0	0	0	0	0	0	0	0	0	0	/home/dhl_ec/bnelissen/Slides/CD3_manuscript/CD3_slides/AAA246.CD3.location-b/AAA246.CD3.location-b.run1	255	0.7	0.06	0.7	0.06	-9.33434089463	-11.2780096974	2.51862863676	1.3142504668
0.0	111586.0	0.0	3084.0	111586.0	4000000.0	0.0	3.0	2.97	1.99	1.1	0.0600000000004	6.37	0.36	0.86	0.21	6.06	0.14	2.03	1.48	0.34	AAA246.CD3.location-b.X4.Y10.tile.tissue.png	71	1	2000	71	842d0ca27452388e9f03d014130dfdef	0	0	0	0	0	0	0	0	0	0	0	0	0	/home/dhl_ec/bnelissen/Slides/CD3_manuscript/CD3_slides/AAA246.CD3.location-b/AAA246.CD3.location-b.run1	255	0.7	0.06	0.7	0.06	-8.63357991064	-11.6599988268	2.77811469573	0.342047589844
0.0	0.0	0.0	0.0	0.0	4000000.0	0.0	0.0	2.32	1.62	1.06	0.0499999999997	5.27	0.29	0.86	0.21	4.43	0.12	2.19	1.53	0.36	AAA246.CD3.location-b.X4.Y11.tile.tissue.png	72	1	2000	72	f858af462fe9aee359da788828d1c053	0	0	0	0	0	0	0	0	0	0	0	0	0	/home/dhl_ec/bnelissen/Slides/CD3_manuscript/CD3_slides/AAA246.CD3.location-b/AAA246.CD3.location-b.run1	255	1.0	0.06	1.0	0.06	0.0	0.0	0.0	4.19002525
0.0	0.0	0.0	0.0	0.0	4000000.0	0.0	0.0	2.09	1.73	1.13	0.0600000000004	5.49	0.3	0.89	0.22	4.62	0.13	2.05	2.31	0.55	AAA246.CD3.location-b.X4.Y12.tile.tissue.png	73	1	2000	73	883f4925b934a0574f11611f6e70344f	0	0	0	0	0	0	0	0	0	0	0	0	0	/home/dhl_ec/bnelissen/Slides/CD3_manuscript/CD3_slides/AAA246.CD3.location-b/AAA246.CD3.location-b.run1	255	1.0	0.06	1.0	0.06	0.0	0.0	0.0	4.8670275
119.0	680459.0	64.0	8302.0	680459.0	4000000.0	2.0	7.0	2.45	2.29	1.78	0.0799999999999	9.76	0.56	1.26	0.28	9.12	0.25	2.12	1.51	0.58	AAA246.CD3.location-b.X4.Y3.tile.tissue.png	74	1	2000	74	7979697105131ebf0b19b1d9c8cff322	0	0	0	0	0	0	0	0	0	0	0	0	0	/home/dhl_ec/bnelissen/Slides/CD3_manuscript/CD3_slides/AAA246.CD3.location-b/AAA246.CD3.location-b.run1	255	0.7	0.06	0.7	0.06	-8.53414367348	-11.7729179388	2.18226169182	1.16553674609
871.0	3143395.0	488.0	10002.0	3143395.0	4000000.0	13.0	1.0	1.79	1.42	1.14	0.04	6.79	0.38	0.74	0.0999999999999	8.7	0.5	3.41	2.32	0.64	AAA246.CD3.location-b.X4.Y4.tile.tissue.png	75	1	2000	75	de4394714c6ee7a0da1db20e1f637d7e	0	0	0	0	0	0	0	0	0	0	0	0	0	/home/dhl_ec/bnelissen/Slides/CD3_manuscript/CD3_slides/AAA246.CD3.location-b/AAA246.CD3.location-b.run1	255	0.7	0.06	0.7	0.06	-9.08811524779	-11.6486140867	1.3209672579	0.28279134375
400.0	4120.0	136.0	492.0	4120.0	4000000.0	3.0	2.0	1.34	2.44	1.77	0.0800000000004	9.5	0.56	1.38	0.32	8.95	0.2	2.03	1.51	0.52	AAA246.CD3.location-b.X4.Y5.tile.tissue.png	76	1	2000	76	693262064930138702f5bad0827f3053	0	0	0	0	0	0	0	0	0	0	0	0	0	/home/dhl_ec/bnelissen/Slides/CD3_manuscript/CD3_slides/AAA246.CD3.location-b/AAA246.CD3.location-b.run1	255	0.7	0.06	0.7	0.06	-9.93117414672	-12.4177630935	7.52663049565	1.30173266541
0.0	7324.0	0.0	579.0	7324.0	4000000.0	0.0	1.0	0.94	1.12	1.26	0.0499999999997	6.23	0.37	0.85	0.22	5.57	0.22	3.09	1.79	0.39	AAA246.CD3.location-b.X4.Y8.tile.tissue.png	77	1	2000	77	48e708c9bc928446bd0813dec0153cf3	0	0	0	0	0	0	0	0	0	0	0	0	0	/home/dhl_ec/bnelissen/Slides/CD3_manuscript/CD3_slides/AAA246.CD3.location-b/AAA246.CD3.location-b.run1	255	0.7	0.06	0.7	0.06	0.0	-11.8217038368	2.23576037471	1.40529851779
149.0	452159.0	63.0	5884.0	452159.0	4000000.0	1.0	3.0	2.11	2.98	1.81	0.0900000000001	10.59	0.62	1.41	0.32	9.96	0.38	3.34	2.58	0.63	AAA246.CD3.location-b.X4.Y9.tile.tissue.png	78	1	2000	78	5a1f48773864af884fa91c22a6b60457	0	0	0	0	0	0	0	0	0	0	0	0	0	/home/dhl_ec/bnelissen/Slides/CD3_manuscript/CD3_slides/AAA246.CD3.location-b/AAA246.CD3.location-b.run1	255	0.7	0.06	0.7	0.06	-8.49689334215	-12.0162109238	2.0890643393	0.947397710938
61.0	1272790.0	32.0	14060.0	1272790.0	4000000.0	1.0	6.0	2.12	1.66	1.14	0.0500000000002	7.25	0.38	0.76	0.17	7.62	0.38	3.54	2.47	0.58	AAA246.CD3.location-b.X5.Y10.tile.tissue.png	79	1	2000	79	d4c64e8bfd97b929659c1f8080e7aafd	0	0	0	0	0	0	0	0	0	0	0	0	0	/home/dhl_ec/bnelissen/Slides/CD3_manuscript/CD3_slides/AAA246.CD3.location-b/AAA246.CD3.location-b.run1	255	0.7	0.06	0.7	0.06	-8.96940438763	-12.0991928115	2.99885990102	0.744895296875
2173.0	1130049.0	658.0	16341.0	1130049.0	4000000.0	8.0	6.0	1.2	2.21	1.76	0.0900000000001	10.45	0.55	1.21	0.27	10.61	0.44	3.83	2.54	0.65	AAA246.CD3.location-b.X5.Y11.tile.tissue.png	80	1	2000	80	3a46db57540b97b8341b1823411b9623	0	0	0	0	0	0	0	0	0	0	0	0	0	/home/dhl_ec/bnelissen/Slides/CD3_manuscript/CD3_slides/AAA246.CD3.location-b/AAA246.CD3.location-b.run1	255	0.7	0.06	0.7	0.06	-9.14328301409	-12.238296761	3.76569128481	0.790293039063
718.0	337110.0	325.0	6881.0	337110.0	4000000.0	6.0	5.0	1.2	1.69	1.11	0.0599999999999	6.76	0.38	0.85	0.21	6.96	0.22	2.09	1.54	0.59	AAA246.CD3.location-b.X5.Y12.tile.tissue.png	81	1	2000	81	35cef8c159525f9d2d16838eafa460ab	0	0	0	0	0	0	0	0	0	0	0	0	0	/home/dhl_ec/bnelissen/Slides/CD3_manuscript/CD3_slides/AAA246.CD3.location-b/AAA246.CD3.location-b.run1	255	0.7	0.06	0.7	0.06	-9.56461970651	-12.1605528913	3.97137975239	0.799048662109
0.0	19290.0	0.0	1977.0	19290.0	4000000.0	0.0	1.0	0.77	1.15	1.12	0.0599999999999	6.3	0.37	0.869999999999	0.21	5.57	0.13	2.1	2.58	0.72	AAA246.CD3.location-b.X5.Y2.tile.tissue.png	82	1	2000	82	6b456eaa1efd109e5c7b972679001ef3	0	0	0	0	0	0	0	0	0	0	0	0	0	/home/dhl_ec/bnelissen/Slides/CD3_manuscript/CD3_slides/AAA246.CD3.location-b/AAA246.CD3.location-b.run1	255	0.7	0.06	0.7	0.06	0.0	-11.8567302435	5.76718831001	2.33328158795
2334.0	3025937.0	1123.0	11043.0	3025937.0	4000000.0	26.0	2.0	2.03	2.31	1.08	0.0500000000002	7.0	0.56	1.22	0.14	12.38	0.49	3.3	1.88	0.57	AAA246.CD3.location-b.X5.Y3.tile.tissue.png	83	1	2000	83	baffbdaf492bc8f4b9168ca7b8dba3d1	0	0	0	0	0	0	0	0	0	0	0	0	0	/home/dhl_ec/bnelissen/Slides/CD3_manuscript/CD3_slides/AAA246.CD3.location-b/AAA246.CD3.location-b.run1	255	0.7	0.06	0.7	0.06	-9.29605640659	-11.8008657423	3.38972698758	0.433202960937
389.0	1270963.0	206.0	7158.0	1270963.0	4000000.0	6.0	2.0	1.18	1.58	1.6	0.0599999999999	7.01	0.37	0.76	0.16	7.52	0.38	3.25	2.3	0.82	AAA246.CD3.location-b.X5.Y4.tile.tissue.png	84	1	2000	84	2c8ac4e2cc60e2c1cc316f35b96187a7	0	0	0	0	0	0	0	0	0	0	0	0	0	/home/dhl_ec/bnelissen/Slides/CD3_manuscript/CD3_slides/AAA246.CD3.location-b/AAA246.CD3.location-b.run1	255	0.7	0.06	0.7	0.06	-8.89995794867	-11.8469781507	2.54770032628	1.14143210547
3324.0	269496.0	1293.0	6375.0	269496.0	4000000.0	22.0	6.0	1.96	2.29	1.79	0.0799999999999	6.55	0.36	0.8	0.2	6.61	0.22	2.07	1.53	0.61	AAA246.CD3.location-b.X5.Y7.tile.tissue.png	85	1	2000	85	3cd642c78f548978993a5fc30f8e28b1	0	0	0	0	0	0	0	0	0	0	0	0	0	/home/dhl_ec/bnelissen/Slides/CD3_manuscript/CD3_slides/AAA246.CD3.location-b/AAA246.CD3.location-b.run1	255	0.7	0.06	0.7	0.06	-9.38599319812	-12.2317745808	3.9475222056	0.607423378906
2711.0	1502209.0	1064.0	25185.0	1502209.0	4000000.0	19.0	8.0	1.85	2.43	1.6	0.0799999999999	6.8	0.38	0.73	0.15	7.79	0.26	2.21	1.49	0.65	AAA246.CD3.location-b.X5.Y8.tile.tissue.png	86	1	2000	86	db0c3177a28a14ccea1a184dbdce1220	0	0	0	0	0	0	0	0	0	0	0	0	0	/home/dhl_ec/bnelissen/Slides/CD3_manuscript/CD3_slides/AAA246.CD3.location-b/AAA246.CD3.location-b.run1	255	0.7	0.06	0.7	0.06	-9.27868958539	-12.4301939362	2.38966039326	0.95412503125
1077.0	2620965.0	569.0	22534.0	2620965.0	4000000.0	11.0	4.0	2.19	2.59	1.77	0.0700000000002	9.88	0.58	1.21	0.16	11.87	0.47	3.35	2.3	0.62	AAA246.CD3.location-b.X5.Y9.tile.tissue.png	87	1	2000	87	8cd2851f35a6c156b307873f65e76cde	0	0	0	0	0	0	0	0	0	0	0	0	0	/home/dhl_ec/bnelissen/Slides/CD3_manuscript/CD3_slides/AAA246.CD3.location-b/AAA246.CD3.location-b.run1	255	0.7	0.06	0.7	0.06	-9.12102495576	-12.2403152551	3.4018762361	0.702923921875
382.0	278928.0	199.0	2732.0	278928.0	4000000.0	5.0	1.0	2.0	3.02	1.77	0.0800000000004	9.47	0.56	1.31	0.29	9.13	0.32	3.46	2.52	0.56	AAA246.CD3.location-b.X6.Y1.tile.tissue.png	88	1	2000	88	d0f34c0d89ced09833db4c8125589ed3	0	0	0	0	0	0	0	0	0	0	0	0	0	/home/dhl_ec/bnelissen/Slides/CD3_manuscript/CD3_slides/AAA246.CD3.location-b/AAA246.CD3.location-b.run1	255	0.7	0.06	0.7	0.06	-8.46695894663	-11.3925117738	0.897741382352	1.06626619336
2378.0	634575.0	890.0	17762.0	634575.0	4000000.0	14.0	14.0	1.35	2.15	1.77	0.0799999999999	9.87	0.58	1.25	0.28	9.97	0.36	3.34	2.3	0.579999999999	AAA246.CD3.location-b.X6.Y10.tile.tissue.png	89	1	2000	89	ff6e4be956ce2c9745c9b7fa5e40aeea	0	0	0	0	0	0	0	0	0	0	0	0	0	/home/dhl_ec/bnelissen/Slides/CD3_manuscript/CD3_slides/AAA246.CD3.location-b/AAA246.CD3.location-b.run1	255	0.7	0.06	0.7	0.06	-9.64190321139	-12.2471845721	4.89546916095	0.846554453125
0.0	3314.0	0.0	394.0	3314.0	4000000.0	0.0	2.0	1.54	2.11	1.15	0.0600000000004	6.64	0.37	0.89	0.23	6.15	0.14	2.1	1.53	0.36	AAA246.CD3.location-b.X6.Y11.tile.tissue.png	90	1	2000	90	ad90904e99d0594f0c3c2f17b60af80d	0	0	0	0	0	0	0	0	0	0	0	0	0	/home/dhl_ec/bnelissen/Slides/CD3_manuscript/CD3_slides/AAA246.CD3.location-b/AAA246.CD3.location-b.run1	255	0.7	0.06	0.7	0.06	-9.21368568955	-11.8626722945	6.56705569221	0.68491282872
1508.0	1891438.0	746.0	13044.0	1891438.0	4000000.0	22.0	4.0	2.86	3.64	1.78	0.0799999999999	10.15	0.6	1.22	0.21	11.52	0.42	3.38	2.34	0.6	AAA246.CD3.location-b.X6.Y2.tile.tissue.png	91	1	2000	91	c67640154722690bb7b712e0344f5c36	0	0	0	0	0	0	0	0	0	0	0	0	0	/home/dhl_ec/bnelissen/Slides/CD3_manuscript/CD3_slides/AAA246.CD3.location-b/AAA246.CD3.location-b.run1	255	0.7	0.06	0.7	0.06	-8.78955600325	-11.8580635187	2.13803541295	0.804683609375
1161.0	2328892.0	579.0	11585.0	2328892.0	4000000.0	16.0	5.0	3.33	2.74	1.13	0.0599999999999	6.64	0.57	0.77	0.12	8.08	0.29	2.17	1.7	0.389999999999	AAA246.CD3.location-b.X6.Y3.tile.tissue.png	92	1	2000	92	fc87259b675a4686acda6de9c829d019	0	0	0	0	0	0	0	0	0	0	0	0	0	/home/dhl_ec/bnelissen/Slides/CD3_manuscript/CD3_slides/AAA246.CD3.location-b/AAA246.CD3.location-b.run1	255	0.7	0.06	0.7	0.06	-8.54291146582	-11.6966631127	1.18228556282	0.460155304687
0.0	0.0	0.0	0.0	0.0	4000000.0	0.0	0.0	2.07	1.76	1.11	0.0499999999997	5.26	0.29	0.84	0.22	4.41	0.22	3.21	2.38	0.56	AAA246.CD3.location-b.X6.Y4.tile.tissue.png	93	1	2000	93	f08377c9f5aa1e6420952dc3ad31013e	0	0	0	0	0	0	0	0	0	0	0	0	0	/home/dhl_ec/bnelissen/Slides/CD3_manuscript/CD3_slides/AAA246.CD3.location-b/AAA246.CD3.location-b.run1	255	1.0	0.06	1.0	0.06	0.0	0.0	0.0	5.2335705
9045.0	913589.0	3106.0	18914.0	913589.0	4000000.0	59.0	16.0	2.95	2.45	1.16	0.0599999999999	6.59	0.37	0.77	0.18	7.03	0.24	2.13	1.48	0.56	AAA246.CD3.location-b.X6.Y6.tile.tissue.png	94	1	2000	94	8a67dd05a7ef4ca7cf56fcf395119c01	0	0	0	0	0	0	0	0	0	0	0	0	0	/home/dhl_ec/bnelissen/Slides/CD3_manuscript/CD3_slides/AAA246.CD3.location-b/AAA246.CD3.location-b.run1	255	0.7	0.06	0.7	0.06	-9.28134640354	-12.257521895	3.10993667179	0.807829890625
11434.0	2048770.0	4324.0	25173.0	2048770.0	4000000.0	77.0	12.0	2.43	1.25	1.13	0.0500000000002	7.52	0.37	0.74	0.13	8.02	0.28	2.17	1.47	0.39	AAA246.CD3.location-b.X6.Y7.tile.tissue.png	95	1	2000	95	92860b541ef06501452e389f67b119f8	0	0	0	0	0	0	0	0	0	0	0	0	0	/home/dhl_ec/bnelissen/Slides/CD3_manuscript/CD3_slides/AAA246.CD3.location-b/AAA246.CD3.location-b.run1	255	0.7	0.06	0.7	0.06	-9.60598436117	-12.3958940959	2.38915536171	0.955782375
1464.0	2688494.0	495.0	31237.0	2688494.0	4000000.0	8.0	10.0	1.75	2.19	1.12	0.0500000000002	7.73	0.67	1.25	0.17	12.19	0.51	3.48	2.34	0.65	AAA246.CD3.location-b.X6.Y8.tile.tissue.png	96	1	2000	96	d35443c77d7faa9a5a50cae3fa3146c8	0	0	0	0	0	0	0	0	0	0	0	0	0	/home/dhl_ec/bnelissen/Slides/CD3_manuscript/CD3_slides/AAA246.CD3.location-b/AAA246.CD3.location-b.run1	255	0.7	0.06	0.7	0.06	-9.24274223469	-12.11784141	2.62811412448	0.84136503125
15656.0	1298159.0	5493.0	15710.0	1298159.0	4000000.0	102.0	9.0	1.36	1.63	1.82	0.0799999999999	12.42	0.57	1.17	0.25	10.95	0.42	3.42	2.4	0.6	AAA246.CD3.location-b.X6.Y9.tile.tissue.png	97	1	2000	97	7bdac910e2263aa4725c79a30f49a787	0	0	0	0	0	0	0	0	0	0	0	0	0	/home/dhl_ec/bnelissen/Slides/CD3_manuscript/CD3_slides/AAA246.CD3.location-b/AAA246.CD3.location-b.run1	255	0.7	0.06	0.7	0.06	-9.48828305905	-12.3903770759	4.47782497113	0.59930921875
1017.0	805405.0	410.0	6555.0	805405.0	4000000.0	9.0	4.0	1.27	2.85	2.01	0.0900000000001	9.71	0.55	1.27	0.31	10.41	0.41	3.4	2.3	0.58	AAA246.CD3.location-b.X7.Y0.tile.tissue.png	98	1	2000	98	81d68b2b3ecd112639df94e2ac5193b5	0	0	0	0	0	0	0	0	0	0	0	0	0	/home/dhl_ec/bnelissen/Slides/CD3_manuscript/CD3_slides/AAA246.CD3.location-b/AAA246.CD3.location-b.run1	255	0.7	0.06	0.7	0.06	-9.06262806688	-11.746650668	1.82801968837	0.861983570312
2802.0	3007848.0	895.0	16392.0	3007848.0	4000000.0	19.0	4.0	1.4	1.81	1.76	0.0700000000002	10.17	0.58	1.2	0.14	12.49	0.5	2.72	2.49	0.68	AAA246.CD3.location-b.X7.Y1.tile.tissue.png	99	1	2000	99	f978279500814c8519b1dabc3f189e4b	0	0	0	0	0	0	0	0	0	0	0	0	0	/home/dhl_ec/bnelissen/Slides/CD3_manuscript/CD3_slides/AAA246.CD3.location-b/AAA246.CD3.location-b.run1	255	0.7	0.06	0.7	0.06	-9.29837287259	-11.8725302454	2.04692366532	0.437492328125
589.0	38526.0	260.0	2227.0	38526.0	4000000.0	6.0	4.0	2.29	2.33	1.76	0.0799999999999	9.83	0.57	1.44	0.34	6.46	0.2	2.06	1.48	0.58	AAA246.CD3.location-b.X7.Y10.tile.tissue.png	100	1	2000	100	fc55999528fa573742cf7eaacca21e27	0	0	0	0	0	0	0	0	0	0	0	0	0	/home/dhl_ec/bnelissen/Slides/CD3_manuscript/CD3_slides/AAA246.CD3.location-b/AAA246.CD3.location-b.run1	255	0.7	0.06	0.7	0.06	-9.28070340399	-12.4146418359	6.55706243205	0.267762966797
1690.0	56467.0	678.0	1886.0	56467.0	4000000.0	13.0	2.0	2.8	1.49	1.14	0.0600000000004	6.39	0.36	0.86	0.21	6.38	0.21	2.04	1.5	0.36	AAA246.CD3.location-b.X7.Y12.tile.tissue.png	101	1	2000	101	a908fe708eec3608c0cf26025e40bb8d	0	0	0	0	0	0	0	0	0	0	0	0	0	/home/dhl_ec/bnelissen/Slides/CD3_manuscript/CD3_slides/AAA246.CD3.location-b/AAA246.CD3.location-b.run1	255	0.7	0.06	0.7	0.06	-8.64147068518	-12.2942782675	5.16391610102	0.289536359375
932.0	3043934.0	489.0	23792.0	3043934.0	4000000.0	12.0	11.0	2.68	2.83	1.75	0.0700000000002	14.2	0.57	1.2	0.13	9.41	0.51	3.66	2.52	0.71	AAA246.CD3.location-b.X7.Y2.tile.tissue.png	102	1	2000	102	93d79f7cd63faaec16a1b009c02e9df7	0	0	0	0	0	0	0	0	0	0	0	0	0	/home/dhl_ec/bnelissen/Slides/CD3_manuscript/CD3_slides/AAA246.CD3.location-b/AAA246.CD3.location-b.run1	255	0.7	0.06	0.7	0.06	-9.17756338147	-12.111327618	3.47689779481	0.5009699375
1637.0	328576.0	722.0	4558.0	328576.0	4000000.0	16.0	2.0	2.48	3.05	1.13	0.0599999999999	6.79	0.37	0.8	0.21	6.72	0.22	2.07	1.5	1.05	AAA246.CD3.location-b.X7.Y3.tile.tissue.png	103	1	2000	103	bcab7b87f749f50e6720aa8b857399b1	0	0	0	0	0	0	0	0	0	0	0	0	0	/home/dhl_ec/bnelissen/Slides/CD3_manuscript/CD3_slides/AAA246.CD3.location-b/AAA246.CD3.location-b.run1	255	0.7	0.06	0.7	0.06	-9.30795487486	-12.2783192977	4.54918608	1.39642404102
0.0	1921.0	0.0	196.0	1921.0	4000000.0	0.0	1.0	2.26	2.06	1.11	0.0599999999999	6.42	0.36	0.869999999999	0.22	5.51	0.21	3.35	2.48	1.51	AAA246.CD3.location-b.X7.Y6.tile.tissue.png	104	1	2000	104	e4f7a32e245ecf550f67f4a610f4d53f	0	0	0	0	0	0	0	0	0	0	0	0	0	/home/dhl_ec/bnelissen/Slides/CD3_manuscript/CD3_slides/AAA246.CD3.location-b/AAA246.CD3.location-b.run1	255	0.7	0.06	0.7	0.06	0.0	-12.1388366224	9.57519785431	0.745050704254
1718.0	173887.0	675.0	7632.0	173887.0	4000000.0	12.0	10.0	2.17	2.18	1.09	0.0599999999999	6.9	0.58	1.51	0.35	10.32	0.36	3.71	2.46	2.11	AAA246.CD3.location-b.X7.Y7.tile.tissue.png	105	1	2000	105	ae5ca498c55b824b8eda90ef1d517cbe	0	0	0	0	0	0	0	0	0	0	0	0	0	/home/dhl_ec/bnelissen/Slides/CD3_manuscript/CD3_slides/AAA246.CD3.location-b/AAA246.CD3.location-b.run1	255	0.7	0.06	0.7	0.06	-9.69030027109	-12.3702309368	4.78172235984	1.04013229883
3345.0	477374.0	1480.0	15122.0	477374.0	4000000.0	29.0	9.0	1.01	1.22	1.1	0.0599999999999	6.91	0.38	0.829999999999	0.2	6.88	0.23	3.77	2.5	1.14	AAA246.CD3.location-b.X7.Y8.tile.tissue.png	106	1	2000	106	0d764b0b2da54cd30cd2163f6e18fbec	0	0	0	0	0	0	0	0	0	0	0	0	0	/home/dhl_ec/bnelissen/Slides/CD3_manuscript/CD3_slides/AAA246.CD3.location-b/AAA246.CD3.location-b.run1	255	0.7	0.06	0.7	0.06	-9.57083720707	-12.3141149786	3.9853821737	1.11273118359
2328.0	21757.0	589.0	945.0	21757.0	4000000.0	11.0	1.0	1.37	2.41	1.24	0.0599999999999	6.55	0.38	0.88	0.22	6.71	0.22	2.08	1.53	0.8	AAA246.CD3.location-b.X7.Y9.tile.tissue.png	107	1	2000	107	3a429942cded39904578c3036470784c	0	0	0	0	0	0	0	0	0	0	0	0	0	/home/dhl_ec/bnelissen/Slides/CD3_manuscript/CD3_slides/AAA246.CD3.location-b/AAA246.CD3.location-b.run1	255	0.7	0.06	0.7	0.06	-9.27030784034	-12.3413770101	7.33379329903	0.476988503906
1117.0	1480241.0	601.0	12677.0	1480241.0	4000000.0	18.0	4.0	2.74	1.87	1.16	0.0599999999999	6.84	0.39	0.77	0.16	7.91	0.27	2.15	1.52	1.26	AAA246.CD3.location-b.X8.Y0.tile.tissue.png	108	1	2000	108	a7d0bed451e5e69823106f41d2ee8f55	0	0	0	0	0	0	0	0	0	0	0	0	0	/home/dhl_ec/bnelissen/Slides/CD3_manuscript/CD3_slides/AAA246.CD3.location-b/AAA246.CD3.location-b.run1	255	0.7	0.06	0.7	0.06	-9.33156260456	-12.1616476203	3.34624300288	0.941249898437
767.0	3730894.0	431.0	10076.0	3730894.0	4000000.0	13.0	1.0	1.95	2.64	1.12	0.0500000000002	6.97	0.36	0.73	0.0700000000002	9.05	0.35	2.12	1.48	0.619999999999	AAA246.CD3.location-b.X8.Y1.tile.tissue.png	109	1	2000	109	f83d51af3168e7ce754565c62e5b13f6	0	0	0	0	0	0	0	0	0	0	0	0	0	/home/dhl_ec/bnelissen/Slides/CD3_manuscript/CD3_slides/AAA246.CD3.location-b/AAA246.CD3.location-b.run1	255	0.7	0.06	0.7	0.06	-8.82234213803	-11.7157945845	1.75817996905	0.200782992188
4901.0	364549.0	1720.0	8537.0	364549.0	4000000.0	28.0	6.0	2.29	3.09	1.12	0.0900000000001	10.4	0.58	1.43	0.34	8.9	0.22	3.33	2.38	0.57	AAA246.CD3.location-b.X8.Y11.tile.tissue.png	110	1	2000	110	dc82b2d09bd6d138d42628b8c90f5789	0	0	0	0	0	0	0	0	0	0	0	0	0	/home/dhl_ec/bnelissen/Slides/CD3_manuscript/CD3_slides/AAA246.CD3.location-b/AAA246.CD3.location-b.run1	255	0.7	0.06	0.7	0.06	-9.56439257247	-12.4137750527	5.31294102841	0.592838933594
7122.0	122442.0	2407.0	4223.0	122442.0	4000000.0	43.0	3.0	1.08	1.9	1.78	0.0799999999999	6.72	0.35	0.84	0.21	6.87	0.22	2.13	1.52	0.53	AAA246.CD3.location-b.X8.Y12.tile.tissue.png	111	1	2000	111	68f3b410f216cac0ba9299624565ee38	0	0	0	0	0	0	0	0	0	0	0	0	0	/home/dhl_ec/bnelissen/Slides/CD3_manuscript/CD3_slides/AAA246.CD3.location-b/AAA246.CD3.location-b.run1	255	0.7	0.06	0.7	0.06	-9.12872049406	-12.3445090653	4.83493749538	0.417839382812
255.0	871760.0	136.0	7053.0	871760.0	4000000.0	4.0	2.0	2.85	2.68	1.08	0.0599999999999	6.75	0.36	0.74	0.190000000001	7.25	0.26	2.45	1.47	0.380000000001	AAA246.CD3.location-b.X8.Y2.tile.tissue.png	112	1	2000	112	c0a7781057fe4064ae5e0dafa87a7c9f	0	0	0	0	0	0	0	0	0	0	0	0	0	/home/dhl_ec/bnelissen/Slides/CD3_manuscript/CD3_slides/AAA246.CD3.location-b/AAA246.CD3.location-b.run1	255	0.7	0.06	0.7	0.06	-8.66777855806	-11.3595996829	1.74241602127	1.02113351953
0.0	0.0	0.0	0.0	0.0	4000000.0	0.0	0.0	3.15	1.79	1.08	0.0599999999999	6.08	0.29	0.9	0.21	4.51	0.13	2.78	1.47	0.53	AAA246.CD3.location-b.X8.Y3.tile.tissue.png	113	1	2000	113	5df6477eacec0829d6968f872a27f3a8	0	0	0	0	0	0	0	0	0	0	0	0	0	/home/dhl_ec/bnelissen/Slides/CD3_manuscript/CD3_slides/AAA246.CD3.location-b/AAA246.CD3.location-b.run1	255	1.0	0.06	1.0	0.06	0.0	-11.7936451115	0.0	1.31910049135
12480.0	227938.0	4794.0	7025.0	227938.0	4000000.0	90.0	6.0	2.23	2.28	1.1	0.0599999999999	7.76	0.6	1.4	0.31	8.15	0.22	2.12	1.48	0.52	AAA246.CD3.location-b.X8.Y5.tile.tissue.png	114	1	2000	114	32ba0bf943093ef6702b15ef258a7d52	0	0	0	0	0	0	0	0	0	0	0	0	0	/home/dhl_ec/bnelissen/Slides/CD3_manuscript/CD3_slides/AAA246.CD3.location-b/AAA246.CD3.location-b.run1	255	0.7	0.06	0.7	0.06	-8.51592687605	-12.2891987471	5.63304730868	0.702003804688
6264.0	96149.0	1949.0	2990.0	96149.0	4000000.0	39.0	6.0	3.03	3.45	1.15	0.0600000000004	6.75	0.38	0.86	0.21	6.77	0.22	2.18	1.83	0.56	AAA246.CD3.location-b.X8.Y6.tile.tissue.png	115	1	2000	115	c1aab30dc146f75787cc1704df47fe90	0	0	0	0	0	0	0	0	0	0	0	0	0	/home/dhl_ec/bnelissen/Slides/CD3_manuscript/CD3_slides/AAA246.CD3.location-b/AAA246.CD3.location-b.run1	255	0.7	0.06	0.7	0.06	-8.27250707198	-11.9808343119	4.86309559868	0.624856189453
5317.0	140265.0	1863.0	2286.0	140265.0	4000000.0	35.0	1.0	2.57	1.35	1.78	0.0799999999999	10.53	0.58	1.41	0.32	9.46	0.21	2.06	1.47	0.36	AAA246.CD3.location-b.X8.Y8.tile.tissue.png	116	1	2000	116	ee922d27cff67828b5d298c8ecd462b7	0	0	0	0	0	0	0	0	0	0	0	0	0	/home/dhl_ec/bnelissen/Slides/CD3_manuscript/CD3_slides/AAA246.CD3.location-b/AAA246.CD3.location-b.run1	255	0.7	0.06	0.7	0.06	-8.09448699048	-11.6216230289	3.21582701597	0.192638642578
268.0	158357.0	95.0	5500.0	158357.0	4000000.0	2.0	6.0	1.1	1.68	1.09	0.0599999999999	7.02	0.37	0.82	0.19	6.56	0.21	2.05	1.51	0.369999999999	AAA246.CD3.location-b.X9.Y0.tile.tissue.png	117	1	2000	117	c9d6802b074df38108a78472cbc4cace	0	0	0	0	0	0	0	0	0	0	0	0	0	/home/dhl_ec/bnelissen/Slides/CD3_manuscript/CD3_slides/AAA246.CD3.location-b/AAA246.CD3.location-b.run1	255	0.7	0.06	0.7	0.06	-9.58799566118	-12.2128380102	4.34661639047	1.32051209375
905.0	1049516.0	492.0	6730.0	1049516.0	4000000.0	9.0	2.0	1.89	1.84	1.11	0.0599999999999	6.72	0.36	0.76	0.19	7.42	0.25	2.15	1.53	0.39	AAA246.CD3.location-b.X9.Y1.tile.tissue.png	118	1	2000	118	b5a61e11cd18836d775e176e29c8cebd	0	0	0	0	0	0	0	0	0	0	0	0	0	/home/dhl_ec/bnelissen/Slides/CD3_manuscript/CD3_slides/AAA246.CD3.location-b/AAA246.CD3.location-b.run1	255	0.7	0.06	0.7	0.06	-9.10273396549	-12.0437858363	2.63908262323	1.05031061719
7191.0	302880.0	2834.0	10144.0	302880.0	4000000.0	57.0	13.0	1.82	1.72	1.11	0.0599999999999	7.01	0.37	0.84	0.21	6.96	0.21	2.05	1.48	0.4	AAA246.CD3.location-b.X9.Y10.tile.tissue.png	119	1	2000	119	2b76c0cf7b1f0e333b407271ce20ce62	0	0	0	0	0	0	0	0	0	0	0	0	0	/home/dhl_ec/bnelissen/Slides/CD3_manuscript/CD3_slides/AAA246.CD3.location-b/AAA246.CD3.location-b.run1	255	0.7	0.06	0.7	0.06	-9.55782795305	-12.54551921	6.37545630208	0.66454265625
0.0	0.0	0.0	0.0	0.0	4000000.0	0.0	0.0	2.93	1.1	1.12	0.0599999999999	6.26	0.29	1.0	0.27	4.65	0.12	2.02	1.53	0.36	AAA246.CD3.location-b.X9.Y2.tile.tissue.png	120	1	2000	120	3456e6bfa05caad00b41247679af7eaf	0	0	0	0	0	0	0	0	0	0	0	0	0	/home/dhl_ec/bnelissen/Slides/CD3_manuscript/CD3_slides/AAA246.CD3.location-b/AAA246.CD3.location-b.run1	255	1.0	0.06	1.0	0.06	0.0	-12.4612493579	0.0	1.31605064598
1946.0	165626.0	610.0	4521.0	165626.0	4000000.0	11.0	6.0	1.06	1.68	1.16	0.0499999999997	8.51	0.37	0.82	0.21	6.7	0.22	2.14	1.54	0.56	AAA246.CD3.location-b.X9.Y6.tile.tissue.png	121	1	2000	121	729a6e17f258b26ac8e7b7e2f209dfb8	0	0	0	0	0	0	0	0	0	0	0	0	0	/home/dhl_ec/bnelissen/Slides/CD3_manuscript/CD3_slides/AAA246.CD3.location-b/AAA246.CD3.location-b.run1	255	0.7	0.06	0.7	0.06	-9.31695071856	-12.4461877185	3.71037011071	0.718170230469
23709.0	438948.0	8556.0	7100.0	438948.0	4000000.0	159.0	4.0	1.05	1.6	1.73	0.0699999999997	7.41	0.59	1.42	0.31	7.39	0.24	2.07	1.49	0.53	AAA246.CD3.location-b.X9.Y7.tile.tissue.png	122	1	2000	122	d8bc14c27fdfe895f413f383bda2d6c3	0	0	0	0	0	0	0	0	0	0	0	0	0	/home/dhl_ec/bnelissen/Slides/CD3_manuscript/CD3_slides/AAA246.CD3.location-b/AAA246.CD3.location-b.run1	255	0.7	0.06	0.7	0.06	-8.27063293871	-11.6864696825	2.48453065482	0.607086058594
4543.0	143414.0	1712.0	9702.0	143414.0	4000000.0	35.0	21.0	0.96	1.76	1.8	0.0900000000001	10.06	0.57	1.37	0.33	9.48	0.32	3.3	2.33	0.57	AAA246.CD3.location-b.X9.Y8.tile.tissue.png	123	1	2000	123	3d5b8a1eb2140fea371f868ed79a0b8b	0	0	0	0	0	0	0	0	0	0	0	0	0	/home/dhl_ec/bnelissen/Slides/CD3_manuscript/CD3_slides/AAA246.CD3.location-b/AAA246.CD3.location-b.run1	255	0.7	0.06	0.7	0.06	-9.8475256678	-12.6097736972	6.782199663	0.724089691406
14364.0	505831.0	5036.0	13892.0	505831.0	4000000.0	83.0	19.0	1.43	2.12	1.71	0.0799999999999	11.02	0.57	1.29	0.29	8.73	0.38	3.68	2.57	0.62	AAA246.CD3.location-b.X9.Y9.tile.tissue.png	124	1	2000	124	2d222a33be4ff67ec30c3c692efdb474	0	0	0	0	0	0	0	0	0	0	0	0	0	/home/dhl_ec/bnelissen/Slides/CD3_manuscript/CD3_slides/AAA246.CD3.location-b/AAA246.CD3.location-b.run1	255	0.7	0.06	0.7	0.06	-9.64494205976	-12.6889499113	6.27149366117	0.688912726562
[truncated: 2 more columns]
