# Supplementary material for: SlideToolkit: An Assistive Toolset for the Histological Quantification of Whole Slide Images
Source: PLoS One. 2014 Nov 5;9(11):e110289. doi: 10.1371/journal.pone.0110289 (PMC4220929; doi:10.1371/journal.pone.0110289)
Supplement: RawData S1 — ICC and BlandAltman plot - measurements and r-script.zip. Measurements of Run1 and Run2, including the code for the calculation of the intraclass correlation coefficient (ICC) and the code for the Bland and Altman plot. (ZIP) [file pone.0110289.s003.zip › cellprofiler.measurements/run1.83cd7293f27269cda9e2974b9f5b27f4.DefaultOUT_Image.csv]

AreaOccupied_AreaOccupied_DAB_Nuclei	AreaOccupied_AreaOccupied_Tissue	AreaOccupied_Perimeter_DAB_Nuclei	AreaOccupied_Perimeter_Tissue	AreaOccupied_TotalArea_DAB_Nuclei	AreaOccupied_TotalArea_Tissue	Count_DAB_Nuclei	Count_Tissue	ExecutionTime_01LoadImages	ExecutionTime_02ColorToGray	ExecutionTime_03Smooth	ExecutionTime_04ImageMath	ExecutionTime_05IdentifyPrimaryObjects	ExecutionTime_06MeasureImageAreaOccupied	ExecutionTime_07UnmixColors	ExecutionTime_08MaskImage	ExecutionTime_09IdentifyPrimaryObjects	ExecutionTime_10MeasureImageAreaOccupied	ExecutionTime_11OverlayOutlines	ExecutionTime_12OverlayOutlines	ExecutionTime_13SaveImages	FileName_Original	Group_Index	Group_Number	Height_Original	ImageNumber	MD5Digest_Original	ModuleError_01LoadImages	ModuleError_02ColorToGray	ModuleError_03Smooth	ModuleError_04ImageMath	ModuleError_05IdentifyPrimaryObjects	ModuleError_06MeasureImageAreaOccupied	ModuleError_07UnmixColors	ModuleError_08MaskImage	ModuleError_09IdentifyPrimaryObjects	ModuleError_10MeasureImageAreaOccupied	ModuleError_11OverlayOutlines	ModuleError_12OverlayOutlines	ModuleError_13SaveImages	PathName_Original	Scaling_Original	Threshold_FinalThreshold_DAB_Nuclei	Threshold_FinalThreshold_Tissue	Threshold_OrigThreshold_DAB_Nuclei	Threshold_OrigThreshold_Tissue	Threshold_SumOfEntropies_DAB_Nuclei	Threshold_SumOfEntropies_Tissue	Threshold_WeightedVariance_DAB_Nuclei	Threshold_WeightedVariance_Tissue
1050.0	870277.0	554.0	7458.0	870277.0	4000000.0	12.0	4.0	3.48	2.87	1.19	0.06	6.77	0.57	1.31	0.28	8.1	0.36	3.34	2.33	1.47	AAA390.CD3.X0.Y3.tile.tissue.png	1	1	2000	1	c90541a2765c8a695952ed740deb328a	0	0	0	0	0	0	0	0	0	0	0	0	0	/home/dhl_ec/bnelissen/Slides/CD3_manuscript/CD3_slides/AAA390.CD3/AAA390.CD3.run1	255	0.7	0.06	0.7	0.06	-9.10904022102	-11.8602635791	1.76169337707	0.778010269531
0.0	546220.0	0.0	4124.0	546220.0	4000000.0	0.0	1.0	2.42	1.63	1.85	0.08	8.66	0.56	0.95	0.19	6.46	0.15	2.18	1.53	0.88	AAA390.CD3.X0.Y4.tile.tissue.png	2	1	2000	2	adc7286be1a46705c0e1ad74f011f7a3	0	0	0	0	0	0	0	0	0	0	0	0	0	/home/dhl_ec/bnelissen/Slides/CD3_manuscript/CD3_slides/AAA390.CD3/AAA390.CD3.run1	255	0.7	0.06	0.7	0.06	-8.66067379069	-11.3310970647	1.08842194959	1.41656003125
54.0	1263950.0	35.0	10733.0	1263950.0	4000000.0	1.0	4.0	2.33	2.68	1.22	0.06	6.7	0.57	1.26	0.25	10.81	0.26	3.5	2.39	0.72	AAA390.CD3.X1.Y3.tile.tissue.png	3	1	2000	3	0ec7c522897422a36c6cf5c56c5fa9ed	0	0	0	0	0	0	0	0	0	0	0	0	0	/home/dhl_ec/bnelissen/Slides/CD3_manuscript/CD3_slides/AAA390.CD3/AAA390.CD3.run1	255	0.7	0.06	0.7	0.06	-9.03987442567	-11.5108835584	1.12975526859	1.0234745293
490.0	3794104.0	240.0	9160.0	3794104.0	4000000.0	6.0	1.0	2.77	2.13	1.86	0.08	9.52	0.56	1.23	0.09	14.01	0.58	3.62	2.3	0.69	AAA390.CD3.X1.Y4.tile.tissue.png	4	1	2000	4	d8afec414a62bb9a3409abc15ed3cf2e	0	0	0	0	0	0	0	0	0	0	0	0	0	/home/dhl_ec/bnelissen/Slides/CD3_manuscript/CD3_slides/AAA390.CD3/AAA390.CD3.run1	255	0.7	0.06	0.7	0.06	-8.93023909028	-11.977047396	0.943459569599	0.297604539063
0.0	651373.0	0.0	5349.0	651373.0	4000000.0	0.0	2.0	2.46	1.53	1.21	0.05	7.2	0.36	0.82	0.18	6.51	0.16	2.12	1.52	0.44	AAA390.CD3.X1.Y5.tile.tissue.png	5	1	2000	5	fc225f87ebc0454e0ac05e843a49d2d3	0	0	0	0	0	0	0	0	0	0	0	0	0	/home/dhl_ec/bnelissen/Slides/CD3_manuscript/CD3_slides/AAA390.CD3/AAA390.CD3.run1	255	0.7	0.06	0.7	0.06	-8.4848953638	-11.4751878191	2.09794598042	1.00212180078
0.0	0.0	0.0	0.0	0.0	4000000.0	0.0	0.0	3.6	2.46	1.19	0.06	5.47	0.29	0.87	0.21	4.51	0.13	2.01	1.54	0.45	AAA390.CD3.X1.Y6.tile.tissue.png	6	1	2000	6	1fdb15043f9e1b0c341efa3dfa085c9c	0	0	0	0	0	0	0	0	0	0	0	0	0	/home/dhl_ec/bnelissen/Slides/CD3_manuscript/CD3_slides/AAA390.CD3/AAA390.CD3.run1	255	1.0	0.06	1.0	0.06	0.0	0.0	0.0	4.561209
0.0	0.0	0.0	0.0	0.0	4000000.0	0.0	0.0	1.02	0.88	1.15	0.05	5.44	0.29	0.9	0.22	4.6	0.13	2.02	1.52	0.41	AAA390.CD3.X1.Y7.tile.tissue.png	7	1	2000	7	4660628d76447c7f1965017fc65b6515	0	0	0	0	0	0	0	0	0	0	0	0	0	/home/dhl_ec/bnelissen/Slides/CD3_manuscript/CD3_slides/AAA390.CD3/AAA390.CD3.run1	255	1.0	0.06	1.0	0.06	0.0	0.0	0.0	3.87925
58.0	1334486.0	30.0	6142.0	1334486.0	4000000.0	1.0	1.0	2.28	1.81	1.15	0.05	6.69	0.37	0.78	0.16	7.68	0.26	2.19	1.52	0.47	AAA390.CD3.X10.Y1.tile.tissue.png	8	1	2000	8	e0724f84f1a79669006fbffbdd036eb1	0	0	0	0	0	0	0	0	0	0	0	0	0	/home/dhl_ec/bnelissen/Slides/CD3_manuscript/CD3_slides/AAA390.CD3/AAA390.CD3.run1	255	0.7	0.06	0.7	0.06	-7.6657278222	-10.5213373345	0.406109841162	0.766683862305
1454.0	3766774.0	667.0	13475.0	3766774.0	4000000.0	15.0	2.0	1.86	2.51	1.17	0.05	8.94	0.37	0.75	0.07	9.47	0.35	2.24	1.51	0.45	AAA390.CD3.X10.Y10.tile.tissue.png	9	1	2000	9	645986bea2b84adf4d03a52c7b75ef23	0	0	0	0	0	0	0	0	0	0	0	0	0	/home/dhl_ec/bnelissen/Slides/CD3_manuscript/CD3_slides/AAA390.CD3/AAA390.CD3.run1	255	0.7	0.06	0.7	0.06	-8.98303833111	-11.4034300851	0.717040790482	0.140485082031
1280.0	3222561.0	733.0	8360.0	3222561.0	4000000.0	16.0	1.0	2.43	2.77	1.16	0.04	6.32	0.37	0.75	0.09	9.12	0.34	2.19	1.52	0.49	AAA390.CD3.X10.Y11.tile.tissue.png	10	1	2000	10	d220c13f366329ece56d53873011a121	0	0	0	0	0	0	0	0	0	0	0	0	0	/home/dhl_ec/bnelissen/Slides/CD3_manuscript/CD3_slides/AAA390.CD3/AAA390.CD3.run1	255	0.7	0.06	0.7	0.06	-8.42749334475	-11.3647648381	0.908407683987	0.27253396875
525.0	1859641.0	248.0	6880.0	1859641.0	4000000.0	6.0	1.0	3.42	1.83	1.15	0.05	6.76	0.37	0.76	0.14	8.1	0.28	2.22	1.54	0.42	AAA390.CD3.X10.Y12.tile.tissue.png	11	1	2000	11	2f982b946eb31260b5124224e32f3ef3	0	0	0	0	0	0	0	0	0	0	0	0	0	/home/dhl_ec/bnelissen/Slides/CD3_manuscript/CD3_slides/AAA390.CD3/AAA390.CD3.run1	255	0.7	0.06	0.7	0.06	-8.7824118496	-11.2333949696	1.15163411311	0.384704269531
357.0	829318.0	181.0	7465.0	829318.0	4000000.0	5.0	2.0	1.94	2.2	1.12	0.05	6.75	0.38	0.79	0.19	7.29	0.24	2.25	1.52	0.4	AAA390.CD3.X10.Y13.tile.tissue.png	12	1	2000	12	281e5fe0769c694f166edc09e91aa8e1	0	0	0	0	0	0	0	0	0	0	0	0	0	/home/dhl_ec/bnelissen/Slides/CD3_manuscript/CD3_slides/AAA390.CD3/AAA390.CD3.run1	255	0.7	0.06	0.7	0.06	-9.01450069132	-11.1653951665	1.04876184934	1.19193644629
0.0	421550.0	0.0	4170.0	421550.0	4000000.0	0.0	1.0	2.99	1.06	1.12	0.07	6.73	0.37	0.82	0.2	6.63	0.16	2.22	1.53	0.6	AAA390.CD3.X10.Y14.tile.tissue.png	13	1	2000	13	8fa1e8d95404dd27a490eb39f5097d39	0	0	0	0	0	0	0	0	0	0	0	0	0	/home/dhl_ec/bnelissen/Slides/CD3_manuscript/CD3_slides/AAA390.CD3/AAA390.CD3.run1	255	0.7	0.06	0.7	0.06	-8.01890187528	-11.0888259488	1.03744844509	1.80475936816
0.0	0.0	0.0	0.0	0.0	4000000.0	0.0	0.0	1.05	1.1	1.15	0.05	5.53	0.29	0.9	0.22	4.7	0.2	3.05	2.31	0.56	AAA390.CD3.X10.Y15.tile.tissue.png	14	1	2000	14	97280122857b17d285ecc5f8739eb798	0	0	0	0	0	0	0	0	0	0	0	0	0	/home/dhl_ec/bnelissen/Slides/CD3_manuscript/CD3_slides/AAA390.CD3/AAA390.CD3.run1	255	1.0	0.06	1.0	0.06	0.0	0.0	0.0	1.915252625
0.0	369564.0	0.0	4471.0	369564.0	4000000.0	0.0	2.0	2.36	2.21	1.78	0.09	10.59	0.56	1.38	0.31	9.04	0.24	2.45	1.53	0.55	AAA390.CD3.X10.Y2.tile.tissue.png	15	1	2000	15	9fb0fd32486aca1fc9554a718bb6dcee	0	0	0	0	0	0	0	0	0	0	0	0	0	/home/dhl_ec/bnelissen/Slides/CD3_manuscript/CD3_slides/AAA390.CD3/AAA390.CD3.run1	255	0.7	0.06	0.7	0.06	-8.09460377426	-11.1387849947	1.13414824498	1.26533473047
0.0	372797.0	0.0	3344.0	372797.0	4000000.0	0.0	1.0	2.04	1.74	1.16	0.06	6.52	0.37	0.8	0.21	6.55	0.15	2.15	1.53	0.39	AAA390.CD3.X10.Y5.tile.tissue.png	16	1	2000	16	c4ebb02fdfd869f0ded1af7ff7e9cb47	0	0	0	0	0	0	0	0	0	0	0	0	0	/home/dhl_ec/bnelissen/Slides/CD3_manuscript/CD3_slides/AAA390.CD3/AAA390.CD3.run1	255	0.7	0.06	0.7	0.06	-7.58051616064	-10.9753170853	0.753112596093	2.2913819458
4660.0	3491635.0	2004.0	8192.0	3491635.0	4000000.0	38.0	1.0	2.02	1.81	1.15	0.04	6.57	0.37	0.75	0.08	9.25	0.35	2.19	1.53	0.46	AAA390.CD3.X10.Y6.tile.tissue.png	17	1	2000	17	2b7afdccc89d5b89dd12cef2c566d13d	0	0	0	0	0	0	0	0	0	0	0	0	0	/home/dhl_ec/bnelissen/Slides/CD3_manuscript/CD3_slides/AAA390.CD3/AAA390.CD3.run1	255	0.7	0.06	0.7	0.06	-8.08184718812	-10.840478161	0.472329504909	0.168853464844
702.0	3553877.0	287.0	8355.0	3553877.0	4000000.0	6.0	1.0	3.67	2.61	1.8	0.07	8.48	0.37	0.75	0.0700000000001	9.3	0.36	2.22	1.53	0.63	AAA390.CD3.X10.Y7.tile.tissue.png	18	1	2000	18	511cc343e817cfb0ff6d0bd14b05c705	0	0	0	0	0	0	0	0	0	0	0	0	0	/home/dhl_ec/bnelissen/Slides/CD3_manuscript/CD3_slides/AAA390.CD3/AAA390.CD3.run1	255	0.7	0.06	0.7	0.06	-8.55230120507	-11.0047427596	0.605562386268	0.180518757813
1192.0	2354001.0	383.0	9353.0	2354001.0	4000000.0	7.0	2.0	2.72	1.56	1.17	0.05	6.78	0.38	0.75	0.12	8.48	0.3	2.22	1.53	1.87	AAA390.CD3.X10.Y8.tile.tissue.png	19	1	2000	19	829d261898adb7dfd02f2a7d8d8b3f7c	0	0	0	0	0	0	0	0	0	0	0	0	0	/home/dhl_ec/bnelissen/Slides/CD3_manuscript/CD3_slides/AAA390.CD3/AAA390.CD3.run1	255	0.7	0.06	0.7	0.06	-9.15053707936	-11.6615240532	2.39785765565	0.39799378125
1441.0	2811966.0	558.0	10754.0	2811966.0	4000000.0	13.0	1.0	3.4	2.3	1.13	0.05	6.85	0.37	0.75	0.0999999999999	8.84	0.32	2.24	1.56	0.82	AAA390.CD3.X10.Y9.tile.tissue.png	20	1	2000	20	aba0c78663450fa3f1fc10188d6cfb6c	0	0	0	0	0	0	0	0	0	0	0	0	0	/home/dhl_ec/bnelissen/Slides/CD3_manuscript/CD3_slides/AAA390.CD3/AAA390.CD3.run1	255	0.7	0.06	0.7	0.06	-8.55990602394	-11.1549448345	0.762536462987	0.229944808594
745.0	1690295.0	385.0	11734.0	1690295.0	4000000.0	9.0	4.0	1.72	2.62	1.12	0.0599999999999	6.62	0.37	0.75	0.15	7.89	0.42	3.66	2.31	1.36	AAA390.CD3.X11.Y10.tile.tissue.png	21	1	2000	21	34490b716b3a61343ee6e2128138a5bc	0	0	0	0	0	0	0	0	0	0	0	0	0	/home/dhl_ec/bnelissen/Slides/CD3_manuscript/CD3_slides/AAA390.CD3/AAA390.CD3.run1	255	0.7	0.06	0.7	0.06	-9.06418505143	-11.4195029274	1.39337919622	0.607110796875
1976.0	2763221.0	875.0	14105.0	2763221.0	4000000.0	18.0	3.0	4.08	3.28	1.12	0.0699999999999	10.19	0.57	1.2	0.16	12.64	0.48	3.47	2.34	0.66	AAA390.CD3.X11.Y11.tile.tissue.png	22	1	2000	22	2caaad8afe4fec384b2d66bcadd80ee0	0	0	0	0	0	0	0	0	0	0	0	0	0	/home/dhl_ec/bnelissen/Slides/CD3_manuscript/CD3_slides/AAA390.CD3/AAA390.CD3.run1	255	0.7	0.06	0.7	0.06	-9.18725973657	-11.6993625745	1.75123412973	0.390204164063
5874.0	3850674.0	2883.0	9224.0	3850674.0	4000000.0	62.0	1.0	3.89	2.37	1.12	0.04	6.4	0.37	0.74	0.0599999999999	9.53	0.36	2.17	1.53	0.62	AAA390.CD3.X11.Y12.tile.tissue.png	23	1	2000	23	38971c4e2eef8d37e0dc99ab2ec27cae	0	0	0	0	0	0	0	0	0	0	0	0	0	/home/dhl_ec/bnelissen/Slides/CD3_manuscript/CD3_slides/AAA390.CD3/AAA390.CD3.run1	255	0.7	0.06	0.7	0.06	-8.50297173448	-11.4326095628	0.618237489616	0.10867175
1076.0	3998708.0	501.0	8111.0	3998708.0	4000000.0	12.0	1.0	3.02	2.9	1.15	0.0400000000001	6.28	0.38	0.74	0.05	9.75	0.38	2.21	1.53	0.43	AAA390.CD3.X11.Y13.tile.tissue.png	24	1	2000	24	65929e7b3fb33b71be806a53b61a8663	0	0	0	0	0	0	0	0	0	0	0	0	0	/home/dhl_ec/bnelissen/Slides/CD3_manuscript/CD3_slides/AAA390.CD3/AAA390.CD3.run1	255	0.7	0.06	0.7	0.06	-8.49426384496	-11.0766810928	0.409523484129	0.0424422793884
897.0	3209775.0	396.0	11703.0	3209775.0	4000000.0	7.0	2.0	2.62	1.14	1.11	0.05	6.83	0.37	0.74	0.09	9.08	0.33	2.27	1.53	0.43	AAA390.CD3.X11.Y14.tile.tissue.png	25	1	2000	25	007d646e4a002efa12abe92dbc64c7d1	0	0	0	0	0	0	0	0	0	0	0	0	0	/home/dhl_ec/bnelissen/Slides/CD3_manuscript/CD3_slides/AAA390.CD3/AAA390.CD3.run1	255	0.7	0.06	0.7	0.06	-8.34025904017	-10.9278350605	0.543001653956	0.199204308594
0.0	326993.0	0.0	3234.0	326993.0	4000000.0	0.0	1.0	2.58	3.2	1.13	0.0500000000001	6.72	0.37	0.83	0.2	6.53	0.15	2.14	1.53	0.47	AAA390.CD3.X11.Y15.tile.tissue.png	26	1	2000	26	3dd30f7b11bc2281d6ad1520d0f4c768	0	0	0	0	0	0	0	0	0	0	0	0	0	/home/dhl_ec/bnelissen/Slides/CD3_manuscript/CD3_slides/AAA390.CD3/AAA390.CD3.run1	255	0.7	0.06	0.7	0.06	-8.72513208733	-11.3800209861	3.677892837	1.54426549316
0.0	0.0	0.0	0.0	0.0	4000000.0	0.0	0.0	2.89	3.64	1.11	0.0500000000001	6.24	0.29	0.91	0.21	4.68	0.12	2.03	1.52	0.38	AAA390.CD3.X11.Y5.tile.tissue.png	27	1	2000	27	4d3aa50473ea475aefd5b2241aebd875	0	0	0	0	0	0	0	0	0	0	0	0	0	/home/dhl_ec/bnelissen/Slides/CD3_manuscript/CD3_slides/AAA390.CD3/AAA390.CD3.run1	255	1.0	0.06	1.0	0.06	0.0	-11.3472244745	0.0	1.40996612415
324.0	127224.0	165.0	2372.0	127224.0	4000000.0	3.0	2.0	1.7	3.26	1.13	0.0599999999999	6.96	0.36	0.82	0.21	6.76	0.21	2.13	1.53	0.45	AAA390.CD3.X11.Y6.tile.tissue.png	28	1	2000	28	068fe9024784388efb9e9c86878b8e63	0	0	0	0	0	0	0	0	0	0	0	0	0	/home/dhl_ec/bnelissen/Slides/CD3_manuscript/CD3_slides/AAA390.CD3/AAA390.CD3.run1	255	0.7	0.06	0.7	0.06	-6.99864701211	-10.730577898	2.18723822075	1.51559468164
199.0	122727.0	115.0	2037.0	122727.0	4000000.0	2.0	1.0	3.4	2.35	1.12	0.0599999999999	6.86	0.37	0.84	0.22	6.73	0.24	2.13	1.53	0.4	AAA390.CD3.X11.Y7.tile.tissue.png	29	1	2000	29	c69eefc72b90bca356757918e93614e0	0	0	0	0	0	0	0	0	0	0	0	0	0	/home/dhl_ec/bnelissen/Slides/CD3_manuscript/CD3_slides/AAA390.CD3/AAA390.CD3.run1	255	0.7	0.06	0.7	0.06	-7.78670543725	-11.3785328383	1.41151670303	1.47418824707
0.0	0.0	0.0	0.0	0.0	4000000.0	0.0	0.0	3.96	1.99	1.19	0.0600000000001	5.65	0.3	0.9	0.25	5.2	0.2	3.01	2.29	0.5	AAA390.CD3.X11.Y8.tile.tissue.png	30	1	2000	30	ec5844f6abcb526077fd0d77a30af64d	0	0	0	0	0	0	0	0	0	0	0	0	0	/home/dhl_ec/bnelissen/Slides/CD3_manuscript/CD3_slides/AAA390.CD3/AAA390.CD3.run1	255	1.0	0.06	1.0	0.06	0.0	0.0	0.0	3.8203195
231.0	16312.0	101.0	976.0	16312.0	4000000.0	2.0	2.0	1.83	1.32	1.79	0.09	9.68	0.57	1.37	0.32	9.16	0.31	3.24	2.45	0.57	AAA390.CD3.X11.Y9.tile.tissue.png	31	1	2000	31	78ff330e851dc2ea5fa3ec3401ef345b	0	0	0	0	0	0	0	0	0	0	0	0	0	/home/dhl_ec/bnelissen/Slides/CD3_manuscript/CD3_slides/AAA390.CD3/AAA390.CD3.run1	255	0.7	0.06	0.7	0.06	-9.1351969805	-11.8267713199	2.61270101186	1.59538557764
0.0	0.0	0.0	0.0	0.0	4000000.0	0.0	0.0	1.53	2.46	1.79	0.08	9.12	0.46	1.44	0.32	6.59	0.19	3.2	2.45	0.55	AAA390.CD3.X12.Y10.tile.tissue.png	32	1	2000	32	b6e999ed0149526a8c961d84d33cf428	0	0	0	0	0	0	0	0	0	0	0	0	0	/home/dhl_ec/bnelissen/Slides/CD3_manuscript/CD3_slides/AAA390.CD3/AAA390.CD3.run1	255	1.0	0.06	1.0	0.06	0.0	-9.98676377333	0.0	5.86540851451
0.0	0.0	0.0	0.0	0.0	4000000.0	0.0	0.0	1.27	2.4	1.4	0.0600000000001	8.66	0.46	1.35	0.33	6.56	0.19	3.18	2.46	0.57	AAA390.CD3.X12.Y11.tile.tissue.png	33	1	2000	33	e2e0ffb88864af273b55ed68cb22d362	0	0	0	0	0	0	0	0	0	0	0	0	0	/home/dhl_ec/bnelissen/Slides/CD3_manuscript/CD3_slides/AAA390.CD3/AAA390.CD3.run1	255	1.0	0.06	1.0	0.06	0.0	-11.443147029	0.0	5.94427670802
57.0	1256245.0	40.0	10647.0	1256245.0	4000000.0	1.0	4.0	1.26	1.81	1.46	0.0500000000001	7.24	0.38	0.73	0.17	7.63	0.26	2.24	1.52	0.47	AAA390.CD3.X12.Y12.tile.tissue.png	34	1	2000	34	aefe66569aa93483d05347b73c77d629	0	0	0	0	0	0	0	0	0	0	0	0	0	/home/dhl_ec/bnelissen/Slides/CD3_manuscript/CD3_slides/AAA390.CD3/AAA390.CD3.run1	255	0.7	0.06	0.7	0.06	-7.9662652858	-11.1070119753	0.684517445301	0.340476498047
316.0	1859111.0	196.0	13363.0	1859111.0	4000000.0	5.0	4.0	1.19	1.45	1.17	0.0600000000001	9.44	0.37	0.77	0.15	8.03	0.29	2.27	1.52	0.4	AAA390.CD3.X12.Y13.tile.tissue.png	35	1	2000	35	7d369396f6cb20d9ae3849bea205686c	0	0	0	0	0	0	0	0	0	0	0	0	0	/home/dhl_ec/bnelissen/Slides/CD3_manuscript/CD3_slides/AAA390.CD3/AAA390.CD3.run1	255	0.7	0.06	0.7	0.06	-8.69978370747	-11.0128014362	0.811731982571	0.396805552734
819.0	1703932.0	386.0	17629.0	1703932.0	4000000.0	9.0	5.0	2.56	2.83	1.17	0.05	7.08	0.39	0.77	0.16	8.06	0.28	2.28	1.52	0.41	AAA390.CD3.X12.Y14.tile.tissue.png	36	1	2000	36	1a5a31ac6d87f31e5e868ad2c1d56bd5	0	0	0	0	0	0	0	0	0	0	0	0	0	/home/dhl_ec/bnelissen/Slides/CD3_manuscript/CD3_slides/AAA390.CD3/AAA390.CD3.run1	255	0.7	0.06	0.7	0.06	-8.9041382933	-11.4903926267	1.32534533413	0.551115277344
54.0	2277759.0	34.0	10552.0	2277759.0	4000000.0	1.0	3.0	1.33	1.43	1.16	0.05	6.91	0.39	0.74	0.13	8.33	0.31	2.24	1.97	0.62	AAA390.CD3.X12.Y15.tile.tissue.png	37	1	2000	37	5f4e0115a968a833cffea8a2f7aa702e	0	0	0	0	0	0	0	0	0	0	0	0	0	/home/dhl_ec/bnelissen/Slides/CD3_manuscript/CD3_slides/AAA390.CD3/AAA390.CD3.run1	255	0.7	0.06	0.7	0.06	-8.27544593677	-10.9812821624	0.903366662231	0.373993539062
0.0	656613.0	0.0	5140.0	656613.0	4000000.0	0.0	1.0	3.08	2.89	1.16	0.0599999999999	7.23	0.36	0.83	0.18	6.62	0.15	2.13	1.52	0.96	AAA390.CD3.X12.Y16.tile.tissue.png	38	1	2000	38	e7d6901445f8645e20b0e5b22d08bee8	0	0	0	0	0	0	0	0	0	0	0	0	0	/home/dhl_ec/bnelissen/Slides/CD3_manuscript/CD3_slides/AAA390.CD3/AAA390.CD3.run1	255	0.7	0.06	0.7	0.06	-8.25730929752	-11.1101076057	1.28579488702	1.07760717578
0.0	0.0	0.0	0.0	0.0	4000000.0	0.0	0.0	2.71	2.32	1.6	0.0599999999999	5.4	0.29	0.88	0.21	4.55	0.13	2.0	1.51	1.13	AAA390.CD3.X13.Y11.tile.tissue.png	39	1	2000	39	cfbbb4b2767ddd709ada3d093ba1aef1	0	0	0	0	0	0	0	0	0	0	0	0	0	/home/dhl_ec/bnelissen/Slides/CD3_manuscript/CD3_slides/AAA390.CD3/AAA390.CD3.run1	255	1.0	0.06	1.0	0.06	0.0	0.0	0.0	5.818971
966.0	864938.0	445.0	6680.0	864938.0	4000000.0	9.0	2.0	2.29	2.69	1.15	0.05	6.66	0.37	0.75	0.18	7.11	0.25	2.14	1.53	1.64	AAA390.CD3.X13.Y12.tile.tissue.png	40	1	2000	40	c7e0e1b0af6069d17a648719418fba8f	0	0	0	0	0	0	0	0	0	0	0	0	0	/home/dhl_ec/bnelissen/Slides/CD3_manuscript/CD3_slides/AAA390.CD3/AAA390.CD3.run1	255	0.7	0.06	0.7	0.06	-8.88178835067	-11.3135400424	2.19536439722	0.991350160156
3594.0	2577843.0	1283.0	9541.0	2577843.0	4000000.0	24.0	1.0	1.95	1.6	1.79	0.0700000000002	6.61	0.37	0.73	0.12	8.44	0.31	3.33	2.37	0.64	AAA390.CD3.X13.Y13.tile.tissue.png	41	1	2000	41	03be13d211b6ee2e01457b8daf650d21	0	0	0	0	0	0	0	0	0	0	0	0	0	/home/dhl_ec/bnelissen/Slides/CD3_manuscript/CD3_slides/AAA390.CD3/AAA390.CD3.run1	255	0.7	0.06	0.7	0.06	-8.53950950929	-10.9966486705	0.767687169024	0.206380828125
16687.0	3581821.0	4643.0	10496.0	3581821.0	4000000.0	84.0	1.0	1.44	1.59	1.78	0.0699999999999	19.35	0.57	1.34	0.12	14.09	0.55	3.32	2.44	0.7	AAA390.CD3.X13.Y14.tile.tissue.png	42	1	2000	42	a0a125baa15769dcf7bda2d6eadaebf5	0	0	0	0	0	0	0	0	0	0	0	0	0	/home/dhl_ec/bnelissen/Slides/CD3_manuscript/CD3_slides/AAA390.CD3/AAA390.CD3.run1	255	0.7	0.06	0.7	0.06	-8.545266791	-11.9857278081	0.934581469937	0.30745546875
4324.0	3225573.0	1240.0	12949.0	3225573.0	4000000.0	23.0	2.0	0.92	2.22	1.18	0.0700000000002	10.26	0.57	1.2	0.13	12.62	0.51	3.33	2.3	0.62	AAA390.CD3.X13.Y15.tile.tissue.png	43	1	2000	43	ef24243f1a973a55c9c4088aafeb5978	0	0	0	0	0	0	0	0	0	0	0	0	0	/home/dhl_ec/bnelissen/Slides/CD3_manuscript/CD3_slides/AAA390.CD3/AAA390.CD3.run1	255	0.7	0.06	0.7	0.06	-8.10793806316	-11.6357494237	0.93516190927	0.34899878125
303.0	1282424.0	174.0	5870.0	1282424.0	4000000.0	5.0	1.0	2.82	1.66	1.51	0.0799999999999	9.89	0.56	1.29	0.25	10.66	0.43	3.45	2.62	0.6	AAA390.CD3.X13.Y16.tile.tissue.png	44	1	2000	44	dd8c7f75c6679e2a63bc28d7eb4d9d53	0	0	0	0	0	0	0	0	0	0	0	0	0	/home/dhl_ec/bnelissen/Slides/CD3_manuscript/CD3_slides/AAA390.CD3/AAA390.CD3.run1	255	0.7	0.06	0.7	0.06	-8.79793966322	-11.1342490306	1.0679525497	0.870106666016
0.0	0.0	0.0	0.0	0.0	4000000.0	0.0	0.0	3.0	2.35	1.13	0.0599999999999	6.15	0.29	0.81	0.22	4.67	0.12	2.0	1.53	0.41	AAA390.CD3.X13.Y9.tile.tissue.png	45	1	2000	45	bf60cbd5093ea93a2ac34bfdaab9f7fd	0	0	0	0	0	0	0	0	0	0	0	0	0	/home/dhl_ec/bnelissen/Slides/CD3_manuscript/CD3_slides/AAA390.CD3/AAA390.CD3.run1	255	1.0	0.06	1.0	0.06	0.0	-10.9024621455	0.0	8.1027957977
1344.0	980087.0	616.0	7653.0	980087.0	4000000.0	12.0	4.0	3.36	2.6	1.51	0.0600000000002	8.89	0.61	1.23	0.26	9.44	0.25	2.11	1.65	0.59	AAA390.CD3.X14.Y13.tile.tissue.png	46	1	2000	46	6677ea78f04ec5c320cf856e338e90a0	0	0	0	0	0	0	0	0	0	0	0	0	0	/home/dhl_ec/bnelissen/Slides/CD3_manuscript/CD3_slides/AAA390.CD3/AAA390.CD3.run1	255	0.7	0.06	0.7	0.06	-8.40320159003	-11.5099882764	1.66129127018	0.76213896875
5690.0	3903259.0	2246.0	11577.0	3903259.0	4000000.0	43.0	2.0	1.47	1.9	1.76	0.0699999999999	9.93	0.56	1.21	0.0899999999999	13.35	0.56	3.31	2.33	0.64	AAA390.CD3.X14.Y14.tile.tissue.png	47	1	2000	47	1cafff628b2bac4ab98908c413118699	0	0	0	0	0	0	0	0	0	0	0	0	0	/home/dhl_ec/bnelissen/Slides/CD3_manuscript/CD3_slides/AAA390.CD3/AAA390.CD3.run1	255	0.7	0.06	0.7	0.06	-8.53803451481	-11.9323598713	1.36618351761	0.216793890625
4991.0	3393848.0	1911.0	11218.0	3393848.0	4000000.0	35.0	4.0	3.25	3.38	1.79	0.0699999999999	9.91	0.56	1.19	0.11	12.75	0.52	3.27	2.28	0.65	AAA390.CD3.X14.Y15.tile.tissue.png	48	1	2000	48	4f942aa52412d3294c0edd32c56aaace	0	0	0	0	0	0	0	0	0	0	0	0	0	/home/dhl_ec/bnelissen/Slides/CD3_manuscript/CD3_slides/AAA390.CD3/AAA390.CD3.run1	255	0.7	0.06	0.7	0.06	-8.16700354241	-11.3553834617	0.954035818335	0.22312065625
1041.0	652356.0	380.0	6418.0	652356.0	4000000.0	6.0	4.0	4.26	2.26	1.77	0.0899999999999	9.81	0.56	1.32	0.28	9.86	0.35	2.47	1.53	0.37	AAA390.CD3.X14.Y16.tile.tissue.png	49	1	2000	49	0ee5c8e84094e2fd586022c97b016d45	0	0	0	0	0	0	0	0	0	0	0	0	0	/home/dhl_ec/bnelissen/Slides/CD3_manuscript/CD3_slides/AAA390.CD3/AAA390.CD3.run1	255	0.7	0.06	0.7	0.06	-8.93841794784	-11.3591659397	1.2972816782	0.749339066406
0.0	44503.0	0.0	1270.0	44503.0	4000000.0	0.0	2.0	2.96	1.47	1.13	0.0599999999999	6.65	0.38	0.84	0.22	6.25	0.14	2.12	1.53	0.41	AAA390.CD3.X15.Y13.tile.tissue.png	50	1	2000	50	6cbc325bb56e26a3c3eb495567387e60	0	0	0	0	0	0	0	0	0	0	0	0	0	/home/dhl_ec/bnelissen/Slides/CD3_manuscript/CD3_slides/AAA390.CD3/AAA390.CD3.run1	255	0.7	0.06	0.7	0.06	-8.09341523089	-11.5878118437	2.32439940348	1.85723682959
6362.0	2556148.0	2198.0	13433.0	2556148.0	4000000.0	42.0	2.0	2.67	1.51	1.15	0.05	6.9	0.39	0.74	0.12	8.84	0.49	3.11	1.56	0.58	AAA390.CD3.X15.Y14.tile.tissue.png	51	1	2000	51	a92f898a9aa075619f5e08900add88cd	0	0	0	0	0	0	0	0	0	0	0	0	0	/home/dhl_ec/bnelissen/Slides/CD3_manuscript/CD3_slides/AAA390.CD3/AAA390.CD3.run1	255	0.7	0.06	0.7	0.06	-8.86637791506	-11.5232293272	1.3533944885	0.36386065625
2736.0	2106195.0	1163.0	23169.0	2106195.0	4000000.0	24.0	12.0	3.77	2.17	1.79	0.0899999999999	10.48	0.57	1.21	0.2	11.47	0.44	3.33	2.44	0.8	AAA390.CD3.X15.Y15.tile.tissue.png	52	1	2000	52	22a875e3456e0cc4cb44dedb67eb79e4	0	0	0	0	0	0	0	0	0	0	0	0	0	/home/dhl_ec/bnelissen/Slides/CD3_manuscript/CD3_slides/AAA390.CD3/AAA390.CD3.run1	255	0.7	0.06	0.7	0.06	-9.00252599027	-11.6883932758	1.80181435464	0.54237153125
0.0	0.0	0.0	0.0	0.0	4000000.0	0.0	0.0	3.05	1.98	1.82	0.0799999999999	8.12	0.47	1.41	0.32	6.6	0.2	3.02	2.3	0.54	AAA390.CD3.X15.Y16.tile.tissue.png	53	1	2000	53	8a209bec1dc2d9e4b4bd7b4e20099f9f	0	0	0	0	0	0	0	0	0	0	0	0	0	/home/dhl_ec/bnelissen/Slides/CD3_manuscript/CD3_slides/AAA390.CD3/AAA390.CD3.run1	255	1.0	0.06	1.0	0.06	0.0	0.0	0.0	2.1145655
0.0	2507.0	0.0	327.0	2507.0	4000000.0	0.0	1.0	2.81	3.23	1.11	0.0600000000002	6.54	0.37	0.84	0.21	6.09	0.14	2.08	1.52	0.36	AAA390.CD3.X16.Y14.tile.tissue.png	54	1	2000	54	091924e0bf17eadcdcf3da03fe03bd24	0	0	0	0	0	0	0	0	0	0	0	0	0	/home/dhl_ec/bnelissen/Slides/CD3_manuscript/CD3_slides/AAA390.CD3/AAA390.CD3.run1	255	0.7	0.06	0.7	0.06	-6.91899976873	-12.3866421884	7.35322503241	2.03333092172
0.0	9971.0	0.0	576.0	9971.0	4000000.0	0.0	1.0	3.04	2.63	1.11	0.0599999999999	6.5	0.36	0.86	0.21	5.7	0.13	2.08	1.53	0.36	AAA390.CD3.X16.Y15.tile.tissue.png	55	1	2000	55	6d26eb53a47f1c10aebaa299126d7239	0	0	0	0	0	0	0	0	0	0	0	0	0	/home/dhl_ec/bnelissen/Slides/CD3_manuscript/CD3_slides/AAA390.CD3/AAA390.CD3.run1	255	0.7	0.06	0.7	0.06	0.0	-11.404881223	3.14920926938	2.35593142084
0.0	360815.0	0.0	3580.0	360815.0	4000000.0	0.0	2.0	2.42	2.2	1.13	0.0500000000002	7.18	0.37	0.81	0.21	6.49	0.15	2.13	1.53	0.36	AAA390.CD3.X2.Y3.tile.tissue.png	56	1	2000	56	4992564a4032b988175479ffd398b25c	0	0	0	0	0	0	0	0	0	0	0	0	0	/home/dhl_ec/bnelissen/Slides/CD3_manuscript/CD3_slides/AAA390.CD3/AAA390.CD3.run1	255	0.7	0.06	0.7	0.06	-8.35327779431	-11.5807858583	1.65641823626	1.33922731445
131.0	3547505.0	74.0	16229.0	3547505.0	4000000.0	2.0	7.0	2.37	1.62	1.11	0.05	6.47	0.38	0.75	0.0699999999999	9.25	0.35	2.22	1.53	0.88	AAA390.CD3.X2.Y4.tile.tissue.png	57	1	2000	57	377ed852fccc2e9017faa9a851846990	0	0	0	0	0	0	0	0	0	0	0	0	0	/home/dhl_ec/bnelissen/Slides/CD3_manuscript/CD3_slides/AAA390.CD3/AAA390.CD3.run1	255	0.7	0.06	0.7	0.06	-9.16112233377	-12.0943954403	2.44481112187	0.483272828125
535.0	3355417.0	283.0	16059.0	3355417.0	4000000.0	8.0	1.0	2.44	2.58	1.12	0.05	6.84	0.39	0.75	0.0799999999999	9.13	0.34	2.2	1.54	0.88	AAA390.CD3.X2.Y5.tile.tissue.png	58	1	2000	58	a147dbde22fa791d4ec1b1db3b8a75af	0	0	0	0	0	0	0	0	0	0	0	0	0	/home/dhl_ec/bnelissen/Slides/CD3_manuscript/CD3_slides/AAA390.CD3/AAA390.CD3.run1	255	0.7	0.06	0.7	0.06	-8.82633705399	-11.9300505334	1.63528558095	0.433715726563
3024.0	2792484.0	1629.0	25568.0	2792484.0	4000000.0	41.0	11.0	3.31	2.44	1.12	0.0500000000002	6.58	0.38	0.74	0.0999999999999	8.7	0.32	2.25	1.52	0.67	AAA390.CD3.X2.Y6.tile.tissue.png	59	1	2000	59	fcbb70e6faea3827de732adcd7925c02	0	0	0	0	0	0	0	0	0	0	0	0	0	/home/dhl_ec/bnelissen/Slides/CD3_manuscript/CD3_slides/AAA390.CD3/AAA390.CD3.run1	255	0.7	0.06	0.7	0.06	-9.3412920856	-12.1261591641	2.30442147581	0.631194132813
526.0	2385326.0	328.0	15280.0	2385326.0	4000000.0	8.0	9.0	2.54	2.71	1.13	0.0599999999999	7.02	0.37	0.75	0.12	8.39	0.3	2.22	1.54	0.39	AAA390.CD3.X2.Y7.tile.tissue.png	60	1	2000	60	7a14f44015d4b33f793931c269703d81	0	0	0	0	0	0	0	0	0	0	0	0	0	/home/dhl_ec/bnelissen/Slides/CD3_manuscript/CD3_slides/AAA390.CD3/AAA390.CD3.run1	255	0.7	0.06	0.7	0.06	-9.64990479909	-12.1000265571	5.24949620654	0.893039484375
0.0	220197.0	0.0	2786.0	220197.0	4000000.0	0.0	1.0	2.69	2.44	1.14	0.05	6.65	0.37	0.84	0.21	5.93	0.15	2.09	1.53	0.37	AAA390.CD3.X2.Y8.tile.tissue.png	61	1	2000	61	74dd18a923b5550be1d3773854eefbd8	0	0	0	0	0	0	0	0	0	0	0	0	0	/home/dhl_ec/bnelissen/Slides/CD3_manuscript/CD3_slides/AAA390.CD3/AAA390.CD3.run1	255	0.7	0.06	0.7	0.06	0.0	-11.7724199624	2.20474705605	1.70759899316
315.0	1345185.0	169.0	6679.0	1345185.0	4000000.0	4.0	2.0	3.1	2.76	1.17	0.0599999999999	6.73	0.37	0.78	0.16	7.54	0.27	2.12	1.52	0.38	AAA390.CD3.X3.Y3.tile.tissue.png	62	1	2000	62	d841eeede8e0f7046d88c1d48d2bde4a	0	0	0	0	0	0	0	0	0	0	0	0	0	/home/dhl_ec/bnelissen/Slides/CD3_manuscript/CD3_slides/AAA390.CD3/AAA390.CD3.run1	255	0.7	0.06	0.7	0.06	-8.57071588174	-11.3652558389	1.22668706771	0.901436960938
4515.0	3986713.0	2353.0	9116.0	3986713.0	4000000.0	61.0	1.0	3.26	2.3	1.18	0.05	6.5	0.37	0.74	0.05	9.54	0.38	2.18	1.54	0.43	AAA390.CD3.X3.Y4.tile.tissue.png	63	1	2000	63	ba533777666fe7dbcf8c1a59ec344b1a	0	0	0	0	0	0	0	0	0	0	0	0	0	/home/dhl_ec/bnelissen/Slides/CD3_manuscript/CD3_slides/AAA390.CD3/AAA390.CD3.run1	255	0.7	0.06	0.7	0.06	-9.1978395535	-12.0393129153	1.50464585339	0.189629261719
654.0	3536285.0	359.0	16356.0	3536285.0	4000000.0	10.0	2.0	3.9	2.01	1.12	0.04	6.86	0.38	0.73	0.0800000000002	9.23	0.53	3.5	2.35	0.65	AAA390.CD3.X3.Y5.tile.tissue.png	64	1	2000	64	9dab6e0b8e61125e7b151fcfa3ded816	0	0	0	0	0	0	0	0	0	0	0	0	0	/home/dhl_ec/bnelissen/Slides/CD3_manuscript/CD3_slides/AAA390.CD3/AAA390.CD3.run1	255	0.7	0.06	0.7	0.06	-9.02702075256	-11.7022920943	1.45118206329	0.161780796875
12307.0	3935703.0	5853.0	10607.0	3935703.0	4000000.0	147.0	1.0	3.55	2.8	1.16	0.0699999999999	9.25	0.57	1.2	0.0900000000001	13.55	0.57	3.31	2.37	0.65	AAA390.CD3.X3.Y6.tile.tissue.png	65	1	2000	65	c9082ec1f32298867fd7ca05ad2961fa	0	0	0	0	0	0	0	0	0	0	0	0	0	/home/dhl_ec/bnelissen/Slides/CD3_manuscript/CD3_slides/AAA390.CD3/AAA390.CD3.run1	255	0.7	0.06	0.7	0.06	-9.68020163802	-11.6036213694	2.09563290986	0.187727402344
6149.0	2122183.0	3239.0	61229.0	2122183.0	4000000.0	76.0	44.0	1.22	1.88	1.78	0.0700000000002	11.0	0.6	1.21	0.2	11.52	0.29	2.32	1.52	0.63	AAA390.CD3.X3.Y7.tile.tissue.png	66	1	2000	66	2a7bc2f28aca3af86217f038c74d970a	0	0	0	0	0	0	0	0	0	0	0	0	0	/home/dhl_ec/bnelissen/Slides/CD3_manuscript/CD3_slides/AAA390.CD3/AAA390.CD3.run1	255	0.7	0.06	0.7	0.06	-9.98771997606	-12.2739982321	5.55045800134	0.762979625
2108.0	2096395.0	1035.0	29574.0	2096395.0	4000000.0	22.0	28.0	2.18	1.82	1.88	0.0699999999999	11.28	0.65	1.3	0.2	12.21	0.49	3.72	2.59	0.7	AAA390.CD3.X3.Y8.tile.tissue.png	67	1	2000	67	39f574f5f8146c158312d2c9d9a9020f	0	0	0	0	0	0	0	0	0	0	0	0	0	/home/dhl_ec/bnelissen/Slides/CD3_manuscript/CD3_slides/AAA390.CD3/AAA390.CD3.run1	255	0.7	0.06	0.7	0.06	-9.56841078115	-12.0439162539	4.11977530786	0.860756273438
0.0	0.0	0.0	0.0	0.0	4000000.0	0.0	0.0	3.32	1.4	1.23	0.0600000000002	5.45	0.29	0.88	0.22	4.56	0.2	3.19	2.51	0.61	AAA390.CD3.X3.Y9.tile.tissue.png	68	1	2000	68	a590713be7abd4bf78d1ce70d6895615	0	0	0	0	0	0	0	0	0	0	0	0	0	/home/dhl_ec/bnelissen/Slides/CD3_manuscript/CD3_slides/AAA390.CD3/AAA390.CD3.run1	255	1.0	0.06	1.0	0.06	0.0	0.0	0.0	7.443307
0.0	620229.0	0.0	5194.0	620229.0	4000000.0	0.0	1.0	2.43	2.12	1.94	0.0799999999999	10.51	0.58	1.35	0.33	10.12	0.29	3.56	2.54	0.56	AAA390.CD3.X4.Y3.tile.tissue.png	69	1	2000	69	452ab9e01fee3143eff312c095bf5b82	0	0	0	0	0	0	0	0	0	0	0	0	0	/home/dhl_ec/bnelissen/Slides/CD3_manuscript/CD3_slides/AAA390.CD3/AAA390.CD3.run1	255	0.7	0.06	0.7	0.06	-8.58868999371	-11.5647636435	1.57476953855	0.853314583984
956.0	3859128.0	535.0	13349.0	3859128.0	4000000.0	15.0	6.0	1.28	1.39	1.18	0.04	7.33	0.61	1.25	0.0899999999997	10.54	0.59	2.22	1.53	0.64	AAA390.CD3.X4.Y4.tile.tissue.png	70	1	2000	70	0914fc7ec97707dc8b7e72d4c0364da9	0	0	0	0	0	0	0	0	0	0	0	0	0	/home/dhl_ec/bnelissen/Slides/CD3_manuscript/CD3_slides/AAA390.CD3/AAA390.CD3.run1	255	0.7	0.06	0.7	0.06	-9.10310484273	-11.8577983019	1.59920835152	0.223687742188
452.0	3806867.0	228.0	12344.0	3806867.0	4000000.0	6.0	2.0	3.43	2.31	1.4	0.0500000000002	7.3	0.37	0.74	0.0700000000002	9.42	0.55	3.34	2.45	0.7	AAA390.CD3.X4.Y5.tile.tissue.png	71	1	2000	71	90a439b94c40ed1ea33cb8b145ec31d5	0	0	0	0	0	0	0	0	0	0	0	0	0	/home/dhl_ec/bnelissen/Slides/CD3_manuscript/CD3_slides/AAA390.CD3/AAA390.CD3.run1	255	0.7	0.06	0.7	0.06	-9.08419802059	-11.6131786361	2.2616471428	0.170363738281
8961.0	3996607.0	4086.0	8247.0	3996607.0	4000000.0	100.0	1.0	2.96	2.32	1.82	0.0700000000002	10.14	0.46	0.74	0.0599999999999	9.62	0.37	2.16	1.51	0.57	AAA390.CD3.X4.Y6.tile.tissue.png	72	1	2000	72	6872124688a9573a3261d0b4f9abeb7f	0	0	0	0	0	0	0	0	0	0	0	0	0	/home/dhl_ec/bnelissen/Slides/CD3_manuscript/CD3_slides/AAA390.CD3/AAA390.CD3.run1	255	0.7	0.06	0.7	0.06	-9.6391936068	-11.6858206925	2.1542896642	0.133238480469
18622.0	3614266.0	8978.0	19852.0	3614266.0	4000000.0	230.0	10.0	3.38	2.65	1.21	0.0500000000002	8.58	0.39	0.75	0.0700000000002	9.45	0.35	2.21	1.52	0.43	AAA390.CD3.X4.Y7.tile.tissue.png	73	1	2000	73	8f7d88db87b1c15ca4a491aaee15ee7e	0	0	0	0	0	0	0	0	0	0	0	0	0	/home/dhl_ec/bnelissen/Slides/CD3_manuscript/CD3_slides/AAA390.CD3/AAA390.CD3.run1	255	0.7	0.06	0.7	0.06	-10.0704676065	-12.2944531416	4.01680874639	0.497523
3092.0	3206590.0	1407.0	34632.0	3206590.0	4000000.0	31.0	14.0	4.55	2.09	1.15	0.0499999999997	14.76	0.38	0.75	0.0899999999997	9.06	0.51	2.5	1.52	0.43	AAA390.CD3.X4.Y8.tile.tissue.png	74	1	2000	74	cc8890e77680393b0c176eee3f20799b	0	0	0	0	0	0	0	0	0	0	0	0	0	/home/dhl_ec/bnelissen/Slides/CD3_manuscript/CD3_slides/AAA390.CD3/AAA390.CD3.run1	255	0.7	0.06	0.7	0.06	-9.79113903106	-12.1128880581	4.37132894844	0.515794734375
0.0	150596.0	0.0	5096.0	150596.0	4000000.0	0.0	5.0	2.11	2.59	1.18	0.0499999999997	7.02	0.56	1.35	0.31	6.81	0.14	2.12	2.29	0.56	AAA390.CD3.X4.Y9.tile.tissue.png	75	1	2000	75	5c11ab5a92a603d22c045292809637ee	0	0	0	0	0	0	0	0	0	0	0	0	0	/home/dhl_ec/bnelissen/Slides/CD3_manuscript/CD3_slides/AAA390.CD3/AAA390.CD3.run1	255	0.7	0.06	0.7	0.06	-8.76297127792	-11.9070404736	3.41740491623	1.58353492529
0.0	0.0	0.0	0.0	0.0	4000000.0	0.0	0.0	2.33	2.32	1.17	0.0500000000002	5.55	0.29	0.9	0.21	4.6	0.27	2.05	1.54	0.98	AAA390.CD3.X5.Y10.tile.tissue.png	76	1	2000	76	df8a30140fcbc56904fcc023e4a40af3	0	0	0	0	0	0	0	0	0	0	0	0	0	/home/dhl_ec/bnelissen/Slides/CD3_manuscript/CD3_slides/AAA390.CD3/AAA390.CD3.run1	255	1.0	0.06	1.0	0.06	0.0	0.0	0.0	3.29679275
0.0	0.0	0.0	0.0	0.0	4000000.0	0.0	0.0	2.41	2.67	1.21	0.0500000000002	6.14	0.47	1.39	0.33	5.2	0.13	2.01	1.52	0.68	AAA390.CD3.X5.Y3.tile.tissue.png	77	1	2000	77	9e3086c49a55d2742f0cf4f08f61b096	0	0	0	0	0	0	0	0	0	0	0	0	0	/home/dhl_ec/bnelissen/Slides/CD3_manuscript/CD3_slides/AAA390.CD3/AAA390.CD3.run1	255	1.0	0.06	1.0	0.06	0.0	-11.9520756369	0.0	2.36042008035
3785.0	3239322.0	798.0	15413.0	3239322.0	4000000.0	19.0	5.0	1.54	2.75	1.15	0.0500000000002	6.49	0.38	0.74	0.0899999999997	8.98	0.34	2.2	1.53	0.41	AAA390.CD3.X5.Y4.tile.tissue.png	78	1	2000	78	d1232f462dc4058cb06728f98e1d69b3	0	0	0	0	0	0	0	0	0	0	0	0	0	/home/dhl_ec/bnelissen/Slides/CD3_manuscript/CD3_slides/AAA390.CD3/AAA390.CD3.run1	255	0.7	0.06	0.7	0.06	-9.102637096	-12.0873307595	2.06013695985	0.410225171875
2365.0	3351972.0	1216.0	23458.0	3351972.0	4000000.0	33.0	6.0	3.24	2.33	1.93	0.0799999999999	10.22	0.57	1.26	0.13	11.38	0.52	2.36	1.47	0.639999999999	AAA390.CD3.X5.Y5.tile.tissue.png	79	1	2000	79	3ccafcf8922b58824ff92afce08b48ad	0	0	0	0	0	0	0	0	0	0	0	0	0	/home/dhl_ec/bnelissen/Slides/CD3_manuscript/CD3_slides/AAA390.CD3/AAA390.CD3.run1	255	0.7	0.06	0.7	0.06	-9.68488367202	-11.8289419263	3.18846479991	0.448466273438
3580.0	3949091.0	1683.0	10628.0	3949091.0	4000000.0	39.0	2.0	2.45	1.6	1.79	0.0700000000002	7.43	0.35	0.71	0.0599999999999	9.26	0.5	2.15	1.48	0.62	AAA390.CD3.X5.Y6.tile.tissue.png	80	1	2000	80	0310bb168d7860d46a760215693b5bc9	0	0	0	0	0	0	0	0	0	0	0	0	0	/home/dhl_ec/bnelissen/Slides/CD3_manuscript/CD3_slides/AAA390.CD3/AAA390.CD3.run1	255	0.7	0.06	0.7	0.06	-9.53411558613	-11.4387394689	1.76823884263	0.0897995332031
20093.0	3852595.0	9282.0	9666.0	3852595.0	4000000.0	224.0	1.0	2.7	2.57	1.81	0.0699999999997	9.16	0.56	1.19	0.0899999999997	13.51	0.56	3.32	2.31	0.66	AAA390.CD3.X5.Y7.tile.tissue.png	81	1	2000	81	097aeb40f90ca8e65f897ba1c2a13d83	0	0	0	0	0	0	0	0	0	0	0	0	0	/home/dhl_ec/bnelissen/Slides/CD3_manuscript/CD3_slides/AAA390.CD3/AAA390.CD3.run1	255	0.7	0.06	0.7	0.06	-9.7887994309	-12.0684256081	2.27431763368	0.230565367188
16241.0	3972060.0	7252.0	10165.0	3972060.0	4000000.0	172.0	2.0	2.45	1.5	1.79	0.0800000000004	13.49	0.57	1.2	0.0900000000001	13.74	0.56	3.3	2.31	0.64	AAA390.CD3.X5.Y8.tile.tissue.png	82	1	2000	82	c29cbb72314423d4970baca942ac113a	0	0	0	0	0	0	0	0	0	0	0	0	0	/home/dhl_ec/bnelissen/Slides/CD3_manuscript/CD3_slides/AAA390.CD3/AAA390.CD3.run1	255	0.7	0.06	0.7	0.06	-10.0376820399	-12.0972312846	3.84223794805	0.344835320313
1335.0	1642508.0	568.0	12774.0	1642508.0	4000000.0	12.0	1.0	4.15	2.74	1.79	0.0799999999999	10.45	0.56	1.23	0.23	10.85	0.28	3.28	2.31	0.6	AAA390.CD3.X5.Y9.tile.tissue.png	83	1	2000	83	68eab61b52eb0e7cc394d2d902fb6d67	0	0	0	0	0	0	0	0	0	0	0	0	0	/home/dhl_ec/bnelissen/Slides/CD3_manuscript/CD3_slides/AAA390.CD3/AAA390.CD3.run1	255	0.7	0.06	0.7	0.06	-9.68292950593	-12.1090508964	4.49151449898	0.984158117187
509.0	1489497.0	218.0	6671.0	1489497.0	4000000.0	5.0	1.0	3.49	1.87	1.79	0.0799999999999	9.78	0.56	1.27	0.23	10.62	0.4	3.19	2.28	0.59	AAA390.CD3.X6.Y0.tile.tissue.png	84	1	2000	84	c10972442a40fd36165a6714f038006e	0	0	0	0	0	0	0	0	0	0	0	0	0	/home/dhl_ec/bnelissen/Slides/CD3_manuscript/CD3_slides/AAA390.CD3/AAA390.CD3.run1	255	0.7	0.06	0.7	0.06	-8.68558970814	-11.3742908429	0.95501308852	1.08183021289
0.0	836434.0	0.0	6500.0	836434.0	4000000.0	0.0	3.0	3.73	2.62	1.82	0.0799999999999	9.62	0.58	1.38	0.29	9.82	0.26	3.49	2.55	0.6	AAA390.CD3.X6.Y1.tile.tissue.png	85	1	2000	85	6baa17253ed1b52595b4e024b706c557	0	0	0	0	0	0	0	0	0	0	0	0	0	/home/dhl_ec/bnelissen/Slides/CD3_manuscript/CD3_slides/AAA390.CD3/AAA390.CD3.run1	255	0.7	0.06	0.7	0.06	-7.93238640375	-10.7192084446	0.633134527763	1.07521930615
370.0	1420490.0	153.0	10452.0	1420490.0	4000000.0	4.0	3.0	3.95	3.01	1.81	0.0799999999999	10.01	0.58	1.28	0.26	11.04	0.39	3.53	2.53	0.6	AAA390.CD3.X6.Y10.tile.tissue.png	86	1	2000	86	2c4dec5574132ffdf7994586f2d80b35	0	0	0	0	0	0	0	0	0	0	0	0	0	/home/dhl_ec/bnelissen/Slides/CD3_manuscript/CD3_slides/AAA390.CD3/AAA390.CD3.run1	255	0.7	0.06	0.7	0.06	-9.07571052198	-11.6421876105	2.71865877663	0.659369699219
107.0	1816.0	54.0	190.0	1816.0	4000000.0	1.0	1.0	2.96	1.91	1.78	0.0799999999999	9.73	0.6	1.38	0.37	9.47	0.29	3.33	2.53	0.56	AAA390.CD3.X6.Y3.tile.tissue.png	87	1	2000	87	940e9e644f38d198916c199202ec4f62	0	0	0	0	0	0	0	0	0	0	0	0	0	/home/dhl_ec/bnelissen/Slides/CD3_manuscript/CD3_slides/AAA390.CD3/AAA390.CD3.run1	255	0.7	0.06	0.7	0.06	-10.2962123787	-12.356181887	7.27932489818	1.17052571231
743.0	3793149.0	351.0	9031.0	3793149.0	4000000.0	8.0	1.0	3.77	2.96	1.82	0.0699999999997	9.45	0.58	1.21	0.0899999999997	13.82	0.58	3.56	2.56	0.64	AAA390.CD3.X6.Y4.tile.tissue.png	88	1	2000	88	6c2793aacaf859b44f13ed7f6cac6e3f	0	0	0	0	0	0	0	0	0	0	0	0	0	/home/dhl_ec/bnelissen/Slides/CD3_manuscript/CD3_slides/AAA390.CD3/AAA390.CD3.run1	255	0.7	0.06	0.7	0.06	-9.36110613265	-11.9655372028	1.76057588728	0.223938679688
2884.0	3732620.0	1462.0	13314.0	3732620.0	4000000.0	38.0	3.0	3.19	2.2	1.78	0.0699999999997	9.28	0.57	1.21	0.0999999999999	13.12	0.54	3.27	2.3	0.64	AAA390.CD3.X6.Y5.tile.tissue.png	89	1	2000	89	7594efdefb258a10a40d3287e562fb46	0	0	0	0	0	0	0	0	0	0	0	0	0	/home/dhl_ec/bnelissen/Slides/CD3_manuscript/CD3_slides/AAA390.CD3/AAA390.CD3.run1	255	0.7	0.06	0.7	0.06	-9.18879430474	-11.6516974669	1.32575109293	0.184806851563
3621.0	3994792.0	1734.0	8528.0	3994792.0	4000000.0	42.0	1.0	3.13	2.76	1.76	0.0699999999997	10.51	0.55	1.18	0.0899999999997	13.46	0.56	3.27	2.29	0.65	AAA390.CD3.X6.Y6.tile.tissue.png	90	1	2000	90	00a83b96f3103f473d88d1977d83aa7d	0	0	0	0	0	0	0	0	0	0	0	0	0	/home/dhl_ec/bnelissen/Slides/CD3_manuscript/CD3_slides/AAA390.CD3/AAA390.CD3.run1	255	0.7	0.06	0.7	0.06	-9.42457359728	-11.629638483	1.53433875816	0.082842980957
3588.0	3702685.0	1676.0	9630.0	3702685.0	4000000.0	38.0	3.0	2.65	3.32	1.28	0.0500000000002	12.21	0.57	1.18	0.0999999999999	9.91	0.36	2.2	1.52	0.44	AAA390.CD3.X6.Y7.tile.tissue.png	91	1	2000	91	ed9cd01182a90989699ba26df022b19d	0	0	0	0	0	0	0	0	0	0	0	0	0	/home/dhl_ec/bnelissen/Slides/CD3_manuscript/CD3_slides/AAA390.CD3/AAA390.CD3.run1	255	0.7	0.06	0.7	0.06	-9.20637777241	-11.3818296181	1.56876570876	0.132182855469
9760.0	3994387.0	4650.0	8414.0	3994387.0	4000000.0	114.0	1.0	4.33	1.36	1.11	0.0500000000002	8.3	0.56	1.19	0.0799999999999	13.61	0.57	2.41	1.52	0.440000000001	AAA390.CD3.X6.Y8.tile.tissue.png	92	1	2000	92	36b9a9f3ad160bba2c04ca518e012613	0	0	0	0	0	0	0	0	0	0	0	0	0	/home/dhl_ec/bnelissen/Slides/CD3_manuscript/CD3_slides/AAA390.CD3/AAA390.CD3.run1	255	0.7	0.06	0.7	0.06	-9.53234195286	-11.5581396511	1.89566535161	0.164914368652
4542.0	3819738.0	2037.0	15646.0	3819738.0	4000000.0	42.0	6.0	1.48	2.28	1.17	0.0499999999997	7.34	0.57	1.2	0.0899999999997	13.25	0.56	3.37	2.33	0.66	AAA390.CD3.X6.Y9.tile.tissue.png	93	1	2000	93	76e03ff82d2294140f71a0bb31f05745	0	0	0	0	0	0	0	0	0	0	0	0	0	/home/dhl_ec/bnelissen/Slides/CD3_manuscript/CD3_slides/AAA390.CD3/AAA390.CD3.run1	255	0.7	0.06	0.7	0.06	-9.22608645784	-12.0506804245	2.39327917402	0.290527546875
53.0	2062144.0	35.0	6404.0	2062144.0	4000000.0	1.0	1.0	4.56	1.54	1.76	0.0799999999999	9.2	0.56	1.21	0.2	11.06	0.43	3.17	2.29	0.949999999999	AAA390.CD3.X7.Y0.tile.tissue.png	94	1	2000	94	19471761996c9b8169ae6aecb6f0fca0	0	0	0	0	0	0	0	0	0	0	0	0	0	/home/dhl_ec/bnelissen/Slides/CD3_manuscript/CD3_slides/AAA390.CD3/AAA390.CD3.run1	255	0.7	0.06	0.7	0.06	-8.25019142346	-11.2315089552	0.7776441677	0.654882693359
0.0	2746781.0	0.0	8095.0	2746781.0	4000000.0	0.0	1.0	2.49	2.79	1.77	0.0900000000001	9.66	0.56	1.22	0.16	8.48	0.24	2.22	1.53	1.4	AAA390.CD3.X7.Y1.tile.tissue.png	95	1	2000	95	d1359365cd15fd931a547c668cd559db	0	0	0	0	0	0	0	0	0	0	0	0	0	/home/dhl_ec/bnelissen/Slides/CD3_manuscript/CD3_slides/AAA390.CD3/AAA390.CD3.run1	255	0.7	0.06	0.7	0.06	-7.11979820373	-10.6946742503	0.370550121192	0.517103806641
1454.0	2597266.0	653.0	9548.0	2597266.0	4000000.0	13.0	1.0	1.91	2.71	1.16	0.0500000000002	6.33	0.36	0.74	0.11	8.7	0.32	2.25	1.52	1.52	AAA390.CD3.X7.Y10.tile.tissue.png	96	1	2000	96	f40deeb8062c264cb21356dce9d28578	0	0	0	0	0	0	0	0	0	0	0	0	0	/home/dhl_ec/bnelissen/Slides/CD3_manuscript/CD3_slides/AAA390.CD3/AAA390.CD3.run1	255	0.7	0.06	0.7	0.06	-9.09758527359	-11.7374033211	1.88177865117	0.415882703125
0.0	3867.0	0.0	326.0	3867.0	4000000.0	0.0	1.0	2.13	2.64	1.21	0.0600000000004	6.61	0.37	0.88	0.22	5.73	0.13	2.07	1.53	1.8	AAA390.CD3.X7.Y11.tile.tissue.png	97	1	2000	97	4221cd4627286c538c88a7417e496dcc	0	0	0	0	0	0	0	0	0	0	0	0	0	/home/dhl_ec/bnelissen/Slides/CD3_manuscript/CD3_slides/AAA390.CD3/AAA390.CD3.run1	255	0.7	0.06	0.7	0.06	0.0	-11.7834109992	2.36319715501	1.23666679277
0.0	1486.0	0.0	174.0	1486.0	4000000.0	0.0	1.0	1.78	2.87	1.17	0.0500000000002	6.47	0.380000000001	0.88	0.22	5.76	0.13	2.07	1.53	0.71	AAA390.CD3.X7.Y2.tile.tissue.png	98	1	2000	98	8da3734612632a35d161ffad9697bdc8	0	0	0	0	0	0	0	0	0	0	0	0	0	/home/dhl_ec/bnelissen/Slides/CD3_manuscript/CD3_slides/AAA390.CD3/AAA390.CD3.run1	255	0.7	0.06	0.7	0.06	0.0	-11.4400049609	0.672781039375	1.09150124693
0.0	0.0	0.0	0.0	0.0	4000000.0	0.0	0.0	1.68	2.28	1.15	0.0600000000004	6.19	0.31	0.88	0.22	4.67	0.12	1.97	1.49	1.43	AAA390.CD3.X7.Y3.tile.tissue.png	99	1	2000	99	312a9d1dc01a92c5c061f78bcf414f21	0	0	0	0	0	0	0	0	0	0	0	0	0	/home/dhl_ec/bnelissen/Slides/CD3_manuscript/CD3_slides/AAA390.CD3/AAA390.CD3.run1	255	1.0	0.06	1.0	0.06	0.0	-11.6578546495	0.0	1.72933368891
0.0	2851611.0	0.0	8067.0	2851611.0	4000000.0	0.0	1.0	1.3	1.36	1.18	0.0500000000002	6.62	0.38	0.74	0.11	8.43	0.25	2.22	1.53	0.4	AAA390.CD3.X7.Y4.tile.tissue.png	100	1	2000	100	5ea62a4b03510e0fcb6e93e29de7c6a3	0	0	0	0	0	0	0	0	0	0	0	0	0	/home/dhl_ec/bnelissen/Slides/CD3_manuscript/CD3_slides/AAA390.CD3/AAA390.CD3.run1	255	0.7	0.06	0.7	0.06	-8.05248997452	-11.4540361569	0.801386161279	0.203503695313
142.0	3883646.0	77.0	13230.0	3883646.0	4000000.0	2.0	1.0	2.43	1.81	1.16	0.0499999999997	6.44	0.38	0.74	0.0599999999999	9.61	0.36	2.23	1.53	0.43	AAA390.CD3.X7.Y5.tile.tissue.png	101	1	2000	101	4ed772940623f16aba6fa043f4bf8e44	0	0	0	0	0	0	0	0	0	0	0	0	0	/home/dhl_ec/bnelissen/Slides/CD3_manuscript/CD3_slides/AAA390.CD3/AAA390.CD3.run1	255	0.7	0.06	0.7	0.06	-8.58562641836	-11.2024781976	1.00356654008	0.155909429687
1337.0	3685768.0	681.0	11484.0	3685768.0	4000000.0	17.0	1.0	1.59	1.58	1.79	0.0699999999997	10.97	0.57	1.24	0.0999999999999	10.01	0.36	2.22	1.53	0.41	AAA390.CD3.X7.Y6.tile.tissue.png	102	1	2000	102	7b2e28faa855834e5290a4e9c75bdd2a	0	0	0	0	0	0	0	0	0	0	0	0	0	/home/dhl_ec/bnelissen/Slides/CD3_manuscript/CD3_slides/AAA390.CD3/AAA390.CD3.run1	255	0.7	0.06	0.7	0.06	-8.79217938972	-10.8495984871	0.813649522025	0.1078348125
934.0	4000000.0	484.0	7996.0	4000000.0	4000000.0	13.0	1.0	1.4	2.13	1.19	0.04	7.35	0.29	0.75	0.0499999999997	9.62	0.37	2.21	1.54	0.43	AAA390.CD3.X7.Y7.tile.tissue.png	103	1	2000	103	2ada67cd51ede4dc2bad5b9979117122	0	0	0	0	0	0	0	0	0	0	0	0	0	/home/dhl_ec/bnelissen/Slides/CD3_manuscript/CD3_slides/AAA390.CD3/AAA390.CD3.run1	255	0.7	0.06	0.7	0.06	-8.82566214482	-12.0415310223	0.57256967236	0.0700742185974
1170.0	3999540.0	602.0	8078.0	3999540.0	4000000.0	15.0	1.0	3.46	3.14	1.18	0.0499999999997	7.55	0.36	0.75	0.0599999999999	9.68	0.37	2.2	1.52	0.44	AAA390.CD3.X7.Y8.tile.tissue.png	104	1	2000	104	35fae59979b7ca04c103a7577c2b72c2	0	0	0	0	0	0	0	0	0	0	0	0	0	/home/dhl_ec/bnelissen/Slides/CD3_manuscript/CD3_slides/AAA390.CD3/AAA390.CD3.run1	255	0.7	0.06	0.7	0.06	-9.14926104679	-12.0908191493	1.35626163	0.0741756582108
5545.0	3996610.0	2608.0	8435.0	3996610.0	4000000.0	59.0	1.0	3.52	3.02	1.17	0.0700000000002	10.06	0.6	1.25	0.0799999999999	11.05	0.38	2.22	1.53	0.65	AAA390.CD3.X7.Y9.tile.tissue.png	105	1	2000	105	288282171fdd88d4bcaa60729ed682bd	0	0	0	0	0	0	0	0	0	0	0	0	0	/home/dhl_ec/bnelissen/Slides/CD3_manuscript/CD3_slides/AAA390.CD3/AAA390.CD3.run1	255	0.7	0.06	0.7	0.06	-9.55767044452	-11.7624625815	2.01961525534	0.181409299805
52.0	1038279.0	30.0	5912.0	1038279.0	4000000.0	1.0	1.0	2.47	1.97	1.13	0.0599999999999	9.84	0.56	1.27	0.26	10.03	0.38	3.19	2.34	0.58	AAA390.CD3.X8.Y0.tile.tissue.png	106	1	2000	106	789a6102cf06fbfc1f2db16ac1d23b66	0	0	0	0	0	0	0	0	0	0	0	0	0	/home/dhl_ec/bnelissen/Slides/CD3_manuscript/CD3_slides/AAA390.CD3/AAA390.CD3.run1	255	0.7	0.06	0.7	0.06	-8.27147811482	-11.0572631789	0.878320743604	1.12356435352
0.0	3996731.0	0.0	7996.0	3996731.0	4000000.0	0.0	1.0	4.71	2.46	1.76	0.0700000000002	8.37	0.56	1.19	0.0799999999999	11.14	0.3	2.19	1.53	0.59	AAA390.CD3.X8.Y1.tile.tissue.png	107	1	2000	107	05d2749ec583adfead48d9327cb4ff97	0	0	0	0	0	0	0	0	0	0	0	0	0	/home/dhl_ec/bnelissen/Slides/CD3_manuscript/CD3_slides/AAA390.CD3/AAA390.CD3.run1	255	0.7	0.06	0.7	0.06	-7.67207267144	-10.5396105414	0.24109265105	0.0342780117188
514.0	3763227.0	277.0	12528.0	3763227.0	4000000.0	7.0	1.0	3.61	2.42	1.91	0.0799999999999	8.92	0.37	0.75	0.0599999999999	9.4	0.369999999999	2.24	1.52	0.43	AAA390.CD3.X8.Y10.tile.tissue.png	108	1	2000	108	34670d1f7a1f9b02105148e5a0926e8e	0	0	0	0	0	0	0	0	0	0	0	0	0	/home/dhl_ec/bnelissen/Slides/CD3_manuscript/CD3_slides/AAA390.CD3/AAA390.CD3.run1	255	0.7	0.06	0.7	0.06	-8.57307789241	-11.5892092296	1.06143808188	0.194519554688
177.0	1770644.0	88.0	11524.0	1770644.0	4000000.0	2.0	1.0	1.94	2.89	1.46	0.0900000000001	9.77	0.58	1.23	0.22	10.94	0.42	3.23	1.79	0.4	AAA390.CD3.X8.Y11.tile.tissue.png	109	1	2000	109	99f2b8e874cdbd01525b5ee9e3bfc4a8	0	0	0	0	0	0	0	0	0	0	0	0	0	/home/dhl_ec/bnelissen/Slides/CD3_manuscript/CD3_slides/AAA390.CD3/AAA390.CD3.run1	255	0.7	0.06	0.7	0.06	-9.24858762668	-11.1518896617	1.17271944398	0.481312703125
0.0	988476.0	0.0	6884.0	988476.0	4000000.0	0.0	2.0	2.96	1.61	1.14	0.0499999999997	6.51	0.37	0.82	0.18	6.89	0.17	2.18	1.53	0.37	AAA390.CD3.X8.Y2.tile.tissue.png	110	1	2000	110	3cb6dd730b62642d3c4df579171b4c8e	0	0	0	0	0	0	0	0	0	0	0	0	0	/home/dhl_ec/bnelissen/Slides/CD3_manuscript/CD3_slides/AAA390.CD3/AAA390.CD3.run1	255	0.7	0.06	0.7	0.06	-6.82804919875	-10.8237107659	0.45976153255	1.23346214551
0.0	610530.0	0.0	4694.0	610530.0	4000000.0	0.0	2.0	3.37	2.37	1.13	0.0599999999999	8.41	0.37	0.79	0.22	7.29	0.25	2.83	1.53	0.54	AAA390.CD3.X8.Y4.tile.tissue.png	111	1	2000	111	a0fb47e188e2fbae1ef0f20cc1449c12	0	0	0	0	0	0	0	0	0	0	0	0	0	/home/dhl_ec/bnelissen/Slides/CD3_manuscript/CD3_slides/AAA390.CD3/AAA390.CD3.run1	255	0.7	0.06	0.7	0.06	-6.38961362522	-10.9048552472	0.614815932637	1.25608913086
171.0	3806806.0	79.0	11361.0	3806806.0	4000000.0	2.0	1.0	2.75	1.55	1.58	0.0700000000002	9.45	0.36	1.17	0.0899999999997	13.13	0.54	3.33	2.32	0.63	AAA390.CD3.X8.Y5.tile.tissue.png	112	1	2000	112	56686090460b5a5482768097871d9182	0	0	0	0	0	0	0	0	0	0	0	0	0	/home/dhl_ec/bnelissen/Slides/CD3_manuscript/CD3_slides/AAA390.CD3/AAA390.CD3.run1	255	0.7	0.06	0.7	0.06	-8.78076575661	-11.4944557005	1.32232110573	0.127030980469
1169.0	2714518.0	568.0	17225.0	2714518.0	4000000.0	15.0	7.0	1.57	2.09	1.76	0.0699999999997	9.62	0.57	1.2	0.16	11.94	0.48	3.32	2.33	0.63	AAA390.CD3.X8.Y6.tile.tissue.png	113	1	2000	113	7e96382706799dacdeb71ed242ee2a3e	0	0	0	0	0	0	0	0	0	0	0	0	0	/home/dhl_ec/bnelissen/Slides/CD3_manuscript/CD3_slides/AAA390.CD3/AAA390.CD3.run1	255	0.7	0.06	0.7	0.06	-8.76217050198	-11.485466558	0.935950577058	0.3396515625
771.0	3999969.0	412.0	8002.0	3999969.0	4000000.0	11.0	1.0	6.01	3.76	1.84	0.0799999999999	9.4	0.56	1.2	0.0799999999999	13.31	0.56	3.32	2.32	0.63	AAA390.CD3.X8.Y7.tile.tissue.png	114	1	2000	114	022dca51eca28d5413569bce31d4ab9d	0	0	0	0	0	0	0	0	0	0	0	0	0	/home/dhl_ec/bnelissen/Slides/CD3_manuscript/CD3_slides/AAA390.CD3/AAA390.CD3.run1	255	0.7	0.06	0.7	0.06	-8.68767914977	-11.5354295775	0.740734356031	0.104415579102
4311.0	4000000.0	2067.0	7996.0	4000000.0	4000000.0	53.0	1.0	2.68	3.48	1.19	0.04	6.44	0.3	0.73	0.0500000000002	9.68	0.38	2.18	1.53	0.42	AAA390.CD3.X8.Y8.tile.tissue.png	115	1	2000	115	54e249986c6f7b65cb06ecacae4b65f8	0	0	0	0	0	0	0	0	0	0	0	0	0	/home/dhl_ec/bnelissen/Slides/CD3_manuscript/CD3_slides/AAA390.CD3/AAA390.CD3.run1	255	0.7	0.06	0.7	0.06	-9.01940729732	-11.9027879175	0.558725935964	0.119507117486
953.0	3999871.0	510.0	8030.0	3999871.0	4000000.0	12.0	1.0	4.25	2.96	1.2	0.0500000000002	7.38	0.36	0.75	0.0500000000002	9.66	0.37	2.18	1.53	0.42	AAA390.CD3.X8.Y9.tile.tissue.png	116	1	2000	116	eff1f2f9f3b2a02de0020cc8ffcb44a8	0	0	0	0	0	0	0	0	0	0	0	0	0	/home/dhl_ec/bnelissen/Slides/CD3_manuscript/CD3_slides/AAA390.CD3/AAA390.CD3.run1	255	0.7	0.06	0.7	0.06	-9.02400118273	-12.1074224384	0.658451790545	0.103684632462
247.0	11268.0	76.0	704.0	11268.0	4000000.0	2.0	2.0	2.74	3.03	1.15	0.0599999999999	6.64	0.38	0.85	0.21	6.69	0.21	2.08	1.52	0.36	AAA390.CD3.X9.Y0.tile.tissue.png	117	1	2000	117	6907522e27dbaed7435c23ffb3b7113e	0	0	0	0	0	0	0	0	0	0	0	0	0	/home/dhl_ec/bnelissen/Slides/CD3_manuscript/CD3_slides/AAA390.CD3/AAA390.CD3.run1	255	0.7	0.06	0.7	0.06	-8.18011630079	-11.6728484159	2.91777320863	0.924415232361
140.0	3537572.0	68.0	8088.0	3537572.0	4000000.0	2.0	1.0	3.98	2.39	1.14	0.0500000000002	6.61	0.57	1.2	0.11	11.98	0.36	2.21	1.52	2.05	AAA390.CD3.X9.Y1.tile.tissue.png	118	1	2000	118	0c4473232ed442507967a03756a5b139	0	0	0	0	0	0	0	0	0	0	0	0	0	/home/dhl_ec/bnelissen/Slides/CD3_manuscript/CD3_slides/AAA390.CD3/AAA390.CD3.run1	255	0.7	0.06	0.7	0.06	-7.29151080123	-10.6770184672	0.271283705529	0.098277984375
86.0	3367533.0	46.0	12507.0	3367533.0	4000000.0	1.0	3.0	2.56	1.79	1.15	0.0499999999997	6.8	0.37	0.75	0.0799999999999	9.28	0.35	2.24	1.53	0.43	AAA390.CD3.X9.Y10.tile.tissue.png	119	1	2000	119	42b411d401634338c1dac598b5634419	0	0	0	0	0	0	0	0	0	0	0	0	0	/home/dhl_ec/bnelissen/Slides/CD3_manuscript/CD3_slides/AAA390.CD3/AAA390.CD3.run1	255	0.7	0.06	0.7	0.06	-8.35857179994	-11.4290676821	0.945074337352	0.248844210937
0.0	670176.0	0.0	8119.0	670176.0	4000000.0	0.0	5.0	3.68	2.4	1.15	0.0600000000004	6.86	0.38	0.78	0.19	6.81	0.16	2.2	1.52	0.380000000001	AAA390.CD3.X9.Y11.tile.tissue.png	120	1	2000	120	9506ed6d527ccfd668928b61b4778d47	0	0	0	0	0	0	0	0	0	0	0	0	0	/home/dhl_ec/bnelissen/Slides/CD3_manuscript/CD3_slides/AAA390.CD3/AAA390.CD3.run1	255	0.7	0.06	0.7	0.06	-8.37406204028	-11.5723906733	0.903869039208	1.55071355273
208.0	1641519.0	106.0	6090.0	1641519.0	4000000.0	3.0	1.0	3.2	1.85	1.13	0.0599999999999	6.81	0.38	0.79	0.16	7.94	0.27	2.15	1.53	0.45	AAA390.CD3.X9.Y2.tile.tissue.png	121	1	2000	121	1dc7473d070701bd6a04c2caa289fd09	0	0	0	0	0	0	0	0	0	0	0	0	0	/home/dhl_ec/bnelissen/Slides/CD3_manuscript/CD3_slides/AAA390.CD3/AAA390.CD3.run1	255	0.7	0.06	0.7	0.06	-8.23362416045	-10.8514283126	0.604596823445	0.715516417969
0.0	0.0	0.0	0.0	0.0	4000000.0	0.0	0.0	5.22	2.51	1.22	0.0499999999997	5.56	0.31	0.88	0.21	4.67	0.13	2.0	1.52	0.36	AAA390.CD3.X9.Y4.tile.tissue.png	122	1	2000	122	32dfc193a7efd7324df4a49d0b3a9b4b	0	0	0	0	0	0	0	0	0	0	0	0	0	/home/dhl_ec/bnelissen/Slides/CD3_manuscript/CD3_slides/AAA390.CD3/AAA390.CD3.run1	255	1.0	0.06	1.0	0.06	0.0	0.0	0.0	5.3071895
78.0	2302637.0	36.0	11963.0	2302637.0	4000000.0	1.0	1.0	2.29	2.69	1.21	0.0500000000002	6.59	0.37	0.74	0.12	8.41	0.3	2.2	1.53	0.4	AAA390.CD3.X9.Y5.tile.tissue.png	123	1	2000	123	59b46e1df4047557dfc10f401fd27585	0	0	0	0	0	0	0	0	0	0	0	0	0	/home/dhl_ec/bnelissen/Slides/CD3_manuscript/CD3_slides/AAA390.CD3/AAA390.CD3.run1	255	0.7	0.06	0.7	0.06	-8.82109934416	-11.0687805737	2.02726888798	0.26569965625
699.0	3911890.0	358.0	12391.0	3911890.0	4000000.0	9.0	6.0	3.05	3.85	1.41	0.0499999999997	6.49	0.38	0.75	0.0599999999999	12.95	0.54	3.29	2.3	0.64	AAA390.CD3.X9.Y6.tile.tissue.png	124	1	2000	124	59d4c74d969b1d64144fe8d6b44be8f4	0	0	0	0	0	0	0	0	0	0	0	0	0	/home/dhl_ec/bnelissen/Slides/CD3_manuscript/CD3_slides/AAA390.CD3/AAA390.CD3.run1	255	0.7	0.06	0.7	0.06	-8.60165166541	-10.4170292462	0.715454681762	0.0633004257813
1223.0	3998072.0	614.0	8178.0	3998072.0	4000000.0	16.0	1.0	1.18	2.04	1.76	0.0700000000002	9.32	0.58	1.19	0.0700000000002	14.29	0.6	3.57	2.48	0.62	AAA390.CD3.X9.Y7.tile.tissue.png	125	1	2000	125	25da9e130788d777cb05e09175b57397	0	0	0	0	0	0	0	0	0	0	0	0	0	/home/dhl_ec/bnelissen/Slides/CD3_manuscript/CD3_slides/AAA390.CD3/AAA390.CD3.run1	255	0.7	0.06	0.7	0.06	-8.55050899477	-11.919435385	0.597362641249	0.108898147339
1026.0	3993988.0	528.0	8476.0	3993988.0	4000000.0	13.0	1.0	1.29	1.86	1.83	0.0700000000002	11.74	0.57	1.23	0.0799999999999	14.3	0.59	3.57	2.51	0.62	AAA390.CD3.X9.Y8.tile.tissue.png	126	1	2000	126	abaedd8addf8c2d4d6b26a77938e582b	0	0	0	0	0	0	0	0	0	0	0	0	0	/home/dhl_ec/bnelissen/Slides/CD3_manuscript/CD3_slides/AAA390.CD3/AAA390.CD3.run1	255	0.7	0.06	0.7	0.06	-8.70962714845	-11.6524736046	0.646737260261	0.169725751953
809.0	3991450.0	386.0	8417.0	3991450.0	4000000.0	8.0	1.0	2.12	2.64	1.16	0.04	6.38	0.36	0.75	0.0599999999999	9.71	0.37	2.2	1.53	0.41	AAA390.CD3.X9.Y9.tile.tissue.png	127	1	2000	127	918a1299662af9749e9df0972d6c171e	0	0	0	0	0	0	0	0	0	0	0	0	0	/home/dhl_ec/bnelissen/Slides/CD3_manuscript/CD3_slides/AAA390.CD3/AAA390.CD3.run1	255	0.7	0.06	0.7	0.06	-8.56111415909	-11.8015194282	0.550235338261	0.0769610522461
[truncated: 2 more columns]
