# Supplementary material for: SlideToolkit: An Assistive Toolset for the Histological Quantification of Whole Slide Images
Source: PLoS One. 2014 Nov 5;9(11):e110289. doi: 10.1371/journal.pone.0110289 (PMC4220929; doi:10.1371/journal.pone.0110289)
Supplement: RawData S1 — ICC and BlandAltman plot - measurements and r-script.zip. Measurements of Run1 and Run2, including the code for the calculation of the intraclass correlation coefficient (ICC) and the code for the Bland and Altman plot. (ZIP) [file pone.0110289.s003.zip › cellprofiler.measurements/run1.83f8b4641a390da5c3346e11595b4fea.DefaultOUT_Image.csv]

AreaOccupied_AreaOccupied_DAB_Nuclei	AreaOccupied_AreaOccupied_Tissue	AreaOccupied_Perimeter_DAB_Nuclei	AreaOccupied_Perimeter_Tissue	AreaOccupied_TotalArea_DAB_Nuclei	AreaOccupied_TotalArea_Tissue	Count_DAB_Nuclei	Count_Tissue	ExecutionTime_01LoadImages	ExecutionTime_02ColorToGray	ExecutionTime_03Smooth	ExecutionTime_04ImageMath	ExecutionTime_05IdentifyPrimaryObjects	ExecutionTime_06MeasureImageAreaOccupied	ExecutionTime_07UnmixColors	ExecutionTime_08MaskImage	ExecutionTime_09IdentifyPrimaryObjects	ExecutionTime_10MeasureImageAreaOccupied	ExecutionTime_11OverlayOutlines	ExecutionTime_12OverlayOutlines	ExecutionTime_13SaveImages	FileName_Original	Group_Index	Group_Number	Height_Original	ImageNumber	MD5Digest_Original	ModuleError_01LoadImages	ModuleError_02ColorToGray	ModuleError_03Smooth	ModuleError_04ImageMath	ModuleError_05IdentifyPrimaryObjects	ModuleError_06MeasureImageAreaOccupied	ModuleError_07UnmixColors	ModuleError_08MaskImage	ModuleError_09IdentifyPrimaryObjects	ModuleError_10MeasureImageAreaOccupied	ModuleError_11OverlayOutlines	ModuleError_12OverlayOutlines	ModuleError_13SaveImages	PathName_Original	Scaling_Original	Threshold_FinalThreshold_DAB_Nuclei	Threshold_FinalThreshold_Tissue	Threshold_OrigThreshold_DAB_Nuclei	Threshold_OrigThreshold_Tissue	Threshold_SumOfEntropies_DAB_Nuclei	Threshold_SumOfEntropies_Tissue	Threshold_WeightedVariance_DAB_Nuclei	Threshold_WeightedVariance_Tissue
0.0	1336.0	0.0	166.0	1336.0	4000000.0	0.0	1.0	2.73	2.68	1.15	0.06	6.39	0.63	1.32	0.33	8.51	0.22	3.24	2.31	1.43	AAA573.CD3.location-d.X14.Y4.tile.tissue.png	1	1	2000	1	6c576b58941d3a5b54b76ea4eb84d17d	0	0	0	0	0	0	0	0	0	0	0	0	0	/home/dhl_ec/bnelissen/Slides/CD3_manuscript/CD3_slides/AAA573.CD3.location-d/AAA573.CD3.location-d.run1	255	0.7	0.06	0.7	0.06	0.0	-11.7729101975	0.360038757324	5.4061216289
0.0	1284.0	0.0	166.0	1284.0	4000000.0	0.0	1.0	1.9	1.77	1.15	0.06	6.44	0.37	0.83	0.22	5.59	0.14	2.04	1.53	0.94	AAA573.CD3.location-d.X14.Y5.tile.tissue.png	2	1	2000	2	c2fa6f636c3326dca90fd786220729a1	0	0	0	0	0	0	0	0	0	0	0	0	0	/home/dhl_ec/bnelissen/Slides/CD3_manuscript/CD3_slides/AAA573.CD3.location-d/AAA573.CD3.location-d.run1	255	0.7	0.06	0.7	0.06	0.0	-11.6798490117	0.479748924945	5.81052743645
0.0	7076.0	0.0	382.0	7076.0	4000000.0	0.0	1.0	2.23	2.47	1.79	0.08	9.37	0.57	1.33	0.32	7.82	0.21	3.09	2.31	0.67	AAA573.CD3.location-d.X14.Y6.tile.tissue.png	3	1	2000	3	4fbc361164e72e554c9900d27ee9f82a	0	0	0	0	0	0	0	0	0	0	0	0	0	/home/dhl_ec/bnelissen/Slides/CD3_manuscript/CD3_slides/AAA573.CD3.location-d/AAA573.CD3.location-d.run1	255	0.7	0.06	0.7	0.06	0.0	-11.9974294844	0.405795358816	4.26795669022
227.0	219083.0	98.0	10791.0	219083.0	4000000.0	2.0	16.0	1.3	2.08	1.13	0.05	8.23	0.37	0.75	0.2	6.54	0.22	2.12	1.47	0.4	AAA573.CD3.location-d.X14.Y7.tile.tissue.png	4	1	2000	4	4ecd761b4bd8c75645b91d9395f23c9f	0	0	0	0	0	0	0	0	0	0	0	0	0	/home/dhl_ec/bnelissen/Slides/CD3_manuscript/CD3_slides/AAA573.CD3.location-d/AAA573.CD3.location-d.run1	255	0.7	0.06	0.7	0.06	-9.21511620311	-11.7971737199	1.68889704984	2.56685879102
215.0	1008825.0	125.0	37544.0	1008825.0	4000000.0	3.0	32.0	1.29	1.54	1.26	0.06	6.56	0.38	0.73	0.18	8.22	0.37	3.44	2.29	0.73	AAA573.CD3.location-d.X14.Y8.tile.tissue.png	5	1	2000	5	2c083e059b77e2b2142d9e698bcb632c	0	0	0	0	0	0	0	0	0	0	0	0	0	/home/dhl_ec/bnelissen/Slides/CD3_manuscript/CD3_slides/AAA573.CD3.location-d/AAA573.CD3.location-d.run1	255	0.7	0.06	0.7	0.06	-8.93562678038	-11.4497509352	1.63446814949	2.28661742773
0.0	33316.0	0.0	1016.0	33316.0	4000000.0	0.0	1.0	1.27	1.36	1.49	0.07	6.57	0.56	1.37	0.31	7.95	0.21	3.13	2.29	0.58	AAA573.CD3.location-d.X14.Y9.tile.tissue.png	6	1	2000	6	3dee76313a7ed9e1c4f5fcff32f2bb8e	0	0	0	0	0	0	0	0	0	0	0	0	0	/home/dhl_ec/bnelissen/Slides/CD3_manuscript/CD3_slides/AAA573.CD3.location-d/AAA573.CD3.location-d.run1	255	0.7	0.06	0.7	0.06	0.0	-11.4086968979	3.36968629938	3.89753647031
55.0	50199.0	32.0	2152.0	50199.0	4000000.0	1.0	4.0	1.14	1.47	1.77	0.09	9.56	0.56	1.33	0.31	8.69	0.22	2.14	2.36	0.62	AAA573.CD3.location-d.X15.Y2.tile.tissue.png	7	1	2000	7	c2ac680b754b3e47c16ccd1b5c6a7d4c	0	0	0	0	0	0	0	0	0	0	0	0	0	/home/dhl_ec/bnelissen/Slides/CD3_manuscript/CD3_slides/AAA573.CD3.location-d/AAA573.CD3.location-d.run1	255	0.7	0.06	0.7	0.06	-10.0023890827	-12.3284329781	3.57625318546	2.67422255933
1932.0	84719.0	843.0	3846.0	84719.0	4000000.0	16.0	3.0	1.18	1.89	1.22	0.06	6.77	0.36	0.75	0.21	6.56	0.21	2.08	1.53	0.46	AAA573.CD3.location-d.X15.Y3.tile.tissue.png	8	1	2000	8	6b753413ce5f3e8bdfeb4ebac15c14d1	0	0	0	0	0	0	0	0	0	0	0	0	0	/home/dhl_ec/bnelissen/Slides/CD3_manuscript/CD3_slides/AAA573.CD3.location-d/AAA573.CD3.location-d.run1	255	0.7	0.06	0.7	0.06	-10.0808831231	-12.1093603703	3.55109747422	1.64826868262
259748.0	2694115.0	88478.0	11565.0	2694115.0	4000000.0	1600.0	3.0	0.95	1.53	1.11	0.05	7.53	0.39	0.73	0.12	11.28	0.35	2.14	1.48	0.49	AAA573.CD3.location-d.X15.Y4.tile.tissue.png	9	1	2000	9	af730a74faffdee488cc30eecf3ba400	0	0	0	0	0	0	0	0	0	0	0	0	0	/home/dhl_ec/bnelissen/Slides/CD3_manuscript/CD3_slides/AAA573.CD3.location-d/AAA573.CD3.location-d.run1	255	0.7	0.06	0.7	0.06	-9.70124290015	-12.678399547	2.25080822829	0.707123140625
154613.0	2867936.0	54198.0	16581.0	2867936.0	4000000.0	983.0	5.0	0.94	1.38	1.12	0.04	7.23	0.37	0.71	0.11	9.89	0.34	2.14	1.51	0.62	AAA573.CD3.location-d.X15.Y5.tile.tissue.png	10	1	2000	10	eb18a1ac1d9c847f459f700d1d966d95	0	0	0	0	0	0	0	0	0	0	0	0	0	/home/dhl_ec/bnelissen/Slides/CD3_manuscript/CD3_slides/AAA573.CD3.location-d/AAA573.CD3.location-d.run1	255	0.7	0.06	0.7	0.06	-9.79919101815	-12.229009627	2.20780852631	0.71248234375
26141.0	2756792.0	11518.0	27106.0	2756792.0	4000000.0	238.0	7.0	0.93	1.26	1.11	0.05	7.35	0.37	0.71	0.11	8.92	0.33	2.24	1.53	0.48	AAA573.CD3.location-d.X15.Y6.tile.tissue.png	11	1	2000	11	ccd132731833586798b9018d79a53d97	0	0	0	0	0	0	0	0	0	0	0	0	0	/home/dhl_ec/bnelissen/Slides/CD3_manuscript/CD3_slides/AAA573.CD3.location-d/AAA573.CD3.location-d.run1	255	0.7	0.06	0.7	0.06	-9.58665018696	-12.2262537033	2.03298613504	0.514109
21329.0	3600887.0	9382.0	23857.0	3600887.0	4000000.0	196.0	15.0	0.97	1.8	1.22	0.05	7.29	0.39	0.73	0.08	9.48	0.36	2.23	1.54	0.46	AAA573.CD3.location-d.X15.Y7.tile.tissue.png	12	1	2000	12	ade9ba5999c93febd443574b311522e5	0	0	0	0	0	0	0	0	0	0	0	0	0	/home/dhl_ec/bnelissen/Slides/CD3_manuscript/CD3_slides/AAA573.CD3.location-d/AAA573.CD3.location-d.run1	255	0.7	0.06	0.7	0.06	-9.71525798411	-11.8827272544	1.95124416436	0.341300453125
841.0	1568209.0	380.0	79420.0	1568209.0	4000000.0	7.0	93.0	0.9	1.26	1.22	0.05	8.63	0.41	0.74	0.16	7.77	0.27	2.33	1.48	0.6	AAA573.CD3.location-d.X15.Y8.tile.tissue.png	13	1	2000	13	2b43c0a7cb2d0df09a274539fc9d27ba	0	0	0	0	0	0	0	0	0	0	0	0	0	/home/dhl_ec/bnelissen/Slides/CD3_manuscript/CD3_slides/AAA573.CD3.location-d/AAA573.CD3.location-d.run1	255	0.7	0.06	0.7	0.06	-9.35449700591	-10.082369622	1.64621614925	0.0923656757813
0.0	1021769.0	0.0	29793.0	1021769.0	4000000.0	0.0	25.0	0.9	1.34	1.12	0.06	6.51	0.38	0.73	0.18	6.59	0.17	2.16	1.48	0.39	AAA573.CD3.location-d.X15.Y9.tile.tissue.png	14	1	2000	14	bfbc88c7accedc63910d0bba05719b53	0	0	0	0	0	0	0	0	0	0	0	0	0	/home/dhl_ec/bnelissen/Slides/CD3_manuscript/CD3_slides/AAA573.CD3.location-d/AAA573.CD3.location-d.run1	255	0.7	0.06	0.7	0.06	-6.23839703165	-11.2276939921	1.20392109277	2.9800019043
0.0	1574.0	0.0	176.0	1574.0	4000000.0	0.0	1.0	2.4	2.88	1.17	0.05	6.53	0.36	0.84	0.22	5.42	0.14	2.01	1.51	0.36	AAA573.CD3.location-d.X16.Y1.tile.tissue.png	15	1	2000	15	6b0e3ff68526775d353cf149d6bc0825	0	0	0	0	0	0	0	0	0	0	0	0	0	/home/dhl_ec/bnelissen/Slides/CD3_manuscript/CD3_slides/AAA573.CD3.location-d/AAA573.CD3.location-d.run1	255	0.7	0.06	0.7	0.06	0.0	-12.0872749369	3.87958531458	3.30918603466
8270.0	1382335.0	3543.0	49731.0	1382335.0	4000000.0	78.0	35.0	2.75	2.87	1.16	0.06	6.92	0.39	0.73	0.16	7.47	0.27	3.74	2.02	0.43	AAA573.CD3.location-d.X16.Y2.tile.tissue.png	16	1	2000	16	ac01ac05aff848cee9a7206e5f17ca88	0	0	0	0	0	0	0	0	0	0	0	0	0	/home/dhl_ec/bnelissen/Slides/CD3_manuscript/CD3_slides/AAA573.CD3.location-d/AAA573.CD3.location-d.run1	255	0.7	0.06	0.7	0.06	-9.82006821177	-11.8213651535	2.65787357871	0.765955992187
26073.0	1362849.0	9988.0	23934.0	1362849.0	4000000.0	200.0	13.0	2.81	2.11	1.75	0.07	10.73	0.6	1.23	0.24	7.72	0.27	2.15	1.48	0.56	AAA573.CD3.location-d.X16.Y3.tile.tissue.png	17	1	2000	17	2b579697d3b256df539556d0dd204174	0	0	0	0	0	0	0	0	0	0	0	0	0	/home/dhl_ec/bnelissen/Slides/CD3_manuscript/CD3_slides/AAA573.CD3.location-d/AAA573.CD3.location-d.run1	255	0.7	0.06	0.7	0.06	-9.77250198831	-12.0137261656	2.58672323013	0.4665395
331246.0	3498495.0	115362.0	34925.0	3498495.0	4000000.0	2034.0	14.0	2.23	3.43	1.11	0.05	7.2	0.39	0.75	0.08	12.29	0.61	3.4	2.3	0.78	AAA573.CD3.location-d.X16.Y4.tile.tissue.png	18	1	2000	18	497b70fbe7ce84a8cd2c3b74399bd6a5	0	0	0	0	0	0	0	0	0	0	0	0	0	/home/dhl_ec/bnelissen/Slides/CD3_manuscript/CD3_slides/AAA573.CD3.location-d/AAA573.CD3.location-d.run1	255	0.7	0.06	0.7	0.06	-9.6057950465	-13.0456887145	2.27013201684	0.790405679687
178624.0	3369488.0	63814.0	36116.0	3369488.0	4000000.0	1165.0	28.0	1.88	2.06	1.75	0.07	10.11	0.58	1.19	0.12	12.31	0.42	2.26	1.48	0.43	AAA573.CD3.location-d.X16.Y5.tile.tissue.png	19	1	2000	19	599d149d8239025c57a0c444e3d60b29	0	0	0	0	0	0	0	0	0	0	0	0	0	/home/dhl_ec/bnelissen/Slides/CD3_manuscript/CD3_slides/AAA573.CD3.location-d/AAA573.CD3.location-d.run1	255	0.7	0.06	0.7	0.06	-9.75259673136	-12.8659356855	2.11473894333	0.738554824219
72262.0	3521051.0	27284.0	41621.0	3521051.0	4000000.0	535.0	19.0	1.11	1.49	1.12	0.05	7.07	0.4	0.74	0.08	10.2	0.37	2.27	1.53	0.67	AAA573.CD3.location-d.X16.Y6.tile.tissue.png	20	1	2000	20	cf888cb25563aadd3a9dd8e0058cba59	0	0	0	0	0	0	0	0	0	0	0	0	0	/home/dhl_ec/bnelissen/Slides/CD3_manuscript/CD3_slides/AAA573.CD3.location-d/AAA573.CD3.location-d.run1	255	0.7	0.06	0.7	0.06	-10.0251804878	-12.0300025102	2.17783341918	0.454126514648
13821.0	3725435.0	6627.0	29906.0	3725435.0	4000000.0	126.0	10.0	1.23	2.26	1.81	0.0700000000001	8.37	0.38	0.73	0.0699999999999	9.23	0.35	2.17	1.48	0.42	AAA573.CD3.location-d.X16.Y7.tile.tissue.png	21	1	2000	21	1956f33f9c51d7f12329965f089820bc	0	0	0	0	0	0	0	0	0	0	0	0	0	/home/dhl_ec/bnelissen/Slides/CD3_manuscript/CD3_slides/AAA573.CD3.location-d/AAA573.CD3.location-d.run1	255	0.7	0.06	0.7	0.06	-9.41832282574	-11.5051407132	2.10166859047	0.395444812012
283.0	1590937.0	78.0	87428.0	1590937.0	4000000.0	1.0	124.0	1.61	2.94	1.21	0.05	8.26	0.42	0.73	0.16	7.89	0.27	2.35	1.48	0.43	AAA573.CD3.location-d.X16.Y8.tile.tissue.png	22	1	2000	22	f6af56f13cde6c7c681779743ef1ac70	0	0	0	0	0	0	0	0	0	0	0	0	0	/home/dhl_ec/bnelissen/Slides/CD3_manuscript/CD3_slides/AAA573.CD3.location-d/AAA573.CD3.location-d.run1	255	0.7	0.06	0.7	0.06	-9.47446673415	-11.4585635104	1.63778774593	0.08742209375
0.0	882149.0	0.0	36825.0	882149.0	4000000.0	0.0	49.0	3.45	1.84	1.16	0.05	6.74	0.38	0.71	0.17	6.13	0.16	2.16	1.48	0.61	AAA573.CD3.location-d.X16.Y9.tile.tissue.png	23	1	2000	23	1d99af6ea74bb817917e64a09e5f19a5	0	0	0	0	0	0	0	0	0	0	0	0	0	/home/dhl_ec/bnelissen/Slides/CD3_manuscript/CD3_slides/AAA573.CD3.location-d/AAA573.CD3.location-d.run1	255	0.7	0.06	0.7	0.06	0.0	-11.3182044488	1.31478639096	0.961480523438
1610.0	214580.0	635.0	5209.0	214580.0	4000000.0	13.0	1.0	2.92	1.68	1.76	0.0799999999999	6.78	0.36	0.88	0.21	6.45	0.28	2.04	1.48	0.53	AAA573.CD3.location-d.X17.Y1.tile.tissue.png	24	1	2000	24	5cf5870f4e3fc85a720310bc40e6e4a5	0	0	0	0	0	0	0	0	0	0	0	0	0	/home/dhl_ec/bnelissen/Slides/CD3_manuscript/CD3_slides/AAA573.CD3.location-d/AAA573.CD3.location-d.run1	255	0.7	0.06	0.7	0.06	-9.93977111334	-12.050769778	3.69474631154	2.2889484707
31383.0	2359057.0	12085.0	71839.0	2359057.0	4000000.0	253.0	37.0	2.65	1.91	1.77	0.0700000000001	10.34	0.61	1.19	0.18	11.59	0.34	2.3	1.48	0.48	AAA573.CD3.location-d.X17.Y2.tile.tissue.png	25	1	2000	25	bf96579ed76c992375a14867c7844293	0	0	0	0	0	0	0	0	0	0	0	0	0	/home/dhl_ec/bnelissen/Slides/CD3_manuscript/CD3_slides/AAA573.CD3.location-d/AAA573.CD3.location-d.run1	255	0.7	0.06	0.7	0.06	-10.0520253171	-11.8845215419	3.48623495317	0.518123984375
7431.0	815629.0	3346.0	19679.0	815629.0	4000000.0	79.0	14.0	0.86	1.24	1.13	0.04	6.8	0.58	0.88	0.18	6.85	0.24	2.08	1.48	0.52	AAA573.CD3.location-d.X17.Y3.tile.tissue.png	26	1	2000	26	a6a1b3c6f0bc517992a3a9308e2708d7	0	0	0	0	0	0	0	0	0	0	0	0	0	/home/dhl_ec/bnelissen/Slides/CD3_manuscript/CD3_slides/AAA573.CD3.location-d/AAA573.CD3.location-d.run1	255	0.7	0.06	0.7	0.06	-9.59688886568	-11.9502768608	2.11945318915	0.32541271875
273713.0	3656440.0	101123.0	25496.0	3656440.0	4000000.0	1847.0	13.0	2.37	2.92	1.77	0.08	10.76	0.57	1.19	0.1	16.36	0.6	3.36	2.3	0.65	AAA573.CD3.location-d.X17.Y4.tile.tissue.png	27	1	2000	27	d1cb635fb8181d567eccd9f6f88ebd79	0	0	0	0	0	0	0	0	0	0	0	0	0	/home/dhl_ec/bnelissen/Slides/CD3_manuscript/CD3_slides/AAA573.CD3.location-d/AAA573.CD3.location-d.run1	255	0.7	0.0607356835915	0.7	0.0607356835915	-9.62473352594	-12.876695841	2.66047310052	0.637170765625
117791.0	3307738.0	45453.0	45828.0	3307738.0	4000000.0	890.0	23.0	3.02	3.41	1.77	0.0699999999999	10.09	0.59	1.18	0.12	14.02	0.55	3.41	2.3	0.66	AAA573.CD3.location-d.X17.Y5.tile.tissue.png	28	1	2000	28	c73d754506c01dfdd229fec6fdc33ad6	0	0	0	0	0	0	0	0	0	0	0	0	0	/home/dhl_ec/bnelissen/Slides/CD3_manuscript/CD3_slides/AAA573.CD3.location-d/AAA573.CD3.location-d.run1	255	0.7	0.06	0.7	0.06	-9.64911121618	-12.6973211295	2.10048830359	0.542569601563
11086.0	3188384.0	5170.0	57092.0	3188384.0	4000000.0	111.0	25.0	2.2	1.78	1.76	0.0699999999999	10.1	0.59	1.2	0.13	12.29	0.51	3.44	2.29	0.66	AAA573.CD3.location-d.X17.Y6.tile.tissue.png	29	1	2000	29	13c022c0d1e93ec0e886be1b05ac71fd	0	0	0	0	0	0	0	0	0	0	0	0	0	/home/dhl_ec/bnelissen/Slides/CD3_manuscript/CD3_slides/AAA573.CD3.location-d/AAA573.CD3.location-d.run1	255	0.7	0.06	0.7	0.06	-9.70384978016	-12.1487509249	2.13212579114	0.211304095703
29594.0	3740455.0	11710.0	25547.0	3740455.0	4000000.0	223.0	13.0	1.4	2.84	1.77	0.0700000000001	10.04	0.59	1.18	0.1	13.49	0.55	3.33	2.3	0.66	AAA573.CD3.location-d.X17.Y7.tile.tissue.png	30	1	2000	30	8826d1fee89c07961a2fe639bea9bce1	0	0	0	0	0	0	0	0	0	0	0	0	0	/home/dhl_ec/bnelissen/Slides/CD3_manuscript/CD3_slides/AAA573.CD3.location-d/AAA573.CD3.location-d.run1	255	0.7	0.06	0.7	0.06	-9.91584898326	-11.9287939119	2.43982594206	0.367147649902
1012.0	2135646.0	341.0	72918.0	2135646.0	4000000.0	7.0	70.0	1.3	2.01	1.2	0.0500000000001	10.09	0.62	1.21	0.2	10.8	0.3	2.38	1.54	0.55	AAA573.CD3.location-d.X17.Y8.tile.tissue.png	31	1	2000	31	a5a7cb7be718929fc97f4ede6a0a1aa3	0	0	0	0	0	0	0	0	0	0	0	0	0	/home/dhl_ec/bnelissen/Slides/CD3_manuscript/CD3_slides/AAA573.CD3.location-d/AAA573.CD3.location-d.run1	255	0.7	0.06	0.7	0.06	-9.39663136356	-11.5600225225	1.87518828789	0.158899830078
0.0	536259.0	0.0	32424.0	536259.0	4000000.0	0.0	46.0	1.07	1.64	1.25	0.0599999999999	7.03	0.41	0.74	0.2	6.05	0.25	3.36	2.34	0.7	AAA573.CD3.location-d.X17.Y9.tile.tissue.png	32	1	2000	32	a382e24e1d206dec15420485ff2e81d1	0	0	0	0	0	0	0	0	0	0	0	0	0	/home/dhl_ec/bnelissen/Slides/CD3_manuscript/CD3_slides/AAA573.CD3.location-d/AAA573.CD3.location-d.run1	255	0.7	0.06	0.7	0.06	0.0	-11.0941840814	1.28988056611	1.61743553809
0.0	0.0	0.0	0.0	0.0	4000000.0	0.0	0.0	1.43	2.41	1.2	0.0599999999999	5.61	0.3	0.89	0.22	4.48	0.12	3.07	2.3	1.03	AAA573.CD3.location-d.X18.Y0.tile.tissue.png	33	1	2000	33	3d40e700f272ede2755e571857d9dd7b	0	0	0	0	0	0	0	0	0	0	0	0	0	/home/dhl_ec/bnelissen/Slides/CD3_manuscript/CD3_slides/AAA573.CD3.location-d/AAA573.CD3.location-d.run1	255	1.0	0.06	1.0	0.06	0.0	0.0	0.0	4.2110485
1558.0	533800.0	764.0	14031.0	533800.0	4000000.0	18.0	11.0	2.49	2.06	1.77	0.0799999999999	10.01	0.56	1.26	0.29	9.52	0.35	3.27	2.32	0.9	AAA573.CD3.location-d.X18.Y1.tile.tissue.png	34	1	2000	34	4bba2376a02abd634afa22cb50fc881b	0	0	0	0	0	0	0	0	0	0	0	0	0	/home/dhl_ec/bnelissen/Slides/CD3_manuscript/CD3_slides/AAA573.CD3.location-d/AAA573.CD3.location-d.run1	255	0.7	0.06	0.7	0.06	-9.66060922227	-11.8385645532	3.57913752932	1.53243630664
15098.0	2285826.0	6340.0	88505.0	2285826.0	4000000.0	135.0	46.0	3.66	2.68	1.23	0.0700000000001	10.75	0.63	1.19	0.19	11.74	0.45	3.56	2.3	0.68	AAA573.CD3.location-d.X18.Y2.tile.tissue.png	35	1	2000	35	d8e8eff8ab5c5e69a4cb2639d6a468e1	0	0	0	0	0	0	0	0	0	0	0	0	0	/home/dhl_ec/bnelissen/Slides/CD3_manuscript/CD3_slides/AAA573.CD3.location-d/AAA573.CD3.location-d.run1	255	0.7	0.06	0.7	0.06	-9.97024215324	-11.9959355776	3.49412720086	0.408654640625
13749.0	744161.0	5470.0	31220.0	744161.0	4000000.0	121.0	34.0	1.96	2.7	1.77	0.0699999999999	9.28	0.59	1.19	0.28	10.13	0.36	3.4	2.32	0.63	AAA573.CD3.location-d.X18.Y3.tile.tissue.png	36	1	2000	36	2ef3966b616b62aaed96aa6d00c51f08	0	0	0	0	0	0	0	0	0	0	0	0	0	/home/dhl_ec/bnelissen/Slides/CD3_manuscript/CD3_slides/AAA573.CD3.location-d/AAA573.CD3.location-d.run1	255	0.7	0.06	0.7	0.06	-9.9536561484	-12.5122531609	2.773307082	0.335977609375
279667.0	3234726.0	107731.0	36081.0	3234726.0	4000000.0	2016.0	32.0	3.56	2.71	1.23	0.05	7.19	0.58	1.2	0.13	15.98	0.59	3.41	2.3	0.68	AAA573.CD3.location-d.X18.Y4.tile.tissue.png	37	1	2000	37	175d0ba2a6bc46ca1f4394886f082a54	0	0	0	0	0	0	0	0	0	0	0	0	0	/home/dhl_ec/bnelissen/Slides/CD3_manuscript/CD3_slides/AAA573.CD3.location-d/AAA573.CD3.location-d.run1	255	0.7	0.0778157204031	0.7	0.0778157204031	-9.30891015668	-12.8063484057	2.0653843769	0.486576734375
145238.0	3116986.0	52995.0	45221.0	3116986.0	4000000.0	1008.0	19.0	3.21	2.82	1.75	0.0699999999999	8.21	0.39	0.74	0.1	10.21	0.36	2.27	1.52	0.46	AAA573.CD3.location-d.X18.Y5.tile.tissue.png	38	1	2000	38	87a321689060ccf3ea951115f618b03f	0	0	0	0	0	0	0	0	0	0	0	0	0	/home/dhl_ec/bnelissen/Slides/CD3_manuscript/CD3_slides/AAA573.CD3.location-d/AAA573.CD3.location-d.run1	255	0.7	0.06	0.7	0.06	-9.77895532088	-13.10920343	2.19293416056	0.6778575
40000.0	3175346.0	13671.0	45852.0	3175346.0	4000000.0	252.0	47.0	2.91	1.17	1.13	0.05	7.21	0.39	0.74	0.0900000000001	9.12	0.34	2.28	1.53	0.44	AAA573.CD3.location-d.X18.Y6.tile.tissue.png	39	1	2000	39	8bfb8e087ee745252d5ab015e88471bb	0	0	0	0	0	0	0	0	0	0	0	0	0	/home/dhl_ec/bnelissen/Slides/CD3_manuscript/CD3_slides/AAA573.CD3.location-d/AAA573.CD3.location-d.run1	255	0.7	0.06	0.7	0.06	-9.86511870849	-12.0584371876	2.298323206	0.35404096875
1096.0	3841666.0	647.0	18201.0	3841666.0	4000000.0	16.0	4.0	2.41	1.52	1.15	0.0699999999999	8.53	0.38	0.73	0.0700000000002	9.31	0.36	2.21	1.53	0.44	AAA573.CD3.location-d.X18.Y7.tile.tissue.png	40	1	2000	40	8c3dca9a8c13aa53eb6f786b2b21e1ec	0	0	0	0	0	0	0	0	0	0	0	0	0	/home/dhl_ec/bnelissen/Slides/CD3_manuscript/CD3_slides/AAA573.CD3.location-d/AAA573.CD3.location-d.run1	255	0.7	0.06	0.7	0.06	-9.4634820728	-12.0110336946	2.49272536165	0.215947057617
765.0	1568318.0	438.0	67248.0	1568318.0	4000000.0	10.0	98.0	2.57	1.89	1.14	0.04	7.0	0.61	1.24	0.23	10.82	0.41	3.58	2.3	0.65	AAA573.CD3.location-d.X18.Y8.tile.tissue.png	41	1	2000	41	53a000bb750b101c6a5ffb21aab735d7	0	0	0	0	0	0	0	0	0	0	0	0	0	/home/dhl_ec/bnelissen/Slides/CD3_manuscript/CD3_slides/AAA573.CD3.location-d/AAA573.CD3.location-d.run1	255	0.7	0.06	0.7	0.06	-9.34702613804	-12.357756593	2.19640700475	0.132598367188
0.0	201596.0	0.0	17393.0	201596.0	4000000.0	0.0	38.0	2.33	2.31	1.78	0.0799999999999	9.73	0.58	1.22	0.31	6.8	0.15	2.2	1.52	0.42	AAA573.CD3.location-d.X18.Y9.tile.tissue.png	42	1	2000	42	482305c25d3c2f553bd6f4832dea2373	0	0	0	0	0	0	0	0	0	0	0	0	0	/home/dhl_ec/bnelissen/Slides/CD3_manuscript/CD3_slides/AAA573.CD3.location-d/AAA573.CD3.location-d.run1	255	0.7	0.06	0.7	0.06	-8.99489018162	-11.2014573765	2.00934647093	2.9540391543
473.0	289112.0	221.0	5090.0	289112.0	4000000.0	5.0	2.0	1.02	1.69	1.15	0.05	7.08	0.39	0.77	0.21	6.7	0.32	3.2	2.3	0.56	AAA573.CD3.location-d.X19.Y0.tile.tissue.png	43	1	2000	43	47df5918e15e46822b005c6b1ff705ee	0	0	0	0	0	0	0	0	0	0	0	0	0	/home/dhl_ec/bnelissen/Slides/CD3_manuscript/CD3_slides/AAA573.CD3.location-d/AAA573.CD3.location-d.run1	255	0.7	0.06	0.7	0.06	-9.55649203377	-11.8345755626	3.07546910878	2.12229553418
2611.0	1110088.0	1256.0	58946.0	1110088.0	4000000.0	26.0	61.0	1.22	1.73	1.13	0.0400000000002	7.03	0.6	1.2	0.25	10.29	0.39	3.9	2.58	0.7	AAA573.CD3.location-d.X19.Y1.tile.tissue.png	44	1	2000	44	779fecbad978ea27e637ac9f6d0c862d	0	0	0	0	0	0	0	0	0	0	0	0	0	/home/dhl_ec/bnelissen/Slides/CD3_manuscript/CD3_slides/AAA573.CD3.location-d/AAA573.CD3.location-d.run1	255	0.7	0.06	0.7	0.06	-9.88190584541	-11.8303287383	3.60207802729	0.460495171875
3993.0	2024276.0	1794.0	46736.0	2024276.0	4000000.0	42.0	21.0	1.2	1.68	1.78	0.0699999999999	9.68	0.4	0.74	0.15	8.03	0.29	2.31	1.51	0.43	AAA573.CD3.location-d.X19.Y2.tile.tissue.png	45	1	2000	45	bdc751dcd313d3f8bfcf20ecb322c92c	0	0	0	0	0	0	0	0	0	0	0	0	0	/home/dhl_ec/bnelissen/Slides/CD3_manuscript/CD3_slides/AAA573.CD3.location-d/AAA573.CD3.location-d.run1	255	0.7	0.06	0.7	0.06	-9.9059736963	-11.9499668306	3.48186109178	0.56774571875
48222.0	2371756.0	20384.0	58290.0	2371756.0	4000000.0	432.0	31.0	2.64	1.87	1.14	0.05	7.08	0.38	0.72	0.13	8.25	0.31	2.25	2.53	0.57	AAA573.CD3.location-d.X19.Y3.tile.tissue.png	46	1	2000	46	c658c60c13fa77191f5ff3a1ecd81fdb	0	0	0	0	0	0	0	0	0	0	0	0	0	/home/dhl_ec/bnelissen/Slides/CD3_manuscript/CD3_slides/AAA573.CD3.location-d/AAA573.CD3.location-d.run1	255	0.7	0.06	0.7	0.06	-9.92123228575	-12.9705051404	3.17720802255	0.49939040625
134223.0	2659220.0	53240.0	61420.0	2659220.0	4000000.0	1035.0	51.0	2.95	2.8	1.77	0.0699999999999	10.59	0.53	1.04	0.16	13.39	0.54	3.55	2.33	0.67	AAA573.CD3.location-d.X19.Y4.tile.tissue.png	47	1	2000	47	6a46b7a509b44fc166c358316798729d	0	0	0	0	0	0	0	0	0	0	0	0	0	/home/dhl_ec/bnelissen/Slides/CD3_manuscript/CD3_slides/AAA573.CD3.location-d/AAA573.CD3.location-d.run1	255	0.7	0.06	0.7	0.06	-9.75913878372	-12.7918688602	2.90014683274	0.620878164062
117830.0	3679241.0	44781.0	24354.0	3679241.0	4000000.0	879.0	5.0	3.16	2.23	1.77	0.0700000000002	9.59	0.56	1.17	0.0999999999999	14.76	0.59	3.4	2.38	0.69	AAA573.CD3.location-d.X19.Y5.tile.tissue.png	48	1	2000	48	066fdc5b11d1a26e7b7870108fa213e9	0	0	0	0	0	0	0	0	0	0	0	0	0	/home/dhl_ec/bnelissen/Slides/CD3_manuscript/CD3_slides/AAA573.CD3.location-d/AAA573.CD3.location-d.run1	255	0.7	0.06	0.7	0.06	-9.87080960655	-12.9105847448	2.23593732921	0.589120136719
12494.0	3698710.0	5897.0	33055.0	3698710.0	4000000.0	125.0	13.0	1.23	2.18	1.29	0.05	8.82	0.58	1.19	0.1	13.42	0.54	3.41	2.38	0.69	AAA573.CD3.location-d.X19.Y6.tile.tissue.png	49	1	2000	49	a68878de9d97e7de78e8b8325bea1bfe	0	0	0	0	0	0	0	0	0	0	0	0	0	/home/dhl_ec/bnelissen/Slides/CD3_manuscript/CD3_slides/AAA573.CD3.location-d/AAA573.CD3.location-d.run1	255	0.7	0.06	0.7	0.06	-9.59440277698	-12.113339501	2.08256943433	0.347650083984
28676.0	3714822.0	11000.0	24326.0	3714822.0	4000000.0	197.0	8.0	1.35	3.3	1.39	0.0899999999999	9.85	0.58	1.18	0.0999999999999	10.82	0.41	2.43	1.54	0.45	AAA573.CD3.location-d.X19.Y7.tile.tissue.png	50	1	2000	50	5c505a9d61bf01a0583e925560c20495	0	0	0	0	0	0	0	0	0	0	0	0	0	/home/dhl_ec/bnelissen/Slides/CD3_manuscript/CD3_slides/AAA573.CD3.location-d/AAA573.CD3.location-d.run1	255	0.7	0.06	0.7	0.06	-9.89850479187	-11.7984999507	2.19129842846	0.316178549316
691.0	1820133.0	359.0	51276.0	1820133.0	4000000.0	8.0	71.0	2.72	2.25	1.15	0.05	6.81	0.4	0.73	0.15	7.87	0.28	2.33	1.51	0.45	AAA573.CD3.location-d.X19.Y8.tile.tissue.png	51	1	2000	51	adf8a88dd41e0f46286dba8cc942c427	0	0	0	0	0	0	0	0	0	0	0	0	0	/home/dhl_ec/bnelissen/Slides/CD3_manuscript/CD3_slides/AAA573.CD3.location-d/AAA573.CD3.location-d.run1	255	0.7	0.06	0.7	0.06	-9.4771853435	-11.4016586933	1.98806049065	0.131281226562
90.0	138981.0	40.0	11639.0	138981.0	4000000.0	1.0	18.0	2.02	2.61	1.12	0.0599999999999	6.57	0.38	0.78	0.21	6.6	0.21	2.15	1.53	0.89	AAA573.CD3.location-d.X19.Y9.tile.tissue.png	52	1	2000	52	685659dcf323164d8dab305ae6120442	0	0	0	0	0	0	0	0	0	0	0	0	0	/home/dhl_ec/bnelissen/Slides/CD3_manuscript/CD3_slides/AAA573.CD3.location-d/AAA573.CD3.location-d.run1	255	0.7	0.06	0.7	0.06	-9.12180024521	-11.7428686102	2.71288015903	4.50396818604
2454.0	761792.0	1113.0	17911.0	761792.0	4000000.0	25.0	14.0	2.2	1.69	1.21	0.0600000000002	6.87	0.39	0.74	0.18	8.3	0.36	3.24	1.54	0.55	AAA573.CD3.location-d.X20.Y0.tile.tissue.png	53	1	2000	53	7fc87e49f14b5f92d58dc9f86e954534	0	0	0	0	0	0	0	0	0	0	0	0	0	/home/dhl_ec/bnelissen/Slides/CD3_manuscript/CD3_slides/AAA573.CD3.location-d/AAA573.CD3.location-d.run1	255	0.7	0.06	0.7	0.06	-9.96721274395	-11.5342692423	3.52614733681	0.725754570313
3393.0	2004517.0	1483.0	48415.0	2004517.0	4000000.0	31.0	49.0	1.18	2.4	1.16	0.05	7.13	0.39	0.74	0.14	8.03	0.29	2.32	1.53	1.38	AAA573.CD3.location-d.X20.Y1.tile.tissue.png	54	1	2000	54	e5ff0634153263635e1b778ae6035c33	0	0	0	0	0	0	0	0	0	0	0	0	0	/home/dhl_ec/bnelissen/Slides/CD3_manuscript/CD3_slides/AAA573.CD3.location-d/AAA573.CD3.location-d.run1	255	0.7	0.06	0.7	0.06	-9.60892471465	-11.5373167479	2.83420513045	0.384679085937
89.0	1984708.0	40.0	48060.0	1984708.0	4000000.0	1.0	35.0	3.03	2.2	1.12	0.0500000000002	9.86	0.59	1.17	0.19	11.35	0.28	3.24	2.33	0.62	AAA573.CD3.location-d.X20.Y2.tile.tissue.png	55	1	2000	55	e45a04908d51c5bd59069d9741107be0	0	0	0	0	0	0	0	0	0	0	0	0	0	/home/dhl_ec/bnelissen/Slides/CD3_manuscript/CD3_slides/AAA573.CD3.location-d/AAA573.CD3.location-d.run1	255	0.7	0.06	0.7	0.06	-9.24694404559	-12.2166712286	1.95796254452	0.413501960938
53541.0	3510320.0	21677.0	37650.0	3510320.0	4000000.0	481.0	12.0	3.25	2.92	1.8	0.0799999999999	9.7	0.46	1.1	0.11	13.76	0.57	3.53	2.44	0.69	AAA573.CD3.location-d.X20.Y3.tile.tissue.png	56	1	2000	56	fe40abd9786b03de34847ecdf765e35d	0	0	0	0	0	0	0	0	0	0	0	0	0	/home/dhl_ec/bnelissen/Slides/CD3_manuscript/CD3_slides/AAA573.CD3.location-d/AAA573.CD3.location-d.run1	255	0.7	0.06	0.7	0.06	-9.84861235457	-12.0937325728	2.68157990888	0.390264546875
68446.0	2039914.0	28235.0	75834.0	2039914.0	4000000.0	591.0	61.0	1.82	3.53	1.8	0.0699999999999	10.3	0.61	1.19	0.2	11.99	0.47	3.54	2.33	0.66	AAA573.CD3.location-d.X20.Y4.tile.tissue.png	57	1	2000	57	c21c4f6552b05246e2be4dba1cb9861a	0	0	0	0	0	0	0	0	0	0	0	0	0	/home/dhl_ec/bnelissen/Slides/CD3_manuscript/CD3_slides/AAA573.CD3.location-d/AAA573.CD3.location-d.run1	255	0.7	0.06	0.7	0.06	-9.94484517514	-12.6800520229	3.13135748368	0.47016340625
146855.0	2722159.0	51879.0	22150.0	2722159.0	4000000.0	942.0	6.0	1.35	1.72	1.76	0.0700000000002	10.59	0.57	1.19	0.16	14.47	0.52	3.36	2.3	0.64	AAA573.CD3.location-d.X20.Y5.tile.tissue.png	58	1	2000	58	96ba143db7ff619bf0a594afb8b4aeaf	0	0	0	0	0	0	0	0	0	0	0	0	0	/home/dhl_ec/bnelissen/Slides/CD3_manuscript/CD3_slides/AAA573.CD3.location-d/AAA573.CD3.location-d.run1	255	0.7	0.06	0.7	0.06	-9.89096663745	-13.251498296	2.40905136771	0.757112226562
7424.0	3740161.0	3835.0	31148.0	3740161.0	4000000.0	89.0	7.0	1.36	1.72	1.75	0.0699999999999	10.01	0.58	1.18	0.0999999999999	13.24	0.55	3.4	2.32	0.67	AAA573.CD3.location-d.X20.Y6.tile.tissue.png	59	1	2000	59	feed6b003451f8b99ef50cf6cf5089e1	0	0	0	0	0	0	0	0	0	0	0	0	0	/home/dhl_ec/bnelissen/Slides/CD3_manuscript/CD3_slides/AAA573.CD3.location-d/AAA573.CD3.location-d.run1	255	0.7	0.06	0.7	0.06	-9.50984855182	-11.9586522127	1.93250420895	0.27979174707
1639.0	3792194.0	923.0	22089.0	3792194.0	4000000.0	22.0	7.0	1.32	1.69	1.76	0.0699999999999	9.85	0.57	1.18	0.0900000000001	13.19	0.55	3.44	2.3	0.69	AAA573.CD3.location-d.X20.Y7.tile.tissue.png	60	1	2000	60	6e62286f8b91fbf16c9a0e8f69bd853c	0	0	0	0	0	0	0	0	0	0	0	0	0	/home/dhl_ec/bnelissen/Slides/CD3_manuscript/CD3_slides/AAA573.CD3.location-d/AAA573.CD3.location-d.run1	255	0.7	0.06	0.7	0.06	-9.36389779887	-12.2826879254	1.97814662736	0.261116405518
52.0	1440505.0	30.0	46063.0	1440505.0	4000000.0	1.0	57.0	1.3	1.89	1.77	0.0699999999999	12.37	0.59	1.18	0.23	10.65	0.4	3.45	1.79	0.44	AAA573.CD3.location-d.X20.Y8.tile.tissue.png	61	1	2000	61	06fc42f76b3223e2c0a7f1f5db7d6c55	0	0	0	0	0	0	0	0	0	0	0	0	0	/home/dhl_ec/bnelissen/Slides/CD3_manuscript/CD3_slides/AAA573.CD3.location-d/AAA573.CD3.location-d.run1	255	0.7	0.06	0.7	0.06	-9.07708132429	-11.5615145906	1.61435735259	0.095513640625
0.0	311958.0	0.0	18167.0	311958.0	4000000.0	0.0	31.0	0.97	1.15	1.17	0.0599999999999	6.75	0.61	1.38	0.3	8.86	0.26	3.7	2.57	0.65	AAA573.CD3.location-d.X20.Y9.tile.tissue.png	62	1	2000	62	b3e24debc114f3c202edaed147b3a635	0	0	0	0	0	0	0	0	0	0	0	0	0	/home/dhl_ec/bnelissen/Slides/CD3_manuscript/CD3_slides/AAA573.CD3.location-d/AAA573.CD3.location-d.run1	255	0.7	0.06	0.7	0.06	0.0	-11.249367363	1.73944228871	3.31807344116
9201.0	682992.0	4103.0	24059.0	682992.0	4000000.0	99.0	34.0	1.17	1.56	1.6	0.0599999999999	6.99	0.37	0.73	0.18	6.91	0.23	2.12	1.52	0.4	AAA573.CD3.location-d.X21.Y0.tile.tissue.png	63	1	2000	63	e9df77624c4c3ace03b94d55509ec2fa	0	0	0	0	0	0	0	0	0	0	0	0	0	/home/dhl_ec/bnelissen/Slides/CD3_manuscript/CD3_slides/AAA573.CD3.location-d/AAA573.CD3.location-d.run1	255	0.7	0.06	0.7	0.06	-9.99109643341	-11.8474489227	4.40107730721	0.511476867187
1880.0	3020462.0	881.0	34087.0	3020462.0	4000000.0	24.0	25.0	0.92	1.14	1.16	0.0500000000002	8.69	0.4	0.73	0.11	8.9	0.33	2.26	1.58	0.42	AAA573.CD3.location-d.X21.Y1.tile.tissue.png	64	1	2000	64	fd3a30a9b5cfdf60e7d2d3096fd94f8f	0	0	0	0	0	0	0	0	0	0	0	0	0	/home/dhl_ec/bnelissen/Slides/CD3_manuscript/CD3_slides/AAA573.CD3.location-d/AAA573.CD3.location-d.run1	255	0.7	0.06	0.7	0.06	-9.61361614351	-11.906907687	2.99424592029	0.311608390625
0.0	0.0	0.0	0.0	0.0	2268000.0	0.0	0.0	0.48	0.6	0.65	0.02	3.21	0.17	0.5	0.12	2.63	0.0699999999999	1.16	0.88	0.21	AAA573.CD3.location-d.X21.Y10.tile.tissue.png	65	1	2000	65	719ce28f5b2581e4219cfddbfce65d6f	0	0	0	0	0	0	0	0	0	0	0	0	0	/home/dhl_ec/bnelissen/Slides/CD3_manuscript/CD3_slides/AAA573.CD3.location-d/AAA573.CD3.location-d.run1	255	1.0	0.06	1.0	0.06	0.0	0.0	0.0	7.36403791887
3729.0	2786435.0	1799.0	33008.0	2786435.0	4000000.0	47.0	20.0	1.9	2.4	1.19	0.0699999999999	8.26	0.38	1.27	0.15	12.23	0.49	3.46	2.39	0.65	AAA573.CD3.location-d.X21.Y2.tile.tissue.png	66	1	2000	66	fccfbe19dc1601ca1069f1c3835c318c	0	0	0	0	0	0	0	0	0	0	0	0	0	/home/dhl_ec/bnelissen/Slides/CD3_manuscript/CD3_slides/AAA573.CD3.location-d/AAA573.CD3.location-d.run1	255	0.7	0.06	0.7	0.06	-9.50517911205	-12.6515757652	2.92579442305	0.317791875
112279.0	2716514.0	43091.0	53018.0	2716514.0	4000000.0	887.0	36.0	1.23	1.48	1.66	0.0700000000002	7.31	0.4	0.75	0.11	9.73	0.34	2.31	1.52	0.45	AAA573.CD3.location-d.X21.Y3.tile.tissue.png	67	1	2000	67	6bb49301d0e22d15c7c970b6fdb01f04	0	0	0	0	0	0	0	0	0	0	0	0	0	/home/dhl_ec/bnelissen/Slides/CD3_manuscript/CD3_slides/AAA573.CD3.location-d/AAA573.CD3.location-d.run1	255	0.7	0.06	0.7	0.06	-9.91487257061	-12.7059960145	3.311742652	0.61010446875
37752.0	1057631.0	15243.0	37446.0	1057631.0	4000000.0	313.0	48.0	0.91	1.29	1.77	0.0700000000002	9.99	0.38	1.22	0.26	10.78	0.39	3.54	1.48	0.4	AAA573.CD3.location-d.X21.Y4.tile.tissue.png	68	1	2000	68	3207ed32ca15633afff5fb327b85008c	0	0	0	0	0	0	0	0	0	0	0	0	0	/home/dhl_ec/bnelissen/Slides/CD3_manuscript/CD3_slides/AAA573.CD3.location-d/AAA573.CD3.location-d.run1	255	0.7	0.06	0.7	0.06	-9.99557165014	-12.9483039516	3.35430457534	0.411393296875
71727.0	1781658.0	25752.0	17732.0	1781658.0	4000000.0	467.0	4.0	0.96	1.3	1.12	0.0500000000002	6.63	0.37	1.28	0.21	12.09	0.44	2.27	1.53	0.41	AAA573.CD3.location-d.X21.Y5.tile.tissue.png	69	1	2000	69	1962a9817e1f14801194bc7e91b808a1	0	0	0	0	0	0	0	0	0	0	0	0	0	/home/dhl_ec/bnelissen/Slides/CD3_manuscript/CD3_slides/AAA573.CD3.location-d/AAA573.CD3.location-d.run1	255	0.7	0.06	0.7	0.06	-10.021464741	-13.0060865874	2.81556620006	0.551608203125
11983.0	3921458.0	5727.0	13624.0	3921458.0	4000000.0	128.0	5.0	0.94	1.15	1.12	0.0499999999997	6.84	0.38	0.74	0.0699999999997	9.7	0.37	2.2	1.53	0.62	AAA573.CD3.location-d.X21.Y6.tile.tissue.png	70	1	2000	70	cb25783200fe71c6b365dac9c149ba4d	0	0	0	0	0	0	0	0	0	0	0	0	0	/home/dhl_ec/bnelissen/Slides/CD3_manuscript/CD3_slides/AAA573.CD3.location-d/AAA573.CD3.location-d.run1	255	0.7	0.06	0.7	0.06	-9.76548609078	-12.2250987847	2.40433165592	0.321413615479
67126.0	3848441.0	25756.0	20807.0	3848441.0	4000000.0	462.0	4.0	2.53	2.01	1.16	0.0499999999997	7.27	0.57	1.19	0.0899999999997	14.42	0.56	3.5	2.41	0.67	AAA573.CD3.location-d.X21.Y7.tile.tissue.png	71	1	2000	71	3d0e880cf30249895d409f28f7d8b4e7	0	0	0	0	0	0	0	0	0	0	0	0	0	/home/dhl_ec/bnelissen/Slides/CD3_manuscript/CD3_slides/AAA573.CD3.location-d/AAA573.CD3.location-d.run1	255	0.7	0.06	0.7	0.06	-9.86331918598	-12.2415695979	2.5008360636	0.573404022949
0.0	918055.0	0.0	57683.0	918055.0	4000000.0	0.0	78.0	1.23	1.28	1.13	0.0500000000002	8.78	0.4	0.74	0.18	6.93	0.190000000001	2.3	1.54	0.43	AAA573.CD3.location-d.X21.Y8.tile.tissue.png	72	1	2000	72	2368687305ffe1f2c6593908620fb12a	0	0	0	0	0	0	0	0	0	0	0	0	0	/home/dhl_ec/bnelissen/Slides/CD3_manuscript/CD3_slides/AAA573.CD3.location-d/AAA573.CD3.location-d.run1	255	0.7	0.06	0.7	0.06	-9.0319849347	-12.4459748232	1.89904911931	0.0637860898438
184.0	724990.0	82.0	36907.0	724990.0	4000000.0	2.0	34.0	1.76	1.92	1.14	0.0499999999997	6.63	0.38	0.71	0.18	6.63	0.23	2.16	1.47	0.41	AAA573.CD3.location-d.X21.Y9.tile.tissue.png	73	1	2000	73	b13c66f6077fa788d2f6e2b883b7b43d	0	0	0	0	0	0	0	0	0	0	0	0	0	/home/dhl_ec/bnelissen/Slides/CD3_manuscript/CD3_slides/AAA573.CD3.location-d/AAA573.CD3.location-d.run1	255	0.7	0.06	0.7	0.06	-8.47351789834	-10.4806638904	1.55368800363	0.914022638672
4584.0	250141.0	1840.0	7257.0	250141.0	4000000.0	42.0	5.0	2.46	3.15	1.2	0.0599999999999	6.63	0.38	0.78	0.21	6.82	0.22	2.15	1.52	0.380000000001	AAA573.CD3.location-d.X22.Y0.tile.tissue.png	74	1	2000	74	4af45daf95f0c6ce2241040aa973e60b	0	0	0	0	0	0	0	0	0	0	0	0	0	/home/dhl_ec/bnelissen/Slides/CD3_manuscript/CD3_slides/AAA573.CD3.location-d/AAA573.CD3.location-d.run1	255	0.7	0.06	0.7	0.06	-9.83865130269	-12.3277277737	3.85232572786	1.92546350781
44335.0	1210792.0	17791.0	58299.0	1210792.0	4000000.0	381.0	56.0	3.21	2.72	1.2	0.0499999999997	7.38	0.41	0.94	0.17	7.82	0.4	3.61	2.4	0.66	AAA573.CD3.location-d.X22.Y1.tile.tissue.png	75	1	2000	75	958c4f9f5162a6dba11c09f49ed8c04b	0	0	0	0	0	0	0	0	0	0	0	0	0	/home/dhl_ec/bnelissen/Slides/CD3_manuscript/CD3_slides/AAA573.CD3.location-d/AAA573.CD3.location-d.run1	255	0.7	0.06	0.7	0.06	-9.98006908527	-12.0800001241	3.82052392394	0.51602153125
56026.0	2125279.0	23063.0	46268.0	2125279.0	4000000.0	504.0	36.0	1.3	1.7	1.87	0.0799999999999	9.69	0.38	1.34	0.21	9.52	0.49	3.54	1.49	0.43	AAA573.CD3.location-d.X22.Y2.tile.tissue.png	76	1	2000	76	394de14f4549936834de22b2dd60e65f	0	0	0	0	0	0	0	0	0	0	0	0	0	/home/dhl_ec/bnelissen/Slides/CD3_manuscript/CD3_slides/AAA573.CD3.location-d/AAA573.CD3.location-d.run1	255	0.7	0.06	0.7	0.06	-9.97241038673	-12.4852246729	3.70902376671	0.505263734375
92134.0	1978963.0	34756.0	52880.0	1978963.0	4000000.0	712.0	43.0	1.26	2.27	1.23	0.0500000000002	7.08	0.41	0.74	0.14	8.79	0.31	2.33	1.54	0.49	AAA573.CD3.location-d.X22.Y3.tile.tissue.png	77	1	2000	77	061c9443845c566910e46056b5e843d2	0	0	0	0	0	0	0	0	0	0	0	0	0	/home/dhl_ec/bnelissen/Slides/CD3_manuscript/CD3_slides/AAA573.CD3.location-d/AAA573.CD3.location-d.run1	255	0.7	0.06	0.7	0.06	-10.0566777131	-12.8120743111	3.51330569913	0.61171309375
3211.0	130549.0	1420.0	10114.0	130549.0	4000000.0	30.0	19.0	0.93	1.46	1.29	0.0500000000002	8.2	0.56	0.74	0.2	6.62	0.32	3.39	2.35	0.58	AAA573.CD3.location-d.X22.Y4.tile.tissue.png	78	1	2000	78	6b34250d88b7c0c1591b039b44b289e3	0	0	0	0	0	0	0	0	0	0	0	0	0	/home/dhl_ec/bnelissen/Slides/CD3_manuscript/CD3_slides/AAA573.CD3.location-d/AAA573.CD3.location-d.run1	255	0.7	0.06	0.7	0.06	-10.3072543678	-12.1424276834	4.01100863365	0.203844884766
128126.0	1980644.0	45473.0	10567.0	1980644.0	4000000.0	815.0	1.0	1.33	1.49	1.14	0.0499999999997	7.7	0.37	1.22	0.2	10.03	0.51	3.35	2.38	0.64	AAA573.CD3.location-d.X22.Y5.tile.tissue.png	79	1	2000	79	ca564049dfcf8c0c1fda6b1f0274ca51	0	0	0	0	0	0	0	0	0	0	0	0	0	/home/dhl_ec/bnelissen/Slides/CD3_manuscript/CD3_slides/AAA573.CD3.location-d/AAA573.CD3.location-d.run1	255	0.7	0.06	0.7	0.06	-9.55455969743	-12.3732842804	1.90281128703	0.486752835938
64179.0	3963709.0	25318.0	11317.0	3963709.0	4000000.0	494.0	2.0	1.65	2.84	1.77	0.0699999999997	8.93	0.39	0.75	0.0599999999999	10.28	0.39	2.2	1.53	0.44	AAA573.CD3.location-d.X22.Y6.tile.tissue.png	80	1	2000	80	d12ee118b4a6ab7b6703f4afa91e9923	0	0	0	0	0	0	0	0	0	0	0	0	0	/home/dhl_ec/bnelissen/Slides/CD3_manuscript/CD3_slides/AAA573.CD3.location-d/AAA573.CD3.location-d.run1	255	0.7	0.06	0.7	0.06	-9.86656872223	-12.2788451403	2.64008892433	0.526944352539
5904.0	3769687.0	3058.0	21718.0	3769687.0	4000000.0	70.0	10.0	1.22	2.83	1.2	0.0499999999997	6.83	0.39	0.74	0.0699999999997	9.16	0.5	2.55	1.48	0.62	AAA573.CD3.location-d.X22.Y7.tile.tissue.png	81	1	2000	81	5154cb60a530802a857bcfd368d71008	0	0	0	0	0	0	0	0	0	0	0	0	0	/home/dhl_ec/bnelissen/Slides/CD3_manuscript/CD3_slides/AAA573.CD3.location-d/AAA573.CD3.location-d.run1	255	0.7	0.06	0.7	0.06	-9.60994081634	-12.2914505826	2.56225601123	0.312846882812
161.0	908503.0	84.0	45658.0	908503.0	4000000.0	2.0	64.0	1.45	1.96	1.16	0.04	6.9	0.39	0.71	0.18	6.81	0.26	2.3	1.53	0.43	AAA573.CD3.location-d.X22.Y8.tile.tissue.png	82	1	2000	82	f8f453d48033e3e5a3d2346b21e06be4	0	0	0	0	0	0	0	0	0	0	0	0	0	/home/dhl_ec/bnelissen/Slides/CD3_manuscript/CD3_slides/AAA573.CD3.location-d/AAA573.CD3.location-d.run1	255	0.7	0.06	0.7	0.06	-9.4071525741	-12.215442177	2.12444506977	0.103604136719
256.0	71342.0	94.0	6712.0	71342.0	4000000.0	2.0	18.0	0.88	1.06	1.11	0.0599999999999	6.46	0.41	0.84	0.21	6.18	0.21	2.14	1.54	0.4	AAA573.CD3.location-d.X22.Y9.tile.tissue.png	83	1	2000	83	180bbbb4b1ca4efda4966f3e45ef025e	0	0	0	0	0	0	0	0	0	0	0	0	0	/home/dhl_ec/bnelissen/Slides/CD3_manuscript/CD3_slides/AAA573.CD3.location-d/AAA573.CD3.location-d.run1	255	0.7	0.06	0.7	0.06	-8.73161566907	-11.0398324262	1.95694769392	1.68179170996
1576.0	45060.0	678.0	3380.0	45060.0	4000000.0	18.0	5.0	0.81	1.16	1.09	0.0599999999999	6.53	0.41	0.98	0.22	7.15	0.21	2.12	1.53	0.39	AAA573.CD3.location-d.X23.Y1.tile.tissue.png	84	1	2000	84	8d4e6401d6a1f7d1df4052623704f971	0	0	0	0	0	0	0	0	0	0	0	0	0	/home/dhl_ec/bnelissen/Slides/CD3_manuscript/CD3_slides/AAA573.CD3.location-d/AAA573.CD3.location-d.run1	255	0.7	0.06	0.7	0.06	-9.72441397473	-12.5575866884	3.96584584013	2.65548908252
1956.0	130770.0	958.0	11490.0	130770.0	4000000.0	26.0	27.0	2.19	2.45	1.14	0.0599999999999	9.97	0.39	0.82	0.22	6.83	0.32	3.3	2.28	0.77	AAA573.CD3.location-d.X23.Y2.tile.tissue.png	85	1	2000	85	5ddd294902b7c60dcecf49f801f567b7	0	0	0	0	0	0	0	0	0	0	0	0	0	/home/dhl_ec/bnelissen/Slides/CD3_manuscript/CD3_slides/AAA573.CD3.location-d/AAA573.CD3.location-d.run1	255	0.7	0.06	0.7	0.06	-9.95724540124	-12.3440287669	4.32181338783	3.32580126758
1326.0	65532.0	600.0	2440.0	65532.0	4000000.0	13.0	3.0	1.36	2.69	1.78	0.0799999999999	9.83	0.57	1.32	0.32	9.16	0.31	3.14	2.29	1.07	AAA573.CD3.location-d.X23.Y3.tile.tissue.png	86	1	2000	86	14daaf4a10d9ecb824b4700257d8e886	0	0	0	0	0	0	0	0	0	0	0	0	0	/home/dhl_ec/bnelissen/Slides/CD3_manuscript/CD3_slides/AAA573.CD3.location-d/AAA573.CD3.location-d.run1	255	0.7	0.06	0.7	0.06	-9.53554973989	-12.542890967	3.10778650961	2.43130098535
526.0	6681.0	191.0	481.0	6681.0	4000000.0	3.0	1.0	1.9	3.21	1.77	0.0899999999997	9.67	0.56	1.23	0.31	9.07	0.3	3.08	2.31	1.01	AAA573.CD3.location-d.X23.Y4.tile.tissue.png	87	1	2000	87	43544036d3ebf18dce3efb996a692f7e	0	0	0	0	0	0	0	0	0	0	0	0	0	/home/dhl_ec/bnelissen/Slides/CD3_manuscript/CD3_slides/AAA573.CD3.location-d/AAA573.CD3.location-d.run1	255	0.7	0.06	0.7	0.06	-9.54104930944	-12.1061435946	2.62805410167	1.28013704797
94645.0	2999940.0	37695.0	23795.0	2999940.0	4000000.0	724.0	14.0	2.79	2.61	1.77	0.0699999999997	15.09	0.37	0.75	0.0999999999999	9.8	0.35	2.27	1.54	2.07	AAA573.CD3.location-d.X23.Y5.tile.tissue.png	88	1	2000	88	613c864c7fbe1a1935bc193df82b109e	0	0	0	0	0	0	0	0	0	0	0	0	0	/home/dhl_ec/bnelissen/Slides/CD3_manuscript/CD3_slides/AAA573.CD3.location-d/AAA573.CD3.location-d.run1	255	0.7	0.06	0.7	0.06	-9.78574973994	-12.7472713717	2.30436343395	0.722206796875
216042.0	3975883.0	78983.0	9977.0	3975883.0	4000000.0	1408.0	3.0	2.65	3.01	1.15	0.0500000000002	6.73	0.37	0.74	0.0699999999997	11.95	0.39	2.11	1.52	1.1	AAA573.CD3.location-d.X23.Y6.tile.tissue.png	89	1	2000	89	c71988d250eb01b738e4e0ecee4a202a	0	0	0	0	0	0	0	0	0	0	0	0	0	/home/dhl_ec/bnelissen/Slides/CD3_manuscript/CD3_slides/AAA573.CD3.location-d/AAA573.CD3.location-d.run1	255	0.7	0.06	0.7	0.06	-9.92360324436	-12.5957062912	1.92767991751	0.72684273645
4225.0	3241868.0	2090.0	41057.0	3241868.0	4000000.0	45.0	34.0	3.12	2.74	1.77	0.0699999999997	6.89	0.4	0.74	0.0899999999997	9.3	0.34	2.28	1.5	0.54	AAA573.CD3.location-d.X23.Y7.tile.tissue.png	90	1	2000	90	e5de403af21bc112a125259c708b3e53	0	0	0	0	0	0	0	0	0	0	0	0	0	/home/dhl_ec/bnelissen/Slides/CD3_manuscript/CD3_slides/AAA573.CD3.location-d/AAA573.CD3.location-d.run1	255	0.7	0.06	0.7	0.06	-9.45420225922	-11.6295573076	2.28819956647	0.248297117187
131.0	421254.0	90.0	22821.0	421254.0	4000000.0	2.0	35.0	2.37	2.49	1.09	0.0500000000002	6.84	0.63	1.34	0.33	7.39	0.26	2.29	1.53	0.64	AAA573.CD3.location-d.X23.Y8.tile.tissue.png	91	1	2000	91	5df0ea57b259bf47dbf51d4eeefcd314	0	0	0	0	0	0	0	0	0	0	0	0	0	/home/dhl_ec/bnelissen/Slides/CD3_manuscript/CD3_slides/AAA573.CD3.location-d/AAA573.CD3.location-d.run1	255	0.7	0.06	0.7	0.06	-9.21212966744	-12.0243163225	2.26833379106	0.0893945351562
51.0	118582.0	32.0	9385.0	118582.0	4000000.0	1.0	19.0	3.08	2.06	1.8	0.0800000000004	10.15	0.58	1.22	0.31	9.18	0.32	3.35	2.56	0.66	AAA573.CD3.location-d.X23.Y9.tile.tissue.png	92	1	2000	92	ac1a5d5dc7df2afdc6dacacf1c0a55e7	0	0	0	0	0	0	0	0	0	0	0	0	0	/home/dhl_ec/bnelissen/Slides/CD3_manuscript/CD3_slides/AAA573.CD3.location-d/AAA573.CD3.location-d.run1	255	0.7	0.06	0.7	0.06	-8.93177260859	-10.7506733459	1.87885413865	2.83677793506
0.0	1480.0	0.0	210.0	1480.0	4000000.0	0.0	1.0	2.34	2.04	1.93	0.0900000000001	10.33	0.55	1.45	0.36	9.52	0.24	3.48	2.39	0.58	AAA573.CD3.location-d.X24.Y3.tile.tissue.png	93	1	2000	93	82d826fa3adc752d0a31d5e6ab6dd85e	0	0	0	0	0	0	0	0	0	0	0	0	0	/home/dhl_ec/bnelissen/Slides/CD3_manuscript/CD3_slides/AAA573.CD3.location-d/AAA573.CD3.location-d.run1	255	0.7	0.06	0.7	0.06	-7.734415826	-11.9957472479	5.75289134176	4.25175908102
70337.0	1582276.0	26640.0	8805.0	1582276.0	4000000.0	499.0	1.0	1.92	2.7	1.19	0.0500000000002	6.65	0.38	0.74	0.15	8.87	0.44	3.65	2.4	0.51	AAA573.CD3.location-d.X24.Y4.tile.tissue.png	94	1	2000	94	95eadc6fc89a48ab97a60863c83339c1	0	0	0	0	0	0	0	0	0	0	0	0	0	/home/dhl_ec/bnelissen/Slides/CD3_manuscript/CD3_slides/AAA573.CD3.location-d/AAA573.CD3.location-d.run1	255	0.7	0.06	0.7	0.06	-9.76249990636	-12.2920938031	2.17662796415	0.60215928125
89870.0	3592164.0	35080.0	38763.0	3592164.0	4000000.0	654.0	15.0	0.97	1.56	1.8	0.0799999999999	11.25	0.59	1.2	0.11	16.51	0.67	3.65	2.56	0.7	AAA573.CD3.location-d.X24.Y5.tile.tissue.png	95	1	2000	95	ba2143a9a0af7faec10b33e5ffedba90	0	0	0	0	0	0	0	0	0	0	0	0	0	/home/dhl_ec/bnelissen/Slides/CD3_manuscript/CD3_slides/AAA573.CD3.location-d/AAA573.CD3.location-d.run1	255	0.7	0.06	0.7	0.06	-9.77216800524	-12.6547989395	2.2397193823	0.650152732422
46809.0	3711737.0	17012.0	31373.0	3711737.0	4000000.0	293.0	15.0	1.39	1.83	1.75	0.0700000000002	7.41	0.38	0.75	0.0599999999999	10.02	0.55	3.37	2.3	0.65	AAA573.CD3.location-d.X24.Y6.tile.tissue.png	96	1	2000	96	3e8231b6da98adb2ccb2677000528bc6	0	0	0	0	0	0	0	0	0	0	0	0	0	/home/dhl_ec/bnelissen/Slides/CD3_manuscript/CD3_slides/AAA573.CD3.location-d/AAA573.CD3.location-d.run1	255	0.7	0.06	0.7	0.06	-10.0538773784	-12.3214199387	2.02319860601	0.427643289062
431.0	2179569.0	243.0	50929.0	2179569.0	4000000.0	6.0	73.0	1.32	2.01	1.63	0.0799999999999	6.89	0.38	0.72	0.13	8.15	0.3	3.49	2.32	0.66	AAA573.CD3.location-d.X24.Y7.tile.tissue.png	97	1	2000	97	e0ca471defa8601499724a3dd8b2e7e2	0	0	0	0	0	0	0	0	0	0	0	0	0	/home/dhl_ec/bnelissen/Slides/CD3_manuscript/CD3_slides/AAA573.CD3.location-d/AAA573.CD3.location-d.run1	255	0.7	0.06	0.7	0.06	-9.16574869388	-12.1482436438	1.75373241432	0.111334412109
1651.0	175432.0	789.0	13618.0	175432.0	4000000.0	13.0	32.0	1.32	1.75	1.17	0.0499999999997	6.73	0.57	1.19	0.31	9.27	0.33	2.47	1.49	0.61	AAA573.CD3.location-d.X24.Y8.tile.tissue.png	98	1	2000	98	308a1643ca5ea08f7b7e42346207e651	0	0	0	0	0	0	0	0	0	0	0	0	0	/home/dhl_ec/bnelissen/Slides/CD3_manuscript/CD3_slides/AAA573.CD3.location-d/AAA573.CD3.location-d.run1	255	0.7	0.06	0.7	0.06	-9.34838720576	-12.0026600187	2.67687222529	0.0750943632813
0.0	34393.0	0.0	3268.0	34393.0	4000000.0	0.0	9.0	1.1	1.55	1.86	0.0599999999999	6.49	0.59	1.46	0.35	7.71	0.14	3.15	2.3	0.58	AAA573.CD3.location-d.X24.Y9.tile.tissue.png	99	1	2000	99	490248d4edcc2b86c1b5a4cdc0ee9c30	0	0	0	0	0	0	0	0	0	0	0	0	0	/home/dhl_ec/bnelissen/Slides/CD3_manuscript/CD3_slides/AAA573.CD3.location-d/AAA573.CD3.location-d.run1	255	0.7	0.06	0.7	0.06	0.0	-11.3542506965	1.82840655711	6.00671057648
0.0	0.0	0.0	0.0	0.0	4000000.0	0.0	0.0	1.85	2.2	1.11	0.0599999999999	5.32	0.3	0.82	0.3	4.74	0.21	3.03	2.32	0.54	AAA573.CD3.location-d.X25.Y1.tile.tissue.png	100	1	2000	100	4d7003c0f75b37f408b9810f508961d9	0	0	0	0	0	0	0	0	0	0	0	0	0	/home/dhl_ec/bnelissen/Slides/CD3_manuscript/CD3_slides/AAA573.CD3.location-d/AAA573.CD3.location-d.run1	255	1.0	0.06	1.0	0.06	0.0	0.0	0.0	10.025936
1401.0	71187.0	504.0	1907.0	71187.0	4000000.0	10.0	2.0	1.73	3.36	1.77	0.0799999999999	9.82	0.62	1.39	0.35	9.65	0.33	3.29	2.31	0.56	AAA573.CD3.location-d.X25.Y2.tile.tissue.png	101	1	2000	101	0c14020a738eb5ec745cde08caa95777	0	0	0	0	0	0	0	0	0	0	0	0	0	/home/dhl_ec/bnelissen/Slides/CD3_manuscript/CD3_slides/AAA573.CD3.location-d/AAA573.CD3.location-d.run1	255	0.7	0.06	0.7	0.06	-9.36556038162	-12.0347147871	1.66461954006	1.36876037109
42776.0	1733101.0	16260.0	19576.0	1733101.0	4000000.0	297.0	5.0	1.5	1.22	1.42	0.0700000000002	6.88	0.38	0.74	0.15	8.36	0.29	2.24	1.63	0.5	AAA573.CD3.location-d.X25.Y3.tile.tissue.png	102	1	2000	102	3afde630efdf3bd3141d3816fc432e0e	0	0	0	0	0	0	0	0	0	0	0	0	0	/home/dhl_ec/bnelissen/Slides/CD3_manuscript/CD3_slides/AAA573.CD3.location-d/AAA573.CD3.location-d.run1	255	0.7	0.06	0.7	0.06	-9.75701592846	-12.1236323938	2.24791669657	0.54221471875
43220.0	3303074.0	17229.0	43690.0	3303074.0	4000000.0	327.0	31.0	1.23	1.44	1.12	0.0499999999997	7.03	0.39	0.75	0.0800000000004	9.83	0.34	2.28	2.65	0.73	AAA573.CD3.location-d.X25.Y4.tile.tissue.png	103	1	2000	103	c69dbc9aec144573a485ae726648cd95	0	0	0	0	0	0	0	0	0	0	0	0	0	/home/dhl_ec/bnelissen/Slides/CD3_manuscript/CD3_slides/AAA573.CD3.location-d/AAA573.CD3.location-d.run1	255	0.7	0.06	0.7	0.06	-9.83115170575	-11.7627783638	2.43702271542	0.56726775
24350.0	3839635.0	11006.0	21000.0	3839635.0	4000000.0	214.0	14.0	1.46	2.53	1.13	0.0500000000002	7.0	0.39	0.79	0.0700000000002	10.27	0.37	2.23	1.53	0.55	AAA573.CD3.location-d.X25.Y5.tile.tissue.png	104	1	2000	104	c7e9e8532b70007bdfd06b8468ebeb7a	0	0	0	0	0	0	0	0	0	0	0	0	0	/home/dhl_ec/bnelissen/Slides/CD3_manuscript/CD3_slides/AAA573.CD3.location-d/AAA573.CD3.location-d.run1	255	0.7	0.06	0.7	0.06	-9.67425952098	-12.2386669287	2.13862616782	0.404621395752
1272.0	3114017.0	655.0	59893.0	3114017.0	4000000.0	15.0	43.0	1.33	2.5	1.19	0.04	6.94	0.44	0.84	0.0899999999997	8.96	0.33	2.29	1.47	0.54	AAA573.CD3.location-d.X25.Y6.tile.tissue.png	105	1	2000	105	41f8d028d1bafe9eff31fbce9621bbd6	0	0	0	0	0	0	0	0	0	0	0	0	0	/home/dhl_ec/bnelissen/Slides/CD3_manuscript/CD3_slides/AAA573.CD3.location-d/AAA573.CD3.location-d.run1	255	0.7	0.06	0.7	0.06	-9.36647252636	-12.3988150595	1.87149351136	0.16707590918
0.0	855683.0	0.0	58715.0	855683.0	4000000.0	0.0	101.0	1.05	1.4	1.15	0.0700000000002	12.31	0.61	1.19	0.27	9.48	0.27	3.44	2.29	0.95	AAA573.CD3.location-d.X25.Y7.tile.tissue.png	106	1	2000	106	355ce67cc6018ce12735628c03759481	0	0	0	0	0	0	0	0	0	0	0	0	0	/home/dhl_ec/bnelissen/Slides/CD3_manuscript/CD3_slides/AAA573.CD3.location-d/AAA573.CD3.location-d.run1	255	0.7	0.06	0.7	0.06	-9.23370281771	-12.4397137695	1.8627036143	0.0694391972656
0.0	85653.0	0.0	7091.0	85653.0	4000000.0	0.0	21.0	1.79	1.97	1.74	0.0799999999999	9.72	0.58	1.19	0.2	5.6	0.13	3.22	2.44	0.89	AAA573.CD3.location-d.X25.Y8.tile.tissue.png	107	1	2000	107	6d45129b04d76a90bce36ef1e9d32c4e	0	0	0	0	0	0	0	0	0	0	0	0	0	/home/dhl_ec/bnelissen/Slides/CD3_manuscript/CD3_slides/AAA573.CD3.location-d/AAA573.CD3.location-d.run1	255	0.7	0.06	0.7	0.06	0.0	-10.1791225034	1.31753767746	0.964352967285
0.0	6614.0	0.0	568.0	6614.0	4000000.0	0.0	2.0	2.68	1.34	1.08	0.0600000000004	6.33	0.36	0.84	0.2	5.97	0.14	2.08	1.54	0.43	AAA573.CD3.location-d.X25.Y9.tile.tissue.png	108	1	2000	108	73951d834c018b8395e4801310c6db34	0	0	0	0	0	0	0	0	0	0	0	0	0	/home/dhl_ec/bnelissen/Slides/CD3_manuscript/CD3_slides/AAA573.CD3.location-d/AAA573.CD3.location-d.run1	255	0.7	0.06	0.7	0.06	0.0	-11.7189223596	1.54630787321	3.45675166412
86923.0	922587.0	28574.0	8383.0	922587.0	4000000.0	507.0	5.0	1.38	2.28	1.11	0.0599999999999	7.12	0.37	0.75	0.18	8.25	0.25	3.3	2.42	0.77	AAA573.CD3.location-d.X26.Y1.tile.tissue.png	109	1	2000	109	7a5bb833acc5d7238287b983f97e948c	0	0	0	0	0	0	0	0	0	0	0	0	0	/home/dhl_ec/bnelissen/Slides/CD3_manuscript/CD3_slides/AAA573.CD3.location-d/AAA573.CD3.location-d.run1	255	0.7	0.06	0.7	0.06	-9.62193015449	-12.0017061285	2.65964898011	0.41822175
249723.0	3397296.0	86997.0	25227.0	3397296.0	4000000.0	1582.0	12.0	2.55	2.27	1.19	0.0500000000002	6.94	0.38	0.76	0.0900000000001	11.49	0.39	2.25	1.53	1.34	AAA573.CD3.location-d.X26.Y2.tile.tissue.png	110	1	2000	110	837d2a41960a31b8d3c56a0ecaa85733	0	0	0	0	0	0	0	0	0	0	0	0	0	/home/dhl_ec/bnelissen/Slides/CD3_manuscript/CD3_slides/AAA573.CD3.location-d/AAA573.CD3.location-d.run1	255	0.7	0.06	0.7	0.06	-9.80731299699	-12.598836466	2.43776528954	0.814709578125
46377.0	3203224.0	19632.0	54733.0	3203224.0	4000000.0	398.0	39.0	3.27	2.44	1.18	0.0500000000002	6.97	0.4	0.74	0.0899999999997	9.51	0.35	2.31	1.52	0.65	AAA573.CD3.location-d.X26.Y3.tile.tissue.png	111	1	2000	111	034ef45cac7104a423035275b411eca7	0	0	0	0	0	0	0	0	0	0	0	0	0	/home/dhl_ec/bnelissen/Slides/CD3_manuscript/CD3_slides/AAA573.CD3.location-d/AAA573.CD3.location-d.run1	255	0.7	0.06	0.7	0.06	-9.82270248704	-12.1056952888	2.46878781651	0.424627900391
69030.0	3761387.0	25882.0	28122.0	3761387.0	4000000.0	470.0	9.0	2.2	2.33	1.14	0.0500000000002	6.88	0.36	0.72	0.0600000000004	10.05	0.36	2.16	1.5	0.44	AAA573.CD3.location-d.X26.Y4.tile.tissue.png	112	1	2000	112	f3b876de7baefc94dc2f4bdfefa40050	0	0	0	0	0	0	0	0	0	0	0	0	0	/home/dhl_ec/bnelissen/Slides/CD3_manuscript/CD3_slides/AAA573.CD3.location-d/AAA573.CD3.location-d.run1	255	0.7	0.06	0.7	0.06	-10.0132575989	-11.9853158178	2.41288008043	0.569965117676
78694.0	3759295.0	33651.0	25241.0	3759295.0	4000000.0	605.0	13.0	2.36	2.81	1.2	0.0500000000002	6.66	0.37	0.74	0.0599999999999	10.17	0.64	3.68	2.47	0.66	AAA573.CD3.location-d.X26.Y5.tile.tissue.png	113	1	2000	113	7301c9ca0a0cfed64054626077168a8c	0	0	0	0	0	0	0	0	0	0	0	0	0	/home/dhl_ec/bnelissen/Slides/CD3_manuscript/CD3_slides/AAA573.CD3.location-d/AAA573.CD3.location-d.run1	255	0.7	0.06	0.7	0.06	-9.60701802339	-12.4983114861	2.31237483984	0.595101672852
1339.0	2564562.0	660.0	73000.0	2564562.0	4000000.0	15.0	57.0	3.16	2.17	1.12	0.04	6.94	0.61	1.2	0.19	11.96	0.47	3.5	1.95	0.44	AAA573.CD3.location-d.X26.Y6.tile.tissue.png	114	1	2000	114	c2a0e26d0f303674fab66ada8a3a4720	0	0	0	0	0	0	0	0	0	0	0	0	0	/home/dhl_ec/bnelissen/Slides/CD3_manuscript/CD3_slides/AAA573.CD3.location-d/AAA573.CD3.location-d.run1	255	0.7	0.06	0.7	0.06	-9.36458020378	-12.2785167752	2.08574034491	0.176528130859
0.0	216284.0	0.0	19539.0	216284.0	4000000.0	0.0	51.0	4.04	1.42	1.09	0.04	6.52	0.37	0.73	0.2	6.29	0.14	2.16	1.48	0.65	AAA573.CD3.location-d.X26.Y7.tile.tissue.png	115	1	2000	115	1b7670286e21738a725dc9028a882612	0	0	0	0	0	0	0	0	0	0	0	0	0	/home/dhl_ec/bnelissen/Slides/CD3_manuscript/CD3_slides/AAA573.CD3.location-d/AAA573.CD3.location-d.run1	255	0.7	0.06	0.7	0.06	-8.99807725756	-10.771223604	2.29338283943	0.162329907715
0.0	41820.0	0.0	4388.0	41820.0	4000000.0	0.0	14.0	2.97	2.51	1.14	0.0599999999999	6.49	0.37	0.79	0.22	6.18	0.22	3.54	2.61	0.64	AAA573.CD3.location-d.X26.Y8.tile.tissue.png	116	1	2000	116	498fdc12086bf7eccc20f715e6dbd6ce	0	0	0	0	0	0	0	0	0	0	0	0	0	/home/dhl_ec/bnelissen/Slides/CD3_manuscript/CD3_slides/AAA573.CD3.location-d/AAA573.CD3.location-d.run1	255	0.7	0.06	0.7	0.06	-8.08208075878	-11.5119891589	2.161807031	5.11163007214
1645.0	55150.0	679.0	3000.0	55150.0	4000000.0	13.0	6.0	2.6	1.4	1.91	0.0900000000001	9.72	0.57	1.39	0.32	9.8	0.34	3.3	2.31	0.55	AAA573.CD3.location-d.X27.Y1.tile.tissue.png	117	1	2000	117	faf70b36f63579fc8b9e6ebda83820f9	0	0	0	0	0	0	0	0	0	0	0	0	0	/home/dhl_ec/bnelissen/Slides/CD3_manuscript/CD3_slides/AAA573.CD3.location-d/AAA573.CD3.location-d.run1	255	0.7	0.06	0.7	0.06	-9.67792683632	-12.478759229	3.31529091072	2.26737958203
110004.0	1767516.0	37647.0	17042.0	1767516.0	4000000.0	664.0	10.0	3.43	2.9	1.16	0.0500000000002	6.9	0.38	0.75	0.15	9.26	0.3	2.38	1.49	0.41	AAA573.CD3.location-d.X27.Y2.tile.tissue.png	118	1	2000	118	b3dc5d5ca85cd93540cb201d17d4b19d	0	0	0	0	0	0	0	0	0	0	0	0	0	/home/dhl_ec/bnelissen/Slides/CD3_manuscript/CD3_slides/AAA573.CD3.location-d/AAA573.CD3.location-d.run1	255	0.7	0.06	0.7	0.06	-9.8013812747	-12.4063305946	2.34761775825	0.650423796875
163476.0	3702587.0	58509.0	19109.0	3702587.0	4000000.0	1084.0	10.0	0.97	1.11	1.09	0.0499999999997	6.6	0.58	1.2	0.0999999999999	11.1	0.38	2.16	1.48	0.43	AAA573.CD3.location-d.X27.Y3.tile.tissue.png	119	1	2000	119	c2f7ba1dd4eac433129888bd2a93d046	0	0	0	0	0	0	0	0	0	0	0	0	0	/home/dhl_ec/bnelissen/Slides/CD3_manuscript/CD3_slides/AAA573.CD3.location-d/AAA573.CD3.location-d.run1	255	0.7	0.06	0.7	0.06	-9.83306943732	-12.6535828285	2.00718746114	0.71447796875
201439.0	3734234.0	74002.0	23015.0	3734234.0	4000000.0	1276.0	19.0	2.57	2.36	1.09	0.04	7.16	0.38	0.75	0.0599999999999	11.52	0.4	2.23	1.53	0.44	AAA573.CD3.location-d.X27.Y4.tile.tissue.png	120	1	2000	120	c48ade961769b253b1d1703fc0556e8f	0	0	0	0	0	0	0	0	0	0	0	0	0	/home/dhl_ec/bnelissen/Slides/CD3_manuscript/CD3_slides/AAA573.CD3.location-d/AAA573.CD3.location-d.run1	255	0.7	0.06	0.7	0.06	-9.77743911176	-12.65405757	2.21257793256	0.759774975098
23586.0	3628465.0	9372.0	28046.0	3628465.0	4000000.0	177.0	13.0	2.29	2.89	1.17	0.0500000000002	7.13	0.58	1.21	0.12	13.43	0.37	3.45	2.31	0.65	AAA573.CD3.location-d.X27.Y5.tile.tissue.png	121	1	2000	121	c1eb2a84e12a7c3f33cb3d3373e5a6ac	0	0	0	0	0	0	0	0	0	0	0	0	0	/home/dhl_ec/bnelissen/Slides/CD3_manuscript/CD3_slides/AAA573.CD3.location-d/AAA573.CD3.location-d.run1	255	0.7	0.06	0.7	0.06	-9.95009513288	-12.353464689	2.32625910045	0.350637640137
3414.0	1495099.0	1726.0	60917.0	1495099.0	4000000.0	35.0	81.0	3.08	2.18	1.16	0.0500000000002	6.9	0.41	0.74	0.16	7.51	0.26	2.25	1.52	0.66	AAA573.CD3.location-d.X27.Y6.tile.tissue.png	122	1	2000	122	10df23a679ef3b33b12dbe0aec5cc336	0	0	0	0	0	0	0	0	0	0	0	0	0	/home/dhl_ec/bnelissen/Slides/CD3_manuscript/CD3_slides/AAA573.CD3.location-d/AAA573.CD3.location-d.run1	255	0.7	0.06	0.7	0.06	-9.47256400724	-12.6023423998	2.09358584478	0.159661660156
0.0	61262.0	0.0	6209.0	61262.0	4000000.0	0.0	22.0	2.27	2.24	1.1	0.0599999999999	6.43	0.57	1.22	0.32	8.01	0.22	2.23	1.49	0.39	AAA573.CD3.location-d.X27.Y7.tile.tissue.png	123	1	2000	123	d9e5741ba24c3407eed386a7478b80ed	0	0	0	0	0	0	0	0	0	0	0	0	0	/home/dhl_ec/bnelissen/Slides/CD3_manuscript/CD3_slides/AAA573.CD3.location-d/AAA573.CD3.location-d.run1	255	0.7	0.06	0.7	0.06	0.0	-10.9430142378	1.68154912507	2.93075527612
0.0	0.0	0.0	0.0	0.0	4000000.0	0.0	0.0	2.12	1.95	1.09	0.0499999999997	5.94	0.29	0.84	0.21	4.48	0.12	1.97	1.48	0.34	AAA573.CD3.location-d.X28.Y2.tile.tissue.png	124	1	2000	124	93f1240206077b30666d9931969e1511	0	0	0	0	0	0	0	0	0	0	0	0	0	/home/dhl_ec/bnelissen/Slides/CD3_manuscript/CD3_slides/AAA573.CD3.location-d/AAA573.CD3.location-d.run1	255	1.0	0.06	1.0	0.06	0.0	-10.4549060083	0.0	6.61217164176
130583.0	824698.0	42076.0	6437.0	824698.0	4000000.0	732.0	4.0	1.72	2.23	1.08	0.0500000000002	7.09	0.36	0.72	0.2	8.57	0.26	2.16	1.52	0.4	AAA573.CD3.location-d.X28.Y3.tile.tissue.png	125	1	2000	125	6a301bf873ffb91c6f4da4bb106ea3cc	0	0	0	0	0	0	0	0	0	0	0	0	0	/home/dhl_ec/bnelissen/Slides/CD3_manuscript/CD3_slides/AAA573.CD3.location-d/AAA573.CD3.location-d.run1	255	0.7	0.06	0.7	0.06	-8.82143334693	-11.3324797557	1.15519442761	0.645057617187
76400.0	2620215.0	27679.0	24056.0	2620215.0	4000000.0	501.0	14.0	2.8	1.73	1.15	0.0500000000002	6.98	0.41	0.74	0.13	9.6	0.34	2.24	1.53	0.43	AAA573.CD3.location-d.X28.Y4.tile.tissue.png	126	1	2000	126	9091ba61e51587a3ebf47b5f300bbf30	0	0	0	0	0	0	0	0	0	0	0	0	0	/home/dhl_ec/bnelissen/Slides/CD3_manuscript/CD3_slides/AAA573.CD3.location-d/AAA573.CD3.location-d.run1	255	0.7	0.06	0.7	0.06	-9.96898854297	-12.3388239602	2.34858679549	0.70681215625
8002.0	2893696.0	3536.0	55207.0	2893696.0	4000000.0	77.0	40.0	2.48	2.8	1.18	0.0499999999997	7.01	0.4	0.74	0.11	8.8	0.49	3.51	2.47	1.19	AAA573.CD3.location-d.X28.Y5.tile.tissue.png	127	1	2000	127	b9303b5eed02ed72b89b165bbdbd2036	0	0	0	0	0	0	0	0	0	0	0	0	0	/home/dhl_ec/bnelissen/Slides/CD3_manuscript/CD3_slides/AAA573.CD3.location-d/AAA573.CD3.location-d.run1	255	0.7	0.06	0.7	0.06	-9.67466762852	-11.6053897235	2.07921107413	0.233699601562
53.0	596529.0	31.0	38229.0	596529.0	4000000.0	1.0	73.0	2.91	1.53	1.15	0.0500000000002	8.28	0.43	0.84	0.19	7.16	0.24	2.26	1.49	1.06	AAA573.CD3.location-d.X28.Y6.tile.tissue.png	128	1	2000	128	4322c48f42dd43c45561c5a4cb15c137	0	0	0	0	0	0	0	0	0	0	0	0	0	/home/dhl_ec/bnelissen/Slides/CD3_manuscript/CD3_slides/AAA573.CD3.location-d/AAA573.CD3.location-d.run1	255	0.7	0.06	0.7	0.06	-9.34673884999	-11.7552692395	2.21790880656	0.369019794922
427.0	6803.0	105.0	872.0	6803.0	4000000.0	2.0	3.0	2.73	2.12	1.13	0.0599999999999	6.3	0.35	0.81	0.21	6.28	0.2	2.05	1.58	0.78	AAA573.CD3.location-d.X28.Y7.tile.tissue.png	129	1	2000	129	eddb1f4eca535ff2eefc8e26b1cf277a	0	0	0	0	0	0	0	0	0	0	0	0	0	/home/dhl_ec/bnelissen/Slides/CD3_manuscript/CD3_slides/AAA573.CD3.location-d/AAA573.CD3.location-d.run1	255	0.7	0.06	0.7	0.06	-8.12802138697	-11.2856266606	1.65922337109	2.02846254602
0.0	0.0	0.0	0.0	0.0	4000000.0	0.0	0.0	1.39	1.5	1.17	0.0599999999999	5.54	0.3	0.88	0.22	4.53	0.13	1.95	1.51	0.78	AAA573.CD3.location-d.X29.Y3.tile.tissue.png	130	1	2000	130	2f0d37e5c3c6b5d84bf1ef9efa8d23b2	0	0	0	0	0	0	0	0	0	0	0	0	0	/home/dhl_ec/bnelissen/Slides/CD3_manuscript/CD3_slides/AAA573.CD3.location-d/AAA573.CD3.location-d.run1	255	1.0	0.06	1.0	0.06	0.0	0.0	0.0	2.5184375
0.0	0.0	0.0	0.0	0.0	4000000.0	0.0	0.0	2.13	1.4	1.14	0.0599999999999	5.93	0.29	0.81	0.22	4.68	0.13	2.02	1.53	1.49	AAA573.CD3.location-d.X29.Y4.tile.tissue.png	131	1	2000	131	7da2e8c324528b1eb71555c3e24de948	0	0	0	0	0	0	0	0	0	0	0	0	0	/home/dhl_ec/bnelissen/Slides/CD3_manuscript/CD3_slides/AAA573.CD3.location-d/AAA573.CD3.location-d.run1	255	1.0	0.06	1.0	0.06	0.0	-11.9554637977	0.0	6.55486375532
0.0	146743.0	0.0	11865.0	146743.0	4000000.0	0.0	22.0	1.46	1.29	1.13	0.0600000000004	8.72	0.64	1.06	0.21	6.1	0.23	3.38	2.0	0.78	AAA573.CD3.location-d.X29.Y5.tile.tissue.png	132	1	2000	132	64976927b043df13e92acede724af48c	0	0	0	0	0	0	0	0	0	0	0	0	0	/home/dhl_ec/bnelissen/Slides/CD3_manuscript/CD3_slides/AAA573.CD3.location-d/AAA573.CD3.location-d.run1	255	0.7	0.06	0.7	0.06	-9.21333048081	-12.124365733	2.84346685363	3.96368324805
0.0	53927.0	0.0	5514.0	53927.0	4000000.0	0.0	18.0	1.72	2.54	1.31	0.0799999999999	10.03	0.59	1.46	0.35	8.99	0.22	3.29	2.3	0.76	AAA573.CD3.location-d.X29.Y6.tile.tissue.png	133	1	2000	133	e5465d24e95b2bfaffb8effc2695c406	0	0	0	0	0	0	0	0	0	0	0	0	0	/home/dhl_ec/bnelissen/Slides/CD3_manuscript/CD3_slides/AAA573.CD3.location-d/AAA573.CD3.location-d.run1	255	0.7	0.06	0.7	0.06	-9.24110122619	-11.6271097213	2.3092466966	5.9612856427
[truncated: 2 more columns]
