# Supplementary material for: SlideToolkit: An Assistive Toolset for the Histological Quantification of Whole Slide Images
Source: PLoS One. 2014 Nov 5;9(11):e110289. doi: 10.1371/journal.pone.0110289 (PMC4220929; doi:10.1371/journal.pone.0110289)
Supplement: RawData S1 — ICC and BlandAltman plot - measurements and r-script.zip. Measurements of Run1 and Run2, including the code for the calculation of the intraclass correlation coefficient (ICC) and the code for the Bland and Altman plot. (ZIP) [file pone.0110289.s003.zip › cellprofiler.measurements/run1.846937910afc0a467d42e6c10e02f3ed.DefaultOUT_Image.csv]

AreaOccupied_AreaOccupied_DAB_Nuclei	AreaOccupied_AreaOccupied_Tissue	AreaOccupied_Perimeter_DAB_Nuclei	AreaOccupied_Perimeter_Tissue	AreaOccupied_TotalArea_DAB_Nuclei	AreaOccupied_TotalArea_Tissue	Count_DAB_Nuclei	Count_Tissue	ExecutionTime_01LoadImages	ExecutionTime_02ColorToGray	ExecutionTime_03Smooth	ExecutionTime_04ImageMath	ExecutionTime_05IdentifyPrimaryObjects	ExecutionTime_06MeasureImageAreaOccupied	ExecutionTime_07UnmixColors	ExecutionTime_08MaskImage	ExecutionTime_09IdentifyPrimaryObjects	ExecutionTime_10MeasureImageAreaOccupied	ExecutionTime_11OverlayOutlines	ExecutionTime_12OverlayOutlines	ExecutionTime_13SaveImages	FileName_Original	Group_Index	Group_Number	Height_Original	ImageNumber	MD5Digest_Original	ModuleError_01LoadImages	ModuleError_02ColorToGray	ModuleError_03Smooth	ModuleError_04ImageMath	ModuleError_05IdentifyPrimaryObjects	ModuleError_06MeasureImageAreaOccupied	ModuleError_07UnmixColors	ModuleError_08MaskImage	ModuleError_09IdentifyPrimaryObjects	ModuleError_10MeasureImageAreaOccupied	ModuleError_11OverlayOutlines	ModuleError_12OverlayOutlines	ModuleError_13SaveImages	PathName_Original	Scaling_Original	Threshold_FinalThreshold_DAB_Nuclei	Threshold_FinalThreshold_Tissue	Threshold_OrigThreshold_DAB_Nuclei	Threshold_OrigThreshold_Tissue	Threshold_SumOfEntropies_DAB_Nuclei	Threshold_SumOfEntropies_Tissue	Threshold_WeightedVariance_DAB_Nuclei	Threshold_WeightedVariance_Tissue
0.0	471152.0	0.0	4190.0	471152.0	4000000.0	0.0	1.0	4.06	2.87	1.18	0.06	7.34	0.37	0.82	0.2	6.55	0.15	2.04	1.48	1.04	AAA354.CD3.location-b.X0.Y0.tile.tissue.png	1	1	2000	1	70388256ffc4dd8dc38afabe4849b30a	0	0	0	0	0	0	0	0	0	0	0	0	0	/home/dhl_ec/bnelissen/Slides/CD3_manuscript/CD3_slides/AAA354.CD3.location-b/AAA354.CD3.location-b.run1	255	0.7	0.06	0.7	0.06	-7.63303187011	-11.4751839709	1.34711572042	3.52620429004
157.0	499807.0	56.0	15549.0	499807.0	4000000.0	1.0	13.0	0.95	1.39	1.14	0.05	6.74	0.36	0.75	0.19	6.72	0.22	2.25	1.51	0.78	AAA354.CD3.location-b.X0.Y1.tile.tissue.png	2	1	2000	2	3d02f4debb52a6465dd8d3c4c655e053	0	0	0	0	0	0	0	0	0	0	0	0	0	/home/dhl_ec/bnelissen/Slides/CD3_manuscript/CD3_slides/AAA354.CD3.location-b/AAA354.CD3.location-b.run1	255	0.7	0.06	0.7	0.06	-8.49199949714	-11.9646831582	2.38288834302	2.3573627793
0.0	0.0	0.0	0.0	0.0	1738000.0	0.0	0.0	0.51	0.62	0.5	0.02	2.83	0.13	0.36	0.09	2.07	0.06	0.93	0.7	0.27	AAA354.CD3.location-b.X0.Y12.tile.tissue.png	3	1	2000	3	a5240e06a4aac46fa0d79d1801f30cb4	0	0	0	0	0	0	0	0	0	0	0	0	0	/home/dhl_ec/bnelissen/Slides/CD3_manuscript/CD3_slides/AAA354.CD3.location-b/AAA354.CD3.location-b.run1	255	1.0	0.06	1.0	0.06	0.0	-11.2858495998	0.0	6.26132903871
172.0	893863.0	104.0	10842.0	893863.0	4000000.0	2.0	4.0	0.95	1.13	1.17	0.06	6.73	0.37	0.76	0.19	7.03	0.23	2.19	1.51	0.63	AAA354.CD3.location-b.X0.Y2.tile.tissue.png	4	1	2000	4	e50e08f5515448fe817c80ef92f82a06	0	0	0	0	0	0	0	0	0	0	0	0	0	/home/dhl_ec/bnelissen/Slides/CD3_manuscript/CD3_slides/AAA354.CD3.location-b/AAA354.CD3.location-b.run1	255	0.7	0.06	0.7	0.06	-8.85104521337	-11.8067638641	2.46195355521	1.58875114453
0.0	36376.0	0.0	1432.0	36376.0	4000000.0	0.0	1.0	1.16	2.89	1.14	0.05	6.44	0.36	0.82	0.21	6.3	0.14	2.09	1.52	0.42	AAA354.CD3.location-b.X0.Y3.tile.tissue.png	5	1	2000	5	6ba112046dc14af24d49b83ecec6fc89	0	0	0	0	0	0	0	0	0	0	0	0	0	/home/dhl_ec/bnelissen/Slides/CD3_manuscript/CD3_slides/AAA354.CD3.location-b/AAA354.CD3.location-b.run1	255	0.7	0.06	0.7	0.06	-8.53091954624	-12.4201266653	3.87866265944	3.17518585376
0.0	2950.0	0.0	260.0	2950.0	4000000.0	0.0	1.0	2.68	3.06	1.14	0.05	6.55	0.37	0.87	0.22	5.78	0.24	3.26	2.29	0.61	AAA354.CD3.location-b.X0.Y4.tile.tissue.png	6	1	2000	6	6522d6c58e54fd50a337fc719aca3a20	0	0	0	0	0	0	0	0	0	0	0	0	0	/home/dhl_ec/bnelissen/Slides/CD3_manuscript/CD3_slides/AAA354.CD3.location-b/AAA354.CD3.location-b.run1	255	0.7	0.06	0.7	0.06	0.0	-12.4431435864	3.16390591896	3.80360662613
0.0	0.0	0.0	0.0	0.0	4000000.0	0.0	0.0	2.54	2.9	1.22	0.06	5.35	0.48	1.42	0.33	6.87	0.21	3.01	2.31	0.62	AAA354.CD3.location-b.X0.Y5.tile.tissue.png	7	1	2000	7	546f6fb67818f6c8db22410accfd8236	0	0	0	0	0	0	0	0	0	0	0	0	0	/home/dhl_ec/bnelissen/Slides/CD3_manuscript/CD3_slides/AAA354.CD3.location-b/AAA354.CD3.location-b.run1	255	1.0	0.06	1.0	0.06	0.0	0.0	0.0	8.826226
0.0	1684886.0	0.0	12906.0	1684886.0	4000000.0	0.0	4.0	1.2	2.17	1.78	0.08	12.62	0.58	1.2	0.22	10.08	0.21	3.33	2.34	0.69	AAA354.CD3.location-b.X1.Y0.tile.tissue.png	8	1	2000	8	29d8963ee0e5bc9dda1bcbf8e2d7e0da	0	0	0	0	0	0	0	0	0	0	0	0	0	/home/dhl_ec/bnelissen/Slides/CD3_manuscript/CD3_slides/AAA354.CD3.location-b/AAA354.CD3.location-b.run1	255	0.7	0.06	0.7	0.06	0.0	-11.0920039471	1.5670533496	0.6466201875
157.0	2745979.0	76.0	33328.0	2745979.0	4000000.0	2.0	17.0	1.29	1.62	1.12	0.05	6.57	0.39	0.75	0.16	12.22	0.48	2.81	1.48	0.49	AAA354.CD3.location-b.X1.Y1.tile.tissue.png	9	1	2000	9	f391bfff84a91c58bd69732cb25010f3	0	0	0	0	0	0	0	0	0	0	0	0	0	/home/dhl_ec/bnelissen/Slides/CD3_manuscript/CD3_slides/AAA354.CD3.location-b/AAA354.CD3.location-b.run1	255	0.7	0.06	0.7	0.06	-8.94539329646	-12.0285573242	2.08013566035	0.36155978125
0.0	0.0	0.0	0.0	0.0	1738000.0	0.0	0.0	0.44	0.67	0.49	0.02	2.66	0.13	0.35	0.08	1.87	0.05	0.89	0.64	0.21	AAA354.CD3.location-b.X1.Y12.tile.tissue.png	10	1	2000	10	d9d7a6a55a35db44299ccc432d7e93b7	0	0	0	0	0	0	0	0	0	0	0	0	0	/home/dhl_ec/bnelissen/Slides/CD3_manuscript/CD3_slides/AAA354.CD3.location-b/AAA354.CD3.location-b.run1	255	1.0	0.06	1.0	0.06	0.0	-11.1682274845	0.0	6.09637212987
366.0	3431061.0	114.0	11900.0	3431061.0	4000000.0	2.0	3.0	1.82	1.79	1.11	0.05	13.92	0.58	1.25	0.13	13.86	0.56	3.4	2.56	0.76	AAA354.CD3.location-b.X1.Y2.tile.tissue.png	11	1	2000	11	64afbfae6cd74caf6b03cafee3b4cc86	0	0	0	0	0	0	0	0	0	0	0	0	0	/home/dhl_ec/bnelissen/Slides/CD3_manuscript/CD3_slides/AAA354.CD3.location-b/AAA354.CD3.location-b.run1	255	0.7	0.06	0.7	0.06	-9.43863505823	-11.8761182178	1.96944774724	0.25826846875
3730.0	2793673.0	1913.0	12418.0	2793673.0	4000000.0	41.0	3.0	0.98	1.24	1.19	0.05	6.59	0.58	1.2	0.16	10.9	0.48	3.34	2.29	0.65	AAA354.CD3.location-b.X1.Y3.tile.tissue.png	12	1	2000	12	b9bd6ea9f2b347a16ce24c60dfff53c0	0	0	0	0	0	0	0	0	0	0	0	0	0	/home/dhl_ec/bnelissen/Slides/CD3_manuscript/CD3_slides/AAA354.CD3.location-b/AAA354.CD3.location-b.run1	255	0.7	0.06	0.7	0.06	-9.1488941251	-11.4965901781	2.23873475715	0.259656765625
10291.0	501799.0	4397.0	7623.0	501799.0	4000000.0	89.0	3.0	1.13	1.82	1.83	0.05	6.68	0.4	0.75	0.2	7.12	0.39	3.41	2.29	0.61	AAA354.CD3.location-b.X1.Y4.tile.tissue.png	13	1	2000	13	613329e48e6057b5638fb20e56c680fd	0	0	0	0	0	0	0	0	0	0	0	0	0	/home/dhl_ec/bnelissen/Slides/CD3_manuscript/CD3_slides/AAA354.CD3.location-b/AAA354.CD3.location-b.run1	255	0.7	0.06	0.7	0.06	-9.45408115735	-12.2567211099	3.15708815719	0.183362691406
0.0	0.0	0.0	0.0	0.0	4000000.0	0.0	0.0	1.07	1.48	1.2	0.05	6.2	0.31	0.79	0.22	4.75	0.17	2.18	1.52	0.36	AAA354.CD3.location-b.X1.Y5.tile.tissue.png	14	1	2000	14	f481e13ff206aaa0eb79d7f50709bafe	0	0	0	0	0	0	0	0	0	0	0	0	0	/home/dhl_ec/bnelissen/Slides/CD3_manuscript/CD3_slides/AAA354.CD3.location-b/AAA354.CD3.location-b.run1	255	1.0	0.06	1.0	0.06	0.0	-11.3471123441	0.0	4.84635249113
0.0	150193.0	0.0	2634.0	150193.0	4000000.0	0.0	3.0	0.78	1.28	1.13	0.05	6.71	0.57	1.34	0.32	6.35	0.23	3.41	1.49	0.6	AAA354.CD3.location-b.X2.Y0.tile.tissue.png	15	1	2000	15	faf833825a9f0616b6b21b455fb713a7	0	0	0	0	0	0	0	0	0	0	0	0	0	/home/dhl_ec/bnelissen/Slides/CD3_manuscript/CD3_slides/AAA354.CD3.location-b/AAA354.CD3.location-b.run1	255	0.7	0.06	0.7	0.06	-8.23133514708	-10.9545659141	1.1517070699	1.17800480713
0.0	2539616.0	0.0	11201.0	2539616.0	4000000.0	0.0	1.0	2.9	2.35	1.12	0.04	6.67	0.37	0.75	0.11	7.98	0.23	2.18	1.48	0.64	AAA354.CD3.location-b.X2.Y1.tile.tissue.png	16	1	2000	16	545e4f42d1929c75696a0a03309653a5	0	0	0	0	0	0	0	0	0	0	0	0	0	/home/dhl_ec/bnelissen/Slides/CD3_manuscript/CD3_slides/AAA354.CD3.location-b/AAA354.CD3.location-b.run1	255	0.7	0.06	0.7	0.06	-8.36953284111	-10.9553004377	1.75745630253	0.208217
0.0	0.0	0.0	0.0	0.0	1738000.0	0.0	0.0	0.58	0.81	0.82	0.03	3.79	0.21	0.61	0.14	2.96	0.1	1.4	1.0	0.3	AAA354.CD3.location-b.X2.Y12.tile.tissue.png	17	1	2000	17	7a3aa01490be9bbc671103b403cd811c	0	0	0	0	0	0	0	0	0	0	0	0	0	/home/dhl_ec/bnelissen/Slides/CD3_manuscript/CD3_slides/AAA354.CD3.location-b/AAA354.CD3.location-b.run1	255	1.0	0.06	1.0	0.06	0.0	0.0	0.0	10.3015028769
0.0	1657502.0	0.0	19556.0	1657502.0	4000000.0	0.0	16.0	2.05	3.95	1.16	0.05	7.13	0.4	0.75	0.15	7.63	0.33	3.36	2.29	0.62	AAA354.CD3.location-b.X2.Y2.tile.tissue.png	18	1	2000	18	0775851655936ee5d36b88b544924f69	0	0	0	0	0	0	0	0	0	0	0	0	0	/home/dhl_ec/bnelissen/Slides/CD3_manuscript/CD3_slides/AAA354.CD3.location-b/AAA354.CD3.location-b.run1	255	0.7	0.06	0.7	0.06	-7.07466229869	-11.6028373321	1.18232761317	0.194352046875
0.0	3244180.0	0.0	19488.0	3244180.0	4000000.0	0.0	4.0	1.12	1.66	1.18	0.08	10.31	0.58	1.21	0.13	12.47	0.41	3.35	2.28	0.66	AAA354.CD3.location-b.X2.Y3.tile.tissue.png	19	1	2000	19	fd2d27e1b847c177a2f433131cf4494b	0	0	0	0	0	0	0	0	0	0	0	0	0	/home/dhl_ec/bnelissen/Slides/CD3_manuscript/CD3_slides/AAA354.CD3.location-b/AAA354.CD3.location-b.run1	255	0.7	0.06	0.7	0.06	-9.074963782	-12.5358625031	1.56653637717	0.225503953125
54867.0	3866937.0	21837.0	12083.0	3866937.0	4000000.0	424.0	1.0	1.12	2.32	1.21	0.05	6.8	0.57	1.2	0.09	11.14	0.36	2.13	1.49	0.44	AAA354.CD3.location-b.X2.Y4.tile.tissue.png	20	1	2000	20	4f50385e06d9956f777c1c3d1b5ddb2c	0	0	0	0	0	0	0	0	0	0	0	0	0	/home/dhl_ec/bnelissen/Slides/CD3_manuscript/CD3_slides/AAA354.CD3.location-b/AAA354.CD3.location-b.run1	255	0.7	0.06	0.7	0.06	-9.21060073738	-12.6664714452	1.66038205314	0.304198439453
10182.0	2650401.0	4794.0	15583.0	2650401.0	4000000.0	112.0	3.0	0.81	1.24	1.15	0.04	6.45	0.36	0.73	0.11	8.35	0.3	2.17	1.48	0.79	AAA354.CD3.location-b.X2.Y5.tile.tissue.png	21	1	2000	21	dd7fef3dbbd7cfd6f5d2f2028c8abeed	0	0	0	0	0	0	0	0	0	0	0	0	0	/home/dhl_ec/bnelissen/Slides/CD3_manuscript/CD3_slides/AAA354.CD3.location-b/AAA354.CD3.location-b.run1	255	0.7	0.06	0.7	0.06	-9.46281211188	-11.9352523847	2.42393049476	0.32171959375
7522.0	895298.0	3338.0	12935.0	895298.0	4000000.0	75.0	3.0	2.29	2.25	1.14	0.0599999999999	6.97	0.4	0.76	0.17	7.31	0.25	2.24	1.52	1.17	AAA354.CD3.location-b.X2.Y6.tile.tissue.png	22	1	2000	22	c5273cae2b78c763b053b2b5eb7f5948	0	0	0	0	0	0	0	0	0	0	0	0	0	/home/dhl_ec/bnelissen/Slides/CD3_manuscript/CD3_slides/AAA354.CD3.location-b/AAA354.CD3.location-b.run1	255	0.7	0.06	0.7	0.06	-9.70260656857	-11.7117305727	2.80200976988	0.798479300781
692.0	251721.0	352.0	4599.0	251721.0	4000000.0	9.0	1.0	2.41	2.67	1.23	0.0600000000001	6.8	0.58	1.33	0.32	7.15	0.22	2.17	1.54	0.81	AAA354.CD3.location-b.X2.Y7.tile.tissue.png	23	1	2000	23	49e6564c8a0732bc6499395fc7da94a3	0	0	0	0	0	0	0	0	0	0	0	0	0	/home/dhl_ec/bnelissen/Slides/CD3_manuscript/CD3_slides/AAA354.CD3.location-b/AAA354.CD3.location-b.run1	255	0.7	0.06	0.7	0.06	-9.78049037191	-12.0057285029	3.14200101265	2.03662059668
0.0	0.0	0.0	0.0	0.0	4000000.0	0.0	0.0	1.88	2.84	1.17	0.0600000000001	7.28	0.49	1.46	0.34	6.78	0.2	3.03	2.31	0.75	AAA354.CD3.location-b.X3.Y0.tile.tissue.png	24	1	2000	24	7e36a56260587d6854c6cd1826088d45	0	0	0	0	0	0	0	0	0	0	0	0	0	/home/dhl_ec/bnelissen/Slides/CD3_manuscript/CD3_slides/AAA354.CD3.location-b/AAA354.CD3.location-b.run1	255	1.0	0.06	1.0	0.06	0.0	0.0	0.0	2.075933375
0.0	0.0	0.0	0.0	0.0	4000000.0	0.0	0.0	1.35	2.41	1.09	0.0600000000001	5.99	0.29	0.81	0.22	4.45	0.13	2.01	1.53	1.41	AAA354.CD3.location-b.X3.Y1.tile.tissue.png	25	1	2000	25	3bbbd61acb39ce6dd2ff4dc5dd7d1f10	0	0	0	0	0	0	0	0	0	0	0	0	0	/home/dhl_ec/bnelissen/Slides/CD3_manuscript/CD3_slides/AAA354.CD3.location-b/AAA354.CD3.location-b.run1	255	1.0	0.06	1.0	0.06	0.0	-11.4640783221	0.0	7.23909143774
0.0	0.0	0.0	0.0	0.0	1738000.0	0.0	0.0	1.2	2.22	0.55	0.02	2.42	0.13	0.36	0.1	1.91	0.0600000000001	0.87	0.67	0.18	AAA354.CD3.location-b.X3.Y12.tile.tissue.png	26	1	2000	26	e1746dcf0d3bdcd691d3b59095490c91	0	0	0	0	0	0	0	0	0	0	0	0	0	/home/dhl_ec/bnelissen/Slides/CD3_manuscript/CD3_slides/AAA354.CD3.location-b/AAA354.CD3.location-b.run1	255	1.0	0.06	1.0	0.06	0.0	0.0	0.0	9.2211990794
0.0	411783.0	0.0	8130.0	411783.0	4000000.0	0.0	5.0	2.71	3.07	1.15	0.0599999999999	7.12	0.38	0.77	0.21	6.03	0.15	2.21	1.55	0.48	AAA354.CD3.location-b.X3.Y2.tile.tissue.png	27	1	2000	27	481e0729a82aed054704f196547f41c6	0	0	0	0	0	0	0	0	0	0	0	0	0	/home/dhl_ec/bnelissen/Slides/CD3_manuscript/CD3_slides/AAA354.CD3.location-b/AAA354.CD3.location-b.run1	255	0.7	0.06	0.7	0.06	0.0	-10.8700104332	1.40389067179	1.17669719922
0.0	382620.0	0.0	10057.0	382620.0	4000000.0	0.0	5.0	0.97	2.47	1.15	0.0599999999999	7.03	0.38	0.76	0.21	6.56	0.15	2.19	1.54	0.71	AAA354.CD3.location-b.X3.Y3.tile.tissue.png	28	1	2000	28	cb0244bd3da8a3808377e8d8c71cb076	0	0	0	0	0	0	0	0	0	0	0	0	0	/home/dhl_ec/bnelissen/Slides/CD3_manuscript/CD3_slides/AAA354.CD3.location-b/AAA354.CD3.location-b.run1	255	0.7	0.06	0.7	0.06	-8.68842413451	-11.48971655	2.15387220246	1.09029564258
1788.0	3615152.0	784.0	13173.0	3615152.0	4000000.0	15.0	2.0	2.68	2.07	1.81	0.0700000000001	9.68	0.58	1.21	0.11	13.2	0.58	3.49	2.31	0.63	AAA354.CD3.location-b.X3.Y4.tile.tissue.png	29	1	2000	29	7a60a64ac5abd4c0e5cc5b5e06ae6695	0	0	0	0	0	0	0	0	0	0	0	0	0	/home/dhl_ec/bnelissen/Slides/CD3_manuscript/CD3_slides/AAA354.CD3.location-b/AAA354.CD3.location-b.run1	255	0.7	0.06	0.7	0.06	-8.63036787206	-12.6043238547	1.43748266466	0.251883484375
3795.0	3785038.0	1826.0	10302.0	3785038.0	4000000.0	38.0	4.0	1.09	1.67	1.79	0.0700000000001	9.33	0.64	1.26	0.0899999999999	13.63	0.57	3.39	1.87	0.43	AAA354.CD3.location-b.X3.Y5.tile.tissue.png	30	1	2000	30	53f28873454dca4654e28cad6ba2867a	0	0	0	0	0	0	0	0	0	0	0	0	0	/home/dhl_ec/bnelissen/Slides/CD3_manuscript/CD3_slides/AAA354.CD3.location-b/AAA354.CD3.location-b.run1	255	0.7	0.06	0.7	0.06	-9.07283368731	-12.3917013383	1.26593756722	0.174608664063
58423.0	3214882.0	23337.0	32136.0	3214882.0	4000000.0	474.0	13.0	1.2	2.34	1.2	0.0700000000001	11.27	0.61	1.22	0.13	12.62	0.34	2.21	1.49	0.41	AAA354.CD3.location-b.X3.Y6.tile.tissue.png	31	1	2000	31	2c19da1b32ac938a488856400d6a4d57	0	0	0	0	0	0	0	0	0	0	0	0	0	/home/dhl_ec/bnelissen/Slides/CD3_manuscript/CD3_slides/AAA354.CD3.location-b/AAA354.CD3.location-b.run1	255	0.7	0.06	0.7	0.06	-9.79794511588	-12.6801075459	2.80151663685	0.451811929688
60090.0	2364912.0	24442.0	14088.0	2364912.0	4000000.0	488.0	3.0	2.53	3.01	1.81	0.08	11.49	0.65	1.35	0.2	13.25	0.47	3.48	2.57	0.7	AAA354.CD3.location-b.X3.Y7.tile.tissue.png	32	1	2000	32	ebf818630ec794650b90b25ed486506d	0	0	0	0	0	0	0	0	0	0	0	0	0	/home/dhl_ec/bnelissen/Slides/CD3_manuscript/CD3_slides/AAA354.CD3.location-b/AAA354.CD3.location-b.run1	255	0.7	0.06	0.7	0.06	-9.81634797459	-12.1662419326	3.59707086964	0.602165125
0.0	0.0	0.0	0.0	0.0	4000000.0	0.0	0.0	2.28	3.07	1.16	0.0600000000001	5.61	0.32	1.07	0.32	6.97	0.21	3.21	2.54	0.6	AAA354.CD3.location-b.X3.Y8.tile.tissue.png	33	1	2000	33	1226f9d69c55e00c41b08fece8b7ad51	0	0	0	0	0	0	0	0	0	0	0	0	0	/home/dhl_ec/bnelissen/Slides/CD3_manuscript/CD3_slides/AAA354.CD3.location-b/AAA354.CD3.location-b.run1	255	1.0	0.06	1.0	0.06	0.0	0.0	0.0	8.1695415
0.0	240451.0	0.0	3565.0	240451.0	4000000.0	0.0	2.0	1.1	1.02	1.12	0.05	6.3	0.57	1.4	0.35	6.17	0.14	2.09	2.35	0.49	AAA354.CD3.location-b.X4.Y10.tile.tissue.png	34	1	2000	34	b82d448b4da73d7b5bb8a23e247f2c4c	0	0	0	0	0	0	0	0	0	0	0	0	0	/home/dhl_ec/bnelissen/Slides/CD3_manuscript/CD3_slides/AAA354.CD3.location-b/AAA354.CD3.location-b.run1	255	0.7	0.06	0.7	0.06	-8.5905281997	-11.9242985124	3.05040682845	2.76668326172
0.0	0.0	0.0	0.0	0.0	4000000.0	0.0	0.0	0.81	1.62	1.13	0.0599999999999	6.24	0.3	0.85	0.21	4.75	0.12	2.01	1.53	0.35	AAA354.CD3.location-b.X4.Y11.tile.tissue.png	35	1	2000	35	65dbc35d8b401f0b9493448a3ebe3018	0	0	0	0	0	0	0	0	0	0	0	0	0	/home/dhl_ec/bnelissen/Slides/CD3_manuscript/CD3_slides/AAA354.CD3.location-b/AAA354.CD3.location-b.run1	255	1.0	0.06	1.0	0.06	0.0	-10.3987987301	0.0	7.40861378252
0.0	0.0	0.0	0.0	0.0	1738000.0	0.0	0.0	2.01	1.88	0.61	0.02	2.98	0.13	0.37	0.09	1.89	0.0600000000001	0.89	0.67	0.17	AAA354.CD3.location-b.X4.Y12.tile.tissue.png	36	1	2000	36	2f06955f87ae125a24c4edf3ee3f60c0	0	0	0	0	0	0	0	0	0	0	0	0	0	/home/dhl_ec/bnelissen/Slides/CD3_manuscript/CD3_slides/AAA354.CD3.location-b/AAA354.CD3.location-b.run1	255	1.0	0.06	1.0	0.06	0.0	-10.2683307837	0.0	7.71334420717
0.0	0.0	0.0	0.0	0.0	4000000.0	0.0	0.0	0.67	1.09	1.19	0.0600000000001	6.23	0.29	0.9	0.21	4.66	0.12	1.97	1.48	0.34	AAA354.CD3.location-b.X4.Y3.tile.tissue.png	37	1	2000	37	ab854fe0a3934d430319df1ce6f85718	0	0	0	0	0	0	0	0	0	0	0	0	0	/home/dhl_ec/bnelissen/Slides/CD3_manuscript/CD3_slides/AAA354.CD3.location-b/AAA354.CD3.location-b.run1	255	1.0	0.06	1.0	0.06	0.0	-11.4326108264	0.0	2.93744250723
149.0	476782.0	78.0	8974.0	476782.0	4000000.0	2.0	8.0	2.35	2.04	1.1	0.05	6.77	0.37	0.76	0.19	6.78	0.23	2.19	1.49	0.56	AAA354.CD3.location-b.X4.Y4.tile.tissue.png	38	1	2000	38	3ce688a1cbacbdb9cec67f33897492aa	0	0	0	0	0	0	0	0	0	0	0	0	0	/home/dhl_ec/bnelissen/Slides/CD3_manuscript/CD3_slides/AAA354.CD3.location-b/AAA354.CD3.location-b.run1	255	0.7	0.06	0.7	0.06	-9.14992061099	-11.5294685814	2.25088742315	1.96181725195
1271.0	3521006.0	448.0	15985.0	3521006.0	4000000.0	9.0	2.0	1.13	2.02	1.89	0.0699999999999	8.28	0.37	0.72	0.0700000000001	8.88	0.34	3.54	2.39	0.65	AAA354.CD3.location-b.X4.Y5.tile.tissue.png	39	1	2000	39	655af7c77f150fde53f47d6ddd9ad6be	0	0	0	0	0	0	0	0	0	0	0	0	0	/home/dhl_ec/bnelissen/Slides/CD3_manuscript/CD3_slides/AAA354.CD3.location-b/AAA354.CD3.location-b.run1	255	0.7	0.06	0.7	0.06	-8.77251176024	-12.301446078	1.29975087825	0.200513109375
2676.0	3552642.0	1179.0	20619.0	3552642.0	4000000.0	22.0	7.0	1.12	1.53	1.4	0.05	6.34	0.38	0.72	0.0799999999999	9.02	0.34	2.18	1.5	0.42	AAA354.CD3.location-b.X4.Y6.tile.tissue.png	40	1	2000	40	cb39e0eac025bab1579182523e46676c	0	0	0	0	0	0	0	0	0	0	0	0	0	/home/dhl_ec/bnelissen/Slides/CD3_manuscript/CD3_slides/AAA354.CD3.location-b/AAA354.CD3.location-b.run1	255	0.7	0.06	0.7	0.06	-8.72915026466	-12.6766600647	1.24658289277	0.27299325
7282.0	3576315.0	3221.0	15889.0	3576315.0	4000000.0	68.0	3.0	1.6	1.87	1.12	0.04	8.35	0.37	0.72	0.0800000000002	9.16	0.34	2.23	1.51	0.44	AAA354.CD3.location-b.X4.Y7.tile.tissue.png	41	1	2000	41	c1491b26be2ebe58ddf06484df39020e	0	0	0	0	0	0	0	0	0	0	0	0	0	/home/dhl_ec/bnelissen/Slides/CD3_manuscript/CD3_slides/AAA354.CD3.location-b/AAA354.CD3.location-b.run1	255	0.7	0.06	0.7	0.06	-9.04345717362	-12.5313646516	1.37766819	0.193245308594
2933.0	2525095.0	1543.0	9038.0	2525095.0	4000000.0	36.0	2.0	3.55	3.31	1.15	0.05	6.61	0.39	0.75	0.12	8.34	0.49	2.17	1.47	0.4	AAA354.CD3.location-b.X4.Y8.tile.tissue.png	42	1	2000	42	1ed304bc733e8e97cf6e61ee01656a72	0	0	0	0	0	0	0	0	0	0	0	0	0	/home/dhl_ec/bnelissen/Slides/CD3_manuscript/CD3_slides/AAA354.CD3.location-b/AAA354.CD3.location-b.run1	255	0.7	0.06	0.7	0.06	-9.65586789414	-11.3914235035	2.14553147206	0.292512632813
1143.0	997457.0	562.0	16705.0	997457.0	4000000.0	14.0	4.0	2.44	2.19	1.79	0.0899999999999	9.99	0.63	1.28	0.26	10.27	0.41	3.46	2.28	0.65	AAA354.CD3.location-b.X4.Y9.tile.tissue.png	43	1	2000	43	2734c286ac515d1d13dcd161b206ffd3	0	0	0	0	0	0	0	0	0	0	0	0	0	/home/dhl_ec/bnelissen/Slides/CD3_manuscript/CD3_slides/AAA354.CD3.location-b/AAA354.CD3.location-b.run1	255	0.7	0.06	0.7	0.06	-9.65076055181	-11.8829097246	3.26027099284	1.00957894141
2317.0	3814314.0	1142.0	11972.0	3814314.0	4000000.0	26.0	2.0	1.23	2.24	1.81	0.0599999999999	9.22	0.63	1.34	0.11	14.59	0.61	3.65	2.33	0.68	AAA354.CD3.location-b.X5.Y10.tile.tissue.png	44	1	2000	44	cb7999e571d8886788b3cc90149ef49d	0	0	0	0	0	0	0	0	0	0	0	0	0	/home/dhl_ec/bnelissen/Slides/CD3_manuscript/CD3_slides/AAA354.CD3.location-b/AAA354.CD3.location-b.run1	255	0.7	0.06	0.7	0.06	-9.24868423827	-12.2759500288	1.61034270441	0.149671898438
369.0	2223566.0	169.0	9227.0	2223566.0	4000000.0	4.0	1.0	1.12	2.63	1.15	0.0599999999999	6.45	0.36	0.73	0.13	8.2	0.3	3.59	2.55	1.01	AAA354.CD3.location-b.X5.Y11.tile.tissue.png	45	1	2000	45	5d601fbb6fa666173ee090931df26ac8	0	0	0	0	0	0	0	0	0	0	0	0	0	/home/dhl_ec/bnelissen/Slides/CD3_manuscript/CD3_slides/AAA354.CD3.location-b/AAA354.CD3.location-b.run1	255	0.7	0.06	0.7	0.06	-8.93548912209	-11.2587278935	1.58919106426	0.372816460937
0.0	0.0	0.0	0.0	0.0	1738000.0	0.0	0.0	2.07	0.75	0.82	0.04	4.21	0.23	0.65	0.15	2.86	0.0999999999999	1.47	1.12	0.29	AAA354.CD3.location-b.X5.Y12.tile.tissue.png	46	1	2000	46	85c7be732f0bcb6117176e667e986636	0	0	0	0	0	0	0	0	0	0	0	0	0	/home/dhl_ec/bnelissen/Slides/CD3_manuscript/CD3_slides/AAA354.CD3.location-b/AAA354.CD3.location-b.run1	255	1.0	0.06	1.0	0.06	0.0	-10.1401605472	0.0	7.94764385542
0.0	0.0	0.0	0.0	0.0	4000000.0	0.0	0.0	1.02	1.64	1.16	0.0500000000002	5.61	0.31	0.89	0.25	4.54	0.13	2.02	1.53	0.42	AAA354.CD3.location-b.X5.Y4.tile.tissue.png	47	1	2000	47	0a0f2c7efea5533e9508be5fd0efcb88	0	0	0	0	0	0	0	0	0	0	0	0	0	/home/dhl_ec/bnelissen/Slides/CD3_manuscript/CD3_slides/AAA354.CD3.location-b/AAA354.CD3.location-b.run1	255	1.0	0.06	1.0	0.06	0.0	0.0	0.0	3.04108825
0.0	462470.0	0.0	6259.0	462470.0	4000000.0	0.0	3.0	0.97	2.24	1.22	0.0799999999999	9.72	0.61	1.36	0.33	6.11	0.15	2.11	1.47	1.16	AAA354.CD3.location-b.X5.Y5.tile.tissue.png	48	1	2000	48	3fe0c4180798b19fff9873bb0389c72d	0	0	0	0	0	0	0	0	0	0	0	0	0	/home/dhl_ec/bnelissen/Slides/CD3_manuscript/CD3_slides/AAA354.CD3.location-b/AAA354.CD3.location-b.run1	255	0.7	0.06	0.7	0.06	0.0	-11.5473961276	1.84202569896	2.74927511914
72.0	1943403.0	40.0	16870.0	1943403.0	4000000.0	1.0	3.0	2.08	1.85	1.12	0.0599999999999	6.88	0.39	0.74	0.14	7.88	0.28	2.2	1.48	1.13	AAA354.CD3.location-b.X5.Y6.tile.tissue.png	49	1	2000	49	4a298095e29a350eb9dda1bf05bb8844	0	0	0	0	0	0	0	0	0	0	0	0	0	/home/dhl_ec/bnelissen/Slides/CD3_manuscript/CD3_slides/AAA354.CD3.location-b/AAA354.CD3.location-b.run1	255	0.7	0.06	0.7	0.06	-9.12439646498	-11.6252491557	1.3148169734	0.462275671875
122.0	3581863.0	46.0	14812.0	3581863.0	4000000.0	1.0	5.0	1.16	4.34	1.13	0.04	6.55	0.36	0.74	0.0699999999999	8.88	0.34	2.16	1.48	0.81	AAA354.CD3.location-b.X5.Y7.tile.tissue.png	50	1	2000	50	2649d5c950d550eb388819b63fccaca0	0	0	0	0	0	0	0	0	0	0	0	0	0	/home/dhl_ec/bnelissen/Slides/CD3_manuscript/CD3_slides/AAA354.CD3.location-b/AAA354.CD3.location-b.run1	255	0.7	0.06	0.7	0.06	-8.62673247156	-12.2112159877	1.72258870688	0.273765046875
684.0	3807311.0	339.0	14908.0	3807311.0	4000000.0	7.0	4.0	2.81	2.05	1.11	0.05	6.14	0.36	0.73	0.0600000000002	9.15	0.54	3.46	2.39	0.65	AAA354.CD3.location-b.X5.Y8.tile.tissue.png	51	1	2000	51	49445a8093134800e4f31684046f0e47	0	0	0	0	0	0	0	0	0	0	0	0	0	/home/dhl_ec/bnelissen/Slides/CD3_manuscript/CD3_slides/AAA354.CD3.location-b/AAA354.CD3.location-b.run1	255	0.7	0.06	0.7	0.06	-8.70095544822	-12.146378842	1.45822512662	0.177964779297
351.0	3391701.0	185.0	22610.0	3391701.0	4000000.0	5.0	6.0	1.33	2.6	1.79	0.0699999999999	17.11	0.38	0.73	0.0800000000002	8.77	0.33	2.2	1.48	0.71	AAA354.CD3.location-b.X5.Y9.tile.tissue.png	52	1	2000	52	36e0088128305681e5f25a9ac4584667	0	0	0	0	0	0	0	0	0	0	0	0	0	/home/dhl_ec/bnelissen/Slides/CD3_manuscript/CD3_slides/AAA354.CD3.location-b/AAA354.CD3.location-b.run1	255	0.7	0.06	0.7	0.06	-8.94169011177	-12.2787462191	2.10713503596	0.238619179687
1887.0	2285886.0	783.0	24794.0	2285886.0	4000000.0	14.0	16.0	1.19	1.25	1.17	0.0500000000002	6.68	0.39	0.73	0.12	8.16	0.29	2.3	2.34	0.69	AAA354.CD3.location-b.X6.Y10.tile.tissue.png	53	1	2000	53	76b3434b7045c6591bd9698e8ac159fd	0	0	0	0	0	0	0	0	0	0	0	0	0	/home/dhl_ec/bnelissen/Slides/CD3_manuscript/CD3_slides/AAA354.CD3.location-b/AAA354.CD3.location-b.run1	255	0.7	0.06	0.7	0.06	-9.32560558517	-11.6912028681	2.41019865221	0.35882321875
152.0	1051176.0	54.0	9103.0	1051176.0	4000000.0	1.0	1.0	1.61	2.92	1.15	0.05	6.88	0.38	0.78	0.17	7.54	0.26	2.13	1.48	0.36	AAA354.CD3.location-b.X6.Y11.tile.tissue.png	54	1	2000	54	99d4f5e66d233928fd158955af1f4279	0	0	0	0	0	0	0	0	0	0	0	0	0	/home/dhl_ec/bnelissen/Slides/CD3_manuscript/CD3_slides/AAA354.CD3.location-b/AAA354.CD3.location-b.run1	255	0.7	0.06	0.7	0.06	-9.19974148702	-11.8055157534	2.09632737876	1.62091456641
0.0	0.0	0.0	0.0	0.0	1738000.0	0.0	0.0	0.59	1.33	0.57	0.02	2.42	0.13	0.35	0.0899999999999	1.89	0.05	0.86	0.64	0.16	AAA354.CD3.location-b.X6.Y12.tile.tissue.png	55	1	2000	55	013b2f8eaa601cc676ce828f98e89ea0	0	0	0	0	0	0	0	0	0	0	0	0	0	/home/dhl_ec/bnelissen/Slides/CD3_manuscript/CD3_slides/AAA354.CD3.location-b/AAA354.CD3.location-b.run1	255	1.0	0.06	1.0	0.06	0.0	0.0	0.0	10.0926271577
0.0	0.0	0.0	0.0	0.0	4000000.0	0.0	0.0	2.11	1.69	1.12	0.0600000000002	5.39	0.29	0.86	0.21	4.73	0.12	1.95	1.47	0.34	AAA354.CD3.location-b.X6.Y6.tile.tissue.png	56	1	2000	56	78b299a3c0811cb47f0f6720ebed7a38	0	0	0	0	0	0	0	0	0	0	0	0	0	/home/dhl_ec/bnelissen/Slides/CD3_manuscript/CD3_slides/AAA354.CD3.location-b/AAA354.CD3.location-b.run1	255	1.0	0.06	1.0	0.06	0.0	0.0	0.0	5.74784
0.0	246199.0	0.0	8944.0	246199.0	4000000.0	0.0	3.0	1.92	2.64	1.12	0.0599999999999	6.61	0.36	0.78	0.21	5.76	0.14	2.18	1.49	0.36	AAA354.CD3.location-b.X6.Y7.tile.tissue.png	57	1	2000	57	89c0207a2215edf30f9c11e8b4ee86d7	0	0	0	0	0	0	0	0	0	0	0	0	0	/home/dhl_ec/bnelissen/Slides/CD3_manuscript/CD3_slides/AAA354.CD3.location-b/AAA354.CD3.location-b.run1	255	0.7	0.06	0.7	0.06	0.0	-12.3424533868	2.69264878208	3.46250734961
857.0	795718.0	374.0	17498.0	795718.0	4000000.0	7.0	14.0	2.85	2.61	1.19	0.0599999999999	6.77	0.38	0.73	0.18	7.1	0.23	2.27	1.48	0.46	AAA354.CD3.location-b.X6.Y8.tile.tissue.png	58	1	2000	58	326c0874b30b8a1c5a8c15c7050d3f63	0	0	0	0	0	0	0	0	0	0	0	0	0	/home/dhl_ec/bnelissen/Slides/CD3_manuscript/CD3_slides/AAA354.CD3.location-b/AAA354.CD3.location-b.run1	255	0.7	0.06	0.7	0.06	-9.56581250352	-11.6761809848	2.07441699199	0.72860371875
0.0	1898173.0	0.0	20666.0	1898173.0	4000000.0	0.0	8.0	2.84	2.02	1.14	0.05	6.4	0.37	0.73	0.14	7.48	0.2	2.19	1.47	0.55	AAA354.CD3.location-b.X6.Y9.tile.tissue.png	59	1	2000	59	4da7d7c597f0004aaeced12059583902	0	0	0	0	0	0	0	0	0	0	0	0	0	/home/dhl_ec/bnelissen/Slides/CD3_manuscript/CD3_slides/AAA354.CD3.location-b/AAA354.CD3.location-b.run1	255	0.7	0.06	0.7	0.06	-8.68047225418	-11.8276902766	1.48471315327	0.240758195313
0.0	0.0	0.0	0.0	0.0	4000000.0	0.0	0.0	2.65	2.66	1.2	0.0599999999999	6.09	0.29	0.87	0.22	4.61	0.13	1.97	1.48	0.52	AAA354.CD3.location-b.X7.Y10.tile.tissue.png	60	1	2000	60	157d579615ca3e7558f900dd56dc5573	0	0	0	0	0	0	0	0	0	0	0	0	0	/home/dhl_ec/bnelissen/Slides/CD3_manuscript/CD3_slides/AAA354.CD3.location-b/AAA354.CD3.location-b.run1	255	1.0	0.06	1.0	0.06	0.0	-10.7748375071	0.0	6.04783206079
0.0	0.0	0.0	0.0	0.0	1738000.0	0.0	0.0	2.51	0.94	0.5	0.04	3.73	0.21	0.59	0.14	2.87	0.0900000000001	1.32	0.77	0.16	AAA354.CD3.location-b.X7.Y12.tile.tissue.png	61	1	2000	61	9ebc102703aaf3832be916a90e49080b	0	0	0	0	0	0	0	0	0	0	0	0	0	/home/dhl_ec/bnelissen/Slides/CD3_manuscript/CD3_slides/AAA354.CD3.location-b/AAA354.CD3.location-b.run1	255	1.0	0.06	1.0	0.06	0.0	0.0	0.0	10.0660817031
0.0	4540.0	0.0	334.0	4540.0	4000000.0	0.0	1.0	1.35	2.7	1.23	0.0599999999999	6.21	0.36	0.85	0.22	5.93	0.13	2.0	1.48	0.34	AAA354.CD3.location-b.X7.Y9.tile.tissue.png	62	1	2000	62	d69b15f75d75f4e569e17f99ba08e00e	0	0	0	0	0	0	0	0	0	0	0	0	0	/home/dhl_ec/bnelissen/Slides/CD3_manuscript/CD3_slides/AAA354.CD3.location-b/AAA354.CD3.location-b.run1	255	0.7	0.06	0.7	0.06	-7.50268738437	-12.1682303417	0.906575683525	2.78599211739
[truncated: 2 more columns]
