# Supplementary material for: SlideToolkit: An Assistive Toolset for the Histological Quantification of Whole Slide Images
Source: PLoS One. 2014 Nov 5;9(11):e110289. doi: 10.1371/journal.pone.0110289 (PMC4220929; doi:10.1371/journal.pone.0110289)
Supplement: RawData S1 — ICC and BlandAltman plot - measurements and r-script.zip. Measurements of Run1 and Run2, including the code for the calculation of the intraclass correlation coefficient (ICC) and the code for the Bland and Altman plot. (ZIP) [file pone.0110289.s003.zip › cellprofiler.measurements/run1.85d5a4bfdd3b8955f25bf0f12cebe15e.DefaultOUT_Image.csv]

AreaOccupied_AreaOccupied_DAB_Nuclei	AreaOccupied_AreaOccupied_Tissue	AreaOccupied_Perimeter_DAB_Nuclei	AreaOccupied_Perimeter_Tissue	AreaOccupied_TotalArea_DAB_Nuclei	AreaOccupied_TotalArea_Tissue	Count_DAB_Nuclei	Count_Tissue	ExecutionTime_01LoadImages	ExecutionTime_02ColorToGray	ExecutionTime_03Smooth	ExecutionTime_04ImageMath	ExecutionTime_05IdentifyPrimaryObjects	ExecutionTime_06MeasureImageAreaOccupied	ExecutionTime_07UnmixColors	ExecutionTime_08MaskImage	ExecutionTime_09IdentifyPrimaryObjects	ExecutionTime_10MeasureImageAreaOccupied	ExecutionTime_11OverlayOutlines	ExecutionTime_12OverlayOutlines	ExecutionTime_13SaveImages	FileName_Original	Group_Index	Group_Number	Height_Original	ImageNumber	MD5Digest_Original	ModuleError_01LoadImages	ModuleError_02ColorToGray	ModuleError_03Smooth	ModuleError_04ImageMath	ModuleError_05IdentifyPrimaryObjects	ModuleError_06MeasureImageAreaOccupied	ModuleError_07UnmixColors	ModuleError_08MaskImage	ModuleError_09IdentifyPrimaryObjects	ModuleError_10MeasureImageAreaOccupied	ModuleError_11OverlayOutlines	ModuleError_12OverlayOutlines	ModuleError_13SaveImages	PathName_Original	Scaling_Original	Threshold_FinalThreshold_DAB_Nuclei	Threshold_FinalThreshold_Tissue	Threshold_OrigThreshold_DAB_Nuclei	Threshold_OrigThreshold_Tissue	Threshold_SumOfEntropies_DAB_Nuclei	Threshold_SumOfEntropies_Tissue	Threshold_WeightedVariance_DAB_Nuclei	Threshold_WeightedVariance_Tissue
0.0	162016.0	0.0	3671.0	162016.0	4000000.0	0.0	1.0	4.57	3.17	1.25	0.06	7.02	0.61	1.52	0.34	9.53	0.24	3.38	2.47	1.62	AAA139.CD3.location-b.X0.Y10.tile.tissue.png	1	1	2000	1	b7bd3afa1464b5fc6cdcb66cb60d1a3d	0	0	0	0	0	0	0	0	0	0	0	0	0	/home/dhl_ec/bnelissen/Slides/CD3_manuscript/CD3_slides/AAA139.CD3.location-b/AAA139.CD3.location-b.run1	255	0.7	0.06	0.7	0.06	-8.08939937439	-11.2862360028	1.54892902455	0.296371761719
136.0	275461.0	77.0	3482.0	275461.0	4000000.0	2.0	2.0	3.17	2.94	1.93	0.09	10.1	0.6	1.52	0.33	9.84	0.34	3.42	2.44	0.96	AAA139.CD3.location-b.X0.Y6.tile.tissue.png	2	1	2000	2	350c4c9438912b096f4606f71456a950	0	0	0	0	0	0	0	0	0	0	0	0	0	/home/dhl_ec/bnelissen/Slides/CD3_manuscript/CD3_slides/AAA139.CD3.location-b/AAA139.CD3.location-b.run1	255	0.7	0.06	0.7	0.06	-8.1281008524	-11.6166222538	1.35304670954	0.226814873047
825.0	1557749.0	389.0	8042.0	1557749.0	4000000.0	8.0	2.0	3.94	2.74	1.68	0.06	7.5	0.61	1.42	0.24	9.04	0.44	3.57	2.48	0.76	AAA139.CD3.location-b.X0.Y7.tile.tissue.png	3	1	2000	3	d6c8a1342080f5d7dc488e23e6362b13	0	0	0	0	0	0	0	0	0	0	0	0	0	/home/dhl_ec/bnelissen/Slides/CD3_manuscript/CD3_slides/AAA139.CD3.location-b/AAA139.CD3.location-b.run1	255	0.7	0.06	0.7	0.06	-8.39124525523	-11.5655032299	0.95604698099	0.534569851563
994.0	2245937.0	461.0	7752.0	2245937.0	4000000.0	9.0	1.0	3.33	2.9	1.9	0.09	9.89	0.6	1.37	0.2	12.13	0.41	2.41	1.65	0.68	AAA139.CD3.location-b.X0.Y8.tile.tissue.png	4	1	2000	4	a232c767049e4bc48ec37412d114382b	0	0	0	0	0	0	0	0	0	0	0	0	0	/home/dhl_ec/bnelissen/Slides/CD3_manuscript/CD3_slides/AAA139.CD3.location-b/AAA139.CD3.location-b.run1	255	0.7	0.06	0.7	0.06	-8.80002659455	-11.4863128305	0.97550365694	0.690298503906
0.0	1731863.0	0.0	11178.0	1731863.0	4000000.0	0.0	2.0	2.92	2.63	1.24	0.07	7.55	0.4	0.88	0.16	8.18	0.35	2.86	1.65	0.72	AAA139.CD3.location-b.X0.Y9.tile.tissue.png	5	1	2000	5	2ec51d7b26483f7c36660cde23606d90	0	0	0	0	0	0	0	0	0	0	0	0	0	/home/dhl_ec/bnelissen/Slides/CD3_manuscript/CD3_slides/AAA139.CD3.location-b/AAA139.CD3.location-b.run1	255	0.7	0.06	0.7	0.06	-8.59396258006	-11.5326476365	1.64688175247	0.594058046875
0.0	3222992.0	0.0	16759.0	3222992.0	4000000.0	0.0	4.0	4.22	3.27	1.2	0.05	7.51	0.41	0.82	0.11	9.37	0.3	2.45	2.08	0.75	AAA139.CD3.location-b.X1.Y10.tile.tissue.png	6	1	2000	6	fdb2d9d6ff3563e035d985f7ce7f1385	0	0	0	0	0	0	0	0	0	0	0	0	0	/home/dhl_ec/bnelissen/Slides/CD3_manuscript/CD3_slides/AAA139.CD3.location-b/AAA139.CD3.location-b.run1	255	0.7	0.06	0.7	0.06	-8.52049286919	-11.5596270874	1.08919344851	0.777950578125
0.0	1662310.0	0.0	9335.0	1662310.0	4000000.0	0.0	3.0	4.58	3.46	1.87	0.09	8.92	0.55	1.26	0.17	8.12	0.35	3.4	2.46	0.72	AAA139.CD3.location-b.X1.Y11.tile.tissue.png	7	1	2000	7	a8fd81f64dc51dbf63f19d32fdff1e79	0	0	0	0	0	0	0	0	0	0	0	0	0	/home/dhl_ec/bnelissen/Slides/CD3_manuscript/CD3_slides/AAA139.CD3.location-b/AAA139.CD3.location-b.run1	255	0.7	0.06	0.7	0.06	-8.94064810522	-11.7666974372	2.19819615416	1.38806352344
143.0	571782.0	77.0	3472.0	571782.0	4000000.0	2.0	1.0	3.8	2.63	1.22	0.08	9.94	0.61	1.5	0.3	10.23	0.37	3.4	2.47	0.67	AAA139.CD3.location-b.X1.Y6.tile.tissue.png	8	1	2000	8	d93a9b2a817c9ca9bf8f06d67f7b6c5a	0	0	0	0	0	0	0	0	0	0	0	0	0	/home/dhl_ec/bnelissen/Slides/CD3_manuscript/CD3_slides/AAA139.CD3.location-b/AAA139.CD3.location-b.run1	255	0.7	0.06	0.7	0.06	-7.93821093644	-11.3374325244	0.800967602426	0.319910130859
67.0	1599102.0	36.0	9494.0	1599102.0	4000000.0	1.0	3.0	2.66	4.24	1.24	0.09	10.4	0.61	1.41	0.24	11.47	0.44	3.55	2.46	0.64	AAA139.CD3.location-b.X1.Y7.tile.tissue.png	9	1	2000	9	c103e793bd717bacc4594b1d389e4544	0	0	0	0	0	0	0	0	0	0	0	0	0	/home/dhl_ec/bnelissen/Slides/CD3_manuscript/CD3_slides/AAA139.CD3.location-b/AAA139.CD3.location-b.run1	255	0.7	0.06	0.7	0.06	-8.03000865809	-11.4750212527	0.864639859211	0.831856226563
0.0	3233676.0	0.0	21440.0	3233676.0	4000000.0	0.0	7.0	3.77	2.13	1.89	0.07	9.89	0.62	1.32	0.14	12.59	0.44	3.59	2.46	0.74	AAA139.CD3.location-b.X1.Y8.tile.tissue.png	10	1	2000	10	2a9ccdcf777ca7bc1460e9e4236e3379	0	0	0	0	0	0	0	0	0	0	0	0	0	/home/dhl_ec/bnelissen/Slides/CD3_manuscript/CD3_slides/AAA139.CD3.location-b/AAA139.CD3.location-b.run1	255	0.7	0.06	0.7	0.06	-8.8515083826	-12.2528403428	2.43654298966	1.37492757813
0.0	2993021.0	0.0	15880.0	2993021.0	4000000.0	0.0	1.0	4.12	4.37	1.9	0.07	9.16	0.61	1.32	0.15	12.49	0.43	3.56	2.46	0.69	AAA139.CD3.location-b.X1.Y9.tile.tissue.png	11	1	2000	11	e8d3ec45547938f9e35878169cff7888	0	0	0	0	0	0	0	0	0	0	0	0	0	/home/dhl_ec/bnelissen/Slides/CD3_manuscript/CD3_slides/AAA139.CD3.location-b/AAA139.CD3.location-b.run1	255	0.7	0.06	0.7	0.06	-7.74357451322	-11.5591362567	1.66604928761	0.84515784375
0.0	2908678.0	0.0	12689.0	2908678.0	4000000.0	0.0	2.0	4.82	1.71	1.3	0.07	7.68	0.41	0.82	0.11	9.17	0.42	3.58	2.48	0.67	AAA139.CD3.location-b.X10.Y10.tile.tissue.png	12	1	2000	12	aac8ab43a9d88c7ad369bcd3c7ea033c	0	0	0	0	0	0	0	0	0	0	0	0	0	/home/dhl_ec/bnelissen/Slides/CD3_manuscript/CD3_slides/AAA139.CD3.location-b/AAA139.CD3.location-b.run1	255	0.7	0.06	0.7	0.06	-7.84265837124	-11.2954920719	1.2039483413	0.788641625
0.0	57823.0	0.0	2682.0	57823.0	4000000.0	0.0	4.0	2.89	2.34	1.87	0.09	10.01	0.61	1.52	0.33	8.38	0.24	3.07	2.36	0.59	AAA139.CD3.location-b.X10.Y11.tile.tissue.png	13	1	2000	13	688fdd82124c10b62c655a56c4ed7abd	0	0	0	0	0	0	0	0	0	0	0	0	0	/home/dhl_ec/bnelissen/Slides/CD3_manuscript/CD3_slides/AAA139.CD3.location-b/AAA139.CD3.location-b.run1	255	0.7	0.06	0.7	0.06	0.0	-11.7250462526	2.58340890519	0.438864196777
76.0	1334598.0	34.0	7929.0	1334598.0	4000000.0	1.0	2.0	3.79	2.69	1.23	0.0700000000001	7.33	0.51	0.89	0.18	8.24	0.28	3.51	2.51	0.62	AAA139.CD3.location-b.X10.Y4.tile.tissue.png	14	1	2000	14	91c9c0ef10d90e79b13469d22080a15e	0	0	0	0	0	0	0	0	0	0	0	0	0	/home/dhl_ec/bnelissen/Slides/CD3_manuscript/CD3_slides/AAA139.CD3.location-b/AAA139.CD3.location-b.run1	255	0.7	0.06	0.7	0.06	-8.91965888589	-11.3991305044	1.38790811762	0.665170253906
0.0	3340217.0	0.0	8534.0	3340217.0	4000000.0	0.0	1.0	3.78	2.81	1.89	0.0700000000001	10.06	0.61	1.3	0.13	12.81	0.45	3.55	2.48	0.73	AAA139.CD3.location-b.X10.Y5.tile.tissue.png	15	1	2000	15	a1983588eb23d402f4c8816d34a842b7	0	0	0	0	0	0	0	0	0	0	0	0	0	/home/dhl_ec/bnelissen/Slides/CD3_manuscript/CD3_slides/AAA139.CD3.location-b/AAA139.CD3.location-b.run1	255	0.7	0.06	0.7	0.06	-7.54108604942	-11.3889417254	0.882045038973	0.336143621094
0.0	3999137.0	0.0	8062.0	3999137.0	4000000.0	0.0	1.0	2.99	2.69	1.87	0.0700000000001	9.59	0.59	1.28	0.0899999999999	12.12	0.5	3.53	2.48	0.71	AAA139.CD3.location-b.X10.Y6.tile.tissue.png	16	1	2000	16	3aab9c1e0d2461e83ad6f899ebd5f4e2	0	0	0	0	0	0	0	0	0	0	0	0	0	/home/dhl_ec/bnelissen/Slides/CD3_manuscript/CD3_slides/AAA139.CD3.location-b/AAA139.CD3.location-b.run1	255	0.7	0.06	0.7	0.06	0.0	-11.4516337153	0.659490785137	0.027567604187
0.0	3998713.0	0.0	8177.0	3998713.0	4000000.0	0.0	1.0	3.55	2.81	1.87	0.0699999999999	9.62	0.61	1.27	0.08	13.59	0.49	3.53	2.47	0.71	AAA139.CD3.location-b.X10.Y7.tile.tissue.png	17	1	2000	17	ff6dc44d5b4068ce5eec6a18199a6da0	0	0	0	0	0	0	0	0	0	0	0	0	0	/home/dhl_ec/bnelissen/Slides/CD3_manuscript/CD3_slides/AAA139.CD3.location-b/AAA139.CD3.location-b.run1	255	0.7	0.06	0.7	0.06	-8.69973955388	-10.9728282695	0.539234234448	0.0295130671997
539.0	3999312.0	174.0	8120.0	3999312.0	4000000.0	4.0	1.0	1.37	2.56	1.9	0.0699999999999	9.66	0.6	1.27	0.0799999999999	14.06	0.59	3.53	2.48	1.7	AAA139.CD3.location-b.X10.Y8.tile.tissue.png	18	1	2000	18	d7474c290be0fd68229dbc8eabab3552	0	0	0	0	0	0	0	0	0	0	0	0	0	/home/dhl_ec/bnelissen/Slides/CD3_manuscript/CD3_slides/AAA139.CD3.location-b/AAA139.CD3.location-b.run1	255	0.7	0.06	0.7	0.06	-8.48200786919	-11.4602070506	0.387149583941	0.0352686818848
0.0	3996960.0	0.0	8424.0	3996960.0	4000000.0	0.0	1.0	3.32	2.48	1.89	0.0700000000001	9.56	0.59	1.27	0.08	12.11	0.5	3.52	2.48	0.78	AAA139.CD3.location-b.X10.Y9.tile.tissue.png	19	1	2000	19	bb7a50efa6100eabadcf312971a62a60	0	0	0	0	0	0	0	0	0	0	0	0	0	/home/dhl_ec/bnelissen/Slides/CD3_manuscript/CD3_slides/AAA139.CD3.location-b/AAA139.CD3.location-b.run1	255	0.7	0.06	0.7	0.06	0.0	-10.1929469535	0.526616353429	0.0401004169922
0.0	874531.0	0.0	8416.0	874531.0	4000000.0	0.0	2.0	2.6	2.99	1.89	0.09	9.93	0.6	1.43	0.29	9.76	0.19	2.27	1.62	0.62	AAA139.CD3.location-b.X11.Y10.tile.tissue.png	20	1	2000	20	0c893a0a67b18feed07e3c44e772f5a2	0	0	0	0	0	0	0	0	0	0	0	0	0	/home/dhl_ec/bnelissen/Slides/CD3_manuscript/CD3_slides/AAA139.CD3.location-b/AAA139.CD3.location-b.run1	255	0.7	0.06	0.7	0.06	-6.27604726167	-11.3835044843	1.94348284966	1.2684934668
0.0	868187.0	0.0	5982.0	868187.0	4000000.0	0.0	2.0	2.19	2.03	1.2	0.0599999999999	6.61	0.39	0.83	0.19	6.24	0.18	2.23	1.58	1.58	AAA139.CD3.location-b.X11.Y5.tile.tissue.png	21	1	2000	21	d1d7aed5028ca07214420bf7e139ee0e	0	0	0	0	0	0	0	0	0	0	0	0	0	/home/dhl_ec/bnelissen/Slides/CD3_manuscript/CD3_slides/AAA139.CD3.location-b/AAA139.CD3.location-b.run1	255	0.7	0.06	0.7	0.06	0.0	-10.9424614942	0.979299174602	1.20004098877
194.0	3099768.0	101.0	17342.0	3099768.0	4000000.0	3.0	3.0	2.56	2.68	1.14	0.05	6.75	0.39	0.78	0.09	9.0	0.35	2.31	1.58	0.44	AAA139.CD3.location-b.X11.Y6.tile.tissue.png	22	1	2000	22	8a3d892961d2aac4bb0308475d5e948c	0	0	0	0	0	0	0	0	0	0	0	0	0	/home/dhl_ec/bnelissen/Slides/CD3_manuscript/CD3_slides/AAA139.CD3.location-b/AAA139.CD3.location-b.run1	255	0.7	0.06	0.7	0.06	-8.59375894788	-11.189692128	1.25203116209	0.600949242188
0.0	3996392.0	0.0	8407.0	3996392.0	4000000.0	0.0	1.0	2.71	2.98	1.14	0.05	6.34	0.38	0.76	0.0600000000001	9.21	0.3	2.26	1.58	0.43	AAA139.CD3.location-b.X11.Y7.tile.tissue.png	23	1	2000	23	9c5e88587b7768ad8a221f8b2eb4307d	0	0	0	0	0	0	0	0	0	0	0	0	0	/home/dhl_ec/bnelissen/Slides/CD3_manuscript/CD3_slides/AAA139.CD3.location-b/AAA139.CD3.location-b.run1	255	0.7	0.06	0.7	0.06	-6.80279391934	-11.2220889792	0.565761942549	0.0351420222168
0.0	4000000.0	0.0	7996.0	4000000.0	4000000.0	0.0	1.0	1.99	2.98	1.17	0.05	6.26	0.3	0.76	0.0500000000001	8.29	0.31	2.34	1.63	0.47	AAA139.CD3.location-b.X11.Y8.tile.tissue.png	24	1	2000	24	27c5cea7add148218eb88d157a82d6dc	0	0	0	0	0	0	0	0	0	0	0	0	0	/home/dhl_ec/bnelissen/Slides/CD3_manuscript/CD3_slides/AAA139.CD3.location-b/AAA139.CD3.location-b.run1	255	0.7	0.06	0.7	0.06	0.0	-10.8965710934	0.40888646875	0.0225327087708
0.0	3999094.0	0.0	8129.0	3999094.0	4000000.0	0.0	1.0	3.64	2.12	1.17	0.05	6.71	0.4	0.79	0.0600000000001	8.72	0.31	2.36	1.65	0.44	AAA139.CD3.location-b.X11.Y9.tile.tissue.png	25	1	2000	25	5d6c77a952db0cab98bbf3de4d219649	0	0	0	0	0	0	0	0	0	0	0	0	0	/home/dhl_ec/bnelissen/Slides/CD3_manuscript/CD3_slides/AAA139.CD3.location-b/AAA139.CD3.location-b.run1	255	0.7	0.06	0.7	0.06	0.0	-10.4609958807	0.496844847858	0.0385901875
140.0	921659.0	52.0	8385.0	921659.0	4000000.0	1.0	2.0	3.53	2.45	1.22	0.0599999999999	7.07	0.41	0.91	0.19	7.59	0.27	2.3	1.63	0.42	AAA139.CD3.location-b.X12.Y10.tile.tissue.png	26	1	2000	26	dcd350c6251ad676190fffdb5e64e62c	0	0	0	0	0	0	0	0	0	0	0	0	0	/home/dhl_ec/bnelissen/Slides/CD3_manuscript/CD3_slides/AAA139.CD3.location-b/AAA139.CD3.location-b.run1	255	0.7	0.06	0.7	0.06	-7.68430157763	-11.0657543976	0.914375245572	0.631263536133
0.0	1559579.0	0.0	11091.0	1559579.0	4000000.0	0.0	1.0	2.43	2.45	1.23	0.0700000000001	7.61	0.62	0.93	0.16	7.06	0.21	2.38	1.63	0.42	AAA139.CD3.location-b.X12.Y5.tile.tissue.png	27	1	2000	27	f4b72c80d79c97c68fdc57229eb242a7	0	0	0	0	0	0	0	0	0	0	0	0	0	/home/dhl_ec/bnelissen/Slides/CD3_manuscript/CD3_slides/AAA139.CD3.location-b/AAA139.CD3.location-b.run1	255	0.7	0.06	0.7	0.06	0.0	-11.1181043549	1.31408099558	0.813170515625
77.0	3896602.0	44.0	12187.0	3896602.0	4000000.0	1.0	2.0	2.83	2.94	1.25	0.05	8.84	0.4	0.8	0.0700000000001	10.0	0.41	2.35	1.65	0.45	AAA139.CD3.location-b.X12.Y6.tile.tissue.png	28	1	2000	28	b50b59db7536344b1280c7e9cb9a28b1	0	0	0	0	0	0	0	0	0	0	0	0	0	/home/dhl_ec/bnelissen/Slides/CD3_manuscript/CD3_slides/AAA139.CD3.location-b/AAA139.CD3.location-b.run1	255	0.7	0.06	0.7	0.06	-8.66488830269	-11.0283286014	1.26896572203	0.221058957031
0.0	3999541.0	0.0	8093.0	3999541.0	4000000.0	0.0	1.0	3.77	3.02	1.52	0.05	6.7	0.4	0.79	0.0700000000001	9.61	0.31	2.33	1.63	0.44	AAA139.CD3.location-b.X12.Y7.tile.tissue.png	29	1	2000	29	e22520ec6697fae39d1aabee6ab12f91	0	0	0	0	0	0	0	0	0	0	0	0	0	/home/dhl_ec/bnelissen/Slides/CD3_manuscript/CD3_slides/AAA139.CD3.location-b/AAA139.CD3.location-b.run1	255	0.7	0.06	0.7	0.06	-6.50510596177	-11.8077930873	0.311635948095	0.0193052555578
0.0	3830562.0	0.0	10956.0	3830562.0	4000000.0	0.0	2.0	3.86	3.05	1.25	0.05	9.46	0.4	0.79	0.0700000000001	8.66	0.3	2.35	1.63	0.45	AAA139.CD3.location-b.X12.Y8.tile.tissue.png	30	1	2000	30	4f65f1d16fd44f71852ea16f1cb4a273	0	0	0	0	0	0	0	0	0	0	0	0	0	/home/dhl_ec/bnelissen/Slides/CD3_manuscript/CD3_slides/AAA139.CD3.location-b/AAA139.CD3.location-b.run1	255	0.7	0.06	0.7	0.06	0.0	-11.4279239402	1.22287251845	0.314515146484
0.0	3956408.0	0.0	8438.0	3956408.0	4000000.0	0.0	2.0	4.94	4.85	1.85	0.0699999999999	6.81	0.4	0.77	0.0700000000002	8.68	0.32	2.35	1.64	0.43	AAA139.CD3.location-b.X12.Y9.tile.tissue.png	31	1	2000	31	10a204aadb31d7e976fd9260cdd35124	0	0	0	0	0	0	0	0	0	0	0	0	0	/home/dhl_ec/bnelissen/Slides/CD3_manuscript/CD3_slides/AAA139.CD3.location-b/AAA139.CD3.location-b.run1	255	0.7	0.06	0.7	0.06	0.0	-10.902189478	0.520785804952	0.109397289062
0.0	410352.0	0.0	6501.0	410352.0	4000000.0	0.0	4.0	3.09	2.27	1.2	0.0599999999999	7.71	0.41	0.91	0.22	6.44	0.16	2.37	1.64	0.39	AAA139.CD3.location-b.X13.Y4.tile.tissue.png	32	1	2000	32	c7736e03140d89c371c297bec7bd61bb	0	0	0	0	0	0	0	0	0	0	0	0	0	/home/dhl_ec/bnelissen/Slides/CD3_manuscript/CD3_slides/AAA139.CD3.location-b/AAA139.CD3.location-b.run1	255	0.7	0.06	0.7	0.06	0.0	-11.1508786625	1.53887698854	0.664326205566
194.0	3819666.0	108.0	10536.0	3819666.0	4000000.0	2.0	2.0	4.49	2.52	1.19	0.0599999999999	7.39	0.41	0.79	0.0699999999999	9.98	0.4	2.36	1.65	0.5	AAA139.CD3.location-b.X13.Y5.tile.tissue.png	33	1	2000	33	abc072b8a187dea30e91542895132ea5	0	0	0	0	0	0	0	0	0	0	0	0	0	/home/dhl_ec/bnelissen/Slides/CD3_manuscript/CD3_slides/AAA139.CD3.location-b/AAA139.CD3.location-b.run1	255	0.7	0.06	0.7	0.06	-8.50423389986	-11.3813657741	1.49976135269	0.390920078125
0.0	3981657.0	0.0	9789.0	3981657.0	4000000.0	0.0	1.0	4.13	2.85	1.87	0.0799999999999	9.88	0.6	1.28	0.0900000000001	12.41	0.49	3.61	2.55	0.67	AAA139.CD3.location-b.X13.Y6.tile.tissue.png	34	1	2000	34	0ae241890c57b6f8bdd2aaf2728763f5	0	0	0	0	0	0	0	0	0	0	0	0	0	/home/dhl_ec/bnelissen/Slides/CD3_manuscript/CD3_slides/AAA139.CD3.location-b/AAA139.CD3.location-b.run1	255	0.7	0.06	0.7	0.06	0.0	-10.1162494782	0.800085240893	0.037547230957
0.0	3994587.0	0.0	8472.0	3994587.0	4000000.0	0.0	1.0	3.67	3.25	1.45	0.0700000000002	9.63	0.61	1.27	0.0899999999999	12.28	0.5	3.5	2.46	0.7	AAA139.CD3.location-b.X13.Y7.tile.tissue.png	35	1	2000	35	7df9602dd855a9e4ebe9258770e9a35e	0	0	0	0	0	0	0	0	0	0	0	0	0	/home/dhl_ec/bnelissen/Slides/CD3_manuscript/CD3_slides/AAA139.CD3.location-b/AAA139.CD3.location-b.run1	255	0.7	0.06	0.7	0.06	0.0	-10.8965109474	0.617850731502	0.0398230979004
0.0	3450328.0	0.0	13936.0	3450328.0	4000000.0	0.0	3.0	1.37	1.79	1.9	0.0799999999999	10.28	0.6	1.29	0.12	12.92	0.46	3.53	2.46	0.68	AAA139.CD3.location-b.X13.Y8.tile.tissue.png	36	1	2000	36	02528ea562382de9dd1051a6de8b6972	0	0	0	0	0	0	0	0	0	0	0	0	0	/home/dhl_ec/bnelissen/Slides/CD3_manuscript/CD3_slides/AAA139.CD3.location-b/AAA139.CD3.location-b.run1	255	0.7	0.06	0.7	0.06	-7.68650535234	-11.2793339154	1.13095560417	0.453669300781
58.0	860124.0	34.0	9547.0	860124.0	4000000.0	1.0	6.0	1.34	1.73	1.87	0.0900000000001	10.19	0.61	1.44	0.28	10.57	0.38	3.54	2.46	1.09	AAA139.CD3.location-b.X13.Y9.tile.tissue.png	37	1	2000	37	2b1f86df17876da29e2af0a4bd40149e	0	0	0	0	0	0	0	0	0	0	0	0	0	/home/dhl_ec/bnelissen/Slides/CD3_manuscript/CD3_slides/AAA139.CD3.location-b/AAA139.CD3.location-b.run1	255	0.7	0.06	0.7	0.06	-8.13383563189	-10.8069503015	0.881517982529	0.398725695313
742.0	131068.0	292.0	1913.0	131068.0	4000000.0	5.0	1.0	3.16	2.11	1.86	0.0800000000002	10.22	0.6	1.48	0.33	9.67	0.34	3.36	2.46	0.87	AAA139.CD3.location-b.X14.Y1.tile.tissue.png	38	1	2000	38	494cb36dd531d3866470ce3b47a57bd1	0	0	0	0	0	0	0	0	0	0	0	0	0	/home/dhl_ec/bnelissen/Slides/CD3_manuscript/CD3_slides/AAA139.CD3.location-b/AAA139.CD3.location-b.run1	255	0.7	0.06	0.7	0.06	-8.78976926479	-12.1446164889	1.97641726668	0.339521479492
3787.0	1193384.0	1613.0	8152.0	1193384.0	4000000.0	32.0	3.0	3.93	2.19	1.86	0.0900000000001	10.33	0.61	1.38	0.26	10.89	0.41	3.52	2.46	0.72	AAA139.CD3.location-b.X14.Y2.tile.tissue.png	39	1	2000	39	165363917d9135e862aeb4e0b076772a	0	0	0	0	0	0	0	0	0	0	0	0	0	/home/dhl_ec/bnelissen/Slides/CD3_manuscript/CD3_slides/AAA139.CD3.location-b/AAA139.CD3.location-b.run1	255	0.7	0.06	0.7	0.06	-8.8046594738	-11.6304481534	1.1739414705	0.398363726563
527.0	1241324.0	266.0	8151.0	1241324.0	4000000.0	7.0	2.0	2.0	2.75	1.64	0.0999999999999	7.6	0.61	1.0	0.18	8.28	0.28	2.51	1.64	1.04	AAA139.CD3.location-b.X14.Y3.tile.tissue.png	40	1	2000	40	b0ae0a604dc6578db1d670f9c27e5d3e	0	0	0	0	0	0	0	0	0	0	0	0	0	/home/dhl_ec/bnelissen/Slides/CD3_manuscript/CD3_slides/AAA139.CD3.location-b/AAA139.CD3.location-b.run1	255	0.7	0.06	0.7	0.06	-9.0696860083	-11.3352236327	1.95606905208	0.752026982422
1247.0	3747030.0	450.0	10146.0	3747030.0	4000000.0	9.0	1.0	3.65	3.87	1.29	0.05	7.63	0.6	1.29	0.0999999999999	13.79	0.58	3.59	2.48	0.67	AAA139.CD3.location-b.X14.Y4.tile.tissue.png	41	1	2000	41	41a90dd47561fb285d06f7ee8506a148	0	0	0	0	0	0	0	0	0	0	0	0	0	/home/dhl_ec/bnelissen/Slides/CD3_manuscript/CD3_slides/AAA139.CD3.location-b/AAA139.CD3.location-b.run1	255	0.7	0.06	0.7	0.06	-8.80721398607	-11.2730759426	0.87653253731	0.310288066406
139.0	3983860.0	75.0	9364.0	3983860.0	4000000.0	2.0	1.0	4.18	1.9	1.87	0.0699999999999	9.61	0.6	1.28	0.0899999999999	14.02	0.6	3.5	2.45	0.67	AAA139.CD3.location-b.X14.Y5.tile.tissue.png	42	1	2000	42	3d8fd8cb5e76ecccf6a70ec82e53e522	0	0	0	0	0	0	0	0	0	0	0	0	0	/home/dhl_ec/bnelissen/Slides/CD3_manuscript/CD3_slides/AAA139.CD3.location-b/AAA139.CD3.location-b.run1	255	0.7	0.06	0.7	0.06	-8.80391619279	-10.3000909908	1.77846134866	0.0677239003906
0.0	3995311.0	0.0	8396.0	3995311.0	4000000.0	0.0	1.0	2.55	3.08	1.54	0.05	7.06	0.58	0.79	0.0599999999999	10.31	0.32	2.35	1.8	0.67	AAA139.CD3.location-b.X14.Y6.tile.tissue.png	43	1	2000	43	ee9a5485188b504a9aa51d6aff73f167	0	0	0	0	0	0	0	0	0	0	0	0	0	/home/dhl_ec/bnelissen/Slides/CD3_manuscript/CD3_slides/AAA139.CD3.location-b/AAA139.CD3.location-b.run1	255	0.7	0.06	0.7	0.06	-7.9946436732	-10.5467874557	0.862797554008	0.0589429179688
0.0	3671203.0	0.0	9377.0	3671203.0	4000000.0	0.0	1.0	4.04	3.57	1.49	0.0599999999999	7.66	0.4	0.79	0.0799999999999	9.65	0.31	2.37	1.63	0.45	AAA139.CD3.location-b.X14.Y7.tile.tissue.png	44	1	2000	44	e491a76b61696473723a25573e71d32e	0	0	0	0	0	0	0	0	0	0	0	0	0	/home/dhl_ec/bnelissen/Slides/CD3_manuscript/CD3_slides/AAA139.CD3.location-b/AAA139.CD3.location-b.run1	255	0.7	0.06	0.7	0.06	-8.3812971464	-11.4509028296	0.844950246793	0.237981464844
0.0	545891.0	0.0	5384.0	545891.0	4000000.0	0.0	4.0	4.53	2.78	1.86	0.0799999999999	10.12	0.62	1.03	0.22	6.53	0.17	2.32	1.64	0.4	AAA139.CD3.location-b.X14.Y8.tile.tissue.png	45	1	2000	45	8832316af9d35eb6d2d0757eebebb9c0	0	0	0	0	0	0	0	0	0	0	0	0	0	/home/dhl_ec/bnelissen/Slides/CD3_manuscript/CD3_slides/AAA139.CD3.location-b/AAA139.CD3.location-b.run1	255	0.7	0.06	0.7	0.06	0.0	-10.7677343911	1.0654414068	1.19293622803
148.0	793558.0	67.0	5351.0	793558.0	4000000.0	2.0	2.0	2.67	1.51	1.88	0.0899999999999	12.29	0.6	1.46	0.29	10.48	0.38	3.39	2.46	0.62	AAA139.CD3.location-b.X15.Y1.tile.tissue.png	46	1	2000	46	43677f5a3ac288c6be13d9b898cabad3	0	0	0	0	0	0	0	0	0	0	0	0	0	/home/dhl_ec/bnelissen/Slides/CD3_manuscript/CD3_slides/AAA139.CD3.location-b/AAA139.CD3.location-b.run1	255	0.7	0.06	0.7	0.06	-8.48281053135	-11.41719101	0.929447054284	0.354551689453
3039.0	3946615.0	1265.0	8978.0	3946615.0	4000000.0	26.0	1.0	4.58	3.07	1.28	0.0599999999999	7.03	0.6	1.27	0.0899999999999	13.96	0.59	3.57	2.47	0.68	AAA139.CD3.location-b.X15.Y2.tile.tissue.png	47	1	2000	47	b20bf7d31589dfa581ce0c034d0a90ad	0	0	0	0	0	0	0	0	0	0	0	0	0	/home/dhl_ec/bnelissen/Slides/CD3_manuscript/CD3_slides/AAA139.CD3.location-b/AAA139.CD3.location-b.run1	255	0.7	0.06	0.7	0.06	-8.98410690329	-11.8340406062	0.642389592568	0.143699949219
7595.0	3992151.0	3510.0	8803.0	3992151.0	4000000.0	84.0	1.0	5.48	2.87	1.27	0.05	7.93	0.4	1.28	0.0899999999999	14.32	0.6	3.52	2.45	0.68	AAA139.CD3.location-b.X15.Y3.tile.tissue.png	48	1	2000	48	e5ff16723b8ee84b905f1d15268bfdaf	0	0	0	0	0	0	0	0	0	0	0	0	0	/home/dhl_ec/bnelissen/Slides/CD3_manuscript/CD3_slides/AAA139.CD3.location-b/AAA139.CD3.location-b.run1	255	0.7	0.06	0.7	0.06	-9.11413934561	-10.9792207403	1.65617162279	0.112733280273
2779.0	3979180.0	1221.0	9660.0	3979180.0	4000000.0	28.0	1.0	4.52	2.95	1.87	0.0700000000002	9.65	0.6	1.27	0.0899999999999	14.2	0.6	3.53	2.47	0.66	AAA139.CD3.location-b.X15.Y4.tile.tissue.png	49	1	2000	49	bd1b8fab9026fc8fb98bc7ee0ce445eb	0	0	0	0	0	0	0	0	0	0	0	0	0	/home/dhl_ec/bnelissen/Slides/CD3_manuscript/CD3_slides/AAA139.CD3.location-b/AAA139.CD3.location-b.run1	255	0.7	0.06	0.7	0.06	-9.01680918342	-11.4502238897	1.49067551391	0.192499546875
0.0	3949807.0	0.0	10254.0	3949807.0	4000000.0	0.0	1.0	3.08	2.87	1.27	0.05	8.03	0.41	0.8	0.0699999999999	9.88	0.31	2.36	1.63	0.48	AAA139.CD3.location-b.X15.Y5.tile.tissue.png	50	1	2000	50	903fa67f43f310d7666f596895137894	0	0	0	0	0	0	0	0	0	0	0	0	0	/home/dhl_ec/bnelissen/Slides/CD3_manuscript/CD3_slides/AAA139.CD3.location-b/AAA139.CD3.location-b.run1	255	0.7	0.06	0.7	0.06	-8.56408108605	-10.9970465969	2.27476042378	0.214371640625
233.0	3990659.0	106.0	8904.0	3990659.0	4000000.0	3.0	1.0	4.02	3.02	1.24	0.05	7.08	0.39	0.8	0.0699999999999	10.36	0.6	3.53	2.47	0.75	AAA139.CD3.location-b.X15.Y6.tile.tissue.png	51	1	2000	51	90310ecce547ab3657c8f24dc57ac5da	0	0	0	0	0	0	0	0	0	0	0	0	0	/home/dhl_ec/bnelissen/Slides/CD3_manuscript/CD3_slides/AAA139.CD3.location-b/AAA139.CD3.location-b.run1	255	0.7	0.06	0.7	0.06	-9.06070725798	-10.9895385833	2.45803029045	0.123508835938
0.0	2862271.0	0.0	8743.0	2862271.0	4000000.0	0.0	3.0	3.78	2.86	1.62	0.0599999999999	7.44	0.4	0.81	0.12	9.01	0.28	2.35	1.63	0.64	AAA139.CD3.location-b.X15.Y7.tile.tissue.png	52	1	2000	52	54e49e25dcd62e98447c35221935e076	0	0	0	0	0	0	0	0	0	0	0	0	0	/home/dhl_ec/bnelissen/Slides/CD3_manuscript/CD3_slides/AAA139.CD3.location-b/AAA139.CD3.location-b.run1	255	0.7	0.06	0.7	0.06	-7.33473814949	-10.9933913958	0.782715809416	0.334810070312
196.0	509076.0	111.0	8277.0	509076.0	4000000.0	3.0	4.0	3.6	1.69	1.87	0.0799999999999	9.64	0.4	0.9	0.21	7.55	0.37	3.53	2.47	0.61	AAA139.CD3.location-b.X16.Y1.tile.tissue.png	53	1	2000	53	1c3478e305f4487848d97ebf48476b29	0	0	0	0	0	0	0	0	0	0	0	0	0	/home/dhl_ec/bnelissen/Slides/CD3_manuscript/CD3_slides/AAA139.CD3.location-b/AAA139.CD3.location-b.run1	255	0.7	0.06	0.7	0.06	-8.95920697615	-11.9318289291	1.99970829645	0.812151523437
2167.0	3217409.0	1017.0	17814.0	3217409.0	4000000.0	20.0	5.0	2.87	2.43	1.28	0.0699999999999	9.97	0.61	1.29	0.13	13.16	0.54	3.58	2.46	0.67	AAA139.CD3.location-b.X16.Y2.tile.tissue.png	54	1	2000	54	7500688339b7ace2242d327571b0be44	0	0	0	0	0	0	0	0	0	0	0	0	0	/home/dhl_ec/bnelissen/Slides/CD3_manuscript/CD3_slides/AAA139.CD3.location-b/AAA139.CD3.location-b.run1	255	0.7	0.06	0.7	0.06	-9.17772388438	-12.0389970159	1.30802700346	0.551429765625
4510.0	2389511.0	2417.0	15204.0	2389511.0	4000000.0	47.0	2.0	4.22	2.1	1.28	0.05	7.47	0.4	0.81	0.14	9.11	0.33	2.41	1.65	0.43	AAA139.CD3.location-b.X16.Y3.tile.tissue.png	55	1	2000	55	2b02a589f19f1f78615d0f3cf156e039	0	0	0	0	0	0	0	0	0	0	0	0	0	/home/dhl_ec/bnelissen/Slides/CD3_manuscript/CD3_slides/AAA139.CD3.location-b/AAA139.CD3.location-b.run1	255	0.7	0.06	0.7	0.06	-8.26737272652	-11.9362839755	0.932490290242	0.454657625
5958.0	3554959.0	2432.0	16062.0	3554959.0	4000000.0	56.0	2.0	5.38	2.17	1.83	0.05	8.32	0.4	0.79	0.0799999999999	10.7	0.57	3.55	2.47	0.67	AAA139.CD3.location-b.X16.Y4.tile.tissue.png	56	1	2000	56	51283cf29ffb31a7fe8fbf00ac266557	0	0	0	0	0	0	0	0	0	0	0	0	0	/home/dhl_ec/bnelissen/Slides/CD3_manuscript/CD3_slides/AAA139.CD3.location-b/AAA139.CD3.location-b.run1	255	0.7	0.06	0.7	0.06	-9.28689490181	-11.8042095148	1.95112269708	0.399231125
484.0	3933428.0	182.0	9277.0	3933428.0	4000000.0	4.0	2.0	3.95	2.68	1.24	0.0500000000002	7.11	0.41	0.79	0.0599999999999	10.35	0.58	3.5	2.49	0.68	AAA139.CD3.location-b.X16.Y5.tile.tissue.png	57	1	2000	57	da3e12f04579131cf5bd9cc021259a2d	0	0	0	0	0	0	0	0	0	0	0	0	0	/home/dhl_ec/bnelissen/Slides/CD3_manuscript/CD3_slides/AAA139.CD3.location-b/AAA139.CD3.location-b.run1	255	0.7	0.06	0.7	0.06	-9.32825081365	-10.9342109637	1.75311359531	0.17270371875
800.0	3823918.0	377.0	9400.0	3823918.0	4000000.0	9.0	1.0	4.1	2.48	1.22	0.05	7.77	0.41	0.8	0.0800000000002	10.34	0.59	3.55	2.21	0.86	AAA139.CD3.location-b.X16.Y6.tile.tissue.png	58	1	2000	58	98292b9f149a0a606ba2bd666614aa7e	0	0	0	0	0	0	0	0	0	0	0	0	0	/home/dhl_ec/bnelissen/Slides/CD3_manuscript/CD3_slides/AAA139.CD3.location-b/AAA139.CD3.location-b.run1	255	0.7	0.06	0.7	0.06	-9.11342340675	-11.5480356454	2.28762959125	0.371386894531
161.0	1056244.0	61.0	8664.0	1056244.0	4000000.0	1.0	3.0	4.31	2.68	1.27	0.0600000000002	10.68	0.43	1.4	0.27	9.46	0.28	2.33	1.64	1.37	AAA139.CD3.location-b.X16.Y7.tile.tissue.png	59	1	2000	59	b67cd047e90c9ed750e6f5f35f234e69	0	0	0	0	0	0	0	0	0	0	0	0	0	/home/dhl_ec/bnelissen/Slides/CD3_manuscript/CD3_slides/AAA139.CD3.location-b/AAA139.CD3.location-b.run1	255	0.7	0.06	0.7	0.06	-8.39653765188	-11.1348683797	1.75844232364	0.680102201172
163.0	1471.0	64.0	168.0	1471.0	4000000.0	1.0	1.0	3.59	3.86	1.28	0.0599999999999	7.18	0.39	0.96	0.23	7.06	0.23	2.24	1.63	0.72	AAA139.CD3.location-b.X17.Y0.tile.tissue.png	60	1	2000	60	410e2bd99fe65c90f9f6fd306624dba7	0	0	0	0	0	0	0	0	0	0	0	0	0	/home/dhl_ec/bnelissen/Slides/CD3_manuscript/CD3_slides/AAA139.CD3.location-b/AAA139.CD3.location-b.run1	255	0.7	0.06	0.7	0.06	-9.74795714127	-12.3816058307	7.47154322868	0.151912779343
375.0	2330080.0	214.0	13593.0	2330080.0	4000000.0	5.0	1.0	3.96	2.96	1.25	0.0700000000002	7.61	0.4	0.85	0.13	9.01	0.49	3.57	2.49	2.01	AAA139.CD3.location-b.X17.Y1.tile.tissue.png	61	1	2000	61	dbdddbde2e957fc34c98422106856045	0	0	0	0	0	0	0	0	0	0	0	0	0	/home/dhl_ec/bnelissen/Slides/CD3_manuscript/CD3_slides/AAA139.CD3.location-b/AAA139.CD3.location-b.run1	255	0.7	0.06	0.7	0.06	-8.81082842748	-11.809254724	1.52718147826	0.732913640625
2287.0	3565938.0	824.0	10142.0	3565938.0	4000000.0	14.0	1.0	2.07	2.5	1.24	0.0599999999999	7.06	0.4	0.8	0.0800000000004	10.05	0.57	3.5	2.5	0.46	AAA139.CD3.location-b.X17.Y2.tile.tissue.png	62	1	2000	62	6e194a0422eaba7d2a9a11a172a57fa3	0	0	0	0	0	0	0	0	0	0	0	0	0	/home/dhl_ec/bnelissen/Slides/CD3_manuscript/CD3_slides/AAA139.CD3.location-b/AAA139.CD3.location-b.run1	255	0.7	0.06	0.7	0.06	-8.4142409937	-11.6088990225	0.58004025496	0.357586351563
2498.0	3940098.0	1205.0	9108.0	3940098.0	4000000.0	28.0	1.0	3.95	3.78	1.28	0.0500000000002	8.14	0.4	0.8	0.0699999999997	14.06	0.58	3.5	2.44	0.68	AAA139.CD3.location-b.X17.Y3.tile.tissue.png	63	1	2000	63	dbd7cfd28e7161f73e56bbef93bccadb	0	0	0	0	0	0	0	0	0	0	0	0	0	/home/dhl_ec/bnelissen/Slides/CD3_manuscript/CD3_slides/AAA139.CD3.location-b/AAA139.CD3.location-b.run1	255	0.7	0.06	0.7	0.06	-8.7463678238	-11.8892110364	0.935002059994	0.191118539063
4956.0	3983075.0	2436.0	9669.0	3983075.0	4000000.0	60.0	1.0	5.24	3.42	1.25	0.0500000000002	7.22	0.39	0.8	0.0599999999999	10.37	0.59	3.56	2.54	0.68	AAA139.CD3.location-b.X17.Y4.tile.tissue.png	64	1	2000	64	efd3b7a3dde517ae39af139ddb61619b	0	0	0	0	0	0	0	0	0	0	0	0	0	/home/dhl_ec/bnelissen/Slides/CD3_manuscript/CD3_slides/AAA139.CD3.location-b/AAA139.CD3.location-b.run1	255	0.7	0.06	0.7	0.06	-8.91695494107	-11.078350145	0.929012879176	0.152283114258
2146.0	3675723.0	994.0	8585.0	3675723.0	4000000.0	23.0	1.0	3.31	3.06	1.27	0.0500000000002	8.52	0.59	1.28	0.11	13.7	0.58	3.18	1.8	0.64	AAA139.CD3.location-b.X17.Y5.tile.tissue.png	65	1	2000	65	fa21dab1b934d9c34c66bafe8ca03f60	0	0	0	0	0	0	0	0	0	0	0	0	0	/home/dhl_ec/bnelissen/Slides/CD3_manuscript/CD3_slides/AAA139.CD3.location-b/AAA139.CD3.location-b.run1	255	0.7	0.06	0.7	0.06	-9.10323034825	-11.5703174447	1.60570429793	0.295391703125
92.0	268247.0	49.0	3736.0	268247.0	4000000.0	1.0	2.0	3.43	1.96	1.87	0.0900000000001	11.18	0.59	1.46	0.32	8.39	0.24	2.28	1.63	0.6	AAA139.CD3.location-b.X17.Y6.tile.tissue.png	66	1	2000	66	ca7dc848ab03c5dc183062fa43cdb640	0	0	0	0	0	0	0	0	0	0	0	0	0	/home/dhl_ec/bnelissen/Slides/CD3_manuscript/CD3_slides/AAA139.CD3.location-b/AAA139.CD3.location-b.run1	255	0.7	0.06	0.7	0.06	-9.17794478794	-11.3661926216	2.99773922339	0.565693968262
894.0	1526456.0	421.0	8979.0	1526456.0	4000000.0	10.0	3.0	3.4	1.52	1.89	0.0799999999999	7.83	0.6	1.38	0.25	11.25	0.44	3.54	2.47	0.61	AAA139.CD3.location-b.X18.Y2.tile.tissue.png	67	1	2000	67	7d8f0655075053f1d58e05c7623ce383	0	0	0	0	0	0	0	0	0	0	0	0	0	/home/dhl_ec/bnelissen/Slides/CD3_manuscript/CD3_slides/AAA139.CD3.location-b/AAA139.CD3.location-b.run1	255	0.7	0.06	0.7	0.06	-8.65077598487	-11.4876050397	0.79577184963	0.548013636719
2262.0	3809869.0	1080.0	9726.0	3809869.0	4000000.0	23.0	2.0	3.92	2.59	1.88	0.0700000000002	9.56	0.6	1.27	0.0999999999999	13.83	0.59	3.52	2.07	0.44	AAA139.CD3.location-b.X18.Y3.tile.tissue.png	68	1	2000	68	22f16c0a8e6b8bd39fbb2adcaff3adb8	0	0	0	0	0	0	0	0	0	0	0	0	0	/home/dhl_ec/bnelissen/Slides/CD3_manuscript/CD3_slides/AAA139.CD3.location-b/AAA139.CD3.location-b.run1	255	0.7	0.06	0.7	0.06	-8.48043198876	-11.7583584606	0.722719708223	0.294935484375
1969.0	3983047.0	929.0	9406.0	3983047.0	4000000.0	21.0	1.0	1.2	1.63	1.2	0.0500000000002	7.39	0.61	1.28	0.0799999999999	14.06	0.6	3.52	2.46	0.659999999999	AAA139.CD3.location-b.X18.Y4.tile.tissue.png	69	1	2000	69	947f1b6a5fce237809ceb1033c32b642	0	0	0	0	0	0	0	0	0	0	0	0	0	/home/dhl_ec/bnelissen/Slides/CD3_manuscript/CD3_slides/AAA139.CD3.location-b/AAA139.CD3.location-b.run1	255	0.7	0.06	0.7	0.06	-8.47171979411	-11.0082789416	0.606290381888	0.150430970703
160.0	1936441.0	64.0	10624.0	1936441.0	4000000.0	1.0	4.0	2.42	3.64	1.25	0.0599999999999	7.29	0.41	0.84	0.15	8.68	0.31	2.35	1.64	0.64	AAA139.CD3.location-b.X18.Y5.tile.tissue.png	70	1	2000	70	0e2c5eb1f903977873b91ad66127cc85	0	0	0	0	0	0	0	0	0	0	0	0	0	/home/dhl_ec/bnelissen/Slides/CD3_manuscript/CD3_slides/AAA139.CD3.location-b/AAA139.CD3.location-b.run1	255	0.7	0.06	0.7	0.06	-8.51194996401	-11.4581286182	1.1280903944	0.629147546875
0.0	69296.0	0.0	1374.0	69296.0	4000000.0	0.0	1.0	3.3	2.25	1.21	0.0700000000002	7.21	0.61	1.53	0.34	9.06	0.23	3.34	2.47	0.59	AAA139.CD3.location-b.X19.Y2.tile.tissue.png	71	1	2000	71	bbdc48a0a85b8ec45d4490d5fbd84e09	0	0	0	0	0	0	0	0	0	0	0	0	0	/home/dhl_ec/bnelissen/Slides/CD3_manuscript/CD3_slides/AAA139.CD3.location-b/AAA139.CD3.location-b.run1	255	0.7	0.06	0.7	0.06	-5.97094275019	-11.3666126376	0.983797656928	0.211960543579
102.0	1225168.0	59.0	10414.0	1225168.0	4000000.0	1.0	3.0	3.09	1.57	1.86	0.0799999999999	7.2	0.44	1.1	0.18	8.87	0.36	3.55	2.45	0.62	AAA139.CD3.location-b.X19.Y3.tile.tissue.png	72	1	2000	72	b27987682a6a893a792125d616c60bce	0	0	0	0	0	0	0	0	0	0	0	0	0	/home/dhl_ec/bnelissen/Slides/CD3_manuscript/CD3_slides/AAA139.CD3.location-b/AAA139.CD3.location-b.run1	255	0.7	0.06	0.7	0.06	-8.72700829115	-11.8796741562	1.38713535748	0.685464320313
169.0	1122804.0	88.0	9475.0	1122804.0	4000000.0	2.0	3.0	3.83	1.9	1.22	0.0899999999997	8.8	0.6	1.43	0.27	10.71	0.41	3.54	2.46	0.61	AAA139.CD3.location-b.X19.Y4.tile.tissue.png	73	1	2000	73	c2b4a28364b899730d6f2d6d1f2d41fc	0	0	0	0	0	0	0	0	0	0	0	0	0	/home/dhl_ec/bnelissen/Slides/CD3_manuscript/CD3_slides/AAA139.CD3.location-b/AAA139.CD3.location-b.run1	255	0.7	0.06	0.7	0.06	-9.07635325036	-11.9076018217	2.9756264715	0.944761496094
0.0	25824.0	0.0	1201.0	25824.0	4000000.0	0.0	2.0	0.93	2.05	1.64	0.0599999999999	7.35	0.46	1.35	0.23	6.81	0.22	2.29	1.64	0.55	AAA139.CD3.location-b.X19.Y5.tile.tissue.png	74	1	2000	74	cbeae5239fb9c31782302dd9d3cf1bf1	0	0	0	0	0	0	0	0	0	0	0	0	0	/home/dhl_ec/bnelissen/Slides/CD3_manuscript/CD3_slides/AAA139.CD3.location-b/AAA139.CD3.location-b.run1	255	0.7	0.06	0.7	0.06	-6.44476400889	-11.8847046724	2.82170140906	0.346043689453
0.0	677492.0	0.0	7887.0	677492.0	4000000.0	0.0	4.0	3.98	3.52	1.4	0.0900000000001	9.97	0.6	1.47	0.3	9.64	0.27	3.46	2.47	0.59	AAA139.CD3.location-b.X2.Y10.tile.tissue.png	75	1	2000	75	f88092530d0a20f5e557342049fbf523	0	0	0	0	0	0	0	0	0	0	0	0	0	/home/dhl_ec/bnelissen/Slides/CD3_manuscript/CD3_slides/AAA139.CD3.location-b/AAA139.CD3.location-b.run1	255	0.7	0.06	0.7	0.06	-7.84701602181	-11.2517024835	1.28467604135	0.628763069336
0.0	826379.0	0.0	9093.0	826379.0	4000000.0	0.0	6.0	3.53	2.68	1.23	0.0699999999997	7.4	0.4	0.92	0.2	7.39	0.29	3.64	2.47	0.61	AAA139.CD3.location-b.X2.Y11.tile.tissue.png	76	1	2000	76	cab506450e15371da1deed7a96c6ccc5	0	0	0	0	0	0	0	0	0	0	0	0	0	/home/dhl_ec/bnelissen/Slides/CD3_manuscript/CD3_slides/AAA139.CD3.location-b/AAA139.CD3.location-b.run1	255	0.7	0.06	0.7	0.06	-8.36088944254	-11.5643302447	1.29913999808	1.49903099805
0.0	130888.0	0.0	2115.0	130888.0	4000000.0	0.0	1.0	4.06	3.05	1.91	0.0900000000001	7.41	0.41	0.95	0.23	6.84	0.16	2.25	1.63	0.62	AAA139.CD3.location-b.X2.Y5.tile.tissue.png	77	1	2000	77	153c70084f572bfce6eade3fabd3dcf0	0	0	0	0	0	0	0	0	0	0	0	0	0	/home/dhl_ec/bnelissen/Slides/CD3_manuscript/CD3_slides/AAA139.CD3.location-b/AAA139.CD3.location-b.run1	255	0.7	0.06	0.7	0.06	-6.2399024411	-11.7941329456	1.42215959446	0.218023504395
0.0	300953.0	0.0	3648.0	300953.0	4000000.0	0.0	1.0	3.28	3.5	1.86	0.0899999999997	7.3	0.41	0.95	0.22	6.91	0.25	3.39	2.12	0.59	AAA139.CD3.location-b.X2.Y6.tile.tissue.png	78	1	2000	78	9dc9b9f50ecbe8deea13d8e6889ac5ee	0	0	0	0	0	0	0	0	0	0	0	0	0	/home/dhl_ec/bnelissen/Slides/CD3_manuscript/CD3_slides/AAA139.CD3.location-b/AAA139.CD3.location-b.run1	255	0.7	0.06	0.7	0.06	-8.25370064349	-11.6661019698	1.51393702462	0.238850347656
0.0	553528.0	0.0	6379.0	553528.0	4000000.0	0.0	2.0	2.46	2.33	1.28	0.0700000000002	7.27	0.41	0.94	0.21	6.55	0.17	2.29	1.63	1.46	AAA139.CD3.location-b.X2.Y7.tile.tissue.png	79	1	2000	79	e5433b9935869ef0d342422c8c74b47a	0	0	0	0	0	0	0	0	0	0	0	0	0	/home/dhl_ec/bnelissen/Slides/CD3_manuscript/CD3_slides/AAA139.CD3.location-b/AAA139.CD3.location-b.run1	255	0.7	0.06	0.7	0.06	0.0	-11.5523859811	1.83914465483	0.936213386719
0.0	2703198.0	0.0	28536.0	2703198.0	4000000.0	0.0	6.0	2.7	2.98	1.28	0.0500000000002	7.69	0.41	0.83	0.12	8.9	0.41	3.66	2.5	1.15	AAA139.CD3.location-b.X2.Y8.tile.tissue.png	80	1	2000	80	5eb508fa6544c82643e67db78aa45aab	0	0	0	0	0	0	0	0	0	0	0	0	0	/home/dhl_ec/bnelissen/Slides/CD3_manuscript/CD3_slides/AAA139.CD3.location-b/AAA139.CD3.location-b.run1	255	0.7	0.06	0.7	0.06	-8.65725970087	-11.8705338431	1.9701176648	1.63659988281
0.0	1011037.0	0.0	11513.0	1011037.0	4000000.0	0.0	6.0	2.69	1.83	1.22	0.0499999999997	7.23	0.41	0.880000000001	0.19	6.85	0.3	3.58	2.53	1.39	AAA139.CD3.location-b.X2.Y9.tile.tissue.png	81	1	2000	81	982dc83fd09c26e21fe09c20a6b31828	0	0	0	0	0	0	0	0	0	0	0	0	0	/home/dhl_ec/bnelissen/Slides/CD3_manuscript/CD3_slides/AAA139.CD3.location-b/AAA139.CD3.location-b.run1	255	0.7	0.06	0.7	0.06	0.0	-11.4550678128	2.13719453393	1.22480342578
0.0	183236.0	0.0	4373.0	183236.0	4000000.0	0.0	2.0	2.8	2.88	1.59	0.0900000000001	10.09	0.61	1.52	0.34	8.66	0.24	3.23	2.38	0.92	AAA139.CD3.location-b.X3.Y10.tile.tissue.png	82	1	2000	82	dd20cc18a1a0d3e44ca5a8158db7151f	0	0	0	0	0	0	0	0	0	0	0	0	0	/home/dhl_ec/bnelissen/Slides/CD3_manuscript/CD3_slides/AAA139.CD3.location-b/AAA139.CD3.location-b.run1	255	0.7	0.06	0.7	0.06	0.0	-11.2898343933	1.92890827949	0.640065292725
71.0	1131465.0	39.0	7422.0	1131465.0	4000000.0	1.0	2.0	2.26	2.23	1.2	0.0900000000001	10.36	0.6	1.43	0.27	10.91	0.41	3.51	2.54	1.04	AAA139.CD3.location-b.X3.Y5.tile.tissue.png	83	1	2000	83	3fa1d4913dc2d6f51d1891bdbdfdef78	0	0	0	0	0	0	0	0	0	0	0	0	0	/home/dhl_ec/bnelissen/Slides/CD3_manuscript/CD3_slides/AAA139.CD3.location-b/AAA139.CD3.location-b.run1	255	0.7	0.06	0.7	0.06	-8.57413389887	-11.7758832113	1.23984787015	0.503052414063
1186.0	1642763.0	537.0	8636.0	1642763.0	4000000.0	11.0	2.0	3.3	2.11	1.86	0.0900000000001	9.88	0.61	1.41	0.23	11.39	0.41	3.53	2.46	0.75	AAA139.CD3.location-b.X3.Y6.tile.tissue.png	84	1	2000	84	c69a1bf79ab4d3fab8ade981fc94283b	0	0	0	0	0	0	0	0	0	0	0	0	0	/home/dhl_ec/bnelissen/Slides/CD3_manuscript/CD3_slides/AAA139.CD3.location-b/AAA139.CD3.location-b.run1	255	0.7	0.06	0.7	0.06	-8.74401646221	-11.62098122	1.3345595774	0.538868882813
0.0	1185418.0	0.0	14152.0	1185418.0	4000000.0	0.0	3.0	1.7	2.71	1.86	0.0799999999999	10.56	0.61	1.43	0.26	10.28	0.31	3.58	2.5	1.2	AAA139.CD3.location-b.X3.Y7.tile.tissue.png	85	1	2000	85	9cc702364122d4f9993c7d20915dfd03	0	0	0	0	0	0	0	0	0	0	0	0	0	/home/dhl_ec/bnelissen/Slides/CD3_manuscript/CD3_slides/AAA139.CD3.location-b/AAA139.CD3.location-b.run1	255	0.7	0.06	0.7	0.06	-6.3277933287	-11.6485826062	1.51565945515	1.54048907422
59.0	2596759.0	32.0	25472.0	2596759.0	4000000.0	1.0	8.0	2.94	3.82	1.57	0.0500000000002	7.37	0.42	0.84	0.12	9.44	0.34	2.44	1.64	0.44	AAA139.CD3.location-b.X3.Y8.tile.tissue.png	86	1	2000	86	18aa3ca7def9a96987f3243cf756bc4e	0	0	0	0	0	0	0	0	0	0	0	0	0	/home/dhl_ec/bnelissen/Slides/CD3_manuscript/CD3_slides/AAA139.CD3.location-b/AAA139.CD3.location-b.run1	255	0.7	0.06	0.7	0.06	-9.1746822501	-11.824382978	2.28598751419	1.91036401953
0.0	2827317.0	0.0	14986.0	2827317.0	4000000.0	0.0	3.0	3.07	3.02	1.2	0.0500000000002	7.65	0.42	0.83	0.12	8.13	0.28	2.4	1.63	0.44	AAA139.CD3.location-b.X3.Y9.tile.tissue.png	87	1	2000	87	c3d5bb46ddb934ad5d3ee7a310885f69	0	0	0	0	0	0	0	0	0	0	0	0	0	/home/dhl_ec/bnelissen/Slides/CD3_manuscript/CD3_slides/AAA139.CD3.location-b/AAA139.CD3.location-b.run1	255	0.7	0.06	0.7	0.06	0.0	-11.4435318633	1.73925880968	0.95128953125
0.0	1770354.0	0.0	17530.0	1770354.0	4000000.0	0.0	6.0	4.37	3.49	1.33	0.0599999999999	7.26	0.6	1.41	0.22	11.01	0.35	3.58	2.47	0.64	AAA139.CD3.location-b.X4.Y10.tile.tissue.png	88	1	2000	88	1672ccd94aeaf221ced6cf9314ade639	0	0	0	0	0	0	0	0	0	0	0	0	0	/home/dhl_ec/bnelissen/Slides/CD3_manuscript/CD3_slides/AAA139.CD3.location-b/AAA139.CD3.location-b.run1	255	0.7	0.06	0.7	0.06	-8.33819938088	-11.5333543824	2.05774485278	1.38072713477
0.0	999584.0	0.0	5708.0	999584.0	4000000.0	0.0	1.0	3.6	3.11	1.2	0.0599999999999	7.29	0.41	0.91	0.19	7.45	0.3	3.43	2.47	0.6	AAA139.CD3.location-b.X4.Y5.tile.tissue.png	89	1	2000	89	81b899e14bdd134ffed0412b597361b6	0	0	0	0	0	0	0	0	0	0	0	0	0	/home/dhl_ec/bnelissen/Slides/CD3_manuscript/CD3_slides/AAA139.CD3.location-b/AAA139.CD3.location-b.run1	255	0.7	0.06	0.7	0.06	-5.56180028228	-11.2241926552	0.851294263465	0.540445047852
0.0	1362.0	0.0	315.0	1362.0	4000000.0	0.0	1.0	2.66	2.99	1.37	0.0900000000001	7.41	0.39	0.96	0.22	6.48	0.14	2.33	1.73	0.440000000001	AAA139.CD3.location-b.X4.Y6.tile.tissue.png	90	1	2000	90	13e0eaef972f10f38742edabf45ac4e4	0	0	0	0	0	0	0	0	0	0	0	0	0	/home/dhl_ec/bnelissen/Slides/CD3_manuscript/CD3_slides/AAA139.CD3.location-b/AAA139.CD3.location-b.run1	255	0.7	0.06	0.7	0.06	0.0	-11.6684389727	3.46045065276	0.785678729767
0.0	1243631.0	0.0	14096.0	1243631.0	4000000.0	0.0	7.0	3.56	2.03	1.23	0.0599999999999	10.4	0.61	1.47	0.25	10.63	0.32	3.62	2.62	0.64	AAA139.CD3.location-b.X4.Y7.tile.tissue.png	91	1	2000	91	3f875afc858fe16fbe6e4df1d84abb6f	0	0	0	0	0	0	0	0	0	0	0	0	0	/home/dhl_ec/bnelissen/Slides/CD3_manuscript/CD3_slides/AAA139.CD3.location-b/AAA139.CD3.location-b.run1	255	0.7	0.06	0.7	0.06	-7.6330830235	-11.7666106839	2.24693017975	1.30611653516
0.0	2371190.0	0.0	28449.0	2371190.0	4000000.0	0.0	14.0	2.72	2.62	1.8	0.0900000000001	7.81	0.63	1.37	0.19	11.09	0.24	2.43	2.53	0.67	AAA139.CD3.location-b.X4.Y8.tile.tissue.png	92	1	2000	92	89720d42eeb45d18663859bf4fba5c1c	0	0	0	0	0	0	0	0	0	0	0	0	0	/home/dhl_ec/bnelissen/Slides/CD3_manuscript/CD3_slides/AAA139.CD3.location-b/AAA139.CD3.location-b.run1	255	0.7	0.06	0.7	0.06	-8.00037237982	-11.6937114117	1.60358008261	1.28546477734
124.0	1721264.0	74.0	19088.0	1721264.0	4000000.0	2.0	13.0	2.65	2.46	1.37	0.0599999999999	8.23	0.41	0.87	0.16	10.21	0.46	3.63	2.55	0.53	AAA139.CD3.location-b.X4.Y9.tile.tissue.png	93	1	2000	93	9ddb8b1f53b4c9b9662503f0d23f7de9	0	0	0	0	0	0	0	0	0	0	0	0	0	/home/dhl_ec/bnelissen/Slides/CD3_manuscript/CD3_slides/AAA139.CD3.location-b/AAA139.CD3.location-b.run1	255	0.7	0.06	0.7	0.06	-8.39935071405	-11.4905429024	1.69354575656	1.16279645508
108.0	2393143.0	46.0	28541.0	2393143.0	4000000.0	1.0	8.0	2.47	4.1	1.85	0.0999999999999	10.49	0.66	1.31	0.13	11.4	0.49	3.71	2.54	0.66	AAA139.CD3.location-b.X5.Y10.tile.tissue.png	94	1	2000	94	8208dec9ff773daf3da8e42f538ba932	0	0	0	0	0	0	0	0	0	0	0	0	0	/home/dhl_ec/bnelissen/Slides/CD3_manuscript/CD3_slides/AAA139.CD3.location-b/AAA139.CD3.location-b.run1	255	0.7	0.06	0.7	0.06	-8.49536512865	-11.8640122116	2.0661294727	1.66257643359
0.0	131067.0	0.0	1870.0	131067.0	4000000.0	0.0	1.0	1.51	2.46	1.89	0.0900000000001	10.11	0.62	1.56	0.33	8.67	0.24	3.45	2.52	0.58	AAA139.CD3.location-b.X5.Y5.tile.tissue.png	95	1	2000	95	54193eef6add7af6a4703adcc47daec6	0	0	0	0	0	0	0	0	0	0	0	0	0	/home/dhl_ec/bnelissen/Slides/CD3_manuscript/CD3_slides/AAA139.CD3.location-b/AAA139.CD3.location-b.run1	255	0.7	0.06	0.7	0.06	0.0	-11.3271760867	1.30184669387	0.166097915283
0.0	1962615.0	0.0	17930.0	1962615.0	4000000.0	0.0	3.0	2.52	1.57	1.9	0.0900000000001	10.21	0.63	1.36	0.21	10.48	0.37	3.65	2.57	0.65	AAA139.CD3.location-b.X5.Y7.tile.tissue.png	96	1	2000	96	0f0cb203cb56be449fbf0bc2ff40a99e	0	0	0	0	0	0	0	0	0	0	0	0	0	/home/dhl_ec/bnelissen/Slides/CD3_manuscript/CD3_slides/AAA139.CD3.location-b/AAA139.CD3.location-b.run1	255	0.7	0.06	0.7	0.06	0.0	-11.4234289325	0.931421725606	1.4196583125
0.0	2216014.0	0.0	32180.0	2216014.0	4000000.0	0.0	14.0	2.79	2.79	1.91	0.0899999999997	10.13	0.63	1.35	0.2	10.76	0.38	3.71	2.57	0.68	AAA139.CD3.location-b.X5.Y8.tile.tissue.png	97	1	2000	97	34a4ae873020bb18b5b9ad69f0eae782	0	0	0	0	0	0	0	0	0	0	0	0	0	/home/dhl_ec/bnelissen/Slides/CD3_manuscript/CD3_slides/AAA139.CD3.location-b/AAA139.CD3.location-b.run1	255	0.7	0.06	0.7	0.06	0.0	-12.0425829858	2.3326073301	1.72579366797
0.0	1471933.0	0.0	18993.0	1471933.0	4000000.0	0.0	9.0	3.36	2.97	1.91	0.0899999999997	11.09	0.43	1.44	0.25	9.95	0.33	3.65	2.5	0.64	AAA139.CD3.location-b.X5.Y9.tile.tissue.png	98	1	2000	98	676349265c56a90fff8bcf2dcf7c070f	0	0	0	0	0	0	0	0	0	0	0	0	0	/home/dhl_ec/bnelissen/Slides/CD3_manuscript/CD3_slides/AAA139.CD3.location-b/AAA139.CD3.location-b.run1	255	0.7	0.06	0.7	0.06	0.0	-11.736598919	2.03063981173	1.44135557813
0.0	308759.0	0.0	8520.0	308759.0	4000000.0	0.0	7.0	2.52	2.71	1.2	0.0699999999997	7.41	0.4	0.95	0.22	6.98	0.16	2.36	1.64	0.41	AAA139.CD3.location-b.X6.Y10.tile.tissue.png	99	1	2000	99	af96c799028af8bf5b2cd6bde437f660	0	0	0	0	0	0	0	0	0	0	0	0	0	/home/dhl_ec/bnelissen/Slides/CD3_manuscript/CD3_slides/AAA139.CD3.location-b/AAA139.CD3.location-b.run1	255	0.7	0.06	0.7	0.06	-8.85279211229	-11.8055917139	3.31809569262	0.619602569336
0.0	341938.0	0.0	3826.0	341938.0	4000000.0	0.0	2.0	3.05	1.99	1.2	0.0700000000002	7.22	0.41	0.96	0.22	6.46	0.16	2.29	1.64	0.39	AAA139.CD3.location-b.X6.Y7.tile.tissue.png	100	1	2000	100	1e0d4cbfa3e47db5e401903c05ec2790	0	0	0	0	0	0	0	0	0	0	0	0	0	/home/dhl_ec/bnelissen/Slides/CD3_manuscript/CD3_slides/AAA139.CD3.location-b/AAA139.CD3.location-b.run1	255	0.7	0.06	0.7	0.06	0.0	-11.3430427769	0.810551181793	0.40739466748
0.0	1049442.0	0.0	22192.0	1049442.0	4000000.0	0.0	10.0	3.52	1.8	1.19	0.0600000000004	7.85	0.61	1.46	0.28	9.65	0.3	3.67	2.56	1.4	AAA139.CD3.location-b.X6.Y8.tile.tissue.png	101	1	2000	101	3e9376d438a2606c251edb895bcf2888	0	0	0	0	0	0	0	0	0	0	0	0	0	/home/dhl_ec/bnelissen/Slides/CD3_manuscript/CD3_slides/AAA139.CD3.location-b/AAA139.CD3.location-b.run1	255	0.7	0.06	0.7	0.06	0.0	-11.6385513813	2.37970607237	1.70955897656
54.0	2160014.0	34.0	25705.0	2160014.0	4000000.0	1.0	7.0	2.83	3.11	1.89	0.0900000000001	10.21	0.64	1.38	0.2	12.08	0.49	3.64	2.56	2.11	AAA139.CD3.location-b.X6.Y9.tile.tissue.png	102	1	2000	102	4b7c785a7b551ca0df11e14381fc6ee9	0	0	0	0	0	0	0	0	0	0	0	0	0	/home/dhl_ec/bnelissen/Slides/CD3_manuscript/CD3_slides/AAA139.CD3.location-b/AAA139.CD3.location-b.run1	255	0.7	0.06	0.7	0.06	-8.97888271886	-11.8157448109	2.35481192715	1.62889753516
0.0	449851.0	0.0	3753.0	449851.0	4000000.0	0.0	1.0	1.8	2.0	1.9	0.0900000000001	11.3	0.6	1.51	0.32	9.78	0.26	3.54	2.53	1.18	AAA139.CD3.location-b.X7.Y6.tile.tissue.png	103	1	2000	103	bef1f6db50be46a845b0b333ee630c3a	0	0	0	0	0	0	0	0	0	0	0	0	0	/home/dhl_ec/bnelissen/Slides/CD3_manuscript/CD3_slides/AAA139.CD3.location-b/AAA139.CD3.location-b.run1	255	0.7	0.06	0.7	0.06	-5.94188092366	-10.9771815972	1.0387502612	0.580979731445
0.0	1246256.0	0.0	16848.0	1246256.0	4000000.0	0.0	4.0	1.93	1.93	1.96	0.0900000000001	10.87	0.64	1.45	0.27	9.76	0.31	3.71	2.52	1.53	AAA139.CD3.location-b.X7.Y7.tile.tissue.png	104	1	2000	104	9c7f8c8c797df8f5e13771c2e9aee0a2	0	0	0	0	0	0	0	0	0	0	0	0	0	/home/dhl_ec/bnelissen/Slides/CD3_manuscript/CD3_slides/AAA139.CD3.location-b/AAA139.CD3.location-b.run1	255	0.7	0.06	0.7	0.06	0.0	-11.8590472143	3.08498594992	1.36496053516
61.0	2352751.0	36.0	15290.0	2352751.0	4000000.0	1.0	5.0	3.04	3.14	1.92	0.0899999999997	10.13	0.63	1.41	0.2	12.41	0.48	3.71	2.58	0.78	AAA139.CD3.location-b.X7.Y8.tile.tissue.png	105	1	2000	105	d1e169a4f72fb976c10639c735641011	0	0	0	0	0	0	0	0	0	0	0	0	0	/home/dhl_ec/bnelissen/Slides/CD3_manuscript/CD3_slides/AAA139.CD3.location-b/AAA139.CD3.location-b.run1	255	0.7	0.06	0.7	0.06	-8.36735350142	-11.6948707471	2.39391465845	1.27793403125
0.0	760640.0	0.0	8290.0	760640.0	4000000.0	0.0	5.0	2.16	1.58	1.85	0.0900000000001	13.84	0.6	1.43	0.28	9.39	0.29	3.7	2.56	1.27	AAA139.CD3.location-b.X7.Y9.tile.tissue.png	106	1	2000	106	b10226f89c2fbbbe2c01e4b7f47a8fa9	0	0	0	0	0	0	0	0	0	0	0	0	0	/home/dhl_ec/bnelissen/Slides/CD3_manuscript/CD3_slides/AAA139.CD3.location-b/AAA139.CD3.location-b.run1	255	0.7	0.06	0.7	0.06	0.0	-11.4528928379	1.96493051904	0.821892197266
0.0	2787431.0	0.0	19275.0	2787431.0	4000000.0	0.0	6.0	2.97	3.14	1.89	0.0899999999997	10.88	0.62	1.36	0.17	11.35	0.41	3.69	2.59	1.23	AAA139.CD3.location-b.X8.Y10.tile.tissue.png	107	1	2000	107	2e4a698c7d9fe904501d362de21a4c3c	0	0	0	0	0	0	0	0	0	0	0	0	0	/home/dhl_ec/bnelissen/Slides/CD3_manuscript/CD3_slides/AAA139.CD3.location-b/AAA139.CD3.location-b.run1	255	0.7	0.06	0.7	0.06	0.0	-11.7212564238	1.74647480063	1.10708248828
0.0	66495.0	0.0	2142.0	66495.0	4000000.0	0.0	1.0	2.46	2.09	1.9	0.0900000000001	9.86	0.6	1.55	0.33	9.38	0.24	3.39	2.52	2.19	AAA139.CD3.location-b.X8.Y11.tile.tissue.png	108	1	2000	108	9db50949fd3b419b8d1cdb801b77ffed	0	0	0	0	0	0	0	0	0	0	0	0	0	/home/dhl_ec/bnelissen/Slides/CD3_manuscript/CD3_slides/AAA139.CD3.location-b/AAA139.CD3.location-b.run1	255	0.7	0.06	0.7	0.06	-8.37718489709	-11.360533111	2.78485089537	0.16747684375
0.0	324627.0	0.0	4792.0	324627.0	4000000.0	0.0	2.0	2.04	1.93	1.88	0.0999999999999	11.25	0.6	1.49	0.33	8.82	0.25	3.43	2.46	0.91	AAA139.CD3.location-b.X8.Y5.tile.tissue.png	109	1	2000	109	3ba5c5daae4f02a340fccd98953b1942	0	0	0	0	0	0	0	0	0	0	0	0	0	/home/dhl_ec/bnelissen/Slides/CD3_manuscript/CD3_slides/AAA139.CD3.location-b/AAA139.CD3.location-b.run1	255	0.7	0.06	0.7	0.06	0.0	-11.493255099	1.15209301752	0.871864588867
298.0	3062592.0	93.0	19084.0	3062592.0	4000000.0	1.0	5.0	2.8	1.59	1.89	0.0799999999999	10.94	0.62	1.37	0.14	13.23	0.54	3.69	2.54	1.73	AAA139.CD3.location-b.X8.Y6.tile.tissue.png	110	1	2000	110	06658e055e28a9ab4d6883bbbd6fd4d7	0	0	0	0	0	0	0	0	0	0	0	0	0	/home/dhl_ec/bnelissen/Slides/CD3_manuscript/CD3_slides/AAA139.CD3.location-b/AAA139.CD3.location-b.run1	255	0.7	0.06	0.7	0.06	-8.05800900168	-11.2768317256	1.27770362135	0.614323351562
0.0	3715091.0	0.0	13761.0	3715091.0	4000000.0	0.0	3.0	1.87	2.5	1.9	0.0799999999999	20.42	0.6	1.3	0.11	13.5	0.48	3.66	2.63	0.66	AAA139.CD3.location-b.X8.Y7.tile.tissue.png	111	1	2000	111	d50618e298f6ce02b26ca1c150fd563d	0	0	0	0	0	0	0	0	0	0	0	0	0	/home/dhl_ec/bnelissen/Slides/CD3_manuscript/CD3_slides/AAA139.CD3.location-b/AAA139.CD3.location-b.run1	255	0.7	0.06	0.7	0.06	-7.39974518688	-12.0142423791	1.79308098212	0.586707945313
132.0	3117141.0	84.0	14242.0	3117141.0	4000000.0	2.0	3.0	3.07	1.86	1.41	0.0900000000001	10.33	0.59	0.81	0.1	9.62	0.36	2.41	1.64	0.44	AAA139.CD3.location-b.X8.Y8.tile.tissue.png	112	1	2000	112	366b4007ec753a8faad8254cb36bd403	0	0	0	0	0	0	0	0	0	0	0	0	0	/home/dhl_ec/bnelissen/Slides/CD3_manuscript/CD3_slides/AAA139.CD3.location-b/AAA139.CD3.location-b.run1	255	0.7	0.06	0.7	0.06	-8.89367724117	-11.4920524452	1.22951349594	0.709649664062
0.0	2764151.0	0.0	14714.0	2764151.0	4000000.0	0.0	3.0	2.09	1.55	1.21	0.0599999999999	9.74	0.42	0.829999999999	0.12	9.28	0.37	2.41	1.64	0.43	AAA139.CD3.location-b.X8.Y9.tile.tissue.png	113	1	2000	113	e6304cc3502fbae48a03d18f3cef1180	0	0	0	0	0	0	0	0	0	0	0	0	0	/home/dhl_ec/bnelissen/Slides/CD3_manuscript/CD3_slides/AAA139.CD3.location-b/AAA139.CD3.location-b.run1	255	0.7	0.06	0.7	0.06	-8.27479047547	-11.6558632651	1.65162675416	0.993613347656
0.0	3750245.0	0.0	14649.0	3750245.0	4000000.0	0.0	3.0	1.42	1.26	1.21	0.0599999999999	7.33	0.4	0.81	0.0700000000002	8.81	0.3	2.37	1.65	0.45	AAA139.CD3.location-b.X9.Y10.tile.tissue.png	114	1	2000	114	ad6525784ed76a91931850dcceee638d	0	0	0	0	0	0	0	0	0	0	0	0	0	/home/dhl_ec/bnelissen/Slides/CD3_manuscript/CD3_slides/AAA139.CD3.location-b/AAA139.CD3.location-b.run1	255	0.7	0.06	0.7	0.06	0.0	-11.5826185129	1.2821077023	0.322441058594
0.0	602846.0	0.0	10329.0	602846.0	4000000.0	0.0	4.0	1.28	1.46	1.51	0.0600000000004	8.76	0.42	0.96	0.21	7.27	0.17	2.28	1.66	0.4	AAA139.CD3.location-b.X9.Y11.tile.tissue.png	115	1	2000	115	3f25183c7e37f413686dd2ce0788fc18	0	0	0	0	0	0	0	0	0	0	0	0	0	/home/dhl_ec/bnelissen/Slides/CD3_manuscript/CD3_slides/AAA139.CD3.location-b/AAA139.CD3.location-b.run1	255	0.7	0.06	0.7	0.06	-7.89233893512	-11.6966405583	1.96947297748	0.900433648437
0.0	435493.0	0.0	4360.0	435493.0	4000000.0	0.0	1.0	0.9	1.4	1.25	0.0699999999997	7.78	0.4	0.93	0.2	6.59	0.16	2.34	1.65	0.41	AAA139.CD3.location-b.X9.Y4.tile.tissue.png	116	1	2000	116	f863bb408e0689cd1b89a7db1d11e7cd	0	0	0	0	0	0	0	0	0	0	0	0	0	/home/dhl_ec/bnelissen/Slides/CD3_manuscript/CD3_slides/AAA139.CD3.location-b/AAA139.CD3.location-b.run1	255	0.7	0.06	0.7	0.06	0.0	-11.2446972768	1.11651062704	0.866659210449
0.0	2819104.0	0.0	8462.0	2819104.0	4000000.0	0.0	1.0	1.16	1.27	1.22	0.0599999999999	7.27	0.4	0.83	0.11	8.25	0.27	2.4	1.71	0.43	AAA139.CD3.location-b.X9.Y5.tile.tissue.png	117	1	2000	117	cd67a381dda6f6580ccfb6f075654081	0	0	0	0	0	0	0	0	0	0	0	0	0	/home/dhl_ec/bnelissen/Slides/CD3_manuscript/CD3_slides/AAA139.CD3.location-b/AAA139.CD3.location-b.run1	255	0.7	0.06	0.7	0.06	0.0	-11.1758278782	0.673723947396	0.470239765625
0.0	3999678.0	0.0	8064.0	3999678.0	4000000.0	0.0	1.0	1.33	1.23	1.24	0.0500000000002	6.81	0.4	0.79	0.0599999999999	9.09	0.32	2.4	1.71	0.45	AAA139.CD3.location-b.X9.Y6.tile.tissue.png	118	1	2000	118	7ba626e0e482f73c2519f8fa01980a17	0	0	0	0	0	0	0	0	0	0	0	0	0	/home/dhl_ec/bnelissen/Slides/CD3_manuscript/CD3_slides/AAA139.CD3.location-b/AAA139.CD3.location-b.run1	255	0.7	0.06	0.7	0.06	0.0	-11.6692081665	0.462291495715	0.0360324274673
0.0	3999769.0	0.0	8040.0	3999769.0	4000000.0	0.0	1.0	1.08	1.35	1.23	0.0600000000004	6.78	0.4	0.79	0.0600000000004	9.14	0.31	2.48	1.66	0.650000000001	AAA139.CD3.location-b.X9.Y7.tile.tissue.png	119	1	2000	119	41721e516f132df58302517b7b0cc81a	0	0	0	0	0	0	0	0	0	0	0	0	0	/home/dhl_ec/bnelissen/Slides/CD3_manuscript/CD3_slides/AAA139.CD3.location-b/AAA139.CD3.location-b.run1	255	0.7	0.06	0.7	0.06	0.0	-11.6952060858	0.311753722527	0.0302552582188
0.0	3999856.0	0.0	8032.0	3999856.0	4000000.0	0.0	1.0	1.27	1.21	1.24	0.0500000000002	6.87	0.54	0.79	0.0599999999995	9.07	0.32	2.39	1.65	0.580000000001	AAA139.CD3.location-b.X9.Y8.tile.tissue.png	120	1	2000	120	d3f9ddb28f8b7006f6b6e3ea86fd6d28	0	0	0	0	0	0	0	0	0	0	0	0	0	/home/dhl_ec/bnelissen/Slides/CD3_manuscript/CD3_slides/AAA139.CD3.location-b/AAA139.CD3.location-b.run1	255	0.7	0.06	0.7	0.06	0.0	-11.0425007495	0.354009400588	0.0350161416626
0.0	3998886.0	0.0	8171.0	3998886.0	4000000.0	0.0	1.0	1.98	1.88	1.28	0.0500000000002	6.8	0.41	0.79	0.0599999999995	9.14	0.32	2.36	1.64	0.450000000001	AAA139.CD3.location-b.X9.Y9.tile.tissue.png	121	1	2000	121	7dcd0dc0696d1e95a863da83b348842f	0	0	0	0	0	0	0	0	0	0	0	0	0	/home/dhl_ec/bnelissen/Slides/CD3_manuscript/CD3_slides/AAA139.CD3.location-b/AAA139.CD3.location-b.run1	255	0.7	0.06	0.7	0.06	0.0	-11.3054918978	0.421055451443	0.0372935003662
[truncated: 2 more columns]
