# Supplementary material for: SlideToolkit: An Assistive Toolset for the Histological Quantification of Whole Slide Images
Source: PLoS One. 2014 Nov 5;9(11):e110289. doi: 10.1371/journal.pone.0110289 (PMC4220929; doi:10.1371/journal.pone.0110289)
Supplement: RawData S1 — ICC and BlandAltman plot - measurements and r-script.zip. Measurements of Run1 and Run2, including the code for the calculation of the intraclass correlation coefficient (ICC) and the code for the Bland and Altman plot. (ZIP) [file pone.0110289.s003.zip › cellprofiler.measurements/run1.8696c05073df8e6835664e5256f5d1e3.DefaultOUT_Image.csv]

AreaOccupied_AreaOccupied_DAB_Nuclei	AreaOccupied_AreaOccupied_Tissue	AreaOccupied_Perimeter_DAB_Nuclei	AreaOccupied_Perimeter_Tissue	AreaOccupied_TotalArea_DAB_Nuclei	AreaOccupied_TotalArea_Tissue	Count_DAB_Nuclei	Count_Tissue	ExecutionTime_01LoadImages	ExecutionTime_02ColorToGray	ExecutionTime_03Smooth	ExecutionTime_04ImageMath	ExecutionTime_05IdentifyPrimaryObjects	ExecutionTime_06MeasureImageAreaOccupied	ExecutionTime_07UnmixColors	ExecutionTime_08MaskImage	ExecutionTime_09IdentifyPrimaryObjects	ExecutionTime_10MeasureImageAreaOccupied	ExecutionTime_11OverlayOutlines	ExecutionTime_12OverlayOutlines	ExecutionTime_13SaveImages	FileName_Original	Group_Index	Group_Number	Height_Original	ImageNumber	MD5Digest_Original	ModuleError_01LoadImages	ModuleError_02ColorToGray	ModuleError_03Smooth	ModuleError_04ImageMath	ModuleError_05IdentifyPrimaryObjects	ModuleError_06MeasureImageAreaOccupied	ModuleError_07UnmixColors	ModuleError_08MaskImage	ModuleError_09IdentifyPrimaryObjects	ModuleError_10MeasureImageAreaOccupied	ModuleError_11OverlayOutlines	ModuleError_12OverlayOutlines	ModuleError_13SaveImages	PathName_Original	Scaling_Original	Threshold_FinalThreshold_DAB_Nuclei	Threshold_FinalThreshold_Tissue	Threshold_OrigThreshold_DAB_Nuclei	Threshold_OrigThreshold_Tissue	Threshold_SumOfEntropies_DAB_Nuclei	Threshold_SumOfEntropies_Tissue	Threshold_WeightedVariance_DAB_Nuclei	Threshold_WeightedVariance_Tissue
0.0	5125.0	0.0	442.0	5125.0	4000000.0	0.0	2.0	2.52	2.98	1.19	0.06	6.71	0.4	0.81	0.21	6.36	0.14	2.08	1.52	1.35	AAA571.CD3.v.X0.Y2.tile.tissue.png	1	1	2000	1	b078c6712690f1f83ce1384cc2294535	0	0	0	0	0	0	0	0	0	0	0	0	0	/home/dhl_ec/bnelissen/Slides/CD3_manuscript/CD3_slides/AAA571.CD3.v/AAA571.CD3.v.run1	255	0.7	0.06	0.7	0.06	-8.62900979625	-12.3649067433	2.74929248398	4.45440799677
0.0	1410.0	0.0	184.0	1410.0	4000000.0	0.0	1.0	1.32	2.29	1.21	0.06	6.7	0.38	0.78	0.21	5.73	0.13	2.11	1.53	0.8	AAA571.CD3.v.X0.Y3.tile.tissue.png	2	1	2000	2	02760cf7afe4d2b4c1f491bf6fcff5ff	0	0	0	0	0	0	0	0	0	0	0	0	0	/home/dhl_ec/bnelissen/Slides/CD3_manuscript/CD3_slides/AAA571.CD3.v/AAA571.CD3.v.run1	255	0.7	0.06	0.7	0.06	0.0	-11.514383468	2.47801955203	4.59182026929
2520.0	530438.0	1206.0	41094.0	530438.0	4000000.0	29.0	58.0	2.38	2.13	1.17	0.06	7.02	0.39	0.74	0.2	7.13	0.23	2.44	1.54	0.71	AAA571.CD3.v.X0.Y4.tile.tissue.png	3	1	2000	3	dd7484eb776bbb1e88f7984151a02ad0	0	0	0	0	0	0	0	0	0	0	0	0	0	/home/dhl_ec/bnelissen/Slides/CD3_manuscript/CD3_slides/AAA571.CD3.v/AAA571.CD3.v.run1	255	0.7	0.06	0.7	0.06	-9.8291999878	-11.7756369453	3.40230745049	0.919464800781
1787.0	556720.0	908.0	35304.0	556720.0	4000000.0	22.0	25.0	1.04	2.65	1.21	0.06	7.0	0.53	0.79	0.2	7.17	0.23	2.26	1.61	0.61	AAA571.CD3.v.X0.Y5.tile.tissue.png	4	1	2000	4	077d9e9352339acb87f88d88d16b7ce9	0	0	0	0	0	0	0	0	0	0	0	0	0	/home/dhl_ec/bnelissen/Slides/CD3_manuscript/CD3_slides/AAA571.CD3.v/AAA571.CD3.v.run1	255	0.7	0.06	0.7	0.06	-9.86855194374	-12.1975485971	3.78399934018	2.31448365625
670.0	178666.0	235.0	3945.0	178666.0	4000000.0	4.0	5.0	0.79	1.46	1.15	0.06	7.96	0.37	0.8	0.21	7.04	0.22	2.18	1.56	0.48	AAA571.CD3.v.X0.Y6.tile.tissue.png	5	1	2000	5	7c9d8a384228d925ab8b22009b13fbd8	0	0	0	0	0	0	0	0	0	0	0	0	0	/home/dhl_ec/bnelissen/Slides/CD3_manuscript/CD3_slides/AAA571.CD3.v/AAA571.CD3.v.run1	255	0.7	0.06	0.7	0.06	-9.59555300922	-11.9245930006	1.96131693598	2.31774282227
457.0	473309.0	169.0	8051.0	473309.0	4000000.0	3.0	3.0	1.31	1.84	1.13	0.05	6.82	0.38	0.79	0.2	7.13	0.33	2.25	1.76	0.63	AAA571.CD3.v.X0.Y7.tile.tissue.png	6	1	2000	6	ba66d22a3c26da7dbd6f43b9aff823a5	0	0	0	0	0	0	0	0	0	0	0	0	0	/home/dhl_ec/bnelissen/Slides/CD3_manuscript/CD3_slides/AAA571.CD3.v/AAA571.CD3.v.run1	255	0.7	0.06	0.7	0.06	-8.57756053105	-11.4371023523	0.92521048723	1.84452319922
129.0	11081.0	87.0	918.0	11081.0	4000000.0	1.0	3.0	1.12	1.37	1.19	0.05	6.78	0.59	1.03	0.22	6.73	0.21	2.11	1.53	0.43	AAA571.CD3.v.X0.Y8.tile.tissue.png	7	1	2000	7	96dd2968e591d73d8e16b7a4b7735ed9	0	0	0	0	0	0	0	0	0	0	0	0	0	/home/dhl_ec/bnelissen/Slides/CD3_manuscript/CD3_slides/AAA571.CD3.v/AAA571.CD3.v.run1	255	0.7	0.06	0.7	0.06	-9.26497596912	-12.2312669859	3.41178869205	3.13094503168
0.0	0.0	0.0	0.0	0.0	4000000.0	0.0	0.0	0.91	1.09	1.13	0.05	5.54	0.3	0.9	0.21	4.74	0.13	2.04	1.54	0.41	AAA571.CD3.v.X0.Y9.tile.tissue.png	8	1	2000	8	cbcd3ed14282e47ad66d0d4ce352efa3	0	0	0	0	0	0	0	0	0	0	0	0	0	/home/dhl_ec/bnelissen/Slides/CD3_manuscript/CD3_slides/AAA571.CD3.v/AAA571.CD3.v.run1	255	1.0	0.06	1.0	0.06	0.0	0.0	0.0	3.6278455
190.0	6813.0	94.0	600.0	6813.0	4000000.0	2.0	2.0	3.04	2.39	1.11	0.06	7.33	0.37	0.85	0.22	6.73	0.3	2.13	1.52	0.58	AAA571.CD3.v.X1.Y10.tile.tissue.png	9	1	2000	9	623fcc8c9be8e4f402e4806b4339cc09	0	0	0	0	0	0	0	0	0	0	0	0	0	/home/dhl_ec/bnelissen/Slides/CD3_manuscript/CD3_slides/AAA571.CD3.v/AAA571.CD3.v.run1	255	0.7	0.06	0.7	0.06	-9.78749951837	-12.404138274	4.95265107247	2.38113975824
52.0	39365.0	30.0	3190.0	39365.0	4000000.0	1.0	10.0	3.69	3.92	1.2	0.09	6.7	0.4	0.9	0.22	6.77	0.22	2.16	1.53	0.47	AAA571.CD3.v.X1.Y2.tile.tissue.png	10	1	2000	10	9c46b0faaf292954a2a9c78356ec7486	0	0	0	0	0	0	0	0	0	0	0	0	0	/home/dhl_ec/bnelissen/Slides/CD3_manuscript/CD3_slides/AAA571.CD3.v/AAA571.CD3.v.run1	255	0.7	0.06	0.7	0.06	-9.24368253569	-11.7746658447	1.96181162519	2.64023819946
4267.0	973518.0	1717.0	7644.0	973518.0	4000000.0	36.0	5.0	2.32	2.52	1.16	0.04	7.5	0.42	0.75	0.18	7.53	0.25	2.23	1.53	0.43	AAA571.CD3.v.X1.Y3.tile.tissue.png	11	1	2000	11	a3b30860e7a6c31fe13d99c5f19dff95	0	0	0	0	0	0	0	0	0	0	0	0	0	/home/dhl_ec/bnelissen/Slides/CD3_manuscript/CD3_slides/AAA571.CD3.v/AAA571.CD3.v.run1	255	0.7	0.06	0.7	0.06	-9.24445957158	-10.9189070963	1.76702069776	0.194350261719
3778.0	1097840.0	1685.0	44469.0	1097840.0	4000000.0	40.0	41.0	2.91	2.05	1.11	0.05	6.92	0.39	0.9	0.33	8.04	0.37	2.32	1.52	0.63	AAA571.CD3.v.X1.Y4.tile.tissue.png	12	1	2000	12	79e8d45eef5daf34aa3a0545bbf09488	0	0	0	0	0	0	0	0	0	0	0	0	0	/home/dhl_ec/bnelissen/Slides/CD3_manuscript/CD3_slides/AAA571.CD3.v/AAA571.CD3.v.run1	255	0.7	0.06	0.7	0.06	-9.7311340273	-12.112753963	2.85072332268	0.527482992188
2509.0	1610022.0	1202.0	82834.0	1610022.0	4000000.0	30.0	85.0	3.34	3.56	1.16	0.05	6.98	0.41	0.75	0.15	8.24	0.28	2.37	1.53	0.59	AAA571.CD3.v.X1.Y5.tile.tissue.png	13	1	2000	13	33263c733fa81c768fbef2fb0b8380dd	0	0	0	0	0	0	0	0	0	0	0	0	0	/home/dhl_ec/bnelissen/Slides/CD3_manuscript/CD3_slides/AAA571.CD3.v/AAA571.CD3.v.run1	255	0.7	0.06	0.7	0.06	-10.0654742222	-12.1928024826	3.96297596132	0.398655367187
13167.0	1621947.0	5542.0	44347.0	1621947.0	4000000.0	114.0	38.0	2.78	3.52	1.18	0.05	7.07	0.39	0.75	0.15	8.13	0.35	2.3	1.53	0.44	AAA571.CD3.v.X1.Y6.tile.tissue.png	14	1	2000	14	16b93844bf38fa44f13a80bd709b7cdf	0	0	0	0	0	0	0	0	0	0	0	0	0	/home/dhl_ec/bnelissen/Slides/CD3_manuscript/CD3_slides/AAA571.CD3.v/AAA571.CD3.v.run1	255	0.7	0.06	0.7	0.06	-9.77094951855	-11.9299828989	2.67233352911	0.469116046875
24504.0	3974403.0	8984.0	10362.0	3974403.0	4000000.0	183.0	1.0	3.05	2.41	1.15	0.04	7.0	0.37	0.76	0.06	9.96	0.37	2.19	1.52	0.53	AAA571.CD3.v.X1.Y7.tile.tissue.png	15	1	2000	15	29d0e1e7568543d7d5f2a49a5bdb9b62	0	0	0	0	0	0	0	0	0	0	0	0	0	/home/dhl_ec/bnelissen/Slides/CD3_manuscript/CD3_slides/AAA571.CD3.v/AAA571.CD3.v.run1	255	0.7	0.06	0.7	0.06	-9.55549258754	-11.2998007782	1.46340451375	0.397037660156
616.0	3051634.0	307.0	26426.0	3051634.0	4000000.0	7.0	3.0	2.67	2.17	1.18	0.05	6.58	0.41	0.75	0.09	9.07	0.44	2.28	1.52	0.57	AAA571.CD3.v.X1.Y8.tile.tissue.png	16	1	2000	16	9848c06b0113295f6cddaf74eb2da211	0	0	0	0	0	0	0	0	0	0	0	0	0	/home/dhl_ec/bnelissen/Slides/CD3_manuscript/CD3_slides/AAA571.CD3.v/AAA571.CD3.v.run1	255	0.7	0.06	0.7	0.06	-8.77005935235	-11.2150560865	0.849584629182	0.360811117187
0.0	1243576.0	0.0	15762.0	1243576.0	4000000.0	0.0	9.0	3.93	3.24	1.33	0.06	7.0	0.39	0.74	0.17	7.31	0.3	2.62	1.54	0.54	AAA571.CD3.v.X1.Y9.tile.tissue.png	17	1	2000	17	f7e07adbd03572061b1fe41418c20c65	0	0	0	0	0	0	0	0	0	0	0	0	0	/home/dhl_ec/bnelissen/Slides/CD3_manuscript/CD3_slides/AAA571.CD3.v/AAA571.CD3.v.run1	255	0.7	0.06	0.7	0.06	-8.9335502472	-11.0114907596	0.801262642726	0.844235015625
0.0	0.0	0.0	0.0	0.0	4000000.0	0.0	0.0	3.23	2.66	1.16	0.06	5.53	0.3	0.92	0.21	4.77	0.12	2.01	1.53	1.14	AAA571.CD3.v.X10.Y3.tile.tissue.png	18	1	2000	18	fb14eede99c8968054d9bf53c12c50cd	0	0	0	0	0	0	0	0	0	0	0	0	0	/home/dhl_ec/bnelissen/Slides/CD3_manuscript/CD3_slides/AAA571.CD3.v/AAA571.CD3.v.run1	255	1.0	0.06	1.0	0.06	0.0	0.0	0.0	3.0654295
832.0	708671.0	353.0	7290.0	708671.0	4000000.0	8.0	2.0	2.88	3.01	1.19	0.06	6.73	0.38	0.76	0.19	7.29	0.24	2.21	1.52	0.73	AAA571.CD3.v.X10.Y4.tile.tissue.png	19	1	2000	19	9e239ebe55eec1a7350ad7b6cc46920e	0	0	0	0	0	0	0	0	0	0	0	0	0	/home/dhl_ec/bnelissen/Slides/CD3_manuscript/CD3_slides/AAA571.CD3.v/AAA571.CD3.v.run1	255	0.7	0.06	0.7	0.06	-9.34010878675	-11.172291717	2.29086856933	1.26330101172
5780.0	2081254.0	2335.0	32145.0	2081254.0	4000000.0	51.0	32.0	3.85	2.59	1.3	0.05	6.81	0.38	0.74	0.13	8.41	0.3	2.27	1.51	0.62	AAA571.CD3.v.X10.Y5.tile.tissue.png	20	1	2000	20	be37fdbeb729a97860b41d12de51d378	0	0	0	0	0	0	0	0	0	0	0	0	0	/home/dhl_ec/bnelissen/Slides/CD3_manuscript/CD3_slides/AAA571.CD3.v/AAA571.CD3.v.run1	255	0.7	0.06	0.7	0.06	-9.78134014416	-11.7525038671	3.01010606744	0.301549640625
873.0	1356394.0	443.0	44808.0	1356394.0	4000000.0	12.0	44.0	2.11	2.36	1.13	0.05	7.03	0.41	0.77	0.16	8.65	0.26	2.31	1.53	0.6	AAA571.CD3.v.X10.Y6.tile.tissue.png	21	1	2000	21	be947e9f50856f30057bb46cc28b8de6	0	0	0	0	0	0	0	0	0	0	0	0	0	/home/dhl_ec/bnelissen/Slides/CD3_manuscript/CD3_slides/AAA571.CD3.v/AAA571.CD3.v.run1	255	0.7	0.06	0.7	0.06	-9.61006449172	-12.2227519982	3.97147532678	0.320536953125
3478.0	927608.0	1319.0	36647.0	927608.0	4000000.0	29.0	46.0	2.89	1.14	1.12	0.05	6.99	0.39	0.72	0.18	7.44	0.25	2.26	1.52	0.43	AAA571.CD3.v.X10.Y7.tile.tissue.png	22	1	2000	22	1761998b1c6aeab15383a9cda9b5a8a0	0	0	0	0	0	0	0	0	0	0	0	0	0	/home/dhl_ec/bnelissen/Slides/CD3_manuscript/CD3_slides/AAA571.CD3.v/AAA571.CD3.v.run1	255	0.7	0.06	0.7	0.06	-10.0609206164	-12.0416297441	4.28662988277	0.411174640625
0.0	0.0	0.0	0.0	0.0	4000000.0	0.0	0.0	2.09	2.37	1.17	0.0599999999999	6.3	0.32	0.86	0.21	4.76	0.13	2.01	1.54	0.49	AAA571.CD3.v.X10.Y8.tile.tissue.png	23	1	2000	23	2407cee1654e4a062dbb2a9b34c5b365	0	0	0	0	0	0	0	0	0	0	0	0	0	/home/dhl_ec/bnelissen/Slides/CD3_manuscript/CD3_slides/AAA571.CD3.v/AAA571.CD3.v.run1	255	1.0	0.06	1.0	0.06	0.0	-12.1194561595	0.0	3.44268983307
0.0	0.0	0.0	0.0	0.0	4000000.0	0.0	0.0	2.58	3.37	1.15	0.0600000000001	6.31	0.3	0.91	0.22	4.83	0.12	2.01	1.51	0.37	AAA571.CD3.v.X11.Y4.tile.tissue.png	24	1	2000	24	cba65a164549bf6ef03f7f2105ed1d3b	0	0	0	0	0	0	0	0	0	0	0	0	0	/home/dhl_ec/bnelissen/Slides/CD3_manuscript/CD3_slides/AAA571.CD3.v/AAA571.CD3.v.run1	255	1.0	0.06	1.0	0.06	0.0	-11.774217255	0.0	2.2446365441
3377.0	647844.0	1504.0	26419.0	647844.0	4000000.0	35.0	18.0	2.62	2.57	1.14	0.0600000000001	6.89	0.55	0.76	0.19	7.2	0.24	2.23	1.54	0.4	AAA571.CD3.v.X11.Y5.tile.tissue.png	25	1	2000	25	90e409122534cc2dc01fec6b259aaa50	0	0	0	0	0	0	0	0	0	0	0	0	0	/home/dhl_ec/bnelissen/Slides/CD3_manuscript/CD3_slides/AAA571.CD3.v/AAA571.CD3.v.run1	255	0.7	0.06	0.7	0.06	-9.91727922865	-11.9672965392	3.79377455067	1.38270885156
1999.0	1132257.0	996.0	63300.0	1132257.0	4000000.0	25.0	71.0	4.15	2.58	1.17	0.05	6.98	0.42	0.74	0.17	7.63	0.26	2.39	1.53	0.57	AAA571.CD3.v.X11.Y6.tile.tissue.png	26	1	2000	26	f5e1b3a1169526dc729c682a6ff3c36a	0	0	0	0	0	0	0	0	0	0	0	0	0	/home/dhl_ec/bnelissen/Slides/CD3_manuscript/CD3_slides/AAA571.CD3.v/AAA571.CD3.v.run1	255	0.7	0.06	0.7	0.06	-9.88126883571	-12.0023668661	3.99918369541	0.394567929687
332.0	294269.0	201.0	18546.0	294269.0	4000000.0	5.0	25.0	2.54	2.61	1.16	0.05	7.29	0.38	0.79	0.21	7.01	0.22	2.18	1.52	0.54	AAA571.CD3.v.X11.Y7.tile.tissue.png	27	1	2000	27	a19c6ef66436b6d8189abb4dfd9824bc	0	0	0	0	0	0	0	0	0	0	0	0	0	/home/dhl_ec/bnelissen/Slides/CD3_manuscript/CD3_slides/AAA571.CD3.v/AAA571.CD3.v.run1	255	0.7	0.06	0.7	0.06	-9.6430525901	-12.1766794295	3.77724839623	2.73691205078
0.0	0.0	0.0	0.0	0.0	3790000.0	0.0	0.0	3.55	2.87	1.07	0.0600000000001	5.32	0.28	0.85	0.2	4.42	0.12	1.92	1.44	0.34	AAA571.CD3.v.X12.Y10.tile.tissue.png	28	1	1895	28	86b3a4c3c390ab72854f7d19d3c34f56	0	0	0	0	0	0	0	0	0	0	0	0	0	/home/dhl_ec/bnelissen/Slides/CD3_manuscript/CD3_slides/AAA571.CD3.v/AAA571.CD3.v.run1	255	1.0	0.06	1.0	0.06	0.0	0.0	0.0	3.88264327177
0.0	0.0	0.0	0.0	0.0	3790000.0	0.0	0.0	3.25	2.93	1.11	0.0600000000001	5.23	0.28	0.86	0.27	4.41	0.12	1.91	1.45	0.34	AAA571.CD3.v.X12.Y11.tile.tissue.png	29	1	1895	29	f3b1a4f4d14ff525e75234fb81595961	0	0	0	0	0	0	0	0	0	0	0	0	0	/home/dhl_ec/bnelissen/Slides/CD3_manuscript/CD3_slides/AAA571.CD3.v/AAA571.CD3.v.run1	255	1.0	0.06	1.0	0.06	0.0	0.0	0.0	3.56736437995
0.0	0.0	0.0	0.0	0.0	3790000.0	0.0	0.0	0.77	1.07	1.1	0.05	5.27	0.28	0.85	0.2	4.74	0.19	2.04	1.45	0.48	AAA571.CD3.v.X12.Y2.tile.tissue.png	30	1	1895	30	bfea0d3f85f07111092736ff08ac5827	0	0	0	0	0	0	0	0	0	0	0	0	0	/home/dhl_ec/bnelissen/Slides/CD3_manuscript/CD3_slides/AAA571.CD3.v/AAA571.CD3.v.run1	255	1.0	0.06	1.0	0.06	0.0	0.0	0.0	3.81805593668
0.0	0.0	0.0	0.0	0.0	3790000.0	0.0	0.0	0.92	1.57	1.07	0.05	5.89	0.43	0.85	0.2	4.43	0.12	1.9	1.47	0.35	AAA571.CD3.v.X12.Y3.tile.tissue.png	31	1	1895	31	914ab786b0c17e28375fdad208f6e55a	0	0	0	0	0	0	0	0	0	0	0	0	0	/home/dhl_ec/bnelissen/Slides/CD3_manuscript/CD3_slides/AAA571.CD3.v/AAA571.CD3.v.run1	255	1.0	0.06	1.0	0.06	0.0	-12.3283131957	0.0	1.12160103738
0.0	0.0	0.0	0.0	0.0	3790000.0	0.0	0.0	0.83	1.53	1.22	0.05	5.44	0.3	0.9	0.21	4.57	0.12	1.91	1.44	0.33	AAA571.CD3.v.X12.Y4.tile.tissue.png	32	1	1895	32	707f8110e90c65c782e607e3f00baf8e	0	0	0	0	0	0	0	0	0	0	0	0	0	/home/dhl_ec/bnelissen/Slides/CD3_manuscript/CD3_slides/AAA571.CD3.v/AAA571.CD3.v.run1	255	1.0	0.06	1.0	0.06	0.0	0.0	0.0	4.05986279683
0.0	0.0	0.0	0.0	0.0	3790000.0	0.0	0.0	2.31	2.74	1.05	0.0500000000001	5.3	0.28	0.9	0.31	4.68	0.12	1.98	1.45	0.51	AAA571.CD3.v.X12.Y5.tile.tissue.png	33	1	1895	33	cb60fbe3eebf7c87e40c7fb353d3ca27	0	0	0	0	0	0	0	0	0	0	0	0	0	/home/dhl_ec/bnelissen/Slides/CD3_manuscript/CD3_slides/AAA571.CD3.v/AAA571.CD3.v.run1	255	1.0	0.06	1.0	0.06	0.0	0.0	0.0	5.62026701847
0.0	0.0	0.0	0.0	0.0	3790000.0	0.0	0.0	0.96	1.79	1.1	0.05	5.3	0.41	0.81	0.2	4.65	0.12	1.96	1.44	0.34	AAA571.CD3.v.X12.Y6.tile.tissue.png	34	1	1895	34	740131fdf963d370c7ebb7d3a673d228	0	0	0	0	0	0	0	0	0	0	0	0	0	/home/dhl_ec/bnelissen/Slides/CD3_manuscript/CD3_slides/AAA571.CD3.v/AAA571.CD3.v.run1	255	1.0	0.06	1.0	0.06	0.0	0.0	0.0	9.06910395778
0.0	2770.0	0.0	236.0	2770.0	3790000.0	0.0	1.0	0.8	1.4	1.07	0.0600000000001	6.32	0.36	0.84	0.2	5.98	0.13	2.0	1.55	0.34	AAA571.CD3.v.X12.Y7.tile.tissue.png	35	1	1895	35	9079aceba8c82e04ab3f0331758c24f1	0	0	0	0	0	0	0	0	0	0	0	0	0	/home/dhl_ec/bnelissen/Slides/CD3_manuscript/CD3_slides/AAA571.CD3.v/AAA571.CD3.v.run1	255	0.7	0.06	0.7	0.06	-8.66615515673	-12.2414745799	4.32389007678	1.56943486795
0.0	0.0	0.0	0.0	0.0	3790000.0	0.0	0.0	0.7	1.12	1.08	0.0599999999999	5.41	0.34	1.1	0.2	4.72	0.2	2.04	1.45	0.33	AAA571.CD3.v.X12.Y8.tile.tissue.png	36	1	1895	36	e9459a5a1077579334fed840692bd591	0	0	0	0	0	0	0	0	0	0	0	0	0	/home/dhl_ec/bnelissen/Slides/CD3_manuscript/CD3_slides/AAA571.CD3.v/AAA571.CD3.v.run1	255	1.0	0.06	1.0	0.06	0.0	0.0	0.0	2.63987440633
0.0	0.0	0.0	0.0	0.0	3790000.0	0.0	0.0	2.62	2.34	1.11	0.05	6.08	0.28	0.86	0.2	4.49	0.19	1.91	1.45	1.34	AAA571.CD3.v.X12.Y9.tile.tissue.png	37	1	1895	37	e514b0d034694494bd95e9b61785417d	0	0	0	0	0	0	0	0	0	0	0	0	0	/home/dhl_ec/bnelissen/Slides/CD3_manuscript/CD3_slides/AAA571.CD3.v/AAA571.CD3.v.run1	255	1.0	0.06	1.0	0.06	0.0	-11.6117320633	0.0	1.8159589131
462.0	1163048.0	210.0	26546.0	1163048.0	4000000.0	4.0	17.0	3.96	2.57	1.16	0.05	6.83	0.38	0.75	0.17	7.65	0.38	2.27	1.52	0.49	AAA571.CD3.v.X2.Y10.tile.tissue.png	38	1	2000	38	917d6bfd7129102382798be72fc2a214	0	0	0	0	0	0	0	0	0	0	0	0	0	/home/dhl_ec/bnelissen/Slides/CD3_manuscript/CD3_slides/AAA571.CD3.v/AAA571.CD3.v.run1	255	0.7	0.06	0.7	0.06	-9.1502455948	-11.4198041631	1.38440446369	0.441302363281
70.0	2846.0	40.0	228.0	2846.0	4000000.0	1.0	1.0	3.49	2.7	1.17	0.0599999999999	6.71	0.38	0.86	0.21	6.81	0.21	2.05	1.53	0.97	AAA571.CD3.v.X2.Y11.tile.tissue.png	39	1	2000	39	8b4713764fc5155ca8f9d42f271955ca	0	0	0	0	0	0	0	0	0	0	0	0	0	/home/dhl_ec/bnelissen/Slides/CD3_manuscript/CD3_slides/AAA571.CD3.v/AAA571.CD3.v.run1	255	0.7	0.06	0.7	0.06	-8.74339180786	-12.5931715899	7.34256476625	1.58235782031
906.0	117248.0	285.0	3584.0	117248.0	4000000.0	5.0	2.0	2.69	2.07	1.2	0.0599999999999	7.08	0.51	0.78	0.21	6.94	0.23	2.07	1.53	0.65	AAA571.CD3.v.X2.Y2.tile.tissue.png	40	1	2000	40	bed9828f16c476e08fda188dc8114651	0	0	0	0	0	0	0	0	0	0	0	0	0	/home/dhl_ec/bnelissen/Slides/CD3_manuscript/CD3_slides/AAA571.CD3.v/AAA571.CD3.v.run1	255	0.7	0.06	0.7	0.06	-9.01530898059	-11.3259522127	1.85936377398	1.92080740918
11858.0	3251195.0	4384.0	11685.0	3251195.0	4000000.0	88.0	1.0	3.87	3.87	1.18	0.05	7.18	0.38	0.73	0.0899999999999	9.3	0.34	2.2	1.53	0.48	AAA571.CD3.v.X2.Y3.tile.tissue.png	41	1	2000	41	fd09b5dd6432ddcb053b559819a38bd0	0	0	0	0	0	0	0	0	0	0	0	0	0	/home/dhl_ec/bnelissen/Slides/CD3_manuscript/CD3_slides/AAA571.CD3.v/AAA571.CD3.v.run1	255	0.7	0.06	0.7	0.06	-9.27824325253	-12.0149350378	1.98348461799	0.123490152344
1395.0	926408.0	658.0	37011.0	926408.0	4000000.0	18.0	22.0	3.54	2.58	1.17	0.04	6.85	0.48	0.75	0.18	7.49	0.26	2.23	1.52	0.46	AAA571.CD3.v.X2.Y4.tile.tissue.png	42	1	2000	42	c194409cb2468811b364886d0c536532	0	0	0	0	0	0	0	0	0	0	0	0	0	/home/dhl_ec/bnelissen/Slides/CD3_manuscript/CD3_slides/AAA571.CD3.v/AAA571.CD3.v.run1	255	0.7	0.06	0.7	0.06	-9.63189395308	-11.812538786	2.76494714508	0.445899621094
6945.0	1942568.0	3272.0	71068.0	1942568.0	4000000.0	83.0	66.0	3.63	2.0	1.13	0.05	7.12	0.57	0.74	0.13	8.34	0.41	2.46	1.54	0.6	AAA571.CD3.v.X2.Y5.tile.tissue.png	43	1	2000	43	6188fec4edfd922df5e80d03b9bcd864	0	0	0	0	0	0	0	0	0	0	0	0	0	/home/dhl_ec/bnelissen/Slides/CD3_manuscript/CD3_slides/AAA571.CD3.v/AAA571.CD3.v.run1	255	0.7	0.06	0.7	0.06	-10.0135823998	-12.4643394665	3.94792397177	0.3020485625
45360.0	1857766.0	16376.0	43222.0	1857766.0	4000000.0	313.0	25.0	2.68	2.55	1.14	0.0699999999999	7.2	0.41	0.77	0.14	8.54	0.3	2.28	1.55	0.43	AAA571.CD3.v.X2.Y6.tile.tissue.png	44	1	2000	44	4e77c3f706207ae4de3720b4ef9ae6bf	0	0	0	0	0	0	0	0	0	0	0	0	0	/home/dhl_ec/bnelissen/Slides/CD3_manuscript/CD3_slides/AAA571.CD3.v/AAA571.CD3.v.run1	255	0.7	0.06	0.7	0.06	-10.1005888051	-12.8051779355	3.0301358899	0.456755015625
131397.0	3999654.0	45374.0	8068.0	3999654.0	4000000.0	851.0	1.0	2.86	3.53	1.14	0.05	6.83	0.37	0.75	0.0600000000002	13.03	0.39	2.18	1.54	0.45	AAA571.CD3.v.X2.Y7.tile.tissue.png	45	1	2000	45	a56191e9c2f2fe4a137c008eb63a392d	0	0	0	0	0	0	0	0	0	0	0	0	0	/home/dhl_ec/bnelissen/Slides/CD3_manuscript/CD3_slides/AAA571.CD3.v/AAA571.CD3.v.run1	255	0.7	0.06	0.7	0.06	-9.86143565654	-12.1222403267	1.48504333638	1.08238047662
81978.0	3995049.0	28615.0	8616.0	3995049.0	4000000.0	560.0	1.0	3.98	2.19	1.14	0.05	6.71	0.37	0.74	0.0600000000002	10.59	0.38	2.17	1.53	0.43	AAA571.CD3.v.X2.Y8.tile.tissue.png	46	1	2000	46	f6a68eb03a12949a1179a7541ddb951d	0	0	0	0	0	0	0	0	0	0	0	0	0	/home/dhl_ec/bnelissen/Slides/CD3_manuscript/CD3_slides/AAA571.CD3.v/AAA571.CD3.v.run1	255	0.7	0.06	0.7	0.06	-9.96422100447	-12.0872720638	1.58693910372	0.662892901123
37627.0	3794622.0	13576.0	17487.0	3794622.0	4000000.0	255.0	2.0	2.77	2.69	1.26	0.05	7.02	0.39	0.77	0.0600000000002	9.95	0.37	2.22	1.89	0.43	AAA571.CD3.v.X2.Y9.tile.tissue.png	47	1	2000	47	53f7ed35952efb9e340a19780a614b13	0	0	0	0	0	0	0	0	0	0	0	0	0	/home/dhl_ec/bnelissen/Slides/CD3_manuscript/CD3_slides/AAA571.CD3.v/AAA571.CD3.v.run1	255	0.7	0.06	0.7	0.06	-9.40723692294	-11.3301620317	1.16990396692	0.453064875
17746.0	3145231.0	6069.0	21992.0	3145231.0	4000000.0	112.0	11.0	1.23	1.25	1.16	0.0500000000002	6.88	0.38	0.74	0.0900000000001	9.21	0.34	2.23	1.6	0.44	AAA571.CD3.v.X3.Y10.tile.tissue.png	48	1	2000	48	5f28b6b19f10ba26ae92ed08d3d3d34c	0	0	0	0	0	0	0	0	0	0	0	0	0	/home/dhl_ec/bnelissen/Slides/CD3_manuscript/CD3_slides/AAA571.CD3.v/AAA571.CD3.v.run1	255	0.7	0.06	0.7	0.06	-9.21907790393	-11.8169440805	1.06584106635	0.45148240625
0.0	460185.0	0.0	8042.0	460185.0	4000000.0	0.0	4.0	0.86	1.38	1.15	0.0599999999999	6.71	0.37	0.78	0.19	6.66	0.16	2.12	1.52	0.39	AAA571.CD3.v.X3.Y11.tile.tissue.png	49	1	2000	49	a178a92c4216573ee97a967b525bfdef	0	0	0	0	0	0	0	0	0	0	0	0	0	/home/dhl_ec/bnelissen/Slides/CD3_manuscript/CD3_slides/AAA571.CD3.v/AAA571.CD3.v.run1	255	0.7	0.06	0.7	0.06	-8.38495651132	-11.3272733987	1.59173730557	2.38087546484
0.0	0.0	0.0	0.0	0.0	4000000.0	0.0	0.0	2.55	3.54	1.18	0.0600000000002	6.16	0.29	0.77	0.21	4.7	0.12	2.01	1.53	0.41	AAA571.CD3.v.X3.Y2.tile.tissue.png	50	1	2000	50	d6e75ba62a754b6dc65abf4f20992d0c	0	0	0	0	0	0	0	0	0	0	0	0	0	/home/dhl_ec/bnelissen/Slides/CD3_manuscript/CD3_slides/AAA571.CD3.v/AAA571.CD3.v.run1	255	1.0	0.06	1.0	0.06	0.0	-10.6217649039	0.0	5.32119452799
7532.0	2788295.0	2943.0	11182.0	2788295.0	4000000.0	64.0	3.0	1.78	2.36	1.17	0.05	6.74	0.38	0.74	0.11	8.87	0.32	2.19	1.59	0.46	AAA571.CD3.v.X3.Y3.tile.tissue.png	51	1	2000	51	7aa321783645920661dc94f7c813c155	0	0	0	0	0	0	0	0	0	0	0	0	0	/home/dhl_ec/bnelissen/Slides/CD3_manuscript/CD3_slides/AAA571.CD3.v/AAA571.CD3.v.run1	255	0.7	0.06	0.7	0.06	-9.36753653611	-11.3532712124	2.07972882858	0.168031953125
2388.0	565600.0	1144.0	32644.0	565600.0	4000000.0	27.0	30.0	1.15	1.42	1.3	0.04	7.04	0.38	0.75	0.19	7.19	0.23	2.21	1.58	0.4	AAA571.CD3.v.X3.Y4.tile.tissue.png	52	1	2000	52	82f269ebc4e088a65a9fa1c9178053ea	0	0	0	0	0	0	0	0	0	0	0	0	0	/home/dhl_ec/bnelissen/Slides/CD3_manuscript/CD3_slides/AAA571.CD3.v/AAA571.CD3.v.run1	255	0.7	0.06	0.7	0.06	-9.75233758279	-12.6565251254	2.65589257319	0.285543894531
31501.0	2464731.0	11593.0	61687.0	2464731.0	4000000.0	249.0	47.0	0.98	1.69	1.13	0.05	7.14	0.4	0.73	0.13	8.73	0.31	2.4	1.52	0.43	AAA571.CD3.v.X3.Y5.tile.tissue.png	53	1	2000	53	8f40d0cd42b4dfc16e74ab2518b8bca5	0	0	0	0	0	0	0	0	0	0	0	0	0	/home/dhl_ec/bnelissen/Slides/CD3_manuscript/CD3_slides/AAA571.CD3.v/AAA571.CD3.v.run1	255	0.7	0.06	0.7	0.06	-10.0183329151	-12.2878610587	3.5313738108	0.380799125
13193.0	3562978.0	5605.0	31859.0	3562978.0	4000000.0	123.0	12.0	1.05	1.11	1.15	0.04	6.75	0.39	0.75	0.0699999999999	9.51	0.35	2.29	1.54	0.43	AAA571.CD3.v.X3.Y6.tile.tissue.png	54	1	2000	54	023190bbdd662a054733384c1acfad16	0	0	0	0	0	0	0	0	0	0	0	0	0	/home/dhl_ec/bnelissen/Slides/CD3_manuscript/CD3_slides/AAA571.CD3.v/AAA571.CD3.v.run1	255	0.7	0.06	0.7	0.06	-9.8536219054	-12.4271112292	3.27993320103	0.257782949219
164452.0	3947382.0	55937.0	10100.0	3947382.0	4000000.0	1050.0	2.0	0.97	2.2	1.14	0.0500000000002	7.7	0.37	0.74	0.0599999999999	13.37	0.39	2.18	1.51	0.45	AAA571.CD3.v.X3.Y7.tile.tissue.png	55	1	2000	55	a6f59256cd747dd2b83a028b14aff169	0	0	0	0	0	0	0	0	0	0	0	0	0	/home/dhl_ec/bnelissen/Slides/CD3_manuscript/CD3_slides/AAA571.CD3.v/AAA571.CD3.v.run1	255	0.7	0.06	0.7	0.06	-10.2908022675	-13.1442249213	2.34758739095	1.16473963232
211256.0	3996793.0	71259.0	8358.0	3996793.0	4000000.0	1317.0	1.0	1.44	1.99	1.15	0.05	7.13	0.39	0.76	0.0699999999999	13.23	0.41	2.17	1.52	0.44	AAA571.CD3.v.X3.Y8.tile.tissue.png	56	1	2000	56	cb5c25dedbdc1dbef5ba5928f6a9ccb8	0	0	0	0	0	0	0	0	0	0	0	0	0	/home/dhl_ec/bnelissen/Slides/CD3_manuscript/CD3_slides/AAA571.CD3.v/AAA571.CD3.v.run1	255	0.7	0.06	0.7	0.06	-10.0246720883	-12.5045194639	1.60874908985	1.06665032709
60017.0	3954277.0	21363.0	12212.0	3954277.0	4000000.0	410.0	1.0	0.85	1.3	1.12	0.05	6.81	0.57	1.0	0.0899999999999	15.17	0.63	3.72	2.58	0.47	AAA571.CD3.v.X3.Y9.tile.tissue.png	57	1	2000	57	a4de274b1c80ab64ebb1065bdbf58824	0	0	0	0	0	0	0	0	0	0	0	0	0	/home/dhl_ec/bnelissen/Slides/CD3_manuscript/CD3_slides/AAA571.CD3.v/AAA571.CD3.v.run1	255	0.7	0.06	0.7	0.06	-9.67695799828	-11.7388782214	1.41653110603	0.400972769928
128605.0	3946001.0	45611.0	11889.0	3946001.0	4000000.0	857.0	2.0	1.01	1.44	1.18	0.05	7.78	0.4	0.93	0.0699999999999	10.95	0.49	2.26	1.57	0.61	AAA571.CD3.v.X4.Y10.tile.tissue.png	58	1	2000	58	efc99786b80696148df213f540b93753	0	0	0	0	0	0	0	0	0	0	0	0	0	/home/dhl_ec/bnelissen/Slides/CD3_manuscript/CD3_slides/AAA571.CD3.v/AAA571.CD3.v.run1	255	0.7	0.06	0.7	0.06	-9.65775221469	-12.0248995133	1.54121767978	0.66179854776
0.0	1476382.0	0.0	16512.0	1476382.0	4000000.0	0.0	3.0	1.16	2.76	1.2	0.0599999999999	9.1	0.38	0.75	0.16	7.65	0.19	2.2	1.53	0.44	AAA571.CD3.v.X4.Y11.tile.tissue.png	59	1	2000	59	8672a927b47a219d247fe6f79ee4ecb7	0	0	0	0	0	0	0	0	0	0	0	0	0	/home/dhl_ec/bnelissen/Slides/CD3_manuscript/CD3_slides/AAA571.CD3.v/AAA571.CD3.v.run1	255	0.7	0.06	0.7	0.06	-9.01685383194	-11.1736335004	1.29409417361	0.806148910156
362.0	22385.0	93.0	1702.0	22385.0	4000000.0	1.0	5.0	2.57	2.08	1.17	0.05	6.61	0.37	0.77	0.21	6.59	0.21	2.1	1.57	0.6	AAA571.CD3.v.X4.Y2.tile.tissue.png	60	1	2000	60	1322ec05321eff1eefad8f8ced475359	0	0	0	0	0	0	0	0	0	0	0	0	0	/home/dhl_ec/bnelissen/Slides/CD3_manuscript/CD3_slides/AAA571.CD3.v/AAA571.CD3.v.run1	255	0.7	0.06	0.7	0.06	-9.1045980481	-11.5108031901	1.19088533049	2.24118345984
3575.0	761035.0	1223.0	7627.0	761035.0	4000000.0	23.0	4.0	2.14	2.6	1.16	0.05	8.83	0.37	0.73	0.18	7.23	0.24	2.16	1.54	0.82	AAA571.CD3.v.X4.Y3.tile.tissue.png	61	1	2000	61	7651f26cada944a598be57aa249dcf19	0	0	0	0	0	0	0	0	0	0	0	0	0	/home/dhl_ec/bnelissen/Slides/CD3_manuscript/CD3_slides/AAA571.CD3.v/AAA571.CD3.v.run1	255	0.7	0.06	0.7	0.06	-9.50951749368	-10.6484410322	1.96551954241	0.206575095703
7679.0	1326510.0	3484.0	21858.0	1326510.0	4000000.0	83.0	18.0	3.11	2.59	1.19	0.05	6.78	0.39	0.74	0.16	7.72	0.26	2.19	1.52	0.4	AAA571.CD3.v.X4.Y4.tile.tissue.png	62	1	2000	62	75812ba9d48bd919bd0b5e257aadd183	0	0	0	0	0	0	0	0	0	0	0	0	0	/home/dhl_ec/bnelissen/Slides/CD3_manuscript/CD3_slides/AAA571.CD3.v/AAA571.CD3.v.run1	255	0.7	0.06	0.7	0.06	-9.66067650705	-12.2513604076	2.6931198891	0.278339242188
6911.0	2021616.0	2911.0	67406.0	2021616.0	4000000.0	70.0	59.0	2.84	2.5	1.16	0.05	7.04	0.4	0.74	0.13	8.2	0.29	2.35	1.53	0.43	AAA571.CD3.v.X4.Y5.tile.tissue.png	63	1	2000	63	898a5a05c776b0ddc67111b6ffc74f5c	0	0	0	0	0	0	0	0	0	0	0	0	0	/home/dhl_ec/bnelissen/Slides/CD3_manuscript/CD3_slides/AAA571.CD3.v/AAA571.CD3.v.run1	255	0.7	0.06	0.7	0.06	-10.0159612159	-12.0965083343	3.57372744283	0.32801396875
7590.0	3192952.0	3267.0	33221.0	3192952.0	4000000.0	77.0	21.0	2.74	2.5	1.17	0.0500000000002	7.14	0.39	0.74	0.0899999999999	9.11	0.35	2.35	1.58	0.43	AAA571.CD3.v.X4.Y6.tile.tissue.png	64	1	2000	64	6d38abc7195320af41db9b2560aa9060	0	0	0	0	0	0	0	0	0	0	0	0	0	/home/dhl_ec/bnelissen/Slides/CD3_manuscript/CD3_slides/AAA571.CD3.v/AAA571.CD3.v.run1	255	0.7	0.06	0.7	0.06	-9.82974151521	-12.6010673463	3.78709164512	0.2743355
103489.0	3443721.0	34528.0	22931.0	3443721.0	4000000.0	646.0	10.0	2.78	2.51	1.14	0.05	7.48	0.38	0.75	0.0799999999999	10.71	0.37	2.21	1.52	0.44	AAA571.CD3.v.X4.Y7.tile.tissue.png	65	1	2000	65	f07a0edbe21929828576aa75b6229450	0	0	0	0	0	0	0	0	0	0	0	0	0	/home/dhl_ec/bnelissen/Slides/CD3_manuscript/CD3_slides/AAA571.CD3.v/AAA571.CD3.v.run1	255	0.7	0.06	0.7	0.06	-10.0016848752	-13.0702322653	2.59560571826	0.744135
86127.0	3907976.0	28758.0	14928.0	3907976.0	4000000.0	544.0	2.0	3.04	2.17	1.12	0.0500000000002	7.87	0.37	0.75	0.0600000000002	10.61	0.39	2.2	1.52	0.43	AAA571.CD3.v.X4.Y8.tile.tissue.png	66	1	2000	66	395d36206bc33fc6682bbabdbe09ac12	0	0	0	0	0	0	0	0	0	0	0	0	0	/home/dhl_ec/bnelissen/Slides/CD3_manuscript/CD3_slides/AAA571.CD3.v/AAA571.CD3.v.run1	255	0.7	0.06	0.7	0.06	-10.0989531181	-12.7620737431	2.26448989593	0.512720637695
174126.0	3970438.0	57554.0	10450.0	3970438.0	4000000.0	1057.0	1.0	2.93	3.1	1.17	0.05	6.71	0.37	0.74	0.0599999999999	11.66	0.4	2.24	1.54	0.43	AAA571.CD3.v.X4.Y9.tile.tissue.png	67	1	2000	67	26152d4aea7de419e1d2755188276dad	0	0	0	0	0	0	0	0	0	0	0	0	0	/home/dhl_ec/bnelissen/Slides/CD3_manuscript/CD3_slides/AAA571.CD3.v/AAA571.CD3.v.run1	255	0.7	0.06	0.7	0.06	-9.92606693234	-12.4172763491	1.62536731443	0.882747579834
184197.0	3967258.0	62529.0	10627.0	3967258.0	4000000.0	1191.0	2.0	2.02	1.82	1.15	0.05	6.92	0.37	0.74	0.0500000000002	11.38	0.54	2.22	1.52	0.43	AAA571.CD3.v.X5.Y10.tile.tissue.png	68	1	2000	68	9ae750a218dab13c1c29cb49f887fdd5	0	0	0	0	0	0	0	0	0	0	0	0	0	/home/dhl_ec/bnelissen/Slides/CD3_manuscript/CD3_slides/AAA571.CD3.v/AAA571.CD3.v.run1	255	0.7	0.06	0.7	0.06	-9.80882501089	-12.189384154	1.44214621377	0.67846250235
780.0	2667144.0	243.0	12141.0	2667144.0	4000000.0	5.0	8.0	0.92	1.11	1.18	0.05	6.46	0.38	0.75	0.11	8.72	0.31	2.17	1.52	0.41	AAA571.CD3.v.X5.Y11.tile.tissue.png	69	1	2000	69	89d50b4908253b0e000b66d0382f5492	0	0	0	0	0	0	0	0	0	0	0	0	0	/home/dhl_ec/bnelissen/Slides/CD3_manuscript/CD3_slides/AAA571.CD3.v/AAA571.CD3.v.run1	255	0.7	0.06	0.7	0.06	-9.13277875754	-11.7081293697	1.09458434596	0.2791208125
0.0	0.0	0.0	0.0	0.0	2584000.0	0.0	0.0	0.54	0.73	0.76	0.04	3.61	0.19	0.55	0.14	2.95	0.0899999999999	1.27	0.98	0.23	AAA571.CD3.v.X5.Y12.tile.tissue.png	70	1	2000	70	33ccdadddd96922a8078dfbe5f10a90d	0	0	0	0	0	0	0	0	0	0	0	0	0	/home/dhl_ec/bnelissen/Slides/CD3_manuscript/CD3_slides/AAA571.CD3.v/AAA571.CD3.v.run1	255	1.0	0.06	1.0	0.06	0.0	0.0	0.0	10.1550534056
783.0	2949.0	169.0	242.0	2949.0	4000000.0	2.0	1.0	2.35	2.03	1.13	0.0599999999999	7.08	0.37	0.85	0.21	6.62	0.21	2.08	1.55	0.37	AAA571.CD3.v.X5.Y2.tile.tissue.png	71	1	2000	71	1000e9c7303d3042954343dca9261a5b	0	0	0	0	0	0	0	0	0	0	0	0	0	/home/dhl_ec/bnelissen/Slides/CD3_manuscript/CD3_slides/AAA571.CD3.v/AAA571.CD3.v.run1	255	0.7	0.06	0.7	0.06	-8.70245597375	-12.8508854673	2.03302258449	2.24822808521
624.0	69323.0	240.0	3913.0	69323.0	4000000.0	3.0	9.0	0.82	1.1	1.12	0.0600000000002	6.59	0.37	0.74	0.21	6.68	0.21	2.09	1.52	0.37	AAA571.CD3.v.X5.Y3.tile.tissue.png	72	1	2000	72	f459e12d11c8085e75ae3c43eb1953d4	0	0	0	0	0	0	0	0	0	0	0	0	0	/home/dhl_ec/bnelissen/Slides/CD3_manuscript/CD3_slides/AAA571.CD3.v/AAA571.CD3.v.run1	255	0.7	0.06	0.7	0.06	-9.34863640642	-11.2051229271	1.8719560028	0.460805844727
12148.0	2247473.0	4429.0	29744.0	2247473.0	4000000.0	89.0	24.0	0.89	1.69	1.13	0.05	7.43	0.39	0.74	0.12	8.48	0.3	2.25	1.53	0.51	AAA571.CD3.v.X5.Y4.tile.tissue.png	73	1	2000	73	3af1a6d84cd68b77d03e0678327d1d34	0	0	0	0	0	0	0	0	0	0	0	0	0	/home/dhl_ec/bnelissen/Slides/CD3_manuscript/CD3_slides/AAA571.CD3.v/AAA571.CD3.v.run1	255	0.7	0.06	0.7	0.06	-9.63931385717	-12.0192552306	2.68274462588	0.323840796875
4232.0	1833289.0	1936.0	58838.0	1833289.0	4000000.0	47.0	54.0	1.01	1.16	1.14	0.05	6.9	0.41	0.73	0.14	8.06	0.28	2.33	1.52	0.53	AAA571.CD3.v.X5.Y5.tile.tissue.png	74	1	2000	74	f6b26bd88829d2ba025c2f98c3842f4b	0	0	0	0	0	0	0	0	0	0	0	0	0	/home/dhl_ec/bnelissen/Slides/CD3_manuscript/CD3_slides/AAA571.CD3.v/AAA571.CD3.v.run1	255	0.7	0.06	0.7	0.06	-9.81597235474	-12.3230076744	2.82067062479	0.308313046875
5457.0	3077661.0	2688.0	33294.0	3077661.0	4000000.0	67.0	12.0	1.09	2.06	1.16	0.05	7.6	0.39	0.73	0.0899999999999	9.07	0.34	2.25	1.52	0.42	AAA571.CD3.v.X5.Y6.tile.tissue.png	75	1	2000	75	a86d8b7b1ea938b9b3717f2639f26b87	0	0	0	0	0	0	0	0	0	0	0	0	0	/home/dhl_ec/bnelissen/Slides/CD3_manuscript/CD3_slides/AAA571.CD3.v/AAA571.CD3.v.run1	255	0.7	0.06	0.7	0.06	-9.69680770041	-12.7330353055	3.17327845705	0.305902140625
83099.0	1877715.0	29035.0	39235.0	1877715.0	4000000.0	555.0	41.0	1.9	2.15	1.19	0.04	6.95	0.39	0.74	0.15	8.81	0.31	2.28	1.52	0.47	AAA571.CD3.v.X5.Y7.tile.tissue.png	76	1	2000	76	85704d64f488ca4c63c5777aa8f8cf28	0	0	0	0	0	0	0	0	0	0	0	0	0	/home/dhl_ec/bnelissen/Slides/CD3_manuscript/CD3_slides/AAA571.CD3.v/AAA571.CD3.v.run1	255	0.7	0.06	0.7	0.06	-10.0719373102	-12.9567883086	2.99300383065	0.55575765625
97712.0	2996821.0	34005.0	22251.0	2996821.0	4000000.0	643.0	4.0	0.91	1.14	1.17	0.0400000000002	7.16	0.38	0.74	0.0999999999999	9.86	0.34	2.24	1.73	0.42	AAA571.CD3.v.X5.Y8.tile.tissue.png	77	1	2000	77	7452928d970a745b30766f7503dacf47	0	0	0	0	0	0	0	0	0	0	0	0	0	/home/dhl_ec/bnelissen/Slides/CD3_manuscript/CD3_slides/AAA571.CD3.v/AAA571.CD3.v.run1	255	0.7	0.06	0.7	0.06	-9.96370455071	-12.8314658476	2.46503570467	0.480602546875
248568.0	3972531.0	76925.0	10528.0	3972531.0	4000000.0	1350.0	1.0	1.08	1.17	1.12	0.05	6.83	0.37	0.75	0.0599999999999	12.53	0.41	2.53	1.66	0.63	AAA571.CD3.v.X5.Y9.tile.tissue.png	78	1	2000	78	b69e9f86ffd40f44c95395deb45eed13	0	0	0	0	0	0	0	0	0	0	0	0	0	/home/dhl_ec/bnelissen/Slides/CD3_manuscript/CD3_slides/AAA571.CD3.v/AAA571.CD3.v.run1	255	0.7	0.06	0.7	0.06	-10.0483456281	-12.9559655085	1.80794429749	1.01255174805
30080.0	3671533.0	11980.0	24328.0	3671533.0	4000000.0	254.0	11.0	1.1	1.58	1.14	0.04	7.0	0.4	0.74	0.0799999999999	9.81	0.38	2.25	1.53	0.44	AAA571.CD3.v.X6.Y10.tile.tissue.png	79	1	2000	79	8485c89512b2888351568784e5861688	0	0	0	0	0	0	0	0	0	0	0	0	0	/home/dhl_ec/bnelissen/Slides/CD3_manuscript/CD3_slides/AAA571.CD3.v/AAA571.CD3.v.run1	255	0.7	0.06	0.7	0.06	-9.61961581213	-11.4550737717	1.45281432323	0.297942878906
477.0	2613964.0	219.0	27818.0	2613964.0	4000000.0	4.0	11.0	0.92	1.27	1.18	0.0499999999997	7.02	0.4	0.75	0.12	8.71	0.33	2.26	1.53	0.56	AAA571.CD3.v.X6.Y11.tile.tissue.png	80	1	2000	80	b8c8a48fcedcaa1dc6fb29c14fbe175a	0	0	0	0	0	0	0	0	0	0	0	0	0	/home/dhl_ec/bnelissen/Slides/CD3_manuscript/CD3_slides/AAA571.CD3.v/AAA571.CD3.v.run1	255	0.7	0.06	0.7	0.06	-9.32104135777	-11.6025922561	1.15742316201	0.446647046875
0.0	0.0	0.0	0.0	0.0	2584000.0	0.0	0.0	1.09	1.73	0.76	0.0299999999997	3.95	0.19	0.55	0.15	3.24	0.12	1.31	0.99	0.33	AAA571.CD3.v.X6.Y12.tile.tissue.png	81	1	2000	81	85374c46738c7f35e56b45960a09e037	0	0	0	0	0	0	0	0	0	0	0	0	0	/home/dhl_ec/bnelissen/Slides/CD3_manuscript/CD3_slides/AAA571.CD3.v/AAA571.CD3.v.run1	255	1.0	0.06	1.0	0.06	0.0	0.0	0.0	9.29432120743
0.0	53535.0	0.0	2040.0	53535.0	4000000.0	0.0	3.0	1.38	2.57	1.35	0.0599999999999	8.31	0.5	1.0	0.34	6.62	0.14	2.09	1.53	0.52	AAA571.CD3.v.X6.Y3.tile.tissue.png	82	1	2000	82	db8a30f2a7d77d50ddded7f2ff87addb	0	0	0	0	0	0	0	0	0	0	0	0	0	/home/dhl_ec/bnelissen/Slides/CD3_manuscript/CD3_slides/AAA571.CD3.v/AAA571.CD3.v.run1	255	0.7	0.06	0.7	0.06	-7.49399457742	-11.8970918516	1.41227853994	3.90537076379
6087.0	2518860.0	2458.0	18340.0	2518860.0	4000000.0	53.0	6.0	1.46	3.69	1.15	0.0499999999997	11.35	0.51	0.75	0.11	8.66	0.31	2.29	1.67	0.5	AAA571.CD3.v.X6.Y4.tile.tissue.png	83	1	2000	83	137ea5806c118edb7447e70f1aedb80f	0	0	0	0	0	0	0	0	0	0	0	0	0	/home/dhl_ec/bnelissen/Slides/CD3_manuscript/CD3_slides/AAA571.CD3.v/AAA571.CD3.v.run1	255	0.7	0.06	0.7	0.06	-9.6769058327	-11.6383633181	2.38718997637	0.253351390625
6401.0	1283933.0	3159.0	53791.0	1283933.0	4000000.0	81.0	42.0	1.14	1.43	1.28	0.0499999999997	6.94	0.39	0.74	0.17	7.69	0.26	2.33	1.54	0.5	AAA571.CD3.v.X6.Y5.tile.tissue.png	84	1	2000	84	bf73940fb26a43908c94db0c0674e17e	0	0	0	0	0	0	0	0	0	0	0	0	0	/home/dhl_ec/bnelissen/Slides/CD3_manuscript/CD3_slides/AAA571.CD3.v/AAA571.CD3.v.run1	255	0.7	0.06	0.7	0.06	-9.81063087844	-12.3202822795	3.06051817467	0.330402851562
1807.0	2087274.0	878.0	45861.0	2087274.0	4000000.0	23.0	45.0	1.05	1.35	1.11	0.04	6.79	0.39	0.74	0.13	8.23	0.29	2.29	1.52	0.46	AAA571.CD3.v.X6.Y6.tile.tissue.png	85	1	2000	85	9327c334da093a6cdeb5b5c3e7290498	0	0	0	0	0	0	0	0	0	0	0	0	0	/home/dhl_ec/bnelissen/Slides/CD3_manuscript/CD3_slides/AAA571.CD3.v/AAA571.CD3.v.run1	255	0.7	0.06	0.7	0.06	-9.61470324184	-12.2606631196	3.56197185541	0.300504890625
2953.0	831089.0	1338.0	37838.0	831089.0	4000000.0	30.0	29.0	3.97	2.23	1.17	0.0499999999997	6.85	0.38	0.73	0.18	7.27	0.24	2.22	1.53	0.39	AAA571.CD3.v.X6.Y7.tile.tissue.png	86	1	2000	86	d1b581eb130af2c5b565bd09cc5e7a20	0	0	0	0	0	0	0	0	0	0	0	0	0	/home/dhl_ec/bnelissen/Slides/CD3_manuscript/CD3_slides/AAA571.CD3.v/AAA571.CD3.v.run1	255	0.7	0.06	0.7	0.06	-9.79571338281	-12.3342232676	3.96867054578	0.30968371875
13907.0	1622735.0	5510.0	13604.0	1622735.0	4000000.0	114.0	3.0	2.05	2.57	1.19	0.0499999999997	6.87	0.38	0.73	0.15	7.97	0.28	2.23	1.53	0.4	AAA571.CD3.v.X6.Y8.tile.tissue.png	87	1	2000	87	7fdb1478039420a30c7f70bcc51581d3	0	0	0	0	0	0	0	0	0	0	0	0	0	/home/dhl_ec/bnelissen/Slides/CD3_manuscript/CD3_slides/AAA571.CD3.v/AAA571.CD3.v.run1	255	0.7	0.06	0.7	0.06	-9.76183186381	-12.0546706047	2.35291480554	0.33785853125
25650.0	2837157.0	10047.0	17883.0	2837157.0	4000000.0	205.0	5.0	3.36	1.95	1.14	0.0500000000002	7.35	0.38	0.73	0.11	9.01	0.33	2.22	1.56	0.52	AAA571.CD3.v.X6.Y9.tile.tissue.png	88	1	2000	88	1c6d976a5b6e8b281e23fa2329f715ed	0	0	0	0	0	0	0	0	0	0	0	0	0	/home/dhl_ec/bnelissen/Slides/CD3_manuscript/CD3_slides/AAA571.CD3.v/AAA571.CD3.v.run1	255	0.7	0.06	0.7	0.06	-9.69201731584	-12.3546025873	1.83087067932	0.412641234375
27750.0	2986930.0	10845.0	52440.0	2986930.0	4000000.0	219.0	38.0	2.78	4.12	1.19	0.04	6.89	0.39	0.74	0.0999999999999	9.1	0.34	2.29	1.66	0.45	AAA571.CD3.v.X7.Y10.tile.tissue.png	89	1	2000	89	ff1abe41f3df6424c6be8da91c475c1e	0	0	0	0	0	0	0	0	0	0	0	0	0	/home/dhl_ec/bnelissen/Slides/CD3_manuscript/CD3_slides/AAA571.CD3.v/AAA571.CD3.v.run1	255	0.7	0.06	0.7	0.06	-9.57850164098	-11.2680650175	1.7623427594	0.270674254883
1086.0	2819814.0	475.0	28755.0	2819814.0	4000000.0	10.0	29.0	2.14	2.58	1.17	0.0500000000002	6.57	0.39	0.73	0.0999999999999	8.7	0.32	2.26	1.55	0.42	AAA571.CD3.v.X7.Y11.tile.tissue.png	90	1	2000	90	b243effd2808ea01dd3dfd543f2b748e	0	0	0	0	0	0	0	0	0	0	0	0	0	/home/dhl_ec/bnelissen/Slides/CD3_manuscript/CD3_slides/AAA571.CD3.v/AAA571.CD3.v.run1	255	0.7	0.06	0.7	0.06	-9.26410388183	-11.4027586929	1.49890416532	0.44535396875
0.0	0.0	0.0	0.0	0.0	2584000.0	0.0	0.0	3.31	3.16	1.08	0.04	3.99	0.19	0.54	0.14	2.87	0.0899999999997	1.28	0.98	0.25	AAA571.CD3.v.X7.Y12.tile.tissue.png	91	1	2000	91	3b6d97fa66f92691d251216cc35c38e7	0	0	0	0	0	0	0	0	0	0	0	0	0	/home/dhl_ec/bnelissen/Slides/CD3_manuscript/CD3_slides/AAA571.CD3.v/AAA571.CD3.v.run1	255	1.0	0.06	1.0	0.06	0.0	-10.4616465003	0.0	8.04064508092
333.0	2313.0	106.0	228.0	2313.0	4000000.0	1.0	1.0	3.11	2.14	1.17	0.0500000000002	6.71	0.37	0.86	0.21	6.55	0.21	2.07	1.55	0.35	AAA571.CD3.v.X7.Y3.tile.tissue.png	92	1	2000	92	e09214c930b9ead2ca188b9aeb8d6a6b	0	0	0	0	0	0	0	0	0	0	0	0	0	/home/dhl_ec/bnelissen/Slides/CD3_manuscript/CD3_slides/AAA571.CD3.v/AAA571.CD3.v.run1	255	0.7	0.06	0.7	0.06	-9.36656764026	-12.687541528	4.03682028696	2.26314762866
592.0	704676.0	316.0	8649.0	704676.0	4000000.0	9.0	2.0	3.14	3.18	1.16	0.0500000000002	6.76	0.37	0.73	0.19	7.14	0.31	2.26	1.54	0.39	AAA571.CD3.v.X7.Y4.tile.tissue.png	93	1	2000	93	967da22ea4ca9045fcbc853ba2f32dc5	0	0	0	0	0	0	0	0	0	0	0	0	0	/home/dhl_ec/bnelissen/Slides/CD3_manuscript/CD3_slides/AAA571.CD3.v/AAA571.CD3.v.run1	255	0.7	0.06	0.7	0.06	-9.22230363077	-11.8181154188	2.56708383109	0.412724367187
6072.0	2263993.0	2962.0	48616.0	2263993.0	4000000.0	71.0	36.0	1.65	3.32	1.17	0.0499999999997	7.46	0.39	0.73	0.12	8.39	0.3	2.3	1.53	0.429999999999	AAA571.CD3.v.X7.Y5.tile.tissue.png	94	1	2000	94	e996999cff16077f7c21ebc03088705c	0	0	0	0	0	0	0	0	0	0	0	0	0	/home/dhl_ec/bnelissen/Slides/CD3_manuscript/CD3_slides/AAA571.CD3.v/AAA571.CD3.v.run1	255	0.7	0.06	0.7	0.06	-9.60099287126	-12.5307859376	2.92120252934	0.3437553125
2037.0	1380224.0	786.0	56389.0	1380224.0	4000000.0	19.0	52.0	1.74	2.27	1.41	0.0499999999997	7.04	0.4	0.78	0.16	7.65	0.27	2.32	1.52	0.42	AAA571.CD3.v.X7.Y6.tile.tissue.png	95	1	2000	95	36e61de31d65fea6bd393f9c998ef7ba	0	0	0	0	0	0	0	0	0	0	0	0	0	/home/dhl_ec/bnelissen/Slides/CD3_manuscript/CD3_slides/AAA571.CD3.v/AAA571.CD3.v.run1	255	0.7	0.06	0.7	0.06	-9.63661216774	-11.9383574842	3.81504231423	0.378641875
2894.0	1072436.0	1367.0	29050.0	1072436.0	4000000.0	35.0	14.0	3.49	2.57	1.15	0.04	6.81	0.41	0.8	0.17	7.41	0.25	2.18	1.53	0.52	AAA571.CD3.v.X7.Y7.tile.tissue.png	96	1	2000	96	dc3c060bb93ca5033b25a1a090ee812a	0	0	0	0	0	0	0	0	0	0	0	0	0	/home/dhl_ec/bnelissen/Slides/CD3_manuscript/CD3_slides/AAA571.CD3.v/AAA571.CD3.v.run1	255	0.7	0.06	0.7	0.06	-9.70353232737	-12.3807599197	4.07541045268	0.346245414062
745.0	2841.0	178.0	242.0	2841.0	4000000.0	3.0	1.0	1.96	2.8	1.18	0.0500000000002	6.54	0.38	0.8	0.22	6.5	0.21	2.05	1.54	1.4	AAA571.CD3.v.X7.Y8.tile.tissue.png	97	1	2000	97	436ee826a999414c4ae61e8e78eb88d5	0	0	0	0	0	0	0	0	0	0	0	0	0	/home/dhl_ec/bnelissen/Slides/CD3_manuscript/CD3_slides/AAA571.CD3.v/AAA571.CD3.v.run1	255	0.7	0.06	0.7	0.06	-9.10926518124	-12.6899656244	2.32439203306	1.81330996448
30954.0	3398993.0	11909.0	21852.0	3398993.0	4000000.0	235.0	12.0	3.4	2.84	1.19	0.0500000000002	7.07	0.38	0.74	0.0799999999999	9.38	0.35	2.23	1.53	0.45	AAA571.CD3.v.X7.Y9.tile.tissue.png	98	1	2000	98	45b3c821304b55f254d261bf26656480	0	0	0	0	0	0	0	0	0	0	0	0	0	/home/dhl_ec/bnelissen/Slides/CD3_manuscript/CD3_slides/AAA571.CD3.v/AAA571.CD3.v.run1	255	0.7	0.06	0.7	0.06	-9.96329641898	-11.8284666792	2.69648934831	0.607387171875
10482.0	2884875.0	4341.0	50797.0	2884875.0	4000000.0	85.0	41.0	4.48	2.62	1.18	0.0500000000002	6.89	0.6	0.94	0.0999999999999	8.83	0.33	2.29	1.53	0.47	AAA571.CD3.v.X8.Y10.tile.tissue.png	99	1	2000	99	8f62d899eed6a91f39aba693ae11e68f	0	0	0	0	0	0	0	0	0	0	0	0	0	/home/dhl_ec/bnelissen/Slides/CD3_manuscript/CD3_slides/AAA571.CD3.v/AAA571.CD3.v.run1	255	0.7	0.06	0.7	0.06	-9.59505367143	-10.3088291976	2.06412094996	0.316083625
91.0	2914836.0	47.0	13621.0	2914836.0	4000000.0	1.0	3.0	1.53	2.43	1.18	0.04	6.72	0.38	0.74	0.0900000000001	8.73	0.32	2.2	1.52	0.41	AAA571.CD3.v.X8.Y11.tile.tissue.png	100	1	2000	100	8f84c426d712d2dde49c9ed744b98a08	0	0	0	0	0	0	0	0	0	0	0	0	0	/home/dhl_ec/bnelissen/Slides/CD3_manuscript/CD3_slides/AAA571.CD3.v/AAA571.CD3.v.run1	255	0.7	0.06	0.7	0.06	-8.71045192583	-11.5485985608	1.36049948547	0.329121089844
0.0	0.0	0.0	0.0	0.0	2584000.0	0.0	0.0	0.69	1.39	0.76	0.04	4.2	0.19	0.53	0.14	2.94	0.0799999999999	1.28	0.98	0.37	AAA571.CD3.v.X8.Y12.tile.tissue.png	101	1	2000	101	247e77ccd26550bcce3fd1447ac77652	0	0	0	0	0	0	0	0	0	0	0	0	0	/home/dhl_ec/bnelissen/Slides/CD3_manuscript/CD3_slides/AAA571.CD3.v/AAA571.CD3.v.run1	255	1.0	0.06	1.0	0.06	0.0	-10.8453774255	0.0	7.08222070753
298.0	6040.0	90.0	673.0	6040.0	4000000.0	2.0	3.0	1.03	1.32	1.19	0.0499999999997	6.71	0.37	0.85	0.21	6.53	0.21	2.13	1.53	0.34	AAA571.CD3.v.X8.Y3.tile.tissue.png	102	1	2000	102	a10b81e0efe2c13486725b5b39511d8e	0	0	0	0	0	0	0	0	0	0	0	0	0	/home/dhl_ec/bnelissen/Slides/CD3_manuscript/CD3_slides/AAA571.CD3.v/AAA571.CD3.v.run1	255	0.7	0.06	0.7	0.06	-9.14409892353	-11.972583393	1.62003839304	2.97727200055
2198.0	1552936.0	891.0	14045.0	1552936.0	4000000.0	19.0	4.0	1.31	1.35	1.18	0.0500000000002	6.67	0.38	0.74	0.15	7.95	0.29	2.2	1.54	0.42	AAA571.CD3.v.X8.Y4.tile.tissue.png	103	1	2000	103	d28b7066344a85badf8abbc3f971bc52	0	0	0	0	0	0	0	0	0	0	0	0	0	/home/dhl_ec/bnelissen/Slides/CD3_manuscript/CD3_slides/AAA571.CD3.v/AAA571.CD3.v.run1	255	0.7	0.06	0.7	0.06	-9.29407782983	-11.2723867152	2.41284468692	0.255649066406
12141.0	2563188.0	5316.0	48528.0	2563188.0	4000000.0	122.0	30.0	1.21	1.9	1.56	0.0500000000002	6.91	0.39	0.73	0.11	8.84	0.31	2.3	1.52	0.43	AAA571.CD3.v.X8.Y5.tile.tissue.png	104	1	2000	104	aeb2a8afda13f344402139b77bf248b9	0	0	0	0	0	0	0	0	0	0	0	0	0	/home/dhl_ec/bnelissen/Slides/CD3_manuscript/CD3_slides/AAA571.CD3.v/AAA571.CD3.v.run1	255	0.7	0.06	0.7	0.06	-9.77590094511	-12.5578814097	3.2702877288	0.30809134375
1025.0	1013632.0	487.0	53423.0	1013632.0	4000000.0	12.0	51.0	1.51	2.61	1.19	0.0500000000002	6.81	0.39	0.74	0.17	7.77	0.25	2.31	1.52	0.55	AAA571.CD3.v.X8.Y6.tile.tissue.png	105	1	2000	105	50b52dfd3094513cead6d9cdae5f4589	0	0	0	0	0	0	0	0	0	0	0	0	0	/home/dhl_ec/bnelissen/Slides/CD3_manuscript/CD3_slides/AAA571.CD3.v/AAA571.CD3.v.run1	255	0.7	0.06	0.7	0.06	-9.54274461904	-12.6286129465	3.65016637637	0.319376804688
6837.0	1610742.0	3059.0	38021.0	1610742.0	4000000.0	72.0	16.0	1.16	1.17	1.14	0.0799999999999	6.91	0.6	0.82	0.15	8.04	0.34	2.26	1.52	0.6	AAA571.CD3.v.X8.Y7.tile.tissue.png	106	1	2000	106	bbc3bbe6abd91ced7cf815075e3e2b18	0	0	0	0	0	0	0	0	0	0	0	0	0	/home/dhl_ec/bnelissen/Slides/CD3_manuscript/CD3_slides/AAA571.CD3.v/AAA571.CD3.v.run1	255	0.7	0.06	0.7	0.06	-9.77284760569	-12.360497721	3.91752016199	0.363765179687
0.0	1326.0	0.0	170.0	1326.0	4000000.0	0.0	1.0	1.18	1.48	1.33	0.0499999999997	6.95	0.42	1.02	0.34	7.87	0.21	2.06	1.53	0.49	AAA571.CD3.v.X8.Y8.tile.tissue.png	107	1	2000	107	5e708504bbae5683c75ac693b10b40bc	0	0	0	0	0	0	0	0	0	0	0	0	0	/home/dhl_ec/bnelissen/Slides/CD3_manuscript/CD3_slides/AAA571.CD3.v/AAA571.CD3.v.run1	255	0.7	0.06	0.7	0.06	0.0	-11.1114115949	1.08077289472	6.61403244254
8092.0	1513713.0	2810.0	25551.0	1513713.0	4000000.0	57.0	8.0	1.06	1.63	1.12	0.0599999999999	6.76	0.39	0.74	0.16	7.95	0.27	2.28	1.53	0.58	AAA571.CD3.v.X8.Y9.tile.tissue.png	108	1	2000	108	337fd3f5f02263d0c661b3f4dfa53095	0	0	0	0	0	0	0	0	0	0	0	0	0	/home/dhl_ec/bnelissen/Slides/CD3_manuscript/CD3_slides/AAA571.CD3.v/AAA571.CD3.v.run1	255	0.7	0.06	0.7	0.06	-10.1798892223	-11.800133595	2.69985399546	0.879537796875
902.0	299292.0	329.0	6414.0	299292.0	4000000.0	7.0	4.0	0.94	1.24	1.17	0.0500000000002	6.7	0.37	0.82	0.2	6.79	0.22	2.17	1.53	0.4	AAA571.CD3.v.X9.Y10.tile.tissue.png	109	1	2000	109	d74848b97c385941f336b5e8be8c4e25	0	0	0	0	0	0	0	0	0	0	0	0	0	/home/dhl_ec/bnelissen/Slides/CD3_manuscript/CD3_slides/AAA571.CD3.v/AAA571.CD3.v.run1	255	0.7	0.06	0.7	0.06	-9.62033067699	-12.2447662244	2.34726311141	2.58128575781
0.0	286288.0	0.0	7092.0	286288.0	4000000.0	0.0	7.0	0.77	1.01	1.16	0.0500000000002	8.04	0.37	0.81	0.2	6.4	0.15	2.14	1.53	0.36	AAA571.CD3.v.X9.Y11.tile.tissue.png	110	1	2000	110	3cbe4b95af74efd8ae7b48af1d6bd6cf	0	0	0	0	0	0	0	0	0	0	0	0	0	/home/dhl_ec/bnelissen/Slides/CD3_manuscript/CD3_slides/AAA571.CD3.v/AAA571.CD3.v.run1	255	0.7	0.06	0.7	0.06	-8.72831076477	-11.6652121726	2.27008932144	3.24759664453
0.0	0.0	0.0	0.0	0.0	4000000.0	0.0	0.0	1.09	1.26	1.37	0.0599999999999	6.24	0.29	0.85	0.22	4.65	0.13	2.01	1.53	0.35	AAA571.CD3.v.X9.Y3.tile.tissue.png	111	1	2000	111	0ee4c461755511ddcb732ef496f35314	0	0	0	0	0	0	0	0	0	0	0	0	0	/home/dhl_ec/bnelissen/Slides/CD3_manuscript/CD3_slides/AAA571.CD3.v/AAA571.CD3.v.run1	255	1.0	0.06	1.0	0.06	0.0	-11.6338082882	0.0	5.92326317173
4881.0	2936047.0	1956.0	8652.0	2936047.0	4000000.0	42.0	1.0	2.9	2.47	1.14	0.0500000000002	6.89	0.37	0.74	0.0999999999999	8.88	0.33	2.17	1.53	0.43	AAA571.CD3.v.X9.Y4.tile.tissue.png	112	1	2000	112	dde1e360b4a0aeaec3259c0774ccd969	0	0	0	0	0	0	0	0	0	0	0	0	0	/home/dhl_ec/bnelissen/Slides/CD3_manuscript/CD3_slides/AAA571.CD3.v/AAA571.CD3.v.run1	255	0.7	0.06	0.7	0.06	-9.57166963051	-11.6759664691	2.50764641508	0.227449132813
6361.0	2864828.0	2563.0	35519.0	2864828.0	4000000.0	63.0	28.0	2.77	1.8	1.16	0.0500000000002	6.65	0.38	0.73	0.12	8.87	0.33	2.28	1.52	0.44	AAA571.CD3.v.X9.Y5.tile.tissue.png	113	1	2000	113	a411eae81786b07e063cf17ba499bf08	0	0	0	0	0	0	0	0	0	0	0	0	0	/home/dhl_ec/bnelissen/Slides/CD3_manuscript/CD3_slides/AAA571.CD3.v/AAA571.CD3.v.run1	255	0.7	0.06	0.7	0.06	-9.6262354528	-11.9866567088	2.58195715791	0.221569453125
635.0	732423.0	301.0	35429.0	732423.0	4000000.0	8.0	55.0	1.15	2.48	1.14	0.0499999999997	6.81	0.39	0.74	0.18	7.14	0.24	2.27	1.53	0.4	AAA571.CD3.v.X9.Y6.tile.tissue.png	114	1	2000	114	fc2195ac80e4c5f61de478f8000e83e7	0	0	0	0	0	0	0	0	0	0	0	0	0	/home/dhl_ec/bnelissen/Slides/CD3_manuscript/CD3_slides/AAA571.CD3.v/AAA571.CD3.v.run1	255	0.7	0.06	0.7	0.06	-9.88888291519	-12.5691656061	3.72070997464	0.306069835937
8048.0	2042411.0	3449.0	38418.0	2042411.0	4000000.0	84.0	31.0	3.39	2.09	1.16	0.0499999999997	7.07	0.42	0.73	0.13	8.16	0.29	2.37	1.52	0.42	AAA571.CD3.v.X9.Y7.tile.tissue.png	115	1	2000	115	69717c6da76ef207c0f151496bf23984	0	0	0	0	0	0	0	0	0	0	0	0	0	/home/dhl_ec/bnelissen/Slides/CD3_manuscript/CD3_slides/AAA571.CD3.v/AAA571.CD3.v.run1	255	0.7	0.06	0.7	0.06	-9.92291297718	-12.2403641918	3.88381307373	0.417009195313
0.0	17390.0	0.0	1818.0	17390.0	4000000.0	0.0	3.0	4.39	2.72	1.56	0.0600000000004	6.57	0.56	0.97	0.22	5.8	0.14	2.05	1.52	0.46	AAA571.CD3.v.X9.Y8.tile.tissue.png	116	1	2000	116	f7095fd317e6a9279823f729adf9ea33	0	0	0	0	0	0	0	0	0	0	0	0	0	/home/dhl_ec/bnelissen/Slides/CD3_manuscript/CD3_slides/AAA571.CD3.v/AAA571.CD3.v.run1	255	0.7	0.06	0.7	0.06	0.0	-11.8888630392	4.07419404112	3.46413859094
0.0	0.0	0.0	0.0	0.0	4000000.0	0.0	0.0	1.8	2.16	1.74	0.0700000000002	5.92	0.3	0.89	0.21	5.16	0.12	2.02	1.52	0.84	AAA571.CD3.v.X9.Y9.tile.tissue.png	117	1	2000	117	005e707c2ee4ebe00ecf124979b3ad75	0	0	0	0	0	0	0	0	0	0	0	0	0	/home/dhl_ec/bnelissen/Slides/CD3_manuscript/CD3_slides/AAA571.CD3.v/AAA571.CD3.v.run1	255	1.0	0.06	1.0	0.06	0.0	0.0	0.0	6.1659115
[truncated: 2 more columns]
