# Supplementary material for: SlideToolkit: An Assistive Toolset for the Histological Quantification of Whole Slide Images
Source: PLoS One. 2014 Nov 5;9(11):e110289. doi: 10.1371/journal.pone.0110289 (PMC4220929; doi:10.1371/journal.pone.0110289)
Supplement: RawData S1 — ICC and BlandAltman plot - measurements and r-script.zip. Measurements of Run1 and Run2, including the code for the calculation of the intraclass correlation coefficient (ICC) and the code for the Bland and Altman plot. (ZIP) [file pone.0110289.s003.zip › cellprofiler.measurements/run1.873299efe21d8a41e4bbd3c6a69abca1.DefaultOUT_Image.csv]

AreaOccupied_AreaOccupied_DAB_Nuclei	AreaOccupied_AreaOccupied_Tissue	AreaOccupied_Perimeter_DAB_Nuclei	AreaOccupied_Perimeter_Tissue	AreaOccupied_TotalArea_DAB_Nuclei	AreaOccupied_TotalArea_Tissue	Count_DAB_Nuclei	Count_Tissue	ExecutionTime_01LoadImages	ExecutionTime_02ColorToGray	ExecutionTime_03Smooth	ExecutionTime_04ImageMath	ExecutionTime_05IdentifyPrimaryObjects	ExecutionTime_06MeasureImageAreaOccupied	ExecutionTime_07UnmixColors	ExecutionTime_08MaskImage	ExecutionTime_09IdentifyPrimaryObjects	ExecutionTime_10MeasureImageAreaOccupied	ExecutionTime_11OverlayOutlines	ExecutionTime_12OverlayOutlines	ExecutionTime_13SaveImages	FileName_Original	Group_Index	Group_Number	Height_Original	ImageNumber	MD5Digest_Original	ModuleError_01LoadImages	ModuleError_02ColorToGray	ModuleError_03Smooth	ModuleError_04ImageMath	ModuleError_05IdentifyPrimaryObjects	ModuleError_06MeasureImageAreaOccupied	ModuleError_07UnmixColors	ModuleError_08MaskImage	ModuleError_09IdentifyPrimaryObjects	ModuleError_10MeasureImageAreaOccupied	ModuleError_11OverlayOutlines	ModuleError_12OverlayOutlines	ModuleError_13SaveImages	PathName_Original	Scaling_Original	Threshold_FinalThreshold_DAB_Nuclei	Threshold_FinalThreshold_Tissue	Threshold_OrigThreshold_DAB_Nuclei	Threshold_OrigThreshold_Tissue	Threshold_SumOfEntropies_DAB_Nuclei	Threshold_SumOfEntropies_Tissue	Threshold_WeightedVariance_DAB_Nuclei	Threshold_WeightedVariance_Tissue
0.0	0.0	0.0	0.0	0.0	4000000.0	0.0	0.0	2.39	2.8	1.8	0.08	7.98	0.48	1.4	0.31	6.82	0.2	2.98	2.28	1.59	AAA605.CD3.X0.Y1.tile.tissue.png	1	1	2000	1	2fca5ebf4488717f481933094ed1d417	0	0	0	0	0	0	0	0	0	0	0	0	0	/home/dhl_ec/bnelissen/Slides/CD3_manuscript/CD3_slides/AAA605.CD3/AAA605.CD3.run1	255	1.0	0.06	1.0	0.06	0.0	0.0	0.0	5.007679
5908.0	800033.0	2589.0	7127.0	800033.0	4000000.0	50.0	9.0	1.31	1.6	1.75	0.08	9.68	0.56	1.21	0.26	9.94	0.36	3.23	2.29	0.94	AAA605.CD3.X0.Y2.tile.tissue.png	2	1	2000	2	57ba5e8a6e4ac98a292b7d4d9c937aa6	0	0	0	0	0	0	0	0	0	0	0	0	0	/home/dhl_ec/bnelissen/Slides/CD3_manuscript/CD3_slides/AAA605.CD3/AAA605.CD3.run1	255	0.7	0.06	0.7	0.06	-9.04097834201	-11.194397209	1.69948910312	1.06001280469
2763.0	690441.0	1131.0	14368.0	690441.0	4000000.0	21.0	26.0	1.29	2.15	1.76	0.08	10.19	0.57	1.22	0.27	9.96	0.35	3.33	2.29	0.7	AAA605.CD3.X0.Y3.tile.tissue.png	3	1	2000	3	b6b6a28095170de52ff3f862b3035014	0	0	0	0	0	0	0	0	0	0	0	0	0	/home/dhl_ec/bnelissen/Slides/CD3_manuscript/CD3_slides/AAA605.CD3/AAA605.CD3.run1	255	0.7	0.06	0.7	0.06	-9.10899703916	-11.7050791285	2.70150506197	1.06639578516
894.0	26181.0	249.0	2030.0	26181.0	4000000.0	4.0	7.0	1.48	2.43	1.75	0.08	9.38	0.56	1.35	0.32	9.14	0.31	2.75	1.53	0.41	AAA605.CD3.X0.Y4.tile.tissue.png	4	1	2000	4	dc67d383a8d0bdec6366eae55e9b558d	0	0	0	0	0	0	0	0	0	0	0	0	0	/home/dhl_ec/bnelissen/Slides/CD3_manuscript/CD3_slides/AAA605.CD3/AAA605.CD3.run1	255	0.7	0.06	0.7	0.06	-9.10564698707	-12.6575869448	4.53500407065	1.88568821729
76913.0	2106433.0	23175.0	10502.0	2106433.0	4000000.0	403.0	7.0	0.94	1.39	1.16	0.05	7.15	0.38	0.78	0.14	9.85	0.31	2.18	1.52	0.48	AAA605.CD3.X1.Y2.tile.tissue.png	5	1	2000	5	2814261995b6d1b3d99d2c162f473e3f	0	0	0	0	0	0	0	0	0	0	0	0	0	/home/dhl_ec/bnelissen/Slides/CD3_manuscript/CD3_slides/AAA605.CD3/AAA605.CD3.run1	255	0.7	0.06	0.7	0.06	-9.14827227499	-11.8340092445	1.94937736892	0.75778528125
23563.0	2360005.0	8536.0	26338.0	2360005.0	4000000.0	159.0	25.0	1.14	1.2	1.18	0.05	7.16	0.4	0.75	0.13	8.68	0.31	3.4	2.3	0.73	AAA605.CD3.X1.Y3.tile.tissue.png	6	1	2000	6	67722051e6b8ba3cf6d6b736d76c1f2c	0	0	0	0	0	0	0	0	0	0	0	0	0	/home/dhl_ec/bnelissen/Slides/CD3_manuscript/CD3_slides/AAA605.CD3/AAA605.CD3.run1	255	0.7	0.06	0.7	0.06	-8.99524546418	-12.0601910958	1.89901950219	0.278875148437
11846.0	586545.0	4284.0	16105.0	586545.0	4000000.0	82.0	28.0	1.26	1.65	1.8	0.08	9.85	0.57	1.19	0.28	7.37	0.23	2.16	1.51	0.46	AAA605.CD3.X1.Y4.tile.tissue.png	7	1	2000	7	71b18950f6cd069214978e48ff06e499	0	0	0	0	0	0	0	0	0	0	0	0	0	/home/dhl_ec/bnelissen/Slides/CD3_manuscript/CD3_slides/AAA605.CD3/AAA605.CD3.run1	255	0.7	0.06	0.7	0.06	-8.96050500878	-11.8090069421	2.87644929646	0.497594007812
0.0	0.0	0.0	0.0	0.0	4000000.0	0.0	0.0	1.01	1.4	1.18	0.06	6.24	0.29	0.88	0.22	4.44	0.12	1.98	1.49	0.4	AAA605.CD3.X1.Y5.tile.tissue.png	8	1	2000	8	b69b1849896d1355dc06842e7cd9ed67	0	0	0	0	0	0	0	0	0	0	0	0	0	/home/dhl_ec/bnelissen/Slides/CD3_manuscript/CD3_slides/AAA605.CD3/AAA605.CD3.run1	255	1.0	0.06	1.0	0.06	0.0	-10.5453777513	0.0	2.98326461665
0.0	0.0	0.0	0.0	0.0	3466000.0	0.0	0.0	2.3	2.48	0.94	0.05	4.8	0.4	1.23	0.28	5.59	0.18	2.61	1.99	0.48	AAA605.CD3.X10.Y0.tile.tissue.png	9	1	1733	9	c3e9f4e6cce4cb8af1c0f43d219bd4a0	0	0	0	0	0	0	0	0	0	0	0	0	0	/home/dhl_ec/bnelissen/Slides/CD3_manuscript/CD3_slides/AAA605.CD3/AAA605.CD3.run1	255	1.0	0.06	1.0	0.06	0.0	0.0	0.0	2.69979919215
0.0	0.0	0.0	0.0	0.0	3466000.0	0.0	0.0	2.45	1.64	1.53	0.06	7.75	0.41	1.19	0.27	3.9	0.18	2.6	2.01	0.51	AAA605.CD3.X10.Y1.tile.tissue.png	10	1	1733	10	f6650f3b0808f9f8551d1821f87ab633	0	0	0	0	0	0	0	0	0	0	0	0	0	/home/dhl_ec/bnelissen/Slides/CD3_manuscript/CD3_slides/AAA605.CD3/AAA605.CD3.run1	255	1.0	0.06	1.0	0.06	0.0	-10.0840038953	0.0	6.28984247072
0.0	0.0	0.0	0.0	0.0	3466000.0	0.0	0.0	1.2	1.68	1.55	0.06	6.24	0.25	0.72	0.18	3.86	0.1	1.74	1.4	0.32	AAA605.CD3.X10.Y2.tile.tissue.png	11	1	1733	11	7c1212afdff3457f335f397a754f6a1b	0	0	0	0	0	0	0	0	0	0	0	0	0	/home/dhl_ec/bnelissen/Slides/CD3_manuscript/CD3_slides/AAA605.CD3/AAA605.CD3.run1	255	1.0	0.06	1.0	0.06	0.0	0.0	0.0	9.76895441431
0.0	0.0	0.0	0.0	0.0	3466000.0	0.0	0.0	1.03	1.67	0.98	0.05	4.97	0.4	0.99	0.18	3.94	0.11	1.7	1.28	0.45	AAA605.CD3.X10.Y3.tile.tissue.png	12	1	1733	12	5743af9c48f94ade57414d3198584c68	0	0	0	0	0	0	0	0	0	0	0	0	0	/home/dhl_ec/bnelissen/Slides/CD3_manuscript/CD3_slides/AAA605.CD3/AAA605.CD3.run1	255	1.0	0.06	1.0	0.06	0.0	0.0	0.0	3.25686324293
0.0	0.0	0.0	0.0	0.0	3466000.0	0.0	0.0	3.45	1.51	1.52	0.07	6.9	0.4	0.87	0.19	3.8	0.11	1.7	1.29	0.31	AAA605.CD3.X10.Y4.tile.tissue.png	13	1	1733	13	d141bf3a8c4e4d9422f0f83f1ec1669d	0	0	0	0	0	0	0	0	0	0	0	0	0	/home/dhl_ec/bnelissen/Slides/CD3_manuscript/CD3_slides/AAA605.CD3/AAA605.CD3.run1	255	1.0	0.06	1.0	0.06	0.0	0.0	0.0	3.28544085401
0.0	0.0	0.0	0.0	0.0	4000000.0	0.0	0.0	2.02	2.42	1.19	0.06	5.42	0.47	1.5	0.31	6.67	0.2	3.02	2.27	0.55	AAA605.CD3.X2.Y1.tile.tissue.png	14	1	2000	14	c1c80e23359844a89c4a8e7e9bb17bdf	0	0	0	0	0	0	0	0	0	0	0	0	0	/home/dhl_ec/bnelissen/Slides/CD3_manuscript/CD3_slides/AAA605.CD3/AAA605.CD3.run1	255	1.0	0.06	1.0	0.06	0.0	0.0	0.0	3.21772375
29596.0	884062.0	9417.0	7284.0	884062.0	4000000.0	174.0	3.0	2.4	1.56	1.81	0.07	7.73	0.37	0.72	0.2	7.71	0.24	2.1	1.51	0.39	AAA605.CD3.X2.Y2.tile.tissue.png	15	1	2000	15	9ce43866a7e1b76bd92be7c2aea50179	0	0	0	0	0	0	0	0	0	0	0	0	0	/home/dhl_ec/bnelissen/Slides/CD3_manuscript/CD3_slides/AAA605.CD3/AAA605.CD3.run1	255	0.7	0.06	0.7	0.06	-8.87255192113	-11.3599438874	1.36418890056	0.239719109375
54756.0	3184681.0	17442.0	10331.0	3184681.0	4000000.0	306.0	1.0	3.59	2.75	1.15	0.05	7.08	0.37	0.72	0.1	9.85	0.33	2.13	2.36	0.66	AAA605.CD3.X2.Y3.tile.tissue.png	16	1	2000	16	8fe5f2ab8de179654fe39c3b00f4b7cc	0	0	0	0	0	0	0	0	0	0	0	0	0	/home/dhl_ec/bnelissen/Slides/CD3_manuscript/CD3_slides/AAA605.CD3/AAA605.CD3.run1	255	0.7	0.06	0.7	0.06	-9.23005277242	-12.3524668072	1.5529574983	0.338384703125
7452.0	1758448.0	2774.0	17759.0	1758448.0	4000000.0	54.0	11.0	3.35	2.81	1.11	0.05	7.07	0.57	1.2	0.22	7.91	0.42	3.33	2.3	0.63	AAA605.CD3.X2.Y4.tile.tissue.png	17	1	2000	17	6a1f569872dfcff9cb4fcb3eba635a62	0	0	0	0	0	0	0	0	0	0	0	0	0	/home/dhl_ec/bnelissen/Slides/CD3_manuscript/CD3_slides/AAA605.CD3/AAA605.CD3.run1	255	0.7	0.06	0.7	0.06	-8.81683845878	-11.7412476161	1.96506676277	0.260650710937
0.0	0.0	0.0	0.0	0.0	4000000.0	0.0	0.0	2.21	2.78	1.19	0.06	6.55	0.3	0.89	0.23	4.62	0.13	2.03	1.54	0.39	AAA605.CD3.X2.Y5.tile.tissue.png	18	1	2000	18	196e22ffefd3840687e3b77a013c37f0	0	0	0	0	0	0	0	0	0	0	0	0	0	/home/dhl_ec/bnelissen/Slides/CD3_manuscript/CD3_slides/AAA605.CD3/AAA605.CD3.run1	255	1.0	0.06	1.0	0.06	0.0	-11.8995640441	0.0	3.64054480315
0.0	0.0	0.0	0.0	0.0	4000000.0	0.0	0.0	2.12	2.6	1.19	0.06	5.77	0.3	0.91	0.23	4.69	0.13	2.01	1.56	1.15	AAA605.CD3.X3.Y1.tile.tissue.png	19	1	2000	19	732a70ef22b4da5eccf3cf9f0cc6c6bd	0	0	0	0	0	0	0	0	0	0	0	0	0	/home/dhl_ec/bnelissen/Slides/CD3_manuscript/CD3_slides/AAA605.CD3/AAA605.CD3.run1	255	1.0	0.06	1.0	0.06	0.0	0.0	0.0	4.277752
11500.0	253496.0	3705.0	11953.0	253496.0	4000000.0	65.0	26.0	1.82	1.77	1.18	0.05	7.03	0.57	1.19	0.3	9.64	0.32	3.26	2.29	0.64	AAA605.CD3.X3.Y2.tile.tissue.png	20	1	2000	20	eaffa29efc267ded3fc3c3f4cdaad84b	0	0	0	0	0	0	0	0	0	0	0	0	0	/home/dhl_ec/bnelissen/Slides/CD3_manuscript/CD3_slides/AAA605.CD3/AAA605.CD3.run1	255	0.7	0.06	0.7	0.06	-9.56515539231	-12.3303505422	3.72480527205	0.2575581875
27983.0	2633324.0	10004.0	12633.0	2633324.0	4000000.0	188.0	3.0	2.19	2.78	1.76	0.0700000000001	10.1	0.57	1.18	0.16	12.47	0.48	3.34	2.32	0.65	AAA605.CD3.X3.Y3.tile.tissue.png	21	1	2000	21	01f93595463f8216916bf26b1df4e2de	0	0	0	0	0	0	0	0	0	0	0	0	0	/home/dhl_ec/bnelissen/Slides/CD3_manuscript/CD3_slides/AAA605.CD3/AAA605.CD3.run1	255	0.7	0.06	0.7	0.06	-9.08643900287	-11.8619807243	1.26366692054	0.259297710937
15608.0	945116.0	5376.0	13815.0	945116.0	4000000.0	100.0	21.0	2.67	2.08	1.12	0.0500000000001	6.81	0.58	1.18	0.26	10.95	0.36	3.37	2.3	0.61	AAA605.CD3.X3.Y4.tile.tissue.png	22	1	2000	22	f167d2dfdf9260b0ce4840f6a3228c74	0	0	0	0	0	0	0	0	0	0	0	0	0	/home/dhl_ec/bnelissen/Slides/CD3_manuscript/CD3_slides/AAA605.CD3/AAA605.CD3.run1	255	0.7	0.06	0.7	0.06	-9.07108500384	-12.7260471139	1.90582386312	0.3424199375
1806.0	113088.0	584.0	6295.0	113088.0	4000000.0	10.0	12.0	1.8	2.24	1.8	0.08	10.11	0.56	1.32	0.31	9.22	0.31	3.17	2.29	0.57	AAA605.CD3.X3.Y5.tile.tissue.png	23	1	2000	23	4216dbbac1c1b57d4dafd2df8f42bca5	0	0	0	0	0	0	0	0	0	0	0	0	0	/home/dhl_ec/bnelissen/Slides/CD3_manuscript/CD3_slides/AAA605.CD3/AAA605.CD3.run1	255	0.7	0.06	0.7	0.06	-9.10473684127	-12.710020747	3.36463421385	2.16520331055
12256.0	329745.0	4475.0	9723.0	329745.0	4000000.0	91.0	20.0	3.16	1.51	1.78	0.08	9.76	0.57	1.24	0.3	7.59	0.22	2.12	1.53	0.55	AAA605.CD3.X4.Y2.tile.tissue.png	24	1	2000	24	84935d4b9b0851283c07e49c849fe515	0	0	0	0	0	0	0	0	0	0	0	0	0	/home/dhl_ec/bnelissen/Slides/CD3_manuscript/CD3_slides/AAA605.CD3/AAA605.CD3.run1	255	0.7	0.06	0.7	0.06	-9.72022336645	-12.027143941	4.11836605334	0.903108972656
16792.0	2865674.0	5563.0	10623.0	2865674.0	4000000.0	117.0	1.0	3.1	2.31	1.76	0.0699999999999	8.26	0.57	1.19	0.14	8.54	0.49	3.29	2.06	0.61	AAA605.CD3.X4.Y3.tile.tissue.png	25	1	2000	25	bc15f4946ff215abb2a984705d292324	0	0	0	0	0	0	0	0	0	0	0	0	0	/home/dhl_ec/bnelissen/Slides/CD3_manuscript/CD3_slides/AAA605.CD3/AAA605.CD3.run1	255	0.7	0.06	0.7	0.06	-8.9952327717	-11.3351467272	1.2500192892	0.168712421875
21568.0	1307132.0	7487.0	26205.0	1307132.0	4000000.0	134.0	17.0	2.8	2.5	1.76	0.0600000000001	10.08	0.57	1.19	0.23	10.96	0.44	3.39	2.29	0.63	AAA605.CD3.X4.Y4.tile.tissue.png	26	1	2000	26	4bb9b72b1df831612471b362ee71a694	0	0	0	0	0	0	0	0	0	0	0	0	0	/home/dhl_ec/bnelissen/Slides/CD3_manuscript/CD3_slides/AAA605.CD3/AAA605.CD3.run1	255	0.7	0.06	0.7	0.06	-9.00287440749	-12.5477570027	2.59408231706	0.373814171875
627.0	323183.0	291.0	5410.0	323183.0	4000000.0	6.0	3.0	2.72	1.79	1.78	0.08	8.97	0.56	1.24	0.3	9.58	0.35	3.19	2.31	0.57	AAA605.CD3.X4.Y5.tile.tissue.png	27	1	2000	27	dbf8ed214654c689a0f70fbfc8c04b1c	0	0	0	0	0	0	0	0	0	0	0	0	0	/home/dhl_ec/bnelissen/Slides/CD3_manuscript/CD3_slides/AAA605.CD3/AAA605.CD3.run1	255	0.7	0.06	0.7	0.06	-8.64473928274	-11.9480073761	3.17535903993	1.70484833594
912.0	14665.0	236.0	1181.0	14665.0	4000000.0	4.0	4.0	2.51	1.56	1.77	0.08	9.49	0.56	1.27	0.31	9.13	0.3	3.1	2.29	0.57	AAA605.CD3.X5.Y2.tile.tissue.png	28	1	2000	28	711dd09878dab1eb2c092233e4f3eb4a	0	0	0	0	0	0	0	0	0	0	0	0	0	/home/dhl_ec/bnelissen/Slides/CD3_manuscript/CD3_slides/AAA605.CD3/AAA605.CD3.run1	255	0.7	0.06	0.7	0.06	-9.63309966095	-12.3392897707	3.35885623548	1.8928266189
7805.0	3534332.0	3152.0	8658.0	3534332.0	4000000.0	64.0	1.0	3.16	2.82	1.36	0.0699999999999	10.24	0.56	1.26	0.11	13.55	0.58	2.24	1.54	0.43	AAA605.CD3.X5.Y3.tile.tissue.png	29	1	2000	29	c5e986bbe7154a1eb17ee9c98e0fbe91	0	0	0	0	0	0	0	0	0	0	0	0	0	/home/dhl_ec/bnelissen/Slides/CD3_manuscript/CD3_slides/AAA605.CD3/AAA605.CD3.run1	255	0.7	0.06	0.7	0.06	-8.8177243676	-11.5140608553	1.27439037191	0.132678068359
439.0	691728.0	196.0	10369.0	691728.0	4000000.0	4.0	3.0	4.6	2.27	1.12	0.0600000000001	7.01	0.57	0.73	0.19	6.81	0.35	3.23	2.36	0.59	AAA605.CD3.X5.Y4.tile.tissue.png	30	1	2000	30	6e2caa1796034d14dd77b0ea874263b0	0	0	0	0	0	0	0	0	0	0	0	0	0	/home/dhl_ec/bnelissen/Slides/CD3_manuscript/CD3_slides/AAA605.CD3/AAA605.CD3.run1	255	0.7	0.06	0.7	0.06	-8.55559880834	-11.3754348545	2.29344677897	0.773882789062
0.0	0.0	0.0	0.0	0.0	4000000.0	0.0	0.0	1.97	1.83	1.76	0.0799999999999	7.87	0.47	1.4	0.31	6.65	0.2	3.02	2.3	0.55	AAA605.CD3.X5.Y5.tile.tissue.png	31	1	2000	31	af63f2aae736d66c7259ccb61f9e1b50	0	0	0	0	0	0	0	0	0	0	0	0	0	/home/dhl_ec/bnelissen/Slides/CD3_manuscript/CD3_slides/AAA605.CD3/AAA605.CD3.run1	255	1.0	0.06	1.0	0.06	0.0	0.0	0.0	5.905614
2422.0	116162.0	1002.0	5953.0	116162.0	4000000.0	21.0	4.0	3.37	1.49	1.76	0.08	9.87	0.56	1.24	0.31	10.26	0.35	3.32	2.28	0.58	AAA605.CD3.X6.Y1.tile.tissue.png	32	1	2000	32	5700f4b08afaf1ec40ff99459f4be006	0	0	0	0	0	0	0	0	0	0	0	0	0	/home/dhl_ec/bnelissen/Slides/CD3_manuscript/CD3_slides/AAA605.CD3/AAA605.CD3.run1	255	0.7	0.06	0.7	0.06	-9.65714987118	-12.2019793249	4.06243136395	1.56501235938
39180.0	950069.0	15037.0	18623.0	950069.0	4000000.0	302.0	16.0	3.03	3.19	1.74	0.0699999999999	9.95	0.59	1.21	0.26	7.49	0.26	2.25	1.49	0.39	AAA605.CD3.X6.Y2.tile.tissue.png	33	1	2000	33	6b3e0861b0248066f86a736780f3cf37	0	0	0	0	0	0	0	0	0	0	0	0	0	/home/dhl_ec/bnelissen/Slides/CD3_manuscript/CD3_slides/AAA605.CD3/AAA605.CD3.run1	255	0.7	0.06	0.7	0.06	-9.6458659382	-11.8380767239	2.76603633147	0.323456859375
6595.0	3855389.0	2796.0	9886.0	3855389.0	4000000.0	59.0	2.0	3.32	2.94	1.17	0.05	6.33	0.36	0.73	0.0699999999999	9.18	0.35	2.12	1.48	0.63	AAA605.CD3.X6.Y3.tile.tissue.png	34	1	2000	34	6729ffaa6494a877031974ae1657efe8	0	0	0	0	0	0	0	0	0	0	0	0	0	/home/dhl_ec/bnelissen/Slides/CD3_manuscript/CD3_slides/AAA605.CD3/AAA605.CD3.run1	255	0.7	0.06	0.7	0.06	-9.22016285465	-12.4398104238	1.14864517314	0.136514150391
601.0	482208.0	297.0	10790.0	482208.0	4000000.0	6.0	10.0	2.43	2.47	1.77	0.0700000000001	7.31	0.38	0.75	0.21	6.75	0.22	2.14	1.49	2.12	AAA605.CD3.X6.Y4.tile.tissue.png	35	1	2000	35	d6e0fa9d45151891ba51b5263fbe1afc	0	0	0	0	0	0	0	0	0	0	0	0	0	/home/dhl_ec/bnelissen/Slides/CD3_manuscript/CD3_slides/AAA605.CD3/AAA605.CD3.run1	255	0.7	0.06	0.7	0.06	-8.54486129074	-11.5118856417	2.59066443384	0.221446589844
1500.0	193661.0	622.0	3644.0	193661.0	4000000.0	13.0	2.0	1.93	2.07	1.16	0.0600000000002	6.66	0.36	0.81	0.21	6.75	0.22	2.13	1.53	1.71	AAA605.CD3.X6.Y5.tile.tissue.png	36	1	2000	36	8db38c9a1a2f818fa1a04b22759ee975	0	0	0	0	0	0	0	0	0	0	0	0	0	/home/dhl_ec/bnelissen/Slides/CD3_manuscript/CD3_slides/AAA605.CD3/AAA605.CD3.run1	255	0.7	0.06	0.7	0.06	-8.12176642558	-11.5818004831	2.47421435032	1.94251050293
0.0	0.0	0.0	0.0	0.0	4000000.0	0.0	0.0	2.23	2.79	1.21	0.0599999999999	5.46	0.28	0.87	0.22	4.69	0.12	2.04	1.53	1.4	AAA605.CD3.X7.Y0.tile.tissue.png	37	1	2000	37	c85bbf49e721d63733ee6ee5985b8711	0	0	0	0	0	0	0	0	0	0	0	0	0	/home/dhl_ec/bnelissen/Slides/CD3_manuscript/CD3_slides/AAA605.CD3/AAA605.CD3.run1	255	1.0	0.06	1.0	0.06	0.0	0.0	0.0	6.2644405
10960.0	1459810.0	4709.0	16099.0	1459810.0	4000000.0	98.0	6.0	2.51	2.03	1.19	0.05	7.33	0.36	0.73	0.17	7.58	0.27	2.17	1.54	0.63	AAA605.CD3.X7.Y1.tile.tissue.png	38	1	2000	38	515b742834d9ef931bc65cc8a91186c4	0	0	0	0	0	0	0	0	0	0	0	0	0	/home/dhl_ec/bnelissen/Slides/CD3_manuscript/CD3_slides/AAA605.CD3/AAA605.CD3.run1	255	0.7	0.06	0.7	0.06	-9.342354137	-11.7446150966	2.74590818694	0.22982584375
54806.0	3184239.0	21077.0	15559.0	3184239.0	4000000.0	429.0	3.0	2.91	2.25	1.17	0.05	6.82	0.37	0.72	0.0899999999999	9.05	0.33	2.12	1.48	0.62	AAA605.CD3.X7.Y2.tile.tissue.png	39	1	2000	39	2419e0e97e2987013d9d95b1a56c03de	0	0	0	0	0	0	0	0	0	0	0	0	0	/home/dhl_ec/bnelissen/Slides/CD3_manuscript/CD3_slides/AAA605.CD3/AAA605.CD3.run1	255	0.7	0.06	0.7	0.06	-9.29589168313	-11.8305600349	1.6488005698	0.289590273437
17109.0	3123522.0	5921.0	16318.0	3123522.0	4000000.0	113.0	5.0	3.36	1.95	1.15	0.05	11.83	0.38	0.75	0.0999999999999	9.19	0.33	2.2	1.52	0.6	AAA605.CD3.X7.Y3.tile.tissue.png	40	1	2000	40	b5c2df2c5e89602855dccbf6cfa138aa	0	0	0	0	0	0	0	0	0	0	0	0	0	/home/dhl_ec/bnelissen/Slides/CD3_manuscript/CD3_slides/AAA605.CD3/AAA605.CD3.run1	255	0.7	0.06	0.7	0.06	-9.08791255434	-12.0724990259	1.92925599961	0.298035929687
8941.0	1228233.0	3117.0	14149.0	1228233.0	4000000.0	54.0	8.0	1.34	1.88	1.77	0.0699999999999	11.11	0.57	1.19	0.24	7.58	0.39	3.34	2.3	0.6	AAA605.CD3.X7.Y4.tile.tissue.png	41	1	2000	41	c41d90f783d2bf79fc118a581ebf6b1d	0	0	0	0	0	0	0	0	0	0	0	0	0	/home/dhl_ec/bnelissen/Slides/CD3_manuscript/CD3_slides/AAA605.CD3/AAA605.CD3.run1	255	0.7	0.06	0.7	0.06	-9.07244882024	-12.0505831877	2.37849107952	0.228684132812
0.0	8071.0	0.0	518.0	8071.0	4000000.0	0.0	1.0	2.88	2.05	1.15	0.05	6.58	0.38	0.84	0.22	6.06	0.13	2.02	1.48	0.53	AAA605.CD3.X7.Y5.tile.tissue.png	42	1	2000	42	c1295f1326b6f770fea3b0c9017eb831	0	0	0	0	0	0	0	0	0	0	0	0	0	/home/dhl_ec/bnelissen/Slides/CD3_manuscript/CD3_slides/AAA605.CD3/AAA605.CD3.run1	255	0.7	0.06	0.7	0.06	-6.09442601493	-11.8795770199	2.57653389643	2.15581994507
0.0	0.0	0.0	0.0	0.0	4000000.0	0.0	0.0	2.39	1.22	1.15	0.0599999999999	6.13	0.3	0.84	0.22	4.46	0.12	1.99	1.47	0.37	AAA605.CD3.X8.Y0.tile.tissue.png	43	1	2000	43	89e47b115e30d5d7257b9601e9599c8f	0	0	0	0	0	0	0	0	0	0	0	0	0	/home/dhl_ec/bnelissen/Slides/CD3_manuscript/CD3_slides/AAA605.CD3/AAA605.CD3.run1	255	1.0	0.06	1.0	0.06	0.0	-11.6400687965	0.0	6.54491645048
11448.0	2256403.0	3977.0	8600.0	2256403.0	4000000.0	71.0	1.0	2.26	2.66	1.75	0.0700000000002	9.56	0.56	1.22	0.18	11.61	0.48	3.23	2.3	0.67	AAA605.CD3.X8.Y1.tile.tissue.png	44	1	2000	44	74cae3ca58cd9ed7cced0e196b2d19bc	0	0	0	0	0	0	0	0	0	0	0	0	0	/home/dhl_ec/bnelissen/Slides/CD3_manuscript/CD3_slides/AAA605.CD3/AAA605.CD3.run1	255	0.7	0.06	0.7	0.06	-8.59916547343	-10.7170475461	0.911141381867	0.18334471875
2446.0	3738472.0	1235.0	10656.0	3738472.0	4000000.0	27.0	2.0	4.03	1.7	1.16	0.05	7.67	0.56	1.21	0.0899999999999	13.05	0.59	3.3	2.29	0.64	AAA605.CD3.X8.Y2.tile.tissue.png	45	1	2000	45	34f02bd5e0914238c86f5280309c04a3	0	0	0	0	0	0	0	0	0	0	0	0	0	/home/dhl_ec/bnelissen/Slides/CD3_manuscript/CD3_slides/AAA605.CD3/AAA605.CD3.run1	255	0.7	0.06	0.7	0.06	-8.81035687047	-12.1258283329	1.01046389428	0.110621512695
1745.0	1590547.0	743.0	12221.0	1590547.0	4000000.0	15.0	3.0	1.39	2.14	1.74	0.0699999999999	9.69	0.57	1.21	0.23	10.79	0.4	3.3	2.29	0.61	AAA605.CD3.X8.Y3.tile.tissue.png	46	1	2000	46	e1bf70f36a532f7dd97f2a0413da5cdd	0	0	0	0	0	0	0	0	0	0	0	0	0	/home/dhl_ec/bnelissen/Slides/CD3_manuscript/CD3_slides/AAA605.CD3/AAA605.CD3.run1	255	0.7	0.06	0.7	0.06	-8.99507362247	-12.3171225577	1.95198278785	0.189516539062
87.0	26853.0	39.0	896.0	26853.0	4000000.0	1.0	1.0	1.18	1.66	1.77	0.0799999999999	9.27	0.59	1.3	0.31	9.06	0.31	3.19	2.29	0.58	AAA605.CD3.X8.Y4.tile.tissue.png	47	1	2000	47	47aa122e777807e7802b40e9dd1fddc1	0	0	0	0	0	0	0	0	0	0	0	0	0	/home/dhl_ec/bnelissen/Slides/CD3_manuscript/CD3_slides/AAA605.CD3/AAA605.CD3.run1	255	0.7	0.06	0.7	0.06	-7.46215981839	-12.1195315015	2.08496183056	3.07105791577
0.0	124513.0	0.0	1907.0	124513.0	4000000.0	0.0	2.0	1.12	1.12	1.19	0.0599999999999	7.2	0.38	0.83	0.21	6.14	0.13	2.07	1.52	0.53	AAA605.CD3.X9.Y0.tile.tissue.png	48	1	2000	48	8b71b041aa62fd7bdf49d68a491180f1	0	0	0	0	0	0	0	0	0	0	0	0	0	/home/dhl_ec/bnelissen/Slides/CD3_manuscript/CD3_slides/AAA605.CD3/AAA605.CD3.run1	255	0.7	0.06	0.7	0.06	-8.70996947765	-11.451402484	2.50842544715	2.90052139453
2404.0	2079926.0	951.0	8800.0	2079926.0	4000000.0	23.0	2.0	1.04	1.31	1.13	0.05	6.59	0.36	0.73	0.13	7.97	0.28	2.15	1.46	0.59	AAA605.CD3.X9.Y1.tile.tissue.png	49	1	2000	49	97366833242d415c9b9dc441cc4543dc	0	0	0	0	0	0	0	0	0	0	0	0	0	/home/dhl_ec/bnelissen/Slides/CD3_manuscript/CD3_slides/AAA605.CD3/AAA605.CD3.run1	255	0.7	0.06	0.7	0.06	-8.52580508296	-11.1089485879	1.60126435759	0.209579632812
119.0	656030.0	72.0	8263.0	656030.0	4000000.0	2.0	3.0	1.84	2.52	1.23	0.05	6.78	0.36	0.73	0.19	7.1	0.23	3.25	2.31	0.5	AAA605.CD3.X9.Y2.tile.tissue.png	50	1	2000	50	c3ba358f3daa3e9510b581f571df35f7	0	0	0	0	0	0	0	0	0	0	0	0	0	/home/dhl_ec/bnelissen/Slides/CD3_manuscript/CD3_slides/AAA605.CD3/AAA605.CD3.run1	255	0.7	0.06	0.7	0.06	-8.75448415743	-11.8386698466	2.15108343693	0.1850860625
0.0	0.0	0.0	0.0	0.0	4000000.0	0.0	0.0	1.89	2.4	1.24	0.05	6.11	0.3	0.77	0.22	4.58	0.13	1.95	1.48	0.41	AAA605.CD3.X9.Y3.tile.tissue.png	51	1	2000	51	29fb0e020d1350dc502a68b30683c017	0	0	0	0	0	0	0	0	0	0	0	0	0	/home/dhl_ec/bnelissen/Slides/CD3_manuscript/CD3_slides/AAA605.CD3/AAA605.CD3.run1	255	1.0	0.06	1.0	0.06	0.0	-11.2871992696	0.0	5.29927595239
[truncated: 2 more columns]
