# Supplementary material for: SlideToolkit: An Assistive Toolset for the Histological Quantification of Whole Slide Images
Source: PLoS One. 2014 Nov 5;9(11):e110289. doi: 10.1371/journal.pone.0110289 (PMC4220929; doi:10.1371/journal.pone.0110289)
Supplement: RawData S1 — ICC and BlandAltman plot - measurements and r-script.zip. Measurements of Run1 and Run2, including the code for the calculation of the intraclass correlation coefficient (ICC) and the code for the Bland and Altman plot. (ZIP) [file pone.0110289.s003.zip › cellprofiler.measurements/run1.875c5eb316ae23b0c8d32a4175208b86.DefaultOUT_Image.csv]

AreaOccupied_AreaOccupied_DAB_Nuclei	AreaOccupied_AreaOccupied_Tissue	AreaOccupied_Perimeter_DAB_Nuclei	AreaOccupied_Perimeter_Tissue	AreaOccupied_TotalArea_DAB_Nuclei	AreaOccupied_TotalArea_Tissue	Count_DAB_Nuclei	Count_Tissue	ExecutionTime_01LoadImages	ExecutionTime_02ColorToGray	ExecutionTime_03Smooth	ExecutionTime_04ImageMath	ExecutionTime_05IdentifyPrimaryObjects	ExecutionTime_06MeasureImageAreaOccupied	ExecutionTime_07UnmixColors	ExecutionTime_08MaskImage	ExecutionTime_09IdentifyPrimaryObjects	ExecutionTime_10MeasureImageAreaOccupied	ExecutionTime_11OverlayOutlines	ExecutionTime_12OverlayOutlines	ExecutionTime_13SaveImages	FileName_Original	Group_Index	Group_Number	Height_Original	ImageNumber	MD5Digest_Original	ModuleError_01LoadImages	ModuleError_02ColorToGray	ModuleError_03Smooth	ModuleError_04ImageMath	ModuleError_05IdentifyPrimaryObjects	ModuleError_06MeasureImageAreaOccupied	ModuleError_07UnmixColors	ModuleError_08MaskImage	ModuleError_09IdentifyPrimaryObjects	ModuleError_10MeasureImageAreaOccupied	ModuleError_11OverlayOutlines	ModuleError_12OverlayOutlines	ModuleError_13SaveImages	PathName_Original	Scaling_Original	Threshold_FinalThreshold_DAB_Nuclei	Threshold_FinalThreshold_Tissue	Threshold_OrigThreshold_DAB_Nuclei	Threshold_OrigThreshold_Tissue	Threshold_SumOfEntropies_DAB_Nuclei	Threshold_SumOfEntropies_Tissue	Threshold_WeightedVariance_DAB_Nuclei	Threshold_WeightedVariance_Tissue
0.0	92442.0	0.0	3143.0	92442.0	4000000.0	0.0	6.0	4.45	3.44	1.81	0.08	9.55	0.56	1.29	0.31	8.25	0.23	3.15	2.29	1.55	AAA348.CD3.X0.Y0.tile.tissue.png	1	1	2000	1	18f00c68eac00cb10d79d408d87f6bdb	0	0	0	0	0	0	0	0	0	0	0	0	0	/home/dhl_ec/bnelissen/Slides/CD3_manuscript/CD3_slides/AAA348.CD3/AAA348.CD3.run1	255	0.7	0.06	0.7	0.06	0.0	-11.7351439209	0.2210913752	6.54262569995
0.0	87840.0	0.0	3235.0	87840.0	4000000.0	0.0	5.0	2.74	1.86	1.82	0.08	10.0	0.56	1.21	0.31	6.56	0.14	2.16	1.57	1.06	AAA348.CD3.X0.Y1.tile.tissue.png	2	1	2000	2	0380e28dbe8e9b9d305c09ba6a1b9bbe	0	0	0	0	0	0	0	0	0	0	0	0	0	/home/dhl_ec/bnelissen/Slides/CD3_manuscript/CD3_slides/AAA348.CD3/AAA348.CD3.run1	255	0.7	0.06	0.7	0.06	0.0	-10.2858333112	0.097581529183	2.37187638623
280.0	2544.0	90.0	223.0	2544.0	4000000.0	1.0	1.0	1.29	3.05	1.8	0.08	9.33	0.56	1.19	0.32	9.31	0.3	3.09	2.31	0.71	AAA348.CD3.X0.Y2.tile.tissue.png	3	1	2000	3	999e73d454e19a4c17610bf56f515235	0	0	0	0	0	0	0	0	0	0	0	0	0	/home/dhl_ec/bnelissen/Slides/CD3_manuscript/CD3_slides/AAA348.CD3/AAA348.CD3.run1	255	0.7	0.06	0.7	0.06	-8.2860450307	-10.2110333322	1.45499109941	0.328399179871
0.0	74613.0	0.0	4154.0	74613.0	4000000.0	0.0	9.0	2.64	3.29	1.83	0.07	9.47	0.57	1.19	0.32	8.67	0.22	3.22	2.32	0.63	AAA348.CD3.X0.Y3.tile.tissue.png	4	1	2000	4	38429c491cc1db78f4b61edf431782a3	0	0	0	0	0	0	0	0	0	0	0	0	0	/home/dhl_ec/bnelissen/Slides/CD3_manuscript/CD3_slides/AAA348.CD3/AAA348.CD3.run1	255	0.7	0.06	0.7	0.06	-4.58413948689	-8.87464717804	0.170289998475	0.265181396851
1713.0	90347.0	828.0	3776.0	90347.0	4000000.0	16.0	3.0	1.96	2.65	1.79	0.07	9.46	0.57	1.2	0.32	9.24	0.31	3.19	2.29	0.64	AAA348.CD3.X0.Y4.tile.tissue.png	5	1	2000	5	13b7c1d625e7931b2fabff094d698537	0	0	0	0	0	0	0	0	0	0	0	0	0	/home/dhl_ec/bnelissen/Slides/CD3_manuscript/CD3_slides/AAA348.CD3/AAA348.CD3.run1	255	0.7	0.06	0.7	0.06	-8.94414499134	-10.462890773	1.81663866704	0.230996429688
0.0	49200.0	0.0	2743.0	49200.0	4000000.0	0.0	6.0	2.78	2.98	1.8	0.06	9.45	0.56	1.18	0.31	8.0	0.22	3.16	2.3	0.63	AAA348.CD3.X0.Y5.tile.tissue.png	6	1	2000	6	e33843b0e320e1bc393f59e2e08fec0e	0	0	0	0	0	0	0	0	0	0	0	0	0	/home/dhl_ec/bnelissen/Slides/CD3_manuscript/CD3_slides/AAA348.CD3/AAA348.CD3.run1	255	0.7	0.06	0.7	0.06	0.0	-8.17896238399	0.0760033385734	0.249050605957
0.0	46505.0	0.0	1832.0	46505.0	4000000.0	0.0	4.0	2.1	2.32	1.79	0.07	9.44	0.56	1.18	0.32	7.97	0.22	3.13	2.3	0.66	AAA348.CD3.X0.Y6.tile.tissue.png	7	1	2000	7	2a61c0f87e51325e9306113fb068bc0d	0	0	0	0	0	0	0	0	0	0	0	0	0	/home/dhl_ec/bnelissen/Slides/CD3_manuscript/CD3_slides/AAA348.CD3/AAA348.CD3.run1	255	0.7	0.06	0.7	0.06	0.0	-8.59718176821	0.040158523676	0.328921435959
276.0	147480.0	93.0	4987.0	147480.0	4000000.0	1.0	7.0	1.17	1.78	1.78	0.09	9.62	0.57	1.24	0.31	9.19	0.32	3.18	2.29	0.59	AAA348.CD3.X0.Y7.tile.tissue.png	8	1	2000	8	e380b1f255e5a7135ffa2347b074f13d	0	0	0	0	0	0	0	0	0	0	0	0	0	/home/dhl_ec/bnelissen/Slides/CD3_manuscript/CD3_slides/AAA348.CD3/AAA348.CD3.run1	255	0.7	0.06	0.7	0.06	-6.39233776823	-9.56714011437	0.177736332333	3.80067708203
372.0	138218.0	178.0	6731.0	138218.0	4000000.0	4.0	15.0	1.85	3.24	1.79	0.08	9.5	0.57	1.19	0.31	9.24	0.32	3.23	2.28	0.6	AAA348.CD3.X1.Y0.tile.tissue.png	9	1	2000	9	2d5c4f8b91114b1d1eb8124d742d624f	0	0	0	0	0	0	0	0	0	0	0	0	0	/home/dhl_ec/bnelissen/Slides/CD3_manuscript/CD3_slides/AAA348.CD3/AAA348.CD3.run1	255	0.7	0.06	0.7	0.06	-7.78375616226	-10.3178601665	0.361309751645	0.907608380859
0.0	62000.0	0.0	3652.0	62000.0	4000000.0	0.0	10.0	2.71	2.72	1.8	0.07	9.43	0.56	1.18	0.31	7.29	0.21	3.2	2.3	0.65	AAA348.CD3.X1.Y1.tile.tissue.png	10	1	2000	10	199826b4a18a148c6d4a90c00009f3b6	0	0	0	0	0	0	0	0	0	0	0	0	0	/home/dhl_ec/bnelissen/Slides/CD3_manuscript/CD3_slides/AAA348.CD3/AAA348.CD3.run1	255	0.7	0.06	0.7	0.06	-5.42935156743	-12.2944586301	0.423036540141	0.0544282209473
10585.0	674549.0	4114.0	6255.0	674549.0	4000000.0	77.0	6.0	1.32	2.96	1.79	0.07	9.76	0.56	1.2	0.27	9.81	0.35	3.25	2.29	0.59	AAA348.CD3.X1.Y2.tile.tissue.png	11	1	2000	11	47237195fef8a9b68828fef3f8f95e3a	0	0	0	0	0	0	0	0	0	0	0	0	0	/home/dhl_ec/bnelissen/Slides/CD3_manuscript/CD3_slides/AAA348.CD3/AAA348.CD3.run1	255	0.7	0.06	0.7	0.06	-8.00135358262	-11.660013803	0.68809812679	0.0931105859375
17278.0	2572072.0	8258.0	12197.0	2572072.0	4000000.0	177.0	5.0	1.44	2.54	1.79	0.07	10.0	0.57	1.2	0.16	12.05	0.47	3.33	2.29	0.65	AAA348.CD3.X1.Y3.tile.tissue.png	12	1	2000	12	409f136aa0c9235198b81b6c39553e6c	0	0	0	0	0	0	0	0	0	0	0	0	0	/home/dhl_ec/bnelissen/Slides/CD3_manuscript/CD3_slides/AAA348.CD3/AAA348.CD3.run1	255	0.7	0.06	0.7	0.06	-8.03169680497	-11.5432284446	0.557321461106	0.138074578125
54184.0	3802868.0	25285.0	8419.0	3802868.0	4000000.0	534.0	1.0	3.21	3.64	1.8	0.07	9.78	0.56	1.2	0.09	14.01	0.57	3.32	2.29	0.7	AAA348.CD3.X1.Y4.tile.tissue.png	13	1	2000	13	7a1a6b7c21da4e6f352a0f612a31970d	0	0	0	0	0	0	0	0	0	0	0	0	0	/home/dhl_ec/bnelissen/Slides/CD3_manuscript/CD3_slides/AAA348.CD3/AAA348.CD3.run1	255	0.7	0.06	0.7	0.06	-8.3075669784	-11.5050332625	0.72654768725	0.142534713623
35013.0	2837993.0	16538.0	11240.0	2837993.0	4000000.0	344.0	5.0	2.39	2.19	1.8	0.07	10.1	0.57	1.19	0.15	12.59	0.49	3.32	2.3	0.68	AAA348.CD3.X1.Y5.tile.tissue.png	14	1	2000	14	248f3e9068d85d19a7b42ab2daaa2104	0	0	0	0	0	0	0	0	0	0	0	0	0	/home/dhl_ec/bnelissen/Slides/CD3_manuscript/CD3_slides/AAA348.CD3/AAA348.CD3.run1	255	0.7	0.0633999198172	0.7	0.0633999198172	-8.5136092941	-11.7619236608	0.982331423192	0.221305095703
36608.0	424521.0	16141.0	7130.0	424521.0	4000000.0	300.0	9.0	1.31	2.9	1.79	0.06	9.74	0.57	1.19	0.29	9.35	0.25	2.23	1.54	0.4	AAA348.CD3.X1.Y6.tile.tissue.png	15	1	2000	15	3420a3b8a5d33e28afd36bdc314d0300	0	0	0	0	0	0	0	0	0	0	0	0	0	/home/dhl_ec/bnelissen/Slides/CD3_manuscript/CD3_slides/AAA348.CD3/AAA348.CD3.run1	255	0.7	0.06	0.7	0.06	-8.56621389336	-12.1222330407	1.69419858176	0.125334904297
94.0	284512.0	62.0	6130.0	284512.0	4000000.0	1.0	4.0	1.16	2.58	1.19	0.0600000000001	6.92	0.56	1.22	0.31	6.86	0.33	3.11	1.53	0.57	AAA348.CD3.X1.Y7.tile.tissue.png	16	1	2000	16	6457b90f804be95c9c9fb876ec134bd6	0	0	0	0	0	0	0	0	0	0	0	0	0	/home/dhl_ec/bnelissen/Slides/CD3_manuscript/CD3_slides/AAA348.CD3/AAA348.CD3.run1	255	0.7	0.06	0.7	0.06	-5.54028460423	-8.83124810459	0.0489271015972	3.40750591431
0.0	77716.0	0.0	3791.0	77716.0	4000000.0	0.0	6.0	1.14	1.86	1.8	0.08	8.98	0.56	1.19	0.31	7.06	0.22	2.89	1.74	0.67	AAA348.CD3.X2.Y0.tile.tissue.png	17	1	2000	17	323d57c3aa2b6e2ccc3afdc39857510b	0	0	0	0	0	0	0	0	0	0	0	0	0	/home/dhl_ec/bnelissen/Slides/CD3_manuscript/CD3_slides/AAA348.CD3/AAA348.CD3.run1	255	0.7	0.06	0.7	0.06	-5.09303025093	-9.50125045784	0.163009307794	0.811647407837
550.0	68261.0	161.0	3051.0	68261.0	4000000.0	3.0	7.0	1.15	1.71	1.81	0.0700000000001	7.72	0.38	0.74	0.21	6.79	0.32	3.18	2.3	1.3	AAA348.CD3.X2.Y1.tile.tissue.png	18	1	2000	18	1278a0fca484d9a1cfb9ec8060191be3	0	0	0	0	0	0	0	0	0	0	0	0	0	/home/dhl_ec/bnelissen/Slides/CD3_manuscript/CD3_slides/AAA348.CD3/AAA348.CD3.run1	255	0.7	0.06	0.7	0.06	-8.81570196752	-12.3772316313	0.958582189175	0.0706692363281
32294.0	2600334.0	12790.0	14294.0	2600334.0	4000000.0	238.0	7.0	4.31	4.1	1.79	0.0600000000001	9.63	0.57	1.19	0.17	12.56	0.47	3.32	2.27	0.96	AAA348.CD3.X2.Y2.tile.tissue.png	19	1	2000	19	317ffa11d4d3a416b3a6c42abc113d2f	0	0	0	0	0	0	0	0	0	0	0	0	0	/home/dhl_ec/bnelissen/Slides/CD3_manuscript/CD3_slides/AAA348.CD3/AAA348.CD3.run1	255	0.7	0.06	0.7	0.06	-8.45867735097	-11.5684652549	0.809706913276	0.179977357422
47357.0	2903241.0	21335.0	14415.0	2903241.0	4000000.0	448.0	4.0	3.02	2.27	1.8	0.0700000000001	9.74	0.57	1.19	0.14	12.99	0.5	3.31	2.29	0.72	AAA348.CD3.X2.Y3.tile.tissue.png	20	1	2000	20	a29eb6e908ed783ca624145799d78f17	0	0	0	0	0	0	0	0	0	0	0	0	0	/home/dhl_ec/bnelissen/Slides/CD3_manuscript/CD3_slides/AAA348.CD3/AAA348.CD3.run1	255	0.7	0.0791939179422	0.7	0.0791939179422	-8.32907659017	-11.5207117596	0.751553728536	0.105422395508
238141.0	3948002.0	98618.0	9830.0	3948002.0	4000000.0	1899.0	2.0	2.53	2.71	1.79	0.0700000000001	9.44	0.56	1.2	0.08	16.75	0.62	3.28	2.29	0.66	AAA348.CD3.X2.Y4.tile.tissue.png	21	1	2000	21	37bc9dc58e122fa99856fe669b3c6f39	0	0	0	0	0	0	0	0	0	0	0	0	0	/home/dhl_ec/bnelissen/Slides/CD3_manuscript/CD3_slides/AAA348.CD3/AAA348.CD3.run1	255	0.7	0.0908288770356	0.7	0.0908288770356	-9.10696436224	-12.5410945366	0.997281355019	0.195599557617
181642.0	3796989.0	77309.0	11485.0	3796989.0	4000000.0	1484.0	3.0	2.65	3.39	1.87	0.0699999999999	9.57	0.56	1.19	0.09	15.7	0.61	3.31	2.29	0.65	AAA348.CD3.X2.Y5.tile.tissue.png	22	1	2000	22	23eecf3e1511d411d7dd773356dc3e4f	0	0	0	0	0	0	0	0	0	0	0	0	0	/home/dhl_ec/bnelissen/Slides/CD3_manuscript/CD3_slides/AAA348.CD3/AAA348.CD3.run1	255	0.7	0.06	0.7	0.06	-8.97961734766	-12.4736076908	1.6408869243	0.825226069336
163100.0	2400107.0	68868.0	19903.0	2400107.0	4000000.0	1338.0	6.0	1.52	1.99	1.81	0.0599999999999	10.13	0.58	1.19	0.17	13.8	0.51	3.42	2.31	0.64	AAA348.CD3.X2.Y6.tile.tissue.png	23	1	2000	23	3c3ad5a436ce6f94ca58814278a7aece	0	0	0	0	0	0	0	0	0	0	0	0	0	/home/dhl_ec/bnelissen/Slides/CD3_manuscript/CD3_slides/AAA348.CD3/AAA348.CD3.run1	255	0.7	0.06	0.7	0.06	-8.77889871204	-12.2675910314	1.61599974808	0.371468573242
0.0	434723.0	0.0	8627.0	434723.0	4000000.0	0.0	9.0	1.22	3.33	1.81	0.0799999999999	9.53	0.57	1.23	0.34	9.52	0.24	3.3	2.35	0.68	AAA348.CD3.X2.Y7.tile.tissue.png	24	1	2000	24	9b825437cac11d1a61f0a169463b2c8b	0	0	0	0	0	0	0	0	0	0	0	0	0	/home/dhl_ec/bnelissen/Slides/CD3_manuscript/CD3_slides/AAA348.CD3/AAA348.CD3.run1	255	0.7	0.06	0.7	0.06	-5.70783991981	-8.9192015184	0.0544644848321	3.4170164751
0.0	153309.0	0.0	5020.0	153309.0	4000000.0	0.0	7.0	2.63	1.81	1.94	0.08	9.63	0.56	1.2	0.31	8.96	0.23	3.17	2.43	0.62	AAA348.CD3.X3.Y0.tile.tissue.png	25	1	2000	25	5fa6b5c0f678dc254ccb3613689cfca6	0	0	0	0	0	0	0	0	0	0	0	0	0	/home/dhl_ec/bnelissen/Slides/CD3_manuscript/CD3_slides/AAA348.CD3/AAA348.CD3.run1	255	0.7	0.06	0.7	0.06	-6.25568820355	-9.71973448631	0.196576152849	0.495403119629
7750.0	539878.0	3462.0	7994.0	539878.0	4000000.0	59.0	6.0	3.09	1.66	1.8	0.0700000000001	10.09	0.61	1.19	0.29	7.93	0.24	2.19	1.54	0.4	AAA348.CD3.X3.Y1.tile.tissue.png	26	1	2000	26	c607a06e82485f7813274081e30f2a9e	0	0	0	0	0	0	0	0	0	0	0	0	0	/home/dhl_ec/bnelissen/Slides/CD3_manuscript/CD3_slides/AAA348.CD3/AAA348.CD3.run1	255	0.7	0.06	0.7	0.06	-8.51080355027	-11.5529835162	1.42434219369	0.086035484375
20390.0	2000062.0	8623.0	14876.0	2000062.0	4000000.0	177.0	7.0	1.56	2.4	1.81	0.0700000000001	8.55	0.37	0.74	0.14	8.65	0.31	2.27	1.55	0.42	AAA348.CD3.X3.Y2.tile.tissue.png	27	1	2000	27	d43421f155045c2a7f97b7072b8fc71a	0	0	0	0	0	0	0	0	0	0	0	0	0	/home/dhl_ec/bnelissen/Slides/CD3_manuscript/CD3_slides/AAA348.CD3/AAA348.CD3.run1	255	0.7	0.06	0.7	0.06	-8.45176225905	-11.2275860854	0.86204819182	0.146856474609
104605.0	3947467.0	46750.0	9108.0	3947467.0	4000000.0	977.0	2.0	1.23	1.76	1.56	0.05	7.53	0.37	0.76	0.0600000000001	10.81	0.4	2.21	1.51	0.45	AAA348.CD3.X3.Y3.tile.tissue.png	28	1	2000	28	d56424248db5b016a1a8b07a5dfe0bbb	0	0	0	0	0	0	0	0	0	0	0	0	0	/home/dhl_ec/bnelissen/Slides/CD3_manuscript/CD3_slides/AAA348.CD3/AAA348.CD3.run1	255	0.7	0.0709699101193	0.7	0.0709699101193	-8.90710119814	-11.5805406562	0.875943287633	0.137302546417
190212.0	3391295.0	79650.0	20808.0	3391295.0	4000000.0	1453.0	4.0	1.39	1.56	1.16	0.05	7.39	0.38	0.74	0.0799999999999	11.62	0.4	2.32	1.52	0.43	AAA348.CD3.X3.Y4.tile.tissue.png	29	1	2000	29	b506f10a75aef0106bf2f9ec9a0a4842	0	0	0	0	0	0	0	0	0	0	0	0	0	/home/dhl_ec/bnelissen/Slides/CD3_manuscript/CD3_slides/AAA348.CD3/AAA348.CD3.run1	255	0.7	0.06	0.7	0.06	-8.92205977749	-12.3384562806	1.54994609526	1.02832033594
268107.0	3527342.0	103160.0	13560.0	3527342.0	4000000.0	1899.0	6.0	2.25	2.88	1.21	0.0500000000001	7.64	0.37	0.76	0.0799999999999	13.34	0.43	2.3	2.51	0.65	AAA348.CD3.X3.Y5.tile.tissue.png	30	1	2000	30	8a31e74f17d1046176482fa05fda4f91	0	0	0	0	0	0	0	0	0	0	0	0	0	/home/dhl_ec/bnelissen/Slides/CD3_manuscript/CD3_slides/AAA348.CD3/AAA348.CD3.run1	255	0.7	0.06	0.7	0.06	-9.16746692053	-12.2238105159	1.42002960927	0.750110811768
102136.0	3041753.0	44703.0	18920.0	3041753.0	4000000.0	893.0	9.0	1.29	1.64	1.69	0.05	6.74	0.39	0.75	0.0999999999999	10.68	0.43	2.25	1.53	0.41	AAA348.CD3.X3.Y6.tile.tissue.png	31	1	2000	31	558291796129a9f43067b75ab3bc97de	0	0	0	0	0	0	0	0	0	0	0	0	0	/home/dhl_ec/bnelissen/Slides/CD3_manuscript/CD3_slides/AAA348.CD3/AAA348.CD3.run1	255	0.7	0.06	0.7	0.06	-8.7402441226	-11.9042874003	1.36563690368	0.808966672363
826.0	1149056.0	366.0	23503.0	1149056.0	4000000.0	8.0	16.0	1.01	1.33	1.2	0.0599999999999	6.83	0.44	0.83	0.17	7.81	0.25	2.41	1.53	0.37	AAA348.CD3.X3.Y7.tile.tissue.png	32	1	2000	32	8c35425bf61178d7e6dbed22c92d6e77	0	0	0	0	0	0	0	0	0	0	0	0	0	/home/dhl_ec/bnelissen/Slides/CD3_manuscript/CD3_slides/AAA348.CD3/AAA348.CD3.run1	255	0.7	0.06	0.7	0.06	-6.86504521305	-9.04868950192	0.172375773406	1.03674621875
0.0	812624.0	0.0	4692.0	812624.0	1474000.0	0.0	2.0	0.67	2.4	0.41	0.02	2.36	0.14	0.27	0.05	2.49	0.0799999999999	0.8	0.7	0.16	AAA348.CD3.X31.Y0.tile.tissue.png	33	1	737	33	3484b74de6980d9ca98d7eb531d4a80c	0	0	0	0	0	0	0	0	0	0	0	0	0	/home/dhl_ec/bnelissen/Slides/CD3_manuscript/CD3_slides/AAA348.CD3/AAA348.CD3.run1	255	0.7	0.06	0.7	0.06	0.0	-9.94971149152	0.0119879036346	1.24351674434
0.0	23088.0	0.0	710.0	23088.0	1474000.0	0.0	1.0	2.11	1.62	0.44	0.00999999999999	2.54	0.13	0.29	0.0800000000002	2.13	0.0599999999999	0.78	0.56	0.15	AAA348.CD3.X31.Y1.tile.tissue.png	34	1	737	34	a75c0e4929f52e6d19582228810082f6	0	0	0	0	0	0	0	0	0	0	0	0	0	/home/dhl_ec/bnelissen/Slides/CD3_manuscript/CD3_slides/AAA348.CD3/AAA348.CD3.run1	255	0.7	0.06	0.7	0.06	0.0	-10.6248493505	0.0412029734272	1.33326086393
0.0	25832.0	0.0	1209.0	25832.0	1474000.0	0.0	2.0	1.7	4.02	0.42	0.02	2.5	0.21	0.44	0.12	2.15	0.0599999999999	0.77	0.57	0.16	AAA348.CD3.X31.Y2.tile.tissue.png	35	1	737	35	83c1bb619848c6f3b8b33555ffd7e0c4	0	0	0	0	0	0	0	0	0	0	0	0	0	/home/dhl_ec/bnelissen/Slides/CD3_manuscript/CD3_slides/AAA348.CD3/AAA348.CD3.run1	255	0.7	0.06	0.7	0.06	0.0	-9.8338584101	0.0131990994489	1.34434447209
0.0	233495.0	0.0	4589.0	233495.0	1474000.0	0.0	4.0	2.04	2.75	0.64	0.03	6.82	0.14	0.29	0.0699999999999	2.22	0.0599999999999	0.81	0.56	0.14	AAA348.CD3.X31.Y3.tile.tissue.png	36	1	737	36	ad80a3d8f98bfb39006e36a0bdc4d806	0	0	0	0	0	0	0	0	0	0	0	0	0	/home/dhl_ec/bnelissen/Slides/CD3_manuscript/CD3_slides/AAA348.CD3/AAA348.CD3.run1	255	0.7	0.06	0.7	0.06	0.0	-10.9872249528	0.313299869912	0.970882828401
0.0	354048.0	0.0	9477.0	354048.0	1474000.0	0.0	7.0	1.37	1.46	0.42	0.02	2.98	0.15	0.29	0.0600000000002	2.25	0.0599999999999	0.83	0.56	0.16	AAA348.CD3.X31.Y4.tile.tissue.png	37	1	737	37	c7f3137de1a791adc2cb85b4db58db64	0	0	0	0	0	0	0	0	0	0	0	0	0	/home/dhl_ec/bnelissen/Slides/CD3_manuscript/CD3_slides/AAA348.CD3/AAA348.CD3.run1	255	0.7	0.06	0.7	0.06	0.0	-10.5632731928	0.250124894788	0.939934849898
0.0	550086.0	0.0	10107.0	550086.0	1474000.0	0.0	6.0	2.05	0.71	0.63	0.02	3.73	0.22	0.44	0.0900000000001	2.98	0.0699999999999	0.83	0.63	0.24	AAA348.CD3.X31.Y5.tile.tissue.png	38	1	737	38	c4a8b07c5aad2c4d237f73a6acabe9c7	0	0	0	0	0	0	0	0	0	0	0	0	0	/home/dhl_ec/bnelissen/Slides/CD3_manuscript/CD3_slides/AAA348.CD3/AAA348.CD3.run1	255	0.7	0.06	0.7	0.06	0.0	-10.2148037676	0.0516989332123	0.964885103513
0.0	920855.0	0.0	10324.0	920855.0	1474000.0	0.0	3.0	1.24	1.04	0.61	0.02	2.81	0.14	0.28	0.05	2.55	0.14	0.88	0.56	0.16	AAA348.CD3.X31.Y6.tile.tissue.png	39	1	737	39	98b3a9c5b1a4dbccc5b659ac06c6caa6	0	0	0	0	0	0	0	0	0	0	0	0	0	/home/dhl_ec/bnelissen/Slides/CD3_manuscript/CD3_slides/AAA348.CD3/AAA348.CD3.run1	255	0.7	0.06	0.7	0.06	0.0	-10.8688001108	0.116642473231	0.831306187458
0.0	1046872.0	0.0	7630.0	1046872.0	1474000.0	0.0	1.0	1.75	3.31	0.43	0.02	2.53	0.14	0.27	0.04	2.84	0.0900000000001	0.84	0.56	0.17	AAA348.CD3.X31.Y7.tile.tissue.png	40	1	737	40	3fe8f86bbc88d625b51a44514d7f455d	0	0	0	0	0	0	0	0	0	0	0	0	0	/home/dhl_ec/bnelissen/Slides/CD3_manuscript/CD3_slides/AAA348.CD3/AAA348.CD3.run1	255	0.7	0.06	0.7	0.06	0.0	-11.1849669005	0.148909038665	0.828737343114
0.0	730328.0	0.0	8304.0	730328.0	1300068.0	0.0	3.0	1.75	3.12	0.38	0.02	2.27	0.12	0.25	0.0400000000002	2.2	0.0800000000002	0.73	0.51	0.14	AAA348.CD3.X31.Y8.tile.tissue.png	41	1	737	41	a89223be85849a068ce73ff8609c8653	0	0	0	0	0	0	0	0	0	0	0	0	0	/home/dhl_ec/bnelissen/Slides/CD3_manuscript/CD3_slides/AAA348.CD3/AAA348.CD3.run1	255	0.7	0.06	0.7	0.06	0.0	-11.1956768899	0.146279340841	1.21236138586
0.0	263390.0	0.0	7184.0	263390.0	4000000.0	0.0	10.0	3.6	2.53	1.17	0.0599999999999	6.83	0.38	0.74	0.19	6.06	0.15	2.2	1.58	0.5	AAA348.CD3.X4.Y0.tile.tissue.png	42	1	2000	42	52d6ab4e808fc603af66edd6bd9b43d6	0	0	0	0	0	0	0	0	0	0	0	0	0	/home/dhl_ec/bnelissen/Slides/CD3_manuscript/CD3_slides/AAA348.CD3/AAA348.CD3.run1	255	0.7	0.06	0.7	0.06	0.0	-10.5603298704	0.40494318074	0.722154825195
21008.0	1574909.0	8238.0	9291.0	1574909.0	4000000.0	162.0	3.0	1.06	1.3	1.17	0.05	7.26	0.38	0.76	0.15	8.35	0.29	2.24	1.54	0.52	AAA348.CD3.X4.Y1.tile.tissue.png	43	1	2000	43	b7c2b5f1b8fefcb1a63d8134aa080d4d	0	0	0	0	0	0	0	0	0	0	0	0	0	/home/dhl_ec/bnelissen/Slides/CD3_manuscript/CD3_slides/AAA348.CD3/AAA348.CD3.run1	255	0.7	0.06	0.7	0.06	-8.69801479719	-11.7937892691	1.47919283888	0.1521116875
30411.0	3346647.0	12813.0	11293.0	3346647.0	4000000.0	275.0	3.0	1.36	3.02	1.2	0.05	6.89	0.39	0.76	0.0799999999999	10.22	0.36	2.22	1.8	0.53	AAA348.CD3.X4.Y2.tile.tissue.png	44	1	2000	44	72303738c38cb920772999c6084b100e	0	0	0	0	0	0	0	0	0	0	0	0	0	/home/dhl_ec/bnelissen/Slides/CD3_manuscript/CD3_slides/AAA348.CD3/AAA348.CD3.run1	255	0.7	0.0643061269625	0.7	0.0643061269625	-8.68673458119	-11.5650582144	0.977597413249	0.142572273926
47132.0	2694597.0	21286.0	17284.0	2694597.0	4000000.0	441.0	7.0	1.82	2.41	1.15	0.0500000000002	7.13	0.39	0.75	0.11	9.33	0.35	2.36	1.53	0.41	AAA348.CD3.X4.Y3.tile.tissue.png	45	1	2000	45	f52d07838365bc1183d2c41e9c75fe79	0	0	0	0	0	0	0	0	0	0	0	0	0	/home/dhl_ec/bnelissen/Slides/CD3_manuscript/CD3_slides/AAA348.CD3/AAA348.CD3.run1	255	0.7	0.06	0.7	0.06	-8.87774627318	-12.0397653723	1.28862431468	0.47082763623
40734.0	1619398.0	16025.0	25688.0	1619398.0	4000000.0	284.0	16.0	0.87	1.62	1.76	0.0699999999999	6.96	0.41	0.73	0.15	8.16	0.43	3.35	1.52	0.41	AAA348.CD3.X4.Y4.tile.tissue.png	46	1	2000	46	13e45098b0a24acdac2f5170c6a48c75	0	0	0	0	0	0	0	0	0	0	0	0	0	/home/dhl_ec/bnelissen/Slides/CD3_manuscript/CD3_slides/AAA348.CD3/AAA348.CD3.run1	255	0.7	0.06	0.7	0.06	-8.09390619133	-11.7603488961	0.602061104398	0.31756800293
107893.0	2013291.0	39583.0	20190.0	2013291.0	4000000.0	737.0	7.0	0.89	1.45	1.16	0.05	7.25	0.4	0.73	0.13	9.63	0.31	2.34	1.54	0.5	AAA348.CD3.X4.Y5.tile.tissue.png	47	1	2000	47	3cca816864adfa6ac82dfd88ef23e49b	0	0	0	0	0	0	0	0	0	0	0	0	0	/home/dhl_ec/bnelissen/Slides/CD3_manuscript/CD3_slides/AAA348.CD3/AAA348.CD3.run1	255	0.7	0.06	0.7	0.06	-8.85539219183	-12.2228208994	1.27637677491	0.744810239258
198.0	1429649.0	94.0	24035.0	1429649.0	4000000.0	2.0	13.0	0.99	1.49	1.19	0.05	6.82	0.4	0.75	0.17	7.73	0.26	2.27	1.53	0.59	AAA348.CD3.X4.Y6.tile.tissue.png	48	1	2000	48	f8dabdb5e5a7598ae6527b9be36f44ca	0	0	0	0	0	0	0	0	0	0	0	0	0	/home/dhl_ec/bnelissen/Slides/CD3_manuscript/CD3_slides/AAA348.CD3/AAA348.CD3.run1	255	0.7	0.06	0.7	0.06	-7.02771712771	-11.0828676808	0.0581179787344	0.0231409677734
0.0	900804.0	0.0	17015.0	900804.0	4000000.0	0.0	17.0	1.16	1.89	1.51	0.0599999999999	6.96	0.58	1.25	0.27	8.06	0.17	2.29	1.54	0.57	AAA348.CD3.X4.Y7.tile.tissue.png	49	1	2000	49	7a7f56778aadebf2c1fcd96376267130	0	0	0	0	0	0	0	0	0	0	0	0	0	/home/dhl_ec/bnelissen/Slides/CD3_manuscript/CD3_slides/AAA348.CD3/AAA348.CD3.run1	255	0.7	0.06	0.7	0.06	-5.56100197123	-9.22703930488	0.0812975715929	3.03950092627
198.0	231740.0	70.0	7481.0	231740.0	4000000.0	1.0	10.0	1.41	1.83	1.24	0.05	6.67	0.39	0.74	0.2	6.93	0.22	2.2	1.53	0.38	AAA348.CD3.X5.Y0.tile.tissue.png	50	1	2000	50	1603a588e52d4a4165d892072af25acf	0	0	0	0	0	0	0	0	0	0	0	0	0	/home/dhl_ec/bnelissen/Slides/CD3_manuscript/CD3_slides/AAA348.CD3/AAA348.CD3.run1	255	0.7	0.06	0.7	0.06	-7.04105124123	-9.93190228704	0.121978371745	0.761885288818
36118.0	1402181.0	14271.0	12065.0	1402181.0	4000000.0	282.0	5.0	1.19	2.23	1.18	0.04	7.32	0.39	0.77	0.16	8.49	0.3	2.23	1.53	0.44	AAA348.CD3.X5.Y1.tile.tissue.png	51	1	2000	51	0b79d328d991f5def7596b760f1f29cf	0	0	0	0	0	0	0	0	0	0	0	0	0	/home/dhl_ec/bnelissen/Slides/CD3_manuscript/CD3_slides/AAA348.CD3/AAA348.CD3.run1	255	0.7	0.06	0.7	0.06	-8.74076172134	-12.1108095665	1.71189987079	0.20435609375
91394.0	3992080.0	37967.0	8076.0	3992080.0	4000000.0	771.0	1.0	1.11	1.23	1.18	0.05	7.25	0.37	0.75	0.05	10.82	0.51	2.18	1.54	0.65	AAA348.CD3.X5.Y2.tile.tissue.png	52	1	2000	52	518186c2e549b0298698d560cf638630	0	0	0	0	0	0	0	0	0	0	0	0	0	/home/dhl_ec/bnelissen/Slides/CD3_manuscript/CD3_slides/AAA348.CD3/AAA348.CD3.run1	255	0.7	0.0761196005854	0.7	0.0761196005854	-8.97607649848	-11.9417789281	0.895397182289	0.142441898315
80822.0	2064875.0	32153.0	19445.0	2064875.0	4000000.0	616.0	11.0	0.91	1.45	1.19	0.0500000000002	7.93	0.38	0.74	0.13	9.09	0.31	2.21	1.54	0.47	AAA348.CD3.X5.Y3.tile.tissue.png	53	1	2000	53	d065bbf2ca65ce1eeb1bdbf72f0ec829	0	0	0	0	0	0	0	0	0	0	0	0	0	/home/dhl_ec/bnelissen/Slides/CD3_manuscript/CD3_slides/AAA348.CD3/AAA348.CD3.run1	255	0.7	0.06	0.7	0.06	-8.9558821327	-12.4053158175	1.48491399984	0.489355550781
355.0	378573.0	124.0	10102.0	378573.0	4000000.0	2.0	13.0	0.98	1.78	1.2	0.0500000000002	6.87	0.38	0.73	0.2	6.95	0.22	2.19	1.53	0.52	AAA348.CD3.X5.Y4.tile.tissue.png	54	1	2000	54	8e035a15a0eb4a0183bbb0cb33fe8050	0	0	0	0	0	0	0	0	0	0	0	0	0	/home/dhl_ec/bnelissen/Slides/CD3_manuscript/CD3_slides/AAA348.CD3/AAA348.CD3.run1	255	0.7	0.06	0.7	0.06	-7.33566004851	-11.5504796812	0.163917065235	0.0297956142578
0.0	270512.0	0.0	7702.0	270512.0	4000000.0	0.0	11.0	1.61	3.6	1.14	0.05	6.86	0.37	0.72	0.2	6.4	0.15	2.15	1.52	0.45	AAA348.CD3.X5.Y5.tile.tissue.png	55	1	2000	55	9c0cc38fc974508b22da2c6b92bb514d	0	0	0	0	0	0	0	0	0	0	0	0	0	/home/dhl_ec/bnelissen/Slides/CD3_manuscript/CD3_slides/AAA348.CD3/AAA348.CD3.run1	255	0.7	0.06	0.7	0.06	-5.88406823541	-12.1430428229	0.0671434061655	0.0256838964844
753.0	216963.0	256.0	6395.0	216963.0	4000000.0	3.0	11.0	1.23	2.21	1.17	0.05	6.8	0.38	0.74	0.2	6.79	0.23	2.16	1.53	0.45	AAA348.CD3.X5.Y6.tile.tissue.png	56	1	2000	56	7a75c9dea9c5f09fb755f93ea7b57acf	0	0	0	0	0	0	0	0	0	0	0	0	0	/home/dhl_ec/bnelissen/Slides/CD3_manuscript/CD3_slides/AAA348.CD3/AAA348.CD3.run1	255	0.7	0.06	0.7	0.06	-7.86356942231	-11.4488247413	0.273587469784	0.0302169052734
64.0	437653.0	38.0	10262.0	437653.0	4000000.0	1.0	11.0	1.64	2.23	1.2	0.0599999999999	6.76	0.38	0.76	0.2	6.98	0.23	2.18	1.53	0.44	AAA348.CD3.X5.Y7.tile.tissue.png	57	1	2000	57	baf7e15e2a237214b38bc0e7702c9508	0	0	0	0	0	0	0	0	0	0	0	0	0	/home/dhl_ec/bnelissen/Slides/CD3_manuscript/CD3_slides/AAA348.CD3/AAA348.CD3.run1	255	0.7	0.06	0.7	0.06	-6.21783352439	-9.04401398534	0.0739451395587	2.71630809253
652.0	217474.0	293.0	7874.0	217474.0	4000000.0	6.0	13.0	1.86	2.02	1.18	0.0599999999999	6.75	0.38	0.74	0.21	6.92	0.22	2.17	1.54	1.14	AAA348.CD3.X6.Y0.tile.tissue.png	58	1	2000	58	66486b37fc3c106421acf2d48284bc32	0	0	0	0	0	0	0	0	0	0	0	0	0	/home/dhl_ec/bnelissen/Slides/CD3_manuscript/CD3_slides/AAA348.CD3/AAA348.CD3.run1	255	0.7	0.06	0.7	0.06	-7.5009102113	-10.5433447771	0.539015886926	1.0374635332
43001.0	1143409.0	16127.0	17966.0	1143409.0	4000000.0	301.0	9.0	3.02	2.33	1.19	0.05	7.14	0.39	0.74	0.17	7.98	0.26	2.22	1.52	0.51	AAA348.CD3.X6.Y1.tile.tissue.png	59	1	2000	59	b2e2352a0d22d138379ef661b9c097e3	0	0	0	0	0	0	0	0	0	0	0	0	0	/home/dhl_ec/bnelissen/Slides/CD3_manuscript/CD3_slides/AAA348.CD3/AAA348.CD3.run1	255	0.7	0.06	0.7	0.06	-8.75001296393	-11.5152153979	1.88893572191	0.290914578125
32166.0	3938846.0	15504.0	10117.0	3938846.0	4000000.0	336.0	1.0	2.83	3.61	1.18	0.05	7.35	0.39	0.76	0.0700000000002	10.26	0.39	2.23	1.57	0.44	AAA348.CD3.X6.Y2.tile.tissue.png	60	1	2000	60	b50d3536cd38aecf81413728b8c61c41	0	0	0	0	0	0	0	0	0	0	0	0	0	/home/dhl_ec/bnelissen/Slides/CD3_manuscript/CD3_slides/AAA348.CD3/AAA348.CD3.run1	255	0.7	0.060118295292	0.7	0.060118295292	-8.46518302614	-11.651489727	0.838116613968	0.138296649292
67645.0	2451248.0	26439.0	10524.0	2451248.0	4000000.0	517.0	4.0	3.13	2.01	1.17	0.05	6.81	0.38	0.75	0.12	9.31	0.4	2.23	1.54	0.41	AAA348.CD3.X6.Y3.tile.tissue.png	61	1	2000	61	d212f41b2417a704a1d94f144d7b9b3f	0	0	0	0	0	0	0	0	0	0	0	0	0	/home/dhl_ec/bnelissen/Slides/CD3_manuscript/CD3_slides/AAA348.CD3/AAA348.CD3.run1	255	0.7	0.06	0.7	0.06	-8.62319161837	-12.1453916737	1.24147538068	0.254561862305
0.0	143734.0	0.0	6177.0	143734.0	4000000.0	0.0	14.0	2.69	2.47	1.74	0.0700000000002	6.83	0.37	0.72	0.2	6.37	0.14	2.14	1.53	0.39	AAA348.CD3.X6.Y4.tile.tissue.png	62	1	2000	62	23cf378af0954da7616870bf455de8e1	0	0	0	0	0	0	0	0	0	0	0	0	0	/home/dhl_ec/bnelissen/Slides/CD3_manuscript/CD3_slides/AAA348.CD3/AAA348.CD3.run1	255	0.7	0.06	0.7	0.06	-6.5226931476	-11.3009554619	0.206769510515	0.0333227387695
682.0	76857.0	285.0	3698.0	76857.0	4000000.0	4.0	9.0	2.52	2.01	1.71	0.0599999999999	7.64	0.38	0.73	0.21	6.78	0.22	2.14	1.52	0.37	AAA348.CD3.X6.Y5.tile.tissue.png	63	1	2000	63	e36878f9e90d6e5cd727a55f7a3029e8	0	0	0	0	0	0	0	0	0	0	0	0	0	/home/dhl_ec/bnelissen/Slides/CD3_manuscript/CD3_slides/AAA348.CD3/AAA348.CD3.run1	255	0.7	0.06	0.7	0.06	-8.21157899632	-11.5929106219	0.451299206491	0.0246682841797
0.0	93315.0	0.0	2895.0	93315.0	4000000.0	0.0	4.0	1.69	2.7	1.21	0.04	6.68	0.37	0.74	0.21	5.93	0.14	2.16	1.53	0.37	AAA348.CD3.X6.Y6.tile.tissue.png	64	1	2000	64	cd3697d59af0122017108b7b056268de	0	0	0	0	0	0	0	0	0	0	0	0	0	/home/dhl_ec/bnelissen/Slides/CD3_manuscript/CD3_slides/AAA348.CD3/AAA348.CD3.run1	255	0.7	0.06	0.7	0.06	0.0	-12.7316288928	0.417072256939	0.0270298657227
0.0	289557.0	0.0	6716.0	289557.0	4000000.0	0.0	4.0	0.86	1.75	1.19	0.05	6.71	0.37	0.77	0.21	5.96	0.16	2.11	1.52	0.36	AAA348.CD3.X6.Y7.tile.tissue.png	65	1	2000	65	7a8267e71f8dafcdf0c215f814f47d72	0	0	0	0	0	0	0	0	0	0	0	0	0	/home/dhl_ec/bnelissen/Slides/CD3_manuscript/CD3_slides/AAA348.CD3/AAA348.CD3.run1	255	0.7	0.06	0.7	0.06	0.0	-9.60574000668	0.237070496914	3.00951476758
0.0	2111.0	0.0	210.0	2111.0	4000000.0	0.0	1.0	2.98	2.73	1.19	0.0500000000002	6.72	0.43	0.87	0.22	5.8	0.14	2.11	1.54	0.55	AAA348.CD3.X7.Y0.tile.tissue.png	66	1	2000	66	93c4a84aa1f209f7b5d8633018f4e986	0	0	0	0	0	0	0	0	0	0	0	0	0	/home/dhl_ec/bnelissen/Slides/CD3_manuscript/CD3_slides/AAA348.CD3/AAA348.CD3.run1	255	0.7	0.06	0.7	0.06	0.0	-12.3592196225	6.73420707381	4.21433280807
2181.0	24460.0	893.0	1028.0	24460.0	4000000.0	15.0	1.0	3.35	2.36	1.8	0.0799999999999	7.47	0.37	0.72	0.22	6.64	0.22	2.14	1.52	0.37	AAA348.CD3.X7.Y1.tile.tissue.png	67	1	2000	67	d53ac8ae90e5c2d2888b09225a45c959	0	0	0	0	0	0	0	0	0	0	0	0	0	/home/dhl_ec/bnelissen/Slides/CD3_manuscript/CD3_slides/AAA348.CD3/AAA348.CD3.run1	255	0.7	0.06	0.7	0.06	-8.34417588046	-11.460440052	3.13452951009	0.330581334473
35927.0	1102559.0	15211.0	11539.0	1102559.0	4000000.0	300.0	5.0	2.14	3.61	1.19	0.05	7.61	0.38	0.73	0.17	7.88	0.26	2.25	1.54	0.4	AAA348.CD3.X7.Y2.tile.tissue.png	68	1	2000	68	c9bb26b1f6ac626248bf0f23151e4954	0	0	0	0	0	0	0	0	0	0	0	0	0	/home/dhl_ec/bnelissen/Slides/CD3_manuscript/CD3_slides/AAA348.CD3/AAA348.CD3.run1	255	0.7	0.06	0.7	0.06	-8.83099148349	-11.9624821722	1.48963008339	0.224714054687
26670.0	1123004.0	10308.0	21403.0	1123004.0	4000000.0	188.0	21.0	1.15	1.52	1.8	0.0699999999999	7.11	0.39	0.73	0.16	8.03	0.27	2.21	1.52	0.38	AAA348.CD3.X7.Y3.tile.tissue.png	69	1	2000	69	42717e9e12bacce0279afd871ae5dcd2	0	0	0	0	0	0	0	0	0	0	0	0	0	/home/dhl_ec/bnelissen/Slides/CD3_manuscript/CD3_slides/AAA348.CD3/AAA348.CD3.run1	255	0.7	0.06	0.7	0.06	-8.90659172074	-12.3428750658	1.45887307961	0.418619625
0.0	295002.0	0.0	10002.0	295002.0	4000000.0	0.0	16.0	0.89	1.69	1.2	0.05	6.76	0.38	0.76	0.21	6.62	0.15	2.16	1.52	0.54	AAA348.CD3.X7.Y4.tile.tissue.png	70	1	2000	70	8ed494645a63e575c39a522f14c5f7da	0	0	0	0	0	0	0	0	0	0	0	0	0	/home/dhl_ec/bnelissen/Slides/CD3_manuscript/CD3_slides/AAA348.CD3/AAA348.CD3.run1	255	0.7	0.06	0.7	0.06	-6.295216415	-10.664413242	0.0733097148112	0.0210027387695
0.0	162053.0	0.0	4185.0	162053.0	4000000.0	0.0	8.0	0.91	1.34	1.21	0.05	7.07	0.37	0.74	0.2	6.47	0.22	2.17	1.52	0.38	AAA348.CD3.X7.Y5.tile.tissue.png	71	1	2000	71	1f0927e56761aea3a982349d4fd7d3df	0	0	0	0	0	0	0	0	0	0	0	0	0	/home/dhl_ec/bnelissen/Slides/CD3_manuscript/CD3_slides/AAA348.CD3/AAA348.CD3.run1	255	0.7	0.06	0.7	0.06	-7.91104601343	-12.4975549209	0.79113612717	0.0484669101563
222.0	44371.0	113.0	2241.0	44371.0	4000000.0	3.0	5.0	0.88	1.21	1.23	0.05	6.77	0.38	0.84	0.22	6.86	0.31	2.14	1.53	0.46	AAA348.CD3.X7.Y6.tile.tissue.png	72	1	2000	72	b440adefda0b09a894ddbcf31db265f2	0	0	0	0	0	0	0	0	0	0	0	0	0	/home/dhl_ec/bnelissen/Slides/CD3_manuscript/CD3_slides/AAA348.CD3/AAA348.CD3.run1	255	0.7	0.06	0.7	0.06	-7.42046032598	-11.25852356	0.487847432296	0.0218086291504
439.0	279908.0	139.0	6292.0	279908.0	4000000.0	2.0	4.0	0.89	1.42	1.48	0.0500000000002	6.76	0.46	0.75	0.2	7.17	0.22	2.15	1.54	0.57	AAA348.CD3.X7.Y7.tile.tissue.png	73	1	2000	73	e0d3d2b494a21ecbf036c6f1152730ba	0	0	0	0	0	0	0	0	0	0	0	0	0	/home/dhl_ec/bnelissen/Slides/CD3_manuscript/CD3_slides/AAA348.CD3/AAA348.CD3.run1	255	0.7	0.06	0.7	0.06	-5.47322089759	-8.54609413397	0.0840325765038	2.1348875022
0.0	0.0	0.0	0.0	0.0	4000000.0	0.0	0.0	0.76	1.33	1.2	0.0599999999999	5.66	0.3	0.91	0.21	4.81	0.13	2.04	1.52	0.52	AAA348.CD3.X8.Y1.tile.tissue.png	74	1	2000	74	708faf6fb2d8605dcd63cc678b926ff7	0	0	0	0	0	0	0	0	0	0	0	0	0	/home/dhl_ec/bnelissen/Slides/CD3_manuscript/CD3_slides/AAA348.CD3/AAA348.CD3.run1	255	1.0	0.06	1.0	0.06	0.0	0.0	0.0	3.2861185
0.0	2874.0	0.0	386.0	2874.0	4000000.0	0.0	2.0	0.89	1.27	1.28	0.0599999999999	6.87	0.38	0.85	0.22	6.55	0.14	2.06	1.99	0.46	AAA348.CD3.X8.Y2.tile.tissue.png	75	1	2000	75	520f22ba3ff6afd11b10ebe877d5f556	0	0	0	0	0	0	0	0	0	0	0	0	0	/home/dhl_ec/bnelissen/Slides/CD3_manuscript/CD3_slides/AAA348.CD3/AAA348.CD3.run1	255	0.7	0.06	0.7	0.06	-8.25333641421	-12.1472035194	2.26716291129	5.31282201337
0.0	105326.0	0.0	3710.0	105326.0	4000000.0	0.0	4.0	0.92	1.54	1.37	0.0599999999999	6.78	0.38	0.81	0.21	6.89	0.17	2.08	1.53	0.54	AAA348.CD3.X8.Y3.tile.tissue.png	76	1	2000	76	c3681bd451182942d3563616331ebb93	0	0	0	0	0	0	0	0	0	0	0	0	0	/home/dhl_ec/bnelissen/Slides/CD3_manuscript/CD3_slides/AAA348.CD3/AAA348.CD3.run1	255	0.7	0.06	0.7	0.06	-7.40578304625	-11.9138319581	0.435804638495	6.87591428174
0.0	96241.0	0.0	5504.0	96241.0	4000000.0	0.0	5.0	0.84	1.25	1.15	0.0799999999999	6.73	0.43	0.8	0.28	5.89	0.2	2.17	1.52	0.6	AAA348.CD3.X8.Y4.tile.tissue.png	77	1	2000	77	1b479768558dafe1d5a267cf3a1ec392	0	0	0	0	0	0	0	0	0	0	0	0	0	/home/dhl_ec/bnelissen/Slides/CD3_manuscript/CD3_slides/AAA348.CD3/AAA348.CD3.run1	255	0.7	0.06	0.7	0.06	0.0	-10.4918804972	0.0728582078048	10.3675190444
0.0	164848.0	0.0	5752.0	164848.0	4000000.0	0.0	4.0	0.95	1.22	1.66	0.0599999999999	6.87	0.52	0.8	0.21	6.48	0.14	2.25	1.53	0.48	AAA348.CD3.X8.Y5.tile.tissue.png	78	1	2000	78	126d631537e3a60cbbb6cee07e479923	0	0	0	0	0	0	0	0	0	0	0	0	0	/home/dhl_ec/bnelissen/Slides/CD3_manuscript/CD3_slides/AAA348.CD3/AAA348.CD3.run1	255	0.7	0.06	0.7	0.06	-4.3777387481	-10.2524317706	0.0592560094811	9.9483565188
0.0	142151.0	0.0	4206.0	142151.0	4000000.0	0.0	1.0	0.83	1.13	1.2	0.0599999999999	6.96	0.43	0.8	0.21	6.03	0.2	2.18	1.51	0.52	AAA348.CD3.X8.Y6.tile.tissue.png	79	1	2000	79	018dbbe937407442acec725673de5b01	0	0	0	0	0	0	0	0	0	0	0	0	0	/home/dhl_ec/bnelissen/Slides/CD3_manuscript/CD3_slides/AAA348.CD3/AAA348.CD3.run1	255	0.7	0.06	0.7	0.06	0.0	-9.91383268678	0.00707212364487	10.4730205543
182.0	39839.0	75.0	2276.0	39839.0	4000000.0	2.0	4.0	0.72	1.3	1.19	0.0500000000002	6.87	0.44	0.85	0.21	6.77	0.21	2.13	1.53	0.55	AAA348.CD3.X8.Y7.tile.tissue.png	80	1	2000	80	0a8297d4fd8fe15cf1d846381d4f7a22	0	0	0	0	0	0	0	0	0	0	0	0	0	/home/dhl_ec/bnelissen/Slides/CD3_manuscript/CD3_slides/AAA348.CD3/AAA348.CD3.run1	255	0.7	0.06	0.7	0.06	-6.97386706379	-10.8841211961	0.273569383578	5.63612941968
[truncated: 2 more columns]
