# Supplementary material for: SlideToolkit: An Assistive Toolset for the Histological Quantification of Whole Slide Images
Source: PLoS One. 2014 Nov 5;9(11):e110289. doi: 10.1371/journal.pone.0110289 (PMC4220929; doi:10.1371/journal.pone.0110289)
Supplement: RawData S1 — ICC and BlandAltman plot - measurements and r-script.zip. Measurements of Run1 and Run2, including the code for the calculation of the intraclass correlation coefficient (ICC) and the code for the Bland and Altman plot. (ZIP) [file pone.0110289.s003.zip › cellprofiler.measurements/run1.875e528503ec777705b65398975bc80b.DefaultOUT_Image.csv]

AreaOccupied_AreaOccupied_DAB_Nuclei	AreaOccupied_AreaOccupied_Tissue	AreaOccupied_Perimeter_DAB_Nuclei	AreaOccupied_Perimeter_Tissue	AreaOccupied_TotalArea_DAB_Nuclei	AreaOccupied_TotalArea_Tissue	Count_DAB_Nuclei	Count_Tissue	ExecutionTime_01LoadImages	ExecutionTime_02ColorToGray	ExecutionTime_03Smooth	ExecutionTime_04ImageMath	ExecutionTime_05IdentifyPrimaryObjects	ExecutionTime_06MeasureImageAreaOccupied	ExecutionTime_07UnmixColors	ExecutionTime_08MaskImage	ExecutionTime_09IdentifyPrimaryObjects	ExecutionTime_10MeasureImageAreaOccupied	ExecutionTime_11OverlayOutlines	ExecutionTime_12OverlayOutlines	ExecutionTime_13SaveImages	FileName_Original	Group_Index	Group_Number	Height_Original	ImageNumber	MD5Digest_Original	ModuleError_01LoadImages	ModuleError_02ColorToGray	ModuleError_03Smooth	ModuleError_04ImageMath	ModuleError_05IdentifyPrimaryObjects	ModuleError_06MeasureImageAreaOccupied	ModuleError_07UnmixColors	ModuleError_08MaskImage	ModuleError_09IdentifyPrimaryObjects	ModuleError_10MeasureImageAreaOccupied	ModuleError_11OverlayOutlines	ModuleError_12OverlayOutlines	ModuleError_13SaveImages	PathName_Original	Scaling_Original	Threshold_FinalThreshold_DAB_Nuclei	Threshold_FinalThreshold_Tissue	Threshold_OrigThreshold_DAB_Nuclei	Threshold_OrigThreshold_Tissue	Threshold_SumOfEntropies_DAB_Nuclei	Threshold_SumOfEntropies_Tissue	Threshold_WeightedVariance_DAB_Nuclei	Threshold_WeightedVariance_Tissue
0.0	0.0	0.0	0.0	0.0	4000000.0	0.0	0.0	3.69	3.25	1.15	0.06	5.4	0.29	0.86	0.21	4.52	0.13	2.07	1.51	1.07	AAA187.CD3.location-b.X0.Y10.tile.tissue.png	1	1	2000	1	4522f2bace2bb666a69aa6a2b3baf66b	0	0	0	0	0	0	0	0	0	0	0	0	0	/home/dhl_ec/bnelissen/Slides/CD3_manuscript/CD3_slides/AAA187.CD3.location-b/AAA187.CD3.location-b.run1	255	1.0	0.06	1.0	0.06	0.0	0.0	0.0	2.620216
179.0	252174.0	78.0	12399.0	252174.0	4000000.0	2.0	10.0	2.97	1.24	1.76	0.09	9.65	0.57	1.37	0.31	9.3	0.32	3.31	2.3	0.92	AAA187.CD3.location-b.X0.Y7.tile.tissue.png	2	1	2000	2	c07477b6ba3ec5e378c2c866e2b45239	0	0	0	0	0	0	0	0	0	0	0	0	0	/home/dhl_ec/bnelissen/Slides/CD3_manuscript/CD3_slides/AAA187.CD3.location-b/AAA187.CD3.location-b.run1	255	0.7	0.06	0.7	0.06	-8.91869774884	-12.1220630549	2.44935508881	2.10801302148
9766.0	1210565.0	4110.0	11068.0	1210565.0	4000000.0	84.0	4.0	1.2	1.4	1.2	0.06	7.7	0.38	0.75	0.16	7.57	0.27	2.21	1.53	0.72	AAA187.CD3.location-b.X0.Y8.tile.tissue.png	3	1	2000	3	bff8fed6529473c9f1e7f1f36086df0a	0	0	0	0	0	0	0	0	0	0	0	0	0	/home/dhl_ec/bnelissen/Slides/CD3_manuscript/CD3_slides/AAA187.CD3.location-b/AAA187.CD3.location-b.run1	255	0.7	0.06	0.7	0.06	-9.2984050194	-12.339731482	2.61446145029	0.96360190625
61.0	91973.0	33.0	2830.0	91973.0	4000000.0	1.0	5.0	1.46	1.89	1.11	0.06	6.81	0.39	0.82	0.21	6.69	0.21	2.09	1.53	0.41	AAA187.CD3.location-b.X0.Y9.tile.tissue.png	4	1	2000	4	376e3d90194bb7ebe5a4f25a04d631c4	0	0	0	0	0	0	0	0	0	0	0	0	0	/home/dhl_ec/bnelissen/Slides/CD3_manuscript/CD3_slides/AAA187.CD3.location-b/AAA187.CD3.location-b.run1	255	0.7	0.06	0.7	0.06	-9.11407616338	-12.1760504222	4.54666369538	1.5624998999
727.0	705861.0	374.0	20704.0	705861.0	4000000.0	9.0	10.0	1.15	1.46	1.07	0.06	6.51	0.38	0.84	0.2	7.17	0.24	2.23	1.52	0.68	AAA187.CD3.location-b.X1.Y10.tile.tissue.png	5	1	2000	5	dff7cc6e6d1a6cfe6e3c556c9cbcc96d	0	0	0	0	0	0	0	0	0	0	0	0	0	/home/dhl_ec/bnelissen/Slides/CD3_manuscript/CD3_slides/AAA187.CD3.location-b/AAA187.CD3.location-b.run1	255	0.7	0.06	0.7	0.06	-9.82826048269	-12.261572271	5.52936643126	1.77747725781
0.0	0.0	0.0	0.0	0.0	4000000.0	0.0	0.0	1.06	2.27	1.76	0.08	8.4	0.47	1.52	0.37	6.59	0.2	3.03	2.34	0.58	AAA187.CD3.location-b.X1.Y6.tile.tissue.png	6	1	2000	6	ad1f044e8c9a8e17aa10a4618ff78faa	0	0	0	0	0	0	0	0	0	0	0	0	0	/home/dhl_ec/bnelissen/Slides/CD3_manuscript/CD3_slides/AAA187.CD3.location-b/AAA187.CD3.location-b.run1	255	1.0	0.06	1.0	0.06	0.0	0.0	0.0	5.179281
1523.0	701822.0	611.0	19963.0	701822.0	4000000.0	11.0	17.0	2.52	2.03	1.76	0.08	8.22	0.37	0.73	0.19	6.79	0.35	3.37	2.31	0.62	AAA187.CD3.location-b.X1.Y7.tile.tissue.png	7	1	2000	7	4727f2cbb91940c083d079d34117c264	0	0	0	0	0	0	0	0	0	0	0	0	0	/home/dhl_ec/bnelissen/Slides/CD3_manuscript/CD3_slides/AAA187.CD3.location-b/AAA187.CD3.location-b.run1	255	0.7	0.06	0.7	0.06	-9.08697845625	-12.4948873865	4.05251785166	1.16892947656
75769.0	2468981.0	28498.0	17665.0	2468981.0	4000000.0	560.0	3.0	2.65	1.66	1.73	0.07	8.77	0.38	0.75	0.12	9.58	0.49	2.35	1.54	0.52	AAA187.CD3.location-b.X1.Y8.tile.tissue.png	8	1	2000	8	572bf1d4fafd4c4c419606144fa3e20c	0	0	0	0	0	0	0	0	0	0	0	0	0	/home/dhl_ec/bnelissen/Slides/CD3_manuscript/CD3_slides/AAA187.CD3.location-b/AAA187.CD3.location-b.run1	255	0.7	0.06	0.7	0.06	-9.27181841825	-12.689682925	3.34231543716	1.094085875
1402.0	1473505.0	690.0	29028.0	1473505.0	4000000.0	16.0	19.0	2.37	1.28	1.12	0.04	7.07	0.39	0.75	0.16	7.72	0.27	2.27	1.51	0.43	AAA187.CD3.location-b.X1.Y9.tile.tissue.png	9	1	2000	9	012d8575e0bf2f8f4dcb0bd547d184e1	0	0	0	0	0	0	0	0	0	0	0	0	0	/home/dhl_ec/bnelissen/Slides/CD3_manuscript/CD3_slides/AAA187.CD3.location-b/AAA187.CD3.location-b.run1	255	0.7	0.06	0.7	0.06	-9.79714291252	-12.2459166166	4.3783817692	1.08785970312
10380.0	974545.0	4289.0	31693.0	974545.0	4000000.0	91.0	44.0	2.05	1.25	1.11	0.05	6.84	0.55	0.75	0.18	7.46	0.25	2.3	1.5	0.46	AAA187.CD3.location-b.X10.Y10.tile.tissue.png	10	1	2000	10	0e75d137d1cf1e2e9a771e46554c5ec6	0	0	0	0	0	0	0	0	0	0	0	0	0	/home/dhl_ec/bnelissen/Slides/CD3_manuscript/CD3_slides/AAA187.CD3.location-b/AAA187.CD3.location-b.run1	255	0.7	0.06	0.7	0.06	-9.7621054384	-12.5908412465	5.54437382011	1.00360105469
12227.0	953953.0	4310.0	25211.0	953953.0	4000000.0	91.0	11.0	1.56	1.55	1.11	0.06	6.91	0.57	0.76	0.19	9.11	0.37	3.31	2.3	0.62	AAA187.CD3.location-b.X10.Y11.tile.tissue.png	11	1	2000	11	40ead712e03471049ff705ca7e252da1	0	0	0	0	0	0	0	0	0	0	0	0	0	/home/dhl_ec/bnelissen/Slides/CD3_manuscript/CD3_slides/AAA187.CD3.location-b/AAA187.CD3.location-b.run1	255	0.7	0.06	0.7	0.06	-9.65995629097	-12.3068049219	4.60947252985	0.937333570312
0.0	84428.0	0.0	3996.0	84428.0	4000000.0	0.0	3.0	1.08	1.67	1.74	0.07	10.04	0.57	1.32	0.31	8.05	0.24	3.12	2.31	0.58	AAA187.CD3.location-b.X10.Y5.tile.tissue.png	12	1	2000	12	44e147ecdce72f581c3069ef06ac5e33	0	0	0	0	0	0	0	0	0	0	0	0	0	/home/dhl_ec/bnelissen/Slides/CD3_manuscript/CD3_slides/AAA187.CD3.location-b/AAA187.CD3.location-b.run1	255	0.7	0.06	0.7	0.06	0.0	-12.0638212716	4.4708309151	2.98885068384
2858.0	1430830.0	1102.0	30513.0	1430830.0	4000000.0	26.0	23.0	1.2	1.79	1.77	0.07	10.18	0.58	1.21	0.24	10.63	0.4	3.39	2.28	0.62	AAA187.CD3.location-b.X10.Y6.tile.tissue.png	13	1	2000	13	8ecaa67ff2f50e50e9006809751935e2	0	0	0	0	0	0	0	0	0	0	0	0	0	/home/dhl_ec/bnelissen/Slides/CD3_manuscript/CD3_slides/AAA187.CD3.location-b/AAA187.CD3.location-b.run1	255	0.7	0.06	0.7	0.06	-9.30515399159	-12.3361284022	4.80408022935	0.9503486875
17227.0	3127627.0	7703.0	18113.0	3127627.0	4000000.0	165.0	12.0	1.26	1.79	1.72	0.07	10.62	0.62	1.19	0.13	12.91	0.51	3.33	2.31	0.64	AAA187.CD3.location-b.X10.Y7.tile.tissue.png	14	1	2000	14	efd31a0a6177f8fc3f6283b1304666a0	0	0	0	0	0	0	0	0	0	0	0	0	0	/home/dhl_ec/bnelissen/Slides/CD3_manuscript/CD3_slides/AAA187.CD3.location-b/AAA187.CD3.location-b.run1	255	0.7	0.06	0.7	0.06	-8.99131711086	-11.9020664684	1.39415095005	0.40412059375
3806.0	360619.0	1672.0	19965.0	360619.0	4000000.0	36.0	28.0	1.14	1.62	1.12	0.05	7.4	0.59	1.21	0.3	9.44	0.34	3.47	2.33	0.63	AAA187.CD3.location-b.X10.Y8.tile.tissue.png	15	1	2000	15	cb9dc7b63ee625d694416f958a1d12a6	0	0	0	0	0	0	0	0	0	0	0	0	0	/home/dhl_ec/bnelissen/Slides/CD3_manuscript/CD3_slides/AAA187.CD3.location-b/AAA187.CD3.location-b.run1	255	0.7	0.06	0.7	0.06	-9.62592886016	-12.4646929626	5.14558749652	0.76961359375
8626.0	345267.0	3132.0	20693.0	345267.0	4000000.0	62.0	45.0	1.16	1.51	1.79	0.07	7.71	0.39	0.75	0.21	7.06	0.22	2.31	1.62	0.65	AAA187.CD3.location-b.X10.Y9.tile.tissue.png	16	1	2000	16	428156cac4eec46223698df2927c46ad	0	0	0	0	0	0	0	0	0	0	0	0	0	/home/dhl_ec/bnelissen/Slides/CD3_manuscript/CD3_slides/AAA187.CD3.location-b/AAA187.CD3.location-b.run1	255	0.7	0.06	0.7	0.06	-9.71791087917	-12.6463255931	5.83668586351	1.0806829375
853.0	279974.0	439.0	22870.0	279974.0	4000000.0	10.0	43.0	1.26	1.94	1.74	0.07	10.3	0.59	1.23	0.3	9.97	0.34	3.57	2.08	0.48	AAA187.CD3.location-b.X11.Y10.tile.tissue.png	17	1	2000	17	4dca091851d889955b2a0efb66bcd86d	0	0	0	0	0	0	0	0	0	0	0	0	0	/home/dhl_ec/bnelissen/Slides/CD3_manuscript/CD3_slides/AAA187.CD3.location-b/AAA187.CD3.location-b.run1	255	0.7	0.06	0.7	0.06	-10.0030987772	-12.2554079261	5.66824193814	1.08368071094
9203.0	788501.0	4326.0	31437.0	788501.0	4000000.0	98.0	32.0	2.72	2.83	1.69	0.07	10.25	0.6	1.32	0.28	10.61	0.37	3.54	2.47	1.23	AAA187.CD3.location-b.X11.Y11.tile.tissue.png	18	1	2000	18	fc0b00c87a56c532eda18d47fcfdd8d8	0	0	0	0	0	0	0	0	0	0	0	0	0	/home/dhl_ec/bnelissen/Slides/CD3_manuscript/CD3_slides/AAA187.CD3.location-b/AAA187.CD3.location-b.run1	255	0.7	0.06	0.7	0.06	-9.65547234731	-12.4959040612	5.46115256977	0.919804179687
8197.0	361500.0	2844.0	5107.0	361500.0	4000000.0	54.0	2.0	2.7	1.26	1.79	0.08	10.12	0.57	1.29	0.31	10.27	0.35	3.38	2.46	0.6	AAA187.CD3.location-b.X11.Y5.tile.tissue.png	19	1	2000	19	4dd2daf2d518435f1f29fd90c7102dfb	0	0	0	0	0	0	0	0	0	0	0	0	0	/home/dhl_ec/bnelissen/Slides/CD3_manuscript/CD3_slides/AAA187.CD3.location-b/AAA187.CD3.location-b.run1	255	0.7	0.06	0.7	0.06	-8.11480069269	-11.8788885864	1.99250670426	1.10717914453
45596.0	1571723.0	17775.0	23669.0	1571723.0	4000000.0	346.0	16.0	3.29	2.47	1.78	0.0600000000001	10.43	0.62	1.21	0.24	12.42	0.44	3.49	2.42	1.7	AAA187.CD3.location-b.X11.Y6.tile.tissue.png	20	1	2000	20	ddb591179348c29537d5ae69f36631c9	0	0	0	0	0	0	0	0	0	0	0	0	0	/home/dhl_ec/bnelissen/Slides/CD3_manuscript/CD3_slides/AAA187.CD3.location-b/AAA187.CD3.location-b.run1	255	0.7	0.06	0.7	0.06	-8.95216874609	-12.3208382353	2.14862234431	0.792072484375
62713.0	2681000.0	24514.0	19420.0	2681000.0	4000000.0	495.0	11.0	2.34	3.05	1.8	0.0700000000001	10.97	0.57	1.2	0.16	13.2	0.49	3.34	2.32	0.61	AAA187.CD3.location-b.X11.Y7.tile.tissue.png	21	1	2000	21	2874201136b7ebee5f45265fc6162f3c	0	0	0	0	0	0	0	0	0	0	0	0	0	/home/dhl_ec/bnelissen/Slides/CD3_manuscript/CD3_slides/AAA187.CD3.location-b/AAA187.CD3.location-b.run1	255	0.7	0.06	0.7	0.06	-8.6841406251	-11.4203827715	1.29502015034	0.3634030625
4841.0	807661.0	2312.0	33598.0	807661.0	4000000.0	54.0	27.0	1.49	1.69	1.76	0.0700000000001	10.36	0.66	1.35	0.28	8.11	0.24	2.3	1.53	0.62	AAA187.CD3.location-b.X11.Y8.tile.tissue.png	22	1	2000	22	98703613ffbd1881c752c59ae87b47fd	0	0	0	0	0	0	0	0	0	0	0	0	0	/home/dhl_ec/bnelissen/Slides/CD3_manuscript/CD3_slides/AAA187.CD3.location-b/AAA187.CD3.location-b.run1	255	0.7	0.06	0.7	0.06	-9.65246347825	-12.2367858542	4.22465232554	0.782009773437
1435.0	717344.0	654.0	45365.0	717344.0	4000000.0	17.0	54.0	1.51	2.08	1.81	0.0700000000001	7.76	0.49	0.74	0.18	7.07	0.25	2.41	1.46	0.62	AAA187.CD3.location-b.X11.Y9.tile.tissue.png	23	1	2000	23	a0a1314f74519c1bebfe57c4de2f8d80	0	0	0	0	0	0	0	0	0	0	0	0	0	/home/dhl_ec/bnelissen/Slides/CD3_manuscript/CD3_slides/AAA187.CD3.location-b/AAA187.CD3.location-b.run1	255	0.7	0.06	0.7	0.06	-10.0284670463	-12.0956202497	5.82425683534	1.16642119922
595.0	479744.0	212.0	33230.0	479744.0	4000000.0	4.0	46.0	1.28	1.49	1.65	0.0500000000001	6.5	0.58	1.24	0.29	7.18	0.34	3.42	2.31	0.59	AAA187.CD3.location-b.X12.Y10.tile.tissue.png	24	1	2000	24	a7b246ff84a3be42a0910b2bbe80f37f	0	0	0	0	0	0	0	0	0	0	0	0	0	/home/dhl_ec/bnelissen/Slides/CD3_manuscript/CD3_slides/AAA187.CD3.location-b/AAA187.CD3.location-b.run1	255	0.7	0.06	0.7	0.06	-9.70300610288	-12.243391936	5.66293107205	1.12670567187
460.0	526441.0	212.0	13078.0	526441.0	4000000.0	6.0	12.0	0.87	1.26	1.08	0.0599999999999	6.52	0.36	0.78	0.19	6.67	0.34	3.48	2.56	0.63	AAA187.CD3.location-b.X12.Y11.tile.tissue.png	25	1	2000	25	c68dbe2da2370b0baf94f60c8fa4a0fd	0	0	0	0	0	0	0	0	0	0	0	0	0	/home/dhl_ec/bnelissen/Slides/CD3_manuscript/CD3_slides/AAA187.CD3.location-b/AAA187.CD3.location-b.run1	255	0.7	0.06	0.7	0.06	-9.83464770484	-12.3952270789	5.35397456465	2.03070234766
1967.0	346998.0	740.0	7434.0	346998.0	4000000.0	11.0	4.0	2.2	2.03	1.75	0.08	7.85	0.36	0.79	0.19	6.55	0.29	2.14	1.48	0.57	AAA187.CD3.location-b.X12.Y5.tile.tissue.png	26	1	2000	26	785ca575dd12e494c978207cf4fd2250	0	0	0	0	0	0	0	0	0	0	0	0	0	/home/dhl_ec/bnelissen/Slides/CD3_manuscript/CD3_slides/AAA187.CD3.location-b/AAA187.CD3.location-b.run1	255	0.7	0.06	0.7	0.06	-8.44357936763	-12.1012305487	1.70135002886	1.46572100781
3630.0	844493.0	1544.0	22044.0	844493.0	4000000.0	31.0	26.0	1.86	2.64	1.89	0.0700000000001	8.35	0.58	1.2	0.27	10.53	0.36	3.38	2.51	0.6	AAA187.CD3.location-b.X12.Y6.tile.tissue.png	27	1	2000	27	2bdac5075aa337134ef50a602fde777a	0	0	0	0	0	0	0	0	0	0	0	0	0	/home/dhl_ec/bnelissen/Slides/CD3_manuscript/CD3_slides/AAA187.CD3.location-b/AAA187.CD3.location-b.run1	255	0.7	0.06	0.7	0.06	-9.03024987438	-12.2650646944	2.54753354661	0.919541476562
10874.0	894551.0	5022.0	22520.0	894551.0	4000000.0	112.0	21.0	1.47	2.51	1.74	0.0700000000001	10.72	0.58	1.21	0.28	10.84	0.37	3.41	2.44	0.61	AAA187.CD3.location-b.X12.Y7.tile.tissue.png	28	1	2000	28	faf3f6c91f88dcacdc92a72517242bab	0	0	0	0	0	0	0	0	0	0	0	0	0	/home/dhl_ec/bnelissen/Slides/CD3_manuscript/CD3_slides/AAA187.CD3.location-b/AAA187.CD3.location-b.run1	255	0.7	0.06	0.7	0.06	-9.08228816743	-12.253603253	2.62204540978	0.724052828125
1365.0	533166.0	702.0	27591.0	533166.0	4000000.0	17.0	52.0	1.92	1.69	1.78	0.0700000000001	10.08	0.58	1.24	0.28	10.06	0.36	3.55	2.38	0.69	AAA187.CD3.location-b.X12.Y8.tile.tissue.png	29	1	2000	29	57d35781d9155a888809a2146bc7a8b0	0	0	0	0	0	0	0	0	0	0	0	0	0	/home/dhl_ec/bnelissen/Slides/CD3_manuscript/CD3_slides/AAA187.CD3.location-b/AAA187.CD3.location-b.run1	255	0.7	0.06	0.7	0.06	-9.5292774241	-12.0495365571	4.85516034189	0.663013632813
759.0	562955.0	411.0	39935.0	562955.0	4000000.0	13.0	61.0	1.17	1.68	1.7	0.0700000000001	10.28	0.59	1.22	0.29	10.28	0.34	3.15	1.63	0.4	AAA187.CD3.location-b.X12.Y9.tile.tissue.png	30	1	2000	30	ca6b698dcc0f3bea4a6da34328850c20	0	0	0	0	0	0	0	0	0	0	0	0	0	/home/dhl_ec/bnelissen/Slides/CD3_manuscript/CD3_slides/AAA187.CD3.location-b/AAA187.CD3.location-b.run1	255	0.7	0.06	0.7	0.06	-9.72118183286	-12.0893361367	5.6200717141	0.990479128906
0.0	51203.0	0.0	4203.0	51203.0	4000000.0	0.0	9.0	1.23	2.31	1.8	0.08	9.78	0.57	1.05	0.21	6.14	0.22	2.44	1.47	0.34	AAA187.CD3.location-b.X13.Y10.tile.tissue.png	31	1	2000	31	d244f9e828801ef56e8510e8986ce380	0	0	0	0	0	0	0	0	0	0	0	0	0	/home/dhl_ec/bnelissen/Slides/CD3_manuscript/CD3_slides/AAA187.CD3.location-b/AAA187.CD3.location-b.run1	255	0.7	0.06	0.7	0.06	-9.36072808269	-12.3241382541	5.32215274887	1.91718543896
0.0	0.0	0.0	0.0	0.0	4000000.0	0.0	0.0	2.51	2.34	1.78	0.08	9.06	0.47	1.43	0.32	6.74	0.2	3.1	2.36	0.62	AAA187.CD3.location-b.X13.Y5.tile.tissue.png	32	1	2000	32	c71d24e5164ab869a48fbf3aa423b15d	0	0	0	0	0	0	0	0	0	0	0	0	0	/home/dhl_ec/bnelissen/Slides/CD3_manuscript/CD3_slides/AAA187.CD3.location-b/AAA187.CD3.location-b.run1	255	1.0	0.06	1.0	0.06	0.0	-9.94100502587	0.0	1.92331877006
465.0	1288776.0	245.0	21548.0	1288776.0	4000000.0	6.0	9.0	2.64	2.31	1.77	0.0700000000001	7.9	0.39	0.85	0.16	7.65	0.39	3.37	1.92	0.58	AAA187.CD3.location-b.X13.Y6.tile.tissue.png	33	1	2000	33	7712298c4f11937978909c1d5196b46a	0	0	0	0	0	0	0	0	0	0	0	0	0	/home/dhl_ec/bnelissen/Slides/CD3_manuscript/CD3_slides/AAA187.CD3.location-b/AAA187.CD3.location-b.run1	255	0.7	0.06	0.7	0.06	-9.13357722289	-11.7821194503	2.11755235041	1.05666151172
28250.0	1524739.0	11501.0	31603.0	1524739.0	4000000.0	256.0	17.0	2.51	2.45	1.74	0.0699999999999	9.47	0.39	0.75	0.16	7.79	0.27	2.22	1.48	0.41	AAA187.CD3.location-b.X13.Y7.tile.tissue.png	34	1	2000	34	1da31605109285be48d95e0dd777ffe9	0	0	0	0	0	0	0	0	0	0	0	0	0	/home/dhl_ec/bnelissen/Slides/CD3_manuscript/CD3_slides/AAA187.CD3.location-b/AAA187.CD3.location-b.run1	255	0.7	0.06	0.7	0.06	-9.48688447411	-12.6199183367	3.71469881337	0.928320296875
687.0	536477.0	344.0	27521.0	536477.0	4000000.0	9.0	35.0	2.08	2.17	1.07	0.05	6.7	0.58	1.23	0.29	8.69	0.34	3.42	1.48	0.58	AAA187.CD3.location-b.X13.Y8.tile.tissue.png	35	1	2000	35	e366ee1cf1afe35ab739d76a2b50a192	0	0	0	0	0	0	0	0	0	0	0	0	0	/home/dhl_ec/bnelissen/Slides/CD3_manuscript/CD3_slides/AAA187.CD3.location-b/AAA187.CD3.location-b.run1	255	0.7	0.06	0.7	0.06	-9.67239965589	-12.374709684	5.58026435497	1.19760944531
989.0	170879.0	494.0	14399.0	170879.0	4000000.0	13.0	27.0	2.05	2.25	1.74	0.0799999999999	10.27	0.58	1.28	0.32	9.24	0.21	2.13	1.5	0.76	AAA187.CD3.location-b.X13.Y9.tile.tissue.png	36	1	2000	36	5dc1417a12ee984702c03fa161cb8e41	0	0	0	0	0	0	0	0	0	0	0	0	0	/home/dhl_ec/bnelissen/Slides/CD3_manuscript/CD3_slides/AAA187.CD3.location-b/AAA187.CD3.location-b.run1	255	0.7	0.06	0.7	0.06	-10.0222075015	-12.3234237409	5.61705124865	2.5281998291
0.0	14396.0	0.0	804.0	14396.0	4000000.0	0.0	1.0	2.25	1.94	1.1	0.0599999999999	6.37	0.37	0.83	0.22	6.2	0.14	2.21	1.47	0.49	AAA187.CD3.location-b.X14.Y5.tile.tissue.png	37	1	2000	37	10846cac2b7144693b0213c755335f75	0	0	0	0	0	0	0	0	0	0	0	0	0	/home/dhl_ec/bnelissen/Slides/CD3_manuscript/CD3_slides/AAA187.CD3.location-b/AAA187.CD3.location-b.run1	255	0.7	0.06	0.7	0.06	-7.73054350724	-12.2417575627	2.83262209543	2.29003972888
5588.0	2554737.0	2382.0	35981.0	2554737.0	4000000.0	50.0	18.0	1.3	2.63	1.16	0.0500000000002	7.3	0.59	1.22	0.17	12.02	0.47	3.48	2.33	1.03	AAA187.CD3.location-b.X14.Y6.tile.tissue.png	38	1	2000	38	3ddb814b379025124f9f90a6cf042e09	0	0	0	0	0	0	0	0	0	0	0	0	0	/home/dhl_ec/bnelissen/Slides/CD3_manuscript/CD3_slides/AAA187.CD3.location-b/AAA187.CD3.location-b.run1	255	0.7	0.06	0.7	0.06	-9.147286154	-12.4082323325	2.65142606692	0.872637984375
3804.0	3165949.0	1936.0	36146.0	3165949.0	4000000.0	51.0	11.0	2.83	3.51	1.77	0.0699999999999	10.17	0.59	1.2	0.14	14.54	0.5	3.45	2.3	1.06	AAA187.CD3.location-b.X14.Y7.tile.tissue.png	39	1	2000	39	bf80dcbb5e28095c35a4daada853b823	0	0	0	0	0	0	0	0	0	0	0	0	0	/home/dhl_ec/bnelissen/Slides/CD3_manuscript/CD3_slides/AAA187.CD3.location-b/AAA187.CD3.location-b.run1	255	0.7	0.06	0.7	0.06	-9.55999491435	-11.9168620516	3.54095644408	0.439075140625
442.0	506264.0	218.0	36407.0	506264.0	4000000.0	6.0	42.0	2.68	1.99	1.78	0.0699999999999	9.95	0.6	1.22	0.3	9.78	0.34	3.56	2.42	1.14	AAA187.CD3.location-b.X14.Y8.tile.tissue.png	40	1	2000	40	94dcc72fb76c91db02f3c90cd508ed5b	0	0	0	0	0	0	0	0	0	0	0	0	0	/home/dhl_ec/bnelissen/Slides/CD3_manuscript/CD3_slides/AAA187.CD3.location-b/AAA187.CD3.location-b.run1	255	0.7	0.06	0.7	0.06	-9.75720491442	-12.1530250616	5.60563238167	1.03784648828
589.0	328134.0	320.0	26045.0	328134.0	4000000.0	8.0	51.0	2.38	1.76	1.76	0.0899999999999	8.11	0.38	0.75	0.2	6.89	0.22	2.18	1.49	1.06	AAA187.CD3.location-b.X14.Y9.tile.tissue.png	41	1	2000	41	c152a402cf2b126f50dd4c352b6ca434	0	0	0	0	0	0	0	0	0	0	0	0	0	/home/dhl_ec/bnelissen/Slides/CD3_manuscript/CD3_slides/AAA187.CD3.location-b/AAA187.CD3.location-b.run1	255	0.7	0.06	0.7	0.06	-9.948224184	-12.2169017771	4.5619983427	2.23514551172
161.0	251833.0	74.0	10487.0	251833.0	4000000.0	2.0	6.0	2.21	2.03	1.81	0.0899999999999	11.7	0.57	1.31	0.31	9.34	0.32	3.21	2.32	0.97	AAA187.CD3.location-b.X15.Y5.tile.tissue.png	42	1	2000	42	61517484a6a0fd81061faad6b675cf01	0	0	0	0	0	0	0	0	0	0	0	0	0	/home/dhl_ec/bnelissen/Slides/CD3_manuscript/CD3_slides/AAA187.CD3.location-b/AAA187.CD3.location-b.run1	255	0.7	0.06	0.7	0.06	-9.18977341796	-12.2515123561	3.54205171485	2.50549092187
55697.0	3670931.0	19463.0	18808.0	3670931.0	4000000.0	376.0	3.0	4.62	4.07	1.79	0.0699999999999	11.77	0.58	1.2	0.0999999999999	13.7	0.56	3.56	2.33	1.04	AAA187.CD3.location-b.X15.Y6.tile.tissue.png	43	1	2000	43	a4d632631cd1770a8b3d9c7cb4ed17b9	0	0	0	0	0	0	0	0	0	0	0	0	0	/home/dhl_ec/bnelissen/Slides/CD3_manuscript/CD3_slides/AAA187.CD3.location-b/AAA187.CD3.location-b.run1	255	0.7	0.0698784374526	0.7	0.0698784374526	-9.1354877978	-12.2453298423	2.02572851566	0.663156078125
10941.0	3425694.0	5289.0	30985.0	3425694.0	4000000.0	138.0	7.0	1.88	2.59	1.76	0.0700000000002	9.37	0.39	0.71	0.0800000000002	9.25	0.34	2.25	1.56	0.61	AAA187.CD3.location-b.X15.Y7.tile.tissue.png	44	1	2000	44	0327eaaa4754cccde66140eace248ab4	0	0	0	0	0	0	0	0	0	0	0	0	0	/home/dhl_ec/bnelissen/Slides/CD3_manuscript/CD3_slides/AAA187.CD3.location-b/AAA187.CD3.location-b.run1	255	0.7	0.06	0.7	0.06	-9.65575373881	-11.7070804574	3.08706894213	0.344507546875
10174.0	1844021.0	4839.0	34332.0	1844021.0	4000000.0	125.0	22.0	2.55	3.06	1.78	0.0799999999999	10.8	0.61	1.24	0.22	9.15	0.29	2.31	2.22	0.61	AAA187.CD3.location-b.X15.Y8.tile.tissue.png	45	1	2000	45	00fe96a3c093723dfc79ea9de57d3fca	0	0	0	0	0	0	0	0	0	0	0	0	0	/home/dhl_ec/bnelissen/Slides/CD3_manuscript/CD3_slides/AAA187.CD3.location-b/AAA187.CD3.location-b.run1	255	0.7	0.06	0.7	0.06	-9.81752554577	-12.3845340238	4.70041621788	0.825020421875
486.0	195699.0	221.0	12981.0	195699.0	4000000.0	5.0	23.0	3.17	2.25	1.81	0.0799999999999	10.4	0.7	1.34	0.31	9.37	0.32	3.27	2.31	0.56	AAA187.CD3.location-b.X15.Y9.tile.tissue.png	46	1	2000	46	f1989bc62b7c155faed836efb702bcfc	0	0	0	0	0	0	0	0	0	0	0	0	0	/home/dhl_ec/bnelissen/Slides/CD3_manuscript/CD3_slides/AAA187.CD3.location-b/AAA187.CD3.location-b.run1	255	0.7	0.06	0.7	0.06	-9.87446370459	-12.3590243434	5.97139231583	2.0400959375
51.0	485303.0	31.0	15486.0	485303.0	4000000.0	1.0	13.0	2.57	1.53	1.48	0.05	6.89	0.38	0.78	0.29	9.69	0.22	2.32	1.52	0.56	AAA187.CD3.location-b.X16.Y5.tile.tissue.png	47	1	2000	47	36e59ef846fc0d5f7362779427f93b06	0	0	0	0	0	0	0	0	0	0	0	0	0	/home/dhl_ec/bnelissen/Slides/CD3_manuscript/CD3_slides/AAA187.CD3.location-b/AAA187.CD3.location-b.run1	255	0.7	0.06	0.7	0.06	-8.82313260221	-12.2242620682	3.94634374892	1.82267946484
18942.0	2147957.0	6759.0	20393.0	2147957.0	4000000.0	131.0	8.0	1.85	2.75	1.89	0.0699999999999	10.04	0.57	1.21	0.19	11.77	0.49	2.58	1.66	0.61	AAA187.CD3.location-b.X16.Y6.tile.tissue.png	48	1	2000	48	3d5627ff654412b5d9122de7fd428e15	0	0	0	0	0	0	0	0	0	0	0	0	0	/home/dhl_ec/bnelissen/Slides/CD3_manuscript/CD3_slides/AAA187.CD3.location-b/AAA187.CD3.location-b.run1	255	0.7	0.06	0.7	0.06	-9.16449125329	-12.0814284013	1.78129308268	0.679574046875
2136.0	3474469.0	991.0	32277.0	3474469.0	4000000.0	27.0	7.0	1.27	1.36	1.38	0.0500000000002	8.2	0.38	0.95	0.0799999999999	9.19	0.34	2.24	1.47	0.42	AAA187.CD3.location-b.X16.Y7.tile.tissue.png	49	1	2000	49	e41d21ccfda40d73be09395da0c87dad	0	0	0	0	0	0	0	0	0	0	0	0	0	/home/dhl_ec/bnelissen/Slides/CD3_manuscript/CD3_slides/AAA187.CD3.location-b/AAA187.CD3.location-b.run1	255	0.7	0.06	0.7	0.06	-9.51302870379	-12.0840025796	2.93510528476	0.23627796875
4211.0	2083915.0	1850.0	38176.0	2083915.0	4000000.0	41.0	20.0	0.95	1.3	1.09	0.05	7.45	0.39	0.75	0.14	8.26	0.3	2.3	1.52	0.42	AAA187.CD3.location-b.X16.Y8.tile.tissue.png	50	1	2000	50	e31fcabad10a5f3c8d515c43f7cc8395	0	0	0	0	0	0	0	0	0	0	0	0	0	/home/dhl_ec/bnelissen/Slides/CD3_manuscript/CD3_slides/AAA187.CD3.location-b/AAA187.CD3.location-b.run1	255	0.7	0.06	0.7	0.06	-9.39749573999	-12.2410949984	3.78286681425	0.64469703125
0.0	1296.0	0.0	160.0	1296.0	4000000.0	0.0	1.0	0.94	0.97	1.18	0.0699999999999	6.7	0.37	0.86	0.21	5.76	0.13	2.07	1.52	0.39	AAA187.CD3.location-b.X16.Y9.tile.tissue.png	51	1	2000	51	ba6e01ed66cd86ba7a7bf54bba50136b	0	0	0	0	0	0	0	0	0	0	0	0	0	/home/dhl_ec/bnelissen/Slides/CD3_manuscript/CD3_slides/AAA187.CD3.location-b/AAA187.CD3.location-b.run1	255	0.7	0.06	0.7	0.06	0.0	-11.3352256119	0.392496297389	4.69502366869
1634.0	1205392.0	600.0	20228.0	1205392.0	4000000.0	15.0	5.0	0.88	1.07	1.12	0.0600000000002	7.15	0.39	0.77	0.17	7.46	0.27	2.19	1.52	0.4	AAA187.CD3.location-b.X17.Y5.tile.tissue.png	52	1	2000	52	f3521cf550bdda0f3acbbe37421a1377	0	0	0	0	0	0	0	0	0	0	0	0	0	/home/dhl_ec/bnelissen/Slides/CD3_manuscript/CD3_slides/AAA187.CD3.location-b/AAA187.CD3.location-b.run1	255	0.7	0.06	0.7	0.06	-9.29361779946	-12.2251352123	4.03624530065	1.22229175781
1553.0	2080030.0	584.0	19487.0	2080030.0	4000000.0	11.0	10.0	0.92	1.16	1.15	0.05	6.78	0.38	0.73	0.14	8.15	0.3	2.21	1.53	0.4	AAA187.CD3.location-b.X17.Y6.tile.tissue.png	53	1	2000	53	4d957c2fe4ec67e31a011496e88f9356	0	0	0	0	0	0	0	0	0	0	0	0	0	/home/dhl_ec/bnelissen/Slides/CD3_manuscript/CD3_slides/AAA187.CD3.location-b/AAA187.CD3.location-b.run1	255	0.7	0.06	0.7	0.06	-8.951011011	-11.5217323349	2.20331672048	0.433364492187
6977.0	3097929.0	3380.0	46617.0	3097929.0	4000000.0	90.0	13.0	0.96	1.18	1.17	0.0500000000002	6.93	0.41	0.75	0.0999999999999	8.99	0.34	2.31	1.51	0.44	AAA187.CD3.location-b.X17.Y7.tile.tissue.png	54	1	2000	54	b3c3b64e4f6e237a16bb7cde54be5a69	0	0	0	0	0	0	0	0	0	0	0	0	0	/home/dhl_ec/bnelissen/Slides/CD3_manuscript/CD3_slides/AAA187.CD3.location-b/AAA187.CD3.location-b.run1	255	0.7	0.06	0.7	0.06	-9.53610938206	-11.5235946438	3.39240872015	0.29113134375
1059.0	1710369.0	555.0	41961.0	1710369.0	4000000.0	15.0	19.0	0.9	1.11	1.19	0.05	7.38	0.4	0.74	0.15	7.86	0.28	2.31	1.54	0.41	AAA187.CD3.location-b.X17.Y8.tile.tissue.png	55	1	2000	55	087c29638c735017444c791eecc42a40	0	0	0	0	0	0	0	0	0	0	0	0	0	/home/dhl_ec/bnelissen/Slides/CD3_manuscript/CD3_slides/AAA187.CD3.location-b/AAA187.CD3.location-b.run1	255	0.7	0.06	0.7	0.06	-9.53831925408	-12.2718209021	4.34561474362	0.7087331875
0.0	6522.0	0.0	578.0	6522.0	4000000.0	0.0	2.0	0.87	0.93	1.1	0.0500000000002	6.73	0.37	0.84	0.22	6.32	0.14	2.06	1.52	0.35	AAA187.CD3.location-b.X17.Y9.tile.tissue.png	56	1	2000	56	61606b8a8e14416a3e583ef84d89953c	0	0	0	0	0	0	0	0	0	0	0	0	0	/home/dhl_ec/bnelissen/Slides/CD3_manuscript/CD3_slides/AAA187.CD3.location-b/AAA187.CD3.location-b.run1	255	0.7	0.06	0.7	0.06	-9.24686763096	-12.3604804599	6.31154397459	2.4752454967
316.0	1155355.0	164.0	12086.0	1155355.0	4000000.0	4.0	5.0	0.87	1.05	1.15	0.0599999999999	7.5	0.38	0.78	0.18	7.46	0.25	2.16	1.53	0.39	AAA187.CD3.location-b.X18.Y5.tile.tissue.png	57	1	2000	57	74d31b701adb021f6183e63adb2fab90	0	0	0	0	0	0	0	0	0	0	0	0	0	/home/dhl_ec/bnelissen/Slides/CD3_manuscript/CD3_slides/AAA187.CD3.location-b/AAA187.CD3.location-b.run1	255	0.7	0.06	0.7	0.06	-8.77101912907	-11.9992072673	2.97941279201	1.36280470703
17306.0	3172796.0	6762.0	29571.0	3172796.0	4000000.0	148.0	3.0	0.93	1.84	1.13	0.0500000000002	7.2	0.4	0.74	0.0999999999999	9.09	0.34	2.24	1.54	0.44	AAA187.CD3.location-b.X18.Y6.tile.tissue.png	58	1	2000	58	032c27819c4a41da9a7f5c4b674c4185	0	0	0	0	0	0	0	0	0	0	0	0	0	/home/dhl_ec/bnelissen/Slides/CD3_manuscript/CD3_slides/AAA187.CD3.location-b/AAA187.CD3.location-b.run1	255	0.7	0.06	0.7	0.06	-9.12512760809	-12.001701104	1.83400911614	0.45283996875
15421.0	3416451.0	6530.0	38766.0	3416451.0	4000000.0	149.0	13.0	0.91	1.13	1.16	0.05	7.4	0.39	0.75	0.0900000000001	9.3	0.35	2.27	1.66	0.48	AAA187.CD3.location-b.X18.Y7.tile.tissue.png	59	1	2000	59	c842e0cf7eacc214046697552393b85f	0	0	0	0	0	0	0	0	0	0	0	0	0	/home/dhl_ec/bnelissen/Slides/CD3_manuscript/CD3_slides/AAA187.CD3.location-b/AAA187.CD3.location-b.run1	255	0.7	0.06	0.7	0.06	-9.71464185789	-11.4047706958	3.24954674768	0.306162109375
388.0	399108.0	164.0	24029.0	399108.0	4000000.0	4.0	21.0	0.82	1.12	1.13	0.0599999999999	6.89	0.38	0.75	0.2	7.08	0.23	2.22	1.54	0.51	AAA187.CD3.location-b.X18.Y8.tile.tissue.png	60	1	2000	60	cb6b17513c8a01a5005cf8dc615af46f	0	0	0	0	0	0	0	0	0	0	0	0	0	/home/dhl_ec/bnelissen/Slides/CD3_manuscript/CD3_slides/AAA187.CD3.location-b/AAA187.CD3.location-b.run1	255	0.7	0.06	0.7	0.06	-9.54120149752	-11.9130282149	4.19717372376	1.25188615039
0.0	2581.0	0.0	232.0	2581.0	4000000.0	0.0	1.0	0.71	1.04	1.13	0.0599999999999	6.91	0.38	0.89	0.22	5.81	0.14	2.05	1.52	0.52	AAA187.CD3.location-b.X18.Y9.tile.tissue.png	61	1	2000	61	6475fe07c1a2d0b98202199ed6c842ab	0	0	0	0	0	0	0	0	0	0	0	0	0	/home/dhl_ec/bnelissen/Slides/CD3_manuscript/CD3_slides/AAA187.CD3.location-b/AAA187.CD3.location-b.run1	255	0.7	0.06	0.7	0.06	0.0	-12.124905909	5.13754774978	1.11637505266
0.0	1037957.0	0.0	10288.0	1037957.0	4000000.0	0.0	2.0	1.3	1.59	1.13	0.0699999999999	7.03	0.4	0.78	0.18	7.03	0.17	2.14	1.55	0.52	AAA187.CD3.location-b.X19.Y5.tile.tissue.png	62	1	2000	62	c35c07ccb6104fbde84883a7c0d3862d	0	0	0	0	0	0	0	0	0	0	0	0	0	/home/dhl_ec/bnelissen/Slides/CD3_manuscript/CD3_slides/AAA187.CD3.location-b/AAA187.CD3.location-b.run1	255	0.7	0.06	0.7	0.06	-8.20157488333	-11.9369376124	2.91947044305	1.77026673438
13570.0	3754765.0	5966.0	19946.0	3754765.0	4000000.0	144.0	3.0	1.29	1.26	1.16	0.05	6.81	0.39	0.74	0.0699999999999	9.6	0.37	2.23	1.55	0.75	AAA187.CD3.location-b.X19.Y6.tile.tissue.png	63	1	2000	63	484d2f5fef24ad2224f8c4b093726376	0	0	0	0	0	0	0	0	0	0	0	0	0	/home/dhl_ec/bnelissen/Slides/CD3_manuscript/CD3_slides/AAA187.CD3.location-b/AAA187.CD3.location-b.run1	255	0.7	0.06	0.7	0.06	-9.30802083018	-12.2273774359	1.91984338913	0.213234285156
2816.0	3678836.0	1149.0	23283.0	3678836.0	4000000.0	30.0	11.0	1.1	1.73	1.21	0.0500000000002	6.89	0.39	0.75	0.0699999999999	9.37	0.37	2.29	1.52	0.43	AAA187.CD3.location-b.X19.Y7.tile.tissue.png	64	1	2000	64	cf7f71590e0b173cd5031ccb64e3aae3	0	0	0	0	0	0	0	0	0	0	0	0	0	/home/dhl_ec/bnelissen/Slides/CD3_manuscript/CD3_slides/AAA187.CD3.location-b/AAA187.CD3.location-b.run1	255	0.7	0.06	0.7	0.06	-9.82012976749	-10.8514549233	3.10668584841	0.191223351563
2856.0	1093604.0	1346.0	44098.0	1093604.0	4000000.0	37.0	12.0	0.89	1.09	1.12	0.0599999999999	7.19	0.4	0.76	0.17	7.49	0.26	2.27	1.53	0.4	AAA187.CD3.location-b.X19.Y8.tile.tissue.png	65	1	2000	65	4030392fe384a0df8d233d2b49c81f2b	0	0	0	0	0	0	0	0	0	0	0	0	0	/home/dhl_ec/bnelissen/Slides/CD3_manuscript/CD3_slides/AAA187.CD3.location-b/AAA187.CD3.location-b.run1	255	0.7	0.06	0.7	0.06	-9.98275207848	-12.0221249775	4.52253291631	1.36549097656
1622.0	1813557.0	712.0	50145.0	1813557.0	4000000.0	17.0	34.0	1.4	1.84	1.17	0.05	7.5	0.41	0.76	0.15	8.03	0.28	2.32	1.52	0.56	AAA187.CD3.location-b.X2.Y10.tile.tissue.png	66	1	2000	66	2b9d8095b5b7cd2c16d5e453cd167d18	0	0	0	0	0	0	0	0	0	0	0	0	0	/home/dhl_ec/bnelissen/Slides/CD3_manuscript/CD3_slides/AAA187.CD3.location-b/AAA187.CD3.location-b.run1	255	0.7	0.06	0.7	0.06	-9.88195614191	-12.23076407	4.87240366041	1.02002103125
0.0	73663.0	0.0	2772.0	73663.0	4000000.0	0.0	2.0	2.07	0.97	1.12	0.0599999999999	6.79	0.38	0.92	0.21	5.85	0.14	2.09	1.53	0.36	AAA187.CD3.location-b.X2.Y11.tile.tissue.png	67	1	2000	67	9ed1adde5bdaf9652a1ad3da471b9ca8	0	0	0	0	0	0	0	0	0	0	0	0	0	/home/dhl_ec/bnelissen/Slides/CD3_manuscript/CD3_slides/AAA187.CD3.location-b/AAA187.CD3.location-b.run1	255	0.7	0.06	0.7	0.06	0.0	-11.821054536	3.49907666502	2.17378848853
0.0	206500.0	0.0	4401.0	206500.0	4000000.0	0.0	2.0	1.37	1.03	1.17	0.0599999999999	8.03	0.46	0.82	0.22	6.0	0.14	2.15	1.54	0.37	AAA187.CD3.location-b.X2.Y6.tile.tissue.png	68	1	2000	68	bcea9accbf33f6744e6edfdc596b4327	0	0	0	0	0	0	0	0	0	0	0	0	0	/home/dhl_ec/bnelissen/Slides/CD3_manuscript/CD3_slides/AAA187.CD3.location-b/AAA187.CD3.location-b.run1	255	0.7	0.06	0.7	0.06	0.0	-12.3708282917	3.32988680387	2.16210206836
72295.0	3164272.0	24195.0	17625.0	3164272.0	4000000.0	457.0	4.0	0.96	1.13	1.18	0.04	7.2	0.37	0.74	0.0999999999999	11.1	0.34	2.16	1.47	0.41	AAA187.CD3.location-b.X2.Y7.tile.tissue.png	69	1	2000	69	489cec1406bddd2afd57b61c0c747970	0	0	0	0	0	0	0	0	0	0	0	0	0	/home/dhl_ec/bnelissen/Slides/CD3_manuscript/CD3_slides/AAA187.CD3.location-b/AAA187.CD3.location-b.run1	255	0.7	0.0839297958063	0.7	0.0839297958063	-9.0269640591	-12.7450933832	1.42592035807	0.85919078125
50307.0	3589787.0	17937.0	26816.0	3589787.0	4000000.0	347.0	4.0	0.94	1.22	1.16	0.0499999999997	7.33	0.39	0.77	0.0800000000004	10.16	0.36	2.18	1.48	0.42	AAA187.CD3.location-b.X2.Y8.tile.tissue.png	70	1	2000	70	caf559cb0164f72b45549d4fd4806e8b	0	0	0	0	0	0	0	0	0	0	0	0	0	/home/dhl_ec/bnelissen/Slides/CD3_manuscript/CD3_slides/AAA187.CD3.location-b/AAA187.CD3.location-b.run1	255	0.7	0.06	0.7	0.06	-9.85969572629	-12.3988766778	3.38980576099	0.730767148438
10616.0	3108586.0	4390.0	29195.0	3108586.0	4000000.0	95.0	12.0	0.9	1.1	1.08	0.0699999999997	7.37	0.4	0.76	0.0999999999999	9.01	0.32	2.22	1.49	0.41	AAA187.CD3.location-b.X2.Y9.tile.tissue.png	71	1	2000	71	e6e958fa8797223be4e2bcc392446188	0	0	0	0	0	0	0	0	0	0	0	0	0	/home/dhl_ec/bnelissen/Slides/CD3_manuscript/CD3_slides/AAA187.CD3.location-b/AAA187.CD3.location-b.run1	255	0.7	0.06	0.7	0.06	-9.95759839396	-12.1496237053	5.08683125914	0.623654796875
0.0	1564073.0	0.0	12128.0	1564073.0	4000000.0	0.0	4.0	0.87	1.23	1.15	0.0599999999999	7.22	0.39	0.77	0.16	7.47	0.19	2.12	1.5	0.38	AAA187.CD3.location-b.X20.Y5.tile.tissue.png	72	1	2000	72	82e7c7cdb516dadbc7b23f20b3bae6ca	0	0	0	0	0	0	0	0	0	0	0	0	0	/home/dhl_ec/bnelissen/Slides/CD3_manuscript/CD3_slides/AAA187.CD3.location-b/AAA187.CD3.location-b.run1	255	0.7	0.06	0.7	0.06	-8.96888103303	-12.0127922432	3.72694699224	1.05201814844
3912.0	3868647.0	1904.0	16227.0	3868647.0	4000000.0	40.0	3.0	0.94	1.16	1.11	0.04	6.35	0.36	0.7	0.0599999999999	9.18	0.34	2.11	1.48	0.41	AAA187.CD3.location-b.X20.Y6.tile.tissue.png	73	1	2000	73	296cb1ea1236cef0cac9e04b5194a187	0	0	0	0	0	0	0	0	0	0	0	0	0	/home/dhl_ec/bnelissen/Slides/CD3_manuscript/CD3_slides/AAA187.CD3.location-b/AAA187.CD3.location-b.run1	255	0.7	0.06	0.7	0.06	-8.91634613695	-11.9008942006	2.25418826433	0.284991945312
10274.0	3653076.0	4598.0	25712.0	3653076.0	4000000.0	107.0	7.0	0.9	1.08	1.1	0.0800000000004	6.74	0.37	0.69	0.0799999999999	8.92	0.35	2.19	1.47	0.4	AAA187.CD3.location-b.X20.Y7.tile.tissue.png	74	1	2000	74	97b9c9c735c437f9cd08fb8618f68afa	0	0	0	0	0	0	0	0	0	0	0	0	0	/home/dhl_ec/bnelissen/Slides/CD3_manuscript/CD3_slides/AAA187.CD3.location-b/AAA187.CD3.location-b.run1	255	0.7	0.06	0.7	0.06	-9.8378282619	-12.2731826117	3.54008413735	0.361284710937
1451.0	1451246.0	767.0	66500.0	1451246.0	4000000.0	20.0	57.0	0.86	1.04	1.1	0.0500000000002	6.93	0.39	0.7	0.15	7.28	0.26	2.21	1.65	0.53	AAA187.CD3.location-b.X20.Y8.tile.tissue.png	75	1	2000	75	fe4a52cc585bc895830742a3f61e5f76	0	0	0	0	0	0	0	0	0	0	0	0	0	/home/dhl_ec/bnelissen/Slides/CD3_manuscript/CD3_slides/AAA187.CD3.location-b/AAA187.CD3.location-b.run1	255	0.7	0.06	0.7	0.06	-9.60911387444	-12.3020666115	3.87307390263	0.977862367187
191.0	61733.0	98.0	2561.0	61733.0	4000000.0	2.0	2.0	0.75	0.93	1.16	0.0800000000004	6.5	0.35	0.79	0.2	6.41	0.2	1.98	1.46	0.55	AAA187.CD3.location-b.X20.Y9.tile.tissue.png	76	1	2000	76	b7feb5c1ceb9d1990e7fb69a4fcd01c7	0	0	0	0	0	0	0	0	0	0	0	0	0	/home/dhl_ec/bnelissen/Slides/CD3_manuscript/CD3_slides/AAA187.CD3.location-b/AAA187.CD3.location-b.run1	255	0.7	0.06	0.7	0.06	-9.47589391746	-12.3240939501	4.03241527404	1.69507781104
371.0	121423.0	198.0	4670.0	121423.0	4000000.0	6.0	4.0	0.8	1.06	1.14	0.0599999999999	6.81	0.35	0.8	0.21	6.47	0.2	1.97	1.44	0.58	AAA187.CD3.location-b.X21.Y10.tile.tissue.png	77	1	2000	77	2530fad98cc7a9135bfe39846404dee6	0	0	0	0	0	0	0	0	0	0	0	0	0	/home/dhl_ec/bnelissen/Slides/CD3_manuscript/CD3_slides/AAA187.CD3.location-b/AAA187.CD3.location-b.run1	255	0.7	0.06	0.7	0.06	-9.35199260204	-12.1540568628	3.61644667244	2.29384637109
526.0	834095.0	207.0	10509.0	834095.0	4000000.0	4.0	3.0	0.78	1.12	1.04	0.0599999999999	6.59	0.36	0.76	0.17	7.03	0.23	2.05	1.43	0.95	AAA187.CD3.location-b.X21.Y5.tile.tissue.png	78	1	2000	78	a55044a57dfbe78d44408b0ab8238e42	0	0	0	0	0	0	0	0	0	0	0	0	0	/home/dhl_ec/bnelissen/Slides/CD3_manuscript/CD3_slides/AAA187.CD3.location-b/AAA187.CD3.location-b.run1	255	0.7	0.06	0.7	0.06	-9.46945360514	-12.1161823334	3.79604061263	1.16644924609
7682.0	2880554.0	3355.0	14037.0	2880554.0	4000000.0	79.0	2.0	1.15	1.35	1.17	0.0500000000002	6.63	0.37	0.7	0.0999999999999	8.47	0.31	2.12	1.44	0.53	AAA187.CD3.location-b.X21.Y6.tile.tissue.png	79	1	2000	79	d6088822637acb73c4f47df2b24cf167	0	0	0	0	0	0	0	0	0	0	0	0	0	/home/dhl_ec/bnelissen/Slides/CD3_manuscript/CD3_slides/AAA187.CD3.location-b/AAA187.CD3.location-b.run1	255	0.7	0.06	0.7	0.06	-8.74129473966	-11.3300957325	2.2407034762	0.334658265625
10475.0	3148428.0	4864.0	16193.0	3148428.0	4000000.0	104.0	2.0	1.02	1.21	1.16	0.0500000000002	6.92	0.37	0.72	0.0999999999999	8.83	0.33	2.14	1.45	0.4	AAA187.CD3.location-b.X21.Y7.tile.tissue.png	80	1	2000	80	62b78ab84d7aedbcf2f3ecf5a5b2a4a9	0	0	0	0	0	0	0	0	0	0	0	0	0	/home/dhl_ec/bnelissen/Slides/CD3_manuscript/CD3_slides/AAA187.CD3.location-b/AAA187.CD3.location-b.run1	255	0.7	0.06	0.7	0.06	-9.10178905833	-12.8605631849	2.91936973928	0.509746445313
8985.0	3903306.0	3983.0	13243.0	3903306.0	4000000.0	90.0	2.0	0.96	1.09	1.23	0.0500000000002	9.54	0.37	0.69	0.0599999999999	9.35	0.36	2.12	1.45	0.62	AAA187.CD3.location-b.X21.Y8.tile.tissue.png	81	1	2000	81	c25cb12fcceff16deb6b188791fa4b0c	0	0	0	0	0	0	0	0	0	0	0	0	0	/home/dhl_ec/bnelissen/Slides/CD3_manuscript/CD3_slides/AAA187.CD3.location-b/AAA187.CD3.location-b.run1	255	0.7	0.06	0.7	0.06	-9.73951440641	-11.9234346088	3.88114697928	0.335145765625
7135.0	2234047.0	3327.0	32507.0	2234047.0	4000000.0	80.0	4.0	0.86	1.09	1.11	0.0500000000002	7.11	0.38	0.73	0.14	7.98	0.29	2.22	1.43	0.58	AAA187.CD3.location-b.X21.Y9.tile.tissue.png	82	1	2000	82	078b32d51898ed8ec4118a66c5bbc09c	0	0	0	0	0	0	0	0	0	0	0	0	0	/home/dhl_ec/bnelissen/Slides/CD3_manuscript/CD3_slides/AAA187.CD3.location-b/AAA187.CD3.location-b.run1	255	0.7	0.06	0.7	0.06	-9.83982434575	-12.0291908102	4.48201146001	0.75623409375
1036.0	1811297.0	516.0	27006.0	1811297.0	4000000.0	14.0	5.0	0.94	1.17	1.13	0.0599999999999	6.75	0.38	0.72	0.14	7.71	0.27	2.17	1.44	0.52	AAA187.CD3.location-b.X22.Y10.tile.tissue.png	83	1	2000	83	a4d6cc088bbe02a50a509d3ba0ffcfcd	0	0	0	0	0	0	0	0	0	0	0	0	0	/home/dhl_ec/bnelissen/Slides/CD3_manuscript/CD3_slides/AAA187.CD3.location-b/AAA187.CD3.location-b.run1	255	0.7	0.06	0.7	0.06	-9.89590614317	-11.9439421099	4.52967236525	1.13174428906
0.0	0.0	0.0	0.0	0.0	4000000.0	0.0	0.0	0.92	1.21	1.07	0.0499999999997	5.6	0.29	0.85	0.21	4.35	0.12	1.89	1.44	0.53	AAA187.CD3.location-b.X22.Y11.tile.tissue.png	84	1	2000	84	ab7bc1493f378c570aea2030cbc4556b	0	0	0	0	0	0	0	0	0	0	0	0	0	/home/dhl_ec/bnelissen/Slides/CD3_manuscript/CD3_slides/AAA187.CD3.location-b/AAA187.CD3.location-b.run1	255	1.0	0.06	1.0	0.06	0.0	0.0	0.0	5.2423745
14568.0	842533.0	5116.0	17277.0	842533.0	4000000.0	104.0	9.0	0.82	1.03	1.14	0.0600000000004	6.89	0.37	0.73	0.18	7.09	0.24	2.11	1.44	0.52	AAA187.CD3.location-b.X22.Y5.tile.tissue.png	85	1	2000	85	73586d2123c56669057387e28c087df9	0	0	0	0	0	0	0	0	0	0	0	0	0	/home/dhl_ec/bnelissen/Slides/CD3_manuscript/CD3_slides/AAA187.CD3.location-b/AAA187.CD3.location-b.run1	255	0.7	0.06	0.7	0.06	-8.60994960828	-12.1349253931	3.27724402069	1.05508535938
44063.0	1986270.0	16166.0	18936.0	1986270.0	4000000.0	297.0	8.0	0.82	1.01	1.11	0.0500000000002	6.89	0.37	0.7	0.15	9.07	0.29	2.1	1.44	0.53	AAA187.CD3.location-b.X22.Y6.tile.tissue.png	86	1	2000	86	9c49567a301c3f2b380e8d6b946cf2ae	0	0	0	0	0	0	0	0	0	0	0	0	0	/home/dhl_ec/bnelissen/Slides/CD3_manuscript/CD3_slides/AAA187.CD3.location-b/AAA187.CD3.location-b.run1	255	0.7	0.06	0.7	0.06	-9.09540814915	-12.2065439798	1.8130479504	0.64814
47878.0	2853402.0	18063.0	15006.0	2853402.0	4000000.0	354.0	1.0	0.94	1.07	1.03	0.0500000000002	7.02	0.37	0.71	0.0999999999999	8.79	0.31	2.1	1.43	0.55	AAA187.CD3.location-b.X22.Y7.tile.tissue.png	87	1	2000	87	45705d62f4d569a04c2cabcad3ac7c74	0	0	0	0	0	0	0	0	0	0	0	0	0	/home/dhl_ec/bnelissen/Slides/CD3_manuscript/CD3_slides/AAA187.CD3.location-b/AAA187.CD3.location-b.run1	255	0.7	0.06	0.7	0.06	-9.29177783345	-11.8400065935	2.20100218656	0.374752351562
957.0	3994330.0	463.0	8291.0	3994330.0	4000000.0	11.0	1.0	0.95	1.41	1.08	0.0499999999997	6.03	0.35	0.69	0.0600000000004	9.15	0.34	2.1	1.49	0.56	AAA187.CD3.location-b.X22.Y8.tile.tissue.png	88	1	2000	88	b288f9f6e9d7726081d527ac8c2fdaa8	0	0	0	0	0	0	0	0	0	0	0	0	0	/home/dhl_ec/bnelissen/Slides/CD3_manuscript/CD3_slides/AAA187.CD3.location-b/AAA187.CD3.location-b.run1	255	0.7	0.06	0.7	0.06	-9.16498530794	-11.3150058435	2.32251433299	0.100185638184
8445.0	2460485.0	3728.0	52738.0	2460485.0	4000000.0	97.0	30.0	1.12	1.25	1.2	0.0499999999997	6.96	0.38	0.73	0.11	8.33	0.3	2.26	1.42	0.61	AAA187.CD3.location-b.X22.Y9.tile.tissue.png	89	1	2000	89	a8a892e7df4933d65ee77c8ee6d8c385	0	0	0	0	0	0	0	0	0	0	0	0	0	/home/dhl_ec/bnelissen/Slides/CD3_manuscript/CD3_slides/AAA187.CD3.location-b/AAA187.CD3.location-b.run1	255	0.7	0.06	0.7	0.06	-9.80513970244	-11.6300934803	3.59222857724	0.479597945313
5473.0	1222502.0	2466.0	37305.0	1222502.0	4000000.0	58.0	18.0	0.97	1.27	1.12	0.0599999999999	6.62	0.37	0.7	0.16	7.13	0.24	2.16	1.43	0.58	AAA187.CD3.location-b.X23.Y10.tile.tissue.png	90	1	2000	90	027270b4c492e2df985ae7862e461885	0	0	0	0	0	0	0	0	0	0	0	0	0	/home/dhl_ec/bnelissen/Slides/CD3_manuscript/CD3_slides/AAA187.CD3.location-b/AAA187.CD3.location-b.run1	255	0.7	0.06	0.7	0.06	-9.80597138756	-12.1959153787	4.33839836817	0.896638484375
0.0	0.0	0.0	0.0	0.0	4000000.0	0.0	0.0	1.24	1.35	1.13	0.0599999999999	5.52	0.29	0.82	0.21	4.38	0.12	1.92	1.46	0.45	AAA187.CD3.location-b.X23.Y11.tile.tissue.png	91	1	2000	91	c14c9a024b81e7a4fc26f5cc8944dcd6	0	0	0	0	0	0	0	0	0	0	0	0	0	/home/dhl_ec/bnelissen/Slides/CD3_manuscript/CD3_slides/AAA187.CD3.location-b/AAA187.CD3.location-b.run1	255	1.0	0.06	1.0	0.06	0.0	0.0	0.0	6.244838
37521.0	804444.0	13078.0	7162.0	804444.0	4000000.0	253.0	1.0	1.48	1.08	1.1	0.0599999999999	7.09	0.42	0.75	0.19	7.29	0.24	2.0	1.46	0.52	AAA187.CD3.location-b.X23.Y5.tile.tissue.png	92	1	2000	92	f9c6095c5f0d00a650dd85c2329ed9e7	0	0	0	0	0	0	0	0	0	0	0	0	0	/home/dhl_ec/bnelissen/Slides/CD3_manuscript/CD3_slides/AAA187.CD3.location-b/AAA187.CD3.location-b.run1	255	0.7	0.06	0.7	0.06	-7.97497209655	-11.6621885096	1.69492593589	1.01437158594
44215.0	2381117.0	14819.0	10522.0	2381117.0	4000000.0	281.0	3.0	1.06	1.15	1.11	0.0500000000002	6.97	0.36	0.7	0.12	8.66	0.31	2.07	1.44	0.41	AAA187.CD3.location-b.X23.Y6.tile.tissue.png	93	1	2000	93	9bd1e730314163fbeb9f12363f4aa735	0	0	0	0	0	0	0	0	0	0	0	0	0	/home/dhl_ec/bnelissen/Slides/CD3_manuscript/CD3_slides/AAA187.CD3.location-b/AAA187.CD3.location-b.run1	255	0.7	0.06	0.7	0.06	-8.95932124611	-11.8509764652	1.28668994174	0.558879875
4599.0	2734479.0	1797.0	15620.0	2734479.0	4000000.0	40.0	5.0	0.94	1.08	1.07	0.0500000000002	6.89	0.36	0.7	0.0999999999999	8.46	0.32	2.16	1.44	0.52	AAA187.CD3.location-b.X23.Y7.tile.tissue.png	94	1	2000	94	f9f3c70c253c4a5bd9c7155b87bfae49	0	0	0	0	0	0	0	0	0	0	0	0	0	/home/dhl_ec/bnelissen/Slides/CD3_manuscript/CD3_slides/AAA187.CD3.location-b/AAA187.CD3.location-b.run1	255	0.7	0.06	0.7	0.06	-9.1764299362	-11.7174498691	2.29828447574	0.332443328125
4272.0	3977152.0	1666.0	10020.0	3977152.0	4000000.0	35.0	1.0	0.94	1.62	1.08	0.0499999999997	7.4	0.35	0.7	0.0599999999999	9.38	0.34	2.09	1.43	0.559999999999	AAA187.CD3.location-b.X23.Y8.tile.tissue.png	95	1	2000	95	544d1fa9bbf461c35bd2c1d03d15a59f	0	0	0	0	0	0	0	0	0	0	0	0	0	/home/dhl_ec/bnelissen/Slides/CD3_manuscript/CD3_slides/AAA187.CD3.location-b/AAA187.CD3.location-b.run1	255	0.7	0.06	0.7	0.06	-9.22967000079	-11.6165632563	1.88059359971	0.103558631348
5224.0	3754428.0	2409.0	20256.0	3754428.0	4000000.0	63.0	5.0	0.92	1.54	1.08	0.0500000000002	6.36	0.37	0.7	0.0599999999999	9.16	0.34	2.13	1.44	0.61	AAA187.CD3.location-b.X23.Y9.tile.tissue.png	96	1	2000	96	b87f0d8767abc4283c3713c113eb1ea4	0	0	0	0	0	0	0	0	0	0	0	0	0	/home/dhl_ec/bnelissen/Slides/CD3_manuscript/CD3_slides/AAA187.CD3.location-b/AAA187.CD3.location-b.run1	255	0.7	0.06	0.7	0.06	-9.61866024142	-11.3311953617	2.76282537943	0.185702484375
58.0	59313.0	34.0	3011.0	59313.0	4000000.0	1.0	4.0	1.58	1.07	1.05	0.0599999999999	6.54	0.49	0.79	0.21	6.47	0.2	1.99	1.44	0.54	AAA187.CD3.location-b.X24.Y10.tile.tissue.png	97	1	2000	97	2a8ff70ad619c87c4faa74c60b789d23	0	0	0	0	0	0	0	0	0	0	0	0	0	/home/dhl_ec/bnelissen/Slides/CD3_manuscript/CD3_slides/AAA187.CD3.location-b/AAA187.CD3.location-b.run1	255	0.7	0.06	0.7	0.06	-9.35100614859	-12.0644967886	3.55598006693	2.80223575342
3990.0	102790.0	1162.0	1794.0	102790.0	4000000.0	21.0	1.0	0.85	1.13	1.13	0.0599999999999	6.88	0.39	0.79	0.21	6.46	0.2	1.99	1.45	0.5	AAA187.CD3.location-b.X24.Y5.tile.tissue.png	98	1	2000	98	2ce7e9fe5eb640ed004559af0e1ea21a	0	0	0	0	0	0	0	0	0	0	0	0	0	/home/dhl_ec/bnelissen/Slides/CD3_manuscript/CD3_slides/AAA187.CD3.location-b/AAA187.CD3.location-b.run1	255	0.7	0.06	0.7	0.06	-7.96791514617	-11.8338416928	2.25181688497	1.31658159375
18674.0	3485945.0	7133.0	10619.0	3485945.0	4000000.0	144.0	1.0	1.14	1.32	1.09	0.0500000000002	8.49	0.35	0.71	0.0799999999999	8.88	0.33	2.07	1.43	0.58	AAA187.CD3.location-b.X24.Y6.tile.tissue.png	99	1	2000	99	56ea61f7048f78e154bfe5b0ae22855c	0	0	0	0	0	0	0	0	0	0	0	0	0	/home/dhl_ec/bnelissen/Slides/CD3_manuscript/CD3_slides/AAA187.CD3.location-b/AAA187.CD3.location-b.run1	255	0.7	0.06	0.7	0.06	-9.06578546165	-12.2162669576	1.58828822559	0.45163278125
13180.0	824554.0	4556.0	11074.0	824554.0	4000000.0	93.0	5.0	1.47	1.58	1.06	0.0500000000002	6.75	0.37	0.71	0.18	6.96	0.23	2.07	1.45	0.54	AAA187.CD3.location-b.X24.Y7.tile.tissue.png	100	1	2000	100	b692d810d8a216f84dcdf304965acbb7	0	0	0	0	0	0	0	0	0	0	0	0	0	/home/dhl_ec/bnelissen/Slides/CD3_manuscript/CD3_slides/AAA187.CD3.location-b/AAA187.CD3.location-b.run1	255	0.7	0.06	0.7	0.06	-9.12399611905	-11.9556571249	3.21216562238	0.367446609375
10589.0	3645928.0	3595.0	18568.0	3645928.0	4000000.0	67.0	3.0	0.99	1.2	1.16	0.0500000000002	7.52	0.37	0.7	0.0699999999997	9.17	0.34	2.12	1.44	0.52	AAA187.CD3.location-b.X24.Y8.tile.tissue.png	101	1	2000	101	46ec1cef83ca393b4175276aabe5d669	0	0	0	0	0	0	0	0	0	0	0	0	0	/home/dhl_ec/bnelissen/Slides/CD3_manuscript/CD3_slides/AAA187.CD3.location-b/AAA187.CD3.location-b.run1	255	0.7	0.06	0.7	0.06	-9.46530668364	-12.0047182429	2.94142517112	0.273567804688
1814.0	3382711.0	779.0	11105.0	3382711.0	4000000.0	15.0	2.0	1.06	1.09	1.13	0.0499999999997	11.59	0.36	0.69	0.0799999999999	8.84	0.33	2.11	1.44	0.59	AAA187.CD3.location-b.X24.Y9.tile.tissue.png	102	1	2000	102	2396bec1fc731d9c509567b11d60ac04	0	0	0	0	0	0	0	0	0	0	0	0	0	/home/dhl_ec/bnelissen/Slides/CD3_manuscript/CD3_slides/AAA187.CD3.location-b/AAA187.CD3.location-b.run1	255	0.7	0.06	0.7	0.06	-9.4600562249	-11.5213292414	2.36393614683	0.28950775
0.0	0.0	0.0	0.0	0.0	4000000.0	0.0	0.0	0.85	0.91	1.14	0.0599999999999	5.34	0.46	0.87	0.21	4.5	0.13	1.93	1.46	0.47	AAA187.CD3.location-b.X25.Y10.tile.tissue.png	103	1	2000	103	72c1bbd6e8b33afd23db706b3e28e5cc	0	0	0	0	0	0	0	0	0	0	0	0	0	/home/dhl_ec/bnelissen/Slides/CD3_manuscript/CD3_slides/AAA187.CD3.location-b/AAA187.CD3.location-b.run1	255	1.0	0.06	1.0	0.06	0.0	0.0	0.0	6.4170015
33806.0	1106130.0	11789.0	12547.0	1106130.0	4000000.0	226.0	4.0	0.86	1.88	1.1	0.0599999999999	6.74	0.37	0.74	0.17	7.43	0.25	2.04	1.43	0.55	AAA187.CD3.location-b.X25.Y6.tile.tissue.png	104	1	2000	104	89e3e6aeb9c46f57d7e2dc8b62bf3e88	0	0	0	0	0	0	0	0	0	0	0	0	0	/home/dhl_ec/bnelissen/Slides/CD3_manuscript/CD3_slides/AAA187.CD3.location-b/AAA187.CD3.location-b.run1	255	0.7	0.06	0.7	0.06	-8.83550863393	-12.1485204023	2.4931169532	1.07141585938
32749.0	678117.0	10806.0	10844.0	678117.0	4000000.0	197.0	11.0	0.96	1.23	1.06	0.04	6.48	0.36	0.71	0.17	7.33	0.23	2.0	1.43	0.49	AAA187.CD3.location-b.X25.Y7.tile.tissue.png	105	1	2000	105	ab81d3479fda2c5968a23be178e62239	0	0	0	0	0	0	0	0	0	0	0	0	0	/home/dhl_ec/bnelissen/Slides/CD3_manuscript/CD3_slides/AAA187.CD3.location-b/AAA187.CD3.location-b.run1	255	0.7	0.06	0.7	0.06	-8.74390278769	-11.9428654258	2.29236416211	0.532838742188
48366.0	2205801.0	16574.0	22219.0	2205801.0	4000000.0	305.0	13.0	0.97	1.16	1.08	0.0500000000002	6.82	0.38	0.73	0.12	8.55	0.29	2.11	1.43	0.56	AAA187.CD3.location-b.X25.Y8.tile.tissue.png	106	1	2000	106	4d40dde4eb6ade037f65a1f6012b3b69	0	0	0	0	0	0	0	0	0	0	0	0	0	/home/dhl_ec/bnelissen/Slides/CD3_manuscript/CD3_slides/AAA187.CD3.location-b/AAA187.CD3.location-b.run1	255	0.7	0.06	0.7	0.06	-9.45573666855	-12.5460779732	3.64216363093	0.8204468125
1172.0	887649.0	557.0	8900.0	887649.0	4000000.0	12.0	4.0	0.92	1.23	1.15	0.0599999999999	6.6	0.35	0.7	0.17	7.01	0.23	2.14	1.45	0.5	AAA187.CD3.location-b.X25.Y9.tile.tissue.png	107	1	2000	107	7a523a6fc6f292b61d9d41ac2c264c59	0	0	0	0	0	0	0	0	0	0	0	0	0	/home/dhl_ec/bnelissen/Slides/CD3_manuscript/CD3_slides/AAA187.CD3.location-b/AAA187.CD3.location-b.run1	255	0.7	0.06	0.7	0.06	-9.06287169027	-11.7781416728	2.81449041052	0.958256113281
0.0	6058.0	0.0	623.0	6058.0	4000000.0	0.0	1.0	0.75	0.85	1.09	0.0499999999997	6.12	0.35	0.82	0.2	5.36	0.18	2.1	1.47	0.52	AAA187.CD3.location-b.X26.Y6.tile.tissue.png	108	1	2000	108	8a8817f7e51255ae1c38003192d6f676	0	0	0	0	0	0	0	0	0	0	0	0	0	/home/dhl_ec/bnelissen/Slides/CD3_manuscript/CD3_slides/AAA187.CD3.location-b/AAA187.CD3.location-b.run1	255	0.7	0.06	0.7	0.06	0.0	-11.8285297316	2.89790198653	2.471782043
0.0	17990.0	0.0	1334.0	17990.0	4000000.0	0.0	3.0	0.880000000001	1.28	1.12	0.0600000000004	6.43	0.35	0.8	0.2	5.43	0.13	2.02	1.52	1.17	AAA187.CD3.location-b.X26.Y7.tile.tissue.png	109	1	2000	109	1f621b678ca3f6d05667151fc1db2f6f	0	0	0	0	0	0	0	0	0	0	0	0	0	/home/dhl_ec/bnelissen/Slides/CD3_manuscript/CD3_slides/AAA187.CD3.location-b/AAA187.CD3.location-b.run1	255	0.7	0.06	0.7	0.06	0.0	-12.4440090617	5.81313750695	3.4752671814
0.0	1374.0	0.0	162.0	1374.0	4000000.0	0.0	1.0	0.86	1.17	1.23	0.0500000000002	6.52	0.36	0.809999999999	0.21	5.61	0.13	1.96	1.43	0.52	AAA187.CD3.location-b.X26.Y8.tile.tissue.png	110	1	2000	110	98016b9c6dba95ef9790820c4ca4994e	0	0	0	0	0	0	0	0	0	0	0	0	0	/home/dhl_ec/bnelissen/Slides/CD3_manuscript/CD3_slides/AAA187.CD3.location-b/AAA187.CD3.location-b.run1	255	0.7	0.06	0.7	0.06	0.0	-12.4177612061	5.83950188205	3.26381029228
0.0	0.0	0.0	0.0	0.0	4000000.0	0.0	0.0	0.8	0.87	1.14	0.0599999999999	5.63	0.28	0.84	0.2	4.4	0.12	1.89	1.44	0.64	AAA187.CD3.location-b.X26.Y9.tile.tissue.png	111	1	2000	111	e66f3e88e5c654493e6c35f5106cd78b	0	0	0	0	0	0	0	0	0	0	0	0	0	/home/dhl_ec/bnelissen/Slides/CD3_manuscript/CD3_slides/AAA187.CD3.location-b/AAA187.CD3.location-b.run1	255	1.0	0.06	1.0	0.06	0.0	0.0	0.0	3.034123
0.0	1761840.0	0.0	35690.0	1761840.0	4000000.0	0.0	21.0	0.96	1.23	1.1	0.0500000000002	6.6	0.38	0.74	0.15	7.16	0.2	2.15	1.44	0.59	AAA187.CD3.location-b.X3.Y10.tile.tissue.png	112	1	2000	112	c08a957ed9d2b5e6d547ebf19f1e5e3a	0	0	0	0	0	0	0	0	0	0	0	0	0	/home/dhl_ec/bnelissen/Slides/CD3_manuscript/CD3_slides/AAA187.CD3.location-b/AAA187.CD3.location-b.run1	255	0.7	0.06	0.7	0.06	-8.27595310701	-11.8378074528	2.79766270215	0.700664652344
0.0	729556.0	0.0	28556.0	729556.0	4000000.0	0.0	19.0	0.91	1.13	1.1	0.0599999999999	6.67	0.37	0.77	0.18	6.72	0.16	2.12	1.44	0.53	AAA187.CD3.location-b.X3.Y11.tile.tissue.png	113	1	2000	113	a24cc4bc2e3ecad45f2f0a779348f385	0	0	0	0	0	0	0	0	0	0	0	0	0	/home/dhl_ec/bnelissen/Slides/CD3_manuscript/CD3_slides/AAA187.CD3.location-b/AAA187.CD3.location-b.run1	255	0.7	0.06	0.7	0.06	-8.27041924901	-11.9495321108	3.04287235714	2.61935049805
69056.0	1407977.0	22836.0	12363.0	1407977.0	4000000.0	403.0	5.0	0.99	1.27	1.14	0.0599999999999	7.2	0.37	0.72	0.15	8.15	0.28	2.07	1.44	0.68	AAA187.CD3.location-b.X3.Y6.tile.tissue.png	114	1	2000	114	b756850e1df86a72fc9900acfd9605fc	0	0	0	0	0	0	0	0	0	0	0	0	0	/home/dhl_ec/bnelissen/Slides/CD3_manuscript/CD3_slides/AAA187.CD3.location-b/AAA187.CD3.location-b.run1	255	0.7	0.06	0.7	0.06	-8.73188572896	-12.1890709405	2.02947958954	0.840903671875
70837.0	2581283.0	26142.0	8880.0	2581283.0	4000000.0	521.0	3.0	1.04	1.29	1.2	0.0499999999997	7.11	0.36	0.7	0.11	8.99	0.32	2.1	1.47	0.54	AAA187.CD3.location-b.X3.Y7.tile.tissue.png	115	1	2000	115	0f6d9f400563d0841d10cc2c6b716b24	0	0	0	0	0	0	0	0	0	0	0	0	0	/home/dhl_ec/bnelissen/Slides/CD3_manuscript/CD3_slides/AAA187.CD3.location-b/AAA187.CD3.location-b.run1	255	0.7	0.06	0.7	0.06	-7.87589303937	-11.5686649486	0.388406473013	0.459990023438
46179.0	1416335.0	17438.0	25794.0	1416335.0	4000000.0	340.0	7.0	1.05	1.28	1.13	0.0500000000002	6.49	0.36	0.7	0.15	7.81	0.26	2.14	1.42	0.53	AAA187.CD3.location-b.X3.Y8.tile.tissue.png	116	1	2000	116	67c30e5d1a8e8c8b19ad0c8bb11eff72	0	0	0	0	0	0	0	0	0	0	0	0	0	/home/dhl_ec/bnelissen/Slides/CD3_manuscript/CD3_slides/AAA187.CD3.location-b/AAA187.CD3.location-b.run1	255	0.7	0.06	0.7	0.06	-9.47435737465	-12.2486566862	3.22278476201	0.594816609375
11470.0	1040490.0	4245.0	30392.0	1040490.0	4000000.0	79.0	21.0	1.02	1.27	1.16	0.0500000000002	6.57	0.37	0.7	0.17	7.21	0.25	2.18	1.47	0.61	AAA187.CD3.location-b.X3.Y9.tile.tissue.png	117	1	2000	117	05b5c30f559498c1c638317ac53675e3	0	0	0	0	0	0	0	0	0	0	0	0	0	/home/dhl_ec/bnelissen/Slides/CD3_manuscript/CD3_slides/AAA187.CD3.location-b/AAA187.CD3.location-b.run1	255	0.7	0.06	0.7	0.06	-9.58438490922	-12.262501145	4.2797132473	0.614228359375
977.0	918194.0	349.0	40651.0	918194.0	4000000.0	7.0	31.0	1.06	1.2	1.1	0.04	6.57	0.37	0.73	0.17	6.99	0.24	2.18	1.44	0.56	AAA187.CD3.location-b.X4.Y10.tile.tissue.png	118	1	2000	118	1e24a8fd72543f9e49f83456801272c6	0	0	0	0	0	0	0	0	0	0	0	0	0	/home/dhl_ec/bnelissen/Slides/CD3_manuscript/CD3_slides/AAA187.CD3.location-b/AAA187.CD3.location-b.run1	255	0.7	0.06	0.7	0.06	-9.70217374166	-12.0232218841	4.01361306796	1.16861814453
206.0	256436.0	111.0	11596.0	256436.0	4000000.0	3.0	12.0	0.89	1.02	1.13	0.0599999999999	7.15	0.37	0.81	0.2	6.44	0.21	2.04	1.45	0.51	AAA187.CD3.location-b.X4.Y11.tile.tissue.png	119	1	2000	119	315c15439a444b59db2a7482cd678a42	0	0	0	0	0	0	0	0	0	0	0	0	0	/home/dhl_ec/bnelissen/Slides/CD3_manuscript/CD3_slides/AAA187.CD3.location-b/AAA187.CD3.location-b.run1	255	0.7	0.06	0.7	0.06	-9.55095046934	-12.1989673748	3.63480688096	2.23425703613
0.0	0.0	0.0	0.0	0.0	4000000.0	0.0	0.0	0.82	0.92	1.23	0.0599999999999	5.98	0.28	0.829999999999	0.21	4.49	0.12	1.89	1.43	0.46	AAA187.CD3.location-b.X4.Y5.tile.tissue.png	120	1	2000	120	d691f9ae59afa3fdc077966174605126	0	0	0	0	0	0	0	0	0	0	0	0	0	/home/dhl_ec/bnelissen/Slides/CD3_manuscript/CD3_slides/AAA187.CD3.location-b/AAA187.CD3.location-b.run1	255	1.0	0.06	1.0	0.06	0.0	0.0	0.0	5.1888845
89121.0	2141460.0	32342.0	11475.0	2141460.0	4000000.0	630.0	2.0	0.97	1.45	1.11	0.0499999999997	7.25	0.36	0.71	0.13	8.96	0.29	2.04	1.45	0.56	AAA187.CD3.location-b.X4.Y6.tile.tissue.png	121	1	2000	121	b52ca288c9b8586c134cd902e363bcce	0	0	0	0	0	0	0	0	0	0	0	0	0	/home/dhl_ec/bnelissen/Slides/CD3_manuscript/CD3_slides/AAA187.CD3.location-b/AAA187.CD3.location-b.run1	255	0.7	0.06	0.7	0.06	-8.21218198054	-11.6812293193	0.989273516855	0.598343578125
21181.0	1196951.0	8253.0	14255.0	1196951.0	4000000.0	161.0	3.0	1.04	1.36	1.23	0.0500000000002	7.02	0.37	0.71	0.16	7.36	0.25	2.09	1.5	0.72	AAA187.CD3.location-b.X4.Y7.tile.tissue.png	122	1	2000	122	b3f25da9c2eee285234db857d171a833	0	0	0	0	0	0	0	0	0	0	0	0	0	/home/dhl_ec/bnelissen/Slides/CD3_manuscript/CD3_slides/AAA187.CD3.location-b/AAA187.CD3.location-b.run1	255	0.7	0.06	0.7	0.06	-8.79198548987	-12.1077688038	1.59555948363	0.721606414063
10977.0	1091676.0	4342.0	30509.0	1091676.0	4000000.0	91.0	31.0	1.2	1.34	1.13	0.0599999999999	8.61	0.36	0.71	0.16	7.25	0.25	2.2	1.46	0.54	AAA187.CD3.location-b.X4.Y8.tile.tissue.png	123	1	2000	123	e9dd88dfbcf4f4fd73604e2968e76bc3	0	0	0	0	0	0	0	0	0	0	0	0	0	/home/dhl_ec/bnelissen/Slides/CD3_manuscript/CD3_slides/AAA187.CD3.location-b/AAA187.CD3.location-b.run1	255	0.7	0.06	0.7	0.06	-9.43610947452	-12.5392429994	4.22993540626	1.013004375
392.0	186119.0	191.0	5030.0	186119.0	4000000.0	4.0	9.0	0.89	1.06	1.11	0.0599999999999	6.71	0.38	0.77	0.2	6.78	0.21	2.15	1.48	0.52	AAA187.CD3.location-b.X4.Y9.tile.tissue.png	124	1	2000	124	342cc57b7eb818eab750e037a45a7d3a	0	0	0	0	0	0	0	0	0	0	0	0	0	/home/dhl_ec/bnelissen/Slides/CD3_manuscript/CD3_slides/AAA187.CD3.location-b/AAA187.CD3.location-b.run1	255	0.7	0.06	0.7	0.06	-9.22270347557	-12.1455094483	3.80936149685	1.39720964258
417.0	934520.0	213.0	41991.0	934520.0	4000000.0	6.0	36.0	1.0	1.22	1.07	0.0500000000002	6.8	0.38	0.74	0.18	7.01	0.24	2.16	1.43	0.55	AAA187.CD3.location-b.X5.Y10.tile.tissue.png	125	1	2000	125	fed27194cebe502faf1aac419f582a54	0	0	0	0	0	0	0	0	0	0	0	0	0	/home/dhl_ec/bnelissen/Slides/CD3_manuscript/CD3_slides/AAA187.CD3.location-b/AAA187.CD3.location-b.run1	255	0.7	0.06	0.7	0.06	-9.62443267951	-12.5280136812	5.49664709832	1.37151639844
0.0	118142.0	0.0	10126.0	118142.0	4000000.0	0.0	20.0	0.93	1.02	1.12	0.0599999999999	7.22	0.37	0.8	0.2	6.06	0.13	2.05	1.43	0.52	AAA187.CD3.location-b.X5.Y11.tile.tissue.png	126	1	2000	126	71f6a6fbdad633eec435ea306e54ac96	0	0	0	0	0	0	0	0	0	0	0	0	0	/home/dhl_ec/bnelissen/Slides/CD3_manuscript/CD3_slides/AAA187.CD3.location-b/AAA187.CD3.location-b.run1	255	0.7	0.06	0.7	0.06	-9.07569444937	-12.344837996	5.5623059762	2.38542986426
0.0	0.0	0.0	0.0	0.0	4000000.0	0.0	0.0	0.91	0.94	1.06	0.0500000000002	5.28	0.28	0.83	0.22	4.46	0.12	1.96	1.45	0.52	AAA187.CD3.location-b.X5.Y5.tile.tissue.png	127	1	2000	127	8527213cdaf4c02c0fdfba2c889de0ff	0	0	0	0	0	0	0	0	0	0	0	0	0	/home/dhl_ec/bnelissen/Slides/CD3_manuscript/CD3_slides/AAA187.CD3.location-b/AAA187.CD3.location-b.run1	255	1.0	0.06	1.0	0.06	0.0	0.0	0.0	5.9094695
18353.0	1096524.0	6698.0	16601.0	1096524.0	4000000.0	123.0	4.0	0.97	1.23	1.15	0.0500000000002	7.22	0.36	0.71	0.17	7.36	0.25	2.11	1.43	0.55	AAA187.CD3.location-b.X5.Y6.tile.tissue.png	128	1	2000	128	42745dc6cb53e5e8fb8edc8a950d6784	0	0	0	0	0	0	0	0	0	0	0	0	0	/home/dhl_ec/bnelissen/Slides/CD3_manuscript/CD3_slides/AAA187.CD3.location-b/AAA187.CD3.location-b.run1	255	0.7	0.06	0.7	0.06	-9.11392068831	-12.5692683275	3.47146527509	1.01883571875
2150.0	1905333.0	1161.0	10266.0	1905333.0	4000000.0	26.0	4.0	1.14	1.23	1.05	0.0500000000002	6.64	0.35	0.7	0.13	7.8	0.27	2.09	1.44	0.52	AAA187.CD3.location-b.X5.Y7.tile.tissue.png	129	1	2000	129	0afd57aa1e5d7d03a581b90632acb628	0	0	0	0	0	0	0	0	0	0	0	0	0	/home/dhl_ec/bnelissen/Slides/CD3_manuscript/CD3_slides/AAA187.CD3.location-b/AAA187.CD3.location-b.run1	255	0.7	0.06	0.7	0.06	-8.99698609707	-11.8284718073	1.95590190287	0.742535046875
385.0	773266.0	166.0	28073.0	773266.0	4000000.0	3.0	30.0	0.99	1.27	1.14	0.0600000000004	6.72	0.59	0.78	0.19	6.95	0.24	2.18	1.47	0.53	AAA187.CD3.location-b.X5.Y8.tile.tissue.png	130	1	2000	130	6446dbdb2fca9da947849538c130b02a	0	0	0	0	0	0	0	0	0	0	0	0	0	/home/dhl_ec/bnelissen/Slides/CD3_manuscript/CD3_slides/AAA187.CD3.location-b/AAA187.CD3.location-b.run1	255	0.7	0.06	0.7	0.06	-9.21706386192	-12.2332149593	4.13296950837	1.06552798438
1103.0	386229.0	580.0	20879.0	386229.0	4000000.0	15.0	32.0	1.0	1.1	1.18	0.0599999999999	7.06	0.38	0.74	0.2	7.34	0.21	2.14	1.44	0.51	AAA187.CD3.location-b.X5.Y9.tile.tissue.png	131	1	2000	131	601796351c763aa638a55e4572c4982f	0	0	0	0	0	0	0	0	0	0	0	0	0	/home/dhl_ec/bnelissen/Slides/CD3_manuscript/CD3_slides/AAA187.CD3.location-b/AAA187.CD3.location-b.run1	255	0.7	0.06	0.7	0.06	-9.41460352802	-12.4451540762	5.46668909382	1.14560576563
226.0	343925.0	129.0	31820.0	343925.0	4000000.0	3.0	53.0	0.929999999999	1.25	1.09	0.04	6.6	0.39	0.71	0.19	6.69	0.21	2.15	1.45	0.559999999999	AAA187.CD3.location-b.X6.Y10.tile.tissue.png	132	1	2000	132	4b1feeb849b448a1ff0448e147f893d8	0	0	0	0	0	0	0	0	0	0	0	0	0	/home/dhl_ec/bnelissen/Slides/CD3_manuscript/CD3_slides/AAA187.CD3.location-b/AAA187.CD3.location-b.run1	255	0.7	0.06	0.7	0.06	-9.45826854711	-12.1457825714	5.6569312471	1.23454735156
51.0	185465.0	28.0	14808.0	185465.0	4000000.0	1.0	26.0	0.95	1.1	1.13	0.0599999999999	6.75	0.37	0.78	0.2	6.44	0.21	2.1	1.44	0.52	AAA187.CD3.location-b.X6.Y11.tile.tissue.png	133	1	2000	133	81f8a7fc573773cdb4475297ee0b07ba	0	0	0	0	0	0	0	0	0	0	0	0	0	/home/dhl_ec/bnelissen/Slides/CD3_manuscript/CD3_slides/AAA187.CD3.location-b/AAA187.CD3.location-b.run1	255	0.7	0.06	0.7	0.06	-9.61209484577	-12.553726796	5.49440385235	2.59528297266
0.0	0.0	0.0	0.0	0.0	4000000.0	0.0	0.0	0.82	0.94	1.08	0.0599999999999	6.22	0.28	0.84	0.21	4.42	0.12	1.9	1.45	0.48	AAA187.CD3.location-b.X6.Y5.tile.tissue.png	134	1	2000	134	720a3b4d2fa95451bf3152eb8ccb4dee	0	0	0	0	0	0	0	0	0	0	0	0	0	/home/dhl_ec/bnelissen/Slides/CD3_manuscript/CD3_slides/AAA187.CD3.location-b/AAA187.CD3.location-b.run1	255	1.0	0.06	1.0	0.06	0.0	-11.1350906746	0.0	2.76296759901
155.0	680216.0	75.0	14156.0	680216.0	4000000.0	2.0	12.0	0.96	1.1	1.09	0.0599999999999	6.6	0.37	0.73	0.18	6.72	0.29	2.11	1.49	0.51	AAA187.CD3.location-b.X6.Y6.tile.tissue.png	135	1	2000	135	4859dc416b99514e4ad8a246be81f9ea	0	0	0	0	0	0	0	0	0	0	0	0	0	/home/dhl_ec/bnelissen/Slides/CD3_manuscript/CD3_slides/AAA187.CD3.location-b/AAA187.CD3.location-b.run1	255	0.7	0.06	0.7	0.06	-9.25887688986	-12.1373359549	3.08944718117	1.53226926953
11869.0	2609954.0	5013.0	19796.0	2609954.0	4000000.0	102.0	7.0	1.0	1.85	1.13	0.0500000000002	7.13	0.36	0.72	0.12	8.17	0.3	2.12	1.45	0.53	AAA187.CD3.location-b.X6.Y7.tile.tissue.png	136	1	2000	136	0861db3f0a7792118541cd540cdb68b4	0	0	0	0	0	0	0	0	0	0	0	0	0	/home/dhl_ec/bnelissen/Slides/CD3_manuscript/CD3_slides/AAA187.CD3.location-b/AAA187.CD3.location-b.run1	255	0.7	0.06	0.7	0.06	-9.09395181678	-12.2127151475	2.18044646685	0.853748390625
1681.0	1404864.0	752.0	31482.0	1404864.0	4000000.0	15.0	16.0	1.2	1.28	1.08	0.0500000000002	6.84	0.37	0.71	0.15	7.4	0.25	2.16	1.44	1.01	AAA187.CD3.location-b.X6.Y8.tile.tissue.png	137	1	2000	137	5521166ef3577c6c81edb7c7f6696edf	0	0	0	0	0	0	0	0	0	0	0	0	0	/home/dhl_ec/bnelissen/Slides/CD3_manuscript/CD3_slides/AAA187.CD3.location-b/AAA187.CD3.location-b.run1	255	0.7	0.06	0.7	0.06	-9.42210378566	-12.2404857994	4.11906197962	0.751998546875
15665.0	2040482.0	5419.0	43480.0	2040482.0	4000000.0	99.0	26.0	0.97	1.18	1.05	0.0500000000002	6.71	0.37	0.72	0.13	8.02	0.28	2.22	1.45	0.58	AAA187.CD3.location-b.X6.Y9.tile.tissue.png	138	1	2000	138	d33cee648455e1f39d8c53bee2de762b	0	0	0	0	0	0	0	0	0	0	0	0	0	/home/dhl_ec/bnelissen/Slides/CD3_manuscript/CD3_slides/AAA187.CD3.location-b/AAA187.CD3.location-b.run1	255	0.7	0.06	0.7	0.06	-9.89874721128	-12.5873007776	6.06757350945	0.960276953125
563.0	984802.0	306.0	46458.0	984802.0	4000000.0	9.0	51.0	0.96	1.28	1.14	0.0500000000002	6.74	0.38	0.71	0.17	7.23	0.24	2.17	1.45	0.670000000001	AAA187.CD3.location-b.X7.Y10.tile.tissue.png	139	1	2000	139	d63974bfda6d6687e49b7ec3c799e91c	0	0	0	0	0	0	0	0	0	0	0	0	0	/home/dhl_ec/bnelissen/Slides/CD3_manuscript/CD3_slides/AAA187.CD3.location-b/AAA187.CD3.location-b.run1	255	0.7	0.06	0.7	0.06	-9.56833004472	-12.1369113046	4.61787145287	0.927104476562
330.0	527354.0	152.0	29411.0	527354.0	4000000.0	4.0	36.0	1.19	1.55	1.12	0.0599999999999	6.76	0.37	0.75	0.19	6.62	0.22	2.12	1.43	0.51	AAA187.CD3.location-b.X7.Y11.tile.tissue.png	140	1	2000	140	b3f6fd45d9770b9246fee3926fcaf4ab	0	0	0	0	0	0	0	0	0	0	0	0	0	/home/dhl_ec/bnelissen/Slides/CD3_manuscript/CD3_slides/AAA187.CD3.location-b/AAA187.CD3.location-b.run1	255	0.7	0.06	0.7	0.06	-9.65861706971	-12.4148712163	4.86956565814	2.35002522266
0.0	183058.0	0.0	3183.0	183058.0	4000000.0	0.0	2.0	0.87	1.18	1.06	0.0599999999999	7.61	0.35	0.83	0.2	6.18	0.14	2.04	1.49	0.53	AAA187.CD3.location-b.X7.Y6.tile.tissue.png	141	1	2000	141	6985604114bc0ae426ac26b6d4c358d9	0	0	0	0	0	0	0	0	0	0	0	0	0	/home/dhl_ec/bnelissen/Slides/CD3_manuscript/CD3_slides/AAA187.CD3.location-b/AAA187.CD3.location-b.run1	255	0.7	0.06	0.7	0.06	-7.43122826905	-11.6748648466	1.82809157474	2.34205116406
1658.0	2511425.0	758.0	36541.0	2511425.0	4000000.0	16.0	20.0	1.48	1.28	1.12	0.0500000000002	8.22	0.38	0.72	0.12	8.15	0.3	2.19	1.45	1.09	AAA187.CD3.location-b.X7.Y7.tile.tissue.png	142	1	2000	142	163c2000c49e8cc652fc4ef02f5ff512	0	0	0	0	0	0	0	0	0	0	0	0	0	/home/dhl_ec/bnelissen/Slides/CD3_manuscript/CD3_slides/AAA187.CD3.location-b/AAA187.CD3.location-b.run1	255	0.7	0.06	0.7	0.06	-8.86558451519	-11.8830400705	1.79159992359	0.6613261875
2183.0	638184.0	1119.0	32266.0	638184.0	4000000.0	27.0	33.0	1.13	1.46	1.05	0.04	6.84	0.37	0.7	0.18	6.88	0.23	2.13	1.44	0.58	AAA187.CD3.location-b.X7.Y8.tile.tissue.png	143	1	2000	143	86aa94666a7a74bb77300369a1721cc6	0	0	0	0	0	0	0	0	0	0	0	0	0	/home/dhl_ec/bnelissen/Slides/CD3_manuscript/CD3_slides/AAA187.CD3.location-b/AAA187.CD3.location-b.run1	255	0.7	0.06	0.7	0.06	-9.63275217924	-12.2920277993	5.27649610475	0.838602359375
2160.0	1264686.0	1068.0	55327.0	1264686.0	4000000.0	26.0	38.0	1.0	1.29	1.04	0.0500000000002	6.73	0.38	0.7	0.16	7.37	0.25	2.23	1.43	0.58	AAA187.CD3.location-b.X7.Y9.tile.tissue.png	144	1	2000	144	a016ceb14babb4d595d0caca6cf99141	0	0	0	0	0	0	0	0	0	0	0	0	0	/home/dhl_ec/bnelissen/Slides/CD3_manuscript/CD3_slides/AAA187.CD3.location-b/AAA187.CD3.location-b.run1	255	0.7	0.06	0.7	0.06	-9.4792606211	-12.4129959747	4.54899755119	1.01304438281
3263.0	2181762.0	1249.0	38488.0	2181762.0	4000000.0	26.0	24.0	0.98	1.2	1.11	0.0400000000004	6.5	0.37	0.71	0.12	7.97	0.28	2.19	1.45	0.58	AAA187.CD3.location-b.X8.Y10.tile.tissue.png	145	1	2000	145	1d28873c1337ac3d72f639c20a81badd	0	0	0	0	0	0	0	0	0	0	0	0	0	/home/dhl_ec/bnelissen/Slides/CD3_manuscript/CD3_slides/AAA187.CD3.location-b/AAA187.CD3.location-b.run1	255	0.7	0.06	0.7	0.06	-9.64482489358	-11.9867813721	4.11289127977	0.744255359375
1153.0	1532817.0	539.0	31660.0	1532817.0	4000000.0	15.0	24.0	0.97	1.25	1.13	0.0599999999999	6.72	0.38	0.72	0.15	7.53	0.26	2.17	1.43	0.53	AAA187.CD3.location-b.X8.Y11.tile.tissue.png	146	1	2000	146	b690a5d155fdc79a019366b891e706f7	0	0	0	0	0	0	0	0	0	0	0	0	0	/home/dhl_ec/bnelissen/Slides/CD3_manuscript/CD3_slides/AAA187.CD3.location-b/AAA187.CD3.location-b.run1	255	0.7	0.06	0.7	0.06	-9.25045163146	-11.9366358092	3.24876165345	0.939395101562
327.0	526069.0	185.0	10796.0	526069.0	4000000.0	5.0	10.0	0.91	1.08	1.06	0.0499999999997	6.36	0.35	0.76	0.18	6.79	0.22	2.08	1.47	0.53	AAA187.CD3.location-b.X8.Y6.tile.tissue.png	147	1	2000	147	63e614ad34f1faf25a6af294516b0b6f	0	0	0	0	0	0	0	0	0	0	0	0	0	/home/dhl_ec/bnelissen/Slides/CD3_manuscript/CD3_slides/AAA187.CD3.location-b/AAA187.CD3.location-b.run1	255	0.7	0.06	0.7	0.06	-9.01609517041	-12.1205413571	2.05022535891	2.13873168359
178.0	1994475.0	109.0	19367.0	1994475.0	4000000.0	3.0	20.0	1.0	1.17	1.07	0.0500000000002	6.27	0.36	0.7	0.13	7.85	0.28	2.16	1.47	0.57	AAA187.CD3.location-b.X8.Y7.tile.tissue.png	148	1	2000	148	c235427d3b1d513851e309e66188d857	0	0	0	0	0	0	0	0	0	0	0	0	0	/home/dhl_ec/bnelissen/Slides/CD3_manuscript/CD3_slides/AAA187.CD3.location-b/AAA187.CD3.location-b.run1	255	0.7	0.06	0.7	0.06	-8.63293781368	-11.7835815095	1.95537355952	0.863073007812
6310.0	1219516.0	2672.0	30047.0	1219516.0	4000000.0	59.0	20.0	0.98	1.22	1.09	0.0499999999997	6.75	0.37	0.71	0.15	7.3	0.25	2.22	1.48	0.7	AAA187.CD3.location-b.X8.Y8.tile.tissue.png	149	1	2000	149	7b7a2614b07a9fbbd136ea85f733be85	0	0	0	0	0	0	0	0	0	0	0	0	0	/home/dhl_ec/bnelissen/Slides/CD3_manuscript/CD3_slides/AAA187.CD3.location-b/AAA187.CD3.location-b.run1	255	0.7	0.06	0.7	0.06	-9.80017137656	-12.3061613165	5.7265667978	0.872614617187
447.0	593547.0	251.0	44968.0	593547.0	4000000.0	6.0	63.0	1.44	1.27	1.12	0.0500000000002	7.0	0.39	0.72	0.18	6.47	0.23	2.14	1.43	0.69	AAA187.CD3.location-b.X8.Y9.tile.tissue.png	150	1	2000	150	bb9f9ec041889726023d451280ed06b5	0	0	0	0	0	0	0	0	0	0	0	0	0	/home/dhl_ec/bnelissen/Slides/CD3_manuscript/CD3_slides/AAA187.CD3.location-b/AAA187.CD3.location-b.run1	255	0.7	0.06	0.7	0.06	-9.64783651664	-12.3302877312	5.53986178561	1.06901760547
11536.0	2139303.0	4825.0	56382.0	2139303.0	4000000.0	104.0	30.0	1.57	1.22	1.1	0.0500000000002	6.93	0.43	0.72	0.13	7.66	0.29	2.2	1.43	0.85	AAA187.CD3.location-b.X9.Y10.tile.tissue.png	151	1	2000	151	c88107f946fe17a5878b1940214c9723	0	0	0	0	0	0	0	0	0	0	0	0	0	/home/dhl_ec/bnelissen/Slides/CD3_manuscript/CD3_slides/AAA187.CD3.location-b/AAA187.CD3.location-b.run1	255	0.7	0.06	0.7	0.06	-9.84457832979	-12.4575441822	4.85585337628	0.855440859375
2033.0	504364.0	898.0	14466.0	504364.0	4000000.0	19.0	8.0	1.41	1.8	1.43	0.0599999999999	6.51	0.38	0.71	0.18	6.71	0.22	2.05	1.43	0.5	AAA187.CD3.location-b.X9.Y11.tile.tissue.png	152	1	2000	152	64f73b2dfc59fa8d81274673399d6caf	0	0	0	0	0	0	0	0	0	0	0	0	0	/home/dhl_ec/bnelissen/Slides/CD3_manuscript/CD3_slides/AAA187.CD3.location-b/AAA187.CD3.location-b.run1	255	0.7	0.06	0.7	0.06	-9.71523870262	-11.9597717943	3.98070516256	1.08947487109
624.0	834536.0	322.0	30541.0	834536.0	4000000.0	7.0	29.0	0.98	1.25	1.1	0.0500000000002	6.57	0.55	0.71	0.18	6.61	0.23	2.12	1.43	0.76	AAA187.CD3.location-b.X9.Y6.tile.tissue.png	153	1	2000	153	7d177689ebb088f47e7fa351d9b63594	0	0	0	0	0	0	0	0	0	0	0	0	0	/home/dhl_ec/bnelissen/Slides/CD3_manuscript/CD3_slides/AAA187.CD3.location-b/AAA187.CD3.location-b.run1	255	0.7	0.06	0.7	0.06	-8.76841831169	-12.2480917187	2.86619194336	1.23154821875
6325.0	2390681.0	2638.0	14765.0	2390681.0	4000000.0	46.0	15.0	1.56	1.6	1.22	0.0499999999997	6.99	0.36	0.71	0.12	7.78	0.28	2.07	1.44	0.81	AAA187.CD3.location-b.X9.Y7.tile.tissue.png	154	1	2000	154	a514145fe928791d750407de2d8fa4d4	0	0	0	0	0	0	0	0	0	0	0	0	0	/home/dhl_ec/bnelissen/Slides/CD3_manuscript/CD3_slides/AAA187.CD3.location-b/AAA187.CD3.location-b.run1	255	0.7	0.06	0.7	0.06	-8.61670064334	-11.6653040328	1.31765330754	0.446072296875
1515.0	655715.0	727.0	28170.0	655715.0	4000000.0	17.0	26.0	1.34	2.14	1.06	0.0500000000002	6.48	0.37	0.71	0.18	6.8	0.22	2.15	1.44	0.53	AAA187.CD3.location-b.X9.Y8.tile.tissue.png	155	1	2000	155	ab88a8b0683fc5093bb91e10bc41f80b	0	0	0	0	0	0	0	0	0	0	0	0	0	/home/dhl_ec/bnelissen/Slides/CD3_manuscript/CD3_slides/AAA187.CD3.location-b/AAA187.CD3.location-b.run1	255	0.7	0.06	0.7	0.06	-9.66951738221	-12.3135054843	5.38278893106	0.8595249375
849.0	606598.0	426.0	37538.0	606598.0	4000000.0	11.0	43.0	0.97	1.28	1.07	0.0499999999997	6.66	0.37	0.71	0.18	6.84	0.22	2.16	1.43	0.630000000001	AAA187.CD3.location-b.X9.Y9.tile.tissue.png	156	1	2000	156	b2439ca6c3a7b261d2df68396a93c6a1	0	0	0	0	0	0	0	0	0	0	0	0	0	/home/dhl_ec/bnelissen/Slides/CD3_manuscript/CD3_slides/AAA187.CD3.location-b/AAA187.CD3.location-b.run1	255	0.7	0.06	0.7	0.06	-9.84943476875	-12.1269618367	5.73458892309	1.16370360937
[truncated: 2 more columns]
