# Supplementary material for: SlideToolkit: An Assistive Toolset for the Histological Quantification of Whole Slide Images
Source: PLoS One. 2014 Nov 5;9(11):e110289. doi: 10.1371/journal.pone.0110289 (PMC4220929; doi:10.1371/journal.pone.0110289)
Supplement: RawData S1 — ICC and BlandAltman plot - measurements and r-script.zip. Measurements of Run1 and Run2, including the code for the calculation of the intraclass correlation coefficient (ICC) and the code for the Bland and Altman plot. (ZIP) [file pone.0110289.s003.zip › cellprofiler.measurements/run1.88902e6c5752a801a12c9b7ccf52642e.DefaultOUT_Image.csv]

AreaOccupied_AreaOccupied_DAB_Nuclei	AreaOccupied_AreaOccupied_Tissue	AreaOccupied_Perimeter_DAB_Nuclei	AreaOccupied_Perimeter_Tissue	AreaOccupied_TotalArea_DAB_Nuclei	AreaOccupied_TotalArea_Tissue	Count_DAB_Nuclei	Count_Tissue	ExecutionTime_01LoadImages	ExecutionTime_02ColorToGray	ExecutionTime_03Smooth	ExecutionTime_04ImageMath	ExecutionTime_05IdentifyPrimaryObjects	ExecutionTime_06MeasureImageAreaOccupied	ExecutionTime_07UnmixColors	ExecutionTime_08MaskImage	ExecutionTime_09IdentifyPrimaryObjects	ExecutionTime_10MeasureImageAreaOccupied	ExecutionTime_11OverlayOutlines	ExecutionTime_12OverlayOutlines	ExecutionTime_13SaveImages	FileName_Original	Group_Index	Group_Number	Height_Original	ImageNumber	MD5Digest_Original	ModuleError_01LoadImages	ModuleError_02ColorToGray	ModuleError_03Smooth	ModuleError_04ImageMath	ModuleError_05IdentifyPrimaryObjects	ModuleError_06MeasureImageAreaOccupied	ModuleError_07UnmixColors	ModuleError_08MaskImage	ModuleError_09IdentifyPrimaryObjects	ModuleError_10MeasureImageAreaOccupied	ModuleError_11OverlayOutlines	ModuleError_12OverlayOutlines	ModuleError_13SaveImages	PathName_Original	Scaling_Original	Threshold_FinalThreshold_DAB_Nuclei	Threshold_FinalThreshold_Tissue	Threshold_OrigThreshold_DAB_Nuclei	Threshold_OrigThreshold_Tissue	Threshold_SumOfEntropies_DAB_Nuclei	Threshold_SumOfEntropies_Tissue	Threshold_WeightedVariance_DAB_Nuclei	Threshold_WeightedVariance_Tissue
0.0	141767.0	0.0	3629.0	141767.0	4000000.0	0.0	2.0	2.35	2.12	1.78	0.08	10.38	0.56	1.37	0.31	8.87	0.22	3.18	2.28	1.48	AAA299.CD3.location-b.X0.Y4.tile.tissue.png	1	1	2000	1	c5a0bb49af51916ca1cb7d376ed28219	0	0	0	0	0	0	0	0	0	0	0	0	0	/home/dhl_ec/bnelissen/Slides/CD3_manuscript/CD3_slides/AAA299.CD3.location-b/AAA299.CD3.location-b.run1	255	0.7	0.06	0.7	0.06	-8.68487810667	-11.8940993456	4.25757054066	0.616348391602
0.0	37144.0	0.0	2187.0	37144.0	4000000.0	0.0	5.0	1.4	2.44	1.81	0.08	6.86	0.37	0.85	0.21	6.03	0.22	3.51	2.57	0.92	AAA299.CD3.location-b.X1.Y3.tile.tissue.png	2	1	2000	2	1473e2ef382b0e9896d38c40d20fad2e	0	0	0	0	0	0	0	0	0	0	0	0	0	/home/dhl_ec/bnelissen/Slides/CD3_manuscript/CD3_slides/AAA299.CD3.location-b/AAA299.CD3.location-b.run1	255	0.7	0.06	0.7	0.06	-8.62393897592	-12.0801154557	3.67261916781	0.921231038818
0.0	867169.0	0.0	14396.0	867169.0	4000000.0	0.0	3.0	2.92	1.45	1.8	0.07	10.33	0.57	1.0	0.19	6.8	0.16	2.2	1.54	0.47	AAA299.CD3.location-b.X1.Y4.tile.tissue.png	3	1	2000	3	9f90610da189cc90c423b67ca2fbf8ef	0	0	0	0	0	0	0	0	0	0	0	0	0	/home/dhl_ec/bnelissen/Slides/CD3_manuscript/CD3_slides/AAA299.CD3.location-b/AAA299.CD3.location-b.run1	255	0.7	0.06	0.7	0.06	-8.97948799696	-12.0492681984	2.92581278365	0.951160398438
0.0	0.0	0.0	0.0	0.0	4000000.0	0.0	0.0	2.81	1.11	1.14	0.06	5.32	0.29	0.86	0.22	4.44	0.12	1.96	1.48	0.38	AAA299.CD3.location-b.X1.Y5.tile.tissue.png	4	1	2000	4	8360f0f51c3f8b6f8fd033a636048dd0	0	0	0	0	0	0	0	0	0	0	0	0	0	/home/dhl_ec/bnelissen/Slides/CD3_manuscript/CD3_slides/AAA299.CD3.location-b/AAA299.CD3.location-b.run1	255	1.0	0.06	1.0	0.06	0.0	0.0	0.0	3.65136175
0.0	17837.0	0.0	668.0	17837.0	4000000.0	0.0	1.0	2.24	1.66	2.03	0.09	10.97	0.63	1.54	0.35	5.72	0.21	3.25	2.45	0.62	AAA299.CD3.location-b.X1.Y6.tile.tissue.png	5	1	2000	5	2a6d38b51563e7c6572e61194efdb082	0	0	0	0	0	0	0	0	0	0	0	0	0	/home/dhl_ec/bnelissen/Slides/CD3_manuscript/CD3_slides/AAA299.CD3.location-b/AAA299.CD3.location-b.run1	255	0.7	0.06	0.7	0.06	0.0	-11.9468650075	2.54963217259	0.294256474121
2841.0	1250583.0	1513.0	7993.0	1250583.0	4000000.0	35.0	4.0	2.93	1.78	1.88	0.09	8.6	0.56	1.26	0.24	8.59	0.38	3.35	2.26	0.67	AAA299.CD3.location-b.X10.Y10.tile.tissue.png	6	1	2000	6	2a9fb784eaaa62d0f9a03b600f93d6b4	0	0	0	0	0	0	0	0	0	0	0	0	0	/home/dhl_ec/bnelissen/Slides/CD3_manuscript/CD3_slides/AAA299.CD3.location-b/AAA299.CD3.location-b.run1	255	0.7	0.06	0.7	0.06	-8.87372506582	-12.1809033041	1.28357718819	0.689170773437
55.0	1372012.0	29.0	8216.0	1372012.0	4000000.0	1.0	3.0	2.28	3.05	1.9	0.08	10.48	0.57	1.27	0.24	10.67	0.43	3.54	2.46	0.64	AAA299.CD3.location-b.X10.Y11.tile.tissue.png	7	1	2000	7	ce4295edb6fc17bdda32076940877a44	0	0	0	0	0	0	0	0	0	0	0	0	0	/home/dhl_ec/bnelissen/Slides/CD3_manuscript/CD3_slides/AAA299.CD3.location-b/AAA299.CD3.location-b.run1	255	0.7	0.06	0.7	0.06	-8.12917094819	-11.6093827514	1.08202425638	1.03167785547
73.0	49538.0	42.0	1215.0	49538.0	4000000.0	1.0	1.0	1.06	1.31	1.17	0.05	6.69	0.37	0.88	0.22	6.7	0.21	2.09	1.53	0.42	AAA299.CD3.location-b.X10.Y9.tile.tissue.png	8	1	2000	8	36f5057ab5b3fb5dee401df1cf6a19f6	0	0	0	0	0	0	0	0	0	0	0	0	0	/home/dhl_ec/bnelissen/Slides/CD3_manuscript/CD3_slides/AAA299.CD3.location-b/AAA299.CD3.location-b.run1	255	0.7	0.06	0.7	0.06	-8.16317013037	-11.6763532138	1.4057200727	1.55038728638
0.0	0.0	0.0	0.0	0.0	4000000.0	0.0	0.0	0.95	1.68	1.18	0.06	5.64	0.3	0.91	0.22	4.74	0.13	2.02	1.5	0.36	AAA299.CD3.location-b.X2.Y2.tile.tissue.png	9	1	2000	9	d7c294316dfcbe624b3460aaf61bcf4f	0	0	0	0	0	0	0	0	0	0	0	0	0	/home/dhl_ec/bnelissen/Slides/CD3_manuscript/CD3_slides/AAA299.CD3.location-b/AAA299.CD3.location-b.run1	255	1.0	0.06	1.0	0.06	0.0	0.0	0.0	3.0831745
0.0	1001242.0	0.0	8308.0	1001242.0	4000000.0	0.0	5.0	3.58	2.85	1.17	0.06	8.5	0.38	0.82	0.18	7.04	0.18	2.21	1.53	0.44	AAA299.CD3.location-b.X2.Y3.tile.tissue.png	10	1	2000	10	6bc749400448e5aae7031b99d66d1843	0	0	0	0	0	0	0	0	0	0	0	0	0	/home/dhl_ec/bnelissen/Slides/CD3_manuscript/CD3_slides/AAA299.CD3.location-b/AAA299.CD3.location-b.run1	255	0.7	0.06	0.7	0.06	-8.9561140336	-11.9470107772	3.52299625572	1.60373805859
276.0	2537237.0	104.0	22895.0	2537237.0	4000000.0	2.0	8.0	2.34	2.88	1.27	0.05	6.91	0.39	0.78	0.13	8.61	0.65	3.8	2.3	0.68	AAA299.CD3.location-b.X2.Y4.tile.tissue.png	11	1	2000	11	de754f07b296974f84d6010ed5fc2fd2	0	0	0	0	0	0	0	0	0	0	0	0	0	/home/dhl_ec/bnelissen/Slides/CD3_manuscript/CD3_slides/AAA299.CD3.location-b/AAA299.CD3.location-b.run1	255	0.7	0.06	0.7	0.06	-8.48813194177	-11.3751078078	1.57592719853	0.561635796875
140.0	2761464.0	50.0	15883.0	2761464.0	4000000.0	1.0	3.0	1.26	1.71	1.8	0.06	6.6	0.38	0.73	0.11	8.35	0.31	2.26	1.5	0.43	AAA299.CD3.location-b.X2.Y5.tile.tissue.png	12	1	2000	12	6fffb0c3760cef980d382c820bf8def9	0	0	0	0	0	0	0	0	0	0	0	0	0	/home/dhl_ec/bnelissen/Slides/CD3_manuscript/CD3_slides/AAA299.CD3.location-b/AAA299.CD3.location-b.run1	255	0.7	0.06	0.7	0.06	-8.06923846067	-11.3808920077	1.52254173773	0.671584023438
61.0	2471225.0	35.0	12736.0	2471225.0	4000000.0	1.0	4.0	0.83	1.05	1.13	0.05	6.55	0.37	0.75	0.12	8.24	0.3	2.2	1.49	0.43	AAA299.CD3.location-b.X2.Y6.tile.tissue.png	13	1	2000	13	fd7e26d36c919c5491ef749ef07c78d0	0	0	0	0	0	0	0	0	0	0	0	0	0	/home/dhl_ec/bnelissen/Slides/CD3_manuscript/CD3_slides/AAA299.CD3.location-b/AAA299.CD3.location-b.run1	255	0.7	0.06	0.7	0.06	-8.37912702311	-11.1158096008	0.906755167839	0.539711148438
0.0	1016231.0	0.0	8408.0	1016231.0	4000000.0	0.0	2.0	1.71	2.69	1.2	0.06	6.73	0.37	0.87	0.18	6.19	0.28	3.4	2.29	0.5	AAA299.CD3.location-b.X2.Y7.tile.tissue.png	14	1	2000	14	e4fbb289e253b6504e8055a3119abc41	0	0	0	0	0	0	0	0	0	0	0	0	0	/home/dhl_ec/bnelissen/Slides/CD3_manuscript/CD3_slides/AAA299.CD3.location-b/AAA299.CD3.location-b.run1	255	0.7	0.06	0.7	0.06	0.0	-11.5071886683	1.67836126825	1.1208270625
0.0	5914.0	0.0	398.0	5914.0	4000000.0	0.0	1.0	1.06	2.35	1.2	0.06	6.38	0.39	0.89	0.23	6.06	0.14	2.18	1.74	0.36	AAA299.CD3.location-b.X2.Y8.tile.tissue.png	15	1	2000	15	a360359462a902d9fa5d54a55d559f6c	0	0	0	0	0	0	0	0	0	0	0	0	0	/home/dhl_ec/bnelissen/Slides/CD3_manuscript/CD3_slides/AAA299.CD3.location-b/AAA299.CD3.location-b.run1	255	0.7	0.06	0.7	0.06	-7.25108611487	-11.9725486653	3.43377128281	0.455851506409
0.0	0.0	0.0	0.0	0.0	4000000.0	0.0	0.0	1.1	1.86	1.81	0.09	10.06	0.47	1.44	0.35	7.03	0.23	3.27	2.59	0.57	AAA299.CD3.location-b.X3.Y0.tile.tissue.png	16	1	2000	16	9cfb11a09bba77f351a90f1929374689	0	0	0	0	0	0	0	0	0	0	0	0	0	/home/dhl_ec/bnelissen/Slides/CD3_manuscript/CD3_slides/AAA299.CD3.location-b/AAA299.CD3.location-b.run1	255	1.0	0.06	1.0	0.06	0.0	-11.9339254226	0.0	1.34653341864
0.0	506993.0	0.0	5384.0	506993.0	4000000.0	0.0	2.0	1.6	2.58	1.8	0.08	10.04	0.56	1.3	0.3	9.36	0.25	3.23	2.29	0.6	AAA299.CD3.location-b.X3.Y1.tile.tissue.png	17	1	2000	17	25b23009d1963f3f177fd87f45282d51	0	0	0	0	0	0	0	0	0	0	0	0	0	/home/dhl_ec/bnelissen/Slides/CD3_manuscript/CD3_slides/AAA299.CD3.location-b/AAA299.CD3.location-b.run1	255	0.7	0.06	0.7	0.06	-7.49722818947	-11.794559225	2.56535026418	1.78232999609
104.0	2492817.0	66.0	18982.0	2492817.0	4000000.0	2.0	7.0	1.45	2.42	1.32	0.06	8.67	0.61	1.26	0.17	11.89	0.48	3.45	2.45	0.87	AAA299.CD3.location-b.X3.Y2.tile.tissue.png	18	1	2000	18	482268fafc01666b65f018f0390c73d0	0	0	0	0	0	0	0	0	0	0	0	0	0	/home/dhl_ec/bnelissen/Slides/CD3_manuscript/CD3_slides/AAA299.CD3.location-b/AAA299.CD3.location-b.run1	255	0.7	0.06	0.7	0.06	-8.74406065312	-11.6552919084	1.36240090255	0.673074675781
1816.0	3852378.0	734.0	11391.0	3852378.0	4000000.0	14.0	2.0	2.21	2.97	1.81	0.0700000000001	9.85	0.56	1.22	0.0899999999999	13.28	0.54	3.53	2.49	0.92	AAA299.CD3.location-b.X3.Y3.tile.tissue.png	19	1	2000	19	a8d154bd8b71a9334a8e60e3ec77dd8d	0	0	0	0	0	0	0	0	0	0	0	0	0	/home/dhl_ec/bnelissen/Slides/CD3_manuscript/CD3_slides/AAA299.CD3.location-b/AAA299.CD3.location-b.run1	255	0.7	0.06	0.7	0.06	-9.09077250122	-11.9173981998	1.88513567908	0.257485648437
1353.0	3996219.0	612.0	8454.0	3996219.0	4000000.0	15.0	1.0	3.04	2.17	1.77	0.0700000000001	11.52	0.56	1.2	0.08	12.48	0.37	2.15	1.49	0.66	AAA299.CD3.location-b.X3.Y4.tile.tissue.png	20	1	2000	20	d4012c04c7c5114d679d568252d20801	0	0	0	0	0	0	0	0	0	0	0	0	0	/home/dhl_ec/bnelissen/Slides/CD3_manuscript/CD3_slides/AAA299.CD3.location-b/AAA299.CD3.location-b.run1	255	0.7	0.06	0.7	0.06	-9.09635216184	-11.7016893689	1.21168674587	0.122828294922
5014.0	3984025.0	2038.0	9530.0	3984025.0	4000000.0	41.0	1.0	3.41	1.52	1.78	0.0700000000001	9.66	0.4	0.73	0.0599999999999	9.68	0.56	2.43	1.51	0.61	AAA299.CD3.location-b.X3.Y5.tile.tissue.png	21	1	2000	21	9417cfa3ea3e7b5be180df7280acda93	0	0	0	0	0	0	0	0	0	0	0	0	0	/home/dhl_ec/bnelissen/Slides/CD3_manuscript/CD3_slides/AAA299.CD3.location-b/AAA299.CD3.location-b.run1	255	0.7	0.06	0.7	0.06	-9.02063101157	-11.7782328274	1.6182697605	0.178190767578
1196.0	3993362.0	564.0	8846.0	3993362.0	4000000.0	14.0	1.0	1.11	1.57	1.79	0.0599999999999	9.52	0.56	1.2	0.0799999999999	12.92	0.62	2.6	1.52	0.44	AAA299.CD3.location-b.X3.Y6.tile.tissue.png	22	1	2000	22	ff3cc80ad106bcb93bdb10552ce67f3b	0	0	0	0	0	0	0	0	0	0	0	0	0	/home/dhl_ec/bnelissen/Slides/CD3_manuscript/CD3_slides/AAA299.CD3.location-b/AAA299.CD3.location-b.run1	255	0.7	0.06	0.7	0.06	-9.31178373715	-11.5369445504	1.53179846622	0.105814756348
1691.0	3810167.0	791.0	14632.0	3810167.0	4000000.0	20.0	1.0	1.19	1.55	1.95	0.0600000000001	9.84	0.57	1.2	0.0899999999999	13.28	0.55	3.32	2.29	0.65	AAA299.CD3.location-b.X3.Y7.tile.tissue.png	23	1	2000	23	1522d7ce0975ce9f70bda1b5cbd02634	0	0	0	0	0	0	0	0	0	0	0	0	0	/home/dhl_ec/bnelissen/Slides/CD3_manuscript/CD3_slides/AAA299.CD3.location-b/AAA299.CD3.location-b.run1	255	0.7	0.06	0.7	0.06	-9.36120917529	-11.8601339451	1.94025571161	0.217490539062
0.0	3259589.0	0.0	10151.0	3259589.0	4000000.0	0.0	2.0	1.05	1.59	1.79	0.0700000000001	9.72	0.57	1.22	0.12	12.2	0.42	3.37	2.29	0.64	AAA299.CD3.location-b.X3.Y8.tile.tissue.png	24	1	2000	24	1b7bf69dd1fd12043f69f896b18921e1	0	0	0	0	0	0	0	0	0	0	0	0	0	/home/dhl_ec/bnelissen/Slides/CD3_manuscript/CD3_slides/AAA299.CD3.location-b/AAA299.CD3.location-b.run1	255	0.7	0.06	0.7	0.06	-8.28488971739	-11.6879677759	1.26351731622	0.412138484375
0.0	925130.0	0.0	10533.0	925130.0	4000000.0	0.0	5.0	1.09	1.53	1.79	0.0799999999999	12.03	0.57	1.31	0.27	8.38	0.27	3.3	2.31	0.58	AAA299.CD3.location-b.X3.Y9.tile.tissue.png	25	1	2000	25	6467128e8c288fe82b9210ff7b3aeddb	0	0	0	0	0	0	0	0	0	0	0	0	0	/home/dhl_ec/bnelissen/Slides/CD3_manuscript/CD3_slides/AAA299.CD3.location-b/AAA299.CD3.location-b.run1	255	0.7	0.06	0.7	0.06	-7.95209815519	-11.6117181111	1.47772533092	1.24443737891
0.0	1614467.0	0.0	15139.0	1614467.0	4000000.0	0.0	2.0	1.29	2.16	1.77	0.08	10.28	0.56	1.35	0.22	10.41	0.31	3.26	2.35	0.61	AAA299.CD3.location-b.X4.Y0.tile.tissue.png	26	1	2000	26	afbf393bb02b23c8cf3189b6a770594a	0	0	0	0	0	0	0	0	0	0	0	0	0	/home/dhl_ec/bnelissen/Slides/CD3_manuscript/CD3_slides/AAA299.CD3.location-b/AAA299.CD3.location-b.run1	255	0.7	0.06	0.7	0.06	-9.29773752625	-11.7750322608	2.08485791435	0.983133828125
150.0	3849547.0	74.0	11108.0	3849547.0	4000000.0	2.0	2.0	1.34	1.68	1.78	0.0600000000001	6.87	0.57	1.2	0.08	13.26	0.54	3.29	2.29	0.64	AAA299.CD3.location-b.X4.Y1.tile.tissue.png	27	1	2000	27	832e6f6b5fa8225ae6c02fb593358241	0	0	0	0	0	0	0	0	0	0	0	0	0	/home/dhl_ec/bnelissen/Slides/CD3_manuscript/CD3_slides/AAA299.CD3.location-b/AAA299.CD3.location-b.run1	255	0.7	0.06	0.7	0.06	-8.79509251239	-12.1078037949	1.10624904807	0.161418121094
85.0	1903494.0	47.0	8963.0	1903494.0	4000000.0	1.0	2.0	0.98	1.63	1.81	0.08	12.93	0.57	1.25	0.2	11.04	0.42	3.32	2.28	0.6	AAA299.CD3.location-b.X4.Y10.tile.tissue.png	28	1	2000	28	805b66073d0263807d4c3c3d37787be9	0	0	0	0	0	0	0	0	0	0	0	0	0	/home/dhl_ec/bnelissen/Slides/CD3_manuscript/CD3_slides/AAA299.CD3.location-b/AAA299.CD3.location-b.run1	255	0.7	0.06	0.7	0.06	-8.47120659129	-11.5830338592	2.1025726899	0.75016609375
0.0	79638.0	0.0	1902.0	79638.0	4000000.0	0.0	2.0	1.03	1.86	1.77	0.08	9.72	0.36	0.89	0.21	6.02	0.14	2.04	1.47	0.34	AAA299.CD3.location-b.X4.Y11.tile.tissue.png	29	1	2000	29	ef150da8cb14b5cd013130313ba05ba0	0	0	0	0	0	0	0	0	0	0	0	0	0	/home/dhl_ec/bnelissen/Slides/CD3_manuscript/CD3_slides/AAA299.CD3.location-b/AAA299.CD3.location-b.run1	255	0.7	0.06	0.7	0.06	-6.43052778515	-11.427814202	2.40736637974	0.532486010132
3366.0	3982745.0	1526.0	9010.0	3982745.0	4000000.0	38.0	1.0	1.38	3.18	1.17	0.0500000000001	6.45	0.36	0.72	0.0599999999999	9.08	0.37	2.11	1.49	0.42	AAA299.CD3.location-b.X4.Y2.tile.tissue.png	30	1	2000	30	5cc09f992499cddce398a5f449f1b921	0	0	0	0	0	0	0	0	0	0	0	0	0	/home/dhl_ec/bnelissen/Slides/CD3_manuscript/CD3_slides/AAA299.CD3.location-b/AAA299.CD3.location-b.run1	255	0.7	0.06	0.7	0.06	-9.11496925195	-11.924639399	1.48096873426	0.153718242676
5205.0	3739225.0	2477.0	8965.0	3739225.0	4000000.0	63.0	1.0	2.15	2.26	1.11	0.0500000000001	6.15	0.36	0.72	0.0600000000001	8.96	0.35	2.15	1.49	0.42	AAA299.CD3.location-b.X4.Y3.tile.tissue.png	31	1	2000	31	2bf15de61574de7145735d6df1b3bb6a	0	0	0	0	0	0	0	0	0	0	0	0	0	/home/dhl_ec/bnelissen/Slides/CD3_manuscript/CD3_slides/AAA299.CD3.location-b/AAA299.CD3.location-b.run1	255	0.7	0.06	0.7	0.06	-9.66202798165	-12.007473472	2.58437034797	0.27693765625
7521.0	2909122.0	3280.0	7807.0	2909122.0	4000000.0	76.0	1.0	1.91	1.93	1.1	0.0500000000001	6.31	0.36	0.72	0.1	8.37	0.31	2.14	1.47	0.41	AAA299.CD3.location-b.X4.Y4.tile.tissue.png	32	1	2000	32	3efd17f60c4974bb188a6dfb79d2f54f	0	0	0	0	0	0	0	0	0	0	0	0	0	/home/dhl_ec/bnelissen/Slides/CD3_manuscript/CD3_slides/AAA299.CD3.location-b/AAA299.CD3.location-b.run1	255	0.7	0.06	0.7	0.06	-9.68770039762	-11.9611987238	2.93182222681	0.4526300625
13132.0	2826035.0	5615.0	8638.0	2826035.0	4000000.0	127.0	3.0	2.67	2.88	1.09	0.05	6.62	0.36	0.73	0.11	8.53	0.32	2.16	1.48	1.2	AAA299.CD3.location-b.X4.Y5.tile.tissue.png	33	1	2000	33	db2b32e6df5005f3c5074f23d906867e	0	0	0	0	0	0	0	0	0	0	0	0	0	/home/dhl_ec/bnelissen/Slides/CD3_manuscript/CD3_slides/AAA299.CD3.location-b/AAA299.CD3.location-b.run1	255	0.7	0.06	0.7	0.06	-9.68315340285	-11.9738877026	2.54363302326	0.429158140625
9552.0	3415913.0	4281.0	9092.0	3415913.0	4000000.0	105.0	1.0	2.13	2.4	1.08	0.05	6.11	0.36	0.71	0.0799999999999	8.87	0.34	2.19	1.48	0.43	AAA299.CD3.location-b.X4.Y6.tile.tissue.png	34	1	2000	34	0f27a11dc08f09bde4cad9b2f3c4bc48	0	0	0	0	0	0	0	0	0	0	0	0	0	/home/dhl_ec/bnelissen/Slides/CD3_manuscript/CD3_slides/AAA299.CD3.location-b/AAA299.CD3.location-b.run1	255	0.7	0.06	0.7	0.06	-9.54493958042	-11.8820160316	2.50120609483	0.33118803125
6350.0	3985287.0	2911.0	8718.0	3985287.0	4000000.0	69.0	1.0	2.83	1.94	1.1	0.05	6.42	0.38	0.74	0.0599999999999	9.68	0.36	2.21	1.53	0.46	AAA299.CD3.location-b.X4.Y7.tile.tissue.png	35	1	2000	35	e77a42380df3f2bd0092b180b9677f3b	0	0	0	0	0	0	0	0	0	0	0	0	0	/home/dhl_ec/bnelissen/Slides/CD3_manuscript/CD3_slides/AAA299.CD3.location-b/AAA299.CD3.location-b.run1	255	0.7	0.06	0.7	0.06	-9.32372984199	-11.9229194688	1.84395407627	0.160309786133
3618.0	3998247.0	1666.0	8254.0	3998247.0	4000000.0	42.0	1.0	2.55	2.51	1.23	0.05	7.51	0.38	0.75	0.0599999999999	9.64	0.36	2.2	1.53	0.43	AAA299.CD3.location-b.X4.Y8.tile.tissue.png	36	1	2000	36	75eba9dfe0dd7685f9f5e2c13cd20812	0	0	0	0	0	0	0	0	0	0	0	0	0	/home/dhl_ec/bnelissen/Slides/CD3_manuscript/CD3_slides/AAA299.CD3.location-b/AAA299.CD3.location-b.run1	255	0.7	0.06	0.7	0.06	-9.11182181236	-11.5813491163	1.54020044071	0.117673085449
72.0	3927520.0	34.0	8836.0	3927520.0	4000000.0	1.0	1.0	2.42	2.09	1.11	0.0599999999999	6.44	0.37	0.75	0.0599999999999	9.6	0.38	2.28	1.56	0.46	AAA299.CD3.location-b.X4.Y9.tile.tissue.png	37	1	2000	37	d8bcc35818a3c398f90869fe4bad2168	0	0	0	0	0	0	0	0	0	0	0	0	0	/home/dhl_ec/bnelissen/Slides/CD3_manuscript/CD3_slides/AAA299.CD3.location-b/AAA299.CD3.location-b.run1	255	0.7	0.06	0.7	0.06	-8.88592267026	-11.8215856103	1.49175898259	0.16424809375
808.0	593765.0	395.0	9430.0	593765.0	4000000.0	8.0	9.0	1.15	1.93	1.16	0.0599999999999	6.89	0.39	0.8	0.2	7.06	0.28	2.34	1.54	0.38	AAA299.CD3.location-b.X5.Y0.tile.tissue.png	38	1	2000	38	6d4fd117b715e70a4e4f7f33f2140138	0	0	0	0	0	0	0	0	0	0	0	0	0	/home/dhl_ec/bnelissen/Slides/CD3_manuscript/CD3_slides/AAA299.CD3.location-b/AAA299.CD3.location-b.run1	255	0.7	0.06	0.7	0.06	-8.89523534566	-12.3341771577	2.34866011851	1.08670628906
1514.0	2768368.0	709.0	10084.0	2768368.0	4000000.0	18.0	2.0	1.07	2.07	1.16	0.04	6.7	0.38	0.75	0.12	8.89	0.32	2.25	1.52	0.62	AAA299.CD3.location-b.X5.Y1.tile.tissue.png	39	1	2000	39	feea6526eb18bf6af414a7bd28de2b81	0	0	0	0	0	0	0	0	0	0	0	0	0	/home/dhl_ec/bnelissen/Slides/CD3_manuscript/CD3_slides/AAA299.CD3.location-b/AAA299.CD3.location-b.run1	255	0.7	0.06	0.7	0.06	-9.36987727895	-11.8506284789	1.64671926912	0.434522234375
2218.0	3994742.0	1048.0	8788.0	3994742.0	4000000.0	27.0	1.0	0.98	1.46	1.77	0.0700000000002	9.79	0.56	1.19	0.0799999999999	13.54	0.56	2.4	1.49	0.43	AAA299.CD3.location-b.X5.Y10.tile.tissue.png	40	1	2000	40	5db2c95d5afe51c4eb6762ba5a51e490	0	0	0	0	0	0	0	0	0	0	0	0	0	/home/dhl_ec/bnelissen/Slides/CD3_manuscript/CD3_slides/AAA299.CD3.location-b/AAA299.CD3.location-b.run1	255	0.7	0.06	0.7	0.06	-9.22766515192	-11.6232747152	1.89458422888	0.109457768799
393.0	2756821.0	247.0	17054.0	2756821.0	4000000.0	5.0	1.0	1.13	1.1	1.76	0.05	6.82	0.39	0.77	0.11	8.82	0.3	2.19	1.48	0.59	AAA299.CD3.location-b.X5.Y11.tile.tissue.png	41	1	2000	41	445b4b1f2b75026f195dfadb5e2b0fc2	0	0	0	0	0	0	0	0	0	0	0	0	0	/home/dhl_ec/bnelissen/Slides/CD3_manuscript/CD3_slides/AAA299.CD3.location-b/AAA299.CD3.location-b.run1	255	0.7	0.06	0.7	0.06	-8.80934126641	-11.5809769938	1.61020015223	0.570952832031
0.0	23049.0	0.0	908.0	23049.0	4000000.0	0.0	1.0	0.93	1.29	1.76	0.0799999999999	10.57	0.55	1.42	0.32	7.97	0.22	2.05	1.49	0.34	AAA299.CD3.location-b.X5.Y12.tile.tissue.png	42	1	2000	42	652dfe47a9b858a5ce3d0a2c229e4d5f	0	0	0	0	0	0	0	0	0	0	0	0	0	/home/dhl_ec/bnelissen/Slides/CD3_manuscript/CD3_slides/AAA299.CD3.location-b/AAA299.CD3.location-b.run1	255	0.7	0.06	0.7	0.06	0.0	-11.2291683868	1.31805889423	0.530611346863
4675.0	2659816.0	2324.0	13259.0	2659816.0	4000000.0	61.0	5.0	0.92	1.98	1.06	0.04	6.54	0.36	0.71	0.11	8.22	0.31	2.19	1.49	0.61	AAA299.CD3.location-b.X5.Y2.tile.tissue.png	43	1	2000	43	3670fbb766fb98bbc2094d39d1e431e6	0	0	0	0	0	0	0	0	0	0	0	0	0	/home/dhl_ec/bnelissen/Slides/CD3_manuscript/CD3_slides/AAA299.CD3.location-b/AAA299.CD3.location-b.run1	255	0.7	0.06	0.7	0.06	-9.71133832869	-11.9730993344	2.90162092785	0.53229996875
770.0	171750.0	368.0	3631.0	171750.0	4000000.0	9.0	2.0	2.88	1.45	1.76	0.0800000000002	10.4	0.56	1.3	0.31	9.35	0.32	3.2	2.29	0.56	AAA299.CD3.location-b.X5.Y3.tile.tissue.png	44	1	2000	44	dc84de86f1e6937bd6c2088a92390bef	0	0	0	0	0	0	0	0	0	0	0	0	0	/home/dhl_ec/bnelissen/Slides/CD3_manuscript/CD3_slides/AAA299.CD3.location-b/AAA299.CD3.location-b.run1	255	0.7	0.06	0.7	0.06	-9.81252290461	-12.2582420808	4.16015648587	1.63800871875
0.0	0.0	0.0	0.0	0.0	4000000.0	0.0	0.0	1.31	1.77	1.77	0.0799999999999	8.56	0.47	1.38	0.32	6.66	0.2	2.98	2.3	0.56	AAA299.CD3.location-b.X5.Y4.tile.tissue.png	45	1	2000	45	0cfda1b8cdd74233cdab19c86fb25851	0	0	0	0	0	0	0	0	0	0	0	0	0	/home/dhl_ec/bnelissen/Slides/CD3_manuscript/CD3_slides/AAA299.CD3.location-b/AAA299.CD3.location-b.run1	255	1.0	0.06	1.0	0.06	0.0	0.0	0.0	6.21433
0.0	0.0	0.0	0.0	0.0	4000000.0	0.0	0.0	1.86	2.03	1.82	0.0899999999999	8.64	0.47	1.4	0.32	6.7	0.2	3.01	2.29	0.55	AAA299.CD3.location-b.X5.Y5.tile.tissue.png	46	1	2000	46	fa37e09e29f46da3563b5a8c2ec239bf	0	0	0	0	0	0	0	0	0	0	0	0	0	/home/dhl_ec/bnelissen/Slides/CD3_manuscript/CD3_slides/AAA299.CD3.location-b/AAA299.CD3.location-b.run1	255	1.0	0.06	1.0	0.06	0.0	0.0	0.0	3.9502605
0.0	0.0	0.0	0.0	0.0	4000000.0	0.0	0.0	1.9	2.31	1.76	0.0799999999999	9.58	0.46	1.34	0.32	6.31	0.21	3.02	2.3	0.56	AAA299.CD3.location-b.X5.Y6.tile.tissue.png	47	1	2000	47	0d8d4eb8a29e37799a258bad3d70b1a6	0	0	0	0	0	0	0	0	0	0	0	0	0	/home/dhl_ec/bnelissen/Slides/CD3_manuscript/CD3_slides/AAA299.CD3.location-b/AAA299.CD3.location-b.run1	255	1.0	0.06	1.0	0.06	0.0	-11.7056001061	0.0	3.85114568562
2219.0	562095.0	996.0	5528.0	562095.0	4000000.0	23.0	1.0	3.64	1.43	1.78	0.0799999999999	10.25	0.56	1.29	0.28	9.78	0.35	3.34	2.31	0.57	AAA299.CD3.location-b.X5.Y7.tile.tissue.png	48	1	2000	48	8ee7c8c0da6ce22e58f68db5b239a723	0	0	0	0	0	0	0	0	0	0	0	0	0	/home/dhl_ec/bnelissen/Slides/CD3_manuscript/CD3_slides/AAA299.CD3.location-b/AAA299.CD3.location-b.run1	255	0.7	0.06	0.7	0.06	-9.72574073226	-12.0751102912	3.75023143181	1.50530288086
4329.0	2226648.0	1955.0	7602.0	2226648.0	4000000.0	47.0	1.0	1.75	1.94	1.5	0.0599999999999	9.31	0.37	0.73	0.12	8.09	0.44	3.33	2.3	1.38	AAA299.CD3.location-b.X5.Y8.tile.tissue.png	49	1	2000	49	b2fb52d5b90f7a459e7b182be8d08b92	0	0	0	0	0	0	0	0	0	0	0	0	0	/home/dhl_ec/bnelissen/Slides/CD3_manuscript/CD3_slides/AAA299.CD3.location-b/AAA299.CD3.location-b.run1	255	0.7	0.06	0.7	0.06	-9.34841459205	-11.7383459116	2.02924607541	0.5054034375
3185.0	3804975.0	1380.0	8469.0	3804975.0	4000000.0	33.0	1.0	1.99	2.82	1.41	0.0699999999999	9.7	0.57	1.19	0.0899999999999	13.27	0.55	3.45	2.3	1.07	AAA299.CD3.location-b.X5.Y9.tile.tissue.png	50	1	2000	50	620c4b8e536a27224abccf85d3068ddf	0	0	0	0	0	0	0	0	0	0	0	0	0	/home/dhl_ec/bnelissen/Slides/CD3_manuscript/CD3_slides/AAA299.CD3.location-b/AAA299.CD3.location-b.run1	255	0.7	0.06	0.7	0.06	-9.39605624505	-11.8312461475	2.46914633571	0.257947304688
0.0	0.0	0.0	0.0	0.0	4000000.0	0.0	0.0	2.43	1.39	1.77	0.0800000000002	8.6	0.46	1.09	0.23	4.49	0.12	1.94	1.47	0.45	AAA299.CD3.location-b.X6.Y1.tile.tissue.png	51	1	2000	51	777c8637c3389e39f660471139b3b4a7	0	0	0	0	0	0	0	0	0	0	0	0	0	/home/dhl_ec/bnelissen/Slides/CD3_manuscript/CD3_slides/AAA299.CD3.location-b/AAA299.CD3.location-b.run1	255	1.0	0.06	1.0	0.06	0.0	0.0	0.0	6.0910495
6517.0	3782874.0	3072.0	9250.0	3782874.0	4000000.0	82.0	1.0	1.7	2.48	1.76	0.0699999999999	6.3	0.38	0.72	0.0799999999999	9.31	0.35	2.14	1.47	0.42	AAA299.CD3.location-b.X6.Y10.tile.tissue.png	52	1	2000	52	9077fab679393d92a2f1b3d334f4baaa	0	0	0	0	0	0	0	0	0	0	0	0	0	/home/dhl_ec/bnelissen/Slides/CD3_manuscript/CD3_slides/AAA299.CD3.location-b/AAA299.CD3.location-b.run1	255	0.7	0.06	0.7	0.06	-9.8028265377	-11.9241700268	3.23571220837	0.34923265625
821.0	3978743.0	391.0	9311.0	3978743.0	4000000.0	9.0	2.0	0.95	1.39	1.1	0.05	6.07	0.36	0.72	0.0599999999999	9.21	0.36	2.17	1.53	0.43	AAA299.CD3.location-b.X6.Y11.tile.tissue.png	53	1	2000	53	2330f48b5096be31671932dbbd01b7fe	0	0	0	0	0	0	0	0	0	0	0	0	0	/home/dhl_ec/bnelissen/Slides/CD3_manuscript/CD3_slides/AAA299.CD3.location-b/AAA299.CD3.location-b.run1	255	0.7	0.06	0.7	0.06	-9.10352514065	-11.3850825813	1.49630670908	0.118092126953
0.0	633423.0	0.0	10267.0	633423.0	4000000.0	0.0	1.0	0.88	1.22	1.07	0.0600000000002	7.19	0.56	1.34	0.28	6.83	0.16	2.04	1.47	0.37	AAA299.CD3.location-b.X6.Y12.tile.tissue.png	54	1	2000	54	f2dff7dda2202627b7865d1cf7d041ea	0	0	0	0	0	0	0	0	0	0	0	0	0	/home/dhl_ec/bnelissen/Slides/CD3_manuscript/CD3_slides/AAA299.CD3.location-b/AAA299.CD3.location-b.run1	255	0.7	0.06	0.7	0.06	-5.83289874273	-10.9237433024	1.18805393473	1.5507405498
0.0	0.0	0.0	0.0	0.0	4000000.0	0.0	0.0	0.82	1.46	1.11	0.0599999999999	5.28	0.29	0.85	0.21	4.36	0.12	1.97	1.46	0.34	AAA299.CD3.location-b.X6.Y2.tile.tissue.png	55	1	2000	55	6c0a96767e0fc8e916c30fe3b7043516	0	0	0	0	0	0	0	0	0	0	0	0	0	/home/dhl_ec/bnelissen/Slides/CD3_manuscript/CD3_slides/AAA299.CD3.location-b/AAA299.CD3.location-b.run1	255	1.0	0.06	1.0	0.06	0.0	0.0	0.0	6.166651
0.0	0.0	0.0	0.0	0.0	4000000.0	0.0	0.0	1.86	1.71	1.13	0.0799999999999	7.72	0.29	0.87	0.22	4.35	0.21	3.0	2.3	0.55	AAA299.CD3.location-b.X6.Y8.tile.tissue.png	56	1	2000	56	dc10cd5eb835b5504f3384a9ffe40c20	0	0	0	0	0	0	0	0	0	0	0	0	0	/home/dhl_ec/bnelissen/Slides/CD3_manuscript/CD3_slides/AAA299.CD3.location-b/AAA299.CD3.location-b.run1	255	1.0	0.06	1.0	0.06	0.0	0.0	0.0	3.18363475
807.0	521794.0	424.0	5430.0	521794.0	4000000.0	12.0	1.0	2.78	2.68	1.76	0.0800000000002	10.4	0.56	1.02	0.29	9.81	0.34	3.28	2.32	0.58	AAA299.CD3.location-b.X6.Y9.tile.tissue.png	57	1	2000	57	ef65448ac378a0612c2f44ca13c69419	0	0	0	0	0	0	0	0	0	0	0	0	0	/home/dhl_ec/bnelissen/Slides/CD3_manuscript/CD3_slides/AAA299.CD3.location-b/AAA299.CD3.location-b.run1	255	0.7	0.06	0.7	0.06	-9.86571749046	-12.0664871322	4.62154160819	1.44010791211
7072.0	3827207.0	3630.0	11577.0	3827207.0	4000000.0	95.0	4.0	3.59	2.4	1.76	0.0699999999999	13.67	1.05	0.97	0.0699999999999	9.12	0.55	3.47	2.81	0.64	AAA299.CD3.location-b.X7.Y10.tile.tissue.png	58	1	2000	58	f9b0e166fcfd1ed14187fe7deb517a78	0	0	0	0	0	0	0	0	0	0	0	0	0	/home/dhl_ec/bnelissen/Slides/CD3_manuscript/CD3_slides/AAA299.CD3.location-b/AAA299.CD3.location-b.run1	255	0.7	0.06	0.7	0.06	-9.61650095337	-12.120523576	3.5747018653	0.425037015625
909.0	3988816.0	465.0	9148.0	3988816.0	4000000.0	12.0	1.0	2.85	2.48	1.77	0.0699999999999	6.32	0.57	1.18	0.0599999999999	9.19	0.36	2.14	1.48	0.63	AAA299.CD3.location-b.X7.Y11.tile.tissue.png	59	1	2000	59	05d9c02cda0d6a146f2530a96b2b220e	0	0	0	0	0	0	0	0	0	0	0	0	0	/home/dhl_ec/bnelissen/Slides/CD3_manuscript/CD3_slides/AAA299.CD3.location-b/AAA299.CD3.location-b.run1	255	0.7	0.06	0.7	0.06	-9.48599947854	-10.6790980163	1.81825482325	0.108104177734
0.0	1232874.0	0.0	5945.0	1232874.0	4000000.0	0.0	1.0	2.42	2.23	1.77	0.0799999999999	10.49	0.57	1.29	0.25	10.04	0.3	3.2	2.32	0.57	AAA299.CD3.location-b.X7.Y12.tile.tissue.png	60	1	2000	60	d08ce9866ec0dc63f06a87026f535c9d	0	0	0	0	0	0	0	0	0	0	0	0	0	/home/dhl_ec/bnelissen/Slides/CD3_manuscript/CD3_slides/AAA299.CD3.location-b/AAA299.CD3.location-b.run1	255	0.7	0.06	0.7	0.06	-8.69194353749	-11.2823602799	2.02317037744	1.45238717969
0.0	0.0	0.0	0.0	0.0	4000000.0	0.0	0.0	2.0	1.54	1.76	0.0800000000002	9.51	0.47	1.41	0.33	6.71	0.2	3.0	2.28	0.55	AAA299.CD3.location-b.X7.Y8.tile.tissue.png	61	1	2000	61	936e5d5b3c47b0a1e9799bb9502ef709	0	0	0	0	0	0	0	0	0	0	0	0	0	/home/dhl_ec/bnelissen/Slides/CD3_manuscript/CD3_slides/AAA299.CD3.location-b/AAA299.CD3.location-b.run1	255	1.0	0.06	1.0	0.06	0.0	-11.0311145495	0.0	1.58619038171
2136.0	1215448.0	973.0	15348.0	1215448.0	4000000.0	23.0	3.0	2.18	1.45	1.76	0.0799999999999	10.41	0.57	1.26	0.25	10.51	0.38	3.42	2.28	0.6	AAA299.CD3.location-b.X7.Y9.tile.tissue.png	62	1	2000	62	84cc235d206f9cc375b55b8611b63185	0	0	0	0	0	0	0	0	0	0	0	0	0	/home/dhl_ec/bnelissen/Slides/CD3_manuscript/CD3_slides/AAA299.CD3.location-b/AAA299.CD3.location-b.run1	255	0.7	0.06	0.7	0.06	-9.9938347875	-12.2048808499	4.99126261081	1.48006296484
505.0	3928468.0	254.0	11976.0	3928468.0	4000000.0	7.0	1.0	3.06	2.51	1.76	0.0699999999999	9.6	0.56	1.21	0.0899999999999	13.34	0.56	3.36	2.33	0.63	AAA299.CD3.location-b.X8.Y10.tile.tissue.png	63	1	2000	63	3d9bab8e1100506d7a97bd16c03f00f4	0	0	0	0	0	0	0	0	0	0	0	0	0	/home/dhl_ec/bnelissen/Slides/CD3_manuscript/CD3_slides/AAA299.CD3.location-b/AAA299.CD3.location-b.run1	255	0.7	0.06	0.7	0.06	-8.73552675954	-11.2618725579	1.01861411204	0.111854296875
381.0	3961162.0	211.0	11662.0	3961162.0	4000000.0	5.0	1.0	2.68	2.16	1.78	0.0699999999999	10.03	0.57	1.21	0.0799999999999	13.35	0.44	2.18	1.53	0.42	AAA299.CD3.location-b.X8.Y11.tile.tissue.png	64	1	2000	64	a0c690b91e7e96a9bd7ca5848125096e	0	0	0	0	0	0	0	0	0	0	0	0	0	/home/dhl_ec/bnelissen/Slides/CD3_manuscript/CD3_slides/AAA299.CD3.location-b/AAA299.CD3.location-b.run1	255	0.7	0.06	0.7	0.06	-9.27248294225	-11.0599240803	1.28295193255	0.108954870605
0.0	696009.0	0.0	8912.0	696009.0	4000000.0	0.0	1.0	1.09	1.38	1.1	0.0599999999999	7.24	0.37	0.82	0.2	6.56	0.16	2.03	1.48	0.36	AAA299.CD3.location-b.X8.Y12.tile.tissue.png	65	1	2000	65	a245f4e80e9a211e9c1a0e5108b2aa0e	0	0	0	0	0	0	0	0	0	0	0	0	0	/home/dhl_ec/bnelissen/Slides/CD3_manuscript/CD3_slides/AAA299.CD3.location-b/AAA299.CD3.location-b.run1	255	0.7	0.06	0.7	0.06	-9.27220452063	-11.5712007712	2.80675172684	1.55804706641
362.0	1411324.0	170.0	9216.0	1411324.0	4000000.0	4.0	2.0	2.01	2.29	1.08	0.0600000000002	6.67	0.37	0.75	0.16	7.53	0.26	2.11	1.48	0.48	AAA299.CD3.location-b.X8.Y8.tile.tissue.png	66	1	2000	66	5690bc6c9c1f2fe2595469bca670d6a7	0	0	0	0	0	0	0	0	0	0	0	0	0	/home/dhl_ec/bnelissen/Slides/CD3_manuscript/CD3_slides/AAA299.CD3.location-b/AAA299.CD3.location-b.run1	255	0.7	0.06	0.7	0.06	-9.81474056619	-12.258264205	3.78355228188	1.22734111719
2812.0	3676252.0	1349.0	17865.0	3676252.0	4000000.0	36.0	3.0	1.12	1.18	1.07	0.05	6.37	0.37	0.73	0.0699999999999	9.03	0.34	2.17	1.48	0.95	AAA299.CD3.location-b.X8.Y9.tile.tissue.png	67	1	2000	67	a835044a77a26d60711b7ab66053b8b0	0	0	0	0	0	0	0	0	0	0	0	0	0	/home/dhl_ec/bnelissen/Slides/CD3_manuscript/CD3_slides/AAA299.CD3.location-b/AAA299.CD3.location-b.run1	255	0.7	0.06	0.7	0.06	-9.56652129208	-11.7929445046	2.59822318983	0.503770039062
590.0	3979664.0	313.0	9983.0	3979664.0	4000000.0	8.0	1.0	1.8	2.27	1.76	0.0699999999999	9.78	0.57	1.21	0.0799999999999	13.53	0.59	3.34	2.3	1.18	AAA299.CD3.location-b.X9.Y10.tile.tissue.png	68	1	2000	68	f9e841e06c7c0268a81569d53b7602e4	0	0	0	0	0	0	0	0	0	0	0	0	0	/home/dhl_ec/bnelissen/Slides/CD3_manuscript/CD3_slides/AAA299.CD3.location-b/AAA299.CD3.location-b.run1	255	0.7	0.06	0.7	0.06	-8.84993572473	-11.141773541	1.14735396442	0.0884301816406
171.0	3613034.0	81.0	16290.0	3613034.0	4000000.0	2.0	3.0	2.82	2.07	1.77	0.0700000000002	9.99	0.58	1.2	0.11	13.37	0.54	3.41	2.45	0.62	AAA299.CD3.location-b.X9.Y11.tile.tissue.png	69	1	2000	69	6ecbae9926875128551ace25cae06bce	0	0	0	0	0	0	0	0	0	0	0	0	0	/home/dhl_ec/bnelissen/Slides/CD3_manuscript/CD3_slides/AAA299.CD3.location-b/AAA299.CD3.location-b.run1	255	0.7	0.06	0.7	0.06	-8.67085613572	-11.7668176557	0.81253862015	0.291884328125
0.0	35744.0	0.0	1987.0	35744.0	4000000.0	0.0	1.0	2.79	1.41	1.79	0.0799999999999	10.23	0.59	1.4	0.32	8.03	0.22	3.13	2.3	0.54	AAA299.CD3.location-b.X9.Y12.tile.tissue.png	70	1	2000	70	33bf90fae8b27ec7fa753f7612026a1a	0	0	0	0	0	0	0	0	0	0	0	0	0	/home/dhl_ec/bnelissen/Slides/CD3_manuscript/CD3_slides/AAA299.CD3.location-b/AAA299.CD3.location-b.run1	255	0.7	0.06	0.7	0.06	0.0	-11.7540227031	2.59876810619	0.970201339478
84.0	1134345.0	45.0	6849.0	1134345.0	4000000.0	1.0	1.0	1.29	1.73	1.78	0.0899999999997	10.38	0.55	1.27	0.25	8.95	0.38	2.11	1.46	0.38	AAA299.CD3.location-b.X9.Y8.tile.tissue.png	71	1	2000	71	b0b9a264be30e66dffbe6dedc1aa33f2	0	0	0	0	0	0	0	0	0	0	0	0	0	/home/dhl_ec/bnelissen/Slides/CD3_manuscript/CD3_slides/AAA299.CD3.location-b/AAA299.CD3.location-b.run1	255	0.7	0.06	0.7	0.06	-9.19641435518	-11.9636427375	2.18736102612	0.933596542969
609.0	2891941.0	291.0	14121.0	2891941.0	4000000.0	7.0	2.0	1.31	1.56	1.23	0.0499999999997	6.53	0.56	1.19	0.14	12.26	0.49	3.44	2.3	0.619999999999	AAA299.CD3.location-b.X9.Y9.tile.tissue.png	72	1	2000	72	8a94b44c0c23cfc93de973b7a94b2753	0	0	0	0	0	0	0	0	0	0	0	0	0	/home/dhl_ec/bnelissen/Slides/CD3_manuscript/CD3_slides/AAA299.CD3.location-b/AAA299.CD3.location-b.run1	255	0.7	0.06	0.7	0.06	-9.17258425611	-11.9568544876	1.84681489051	0.406680679687
[truncated: 2 more columns]
