# Supplementary material for: SlideToolkit: An Assistive Toolset for the Histological Quantification of Whole Slide Images
Source: PLoS One. 2014 Nov 5;9(11):e110289. doi: 10.1371/journal.pone.0110289 (PMC4220929; doi:10.1371/journal.pone.0110289)
Supplement: RawData S1 — ICC and BlandAltman plot - measurements and r-script.zip. Measurements of Run1 and Run2, including the code for the calculation of the intraclass correlation coefficient (ICC) and the code for the Bland and Altman plot. (ZIP) [file pone.0110289.s003.zip › cellprofiler.measurements/run1.88c1ad0b3f3011d926913eb1a0a33292.DefaultOUT_Image.csv]

AreaOccupied_AreaOccupied_DAB_Nuclei	AreaOccupied_AreaOccupied_Tissue	AreaOccupied_Perimeter_DAB_Nuclei	AreaOccupied_Perimeter_Tissue	AreaOccupied_TotalArea_DAB_Nuclei	AreaOccupied_TotalArea_Tissue	Count_DAB_Nuclei	Count_Tissue	ExecutionTime_01LoadImages	ExecutionTime_02ColorToGray	ExecutionTime_03Smooth	ExecutionTime_04ImageMath	ExecutionTime_05IdentifyPrimaryObjects	ExecutionTime_06MeasureImageAreaOccupied	ExecutionTime_07UnmixColors	ExecutionTime_08MaskImage	ExecutionTime_09IdentifyPrimaryObjects	ExecutionTime_10MeasureImageAreaOccupied	ExecutionTime_11OverlayOutlines	ExecutionTime_12OverlayOutlines	ExecutionTime_13SaveImages	FileName_Original	Group_Index	Group_Number	Height_Original	ImageNumber	MD5Digest_Original	ModuleError_01LoadImages	ModuleError_02ColorToGray	ModuleError_03Smooth	ModuleError_04ImageMath	ModuleError_05IdentifyPrimaryObjects	ModuleError_06MeasureImageAreaOccupied	ModuleError_07UnmixColors	ModuleError_08MaskImage	ModuleError_09IdentifyPrimaryObjects	ModuleError_10MeasureImageAreaOccupied	ModuleError_11OverlayOutlines	ModuleError_12OverlayOutlines	ModuleError_13SaveImages	PathName_Original	Scaling_Original	Threshold_FinalThreshold_DAB_Nuclei	Threshold_FinalThreshold_Tissue	Threshold_OrigThreshold_DAB_Nuclei	Threshold_OrigThreshold_Tissue	Threshold_SumOfEntropies_DAB_Nuclei	Threshold_SumOfEntropies_Tissue	Threshold_WeightedVariance_DAB_Nuclei	Threshold_WeightedVariance_Tissue
357.0	3638.0	97.0	376.0	3638.0	4000000.0	1.0	2.0	2.62	2.53	1.11	0.05	6.81	0.39	0.72	0.2	6.4	0.2	2.05	1.48	1.42	AAA580.CD3.X10.Y10.tile.tissue.png	1	1	2000	1	9c071c770b28772739bd8293b3236a40	0	0	0	0	0	0	0	0	0	0	0	0	0	/home/dhl_ec/bnelissen/Slides/CD3_manuscript/CD3_slides/AAA580.CD3/AAA580.CD3.run1	255	0.7	0.06	0.7	0.06	-8.60923192553	-12.1517314883	4.63473573696	0.0918947531128
0.0	0.0	0.0	0.0	0.0	4000000.0	0.0	0.0	2.39	1.57	1.11	0.05	6.01	0.28	0.77	0.2	4.44	0.12	1.95	1.47	0.72	AAA580.CD3.X10.Y11.tile.tissue.png	2	1	2000	2	1b9baa786ca4f92170210ff9ba852bdd	0	0	0	0	0	0	0	0	0	0	0	0	0	/home/dhl_ec/bnelissen/Slides/CD3_manuscript/CD3_slides/AAA580.CD3/AAA580.CD3.run1	255	1.0	0.06	1.0	0.06	0.0	-10.6937324737	0.0	7.59510081226
193.0	1571.0	86.0	176.0	1571.0	4000000.0	1.0	1.0	2.07	2.13	1.14	0.06	6.36	0.37	0.79	0.2	6.32	0.21	1.98	1.47	0.5	AAA580.CD3.X10.Y3.tile.tissue.png	3	1	2000	3	b8703ca4eb9c16d7a1572001d4a926a1	0	0	0	0	0	0	0	0	0	0	0	0	0	/home/dhl_ec/bnelissen/Slides/CD3_manuscript/CD3_slides/AAA580.CD3/AAA580.CD3.run1	255	0.7	0.06	0.7	0.06	-9.09819578387	-12.5455172736	2.73205891511	3.72698595972
53.0	1428088.0	32.0	9570.0	1428088.0	4000000.0	1.0	3.0	1.21	2.18	1.11	0.04	6.49	0.35	0.72	0.15	7.35	0.25	2.08	1.47	0.43	AAA580.CD3.X10.Y4.tile.tissue.png	4	1	2000	4	02d7f6c731c957315cfe73225489aa35	0	0	0	0	0	0	0	0	0	0	0	0	0	/home/dhl_ec/bnelissen/Slides/CD3_manuscript/CD3_slides/AAA580.CD3/AAA580.CD3.run1	255	0.7	0.06	0.7	0.06	-8.44662982843	-11.4894323783	1.62875379723	0.120328570312
125.0	3971991.0	67.0	9999.0	3971991.0	4000000.0	2.0	1.0	2.13	1.88	1.24	0.04	7.38	0.36	0.7	0.06	9.26	0.36	2.14	1.47	0.55	AAA580.CD3.X10.Y5.tile.tissue.png	5	1	2000	5	5915d9cacc8ca2db5b55486cfaa73df7	0	0	0	0	0	0	0	0	0	0	0	0	0	/home/dhl_ec/bnelissen/Slides/CD3_manuscript/CD3_slides/AAA580.CD3/AAA580.CD3.run1	255	0.7	0.06	0.7	0.06	-8.88844469777	-12.295964607	1.14034165363	0.109511108398
2940.0	3738721.0	1515.0	8683.0	3738721.0	4000000.0	36.0	1.0	1.93	2.62	1.14	0.04	6.19	0.36	0.73	0.07	9.11	0.34	2.13	1.48	0.48	AAA580.CD3.X10.Y6.tile.tissue.png	6	1	2000	6	c13ca24792b3629bfb51a4f9462b9436	0	0	0	0	0	0	0	0	0	0	0	0	0	/home/dhl_ec/bnelissen/Slides/CD3_manuscript/CD3_slides/AAA580.CD3/AAA580.CD3.run1	255	0.7	0.06	0.7	0.06	-8.82789269298	-12.3125105897	1.00519125154	0.117034226563
327.0	248011.0	121.0	3796.0	248011.0	4000000.0	2.0	6.0	1.85	2.24	1.13	0.04	6.59	0.41	0.7	0.2	6.55	0.21	2.02	1.48	0.42	AAA580.CD3.X10.Y7.tile.tissue.png	7	1	2000	7	bf1bead762b67f8a0c71bd99e647873a	0	0	0	0	0	0	0	0	0	0	0	0	0	/home/dhl_ec/bnelissen/Slides/CD3_manuscript/CD3_slides/AAA580.CD3/AAA580.CD3.run1	255	0.7	0.06	0.7	0.06	-8.86959518285	-11.8881002381	1.14857328423	0.0883180097656
0.0	6055.0	0.0	689.0	6055.0	4000000.0	0.0	3.0	0.91	1.35	1.14	0.04	6.41	0.38	0.72	0.21	6.17	0.14	2.06	1.51	0.45	AAA580.CD3.X10.Y8.tile.tissue.png	8	1	2000	8	a2b42fbd13d1ad4b2099ae93dc4cf366	0	0	0	0	0	0	0	0	0	0	0	0	0	/home/dhl_ec/bnelissen/Slides/CD3_manuscript/CD3_slides/AAA580.CD3/AAA580.CD3.run1	255	0.7	0.06	0.7	0.06	-9.20363009236	-11.9366917802	3.59765379965	0.107008145264
0.0	2268.0	0.0	248.0	2268.0	4000000.0	0.0	1.0	1.96	1.75	1.42	0.05	6.62	0.38	0.74	0.21	6.17	0.13	2.06	1.52	0.4	AAA580.CD3.X10.Y9.tile.tissue.png	9	1	2000	9	8365699da6dac205884e331778cb948d	0	0	0	0	0	0	0	0	0	0	0	0	0	/home/dhl_ec/bnelissen/Slides/CD3_manuscript/CD3_slides/AAA580.CD3/AAA580.CD3.run1	255	0.7	0.06	0.7	0.06	-8.54485103925	-11.8002442589	2.21037382145	0.107638489243
0.0	3065.0	0.0	250.0	3065.0	4000000.0	0.0	1.0	3.77	1.67	1.14	0.04	6.57	0.37	0.73	0.22	5.69	0.14	2.05	1.53	0.45	AAA580.CD3.X11.Y10.tile.tissue.png	10	1	2000	10	b5fe20a18af958e11929d513e85fb199	0	0	0	0	0	0	0	0	0	0	0	0	0	/home/dhl_ec/bnelissen/Slides/CD3_manuscript/CD3_slides/AAA580.CD3/AAA580.CD3.run1	255	0.7	0.06	0.7	0.06	0.0	-12.3544882993	2.23553253721	0.104287349823
0.0	0.0	0.0	0.0	0.0	4000000.0	0.0	0.0	2.18	1.65	1.14	0.06	6.26	0.31	0.75	0.21	4.39	0.12	1.96	1.49	0.36	AAA580.CD3.X11.Y11.tile.tissue.png	11	1	2000	11	35c4b4174fc8becf687d83226e5c1a73	0	0	0	0	0	0	0	0	0	0	0	0	0	/home/dhl_ec/bnelissen/Slides/CD3_manuscript/CD3_slides/AAA580.CD3/AAA580.CD3.run1	255	1.0	0.06	1.0	0.06	0.0	-10.7378689848	0.0	0.875277441357
0.0	2253.0	0.0	212.0	2253.0	4000000.0	0.0	1.0	1.94	1.86	1.11	0.06	6.29	0.36	0.86	0.2	5.35	0.13	1.98	1.51	0.37	AAA580.CD3.X11.Y12.tile.tissue.png	12	1	2000	12	1ee11ab304004020c68fa40863c82611	0	0	0	0	0	0	0	0	0	0	0	0	0	/home/dhl_ec/bnelissen/Slides/CD3_manuscript/CD3_slides/AAA580.CD3/AAA580.CD3.run1	255	0.7	0.06	0.7	0.06	0.0	-11.614045629	0.175040226855	2.46527486148
0.0	0.0	0.0	0.0	0.0	4000000.0	0.0	0.0	2.85	2.54	1.14	0.06	6.3	0.29	0.85	0.22	4.64	0.12	2.02	1.52	0.36	AAA580.CD3.X11.Y3.tile.tissue.png	13	1	2000	13	80d4fda8254db19c7a14e275fb9ad4f0	0	0	0	0	0	0	0	0	0	0	0	0	0	/home/dhl_ec/bnelissen/Slides/CD3_manuscript/CD3_slides/AAA580.CD3/AAA580.CD3.run1	255	1.0	0.06	1.0	0.06	0.0	-12.530433562	0.0	3.69537487943
101.0	156685.0	47.0	2732.0	156685.0	4000000.0	1.0	2.0	1.67	1.88	1.39	0.05	7.56	0.38	0.72	0.2	6.68	0.21	2.07	1.51	0.38	AAA580.CD3.X11.Y4.tile.tissue.png	14	1	2000	14	732e2d87cd65ebd24f0fd5bb714840cd	0	0	0	0	0	0	0	0	0	0	0	0	0	/home/dhl_ec/bnelissen/Slides/CD3_manuscript/CD3_slides/AAA580.CD3/AAA580.CD3.run1	255	0.7	0.06	0.7	0.06	-9.57640568876	-11.55601486	1.91135139443	0.128165609375
616.0	3529629.0	296.0	11335.0	3529629.0	4000000.0	8.0	3.0	2.5	1.3	1.19	0.05	6.47	0.37	0.73	0.08	9.23	0.35	2.21	1.53	0.54	AAA580.CD3.X11.Y5.tile.tissue.png	15	1	2000	15	bd6ac3b50936ed75109e8f8f9c517743	0	0	0	0	0	0	0	0	0	0	0	0	0	/home/dhl_ec/bnelissen/Slides/CD3_manuscript/CD3_slides/AAA580.CD3/AAA580.CD3.run1	255	0.7	0.06	0.7	0.06	-8.92210765621	-12.6951585554	1.1275045281	0.205528679687
5670.0	3996875.0	2890.0	8448.0	3996875.0	4000000.0	75.0	1.0	2.29	2.72	1.11	0.05	6.36	0.36	0.73	0.06	9.65	0.37	2.19	1.54	0.55	AAA580.CD3.X11.Y6.tile.tissue.png	16	1	2000	16	f24772ffe86b7336c9e68583098b8d42	0	0	0	0	0	0	0	0	0	0	0	0	0	/home/dhl_ec/bnelissen/Slides/CD3_manuscript/CD3_slides/AAA580.CD3/AAA580.CD3.run1	255	0.7	0.06	0.7	0.06	-9.10868392187	-12.7434222155	1.05710402307	0.168831556885
5521.0	2126830.0	2699.0	8030.0	2126830.0	4000000.0	66.0	1.0	1.39	2.74	1.17	0.05	6.81	0.37	0.72	0.13	8.12	0.3	2.17	1.52	0.4	AAA580.CD3.X11.Y7.tile.tissue.png	17	1	2000	17	7c63482ac224b1b94e43d6ed31eb6d37	0	0	0	0	0	0	0	0	0	0	0	0	0	/home/dhl_ec/bnelissen/Slides/CD3_manuscript/CD3_slides/AAA580.CD3/AAA580.CD3.run1	255	0.7	0.06	0.7	0.06	-8.7578290597	-11.692254492	1.05454080216	0.09957825
0.0	1309.0	0.0	172.0	1309.0	4000000.0	0.0	1.0	2.18	1.53	1.17	0.05	6.6	0.37	0.73	0.22	5.71	0.13	2.06	1.53	0.4	AAA580.CD3.X11.Y8.tile.tissue.png	18	1	2000	18	ac2d63c83db4c451d3ea3364a2af2bdf	0	0	0	0	0	0	0	0	0	0	0	0	0	/home/dhl_ec/bnelissen/Slides/CD3_manuscript/CD3_slides/AAA580.CD3/AAA580.CD3.run1	255	0.7	0.06	0.7	0.06	0.0	-12.1824612547	7.40670209845	0.103223487694
0.0	0.0	0.0	0.0	0.0	4000000.0	0.0	0.0	2.98	1.03	1.18	0.04	6.29	0.3	0.74	0.22	4.63	0.12	2.02	1.53	0.58	AAA580.CD3.X11.Y9.tile.tissue.png	19	1	2000	19	1e62bc66597ad145e1939d596c3200d1	0	0	0	0	0	0	0	0	0	0	0	0	0	/home/dhl_ec/bnelissen/Slides/CD3_manuscript/CD3_slides/AAA580.CD3/AAA580.CD3.run1	255	1.0	0.06	1.0	0.06	0.0	-12.0186229434	0.0	0.0992441811295
574.0	7293.0	192.0	548.0	7293.0	4000000.0	4.0	2.0	2.27	1.51	1.37	0.05	6.59	0.38	0.73	0.21	6.51	0.21	2.05	1.52	0.96	AAA580.CD3.X12.Y10.tile.tissue.png	20	1	2000	20	b6ec563ef6ea999accb523a58ba6733a	0	0	0	0	0	0	0	0	0	0	0	0	0	/home/dhl_ec/bnelissen/Slides/CD3_manuscript/CD3_slides/AAA580.CD3/AAA580.CD3.run1	255	0.7	0.06	0.7	0.06	-8.9631893587	-12.3221893049	2.16842735162	0.103329468872
0.0	1401.0	0.0	166.0	1401.0	4000000.0	0.0	1.0	2.49	2.1	1.16	0.05	6.56	0.37	0.73	0.22	5.66	0.14	2.04	1.53	1.03	AAA580.CD3.X12.Y11.tile.tissue.png	21	1	2000	21	25d43c316f396f412348113e36295717	0	0	0	0	0	0	0	0	0	0	0	0	0	/home/dhl_ec/bnelissen/Slides/CD3_manuscript/CD3_slides/AAA580.CD3/AAA580.CD3.run1	255	0.7	0.06	0.7	0.06	0.0	-12.116827859	2.4539032527	0.115358137711
0.0	3671.0	0.0	272.0	3671.0	4000000.0	0.0	1.0	2.13	0.94	1.17	0.05	6.65	0.36	0.79	0.21	5.58	0.14	2.04	1.52	1.11	AAA580.CD3.X12.Y12.tile.tissue.png	22	1	2000	22	dac9f8d08438969171b65497af0c7b7c	0	0	0	0	0	0	0	0	0	0	0	0	0	/home/dhl_ec/bnelissen/Slides/CD3_manuscript/CD3_slides/AAA580.CD3/AAA580.CD3.run1	255	0.7	0.06	0.7	0.06	0.0	-12.3313601028	3.60772460671	3.27810062317
0.0	0.0	0.0	0.0	0.0	4000000.0	0.0	0.0	1.87	2.57	1.15	0.0599999999999	6.02	0.3	0.88	0.22	4.86	0.13	2.04	1.54	0.48	AAA580.CD3.X12.Y3.tile.tissue.png	23	1	2000	23	d58c331360ab588656da71299ae3e90c	0	0	0	0	0	0	0	0	0	0	0	0	0	/home/dhl_ec/bnelissen/Slides/CD3_manuscript/CD3_slides/AAA580.CD3/AAA580.CD3.run1	255	1.0	0.06	1.0	0.06	0.0	0.0	0.0	6.0233
0.0	3166.0	0.0	256.0	3166.0	4000000.0	0.0	1.0	1.97	1.41	1.1	0.05	6.27	0.36	0.71	0.21	5.49	0.13	1.99	1.53	0.55	AAA580.CD3.X12.Y4.tile.tissue.png	24	1	2000	24	4a7f3233970390d0f2cf8180168d5769	0	0	0	0	0	0	0	0	0	0	0	0	0	/home/dhl_ec/bnelissen/Slides/CD3_manuscript/CD3_slides/AAA580.CD3/AAA580.CD3.run1	255	0.7	0.06	0.7	0.06	0.0	-12.3194528747	4.66675437016	0.141986642395
0.0	2152173.0	0.0	12896.0	2152173.0	4000000.0	0.0	3.0	1.54	1.76	1.16	0.05	6.35	0.36	0.7	0.12	7.41	0.21	2.07	1.47	0.65	AAA580.CD3.X12.Y5.tile.tissue.png	25	1	2000	25	ed03be77480403b59daa3052f4868288	0	0	0	0	0	0	0	0	0	0	0	0	0	/home/dhl_ec/bnelissen/Slides/CD3_manuscript/CD3_slides/AAA580.CD3/AAA580.CD3.run1	255	0.7	0.06	0.7	0.06	-8.45413399028	-11.7118869051	1.66894685262	0.135501007812
1734.0	4000000.0	872.0	7996.0	4000000.0	4000000.0	23.0	1.0	2.1	1.87	1.06	0.05	5.92	0.3	0.73	0.0500000000001	9.26	0.38	2.23	1.56	0.44	AAA580.CD3.X12.Y6.tile.tissue.png	26	1	2000	26	c2540f18a941bd419d6abb6b767ccbd0	0	0	0	0	0	0	0	0	0	0	0	0	0	/home/dhl_ec/bnelissen/Slides/CD3_manuscript/CD3_slides/AAA580.CD3/AAA580.CD3.run1	255	0.7	0.06	0.7	0.06	-9.02219830128	-12.9474561259	0.930107448832	0.189721601074
5650.0	3936805.0	2769.0	8128.0	3936805.0	4000000.0	69.0	1.0	0.95	1.04	1.08	0.04	5.9	0.35	0.69	0.0500000000001	9.03	0.35	2.13	1.43	0.41	AAA580.CD3.X12.Y7.tile.tissue.png	27	1	2000	27	51ed7a24d7677c4248063d17e7517fd8	0	0	0	0	0	0	0	0	0	0	0	0	0	/home/dhl_ec/bnelissen/Slides/CD3_manuscript/CD3_slides/AAA580.CD3/AAA580.CD3.run1	255	0.7	0.06	0.7	0.06	-9.13998621196	-12.568235999	1.02338234091	0.140960799072
598.0	392412.0	327.0	5002.0	392412.0	4000000.0	8.0	2.0	0.9	0.9	1.15	0.04	6.73	0.37	0.68	0.19	6.55	0.21	2.01	1.45	0.35	AAA580.CD3.X12.Y8.tile.tissue.png	28	1	2000	28	3f07db256eac4543ce6fde852c56eec6	0	0	0	0	0	0	0	0	0	0	0	0	0	/home/dhl_ec/bnelissen/Slides/CD3_manuscript/CD3_slides/AAA580.CD3/AAA580.CD3.run1	255	0.7	0.06	0.7	0.06	-8.75797064774	-11.920942906	1.488551203	0.0854982011719
0.0	3487.0	0.0	376.0	3487.0	4000000.0	0.0	2.0	0.86	1.41	1.09	0.0500000000001	6.13	0.34	0.68	0.2	5.98	0.13	1.96	1.45	0.36	AAA580.CD3.X12.Y9.tile.tissue.png	29	1	2000	29	3a7dd305663ee789de7b3558e96450a1	0	0	0	0	0	0	0	0	0	0	0	0	0	/home/dhl_ec/bnelissen/Slides/CD3_manuscript/CD3_slides/AAA580.CD3/AAA580.CD3.run1	255	0.7	0.06	0.7	0.06	-8.76231386912	-12.0825969533	3.12346359741	0.0938317407227
0.0	5887.0	0.0	484.0	5887.0	4000000.0	0.0	2.0	0.8	0.98	1.05	0.04	6.15	0.34	0.68	0.21	5.39	0.2	2.03	1.43	0.36	AAA580.CD3.X13.Y10.tile.tissue.png	30	1	2000	30	234aacef95cc7cc9edc438155c5eb8e4	0	0	0	0	0	0	0	0	0	0	0	0	0	/home/dhl_ec/bnelissen/Slides/CD3_manuscript/CD3_slides/AAA580.CD3/AAA580.CD3.run1	255	0.7	0.06	0.7	0.06	0.0	-12.3229326598	3.13964163623	0.100722820313
0.0	3210.0	0.0	418.0	3210.0	4000000.0	0.0	2.0	1.02	1.05	1.11	0.04	7.05	0.38	0.75	0.22	6.08	0.13	2.11	1.55	0.37	AAA580.CD3.X13.Y11.tile.tissue.png	31	1	2000	31	e3bd8c9d5a0db15493bd18a748f29de5	0	0	0	0	0	0	0	0	0	0	0	0	0	/home/dhl_ec/bnelissen/Slides/CD3_manuscript/CD3_slides/AAA580.CD3/AAA580.CD3.run1	255	0.7	0.06	0.7	0.06	0.0	-12.0676803107	4.7302819558	0.119255536682
0.0	5288.0	0.0	464.0	5288.0	4000000.0	0.0	2.0	0.96	0.9	1.11	0.0599999999999	6.24	0.41	0.68	0.2	6.58	0.21	1.98	1.44	0.45	AAA580.CD3.X13.Y12.tile.tissue.png	32	1	2000	32	16dfc8d2b4182c280e4e9fa11cdc776b	0	0	0	0	0	0	0	0	0	0	0	0	0	/home/dhl_ec/bnelissen/Slides/CD3_manuscript/CD3_slides/AAA580.CD3/AAA580.CD3.run1	255	0.7	0.06	0.7	0.06	-7.83502162064	-11.3682244747	3.5604026093	0.158166323303
0.0	0.0	0.0	0.0	0.0	4000000.0	0.0	0.0	0.79	0.85	1.07	0.05	5.93	0.28	0.83	0.2	4.45	0.12	1.93	1.44	0.33	AAA580.CD3.X13.Y13.tile.tissue.png	33	1	2000	33	d8c5b19579569ace3ad4e9989fcf59ad	0	0	0	0	0	0	0	0	0	0	0	0	0	/home/dhl_ec/bnelissen/Slides/CD3_manuscript/CD3_slides/AAA580.CD3/AAA580.CD3.run1	255	1.0	0.06	1.0	0.06	0.0	-11.6094971795	0.0	5.03581426457
0.0	0.0	0.0	0.0	0.0	4000000.0	0.0	0.0	0.98	0.88	1.06	0.0500000000001	6.04	0.28	0.71	0.21	4.44	0.11	1.9	1.45	0.37	AAA580.CD3.X13.Y4.tile.tissue.png	34	1	2000	34	b82afc0878cbdb87eedff45d4265a0a2	0	0	0	0	0	0	0	0	0	0	0	0	0	/home/dhl_ec/bnelissen/Slides/CD3_manuscript/CD3_slides/AAA580.CD3/AAA580.CD3.run1	255	1.0	0.06	1.0	0.06	0.0	-9.98737263126	0.0	1.38346384315
0.0	1106464.0	0.0	14185.0	1106464.0	4000000.0	0.0	5.0	0.76	1.01	1.07	0.05	6.2	0.36	0.69	0.16	6.61	0.27	2.1	1.43	0.39	AAA580.CD3.X13.Y5.tile.tissue.png	35	1	2000	35	94acf7086db24436e902978898998a7a	0	0	0	0	0	0	0	0	0	0	0	0	0	/home/dhl_ec/bnelissen/Slides/CD3_manuscript/CD3_slides/AAA580.CD3/AAA580.CD3.run1	255	0.7	0.06	0.7	0.06	-9.45990882146	-11.5370277506	2.19590299829	0.138800685547
2242.0	3959910.0	1078.0	9374.0	3959910.0	4000000.0	26.0	1.0	0.95	1.18	1.07	0.05	6.5	0.39	0.76	0.0699999999999	10.11	0.39	2.25	1.54	0.51	AAA580.CD3.X13.Y6.tile.tissue.png	36	1	2000	36	e629e5b571b0e8db71d19be97293d208	0	0	0	0	0	0	0	0	0	0	0	0	0	/home/dhl_ec/bnelissen/Slides/CD3_manuscript/CD3_slides/AAA580.CD3/AAA580.CD3.run1	255	0.7	0.06	0.7	0.06	-8.98595598993	-12.5029425347	0.826249992952	0.137323206055
6411.0	3999374.0	2998.0	8038.0	3999374.0	4000000.0	74.0	1.0	2.74	1.28	1.16	0.0500000000001	7.28	0.38	0.76	0.0599999999999	10.13	0.37	2.11	1.5	0.43	AAA580.CD3.X13.Y7.tile.tissue.png	37	1	2000	37	53e89a828f26483d9b55c489553ecd8f	0	0	0	0	0	0	0	0	0	0	0	0	0	/home/dhl_ec/bnelissen/Slides/CD3_manuscript/CD3_slides/AAA580.CD3/AAA580.CD3.run1	255	0.7	0.06	0.7	0.06	-9.41075366999	-12.7255589272	1.01535968695	0.17822855542
23337.0	2898927.0	10062.0	8723.0	2898927.0	4000000.0	233.0	1.0	2.7	1.65	1.1	0.0400000000001	6.3	0.35	0.72	0.1	8.47	0.31	2.07	1.45	0.4	AAA580.CD3.X13.Y8.tile.tissue.png	38	1	2000	38	8410a64f2561d653a4af122a9bdd67ae	0	0	0	0	0	0	0	0	0	0	0	0	0	/home/dhl_ec/bnelissen/Slides/CD3_manuscript/CD3_slides/AAA580.CD3/AAA580.CD3.run1	255	0.7	0.06	0.7	0.06	-9.11236555342	-11.9813979666	1.15990667036	0.13781428125
0.0	83561.0	0.0	2190.0	83561.0	4000000.0	0.0	3.0	2.82	1.59	1.12	0.05	6.14	0.35	0.72	0.19	6.01	0.13	2.05	1.45	0.36	AAA580.CD3.X13.Y9.tile.tissue.png	39	1	2000	39	2fbb2750ac9785b6a2dcd93f48c626aa	0	0	0	0	0	0	0	0	0	0	0	0	0	/home/dhl_ec/bnelissen/Slides/CD3_manuscript/CD3_slides/AAA580.CD3/AAA580.CD3.run1	255	0.7	0.06	0.7	0.06	-9.15586667757	-11.6408348917	1.55842110199	0.0820424423828
146.0	241569.0	85.0	3303.0	241569.0	4000000.0	2.0	2.0	2.2	1.5	1.06	0.05	6.18	0.36	0.7	0.19	7.08	0.22	2.22	1.55	0.38	AAA580.CD3.X14.Y10.tile.tissue.png	40	1	2000	40	5c2cd3fa422a3e84a94976b785bbf6c6	0	0	0	0	0	0	0	0	0	0	0	0	0	/home/dhl_ec/bnelissen/Slides/CD3_manuscript/CD3_slides/AAA580.CD3/AAA580.CD3.run1	255	0.7	0.06	0.7	0.06	-9.08801644599	-11.5344616102	1.34270130964	0.0910664462891
75.0	16800.0	43.0	928.0	16800.0	4000000.0	1.0	3.0	1.01	1.42	1.16	0.0699999999999	6.88	0.38	0.76	0.22	7.03	0.22	2.15	1.55	0.53	AAA580.CD3.X14.Y11.tile.tissue.png	41	1	2000	41	8b9d480ea9f57f3045dd201ea3d1a603	0	0	0	0	0	0	0	0	0	0	0	0	0	/home/dhl_ec/bnelissen/Slides/CD3_manuscript/CD3_slides/AAA580.CD3/AAA580.CD3.run1	255	0.7	0.06	0.7	0.06	-7.84518856671	-11.7405409674	0.851056777888	0.126657168579
390.0	4846.0	146.0	465.0	4846.0	4000000.0	3.0	2.0	1.14	1.24	1.12	0.05	7.04	0.39	0.78	0.23	6.96	0.22	2.12	1.55	0.57	AAA580.CD3.X14.Y12.tile.tissue.png	42	1	2000	42	76e09fd49698acf13a61baec691a1dab	0	0	0	0	0	0	0	0	0	0	0	0	0	/home/dhl_ec/bnelissen/Slides/CD3_manuscript/CD3_slides/AAA580.CD3/AAA580.CD3.run1	255	0.7	0.06	0.7	0.06	-9.16038036037	-12.2961563252	3.72532215507	0.0919030725098
391.0	2725.0	117.0	238.0	2725.0	4000000.0	1.0	1.0	1.48	1.83	1.08	0.0599999999999	6.18	0.35	0.75	0.2	6.99	0.22	2.12	1.54	1.05	AAA580.CD3.X14.Y13.tile.tissue.png	43	1	2000	43	dba6587df5dc98f8a69e2e03add70545	0	0	0	0	0	0	0	0	0	0	0	0	0	/home/dhl_ec/bnelissen/Slides/CD3_manuscript/CD3_slides/AAA580.CD3/AAA580.CD3.run1	255	0.7	0.06	0.7	0.06	-9.58868516296	-12.0826613151	3.7204898115	2.01218185077
0.0	1382.0	0.0	168.0	1382.0	4000000.0	0.0	1.0	2.35	1.48	1.08	0.05	6.2	0.35	0.74	0.2	5.44	0.13	1.96	1.43	0.52	AAA580.CD3.X14.Y4.tile.tissue.png	44	1	2000	44	6be4785833a8c423ec0454398c9a0c90	0	0	0	0	0	0	0	0	0	0	0	0	0	/home/dhl_ec/bnelissen/Slides/CD3_manuscript/CD3_slides/AAA580.CD3/AAA580.CD3.run1	255	0.7	0.06	0.7	0.06	0.0	-11.2047239805	0.888923788554	6.5611402228
94.0	7361.0	44.0	666.0	7361.0	4000000.0	1.0	3.0	0.73	0.89	1.06	0.04	6.15	0.35	0.7	0.2	6.22	0.2	2.02	1.55	0.51	AAA580.CD3.X14.Y5.tile.tissue.png	45	1	2000	45	79985354315644b4a71a22095fa39407	0	0	0	0	0	0	0	0	0	0	0	0	0	/home/dhl_ec/bnelissen/Slides/CD3_manuscript/CD3_slides/AAA580.CD3/AAA580.CD3.run1	255	0.7	0.06	0.7	0.06	-9.10657565222	-12.3300724318	4.34808960594	0.137542452271
0.0	2095269.0	0.0	10667.0	2095269.0	4000000.0	0.0	6.0	1.89	1.8	1.2	0.0500000000002	7.02	0.39	0.77	0.14	8.14	0.21	2.2	1.44	0.51	AAA580.CD3.X14.Y6.tile.tissue.png	46	1	2000	46	6ffbc9f9b3cd89557b022d4787370534	0	0	0	0	0	0	0	0	0	0	0	0	0	/home/dhl_ec/bnelissen/Slides/CD3_manuscript/CD3_slides/AAA580.CD3/AAA580.CD3.run1	255	0.7	0.06	0.7	0.06	-8.41554245594	-11.4819937055	0.923945536287	0.0900280273437
12647.0	3997546.0	5587.0	8327.0	3997546.0	4000000.0	141.0	1.0	1.74	1.0	1.04	0.04	6.44	0.36	0.73	0.05	9.58	0.37	2.12	1.47	0.4	AAA580.CD3.X14.Y7.tile.tissue.png	47	1	2000	47	c11d17d19468b5eb3f99a5f23543ccf9	0	0	0	0	0	0	0	0	0	0	0	0	0	/home/dhl_ec/bnelissen/Slides/CD3_manuscript/CD3_slides/AAA580.CD3/AAA580.CD3.run1	255	0.7	0.06	0.7	0.06	-9.33666351893	-11.8958086176	1.0476703944	0.165249516754
29729.0	3993864.0	13265.0	8438.0	3993864.0	4000000.0	331.0	1.0	0.81	1.05	1.09	0.05	6.21	0.35	0.72	0.0599999999999	9.56	0.36	2.07	1.44	0.4	AAA580.CD3.X14.Y8.tile.tissue.png	48	1	2000	48	db4c7fc63daf1b30dcbf9494e458420f	0	0	0	0	0	0	0	0	0	0	0	0	0	/home/dhl_ec/bnelissen/Slides/CD3_manuscript/CD3_slides/AAA580.CD3/AAA580.CD3.run1	255	0.7	0.06	0.7	0.06	-9.37315240365	-12.5478333355	0.966770126066	0.195458278748
23200.0	3052315.0	10792.0	10650.0	3052315.0	4000000.0	284.0	5.0	1.04	1.15	1.05	0.05	6.23	0.36	0.71	0.0900000000001	8.72	0.32	2.08	1.43	0.39	AAA580.CD3.X14.Y9.tile.tissue.png	49	1	2000	49	7d9fc95af145c9bc1fa271b05f769814	0	0	0	0	0	0	0	0	0	0	0	0	0	/home/dhl_ec/bnelissen/Slides/CD3_manuscript/CD3_slides/AAA580.CD3/AAA580.CD3.run1	255	0.7	0.06	0.7	0.06	-8.91512059934	-12.0581859239	1.21755091279	0.177306257813
8416.0	2454797.0	4044.0	9686.0	2454797.0	4000000.0	99.0	3.0	0.98	0.99	1.08	0.0500000000002	9.64	0.35	0.69	0.12	7.88	0.29	2.08	1.43	0.38	AAA580.CD3.X15.Y10.tile.tissue.png	50	1	2000	50	b83e94465cc74fdd3bf27eaf7118851d	0	0	0	0	0	0	0	0	0	0	0	0	0	/home/dhl_ec/bnelissen/Slides/CD3_manuscript/CD3_slides/AAA580.CD3/AAA580.CD3.run1	255	0.7	0.06	0.7	0.06	-8.86610727706	-11.8733901215	1.12847613934	0.114724283203
0.0	1499566.0	0.0	7249.0	1499566.0	4000000.0	0.0	2.0	0.81	1.01	1.08	0.05	6.46	0.35	0.71	0.15	6.97	0.18	2.02	1.42	0.42	AAA580.CD3.X15.Y11.tile.tissue.png	51	1	2000	51	9dec4770f3482a5fde89e02e85c7231c	0	0	0	0	0	0	0	0	0	0	0	0	0	/home/dhl_ec/bnelissen/Slides/CD3_manuscript/CD3_slides/AAA580.CD3/AAA580.CD3.run1	255	0.7	0.06	0.7	0.06	-8.36180086916	-11.2706387523	0.690672442522	0.0904131640625
290.0	2193770.0	146.0	12811.0	2193770.0	4000000.0	4.0	3.0	0.78	1.02	1.06	0.05	6.11	0.37	0.96	0.12	8.45	0.31	2.26	1.54	0.39	AAA580.CD3.X15.Y12.tile.tissue.png	52	1	2000	52	5b1698d0d61d4bd9cdee0eb933840330	0	0	0	0	0	0	0	0	0	0	0	0	0	/home/dhl_ec/bnelissen/Slides/CD3_manuscript/CD3_slides/AAA580.CD3/AAA580.CD3.run1	255	0.7	0.06	0.7	0.06	-8.63669148511	-11.7303860317	1.0106050845	0.113309738281
0.0	1916.0	0.0	196.0	1916.0	4000000.0	0.0	1.0	0.78	1.11	1.37	0.0500000000002	7.06	0.35	0.69	0.21	5.93	0.13	1.94	1.45	0.35	AAA580.CD3.X15.Y13.tile.tissue.png	53	1	2000	53	38b123c364c5920ca96ab03f00db1820	0	0	0	0	0	0	0	0	0	0	0	0	0	/home/dhl_ec/bnelissen/Slides/CD3_manuscript/CD3_slides/AAA580.CD3/AAA580.CD3.run1	255	0.7	0.06	0.7	0.06	-8.32106953038	-12.2785586893	5.93912197814	0.0984027134399
0.0	0.0	0.0	0.0	0.0	4000000.0	0.0	0.0	0.73	0.83	1.12	0.05	5.24	0.28	0.81	0.2	4.46	0.2	1.94	1.47	0.33	AAA580.CD3.X15.Y14.tile.tissue.png	54	1	2000	54	48c85ffecbefc31a5cb291176c697033	0	0	0	0	0	0	0	0	0	0	0	0	0	/home/dhl_ec/bnelissen/Slides/CD3_manuscript/CD3_slides/AAA580.CD3/AAA580.CD3.run1	255	1.0	0.06	1.0	0.06	0.0	0.0	0.0	11.161714
0.0	1697.0	0.0	180.0	1697.0	4000000.0	0.0	1.0	1.03	0.91	1.06	0.0600000000002	6.16	0.35	0.8	0.2	5.59	0.22	2.04	1.56	0.35	AAA580.CD3.X15.Y4.tile.tissue.png	55	1	2000	55	6bae483141809d715be02a66c9e6d944	0	0	0	0	0	0	0	0	0	0	0	0	0	/home/dhl_ec/bnelissen/Slides/CD3_manuscript/CD3_slides/AAA580.CD3/AAA580.CD3.run1	255	0.7	0.06	0.7	0.06	0.0	-11.9446074498	0.646505379438	5.93129317807
0.0	7293.0	0.0	544.0	7293.0	4000000.0	0.0	2.0	0.74	0.93	1.08	0.04	6.12	0.35	0.69	0.2	5.72	0.13	1.98	1.44	0.35	AAA580.CD3.X15.Y5.tile.tissue.png	56	1	2000	56	a82046892703ee77a044d4d9eee5e7fa	0	0	0	0	0	0	0	0	0	0	0	0	0	/home/dhl_ec/bnelissen/Slides/CD3_manuscript/CD3_slides/AAA580.CD3/AAA580.CD3.run1	255	0.7	0.06	0.7	0.06	0.0	-11.9739625334	2.43947321061	0.143356908752
0.0	359420.0	0.0	4942.0	359420.0	4000000.0	0.0	2.0	0.8	0.9	1.04	0.04	7.04	0.34	0.7	0.19	6.11	0.14	2.02	1.44	0.5	AAA580.CD3.X15.Y6.tile.tissue.png	57	1	2000	57	c600cd243c5620025867b72ba03ae7ca	0	0	0	0	0	0	0	0	0	0	0	0	0	/home/dhl_ec/bnelissen/Slides/CD3_manuscript/CD3_slides/AAA580.CD3/AAA580.CD3.run1	255	0.7	0.06	0.7	0.06	-8.26645961701	-11.0624874546	1.38763502658	0.110967213379
4993.0	3748755.0	2179.0	8047.0	3748755.0	4000000.0	52.0	1.0	0.79	0.97	1.05	0.04	6.39	0.38	0.75	0.0800000000002	9.97	0.36	2.22	1.55	0.7	AAA580.CD3.X15.Y7.tile.tissue.png	58	1	2000	58	667f170b8f7b6fb9ddc5ddabcf06e6a1	0	0	0	0	0	0	0	0	0	0	0	0	0	/home/dhl_ec/bnelissen/Slides/CD3_manuscript/CD3_slides/AAA580.CD3/AAA580.CD3.run1	255	0.7	0.06	0.7	0.06	-9.08366725853	-11.9774076295	0.961849188321	0.123661032227
17705.0	3999827.0	8105.0	8026.0	3999827.0	4000000.0	208.0	1.0	0.98	1.08	1.05	0.0500000000002	6.14	0.34	0.7	0.0599999999999	9.28	0.35	2.1	1.43	0.59	AAA580.CD3.X15.Y8.tile.tissue.png	59	1	2000	59	d3edb19982132e387ca63c4912a9aab1	0	0	0	0	0	0	0	0	0	0	0	0	0	/home/dhl_ec/bnelissen/Slides/CD3_manuscript/CD3_slides/AAA580.CD3/AAA580.CD3.run1	255	0.7	0.06	0.7	0.06	-9.41548577787	-12.3709532919	0.940064931444	0.240644319519
28275.0	4000000.0	12619.0	7996.0	4000000.0	4000000.0	322.0	1.0	0.96	1.11	1.17	0.04	6.32	0.27	0.7	0.0400000000002	9.36	0.36	2.09	1.43	0.43	AAA580.CD3.X15.Y9.tile.tissue.png	60	1	2000	60	d07d127fa9fe584fe0a29e33e45707c0	0	0	0	0	0	0	0	0	0	0	0	0	0	/home/dhl_ec/bnelissen/Slides/CD3_manuscript/CD3_slides/AAA580.CD3/AAA580.CD3.run1	255	0.7	0.06	0.7	0.06	-9.2784177656	-12.6702297532	0.89065039492	0.194601444366
7536.0	3998206.0	3533.0	8086.0	3998206.0	4000000.0	85.0	1.0	1.27	0.98	1.06	0.05	6.13	0.35	0.71	0.05	9.22	0.35	2.08	1.47	0.62	AAA580.CD3.X16.Y10.tile.tissue.png	61	1	2000	61	31fd688cac6c39a2d185ec0944647a46	0	0	0	0	0	0	0	0	0	0	0	0	0	/home/dhl_ec/bnelissen/Slides/CD3_manuscript/CD3_slides/AAA580.CD3/AAA580.CD3.run1	255	0.7	0.06	0.7	0.06	-8.99687853148	-12.2200806972	0.761017980539	0.125622410355
4131.0	2244864.0	1989.0	11687.0	2244864.0	4000000.0	45.0	3.0	0.81	1.17	1.2	0.05	6.3	0.35	0.71	0.12	7.99	0.29	2.09	1.45	0.38	AAA580.CD3.X16.Y11.tile.tissue.png	62	1	2000	62	7c344b5f6fb6f53b2d0875e65a761268	0	0	0	0	0	0	0	0	0	0	0	0	0	/home/dhl_ec/bnelissen/Slides/CD3_manuscript/CD3_slides/AAA580.CD3/AAA580.CD3.run1	255	0.7	0.06	0.7	0.06	-8.92451985767	-12.011159086	1.03355698443	0.132650492187
64.0	537914.0	35.0	8730.0	537914.0	4000000.0	1.0	5.0	0.72	0.88	1.09	0.04	7.08	0.35	0.7	0.18	6.65	0.26	2.05	1.46	0.54	AAA580.CD3.X16.Y12.tile.tissue.png	63	1	2000	63	7ba8fc447280e683a9f097661cd4700c	0	0	0	0	0	0	0	0	0	0	0	0	0	/home/dhl_ec/bnelissen/Slides/CD3_manuscript/CD3_slides/AAA580.CD3/AAA580.CD3.run1	255	0.7	0.06	0.7	0.06	-7.91690800572	-11.9607151782	1.65793792419	0.0994514921875
0.0	0.0	0.0	0.0	0.0	4000000.0	0.0	0.0	0.75	1.03	1.07	0.05	5.87	0.28	0.7	0.2	4.43	0.13	2.0	1.48	0.48	AAA580.CD3.X16.Y13.tile.tissue.png	64	1	2000	64	ba4673785dacc59502fdfc79a996964c	0	0	0	0	0	0	0	0	0	0	0	0	0	/home/dhl_ec/bnelissen/Slides/CD3_manuscript/CD3_slides/AAA580.CD3/AAA580.CD3.run1	255	1.0	0.06	1.0	0.06	0.0	-11.1560216588	0.0	0.0719577838788
0.0	0.0	0.0	0.0	0.0	4000000.0	0.0	0.0	1.7	1.36	1.02	0.05	5.64	0.27	0.71	0.2	4.59	0.11	1.94	1.44	0.65	AAA580.CD3.X16.Y14.tile.tissue.png	65	1	2000	65	f22fa7e0cdf2b9f63e9dda0f00adea7e	0	0	0	0	0	0	0	0	0	0	0	0	0	/home/dhl_ec/bnelissen/Slides/CD3_manuscript/CD3_slides/AAA580.CD3/AAA580.CD3.run1	255	1.0	0.06	1.0	0.06	0.0	-9.35461255057	0.0	2.97238541771
0.0	0.0	0.0	0.0	0.0	4000000.0	0.0	0.0	1.37	1.75	1.24	0.0500000000002	5.25	0.28	0.84	0.2	4.37	0.12	1.91	1.45	0.83	AAA580.CD3.X16.Y15.tile.tissue.png	66	1	2000	66	8156aec77b01d64fb7528c294651d4bf	0	0	0	0	0	0	0	0	0	0	0	0	0	/home/dhl_ec/bnelissen/Slides/CD3_manuscript/CD3_slides/AAA580.CD3/AAA580.CD3.run1	255	1.0	0.06	1.0	0.06	0.0	0.0	0.0	4.876927
0.0	11739.0	0.0	1072.0	11739.0	4000000.0	0.0	5.0	1.88	1.07	1.06	0.0599999999999	6.25	0.34	0.7	0.2	5.95	0.13	1.99	1.44	0.49	AAA580.CD3.X16.Y5.tile.tissue.png	67	1	2000	67	39d604dae1d272c06e3a41afb576b109	0	0	0	0	0	0	0	0	0	0	0	0	0	/home/dhl_ec/bnelissen/Slides/CD3_manuscript/CD3_slides/AAA580.CD3/AAA580.CD3.run1	255	0.7	0.06	0.7	0.06	-8.41267175409	-11.2851198637	3.99277974701	0.322562826904
0.0	3726.0	0.0	274.0	3726.0	4000000.0	0.0	1.0	0.85	1.25	1.08	0.05	6.22	0.36	0.74	0.21	6.13	0.14	2.12	1.54	0.55	AAA580.CD3.X16.Y6.tile.tissue.png	68	1	2000	68	07858b980d48c06da17d452b27479ff2	0	0	0	0	0	0	0	0	0	0	0	0	0	/home/dhl_ec/bnelissen/Slides/CD3_manuscript/CD3_slides/AAA580.CD3/AAA580.CD3.run1	255	0.7	0.06	0.7	0.06	0.0	-12.1453332945	4.30147527509	0.15000787619
316.0	1335281.0	95.0	7676.0	1335281.0	4000000.0	2.0	4.0	0.9	1.2	1.1	0.0500000000002	7.64	0.35	0.7	0.15	7.23	0.25	2.02	1.44	0.53	AAA580.CD3.X16.Y7.tile.tissue.png	69	1	2000	69	9a3a77763d58024b1630ec58659ba2d4	0	0	0	0	0	0	0	0	0	0	0	0	0	/home/dhl_ec/bnelissen/Slides/CD3_manuscript/CD3_slides/AAA580.CD3/AAA580.CD3.run1	255	0.7	0.06	0.7	0.06	-8.59985332865	-10.7384628247	0.958475196127	0.0928009404297
2758.0	3968037.0	1265.0	8174.0	3968037.0	4000000.0	31.0	1.0	1.07	1.18	1.08	0.0700000000002	6.15	0.35	0.69	0.05	9.09	0.34	2.07	1.46	0.56	AAA580.CD3.X16.Y8.tile.tissue.png	70	1	2000	70	9ed43fba65dfacc06f24f837a95f8e01	0	0	0	0	0	0	0	0	0	0	0	0	0	/home/dhl_ec/bnelissen/Slides/CD3_manuscript/CD3_slides/AAA580.CD3/AAA580.CD3.run1	255	0.7	0.06	0.7	0.06	-9.14830768534	-12.2956946172	0.923544311706	0.130526720581
2287.0	3991059.0	1099.0	8595.0	3991059.0	4000000.0	28.0	1.0	1.65	1.12	1.09	0.05	7.94	0.35	0.71	0.0599999999999	9.39	0.35	2.12	1.47	1.11	AAA580.CD3.X16.Y9.tile.tissue.png	71	1	2000	71	29b9d3ac70dcaf2136c0fe57b8761a07	0	0	0	0	0	0	0	0	0	0	0	0	0	/home/dhl_ec/bnelissen/Slides/CD3_manuscript/CD3_slides/AAA580.CD3/AAA580.CD3.run1	255	0.7	0.06	0.7	0.06	-8.84834477898	-12.8153523493	0.878847332528	0.151919980835
1089.0	4000000.0	589.0	7996.0	4000000.0	4000000.0	15.0	1.0	1.41	1.3	1.09	0.05	7.27	0.29	0.72	0.05	9.38	0.36	2.12	1.46	0.55	AAA580.CD3.X17.Y10.tile.tissue.png	72	1	2000	72	f6900d16d598d8ff079529ab14feb5d2	0	0	0	0	0	0	0	0	0	0	0	0	0	/home/dhl_ec/bnelissen/Slides/CD3_manuscript/CD3_slides/AAA580.CD3/AAA580.CD3.run1	255	0.7	0.06	0.7	0.06	-8.76633348452	-12.1463387218	0.733084362199	0.0972777800636
3899.0	3915593.0	1953.0	8026.0	3915593.0	4000000.0	49.0	1.0	1.85	1.25	1.12	0.04	6.13	0.36	0.72	0.0600000000002	9.41	0.35	2.12	1.48	0.69	AAA580.CD3.X17.Y11.tile.tissue.png	73	1	2000	73	7a78d3ed2cde4d7c63ac1e44f9eacfc2	0	0	0	0	0	0	0	0	0	0	0	0	0	/home/dhl_ec/bnelissen/Slides/CD3_manuscript/CD3_slides/AAA580.CD3/AAA580.CD3.run1	255	0.7	0.06	0.7	0.06	-8.76396426838	-11.6424806601	0.727397918263	0.0901883466797
1232.0	885472.0	504.0	5647.0	885472.0	4000000.0	12.0	1.0	1.11	2.89	1.15	0.0400000000002	9.43	0.39	0.75	0.2	7.72	0.24	2.09	1.44	0.52	AAA580.CD3.X17.Y12.tile.tissue.png	74	1	2000	74	4da9fa71c828d4d676003c0d1084b7c6	0	0	0	0	0	0	0	0	0	0	0	0	0	/home/dhl_ec/bnelissen/Slides/CD3_manuscript/CD3_slides/AAA580.CD3/AAA580.CD3.run1	255	0.7	0.06	0.7	0.06	-8.9386541146	-11.6100835522	0.876479202236	0.0646406621094
0.0	0.0	0.0	0.0	0.0	4000000.0	0.0	0.0	1.75	1.06	1.06	0.0400000000002	5.83	0.28	0.7	0.2	4.47	0.12	1.92	1.49	0.64	AAA580.CD3.X17.Y13.tile.tissue.png	75	1	2000	75	3356051c6a19743eab84a9121ae804a7	0	0	0	0	0	0	0	0	0	0	0	0	0	/home/dhl_ec/bnelissen/Slides/CD3_manuscript/CD3_slides/AAA580.CD3/AAA580.CD3.run1	255	1.0	0.06	1.0	0.06	0.0	-10.06902671	0.0	0.107296058714
0.0	0.0	0.0	0.0	0.0	4000000.0	0.0	0.0	1.22	1.54	1.06	0.0500000000002	5.78	0.27	0.7	0.19	4.38	0.12	1.92	1.45	1.0	AAA580.CD3.X17.Y14.tile.tissue.png	76	1	2000	76	f4bbf03090c246a0792f88f20b289afb	0	0	0	0	0	0	0	0	0	0	0	0	0	/home/dhl_ec/bnelissen/Slides/CD3_manuscript/CD3_slides/AAA580.CD3/AAA580.CD3.run1	255	1.0	0.06	1.0	0.06	0.0	-10.8098381259	0.0	0.114450940649
242.0	22701.0	80.0	1010.0	22701.0	4000000.0	1.0	3.0	0.81	2.19	1.09	0.05	6.22	0.35	0.75	0.2	6.38	0.2	1.96	1.46	0.48	AAA580.CD3.X17.Y15.tile.tissue.png	77	1	2000	77	e1ccc7241a3cd0ca95e307255d4837d7	0	0	0	0	0	0	0	0	0	0	0	0	0	/home/dhl_ec/bnelissen/Slides/CD3_manuscript/CD3_slides/AAA580.CD3/AAA580.CD3.run1	255	0.7	0.06	0.7	0.06	-7.89633764646	-11.2636208371	0.71994006116	2.8412860957
0.0	31714.0	0.0	1114.0	31714.0	4000000.0	0.0	3.0	1.81	1.29	1.08	0.05	6.38	0.36	0.71	0.2	6.11	0.13	2.04	1.48	0.51	AAA580.CD3.X17.Y5.tile.tissue.png	78	1	2000	78	28dbfcfc98e0a2540fdd240f1d8aa42e	0	0	0	0	0	0	0	0	0	0	0	0	0	/home/dhl_ec/bnelissen/Slides/CD3_manuscript/CD3_slides/AAA580.CD3/AAA580.CD3.run1	255	0.7	0.06	0.7	0.06	-6.40420192922	-10.5248848717	0.494449714186	0.541544761963
0.0	5229.0	0.0	567.0	5229.0	4000000.0	0.0	3.0	0.82	1.58	1.1	0.04	6.22	0.34	0.69	0.2	5.92	0.12	1.98	1.44	0.84	AAA580.CD3.X17.Y6.tile.tissue.png	79	1	2000	79	19b401c16c2e3dd909d6722a305311d5	0	0	0	0	0	0	0	0	0	0	0	0	0	/home/dhl_ec/bnelissen/Slides/CD3_manuscript/CD3_slides/AAA580.CD3/AAA580.CD3.run1	255	0.7	0.06	0.7	0.06	-8.39668581264	-12.1216009153	4.24496712457	0.163167152283
0.0	1722.0	0.0	194.0	1722.0	4000000.0	0.0	1.0	0.78	1.53	1.08	0.04	6.16	0.36	0.73	0.21	5.71	0.13	2.13	1.55	0.5	AAA580.CD3.X17.Y7.tile.tissue.png	80	1	2000	80	2fffc521c32b76b15df6bcc1b0af67d1	0	0	0	0	0	0	0	0	0	0	0	0	0	/home/dhl_ec/bnelissen/Slides/CD3_manuscript/CD3_slides/AAA580.CD3/AAA580.CD3.run1	255	0.7	0.06	0.7	0.06	0.0	-11.9167369169	5.43129128557	0.125197489601
58.0	1531840.0	32.0	9312.0	1531840.0	4000000.0	1.0	1.0	0.92	1.56	1.17	0.0500000000002	9.05	0.4	0.76	0.17	8.15	0.26	2.12	1.45	0.98	AAA580.CD3.X17.Y8.tile.tissue.png	81	1	2000	81	fdae897a9b44b1dc648a9527dfc17374	0	0	0	0	0	0	0	0	0	0	0	0	0	/home/dhl_ec/bnelissen/Slides/CD3_manuscript/CD3_slides/AAA580.CD3/AAA580.CD3.run1	255	0.7	0.06	0.7	0.06	-8.46827811098	-11.3947942494	1.08031710264	0.0827740566406
1447.0	3985270.0	715.0	8755.0	3985270.0	4000000.0	18.0	2.0	1.61	1.19	1.13	0.04	7.04	0.38	0.76	0.0600000000002	10.04	0.38	2.21	1.54	0.61	AAA580.CD3.X17.Y9.tile.tissue.png	82	1	2000	82	6aa7a0626cde275f74a96bf76e93f906	0	0	0	0	0	0	0	0	0	0	0	0	0	/home/dhl_ec/bnelissen/Slides/CD3_manuscript/CD3_slides/AAA580.CD3/AAA580.CD3.run1	255	0.7	0.06	0.7	0.06	-8.97518038156	-12.5367398334	0.818300876252	0.118774405426
1839.0	3999547.0	834.0	8070.0	3999547.0	4000000.0	21.0	1.0	1.3	1.17	1.1	0.05	8.41	0.36	0.71	0.0599999999999	9.38	0.36	2.11	1.49	0.54	AAA580.CD3.X18.Y10.tile.tissue.png	83	1	2000	83	fedf2d54c6da9e93c3a4e2d463ab4da7	0	0	0	0	0	0	0	0	0	0	0	0	0	/home/dhl_ec/bnelissen/Slides/CD3_manuscript/CD3_slides/AAA580.CD3/AAA580.CD3.run1	255	0.7	0.06	0.7	0.06	-8.87689637812	-11.7466589072	0.7474115217	0.133427522186
1274.0	3999968.0	677.0	8004.0	3999968.0	4000000.0	18.0	1.0	1.98	1.44	1.41	0.05	8.22	0.36	0.7	0.0599999999999	9.12	0.35	2.1	1.43	1.04	AAA580.CD3.X18.Y11.tile.tissue.png	84	1	2000	84	ee3227513defc9273c8effb5e68b0a85	0	0	0	0	0	0	0	0	0	0	0	0	0	/home/dhl_ec/bnelissen/Slides/CD3_manuscript/CD3_slides/AAA580.CD3/AAA580.CD3.run1	255	0.7	0.06	0.7	0.06	-8.6395605283	-11.6522144574	0.645553364908	0.0921064081287
4178.0	3114996.0	1898.0	9217.0	3114996.0	4000000.0	45.0	1.0	1.63	1.1	1.1	0.04	10.35	0.34	0.7	0.0900000000001	8.6	0.31	2.26	1.43	0.84	AAA580.CD3.X18.Y12.tile.tissue.png	85	1	2000	85	0c0f80bde7770029819a1460283e227a	0	0	0	0	0	0	0	0	0	0	0	0	0	/home/dhl_ec/bnelissen/Slides/CD3_manuscript/CD3_slides/AAA580.CD3/AAA580.CD3.run1	255	0.7	0.06	0.7	0.06	-8.62113145188	-11.7418719648	0.834955575413	0.0950976289062
510.0	438540.0	133.0	4504.0	438540.0	4000000.0	2.0	2.0	0.85	1.06	1.06	0.05	6.95	0.36	0.75	0.19	7.28	0.23	2.18	1.54	0.54	AAA580.CD3.X18.Y13.tile.tissue.png	86	1	2000	86	202ba260308c407fee4538a9444f2aa0	0	0	0	0	0	0	0	0	0	0	0	0	0	/home/dhl_ec/bnelissen/Slides/CD3_manuscript/CD3_slides/AAA580.CD3/AAA580.CD3.run1	255	0.7	0.06	0.7	0.06	-9.32726445744	-11.3623804592	1.31877463263	0.0751257675781
0.0	8149.0	0.0	556.0	8149.0	4000000.0	0.0	2.0	1.82	1.43	1.17	0.0500000000002	7.03	0.38	0.75	0.22	5.97	0.14	2.12	1.55	0.8	AAA580.CD3.X18.Y14.tile.tissue.png	87	1	2000	87	c9daf839f15a3d036c0277797d696422	0	0	0	0	0	0	0	0	0	0	0	0	0	/home/dhl_ec/bnelissen/Slides/CD3_manuscript/CD3_slides/AAA580.CD3/AAA580.CD3.run1	255	0.7	0.06	0.7	0.06	0.0	-10.902378301	0.36604651932	0.105082795639
108.0	5521.0	52.0	608.0	5521.0	4000000.0	1.0	3.0	2.08	1.01	1.18	0.0499999999997	7.09	0.39	0.76	0.22	7.07	0.22	2.1	1.55	0.54	AAA580.CD3.X18.Y15.tile.tissue.png	88	1	2000	88	ab83a198c8221b6c93cbcec42421ddb1	0	0	0	0	0	0	0	0	0	0	0	0	0	/home/dhl_ec/bnelissen/Slides/CD3_manuscript/CD3_slides/AAA580.CD3/AAA580.CD3.run1	255	0.7	0.06	0.7	0.06	-8.9447924289	-12.1897165962	3.55857219296	0.115305727356
0.0	0.0	0.0	0.0	0.0	2648000.0	0.0	0.0	0.58	0.57	0.71	0.0300000000002	3.47	0.2	0.55	0.14	3.0	0.0799999999999	1.29	0.96	0.32	AAA580.CD3.X18.Y16.tile.tissue.png	89	1	2000	89	8cd3a62113f60ffa3a5c446c98ac508f	0	0	0	0	0	0	0	0	0	0	0	0	0	/home/dhl_ec/bnelissen/Slides/CD3_manuscript/CD3_slides/AAA580.CD3/AAA580.CD3.run1	255	1.0	0.06	1.0	0.06	0.0	0.0	0.0	7.91084063444
0.0	9147.0	0.0	966.0	9147.0	4000000.0	0.0	5.0	0.8	1.1	1.09	0.0499999999997	6.21	0.35	0.75	0.2	5.87	0.13	1.98	1.43	0.9	AAA580.CD3.X18.Y5.tile.tissue.png	90	1	2000	90	2e9f86d60f4eed93e62b667dadd43c56	0	0	0	0	0	0	0	0	0	0	0	0	0	/home/dhl_ec/bnelissen/Slides/CD3_manuscript/CD3_slides/AAA580.CD3/AAA580.CD3.run1	255	0.7	0.06	0.7	0.06	-8.75189192841	-12.1517798966	4.22636988723	3.55109870251
0.0	4730.0	0.0	550.0	4730.0	4000000.0	0.0	3.0	0.81	2.31	1.09	0.0500000000002	6.19	0.35	0.71	0.2	5.48	0.12	1.95	1.44	0.53	AAA580.CD3.X18.Y6.tile.tissue.png	91	1	2000	91	0f1292c8eb658f14e558e7fe607c07e7	0	0	0	0	0	0	0	0	0	0	0	0	0	/home/dhl_ec/bnelissen/Slides/CD3_manuscript/CD3_slides/AAA580.CD3/AAA580.CD3.run1	255	0.7	0.06	0.7	0.06	0.0	-11.9493947755	4.42763609937	0.141941326752
489.0	2168.0	106.0	210.0	2168.0	4000000.0	1.0	1.0	0.81	2.29	1.11	0.0500000000002	6.44	0.35	0.71	0.2	6.38	0.2	1.98	1.47	0.49	AAA580.CD3.X18.Y7.tile.tissue.png	92	1	2000	92	f974a99e77df8e4cff09eab77d61e03a	0	0	0	0	0	0	0	0	0	0	0	0	0	/home/dhl_ec/bnelissen/Slides/CD3_manuscript/CD3_slides/AAA580.CD3/AAA580.CD3.run1	255	0.7	0.06	0.7	0.06	-7.60016525245	-12.2776353153	1.41746658967	0.147994806213
0.0	86694.0	0.0	1378.0	86694.0	4000000.0	0.0	1.0	0.87	0.99	1.22	0.0500000000002	6.47	0.36	0.75	0.23	6.21	0.14	2.15	1.54	0.54	AAA580.CD3.X18.Y8.tile.tissue.png	93	1	2000	93	2dd6533cb4c5b0fba3ca0023fd5bbd6d	0	0	0	0	0	0	0	0	0	0	0	0	0	/home/dhl_ec/bnelissen/Slides/CD3_manuscript/CD3_slides/AAA580.CD3/AAA580.CD3.run1	255	0.7	0.06	0.7	0.06	0.0	-10.9152761153	1.25709824209	0.109678120728
0.0	1832994.0	0.0	10985.0	1832994.0	4000000.0	0.0	1.0	1.48	1.15	1.22	0.0500000000002	7.07	0.36	0.71	0.14	7.22	0.19	2.09	1.43	0.51	AAA580.CD3.X18.Y9.tile.tissue.png	94	1	2000	94	0a2771b34d2a75c8894be1732dd60cd9	0	0	0	0	0	0	0	0	0	0	0	0	0	/home/dhl_ec/bnelissen/Slides/CD3_manuscript/CD3_slides/AAA580.CD3/AAA580.CD3.run1	255	0.7	0.06	0.7	0.06	-7.97625705022	-11.2666699626	0.965484033632	0.0956801972656
995.0	2863710.0	498.0	11115.0	2863710.0	4000000.0	13.0	4.0	0.91	1.37	1.08	0.0499999999997	6.26	0.35	0.699999999999	0.0900000000001	8.61	0.32	2.15	1.48	0.56	AAA580.CD3.X19.Y10.tile.tissue.png	95	1	2000	95	e3d989e6edfe4c52501bce0e5149d164	0	0	0	0	0	0	0	0	0	0	0	0	0	/home/dhl_ec/bnelissen/Slides/CD3_manuscript/CD3_slides/AAA580.CD3/AAA580.CD3.run1	255	0.7	0.06	0.7	0.06	-8.52806489211	-11.7770556235	0.800334232696	0.160429925781
3903.0	3999251.0	1826.0	8088.0	3999251.0	4000000.0	48.0	1.0	1.05	1.11	1.13	0.04	7.47	0.35	0.71	0.0599999999999	9.38	0.35	2.12	1.48	0.55	AAA580.CD3.X19.Y11.tile.tissue.png	96	1	2000	96	415e0b58657c8cf3ff2da1725e2d9d66	0	0	0	0	0	0	0	0	0	0	0	0	0	/home/dhl_ec/bnelissen/Slides/CD3_manuscript/CD3_slides/AAA580.CD3/AAA580.CD3.run1	255	0.7	0.06	0.7	0.06	-9.09610053082	-11.8124680635	0.904659525894	0.130576129944
2380.0	3998750.0	1134.0	8249.0	3998750.0	4000000.0	27.0	1.0	1.05	1.14	1.15	0.04	7.07	0.34	0.699999999999	0.0500000000002	9.68	0.37	2.23	1.54	0.58	AAA580.CD3.X19.Y12.tile.tissue.png	97	1	2000	97	ddd04a075f6b947162524fb51eadf418	0	0	0	0	0	0	0	0	0	0	0	0	0	/home/dhl_ec/bnelissen/Slides/CD3_manuscript/CD3_slides/AAA580.CD3/AAA580.CD3.run1	255	0.7	0.06	0.7	0.06	-8.69221773432	-12.2104589055	0.905836983447	0.101918782166
69069.0	3816403.0	24925.0	8000.0	3816403.0	4000000.0	528.0	1.0	1.17	1.24	1.14	0.0500000000002	7.96	0.38	0.76	0.0700000000002	10.7	0.39	2.22	1.53	0.56	AAA580.CD3.X19.Y13.tile.tissue.png	98	1	2000	98	d53d133df937c1a21ecf718e0abea34e	0	0	0	0	0	0	0	0	0	0	0	0	0	/home/dhl_ec/bnelissen/Slides/CD3_manuscript/CD3_slides/AAA580.CD3/AAA580.CD3.run1	255	0.7	0.06	0.7	0.06	-9.31257429179	-12.2242075485	1.09667117054	0.345378179688
43264.0	2140211.0	17442.0	7322.0	2140211.0	4000000.0	381.0	1.0	0.93	1.55	1.1	0.0500000000002	7.17	0.39	0.76	0.14	9.01	0.31	2.27	1.53	0.66	AAA580.CD3.X19.Y14.tile.tissue.png	99	1	2000	99	2c4a65355026afc6feb3ee0e74cbbd98	0	0	0	0	0	0	0	0	0	0	0	0	0	/home/dhl_ec/bnelissen/Slides/CD3_manuscript/CD3_slides/AAA580.CD3/AAA580.CD3.run1	255	0.7	0.06	0.7	0.06	-8.96329903816	-11.8125779532	1.05082069657	0.17925725
1035.0	445050.0	361.0	3332.0	445050.0	4000000.0	7.0	1.0	0.88	1.42	1.17	0.0500000000002	7.3	0.36	0.71	0.19	6.79	0.22	2.06	1.49	0.53	AAA580.CD3.X19.Y15.tile.tissue.png	100	1	2000	100	f1952ee2cd52cfd425fcc0be000a106e	0	0	0	0	0	0	0	0	0	0	0	0	0	/home/dhl_ec/bnelissen/Slides/CD3_manuscript/CD3_slides/AAA580.CD3/AAA580.CD3.run1	255	0.7	0.06	0.7	0.06	-9.51606082396	-11.435944453	1.59402763417	0.113308324219
0.0	0.0	0.0	0.0	0.0	2648000.0	0.0	0.0	0.9	1.81	0.73	0.0300000000002	4.09	0.19	0.55	0.15	2.99	0.0800000000004	1.28	0.98	0.33	AAA580.CD3.X19.Y16.tile.tissue.png	101	1	2000	101	1138727229143d08c8debe9143987464	0	0	0	0	0	0	0	0	0	0	0	0	0	/home/dhl_ec/bnelissen/Slides/CD3_manuscript/CD3_slides/AAA580.CD3/AAA580.CD3.run1	255	1.0	0.06	1.0	0.06	0.0	-11.8909309626	0.0	4.9646775366
0.0	0.0	0.0	0.0	0.0	4000000.0	0.0	0.0	1.44	1.31	1.09	0.0499999999997	6.06	0.29	0.86	0.21	4.61	0.12	1.95	1.51	0.51	AAA580.CD3.X19.Y5.tile.tissue.png	102	1	2000	102	81dd68f3dbe8f7b2ee92ec1f4315b799	0	0	0	0	0	0	0	0	0	0	0	0	0	/home/dhl_ec/bnelissen/Slides/CD3_manuscript/CD3_slides/AAA580.CD3/AAA580.CD3.run1	255	1.0	0.06	1.0	0.06	0.0	-10.1837702497	0.0	3.07570862671
114.0	6251.0	54.0	532.0	6251.0	4000000.0	1.0	2.0	1.96	1.58	1.11	0.0499999999997	6.39	0.37	0.72	0.21	6.47	0.21	2.0	1.48	1.08	AAA580.CD3.X19.Y6.tile.tissue.png	103	1	2000	103	21014e7d70a512faa8bd2541ff558f86	0	0	0	0	0	0	0	0	0	0	0	0	0	/home/dhl_ec/bnelissen/Slides/CD3_manuscript/CD3_slides/AAA580.CD3/AAA580.CD3.run1	255	0.7	0.06	0.7	0.06	-8.9301115897	-11.3090607503	2.52163763775	1.07634442615
0.0	15128.0	0.0	1384.0	15128.0	4000000.0	0.0	6.0	1.94	1.02	1.1	0.04	6.35	0.35	0.71	0.2	6.18	0.13	2.02	1.47	0.53	AAA580.CD3.X19.Y7.tile.tissue.png	104	1	2000	104	e1ec886093c18de39a018fe02a5386a0	0	0	0	0	0	0	0	0	0	0	0	0	0	/home/dhl_ec/bnelissen/Slides/CD3_manuscript/CD3_slides/AAA580.CD3/AAA580.CD3.run1	255	0.7	0.06	0.7	0.06	-8.52767887312	-12.270005658	4.53104589656	0.145107918457
0.0	0.0	0.0	0.0	0.0	4000000.0	0.0	0.0	0.94	2.25	1.09	0.04	6.01	0.29	0.72	0.21	4.59	0.12	1.95	1.47	0.49	AAA580.CD3.X19.Y8.tile.tissue.png	105	1	2000	105	9d8d049daf6e61fa205d9f99ee906e61	0	0	0	0	0	0	0	0	0	0	0	0	0	/home/dhl_ec/bnelissen/Slides/CD3_manuscript/CD3_slides/AAA580.CD3/AAA580.CD3.run1	255	1.0	0.06	1.0	0.06	0.0	-11.0205583879	0.0	0.125866951866
0.0	149037.0	0.0	2777.0	149037.0	4000000.0	0.0	2.0	1.53	1.6	1.09	0.0500000000002	7.39	0.36	0.7	0.2	6.24	0.14	2.03	1.47	1.0	AAA580.CD3.X19.Y9.tile.tissue.png	106	1	2000	106	7e461374a57ef43e81eb08d0ed9e73a0	0	0	0	0	0	0	0	0	0	0	0	0	0	/home/dhl_ec/bnelissen/Slides/CD3_manuscript/CD3_slides/AAA580.CD3/AAA580.CD3.run1	255	0.7	0.06	0.7	0.06	-8.65907979327	-11.4141512493	1.75030187605	0.12504485791
0.0	0.0	0.0	0.0	0.0	4000000.0	0.0	0.0	1.16	1.09	1.12	0.0599999999999	5.37	0.29	0.86	0.22	4.69	0.13	1.94	1.48	0.5	AAA580.CD3.X2.Y4.tile.tissue.png	107	1	2000	107	b88a8110b7508f80df272f89cfeb5ca7	0	0	0	0	0	0	0	0	0	0	0	0	0	/home/dhl_ec/bnelissen/Slides/CD3_manuscript/CD3_slides/AAA580.CD3/AAA580.CD3.run1	255	1.0	0.06	1.0	0.06	0.0	0.0	0.0	7.2831745
0.0	0.0	0.0	0.0	0.0	4000000.0	0.0	0.0	1.48	0.85	1.12	0.0599999999999	5.89	0.29	0.8	0.21	4.46	0.12	1.89	1.45	0.82	AAA580.CD3.X2.Y5.tile.tissue.png	108	1	2000	108	54d973158ef8860c9d6204e44ef9bdab	0	0	0	0	0	0	0	0	0	0	0	0	0	/home/dhl_ec/bnelissen/Slides/CD3_manuscript/CD3_slides/AAA580.CD3/AAA580.CD3.run1	255	1.0	0.06	1.0	0.06	0.0	-11.5379951417	0.0	8.35884397063
0.0	22992.0	0.0	1404.0	22992.0	4000000.0	0.0	3.0	1.47	0.88	1.07	0.0500000000002	6.22	0.35	0.75	0.2	5.98	0.12	2.0	1.46	0.49	AAA580.CD3.X2.Y6.tile.tissue.png	109	1	2000	109	aa317f0a2caab4fb5dcd3489c43c995a	0	0	0	0	0	0	0	0	0	0	0	0	0	/home/dhl_ec/bnelissen/Slides/CD3_manuscript/CD3_slides/AAA580.CD3/AAA580.CD3.run1	255	0.7	0.06	0.7	0.06	-7.87504022279	-11.811957239	1.07483249041	3.47780176685
0.0	7145.0	0.0	723.0	7145.0	4000000.0	0.0	2.0	1.66	1.03	1.09	0.0500000000002	6.19	0.35	0.7	0.2	5.48	0.13	1.95	1.43	1.06	AAA580.CD3.X2.Y7.tile.tissue.png	110	1	2000	110	648c42cbe36b57b0f49ff673a135bd2b	0	0	0	0	0	0	0	0	0	0	0	0	0	/home/dhl_ec/bnelissen/Slides/CD3_manuscript/CD3_slides/AAA580.CD3/AAA580.CD3.run1	255	0.7	0.06	0.7	0.06	0.0	-10.4596672766	0.393266399963	1.41545140173
0.0	0.0	0.0	0.0	0.0	4000000.0	0.0	0.0	1.44	0.97	1.06	0.0500000000002	5.79	0.27	0.71	0.2	4.46	0.12	1.88	1.44	0.52	AAA580.CD3.X2.Y8.tile.tissue.png	111	1	2000	111	7d513e7aa0c8f46332830e5d24f94bbb	0	0	0	0	0	0	0	0	0	0	0	0	0	/home/dhl_ec/bnelissen/Slides/CD3_manuscript/CD3_slides/AAA580.CD3/AAA580.CD3.run1	255	1.0	0.06	1.0	0.06	0.0	-10.4914434892	0.0	0.557671307465
0.0	0.0	0.0	0.0	0.0	4000000.0	0.0	0.0	1.12	2.37	1.1	0.0500000000002	5.99	0.27	0.81	0.21	4.37	0.12	1.89	1.46	0.49	AAA580.CD3.X2.Y9.tile.tissue.png	112	1	2000	112	11ce0ecfcf1f62bca2a064ec7f0b8bd5	0	0	0	0	0	0	0	0	0	0	0	0	0	/home/dhl_ec/bnelissen/Slides/CD3_manuscript/CD3_slides/AAA580.CD3/AAA580.CD3.run1	255	1.0	0.06	1.0	0.06	0.0	-10.9142653071	0.0	7.45483973962
0.0	155439.0	0.0	2988.0	155439.0	4000000.0	0.0	2.0	0.8	0.98	1.05	0.04	7.27	0.35	0.7	0.2	6.05	0.14	2.0	1.43	0.65	AAA580.CD3.X20.Y10.tile.tissue.png	113	1	2000	113	f992ede0bc934eddd4778c6142fb01de	0	0	0	0	0	0	0	0	0	0	0	0	0	/home/dhl_ec/bnelissen/Slides/CD3_manuscript/CD3_slides/AAA580.CD3/AAA580.CD3.run1	255	0.7	0.06	0.7	0.06	-6.09330619504	-11.1462494083	0.812853235858	0.13195144397
135.0	2927807.0	78.0	9133.0	2927807.0	4000000.0	2.0	4.0	1.17	1.15	1.06	0.0499999999997	6.0	0.38	0.74	0.11	9.2	0.33	2.24	1.54	0.59	AAA580.CD3.X20.Y11.tile.tissue.png	114	1	2000	114	a443a445e360a46c24557adad8bcb4a6	0	0	0	0	0	0	0	0	0	0	0	0	0	/home/dhl_ec/bnelissen/Slides/CD3_manuscript/CD3_slides/AAA580.CD3/AAA580.CD3.run1	255	0.7	0.06	0.7	0.06	-8.36449951905	-11.8402214746	0.728520935874	0.129040054687
2900.0	3950791.0	1393.0	9709.0	3950791.0	4000000.0	36.0	1.0	1.11	1.9	1.15	0.0500000000002	7.95	0.38	0.77	0.0700000000002	10.03	0.38	2.24	1.54	0.59	AAA580.CD3.X20.Y12.tile.tissue.png	115	1	2000	115	ae280f201786b5f40c3ca423709a43ce	0	0	0	0	0	0	0	0	0	0	0	0	0	/home/dhl_ec/bnelissen/Slides/CD3_manuscript/CD3_slides/AAA580.CD3/AAA580.CD3.run1	255	0.7	0.06	0.7	0.06	-9.02633083325	-12.5406247495	0.902493488509	0.125062649658
2098.0	3997286.0	1042.0	8440.0	3997286.0	4000000.0	27.0	1.0	1.87	2.32	1.39	0.0499999999997	8.08	0.36	0.759999999999	0.0599999999999	10.09	0.37	2.22	1.54	1.11	AAA580.CD3.X20.Y13.tile.tissue.png	116	1	2000	116	77d3899d9b8b79436bd0d07d25a0e05c	0	0	0	0	0	0	0	0	0	0	0	0	0	/home/dhl_ec/bnelissen/Slides/CD3_manuscript/CD3_slides/AAA580.CD3/AAA580.CD3.run1	255	0.7	0.06	0.7	0.06	-8.98482327291	-12.6770502979	0.857170218071	0.102735699951
16012.0	4000000.0	7159.0	7996.0	4000000.0	4000000.0	163.0	1.0	1.8	1.22	1.16	0.0500000000002	7.03	0.32	0.75	0.0599999999999	10.14	0.38	2.21	1.54	1.07	AAA580.CD3.X20.Y14.tile.tissue.png	117	1	2000	117	9c2c71f722ba002f5f63bd6249d5dce9	0	0	0	0	0	0	0	0	0	0	0	0	0	/home/dhl_ec/bnelissen/Slides/CD3_manuscript/CD3_slides/AAA580.CD3/AAA580.CD3.run1	255	0.7	0.06	0.7	0.06	-9.03014434236	-12.5332570086	0.754668768555	0.145065842529
12207.0	2481165.0	5303.0	7718.0	2481165.0	4000000.0	116.0	1.0	1.74	1.43	1.06	0.0699999999997	9.8	0.35	0.71	0.11	8.15	0.3	2.05	1.48	0.469999999999	AAA580.CD3.X20.Y15.tile.tissue.png	118	1	2000	118	24e22091e115ae5df42c0bce030c1249	0	0	0	0	0	0	0	0	0	0	0	0	0	/home/dhl_ec/bnelissen/Slides/CD3_manuscript/CD3_slides/AAA580.CD3/AAA580.CD3.run1	255	0.7	0.06	0.7	0.06	-8.7247865299	-11.5242574616	0.808266600585	0.131646546875
0.0	0.0	0.0	0.0	0.0	2648000.0	0.0	0.0	2.53	1.33	0.72	0.0300000000002	3.98	0.21	0.56	0.14	3.22	0.0799999999999	1.36	1.02	0.33	AAA580.CD3.X20.Y16.tile.tissue.png	119	1	2000	119	b4091416a6df37ff48c60c2427cf38d8	0	0	0	0	0	0	0	0	0	0	0	0	0	/home/dhl_ec/bnelissen/Slides/CD3_manuscript/CD3_slides/AAA580.CD3/AAA580.CD3.run1	255	1.0	0.06	1.0	0.06	0.0	0.0	0.0	12.117521148
0.0	0.0	0.0	0.0	0.0	4000000.0	0.0	0.0	0.72	0.92	1.14	0.0599999999999	6.73	0.32	0.89	0.22	4.96	0.13	2.04	1.55	0.53	AAA580.CD3.X20.Y6.tile.tissue.png	120	1	2000	120	7fbf7befb1eb58058b24470ab8d620eb	0	0	0	0	0	0	0	0	0	0	0	0	0	/home/dhl_ec/bnelissen/Slides/CD3_manuscript/CD3_slides/AAA580.CD3/AAA580.CD3.run1	255	1.0	0.06	1.0	0.06	0.0	-12.2783137105	0.0	4.6443695849
0.0	2977.0	0.0	248.0	2977.0	4000000.0	0.0	1.0	1.33	1.6	1.29	0.0600000000004	7.08	0.36	0.75	0.23	6.65	0.14	2.13	1.55	0.55	AAA580.CD3.X20.Y7.tile.tissue.png	121	1	2000	121	c0c5f7444214cd149da4c2e6fdb7ef10	0	0	0	0	0	0	0	0	0	0	0	0	0	/home/dhl_ec/bnelissen/Slides/CD3_manuscript/CD3_slides/AAA580.CD3/AAA580.CD3.run1	255	0.7	0.06	0.7	0.06	-7.65867587724	-11.2884854421	3.6045314599	0.28289635553
161.0	4608.0	76.0	438.0	4608.0	4000000.0	2.0	2.0	1.41	1.06	1.17	0.0500000000002	7.1	0.39	0.75	0.22	7.06	0.22	2.13	1.56	0.68	AAA580.CD3.X20.Y8.tile.tissue.png	122	1	2000	122	445ca3d228cc14c6824c5cb3c3853594	0	0	0	0	0	0	0	0	0	0	0	0	0	/home/dhl_ec/bnelissen/Slides/CD3_manuscript/CD3_slides/AAA580.CD3/AAA580.CD3.run1	255	0.7	0.06	0.7	0.06	-8.90152239108	-11.9301441786	4.25010714604	0.13823358783
0.0	0.0	0.0	0.0	0.0	4000000.0	0.0	0.0	0.88	1.07	1.17	0.0599999999999	6.68	0.31	0.76	0.23	5.01	0.12	1.97	1.54	0.52	AAA580.CD3.X20.Y9.tile.tissue.png	123	1	2000	123	97b1dcbf89feb720c6fe7d35e4a15db4	0	0	0	0	0	0	0	0	0	0	0	0	0	/home/dhl_ec/bnelissen/Slides/CD3_manuscript/CD3_slides/AAA580.CD3/AAA580.CD3.run1	255	1.0	0.06	1.0	0.06	0.0	-10.1944283201	0.0	0.135544908794
0.0	5290.0	0.0	356.0	5290.0	4000000.0	0.0	1.0	0.81	1.05	1.13	0.04	7.06	0.38	0.76	0.23	6.09	0.14	2.15	1.54	0.55	AAA580.CD3.X21.Y10.tile.tissue.png	124	1	2000	124	eb8020a718c551cfefa8de8cc3e5e36d	0	0	0	0	0	0	0	0	0	0	0	0	0	/home/dhl_ec/bnelissen/Slides/CD3_manuscript/CD3_slides/AAA580.CD3/AAA580.CD3.run1	255	0.7	0.06	0.7	0.06	0.0	-12.2483343396	3.42528576914	0.145517629395
0.0	85239.0	0.0	2084.0	85239.0	4000000.0	0.0	3.0	0.87	1.14	1.19	0.0599999999999	6.38	0.35	0.69	0.2	5.54	0.13	1.98	1.44	0.53	AAA580.CD3.X21.Y11.tile.tissue.png	125	1	2000	125	47fba33301a4145056bcb1489b37b11c	0	0	0	0	0	0	0	0	0	0	0	0	0	/home/dhl_ec/bnelissen/Slides/CD3_manuscript/CD3_slides/AAA580.CD3/AAA580.CD3.run1	255	0.7	0.06	0.7	0.06	0.0	-11.0158749969	1.26738494117	0.151395275635
56.0	2148260.0	39.0	11399.0	2148260.0	4000000.0	1.0	4.0	1.26	1.15	1.13	0.0700000000002	6.04	0.34	0.7	0.12	7.83	0.28	2.09	1.44	0.47	AAA580.CD3.X21.Y12.tile.tissue.png	126	1	2000	126	174cb2537f8b783ae213ef958114e1e0	0	0	0	0	0	0	0	0	0	0	0	0	0	/home/dhl_ec/bnelissen/Slides/CD3_manuscript/CD3_slides/AAA580.CD3/AAA580.CD3.run1	255	0.7	0.06	0.7	0.06	-8.79325979049	-11.8397217779	1.10012439315	0.136618507813
1180.0	3840999.0	487.0	8056.0	3840999.0	4000000.0	11.0	1.0	2.03	1.88	1.13	0.0500000000002	5.98	0.35	0.71	0.0599999999999	8.97	0.33	2.05	1.43	0.53	AAA580.CD3.X21.Y13.tile.tissue.png	127	1	2000	127	a96b6ac5b4e3645fafa16dbcde6ffdea	0	0	0	0	0	0	0	0	0	0	0	0	0	/home/dhl_ec/bnelissen/Slides/CD3_manuscript/CD3_slides/AAA580.CD3/AAA580.CD3.run1	255	0.7	0.06	0.7	0.06	-8.9866812302	-12.1298533503	1.02815490911	0.141578509766
1972.0	3997990.0	855.0	8338.0	3997990.0	4000000.0	20.0	1.0	1.06	1.11	1.11	0.0599999999999	7.14	0.34	0.7	0.0500000000002	9.12	0.34	2.05	1.44	0.58	AAA580.CD3.X21.Y14.tile.tissue.png	128	1	2000	128	aa21c967022ec36455d803779b4b7e3c	0	0	0	0	0	0	0	0	0	0	0	0	0	/home/dhl_ec/bnelissen/Slides/CD3_manuscript/CD3_slides/AAA580.CD3/AAA580.CD3.run1	255	0.7	0.06	0.7	0.06	-9.20573029717	-12.3400184946	0.891279171594	0.132381292297
4804.0	3172494.0	2158.0	8984.0	3172494.0	4000000.0	48.0	2.0	1.27	1.89	1.14	0.0499999999997	6.12	0.36	0.71	0.0799999999999	8.48	0.31	2.06	1.44	0.5	AAA580.CD3.X21.Y15.tile.tissue.png	129	1	2000	129	18119061d0f3bdedf554d436a2b6adc8	0	0	0	0	0	0	0	0	0	0	0	0	0	/home/dhl_ec/bnelissen/Slides/CD3_manuscript/CD3_slides/AAA580.CD3/AAA580.CD3.run1	255	0.7	0.06	0.7	0.06	-8.81756299989	-11.9882386783	1.03384566988	0.147381634766
0.0	1760.0	0.0	186.0	1760.0	2648000.0	0.0	1.0	0.579999999999	0.59	0.69	0.0300000000002	4.11	0.24	0.51	0.13	3.83	0.0800000000004	1.29	0.93	0.31	AAA580.CD3.X21.Y16.tile.tissue.png	130	1	2000	130	59106541f7affef98a6d88f3be6a229a	0	0	0	0	0	0	0	0	0	0	0	0	0	/home/dhl_ec/bnelissen/Slides/CD3_manuscript/CD3_slides/AAA580.CD3/AAA580.CD3.run1	255	0.7	0.06	0.7	0.06	-8.40762429762	-12.2322397276	3.95795422277	3.84156592447
0.0	2666.0	0.0	228.0	2666.0	4000000.0	0.0	1.0	0.670000000001	1.76	1.08	0.0500000000002	6.06	0.34	0.81	0.2	5.42	0.12	1.95	1.44	0.48	AAA580.CD3.X21.Y7.tile.tissue.png	131	1	2000	131	50dfc223b466e8f26a48b466f6c3b9e9	0	0	0	0	0	0	0	0	0	0	0	0	0	/home/dhl_ec/bnelissen/Slides/CD3_manuscript/CD3_slides/AAA580.CD3/AAA580.CD3.run1	255	0.7	0.06	0.7	0.06	0.0	-12.7129715991	5.48219403484	2.88956190314
0.0	0.0	0.0	0.0	0.0	4000000.0	0.0	0.0	0.82	0.96	1.07	0.0499999999997	5.16	0.27	0.71	0.2	4.39	0.12	1.88	1.47	0.51	AAA580.CD3.X21.Y8.tile.tissue.png	132	1	2000	132	d7373cc1e5654de9674be6e532a06473	0	0	0	0	0	0	0	0	0	0	0	0	0	/home/dhl_ec/bnelissen/Slides/CD3_manuscript/CD3_slides/AAA580.CD3/AAA580.CD3.run1	255	1.0	0.06	1.0	0.06	0.0	0.0	0.0	3.6027875
0.0	0.0	0.0	0.0	0.0	4000000.0	0.0	0.0	0.83	1.07	1.08	0.04	5.73	0.27	0.7	0.2	4.38	0.12	1.92	1.46	0.49	AAA580.CD3.X21.Y9.tile.tissue.png	133	1	2000	133	299a8be07912a6084affb038020af340	0	0	0	0	0	0	0	0	0	0	0	0	0	/home/dhl_ec/bnelissen/Slides/CD3_manuscript/CD3_slides/AAA580.CD3/AAA580.CD3.run1	255	1.0	0.06	1.0	0.06	0.0	-11.803212252	0.0	0.146363824806
0.0	1818.0	0.0	218.0	1818.0	4000000.0	0.0	1.0	1.1	1.04	1.05	0.04	6.16	0.35	0.69	0.2	5.43	0.13	1.94	1.43	0.49	AAA580.CD3.X22.Y10.tile.tissue.png	134	1	2000	134	c5d838f94babc45fd6575654fa5d03f7	0	0	0	0	0	0	0	0	0	0	0	0	0	/home/dhl_ec/bnelissen/Slides/CD3_manuscript/CD3_slides/AAA580.CD3/AAA580.CD3.run1	255	0.7	0.06	0.7	0.06	0.0	-11.8292747356	2.57271120178	0.144521492004
0.0	0.0	0.0	0.0	0.0	4000000.0	0.0	0.0	1.41	1.62	1.08	0.0500000000002	6.26	0.3	0.73	0.2	4.64	0.12	1.95	1.48	0.49	AAA580.CD3.X22.Y11.tile.tissue.png	135	1	2000	135	91cbd5ea62e2696ece971b09eebd0ce8	0	0	0	0	0	0	0	0	0	0	0	0	0	/home/dhl_ec/bnelissen/Slides/CD3_manuscript/CD3_slides/AAA580.CD3/AAA580.CD3.run1	255	1.0	0.06	1.0	0.06	0.0	-10.7386165232	0.0	0.360198565673
0.0	2053.0	0.0	218.0	2053.0	4000000.0	0.0	1.0	1.08	2.21	1.13	0.0499999999997	6.16	0.34	0.7	0.2	5.42	0.12	1.99	1.44	0.51	AAA580.CD3.X22.Y12.tile.tissue.png	136	1	2000	136	b04b162f4f298d2a93eea7ba5fc85348	0	0	0	0	0	0	0	0	0	0	0	0	0	/home/dhl_ec/bnelissen/Slides/CD3_manuscript/CD3_slides/AAA580.CD3/AAA580.CD3.run1	255	0.7	0.06	0.7	0.06	0.0	-12.0695058051	5.42423530352	0.138263520767
81.0	565064.0	36.0	4435.0	565064.0	4000000.0	1.0	2.0	1.81	1.08	1.06	0.0499999999997	6.97	0.34	0.690000000001	0.18	6.57	0.22	2.3	1.44	0.53	AAA580.CD3.X22.Y13.tile.tissue.png	137	1	2000	137	f790a14303ac500792ac14da83a9c71b	0	0	0	0	0	0	0	0	0	0	0	0	0	/home/dhl_ec/bnelissen/Slides/CD3_manuscript/CD3_slides/AAA580.CD3/AAA580.CD3.run1	255	0.7	0.06	0.7	0.06	-7.76048626689	-10.9353627602	0.806518052462	0.120364254883
403.0	2671512.0	232.0	10599.0	2671512.0	4000000.0	7.0	4.0	1.1	1.41	1.1	0.04	7.05	0.39	0.75	0.12	9.12	0.32	2.29	1.47	0.57	AAA580.CD3.X22.Y14.tile.tissue.png	138	1	2000	138	b6af4f726ac8c200e68d893ebaf952a9	0	0	0	0	0	0	0	0	0	0	0	0	0	/home/dhl_ec/bnelissen/Slides/CD3_manuscript/CD3_slides/AAA580.CD3/AAA580.CD3.run1	255	0.7	0.06	0.7	0.06	-8.51131886325	-11.9630130613	0.988811090794	0.150196558594
1830.0	2031196.0	872.0	8178.0	2031196.0	4000000.0	20.0	3.0	1.52	1.2	1.05	0.0699999999997	6.42	0.36	0.69	0.15	7.95	0.28	2.13	1.48	0.55	AAA580.CD3.X22.Y15.tile.tissue.png	139	1	2000	139	cdf951e475ec9b3b6b2476297676d5b9	0	0	0	0	0	0	0	0	0	0	0	0	0	/home/dhl_ec/bnelissen/Slides/CD3_manuscript/CD3_slides/AAA580.CD3/AAA580.CD3.run1	255	0.7	0.06	0.7	0.06	-8.7496451963	-12.0028864073	1.18016613603	0.151032730469
0.0	0.0	0.0	0.0	0.0	2648000.0	0.0	0.0	0.67	0.6	0.71	0.0299999999997	3.51	0.18	0.49	0.13	2.8	0.0799999999999	1.24	0.94	0.38	AAA580.CD3.X22.Y16.tile.tissue.png	140	1	2000	140	47c0e550d55cd4fc6a0ae0afabc90434	0	0	0	0	0	0	0	0	0	0	0	0	0	/home/dhl_ec/bnelissen/Slides/CD3_manuscript/CD3_slides/AAA580.CD3/AAA580.CD3.run1	255	1.0	0.06	1.0	0.06	0.0	0.0	0.0	11.755347432
0.0	0.0	0.0	0.0	0.0	4000000.0	0.0	0.0	0.62	0.89	1.12	0.0499999999997	5.52	0.28	0.86	0.2	4.44	0.12	1.91	1.45	0.49	AAA580.CD3.X22.Y8.tile.tissue.png	141	1	2000	141	e1aa4057ecd4a5986c7932b4c86c8bf4	0	0	0	0	0	0	0	0	0	0	0	0	0	/home/dhl_ec/bnelissen/Slides/CD3_manuscript/CD3_slides/AAA580.CD3/AAA580.CD3.run1	255	1.0	0.06	1.0	0.06	0.0	0.0	0.0	5.566616
0.0	0.0	0.0	0.0	0.0	4000000.0	0.0	0.0	1.71	1.18	1.08	0.0500000000002	5.93	0.28	0.74	0.2	4.41	0.12	1.91	1.45	0.53	AAA580.CD3.X22.Y9.tile.tissue.png	142	1	2000	142	8b2c2db7c37dac683cd689c8242beb43	0	0	0	0	0	0	0	0	0	0	0	0	0	/home/dhl_ec/bnelissen/Slides/CD3_manuscript/CD3_slides/AAA580.CD3/AAA580.CD3.run1	255	1.0	0.06	1.0	0.06	0.0	-11.4745190012	0.0	3.59007601107
0.0	0.0	0.0	0.0	0.0	4000000.0	0.0	0.0	2.12	1.07	1.05	0.0499999999997	5.13	0.28	0.75	0.2	4.44	0.12	1.87	1.44	0.93	AAA580.CD3.X23.Y10.tile.tissue.png	143	1	2000	143	b95705a974e489aba06de99a4eb14f2e	0	0	0	0	0	0	0	0	0	0	0	0	0	/home/dhl_ec/bnelissen/Slides/CD3_manuscript/CD3_slides/AAA580.CD3/AAA580.CD3.run1	255	1.0	0.06	1.0	0.06	0.0	0.0	0.0	9.625637
277.0	4549.0	145.0	470.0	4549.0	4000000.0	3.0	2.0	1.48	1.71	1.62	0.04	6.7	0.4	0.76	0.23	7.04	0.22	2.11	1.54	1.1	AAA580.CD3.X23.Y11.tile.tissue.png	144	1	2000	144	0d603174a710a5a673048c3d5c74176b	0	0	0	0	0	0	0	0	0	0	0	0	0	/home/dhl_ec/bnelissen/Slides/CD3_manuscript/CD3_slides/AAA580.CD3/AAA580.CD3.run1	255	0.7	0.06	0.7	0.06	-8.42107433229	-11.3290390056	3.00296921819	0.354370108276
51.0	3783.0	33.0	498.0	3783.0	4000000.0	1.0	2.0	1.65	2.53	1.08	0.0500000000002	6.19	0.41	0.7	0.2	6.37	0.2	1.98	1.48	1.06	AAA580.CD3.X23.Y12.tile.tissue.png	145	1	2000	145	3ef1740221daa59aa095c798b8ae625b	0	0	0	0	0	0	0	0	0	0	0	0	0	/home/dhl_ec/bnelissen/Slides/CD3_manuscript/CD3_slides/AAA580.CD3/AAA580.CD3.run1	255	0.7	0.06	0.7	0.06	-8.8615448263	-11.778766976	3.81382526863	0.142402841187
0.0	2391.0	0.0	238.0	2391.0	4000000.0	0.0	1.0	1.56	2.26	1.05	0.04	6.14	0.34	0.68	0.21	5.37	0.12	1.95	1.43	1.08	AAA580.CD3.X23.Y13.tile.tissue.png	146	1	2000	146	2d7120231aae73346ffc67820af942ad	0	0	0	0	0	0	0	0	0	0	0	0	0	/home/dhl_ec/bnelissen/Slides/CD3_manuscript/CD3_slides/AAA580.CD3/AAA580.CD3.run1	255	0.7	0.06	0.7	0.06	0.0	-11.7645674692	3.91486139429	0.140695915131
0.0	0.0	0.0	0.0	0.0	4000000.0	0.0	0.0	2.13	2.16	1.09	0.04	5.98	0.27	0.7	0.2	4.45	0.13	1.96	1.47	0.55	AAA580.CD3.X23.Y14.tile.tissue.png	147	1	2000	147	999ffaccc6cc9c92d101a8e84df2ac01	0	0	0	0	0	0	0	0	0	0	0	0	0	/home/dhl_ec/bnelissen/Slides/CD3_manuscript/CD3_slides/AAA580.CD3/AAA580.CD3.run1	255	1.0	0.06	1.0	0.06	0.0	-11.3104331762	0.0	0.111005675245
194.0	4197.0	75.0	403.0	4197.0	4000000.0	1.0	2.0	2.12	2.38	1.08	0.04	6.06	0.35	0.7	0.21	6.47	0.2	1.96	1.47	0.48	AAA580.CD3.X23.Y15.tile.tissue.png	148	1	2000	148	877bbdd2b0b9e8baf842df5227a7c280	0	0	0	0	0	0	0	0	0	0	0	0	0	/home/dhl_ec/bnelissen/Slides/CD3_manuscript/CD3_slides/AAA580.CD3/AAA580.CD3.run1	255	0.7	0.06	0.7	0.06	-8.50463405076	-12.4155909988	3.27107392667	0.10970194574
0.0	0.0	0.0	0.0	0.0	2648000.0	0.0	0.0	0.69	1.26	0.71	0.0300000000002	3.45	0.18	0.51	0.14	2.8	0.0799999999999	1.27	0.97	0.32	AAA580.CD3.X23.Y16.tile.tissue.png	149	1	2000	149	b998f490cf4299bca16b36545376a962	0	0	0	0	0	0	0	0	0	0	0	0	0	/home/dhl_ec/bnelissen/Slides/CD3_manuscript/CD3_slides/AAA580.CD3/AAA580.CD3.run1	255	1.0	0.06	1.0	0.06	0.0	0.0	0.0	12.0597190332
0.0	0.0	0.0	0.0	0.0	4000000.0	0.0	0.0	1.95	2.54	1.11	0.0499999999997	6.01	0.27	0.78	0.2	4.57	0.12	1.88	1.42	0.49	AAA580.CD3.X24.Y11.tile.tissue.png	150	1	2000	150	1154a7a2b608914482fbee9e18f3579b	0	0	0	0	0	0	0	0	0	0	0	0	0	/home/dhl_ec/bnelissen/Slides/CD3_manuscript/CD3_slides/AAA580.CD3/AAA580.CD3.run1	255	1.0	0.06	1.0	0.06	0.0	-11.7713123652	0.0	6.8106100448
0.0	0.0	0.0	0.0	0.0	4000000.0	0.0	0.0	1.51	1.55	1.09	0.0599999999999	6.47	0.29	0.77	0.22	5.01	0.13	2.05	1.54	0.68	AAA580.CD3.X24.Y12.tile.tissue.png	151	1	2000	151	d3c267cc1c1fc4d3a84c762435815fc9	0	0	0	0	0	0	0	0	0	0	0	0	0	/home/dhl_ec/bnelissen/Slides/CD3_manuscript/CD3_slides/AAA580.CD3/AAA580.CD3.run1	255	1.0	0.06	1.0	0.06	0.0	-10.8701985506	0.0	1.67563857072
0.0	9379.0	0.0	648.0	9379.0	4000000.0	0.0	2.0	1.53	1.07	1.15	0.0499999999997	7.04	0.38	0.78	0.22	6.65	0.13	2.2	1.59	0.550000000001	AAA580.CD3.X24.Y13.tile.tissue.png	152	1	2000	152	3471cf359ef9237989af01a2a4283c8d	0	0	0	0	0	0	0	0	0	0	0	0	0	/home/dhl_ec/bnelissen/Slides/CD3_manuscript/CD3_slides/AAA580.CD3/AAA580.CD3.run1	255	0.7	0.06	0.7	0.06	-8.59496520849	-12.0186720679	2.2063978253	0.145290797974
0.0	0.0	0.0	0.0	0.0	4000000.0	0.0	0.0	1.87	1.04	1.14	0.0500000000002	6.64	0.31	0.76	0.22	5.04	0.13	2.05	1.55	1.09	AAA580.CD3.X24.Y14.tile.tissue.png	153	1	2000	153	6f60e602620c17cb9ab24063c4affba4	0	0	0	0	0	0	0	0	0	0	0	0	0	/home/dhl_ec/bnelissen/Slides/CD3_manuscript/CD3_slides/AAA580.CD3/AAA580.CD3.run1	255	1.0	0.06	1.0	0.06	0.0	-11.967086925	0.0	0.125089011166
0.0	450096.0	0.0	6308.0	450096.0	4000000.0	0.0	1.0	0.99	1.02	1.11	0.0500000000002	6.87	0.35	0.7	0.18	5.75	0.23	2.26	1.54	0.54	AAA580.CD3.X24.Y15.tile.tissue.png	154	1	2000	154	dae0def3c830b9a629ca2e49681396a2	0	0	0	0	0	0	0	0	0	0	0	0	0	/home/dhl_ec/bnelissen/Slides/CD3_manuscript/CD3_slides/AAA580.CD3/AAA580.CD3.run1	255	0.7	0.06	0.7	0.06	0.0	-11.469306394	0.2134120589	0.369346808594
0.0	0.0	0.0	0.0	0.0	2648000.0	0.0	0.0	1.25	1.01	0.73	0.04	3.52	0.18	0.53	0.14	2.85	0.0800000000004	1.24	0.940000000001	0.94	AAA580.CD3.X24.Y16.tile.tissue.png	155	1	2000	155	efff51842f0aab2dc233018405a156ec	0	0	0	0	0	0	0	0	0	0	0	0	0	/home/dhl_ec/bnelissen/Slides/CD3_manuscript/CD3_slides/AAA580.CD3/AAA580.CD3.run1	255	1.0	0.06	1.0	0.06	0.0	0.0	0.0	11.2142734139
0.0	0.0	0.0	0.0	0.0	4000000.0	0.0	0.0	1.32	1.02	1.12	0.0499999999997	5.29	0.27	0.85	0.2	4.38	0.12	1.91	1.43	0.51	AAA580.CD3.X25.Y12.tile.tissue.png	156	1	2000	156	ca5003e310ca6c5c4a5039829dd2bd1a	0	0	0	0	0	0	0	0	0	0	0	0	0	/home/dhl_ec/bnelissen/Slides/CD3_manuscript/CD3_slides/AAA580.CD3/AAA580.CD3.run1	255	1.0	0.06	1.0	0.06	0.0	0.0	0.0	4.194304
0.0	0.0	0.0	0.0	0.0	4000000.0	0.0	0.0	0.79	0.85	1.07	0.0500000000002	5.84	0.29	0.78	0.19	4.45	0.12	1.88	1.43	0.48	AAA580.CD3.X25.Y13.tile.tissue.png	157	1	2000	157	47a04773fd89924ce57985bc1a426419	0	0	0	0	0	0	0	0	0	0	0	0	0	/home/dhl_ec/bnelissen/Slides/CD3_manuscript/CD3_slides/AAA580.CD3/AAA580.CD3.run1	255	1.0	0.06	1.0	0.06	0.0	-10.9079029715	0.0	8.31046568213
0.0	0.0	0.0	0.0	0.0	4000000.0	0.0	0.0	0.91	1.76	1.08	0.0500000000002	5.83	0.27	0.73	0.2	4.24	0.11	1.88	1.42	0.47	AAA580.CD3.X25.Y14.tile.tissue.png	158	1	2000	158	572d5bb35e174a9f5a6ee3eb6bcf6868	0	0	0	0	0	0	0	0	0	0	0	0	0	/home/dhl_ec/bnelissen/Slides/CD3_manuscript/CD3_slides/AAA580.CD3/AAA580.CD3.run1	255	1.0	0.06	1.0	0.06	0.0	-9.48979112507	0.0	1.99183324579
0.0	0.0	0.0	0.0	0.0	4000000.0	0.0	0.0	2.06	1.61	1.1	0.04	5.58	0.27	0.690000000001	0.2	4.34	0.13	1.91	1.43	0.48	AAA580.CD3.X25.Y15.tile.tissue.png	159	1	2000	159	39ce10042d7385ff981d464dbe95ff19	0	0	0	0	0	0	0	0	0	0	0	0	0	/home/dhl_ec/bnelissen/Slides/CD3_manuscript/CD3_slides/AAA580.CD3/AAA580.CD3.run1	255	1.0	0.06	1.0	0.06	0.0	-9.02630546846	0.0	0.499401000615
0.0	0.0	0.0	0.0	0.0	4000000.0	0.0	0.0	1.15	0.81	1.05	0.0599999999999	5.33	0.28	0.86	0.2	4.48	0.12	1.88	1.52	0.5	AAA580.CD3.X26.Y14.tile.tissue.png	160	1	2000	160	a66b1aeda83c8bef55f1602f06008325	0	0	0	0	0	0	0	0	0	0	0	0	0	/home/dhl_ec/bnelissen/Slides/CD3_manuscript/CD3_slides/AAA580.CD3/AAA580.CD3.run1	255	1.0	0.06	1.0	0.06	0.0	0.0	0.0	3.4600335
0.0	0.0	0.0	0.0	0.0	4000000.0	0.0	0.0	1.26	0.96	1.09	0.0500000000002	5.27	0.27	0.8	0.2	4.42	0.12	1.98	1.56	0.46	AAA580.CD3.X26.Y15.tile.tissue.png	161	1	2000	161	b53d650eea8661990f861011d1163045	0	0	0	0	0	0	0	0	0	0	0	0	0	/home/dhl_ec/bnelissen/Slides/CD3_manuscript/CD3_slides/AAA580.CD3/AAA580.CD3.run1	255	1.0	0.06	1.0	0.06	0.0	0.0	0.0	9.746011
0.0	0.0	0.0	0.0	0.0	4000000.0	0.0	0.0	2.31	1.29	1.08	0.0599999999999	6.14	0.31	0.87	0.22	4.94	0.13	2.03	1.54	1.09	AAA580.CD3.X3.Y3.tile.tissue.png	162	1	2000	162	9e8e448afc4c945074376eb4f3738e50	0	0	0	0	0	0	0	0	0	0	0	0	0	/home/dhl_ec/bnelissen/Slides/CD3_manuscript/CD3_slides/AAA580.CD3/AAA580.CD3.run1	255	1.0	0.06	1.0	0.06	0.0	-10.8719366946	0.0	8.97289510798
296.0	6775.0	117.0	528.0	6775.0	4000000.0	2.0	2.0	1.4	1.04	1.21	0.0599999999999	7.12	0.38	0.75	0.23	6.97	0.23	2.1	1.55	0.5	AAA580.CD3.X3.Y4.tile.tissue.png	163	1	2000	163	9a0ee39017cc15697916708cd701b19e	0	0	0	0	0	0	0	0	0	0	0	0	0	/home/dhl_ec/bnelissen/Slides/CD3_manuscript/CD3_slides/AAA580.CD3/AAA580.CD3.run1	255	0.7	0.06	0.7	0.06	-8.86390923273	-11.0438676573	2.51532894086	0.286935541992
0.0	1530.0	0.0	166.0	1530.0	4000000.0	0.0	1.0	1.92	2.05	1.09	0.0599999999999	7.08	0.38	0.76	0.23	6.12	0.14	2.1	1.56	0.55	AAA580.CD3.X3.Y5.tile.tissue.png	164	1	2000	164	95ac19e4f8d192b1c9d0ac0fbc61593f	0	0	0	0	0	0	0	0	0	0	0	0	0	/home/dhl_ec/bnelissen/Slides/CD3_manuscript/CD3_slides/AAA580.CD3/AAA580.CD3.run1	255	0.7	0.06	0.7	0.06	0.0	-12.1106413063	3.17630240247	0.0883201525879
0.0	0.0	0.0	0.0	0.0	4000000.0	0.0	0.0	1.13	1.36	1.17	0.0500000000002	6.76	0.59	0.68	0.2	4.25	0.11	1.87	1.42	0.57	AAA580.CD3.X3.Y6.tile.tissue.png	165	1	2000	165	3dc12871bb8938aeafb3f33988c4cb09	0	0	0	0	0	0	0	0	0	0	0	0	0	/home/dhl_ec/bnelissen/Slides/CD3_manuscript/CD3_slides/AAA580.CD3/AAA580.CD3.run1	255	1.0	0.06	1.0	0.06	0.0	-11.573999797	0.0	0.0872449060116
0.0	1914.0	0.0	228.0	1914.0	4000000.0	0.0	1.0	1.3	1.65	1.04	0.04	6.06	0.38	0.76	0.22	6.16	0.13	2.05	1.54	0.53	AAA580.CD3.X3.Y7.tile.tissue.png	166	1	2000	166	0f2afc96689fe54584617675195c7759	0	0	0	0	0	0	0	0	0	0	0	0	0	/home/dhl_ec/bnelissen/Slides/CD3_manuscript/CD3_slides/AAA580.CD3/AAA580.CD3.run1	255	0.7	0.06	0.7	0.06	0.0	-11.9295221476	2.25276590664	0.0868144317474
0.0	3022.0	0.0	248.0	3022.0	4000000.0	0.0	1.0	1.76	1.31	1.12	0.04	6.04	0.34	0.68	0.2	5.32	0.13	1.93	1.43	0.49	AAA580.CD3.X3.Y8.tile.tissue.png	167	1	2000	167	2f758e06d0b150655c4bf7ac5272f3ab	0	0	0	0	0	0	0	0	0	0	0	0	0	/home/dhl_ec/bnelissen/Slides/CD3_manuscript/CD3_slides/AAA580.CD3/AAA580.CD3.run1	255	0.7	0.06	0.7	0.06	0.0	-12.4882544847	4.34637237084	0.0949238466797
0.0	0.0	0.0	0.0	0.0	4000000.0	0.0	0.0	1.14	1.45	1.12	0.0599999999999	6.62	0.31	0.84	0.22	4.99	0.13	2.03	1.55	0.53	AAA580.CD3.X3.Y9.tile.tissue.png	168	1	2000	168	441eb383d7fb9f4729e5418d90427d4a	0	0	0	0	0	0	0	0	0	0	0	0	0	/home/dhl_ec/bnelissen/Slides/CD3_manuscript/CD3_slides/AAA580.CD3/AAA580.CD3.run1	255	1.0	0.06	1.0	0.06	0.0	-10.3654330648	0.0	9.3233813852
582.0	19422.0	193.0	1187.0	19422.0	4000000.0	3.0	4.0	0.84	0.93	1.17	0.0599999999999	7.06	0.39	0.81	0.23	7.1	0.21	2.11	1.56	0.47	AAA580.CD3.X4.Y3.tile.tissue.png	169	1	2000	169	5ccdc1c34c2b56f40a2273e719359ad4	0	0	0	0	0	0	0	0	0	0	0	0	0	/home/dhl_ec/bnelissen/Slides/CD3_manuscript/CD3_slides/AAA580.CD3/AAA580.CD3.run1	255	0.7	0.06	0.7	0.06	-8.64207048968	-11.5893503515	1.2477718556	3.03341226904
126.0	23441.0	81.0	1796.0	23441.0	4000000.0	2.0	4.0	0.84	1.08	1.17	0.0499999999997	7.01	0.39	0.76	0.22	7.08	0.21	2.13	1.55	0.51	AAA580.CD3.X4.Y4.tile.tissue.png	170	1	2000	170	c2ca62325c118a595c9555ea6efff69f	0	0	0	0	0	0	0	0	0	0	0	0	0	/home/dhl_ec/bnelissen/Slides/CD3_manuscript/CD3_slides/AAA580.CD3/AAA580.CD3.run1	255	0.7	0.06	0.7	0.06	-9.2841616542	-12.4957846343	3.0729461355	0.0944963117676
273.0	89927.0	95.0	3231.0	89927.0	4000000.0	1.0	4.0	2.1	0.96	1.1	0.0499999999997	7.38	0.38	0.73	0.22	6.98	0.22	2.09	1.5	0.51	AAA580.CD3.X4.Y5.tile.tissue.png	171	1	2000	171	d61a7ba9be591a9df146e85ad6f8efa5	0	0	0	0	0	0	0	0	0	0	0	0	0	/home/dhl_ec/bnelissen/Slides/CD3_manuscript/CD3_slides/AAA580.CD3/AAA580.CD3.run1	255	0.7	0.06	0.7	0.06	-8.72392666106	-12.3257252994	2.9179633118	0.139654712891
392.0	274365.0	170.0	8203.0	274365.0	4000000.0	4.0	3.0	0.88	1.66	1.12	0.0500000000002	6.91	0.37	0.74	0.2	7.02	0.22	2.18	1.51	0.52	AAA580.CD3.X4.Y6.tile.tissue.png	172	1	2000	172	a466a73d3e1a2c62d8a56ba1ca37b203	0	0	0	0	0	0	0	0	0	0	0	0	0	/home/dhl_ec/bnelissen/Slides/CD3_manuscript/CD3_slides/AAA580.CD3/AAA580.CD3.run1	255	0.7	0.06	0.7	0.06	-9.49741817027	-12.1849414466	2.75173980608	0.114048107422
0.0	0.0	0.0	0.0	0.0	4000000.0	0.0	0.0	0.86	1.7	1.11	0.0500000000002	6.4	0.29	0.74	0.22	4.8	0.12	2.0	1.5	0.52	AAA580.CD3.X4.Y7.tile.tissue.png	173	1	2000	173	157bf971073c9246b5b8efd8d9893a49	0	0	0	0	0	0	0	0	0	0	0	0	0	/home/dhl_ec/bnelissen/Slides/CD3_manuscript/CD3_slides/AAA580.CD3/AAA580.CD3.run1	255	1.0	0.06	1.0	0.06	0.0	-12.2610582859	0.0	0.0931666174927
0.0	2858.0	0.0	244.0	2858.0	4000000.0	0.0	1.0	0.94	1.4	1.12	0.0499999999997	6.52	0.38	0.76	0.22	6.12	0.14	1.99	1.43	0.45	AAA580.CD3.X4.Y8.tile.tissue.png	174	1	2000	174	9d03f6ebc0dc16fe77fe5e09b33bb309	0	0	0	0	0	0	0	0	0	0	0	0	0	/home/dhl_ec/bnelissen/Slides/CD3_manuscript/CD3_slides/AAA580.CD3/AAA580.CD3.run1	255	0.7	0.06	0.7	0.06	0.0	-12.0646875818	2.55250099775	0.109096825043
0.0	3100.0	0.0	252.0	3100.0	4000000.0	0.0	1.0	1.33	1.25	1.07	0.0500000000002	5.9	0.34	0.73	0.2	5.83	0.13	1.93	1.43	0.49	AAA580.CD3.X4.Y9.tile.tissue.png	175	1	2000	175	7f97372ed2f334a085992abb275cc134	0	0	0	0	0	0	0	0	0	0	0	0	0	/home/dhl_ec/bnelissen/Slides/CD3_manuscript/CD3_slides/AAA580.CD3/AAA580.CD3.run1	255	0.7	0.06	0.7	0.06	-6.99378624519	-12.0967865485	3.66392444015	2.88581395468
0.0	2840.0	0.0	239.0	2840.0	4000000.0	0.0	1.0	1.33	1.44	1.03	0.0499999999997	6.49	0.39	0.81	0.22	6.2	0.14	2.13	1.52	0.55	AAA580.CD3.X5.Y3.tile.tissue.png	176	1	2000	176	72cbdb624e3f3a5b6b94531dec0cf632	0	0	0	0	0	0	0	0	0	0	0	0	0	/home/dhl_ec/bnelissen/Slides/CD3_manuscript/CD3_slides/AAA580.CD3/AAA580.CD3.run1	255	0.7	0.06	0.7	0.06	0.0	-11.4696208499	2.31793384821	5.22460941473
0.0	332744.0	0.0	4709.0	332744.0	4000000.0	0.0	2.0	0.93	1.02	1.15	0.0500000000002	7.01	0.34	0.69	0.18	5.97	0.14	2.01	1.43	0.65	AAA580.CD3.X5.Y4.tile.tissue.png	177	1	2000	177	df9adb5c01094c0c98b37bc156621f76	0	0	0	0	0	0	0	0	0	0	0	0	0	/home/dhl_ec/bnelissen/Slides/CD3_manuscript/CD3_slides/AAA580.CD3/AAA580.CD3.run1	255	0.7	0.06	0.7	0.06	-8.62029432467	-11.8755336358	1.97564763716	0.0879806025391
3002.0	2833865.0	977.0	18330.0	2833865.0	4000000.0	21.0	10.0	1.38	1.44	1.15	0.0500000000002	7.1	0.4	0.76	0.11	9.21	0.34	2.29	1.56	0.62	AAA580.CD3.X5.Y5.tile.tissue.png	178	1	2000	178	d43efd4e1ad36100d0fe5e6ed78db707	0	0	0	0	0	0	0	0	0	0	0	0	0	/home/dhl_ec/bnelissen/Slides/CD3_manuscript/CD3_slides/AAA580.CD3/AAA580.CD3.run1	255	0.7	0.06	0.7	0.06	-9.07770787138	-12.0125092907	1.76751641125	0.172820335938
6495.0	2936363.0	2606.0	20288.0	2936363.0	4000000.0	51.0	3.0	1.0	1.71	1.04	0.0500000000002	6.44	0.39	0.75	0.11	9.42	0.34	2.31	1.51	0.72	AAA580.CD3.X5.Y6.tile.tissue.png	179	1	2000	179	accb9d85115e9c4834415efeecc96514	0	0	0	0	0	0	0	0	0	0	0	0	0	/home/dhl_ec/bnelissen/Slides/CD3_manuscript/CD3_slides/AAA580.CD3/AAA580.CD3.run1	255	0.7	0.06	0.7	0.06	-9.10313383727	-12.142704579	1.57521709337	0.193390089844
658.0	11145.0	190.0	820.0	11145.0	4000000.0	2.0	3.0	1.18	1.31	1.12	0.04	6.63	0.38	0.76	0.23	7.09	0.22	2.1	1.55	0.559999999999	AAA580.CD3.X5.Y7.tile.tissue.png	180	1	2000	180	42decf118ebfcb5a015eaae8f320f397	0	0	0	0	0	0	0	0	0	0	0	0	0	/home/dhl_ec/bnelissen/Slides/CD3_manuscript/CD3_slides/AAA580.CD3/AAA580.CD3.run1	255	0.7	0.06	0.7	0.06	-9.04259975915	-12.444319535	3.53467975557	0.0910215427246
0.0	7331.0	0.0	600.0	7331.0	4000000.0	0.0	2.0	0.88	1.07	1.16	0.0500000000002	7.02	0.400000000001	1.09	0.2	6.5	0.139999999999	2.11	1.54	0.6	AAA580.CD3.X5.Y8.tile.tissue.png	181	1	2000	181	3f8fe800870259f17f6ed89f1f8e9865	0	0	0	0	0	0	0	0	0	0	0	0	0	/home/dhl_ec/bnelissen/Slides/CD3_manuscript/CD3_slides/AAA580.CD3/AAA580.CD3.run1	255	0.7	0.06	0.7	0.06	-8.21411873392	-12.2709799045	3.05591002334	0.114756319214
267.0	1836.0	79.0	190.0	1836.0	4000000.0	1.0	1.0	0.92	1.36	1.17	0.0600000000004	7.05	0.38	1.03	0.209999999999	6.88	0.27	2.11	1.54	0.5	AAA580.CD3.X5.Y9.tile.tissue.png	182	1	2000	182	22a0abba02757a649a4e91ec5234cb86	0	0	0	0	0	0	0	0	0	0	0	0	0	/home/dhl_ec/bnelissen/Slides/CD3_manuscript/CD3_slides/AAA580.CD3/AAA580.CD3.run1	255	0.7	0.06	0.7	0.06	-8.87263472195	-11.7323201563	3.09194120797	1.65470878424
0.0	0.0	0.0	0.0	0.0	4000000.0	0.0	0.0	1.06	1.48	1.08	0.0600000000004	6.63	0.31	0.9	0.2	4.94	0.13	2.03	1.56	0.55	AAA580.CD3.X6.Y10.tile.tissue.png	183	1	2000	183	8898bb2819454ddc0402b92bf60f2f05	0	0	0	0	0	0	0	0	0	0	0	0	0	/home/dhl_ec/bnelissen/Slides/CD3_manuscript/CD3_slides/AAA580.CD3/AAA580.CD3.run1	255	1.0	0.06	1.0	0.06	0.0	-12.5489543407	0.0	3.42556055223
282.0	7555.0	154.0	588.0	7555.0	4000000.0	4.0	2.0	0.81	1.98	1.18	0.0600000000004	7.07	0.35	0.849999999999	0.19	6.12	0.19	1.94	1.47	0.5	AAA580.CD3.X6.Y2.tile.tissue.png	184	1	2000	184	09aac5260a029e8f292ae743a89ff009	0	0	0	0	0	0	0	0	0	0	0	0	0	/home/dhl_ec/bnelissen/Slides/CD3_manuscript/CD3_slides/AAA580.CD3/AAA580.CD3.run1	255	0.7	0.06	0.7	0.06	-9.14606934484	-12.5291374742	4.19210537336	1.92658384839
297.0	2950.0	80.0	344.0	2950.0	4000000.0	1.0	2.0	1.38	1.26	1.06	0.0499999999993	6.01	0.34	0.690000000001	0.200000000001	6.13	0.2	1.93	1.43	0.570000000001	AAA580.CD3.X6.Y3.tile.tissue.png	185	1	2000	185	d029d1d8e99c89767295fa38942ac897	0	0	0	0	0	0	0	0	0	0	0	0	0	/home/dhl_ec/bnelissen/Slides/CD3_manuscript/CD3_slides/AAA580.CD3/AAA580.CD3.run1	255	0.7	0.06	0.7	0.06	-8.52425037243	-11.2906541995	2.9178369238	0.401475986023
601.0	2091123.0	202.0	13223.0	2091123.0	4000000.0	4.0	3.0	1.36	1.59	1.14	0.0499999999993	5.95	0.349999999999	0.69	0.12	7.56	0.27	2.05	1.43	0.53	AAA580.CD3.X6.Y4.tile.tissue.png	186	1	2000	186	d4bfa1fa65de9e03e7f06574afa04df1	0	0	0	0	0	0	0	0	0	0	0	0	0	/home/dhl_ec/bnelissen/Slides/CD3_manuscript/CD3_slides/AAA580.CD3/AAA580.CD3.run1	255	0.7	0.06	0.7	0.06	-9.01626429259	-11.5810869042	1.88877250203	0.113899144531
3356.0	3841639.0	1548.0	13655.0	3841639.0	4000000.0	33.0	2.0	2.12	2.06	1.14	0.04	6.65	0.349999999999	0.7	0.0600000000004	8.87	0.34	2.09	1.43	0.55	AAA580.CD3.X6.Y5.tile.tissue.png	187	1	2000	187	26f954613cf5b9a2e6fd36cad03c1427	0	0	0	0	0	0	0	0	0	0	0	0	0	/home/dhl_ec/bnelissen/Slides/CD3_manuscript/CD3_slides/AAA580.CD3/AAA580.CD3.run1	255	0.7	0.06	0.7	0.06	-9.18360584679	-12.3992009601	1.44442023084	0.175647736328
2633.0	2547742.0	1273.0	8721.0	2547742.0	4000000.0	28.0	1.0	1.61	2.52	1.1	0.04	8.52	0.57	0.74	0.11	7.9	0.280000000001	2.02	1.42	0.51	AAA580.CD3.X6.Y6.tile.tissue.png	188	1	2000	188	9b211f400baea89badb0a6ac0e19c2c7	0	0	0	0	0	0	0	0	0	0	0	0	0	/home/dhl_ec/bnelissen/Slides/CD3_manuscript/CD3_slides/AAA580.CD3/AAA580.CD3.run1	255	0.7	0.06	0.7	0.06	-8.78096126548	-12.2332494429	1.11841947915	0.139896410156
0.0	1765.0	0.0	194.0	1765.0	4000000.0	0.0	1.0	1.69	1.39	1.05	0.04	5.92	0.34	0.690000000001	0.2	5.73	0.12	1.95	1.44	0.48	AAA580.CD3.X6.Y7.tile.tissue.png	189	1	2000	189	0ec2eb3b2a28c0be76fdcec117c8ba38	0	0	0	0	0	0	0	0	0	0	0	0	0	/home/dhl_ec/bnelissen/Slides/CD3_manuscript/CD3_slides/AAA580.CD3/AAA580.CD3.run1	255	0.7	0.06	0.7	0.06	-7.89041624559	-12.3513763618	3.1188816381	0.071085043335
343.0	12023.0	84.0	1127.0	12023.0	4000000.0	1.0	5.0	1.56	1.31	1.12	0.0499999999993	6.09	0.349999999999	0.700000000001	0.2	6.12	0.190000000001	2.24	1.43	0.49	AAA580.CD3.X6.Y8.tile.tissue.png	190	1	2000	190	e372025a092d6ec62e0d8567a351011f	0	0	0	0	0	0	0	0	0	0	0	0	0	/home/dhl_ec/bnelissen/Slides/CD3_manuscript/CD3_slides/AAA580.CD3/AAA580.CD3.run1	255	0.7	0.06	0.7	0.06	-9.06359718635	-12.0438605073	2.90407456226	0.102503955444
2029.0	18915.0	579.0	938.0	18915.0	4000000.0	9.0	2.0	1.65	1.31	1.06	0.0500000000002	5.9	0.35	0.69	0.2	6.12	0.200000000001	1.93	1.43	0.509999999999	AAA580.CD3.X6.Y9.tile.tissue.png	191	1	2000	191	f6f267853e9bc0b34856d3625bfd7009	0	0	0	0	0	0	0	0	0	0	0	0	0	/home/dhl_ec/bnelissen/Slides/CD3_manuscript/CD3_slides/AAA580.CD3/AAA580.CD3.run1	255	0.7	0.06	0.7	0.06	-9.40157761862	-12.3729339637	3.19883387155	0.123461990234
54.0	7691.0	38.0	618.0	7691.0	4000000.0	1.0	2.0	1.55	1.29	1.07	0.0599999999995	5.98	0.34	0.78	0.2	6.14	0.200000000001	1.93	1.44	0.71	AAA580.CD3.X7.Y10.tile.tissue.png	192	1	2000	192	c843573bf341ccc2530418b998c7120f	0	0	0	0	0	0	0	0	0	0	0	0	0	/home/dhl_ec/bnelissen/Slides/CD3_manuscript/CD3_slides/AAA580.CD3/AAA580.CD3.run1	255	0.7	0.06	0.7	0.06	-8.91786763193	-12.2269049397	4.33806341984	3.10605245276
0.0	1354.0	0.0	174.0	1354.0	4000000.0	0.0	1.0	1.21	1.37	1.04	0.0600000000004	6.09	0.39	0.929999999999	0.2	5.27	0.12	1.95	1.43	0.489999999999	AAA580.CD3.X7.Y3.tile.tissue.png	193	1	2000	193	ef30e7d7ee0861ff7ee973c59ea66c25	0	0	0	0	0	0	0	0	0	0	0	0	0	/home/dhl_ec/bnelissen/Slides/CD3_manuscript/CD3_slides/AAA580.CD3/AAA580.CD3.run1	255	0.7	0.06	0.7	0.06	0.0	-10.9980230276	2.1944798254	2.98447044349
1296.0	1370567.0	517.0	27884.0	1370567.0	4000000.0	11.0	9.0	2.26	2.01	1.34	0.0500000000002	6.08	0.36	0.69	0.150000000001	7.02	0.25	2.07	1.43	0.529999999999	AAA580.CD3.X7.Y4.tile.tissue.png	194	1	2000	194	63fa223ceb9ac4c07670d07eae39fb55	0	0	0	0	0	0	0	0	0	0	0	0	0	/home/dhl_ec/bnelissen/Slides/CD3_manuscript/CD3_slides/AAA580.CD3/AAA580.CD3.run1	255	0.7	0.06	0.7	0.06	-9.35835541364	-11.8678551353	2.41805946634	0.162628515625
4607.0	3911845.0	1888.0	13559.0	3911845.0	4000000.0	40.0	2.0	1.95	1.75	1.11	0.04	6.03	0.35	0.69	0.0599999999995	8.91	0.339999999999	2.08	1.43	0.530000000001	AAA580.CD3.X7.Y5.tile.tissue.png	195	1	2000	195	087769c98f3e4c5e183b064dd6794f44	0	0	0	0	0	0	0	0	0	0	0	0	0	/home/dhl_ec/bnelissen/Slides/CD3_manuscript/CD3_slides/AAA580.CD3/AAA580.CD3.run1	255	0.7	0.06	0.7	0.06	-9.11814579092	-12.2659999012	1.03306823925	0.168157157715
676.0	2069925.0	397.0	6905.0	2069925.0	4000000.0	10.0	1.0	1.37	2.01	1.1	0.0500000000002	6.21	0.35	0.69	0.12	7.53	0.27	2.0	1.43	0.789999999999	AAA580.CD3.X7.Y6.tile.tissue.png	196	1	2000	196	3e210ac5eb4669c8ccca9a058fb3a787	0	0	0	0	0	0	0	0	0	0	0	0	0	/home/dhl_ec/bnelissen/Slides/CD3_manuscript/CD3_slides/AAA580.CD3/AAA580.CD3.run1	255	0.7	0.06	0.7	0.06	-8.58875533524	-12.0218994647	0.951215821639	0.108683167969
259.0	7443.0	75.0	644.0	7443.0	4000000.0	1.0	3.0	1.59	1.37	1.07	0.04	5.97	0.34	0.69	0.2	6.07	0.19	1.94	1.44	0.639999999999	AAA580.CD3.X7.Y7.tile.tissue.png	197	1	2000	197	bfc746192c6f9fa4f406fddc392c3259	0	0	0	0	0	0	0	0	0	0	0	0	0	/home/dhl_ec/bnelissen/Slides/CD3_manuscript/CD3_slides/AAA580.CD3/AAA580.CD3.run1	255	0.7	0.06	0.7	0.06	-8.94393391631	-11.78826505	1.56032015725	0.0865139906006
0.0	4071.0	0.0	412.0	4071.0	4000000.0	0.0	2.0	1.33	1.59	1.08	0.0500000000002	6.06	0.35	0.7	0.190000000001	5.3	0.13	1.95	1.45	0.490000000001	AAA580.CD3.X7.Y8.tile.tissue.png	198	1	2000	198	b3bccc4fcc0319ad08278c44f8d840ce	0	0	0	0	0	0	0	0	0	0	0	0	0	/home/dhl_ec/bnelissen/Slides/CD3_manuscript/CD3_slides/AAA580.CD3/AAA580.CD3.run1	255	0.7	0.06	0.7	0.06	0.0	-12.1150686365	1.94007370156	0.103179992538
0.0	6835.0	0.0	524.0	6835.0	4000000.0	0.0	2.0	1.14	1.27	1.04	0.0500000000002	5.95	0.339999999999	0.69	0.2	5.75	0.12	1.95	1.43	0.549999999999	AAA580.CD3.X7.Y9.tile.tissue.png	199	1	2000	199	0cde191cb86171aff293f5de80a5c8b5	0	0	0	0	0	0	0	0	0	0	0	0	0	/home/dhl_ec/bnelissen/Slides/CD3_manuscript/CD3_slides/AAA580.CD3/AAA580.CD3.run1	255	0.7	0.06	0.7	0.06	-7.92578225699	-12.3481456501	3.85047642011	0.111510374268
0.0	0.0	0.0	0.0	0.0	4000000.0	0.0	0.0	1.33	1.64	1.08	0.0599999999995	5.59	0.3	0.73	0.21	4.22	0.12	1.87	1.42	0.52	AAA580.CD3.X8.Y10.tile.tissue.png	200	1	2000	200	840cc658d8b401a763cc92a23f4d5e2a	0	0	0	0	0	0	0	0	0	0	0	0	0	/home/dhl_ec/bnelissen/Slides/CD3_manuscript/CD3_slides/AAA580.CD3/AAA580.CD3.run1	255	1.0	0.06	1.0	0.06	0.0	-9.84781216985	0.0	1.0781017585
0.0	0.0	0.0	0.0	0.0	4000000.0	0.0	0.0	1.18	1.22	1.08	0.0500000000002	4.97	0.27	0.84	0.190000000001	4.21	0.110000000001	1.89	1.43	0.489999999999	AAA580.CD3.X8.Y11.tile.tissue.png	201	1	2000	201	3c0e6cbc74819616ef11c38e98c68734	0	0	0	0	0	0	0	0	0	0	0	0	0	/home/dhl_ec/bnelissen/Slides/CD3_manuscript/CD3_slides/AAA580.CD3/AAA580.CD3.run1	255	1.0	0.06	1.0	0.06	0.0	0.0	0.0	2.454029
0.0	2315.0	0.0	242.0	2315.0	4000000.0	0.0	1.0	1.58	1.19	1.03	0.0500000000002	6.03	0.339999999999	0.76	0.2	6.0	0.13	1.93	1.43	0.540000000001	AAA580.CD3.X8.Y3.tile.tissue.png	202	1	2000	202	f243eb73047bd35fa64462e345834316	0	0	0	0	0	0	0	0	0	0	0	0	0	/home/dhl_ec/bnelissen/Slides/CD3_manuscript/CD3_slides/AAA580.CD3/AAA580.CD3.run1	255	0.7	0.06	0.7	0.06	-6.79474768325	-12.1723502741	4.51410510597	4.79564762166
235.0	526792.0	70.0	13062.0	526792.0	4000000.0	1.0	12.0	1.15	2.03	1.09	0.0500000000002	6.87	0.34	0.7	0.18	6.43	0.22	2.03	1.44	0.51	AAA580.CD3.X8.Y4.tile.tissue.png	203	1	2000	203	b2ebe3fa3156cd3b76a4cf1b94d88e27	0	0	0	0	0	0	0	0	0	0	0	0	0	/home/dhl_ec/bnelissen/Slides/CD3_manuscript/CD3_slides/AAA580.CD3/AAA580.CD3.run1	255	0.7	0.06	0.7	0.06	-9.20762695128	-11.4945088847	2.27223263976	0.124216617188
989.0	3560739.0	477.0	21226.0	3560739.0	4000000.0	13.0	13.0	1.58	1.41	1.08	0.0400000000009	5.87	0.35	0.69	0.0699999999997	8.49	0.33	2.07	1.42	0.590000000001	AAA580.CD3.X8.Y5.tile.tissue.png	204	1	2000	204	387e9b84ff0de2d80da24ee83c7f6332	0	0	0	0	0	0	0	0	0	0	0	0	0	/home/dhl_ec/bnelissen/Slides/CD3_manuscript/CD3_slides/AAA580.CD3/AAA580.CD3.run1	255	0.7	0.06	0.7	0.06	-8.89527268528	-12.3283343988	1.22590031544	0.141349105469
7967.0	1931528.0	3624.0	7754.0	1931528.0	4000000.0	89.0	3.0	1.47	1.38	1.08	0.04	6.07	0.339999999999	0.7	0.13	7.47	0.3	2.04	1.42	0.64	AAA580.CD3.X8.Y6.tile.tissue.png	205	1	2000	205	c0bd8fddd804198960a1162e8fa2592b	0	0	0	0	0	0	0	0	0	0	0	0	0	/home/dhl_ec/bnelissen/Slides/CD3_manuscript/CD3_slides/AAA580.CD3/AAA580.CD3.run1	255	0.7	0.06	0.7	0.06	-9.12395108133	-12.0345190761	1.19315028948	0.14487890625
0.0	2743.0	0.0	238.0	2743.0	4000000.0	0.0	1.0	1.24	1.72	1.15	0.04	5.98	0.35	0.690000000001	0.2	5.29	0.12	1.93	1.73	0.83	AAA580.CD3.X8.Y7.tile.tissue.png	206	1	2000	206	9cd6ae337fd0f47a04dbc9591fa9fff7	0	0	0	0	0	0	0	0	0	0	0	0	0	/home/dhl_ec/bnelissen/Slides/CD3_manuscript/CD3_slides/AAA580.CD3/AAA580.CD3.run1	255	0.7	0.06	0.7	0.06	0.0	-11.7056123583	1.31612348122	0.0945122020264
0.0	3104.0	0.0	254.0	3104.0	4000000.0	0.0	1.0	1.33	1.43	1.07	0.04	5.96	0.34	0.7	0.2	5.33	0.13	1.93	1.43	0.530000000001	AAA580.CD3.X8.Y8.tile.tissue.png	207	1	2000	207	5b2dace5ed511e24407afa3bbd212559	0	0	0	0	0	0	0	0	0	0	0	0	0	/home/dhl_ec/bnelissen/Slides/CD3_manuscript/CD3_slides/AAA580.CD3/AAA580.CD3.run1	255	0.7	0.06	0.7	0.06	0.0	-12.0263846793	1.90705588429	0.100688180389
0.0	5185.0	0.0	453.0	5185.0	4000000.0	0.0	2.0	1.38	1.38	1.1	0.0499999999993	5.95	0.36	0.95	0.2	5.71	0.12	1.94	1.42	0.51	AAA580.CD3.X8.Y9.tile.tissue.png	208	1	2000	208	e8f2dc5c2d6339df709e896c738f17b4	0	0	0	0	0	0	0	0	0	0	0	0	0	/home/dhl_ec/bnelissen/Slides/CD3_manuscript/CD3_slides/AAA580.CD3/AAA580.CD3.run1	255	0.7	0.06	0.7	0.06	-8.79238925288	-12.3400163546	3.79925525033	0.111656977722
0.0	3530.0	0.0	266.0	3530.0	4000000.0	0.0	1.0	1.57	1.39	1.05	0.04	5.95	0.34	0.7	0.19	5.28	0.12	1.93	1.43	0.659999999999	AAA580.CD3.X9.Y10.tile.tissue.png	209	1	2000	209	2203c8e4c16f22854adcc98f7a4bb295	0	0	0	0	0	0	0	0	0	0	0	0	0	/home/dhl_ec/bnelissen/Slides/CD3_manuscript/CD3_slides/AAA580.CD3/AAA580.CD3.run1	255	0.7	0.06	0.7	0.06	0.0	-12.4311757546	3.54705150053	0.0914493740234
0.0	0.0	0.0	0.0	0.0	4000000.0	0.0	0.0	1.22	1.45	1.05	0.0600000000004	4.97	0.28	1.08	0.2	4.26	0.12	1.87	1.42	0.539999999999	AAA580.CD3.X9.Y11.tile.tissue.png	210	1	2000	210	f38bd2906d2b1ff00b216383f990f1e9	0	0	0	0	0	0	0	0	0	0	0	0	0	/home/dhl_ec/bnelissen/Slides/CD3_manuscript/CD3_slides/AAA580.CD3/AAA580.CD3.run1	255	1.0	0.06	1.0	0.06	0.0	0.0	0.0	10.5159
0.0	4916.0	0.0	436.0	4916.0	4000000.0	0.0	2.0	1.54	1.28	1.11	0.0500000000002	5.98	0.34	0.760000000001	0.2	5.28	0.13	1.95	1.42	0.490000000001	AAA580.CD3.X9.Y3.tile.tissue.png	211	1	2000	211	ab7890743218a0551201eef7677a06b3	0	0	0	0	0	0	0	0	0	0	0	0	0	/home/dhl_ec/bnelissen/Slides/CD3_manuscript/CD3_slides/AAA580.CD3/AAA580.CD3.run1	255	0.7	0.06	0.7	0.06	0.0	-12.2082700631	2.52479745665	4.01080922562
57.0	896984.0	32.0	14375.0	896984.0	4000000.0	1.0	7.0	1.13	1.71	1.16	0.0500000000002	6.99	0.35	0.7	0.16	6.71	0.360000000001	2.17	1.44	0.53	AAA580.CD3.X9.Y4.tile.tissue.png	212	1	2000	212	c8f035933582ad10f5e5782973248cae	0	0	0	0	0	0	0	0	0	0	0	0	0	/home/dhl_ec/bnelissen/Slides/CD3_manuscript/CD3_slides/AAA580.CD3/AAA580.CD3.run1	255	0.7	0.06	0.7	0.06	-8.96137384999	-12.1246886581	2.51740439187	0.147764992187
1698.0	3871522.0	852.0	13466.0	3871522.0	4000000.0	24.0	3.0	1.46	2.08	1.18	0.04	6.1	0.36	0.749999999999	0.0500000000002	8.83	0.34	2.05	1.43	0.56	AAA580.CD3.X9.Y5.tile.tissue.png	213	1	2000	213	bb8e84c30f98a729baccf0f16ebb0e1f	0	0	0	0	0	0	0	0	0	0	0	0	0	/home/dhl_ec/bnelissen/Slides/CD3_manuscript/CD3_slides/AAA580.CD3/AAA580.CD3.run1	255	0.7	0.06	0.7	0.06	-8.63461619703	-12.7184715452	1.01327513919	0.163416901367
4465.0	2511800.0	2106.0	8900.0	2511800.0	4000000.0	54.0	3.0	1.43	1.36	1.04	0.04	8.18	0.51	1.04	0.11	7.91	0.28	2.03	1.43	0.68	AAA580.CD3.X9.Y6.tile.tissue.png	214	1	2000	214	41b868094659fb8a125e52905547c700	0	0	0	0	0	0	0	0	0	0	0	0	0	/home/dhl_ec/bnelissen/Slides/CD3_manuscript/CD3_slides/AAA580.CD3/AAA580.CD3.run1	255	0.7	0.06	0.7	0.06	-9.08885972418	-11.9763563613	1.22028667041	0.142690132813
211.0	3382.0	95.0	270.0	3382.0	4000000.0	2.0	1.0	1.21	1.3	1.02	0.0500000000002	5.95	0.339999999999	0.690000000001	0.2	6.12	0.19	1.93	1.45	0.51	AAA580.CD3.X9.Y7.tile.tissue.png	215	1	2000	215	3bcad83c46333cc554123ffe39139534	0	0	0	0	0	0	0	0	0	0	0	0	0	/home/dhl_ec/bnelissen/Slides/CD3_manuscript/CD3_slides/AAA580.CD3/AAA580.CD3.run1	255	0.7	0.06	0.7	0.06	-9.09276043782	-12.3959593736	6.66024804757	0.0878132607422
98.0	12294.0	48.0	986.0	12294.0	4000000.0	1.0	4.0	1.55	1.42	1.13	0.04	5.99	0.34	0.69	0.2	6.09	0.19	1.94	1.42	0.610000000001	AAA580.CD3.X9.Y8.tile.tissue.png	216	1	2000	216	bc8f7e7d4f0646903bbbfb995fe14db9	0	0	0	0	0	0	0	0	0	0	0	0	0	/home/dhl_ec/bnelissen/Slides/CD3_manuscript/CD3_slides/AAA580.CD3/AAA580.CD3.run1	255	0.7	0.06	0.7	0.06	-9.2449597869	-12.2338905799	3.59163318267	0.112752888184
87.0	16560.0	55.0	1360.0	16560.0	4000000.0	1.0	5.0	1.28	1.64	1.14	0.0500000000002	5.98	0.34	0.700000000001	0.21	6.11	0.200000000001	1.93	1.44	0.75	AAA580.CD3.X9.Y9.tile.tissue.png	217	1	2000	217	8dccf101b72638cf4ef642ae21ca973c	0	0	0	0	0	0	0	0	0	0	0	0	0	/home/dhl_ec/bnelissen/Slides/CD3_manuscript/CD3_slides/AAA580.CD3/AAA580.CD3.run1	255	0.7	0.06	0.7	0.06	-9.53135613348	-12.3238570145	3.12709131679	0.132502804688
[truncated: 2 more columns]
