# Supplementary material for: SlideToolkit: An Assistive Toolset for the Histological Quantification of Whole Slide Images
Source: PLoS One. 2014 Nov 5;9(11):e110289. doi: 10.1371/journal.pone.0110289 (PMC4220929; doi:10.1371/journal.pone.0110289)
Supplement: RawData S1 — ICC and BlandAltman plot - measurements and r-script.zip. Measurements of Run1 and Run2, including the code for the calculation of the intraclass correlation coefficient (ICC) and the code for the Bland and Altman plot. (ZIP) [file pone.0110289.s003.zip › cellprofiler.measurements/run1.899f247bb5cdaef65c4931861d191579.DefaultOUT_Image.csv]

AreaOccupied_AreaOccupied_DAB_Nuclei	AreaOccupied_AreaOccupied_Tissue	AreaOccupied_Perimeter_DAB_Nuclei	AreaOccupied_Perimeter_Tissue	AreaOccupied_TotalArea_DAB_Nuclei	AreaOccupied_TotalArea_Tissue	Count_DAB_Nuclei	Count_Tissue	ExecutionTime_01LoadImages	ExecutionTime_02ColorToGray	ExecutionTime_03Smooth	ExecutionTime_04ImageMath	ExecutionTime_05IdentifyPrimaryObjects	ExecutionTime_06MeasureImageAreaOccupied	ExecutionTime_07UnmixColors	ExecutionTime_08MaskImage	ExecutionTime_09IdentifyPrimaryObjects	ExecutionTime_10MeasureImageAreaOccupied	ExecutionTime_11OverlayOutlines	ExecutionTime_12OverlayOutlines	ExecutionTime_13SaveImages	FileName_Original	Group_Index	Group_Number	Height_Original	ImageNumber	MD5Digest_Original	ModuleError_01LoadImages	ModuleError_02ColorToGray	ModuleError_03Smooth	ModuleError_04ImageMath	ModuleError_05IdentifyPrimaryObjects	ModuleError_06MeasureImageAreaOccupied	ModuleError_07UnmixColors	ModuleError_08MaskImage	ModuleError_09IdentifyPrimaryObjects	ModuleError_10MeasureImageAreaOccupied	ModuleError_11OverlayOutlines	ModuleError_12OverlayOutlines	ModuleError_13SaveImages	PathName_Original	Scaling_Original	Threshold_FinalThreshold_DAB_Nuclei	Threshold_FinalThreshold_Tissue	Threshold_OrigThreshold_DAB_Nuclei	Threshold_OrigThreshold_Tissue	Threshold_SumOfEntropies_DAB_Nuclei	Threshold_SumOfEntropies_Tissue	Threshold_WeightedVariance_DAB_Nuclei	Threshold_WeightedVariance_Tissue
61.0	92797.0	32.0	4326.0	92797.0	4000000.0	1.0	2.0	2.67	3.12	1.74	0.07	9.89	0.58	1.49	0.31	9.44	0.31	3.21	2.3	1.59	AAA230.CD3.X0.Y6.tile.tissue.png	1	1	2000	1	4bb20a58282f4b7de4363ebad9206831	0	0	0	0	0	0	0	0	0	0	0	0	0	/home/dhl_ec/bnelissen/Slides/CD3_manuscript/CD3_slides/AAA230.CD3/AAA230.CD3.run1	255	0.7	0.06	0.7	0.06	-8.39272087494	-11.0839102096	1.9854784524	3.05837321906
0.0	114153.0	0.0	5375.0	114153.0	4000000.0	0.0	1.0	1.75	1.63	1.77	0.08	9.61	0.57	1.38	0.31	7.97	0.22	3.19	2.29	1.0	AAA230.CD3.X0.Y7.tile.tissue.png	2	1	2000	2	944aaedcff8248834aebd88098afdfcb	0	0	0	0	0	0	0	0	0	0	0	0	0	/home/dhl_ec/bnelissen/Slides/CD3_manuscript/CD3_slides/AAA230.CD3/AAA230.CD3.run1	255	0.7	0.06	0.7	0.06	0.0	-11.5990460538	2.56906355943	2.32052449512
0.0	0.0	0.0	0.0	0.0	4000000.0	0.0	0.0	2.71	2.97	1.8	0.08	8.13	0.46	1.42	0.31	6.62	0.2	3.02	2.29	0.66	AAA230.CD3.X1.Y5.tile.tissue.png	3	1	2000	3	c95c557ae9d3a761cb5885a9cab5da8d	0	0	0	0	0	0	0	0	0	0	0	0	0	/home/dhl_ec/bnelissen/Slides/CD3_manuscript/CD3_slides/AAA230.CD3/AAA230.CD3.run1	255	1.0	0.06	1.0	0.06	0.0	0.0	0.0	2.37859575
0.0	1283135.0	0.0	22736.0	1283135.0	4000000.0	0.0	19.0	3.7	2.18	1.78	0.08	10.11	0.57	1.2	0.24	9.95	0.29	3.34	2.29	0.71	AAA230.CD3.X1.Y6.tile.tissue.png	4	1	2000	4	2399b7ea8d8de20d4f1c0b85598d296e	0	0	0	0	0	0	0	0	0	0	0	0	0	/home/dhl_ec/bnelissen/Slides/CD3_manuscript/CD3_slides/AAA230.CD3/AAA230.CD3.run1	255	0.7	0.06	0.7	0.06	-9.17675186817	-12.0088686349	1.65871116895	1.2658135
0.0	1208318.0	0.0	28898.0	1208318.0	4000000.0	0.0	17.0	3.12	3.24	1.76	0.08	9.77	0.58	1.23	0.25	9.86	0.29	3.3	2.28	0.71	AAA230.CD3.X1.Y7.tile.tissue.png	5	1	2000	5	35fbab3aefa1786172cbdd15cdf266e0	0	0	0	0	0	0	0	0	0	0	0	0	0	/home/dhl_ec/bnelissen/Slides/CD3_manuscript/CD3_slides/AAA230.CD3/AAA230.CD3.run1	255	0.7	0.06	0.7	0.06	-7.97406572312	-11.4175917942	1.69770180179	3.35712930273
722.0	878204.0	166.0	7509.0	878204.0	4000000.0	2.0	5.0	3.0	2.47	1.77	0.08	9.75	0.57	1.24	0.27	9.95	0.36	3.33	2.3	0.64	AAA230.CD3.X10.Y10.tile.tissue.png	6	1	2000	6	7c92db418b9972d6263cee363de70236	0	0	0	0	0	0	0	0	0	0	0	0	0	/home/dhl_ec/bnelissen/Slides/CD3_manuscript/CD3_slides/AAA230.CD3/AAA230.CD3.run1	255	0.7	0.06	0.7	0.06	-9.24400227297	-11.8536970513	1.71262268629	0.924322070313
1067.0	735239.0	344.0	15599.0	735239.0	4000000.0	5.0	9.0	2.53	2.49	1.78	0.08	10.37	0.57	1.25	0.28	9.81	0.35	3.37	2.31	0.66	AAA230.CD3.X10.Y11.tile.tissue.png	7	1	2000	7	63fa1a32dc263b27df03f645f0333227	0	0	0	0	0	0	0	0	0	0	0	0	0	/home/dhl_ec/bnelissen/Slides/CD3_manuscript/CD3_slides/AAA230.CD3/AAA230.CD3.run1	255	0.7	0.06	0.7	0.06	-9.10382199741	-12.5026745105	3.17036506294	1.48644396875
0.0	12990.0	0.0	608.0	12990.0	4000000.0	0.0	1.0	3.04	1.3	1.85	0.08	9.5	0.56	1.48	0.32	8.28	0.24	3.38	2.48	0.64	AAA230.CD3.X10.Y12.tile.tissue.png	8	1	2000	8	87358a5e450a81bddefafb21c3481051	0	0	0	0	0	0	0	0	0	0	0	0	0	/home/dhl_ec/bnelissen/Slides/CD3_manuscript/CD3_slides/AAA230.CD3/AAA230.CD3.run1	255	0.7	0.06	0.7	0.06	0.0	-11.6273505856	3.42637214925	2.13203694876
0.0	112930.0	0.0	8769.0	112930.0	4000000.0	0.0	7.0	2.78	1.86	1.14	0.06	8.11	0.38	0.86	0.22	5.72	0.14	2.16	1.52	0.47	AAA230.CD3.X10.Y2.tile.tissue.png	9	1	2000	9	592ff17648d88319cee2d3a6ee407858	0	0	0	0	0	0	0	0	0	0	0	0	0	/home/dhl_ec/bnelissen/Slides/CD3_manuscript/CD3_slides/AAA230.CD3/AAA230.CD3.run1	255	0.7	0.06	0.7	0.06	0.0	-11.8532133587	4.16716273355	3.52215940454
0.0	92337.0	0.0	9422.0	92337.0	4000000.0	0.0	25.0	1.09	1.82	1.18	0.06	7.72	0.38	0.85	0.22	6.23	0.14	2.18	1.65	0.53	AAA230.CD3.X10.Y3.tile.tissue.png	10	1	2000	10	af20268dc05b892e59a8df1e13b98155	0	0	0	0	0	0	0	0	0	0	0	0	0	/home/dhl_ec/bnelissen/Slides/CD3_manuscript/CD3_slides/AAA230.CD3/AAA230.CD3.run1	255	0.7	0.06	0.7	0.06	-9.04197831103	-11.8267419706	4.17851855598	4.5452535957
0.0	143344.0	0.0	12796.0	143344.0	4000000.0	0.0	22.0	2.02	2.43	1.76	0.08	9.57	0.57	1.25	0.31	8.01	0.22	3.24	2.28	0.6	AAA230.CD3.X10.Y4.tile.tissue.png	11	1	2000	11	46d4f643a8aae6709bedf787c6d6e633	0	0	0	0	0	0	0	0	0	0	0	0	0	/home/dhl_ec/bnelissen/Slides/CD3_manuscript/CD3_slides/AAA230.CD3/AAA230.CD3.run1	255	0.7	0.06	0.7	0.06	0.0	-11.4638599005	2.68382549148	4.55591655859
0.0	167840.0	0.0	17920.0	167840.0	4000000.0	0.0	40.0	1.43	2.15	1.16	0.06	6.93	0.38	0.78	0.22	6.38	0.14	2.23	1.72	0.52	AAA230.CD3.X10.Y5.tile.tissue.png	12	1	2000	12	8f212a33a48f4625b427db8ed9cf6a08	0	0	0	0	0	0	0	0	0	0	0	0	0	/home/dhl_ec/bnelissen/Slides/CD3_manuscript/CD3_slides/AAA230.CD3/AAA230.CD3.run1	255	0.7	0.06	0.7	0.06	-8.42727423817	-11.2047899631	2.88155241113	3.78204134253
0.0	41955.0	0.0	3686.0	41955.0	4000000.0	0.0	10.0	0.79	0.95	1.13	0.06	6.62	0.36	0.87	0.22	5.48	0.13	2.05	1.48	0.52	AAA230.CD3.X10.Y6.tile.tissue.png	13	1	2000	13	be59df568e0396691c8fe448babf7ff3	0	0	0	0	0	0	0	0	0	0	0	0	0	/home/dhl_ec/bnelissen/Slides/CD3_manuscript/CD3_slides/AAA230.CD3/AAA230.CD3.run1	255	0.7	0.06	0.7	0.06	0.0	-11.5681054829	4.83458355679	2.09805654974
0.0	66140.0	0.0	4539.0	66140.0	4000000.0	0.0	12.0	1.89	2.04	1.75	0.08	11.26	0.55	1.33	0.31	8.6	0.22	3.24	2.3	0.58	AAA230.CD3.X10.Y9.tile.tissue.png	14	1	2000	14	60beea357a285b90b7c735dc1b849602	0	0	0	0	0	0	0	0	0	0	0	0	0	/home/dhl_ec/bnelissen/Slides/CD3_manuscript/CD3_slides/AAA230.CD3/AAA230.CD3.run1	255	0.7	0.06	0.7	0.06	-8.49071643438	-12.3983173653	3.86633250445	2.65962293115
0.0	0.0	0.0	0.0	0.0	4000000.0	0.0	0.0	2.45	3.03	1.77	0.08	7.93	0.46	1.43	0.31	6.13	0.13	2.03	1.52	0.37	AAA230.CD3.X11.Y1.tile.tissue.png	15	1	2000	15	090b094b392b6ff795a3f40815326ba1	0	0	0	0	0	0	0	0	0	0	0	0	0	/home/dhl_ec/bnelissen/Slides/CD3_manuscript/CD3_slides/AAA230.CD3/AAA230.CD3.run1	255	1.0	0.06	1.0	0.06	0.0	0.0	0.0	2.16700925
34437.0	2510561.0	11644.0	24858.0	2510561.0	4000000.0	238.0	17.0	3.21	2.09	1.75	0.08	11.02	0.58	1.31	0.16	12.45	0.47	3.38	2.56	0.73	AAA230.CD3.X11.Y10.tile.tissue.png	16	1	2000	16	66353c1d4b5fffead78392073d21caf6	0	0	0	0	0	0	0	0	0	0	0	0	0	/home/dhl_ec/bnelissen/Slides/CD3_manuscript/CD3_slides/AAA230.CD3/AAA230.CD3.run1	255	0.7	0.06	0.7	0.06	-9.18224494186	-12.7467564151	1.88471045204	0.92789534375
3761.0	1165218.0	1398.0	30305.0	1165218.0	4000000.0	31.0	35.0	1.29	1.45	1.13	0.05	7.24	0.4	0.75	0.17	7.55	0.27	2.21	1.52	0.47	AAA230.CD3.X11.Y11.tile.tissue.png	17	1	2000	17	9ee08eaf453399857e58d2c111706b0e	0	0	0	0	0	0	0	0	0	0	0	0	0	/home/dhl_ec/bnelissen/Slides/CD3_manuscript/CD3_slides/AAA230.CD3/AAA230.CD3.run1	255	0.7	0.06	0.7	0.06	-8.76281119468	-12.1086827388	2.05855945695	0.972893046875
0.0	611583.0	0.0	25250.0	611583.0	4000000.0	0.0	35.0	0.99	1.93	1.16	0.0599999999999	6.63	0.38	0.81	0.2	5.93	0.16	2.18	1.48	1.24	AAA230.CD3.X11.Y12.tile.tissue.png	18	1	2000	18	e03f9b04e53f8541eeca6bd5513b6c43	0	0	0	0	0	0	0	0	0	0	0	0	0	/home/dhl_ec/bnelissen/Slides/CD3_manuscript/CD3_slides/AAA230.CD3/AAA230.CD3.run1	255	0.7	0.06	0.7	0.06	0.0	-11.6559259718	2.0808455271	5.72175641797
1608.0	795606.0	604.0	37451.0	795606.0	4000000.0	11.0	44.0	2.48	2.47	1.21	0.0600000000001	6.8	0.38	0.73	0.19	7.14	0.27	2.22	1.49	0.64	AAA230.CD3.X11.Y2.tile.tissue.png	19	1	2000	19	670b9e5152084fc9b14de4e4dfebeb55	0	0	0	0	0	0	0	0	0	0	0	0	0	/home/dhl_ec/bnelissen/Slides/CD3_manuscript/CD3_slides/AAA230.CD3/AAA230.CD3.run1	255	0.7	0.06	0.7	0.06	-10.216806918	-11.8537470871	3.4728126158	1.01917016797
0.0	16860.0	0.0	2048.0	16860.0	4000000.0	0.0	7.0	2.5	1.34	1.16	0.0799999999999	8.16	0.36	0.85	0.22	5.91	0.21	3.13	2.3	1.04	AAA230.CD3.X11.Y3.tile.tissue.png	20	1	2000	20	174336e4c91e30eaf55dd53b7dbaaf93	0	0	0	0	0	0	0	0	0	0	0	0	0	/home/dhl_ec/bnelissen/Slides/CD3_manuscript/CD3_slides/AAA230.CD3/AAA230.CD3.run1	255	0.7	0.06	0.7	0.06	0.0	-11.7433853309	4.91773613582	4.21797240186
0.0	0.0	0.0	0.0	0.0	4000000.0	0.0	0.0	2.04	1.27	1.1	0.0600000000001	6.13	0.29	0.89	0.21	4.45	0.13	1.98	1.47	1.03	AAA230.CD3.X11.Y4.tile.tissue.png	21	1	2000	21	048237dce182128dd27d4cbba5e7cedd	0	0	0	0	0	0	0	0	0	0	0	0	0	/home/dhl_ec/bnelissen/Slides/CD3_manuscript/CD3_slides/AAA230.CD3/AAA230.CD3.run1	255	1.0	0.06	1.0	0.06	0.0	-11.2936448055	0.0	1.17225948467
0.0	0.0	0.0	0.0	0.0	4000000.0	0.0	0.0	1.56	1.8	1.18	0.0600000000001	6.45	0.3	0.92	0.22	4.49	0.13	2.01	2.51	1.44	AAA230.CD3.X11.Y5.tile.tissue.png	22	1	2000	22	84ddb540fe102979d75e7c01890d869e	0	0	0	0	0	0	0	0	0	0	0	0	0	/home/dhl_ec/bnelissen/Slides/CD3_manuscript/CD3_slides/AAA230.CD3/AAA230.CD3.run1	255	1.0	0.06	1.0	0.06	0.0	-11.1562435918	0.0	0.955739556843
0.0	15420.0	0.0	1986.0	15420.0	4000000.0	0.0	4.0	2.84	2.12	1.12	0.0600000000001	6.69	0.38	0.88	0.22	6.2	0.14	2.11	1.54	2.06	AAA230.CD3.X11.Y7.tile.tissue.png	23	1	2000	23	8617d3b920579433cf576f85ecf9a026	0	0	0	0	0	0	0	0	0	0	0	0	0	/home/dhl_ec/bnelissen/Slides/CD3_manuscript/CD3_slides/AAA230.CD3/AAA230.CD3.run1	255	0.7	0.06	0.7	0.06	-7.80740793817	-11.2729956516	1.20555465744	2.62955931093
0.0	86879.0	0.0	7652.0	86879.0	4000000.0	0.0	13.0	1.89	2.24	1.2	0.0599999999999	8.47	0.44	0.92	0.22	5.86	0.22	3.18	2.29	0.99	AAA230.CD3.X11.Y8.tile.tissue.png	24	1	2000	24	4b5c7a19460bd8ad8f9fb577b024394d	0	0	0	0	0	0	0	0	0	0	0	0	0	/home/dhl_ec/bnelissen/Slides/CD3_manuscript/CD3_slides/AAA230.CD3/AAA230.CD3.run1	255	0.7	0.06	0.7	0.06	0.0	-11.5714364649	1.07001656039	4.98895785925
35395.0	1689659.0	11009.0	13075.0	1689659.0	4000000.0	206.0	17.0	2.83	1.76	1.75	0.0700000000001	10.5	0.56	1.19	0.21	11.23	0.42	3.26	2.28	0.64	AAA230.CD3.X11.Y9.tile.tissue.png	25	1	2000	25	0c2a666a7914beb47f52b109d9790f58	0	0	0	0	0	0	0	0	0	0	0	0	0	/home/dhl_ec/bnelissen/Slides/CD3_manuscript/CD3_slides/AAA230.CD3/AAA230.CD3.run1	255	0.7	0.06	0.7	0.06	-8.38236553387	-12.2416731148	1.00413112588	0.72301996875
0.0	110024.0	0.0	8499.0	110024.0	4000000.0	0.0	9.0	2.16	2.35	1.74	0.0799999999999	11.62	0.56	1.33	0.31	6.14	0.13	2.1	1.49	0.55	AAA230.CD3.X12.Y1.tile.tissue.png	26	1	2000	26	ca196f9f919fc8ca7e95efa74c8fa019	0	0	0	0	0	0	0	0	0	0	0	0	0	/home/dhl_ec/bnelissen/Slides/CD3_manuscript/CD3_slides/AAA230.CD3/AAA230.CD3.run1	255	0.7	0.06	0.7	0.06	-7.07771913048	-11.7284851259	3.54548298281	3.77156497998
1420.0	1680311.0	533.0	15759.0	1680311.0	4000000.0	9.0	6.0	2.19	1.33	1.1	0.0500000000001	6.6	0.59	1.26	0.22	10.81	0.41	3.43	2.39	0.61	AAA230.CD3.X12.Y10.tile.tissue.png	27	1	2000	27	e7c22a4600db466ee564df83363149c4	0	0	0	0	0	0	0	0	0	0	0	0	0	/home/dhl_ec/bnelissen/Slides/CD3_manuscript/CD3_slides/AAA230.CD3/AAA230.CD3.run1	255	0.7	0.06	0.7	0.06	-8.66820717495	-12.4423461422	1.61779128832	0.803689578125
52.0	756276.0	30.0	40781.0	756276.0	4000000.0	1.0	40.0	1.21	1.59	1.74	0.08	9.14	0.38	0.71	0.19	6.81	0.25	2.22	1.49	0.45	AAA230.CD3.X12.Y11.tile.tissue.png	28	1	2000	28	19bc47e0a874250574c47f9c5e3568f1	0	0	0	0	0	0	0	0	0	0	0	0	0	/home/dhl_ec/bnelissen/Slides/CD3_manuscript/CD3_slides/AAA230.CD3/AAA230.CD3.run1	255	0.7	0.06	0.7	0.06	-9.20391549958	-11.5718375419	1.6070141252	1.09552043555
0.0	1356.0	0.0	174.0	1356.0	4000000.0	0.0	1.0	1.02	1.7	1.36	0.0600000000001	6.55	0.37	0.95	0.21	5.51	0.13	1.99	1.48	0.57	AAA230.CD3.X12.Y12.tile.tissue.png	29	1	2000	29	af83a598b78ef91bb46dc486f4e5a698	0	0	0	0	0	0	0	0	0	0	0	0	0	/home/dhl_ec/bnelissen/Slides/CD3_manuscript/CD3_slides/AAA230.CD3/AAA230.CD3.run1	255	0.7	0.06	0.7	0.06	0.0	-11.2857629479	3.05959695912	2.1664696032
0.0	0.0	0.0	0.0	0.0	4000000.0	0.0	0.0	1.26	1.48	1.8	0.09	8.36	0.46	1.05	0.22	4.45	0.12	2.06	1.56	0.58	AAA230.CD3.X12.Y15.tile.tissue.png	30	1	2000	30	327bc85586bde7842efebb7e92d5983c	0	0	0	0	0	0	0	0	0	0	0	0	0	/home/dhl_ec/bnelissen/Slides/CD3_manuscript/CD3_slides/AAA230.CD3/AAA230.CD3.run1	255	1.0	0.06	1.0	0.06	0.0	0.0	0.0	2.57264275
0.0	575160.0	0.0	6487.0	575160.0	4000000.0	0.0	4.0	1.22	1.08	1.16	0.0600000000001	7.06	0.39	0.83	0.2	6.72	0.25	3.25	2.45	0.64	AAA230.CD3.X12.Y16.tile.tissue.png	31	1	2000	31	88f43f20f8cbb8caa84f7a7bf99458bb	0	0	0	0	0	0	0	0	0	0	0	0	0	/home/dhl_ec/bnelissen/Slides/CD3_manuscript/CD3_slides/AAA230.CD3/AAA230.CD3.run1	255	0.7	0.06	0.7	0.06	-8.33568903342	-11.9127654289	1.0360188221	1.48383371094
0.0	223915.0	0.0	12964.0	223915.0	4000000.0	0.0	13.0	1.46	2.37	1.16	0.0600000000001	7.97	0.39	0.81	0.22	6.44	0.15	2.16	1.54	0.58	AAA230.CD3.X12.Y2.tile.tissue.png	32	1	2000	32	0c632d654eb7964e0386ed86472d93fa	0	0	0	0	0	0	0	0	0	0	0	0	0	/home/dhl_ec/bnelissen/Slides/CD3_manuscript/CD3_slides/AAA230.CD3/AAA230.CD3.run1	255	0.7	0.06	0.7	0.06	-7.01401517905	-11.7157946941	3.40199880535	2.56012135254
0.0	24335.0	0.0	2810.0	24335.0	4000000.0	0.0	10.0	2.72	3.15	1.13	0.0600000000001	6.55	0.36	0.84	0.21	6.0	0.13	2.05	1.49	0.35	AAA230.CD3.X12.Y7.tile.tissue.png	33	1	2000	33	6d0f41a31b705fcb55aa8a2a09324515	0	0	0	0	0	0	0	0	0	0	0	0	0	/home/dhl_ec/bnelissen/Slides/CD3_manuscript/CD3_slides/AAA230.CD3/AAA230.CD3.run1	255	0.7	0.06	0.7	0.06	-8.6371296127	-11.5029565811	1.0920241514	3.66214763318
0.0	507335.0	0.0	30339.0	507335.0	4000000.0	0.0	37.0	2.93	2.7	1.18	0.0600000000001	6.55	0.38	0.76	0.2	5.93	0.16	2.27	1.5	0.42	AAA230.CD3.X12.Y8.tile.tissue.png	34	1	2000	34	8f0c2258ccbb7644d31fabbe592421c8	0	0	0	0	0	0	0	0	0	0	0	0	0	/home/dhl_ec/bnelissen/Slides/CD3_manuscript/CD3_slides/AAA230.CD3/AAA230.CD3.run1	255	0.7	0.06	0.7	0.06	0.0	-11.6082489749	1.06007150108	3.30763335059
5165.0	443873.0	1834.0	12432.0	443873.0	4000000.0	33.0	17.0	3.08	2.56	1.24	0.0500000000001	7.07	0.4	0.74	0.2	7.09	0.23	2.2	1.57	0.38	AAA230.CD3.X12.Y9.tile.tissue.png	35	1	2000	35	ed3de877ef95a906692c62255d4650b8	0	0	0	0	0	0	0	0	0	0	0	0	0	/home/dhl_ec/bnelissen/Slides/CD3_manuscript/CD3_slides/AAA230.CD3/AAA230.CD3.run1	255	0.7	0.06	0.7	0.06	-8.51173688654	-12.4848357559	1.82994973496	0.91399153125
0.0	0.0	0.0	0.0	0.0	4000000.0	0.0	0.0	2.79	2.28	1.75	0.0800000000002	8.02	0.47	1.46	0.31	6.24	0.13	2.0	1.55	0.37	AAA230.CD3.X13.Y0.tile.tissue.png	36	1	2000	36	6318c2195dc07b06f2286855a167152f	0	0	0	0	0	0	0	0	0	0	0	0	0	/home/dhl_ec/bnelissen/Slides/CD3_manuscript/CD3_slides/AAA230.CD3/AAA230.CD3.run1	255	1.0	0.06	1.0	0.06	0.0	0.0	0.0	2.18834425
80.0	853030.0	38.0	23774.0	853030.0	4000000.0	1.0	13.0	3.1	1.89	1.74	0.0799999999999	11.8	0.57	1.19	0.27	9.28	0.24	2.26	1.53	0.4	AAA230.CD3.X13.Y1.tile.tissue.png	37	1	2000	37	ad931494c245d2f28dddd8d53a4550e8	0	0	0	0	0	0	0	0	0	0	0	0	0	/home/dhl_ec/bnelissen/Slides/CD3_manuscript/CD3_slides/AAA230.CD3/AAA230.CD3.run1	255	0.7	0.06	0.7	0.06	-8.64755790395	-11.3414940928	1.95275301549	1.29416421191
297.0	457441.0	186.0	36902.0	457441.0	4000000.0	4.0	76.0	1.41	2.23	1.23	0.0599999999999	8.98	0.4	0.76	0.21	7.02	0.23	2.29	1.54	0.53	AAA230.CD3.X13.Y10.tile.tissue.png	38	1	2000	38	11842f06f68de23ae20e66b52bcf6a53	0	0	0	0	0	0	0	0	0	0	0	0	0	/home/dhl_ec/bnelissen/Slides/CD3_manuscript/CD3_slides/AAA230.CD3/AAA230.CD3.run1	255	0.7	0.06	0.7	0.06	-9.859545306	-11.8790464638	3.00910956781	1.21116176172
0.0	263230.0	0.0	21501.0	263230.0	4000000.0	0.0	38.0	0.99	1.21	1.19	0.0599999999999	7.85	0.58	1.31	0.3	8.46	0.23	3.47	2.57	0.67	AAA230.CD3.X13.Y11.tile.tissue.png	39	1	2000	39	0c3713e793d03d9db112f770b71e6265	0	0	0	0	0	0	0	0	0	0	0	0	0	/home/dhl_ec/bnelissen/Slides/CD3_manuscript/CD3_slides/AAA230.CD3/AAA230.CD3.run1	255	0.7	0.06	0.7	0.06	0.0	-11.8669836799	2.38305735478	3.59441219238
74.0	83981.0	35.0	2462.0	83981.0	4000000.0	1.0	2.0	3.05	2.83	1.19	0.0500000000002	6.71	0.38	0.88	0.22	6.31	0.21	2.07	1.52	0.37	AAA230.CD3.X13.Y15.tile.tissue.png	40	1	2000	40	e6d46beee1fb213918f62f3b01a8fff2	0	0	0	0	0	0	0	0	0	0	0	0	0	/home/dhl_ec/bnelissen/Slides/CD3_manuscript/CD3_slides/AAA230.CD3/AAA230.CD3.run1	255	0.7	0.06	0.7	0.06	-7.88255546212	-11.8466614633	1.15824167198	1.31165795679
0.0	854723.0	0.0	7312.0	854723.0	4000000.0	0.0	3.0	2.15	2.46	1.2	0.05	6.94	0.38	0.83	0.2	6.92	0.18	2.2	1.52	0.4	AAA230.CD3.X13.Y16.tile.tissue.png	41	1	2000	41	6fb97e8a0cc850078ccd11920b0db3ed	0	0	0	0	0	0	0	0	0	0	0	0	0	/home/dhl_ec/bnelissen/Slides/CD3_manuscript/CD3_slides/AAA230.CD3/AAA230.CD3.run1	255	0.7	0.06	0.7	0.06	-7.7398133796	-12.0484031142	0.991188239108	1.88981630078
850.0	784620.0	454.0	14531.0	784620.0	4000000.0	9.0	9.0	0.87	1.65	1.15	0.0600000000002	7.79	0.39	0.77	0.19	7.32	0.25	2.18	1.53	0.87	AAA230.CD3.X13.Y2.tile.tissue.png	42	1	2000	42	dd85155aacfa8aa689e21ba67a24248d	0	0	0	0	0	0	0	0	0	0	0	0	0	/home/dhl_ec/bnelissen/Slides/CD3_manuscript/CD3_slides/AAA230.CD3/AAA230.CD3.run1	255	0.7	0.06	0.7	0.06	-9.17406348769	-12.2849834901	4.67936885767	1.25126403906
344.0	362412.0	102.0	32396.0	362412.0	4000000.0	2.0	63.0	1.56	2.05	1.14	0.0599999999999	8.34	0.4	0.79	0.21	6.9	0.22	2.26	1.54	0.63	AAA230.CD3.X13.Y9.tile.tissue.png	43	1	2000	43	bfcc31a9cc19437913559978e7927b40	0	0	0	0	0	0	0	0	0	0	0	0	0	/home/dhl_ec/bnelissen/Slides/CD3_manuscript/CD3_slides/AAA230.CD3/AAA230.CD3.run1	255	0.7	0.06	0.7	0.06	-9.30994254578	-11.7583850271	3.24516433534	2.49233864844
0.0	76540.0	0.0	4991.0	76540.0	4000000.0	0.0	7.0	1.09	2.2	1.18	0.0599999999999	9.2	0.38	0.86	0.22	6.26	0.14	2.11	1.54	0.52	AAA230.CD3.X14.Y0.tile.tissue.png	44	1	2000	44	92013431f0b1a236e57ff1463679419c	0	0	0	0	0	0	0	0	0	0	0	0	0	/home/dhl_ec/bnelissen/Slides/CD3_manuscript/CD3_slides/AAA230.CD3/AAA230.CD3.run1	255	0.7	0.06	0.7	0.06	-9.06732887187	-11.8686915435	3.88691403128	3.44995242847
0.0	150581.0	0.0	14199.0	150581.0	4000000.0	0.0	27.0	1.16	2.22	1.13	0.0599999999999	7.12	0.39	0.76	0.21	6.39	0.14	2.18	1.53	1.24	AAA230.CD3.X14.Y1.tile.tissue.png	45	1	2000	45	ae793e8eb618b15fa0ead71de83bf715	0	0	0	0	0	0	0	0	0	0	0	0	0	/home/dhl_ec/bnelissen/Slides/CD3_manuscript/CD3_slides/AAA230.CD3/AAA230.CD3.run1	255	0.7	0.06	0.7	0.06	-6.6496119258	-10.9572595193	1.86890569476	1.19154735669
0.0	57153.0	0.0	5559.0	57153.0	4000000.0	0.0	13.0	2.51	1.71	1.79	0.0799999999999	9.51	0.56	1.4	0.31	7.9	0.22	3.2	2.3	0.65	AAA230.CD3.X14.Y10.tile.tissue.png	46	1	2000	46	f6e0694ac7c07a6e622d09b76446de2a	0	0	0	0	0	0	0	0	0	0	0	0	0	/home/dhl_ec/bnelissen/Slides/CD3_manuscript/CD3_slides/AAA230.CD3/AAA230.CD3.run1	255	0.7	0.06	0.7	0.06	0.0	-11.9105176834	2.74096094037	4.16049889783
0.0	83318.0	0.0	9041.0	83318.0	4000000.0	0.0	27.0	1.77	1.9	1.13	0.0600000000002	7.07	0.39	0.99	0.21	6.45	0.14	2.17	1.53	0.68	AAA230.CD3.X14.Y11.tile.tissue.png	47	1	2000	47	196c5c1b301eac1f29005a1dd4156157	0	0	0	0	0	0	0	0	0	0	0	0	0	/home/dhl_ec/bnelissen/Slides/CD3_manuscript/CD3_slides/AAA230.CD3/AAA230.CD3.run1	255	0.7	0.06	0.7	0.06	-8.67611118276	-11.7125642176	2.11950269248	4.23857089185
676.0	1798711.0	297.0	25657.0	1798711.0	4000000.0	6.0	6.0	1.63	1.84	1.17	0.05	7.15	0.39	0.75	0.16	8.24	0.42	3.45	2.29	0.79	AAA230.CD3.X14.Y2.tile.tissue.png	48	1	2000	48	6d9c0b69365cc010627a8df740342caf	0	0	0	0	0	0	0	0	0	0	0	0	0	/home/dhl_ec/bnelissen/Slides/CD3_manuscript/CD3_slides/AAA230.CD3/AAA230.CD3.run1	255	0.7	0.06	0.7	0.06	-8.66712562746	-11.9975956133	2.19318713715	0.81483140625
1248.0	498829.0	632.0	19573.0	498829.0	4000000.0	12.0	17.0	1.41	1.8	1.77	0.0799999999999	10.81	0.48	1.14	0.29	9.67	0.34	3.35	2.35	1.01	AAA230.CD3.X14.Y3.tile.tissue.png	49	1	2000	49	a51149becff08c43a06660c8f9d1029b	0	0	0	0	0	0	0	0	0	0	0	0	0	/home/dhl_ec/bnelissen/Slides/CD3_manuscript/CD3_slides/AAA230.CD3/AAA230.CD3.run1	255	0.7	0.06	0.7	0.06	-10.0704198057	-11.7366444676	4.0116095506	1.32126857227
0.0	275489.0	0.0	15453.0	275489.0	4000000.0	0.0	22.0	2.69	1.39	1.74	0.0699999999999	11.32	0.56	1.33	0.3	8.91	0.25	3.28	2.36	0.68	AAA230.CD3.X14.Y4.tile.tissue.png	50	1	2000	50	bf664440a001d5fe2383ebb283fddad5	0	0	0	0	0	0	0	0	0	0	0	0	0	/home/dhl_ec/bnelissen/Slides/CD3_manuscript/CD3_slides/AAA230.CD3/AAA230.CD3.run1	255	0.7	0.06	0.7	0.06	-9.7450470006	-12.0184008323	3.41648250399	3.17134325684
51.0	250005.0	32.0	20758.0	250005.0	4000000.0	1.0	32.0	1.68	3.27	1.82	0.0699999999999	10.95	0.52	1.35	0.32	9.55	0.35	3.37	2.39	0.62	AAA230.CD3.X14.Y5.tile.tissue.png	51	1	2000	51	7d91139f455239b0cea3d8ed645fa84d	0	0	0	0	0	0	0	0	0	0	0	0	0	/home/dhl_ec/bnelissen/Slides/CD3_manuscript/CD3_slides/AAA230.CD3/AAA230.CD3.run1	255	0.7	0.06	0.7	0.06	-9.58922898957	-11.724369074	3.28203451021	3.41072681152
0.0	29206.0	0.0	2341.0	29206.0	4000000.0	0.0	5.0	1.03	2.09	1.78	0.0800000000002	9.59	0.58	1.44	0.22	8.67	0.23	3.23	2.25	0.55	AAA230.CD3.X14.Y6.tile.tissue.png	52	1	2000	52	b0c2497fd569bf8ceafa71e3e0c97d84	0	0	0	0	0	0	0	0	0	0	0	0	0	/home/dhl_ec/bnelissen/Slides/CD3_manuscript/CD3_slides/AAA230.CD3/AAA230.CD3.run1	255	0.7	0.06	0.7	0.06	-9.1675458214	-12.186470558	3.73926566988	0.707505137939
0.0	280601.0	0.0	15735.0	280601.0	4000000.0	0.0	16.0	1.25	2.19	1.86	0.0899999999999	9.7	0.61	1.27	0.32	8.97	0.25	3.45	2.4	0.59	AAA230.CD3.X15.Y0.tile.tissue.png	53	1	2000	53	f46c61ee90e8316db7114a71ada6ad38	0	0	0	0	0	0	0	0	0	0	0	0	0	/home/dhl_ec/bnelissen/Slides/CD3_manuscript/CD3_slides/AAA230.CD3/AAA230.CD3.run1	255	0.7	0.06	0.7	0.06	-6.04561022575	-11.4138874575	0.749443104431	3.23385329492
17818.0	2238459.0	6754.0	11799.0	2238459.0	4000000.0	146.0	2.0	1.29	1.74	1.76	0.0699999999999	11.53	0.53	1.2	0.19	11.56	0.48	3.51	2.37	0.62	AAA230.CD3.X15.Y1.tile.tissue.png	54	1	2000	54	2d3dad9548d91d57b47ee227bc92d535	0	0	0	0	0	0	0	0	0	0	0	0	0	/home/dhl_ec/bnelissen/Slides/CD3_manuscript/CD3_slides/AAA230.CD3/AAA230.CD3.run1	255	0.7	0.06	0.7	0.06	-8.16640406593	-11.370278741	0.695267148099	0.3087245625
13094.0	2986311.0	4838.0	41104.0	2986311.0	4000000.0	100.0	9.0	1.25	1.72	1.79	0.0700000000002	9.87	0.59	1.19	0.14	12.38	0.5	3.46	2.33	0.65	AAA230.CD3.X15.Y2.tile.tissue.png	55	1	2000	55	665d62a7364d90c00b9045d8675bcdeb	0	0	0	0	0	0	0	0	0	0	0	0	0	/home/dhl_ec/bnelissen/Slides/CD3_manuscript/CD3_slides/AAA230.CD3/AAA230.CD3.run1	255	0.7	0.06	0.7	0.06	-9.39147472624	-12.1605751582	3.50816801899	0.79138675
196.0	1442768.0	99.0	58345.0	1442768.0	4000000.0	2.0	48.0	1.16	1.53	1.75	0.0599999999999	13.24	0.6	1.19	0.23	10.75	0.4	3.46	2.29	0.64	AAA230.CD3.X15.Y3.tile.tissue.png	56	1	2000	56	beaccf3565e0e5270b9bf5b001a91813	0	0	0	0	0	0	0	0	0	0	0	0	0	/home/dhl_ec/bnelissen/Slides/CD3_manuscript/CD3_slides/AAA230.CD3/AAA230.CD3.run1	255	0.7	0.06	0.7	0.06	-9.98222953985	-11.6187269203	3.66181838881	0.854795804688
59.0	374072.0	40.0	30220.0	374072.0	4000000.0	1.0	63.0	1.28	2.96	1.88	0.0599999999999	6.77	0.39	0.76	0.21	6.97	0.24	2.27	1.52	1.4	AAA230.CD3.X15.Y4.tile.tissue.png	57	1	2000	57	81b4be359c689e059629cdef1a0b2e73	0	0	0	0	0	0	0	0	0	0	0	0	0	/home/dhl_ec/bnelissen/Slides/CD3_manuscript/CD3_slides/AAA230.CD3/AAA230.CD3.run1	255	0.7	0.06	0.7	0.06	-9.72667343925	-11.5577696244	3.82198819456	1.00983824023
0.0	255405.0	0.0	25645.0	255405.0	4000000.0	0.0	65.0	2.49	1.92	1.25	0.0599999999999	7.02	0.39	0.77	0.22	6.47	0.14	2.24	1.52	0.53	AAA230.CD3.X15.Y5.tile.tissue.png	58	1	2000	58	cb063f530e05b1b02eb32d0abb3fddcc	0	0	0	0	0	0	0	0	0	0	0	0	0	/home/dhl_ec/bnelissen/Slides/CD3_manuscript/CD3_slides/AAA230.CD3/AAA230.CD3.run1	255	0.7	0.06	0.7	0.06	-9.76504323693	-11.4549295929	4.36777896396	1.11747041016
0.0	54574.0	0.0	5704.0	54574.0	4000000.0	0.0	10.0	2.13	2.6	1.18	0.0600000000002	6.88	0.38	0.86	0.22	6.31	0.14	2.16	1.54	1.15	AAA230.CD3.X15.Y6.tile.tissue.png	59	1	2000	59	a9bf55cc27f8c21c51ee709cbae6720e	0	0	0	0	0	0	0	0	0	0	0	0	0	/home/dhl_ec/bnelissen/Slides/CD3_manuscript/CD3_slides/AAA230.CD3/AAA230.CD3.run1	255	0.7	0.06	0.7	0.06	-9.11530449328	-11.689575681	3.1730860072	4.585671258
75.0	72933.0	35.0	3801.0	72933.0	4000000.0	1.0	5.0	2.54	2.7	1.78	0.0800000000002	12.06	0.55	1.23	0.32	8.23	0.21	2.11	1.53	1.04	AAA230.CD3.X16.Y0.tile.tissue.png	60	1	2000	60	c486db445f8d9f2fe9cb1d550fe7c5b8	0	0	0	0	0	0	0	0	0	0	0	0	0	/home/dhl_ec/bnelissen/Slides/CD3_manuscript/CD3_slides/AAA230.CD3/AAA230.CD3.run1	255	0.7	0.06	0.7	0.06	-9.32448523761	-12.4057009965	2.52698717602	2.0670421416
3171.0	2865556.0	1622.0	14873.0	2865556.0	4000000.0	31.0	5.0	3.54	3.27	1.19	0.05	7.34	0.38	0.73	0.11	8.43	0.31	2.14	1.48	0.4	AAA230.CD3.X16.Y1.tile.tissue.png	61	1	2000	61	f1f4d4912a0e512d56480cf5632449a3	0	0	0	0	0	0	0	0	0	0	0	0	0	/home/dhl_ec/bnelissen/Slides/CD3_manuscript/CD3_slides/AAA230.CD3/AAA230.CD3.run1	255	0.7	0.06	0.7	0.06	-8.29347810015	-11.7631178208	0.832400423284	0.4798321875
1373.0	1743391.0	640.0	71698.0	1743391.0	4000000.0	13.0	63.0	2.79	2.05	1.4	0.05	7.19	0.47	0.73	0.15	7.57	0.27	2.29	1.48	0.66	AAA230.CD3.X16.Y2.tile.tissue.png	62	1	2000	62	da6efa1251620cfe1c05d44f20e16638	0	0	0	0	0	0	0	0	0	0	0	0	0	/home/dhl_ec/bnelissen/Slides/CD3_manuscript/CD3_slides/AAA230.CD3/AAA230.CD3.run1	255	0.7	0.06	0.7	0.06	-9.46730912359	-11.5037478622	3.67912050859	0.388589882813
113.0	1250417.0	56.0	88229.0	1250417.0	4000000.0	1.0	145.0	2.46	2.7	1.55	0.0699999999999	6.64	0.4	0.74	0.17	7.24	0.26	2.3	1.48	0.44	AAA230.CD3.X16.Y3.tile.tissue.png	63	1	2000	63	fc872480ebf5be59a94cbd71c733b9b0	0	0	0	0	0	0	0	0	0	0	0	0	0	/home/dhl_ec/bnelissen/Slides/CD3_manuscript/CD3_slides/AAA230.CD3/AAA230.CD3.run1	255	0.7	0.06	0.7	0.06	-9.73102751854	-11.4170895987	3.94859735619	0.356817234375
0.0	649917.0	0.0	43777.0	649917.0	4000000.0	0.0	65.0	4.76	1.72	1.14	0.05	6.61	0.51	0.83	0.19	5.83	0.25	2.23	1.47	0.58	AAA230.CD3.X16.Y4.tile.tissue.png	64	1	2000	64	2a85ece06e436072f9f0efed080e0267	0	0	0	0	0	0	0	0	0	0	0	0	0	/home/dhl_ec/bnelissen/Slides/CD3_manuscript/CD3_slides/AAA230.CD3/AAA230.CD3.run1	255	0.7	0.06	0.7	0.06	0.0	-11.1173240964	3.04819653894	0.846101075195
0.0	346884.0	0.0	31600.0	346884.0	4000000.0	0.0	61.0	2.28	1.88	1.74	0.0599999999999	8.64	0.59	1.19	0.3	8.97	0.24	3.38	2.3	0.62	AAA230.CD3.X16.Y5.tile.tissue.png	65	1	2000	65	a5034f593c206377a8f1a16e8dee29bb	0	0	0	0	0	0	0	0	0	0	0	0	0	/home/dhl_ec/bnelissen/Slides/CD3_manuscript/CD3_slides/AAA230.CD3/AAA230.CD3.run1	255	0.7	0.06	0.7	0.06	-9.46344189167	-11.3716396587	3.91308340584	0.73276821582
85.0	422530.0	43.0	14411.0	422530.0	4000000.0	1.0	27.0	2.83	3.01	1.12	0.05	7.02	0.46	0.72	0.2	6.62	0.21	2.24	1.48	0.65	AAA230.CD3.X16.Y6.tile.tissue.png	66	1	2000	66	48190dc021c09e50aa1bded360806382	0	0	0	0	0	0	0	0	0	0	0	0	0	/home/dhl_ec/bnelissen/Slides/CD3_manuscript/CD3_slides/AAA230.CD3/AAA230.CD3.run1	255	0.7	0.06	0.7	0.06	-7.92120677885	-11.7381322716	1.12391419883	1.41385838965
0.0	252785.0	0.0	3528.0	252785.0	4000000.0	0.0	1.0	2.66	2.13	1.76	0.0800000000002	7.93	0.37	0.81	0.21	5.81	0.23	2.06	1.48	0.52	AAA230.CD3.X16.Y7.tile.tissue.png	67	1	2000	67	8e5cede30809ada04a6d67f7e12937c2	0	0	0	0	0	0	0	0	0	0	0	0	0	/home/dhl_ec/bnelissen/Slides/CD3_manuscript/CD3_slides/AAA230.CD3/AAA230.CD3.run1	255	0.7	0.06	0.7	0.06	0.0	-11.8328735619	1.01679947881	2.5472652666
118.0	736333.0	75.0	6628.0	736333.0	4000000.0	1.0	3.0	3.32	1.96	1.74	0.0799999999999	7.89	0.49	1.26	0.29	9.79	0.35	3.21	2.3	0.57	AAA230.CD3.X17.Y0.tile.tissue.png	68	1	2000	68	5e4f546a0ddf28febeafed00e497251d	0	0	0	0	0	0	0	0	0	0	0	0	0	/home/dhl_ec/bnelissen/Slides/CD3_manuscript/CD3_slides/AAA230.CD3/AAA230.CD3.run1	255	0.7	0.06	0.7	0.06	-8.01412785419	-11.7613222018	0.994346947737	1.80745130078
5365.0	2176655.0	2419.0	44641.0	2176655.0	4000000.0	49.0	55.0	1.24	1.63	1.77	0.0700000000002	10.22	0.58	1.2	0.19	11.52	0.44	3.42	2.28	0.64	AAA230.CD3.X17.Y1.tile.tissue.png	69	1	2000	69	25571366dde65fd7114b7a27ed8f448f	0	0	0	0	0	0	0	0	0	0	0	0	0	/home/dhl_ec/bnelissen/Slides/CD3_manuscript/CD3_slides/AAA230.CD3/AAA230.CD3.run1	255	0.7	0.06	0.7	0.06	-9.02100377275	-11.8605628364	1.74551493136	0.61009771875
356.0	1504073.0	100.0	76273.0	1504073.0	4000000.0	1.0	76.0	1.19	1.8	1.76	0.0599999999999	10.67	0.63	1.19	0.23	11.08	0.41	3.52	2.31	0.66	AAA230.CD3.X17.Y2.tile.tissue.png	70	1	2000	70	5a65b2087bd9218ec591f0d12c0ffa67	0	0	0	0	0	0	0	0	0	0	0	0	0	/home/dhl_ec/bnelissen/Slides/CD3_manuscript/CD3_slides/AAA230.CD3/AAA230.CD3.run1	255	0.7	0.06	0.7	0.06	-9.56017069622	-11.6327258617	3.42840347985	0.494097664062
0.0	347118.0	0.0	29528.0	347118.0	4000000.0	0.0	54.0	1.13	1.38	1.13	0.0599999999999	8.7	0.38	0.78	0.21	6.39	0.24	3.49	2.3	0.62	AAA230.CD3.X17.Y3.tile.tissue.png	71	1	2000	71	9f8015b54c433b1b5cf9dfe75ca055bb	0	0	0	0	0	0	0	0	0	0	0	0	0	/home/dhl_ec/bnelissen/Slides/CD3_manuscript/CD3_slides/AAA230.CD3/AAA230.CD3.run1	255	0.7	0.06	0.7	0.06	-9.71537888524	-11.7021929422	3.42609558116	3.12485718652
107.0	23651.0	44.0	2640.0	23651.0	4000000.0	1.0	8.0	2.07	2.19	1.76	0.0799999999999	9.6	0.59	1.42	0.35	9.16	0.31	3.23	2.3	0.55	AAA230.CD3.X17.Y4.tile.tissue.png	72	1	2000	72	73147dda81187f77b5567dc387c71fbf	0	0	0	0	0	0	0	0	0	0	0	0	0	/home/dhl_ec/bnelissen/Slides/CD3_manuscript/CD3_slides/AAA230.CD3/AAA230.CD3.run1	255	0.7	0.06	0.7	0.06	-8.68154930962	-11.6799279152	3.49297489214	2.92382240405
0.0	214898.0	0.0	16767.0	214898.0	4000000.0	0.0	37.0	1.23	1.8	1.14	0.0600000000004	8.77	0.39	0.81	0.22	6.45	0.15	2.22	1.65	0.57	AAA230.CD3.X17.Y5.tile.tissue.png	73	1	2000	73	7276ada20b99a9edabf262205fbdb7a4	0	0	0	0	0	0	0	0	0	0	0	0	0	/home/dhl_ec/bnelissen/Slides/CD3_manuscript/CD3_slides/AAA230.CD3/AAA230.CD3.run1	255	0.7	0.06	0.7	0.06	-9.19985699896	-12.0657552628	3.14622953074	4.17812870313
0.0	64683.0	0.0	6295.0	64683.0	4000000.0	0.0	17.0	1.19	1.35	1.12	0.0599999999999	6.77	0.38	0.83	0.21	5.7	0.14	2.11	1.53	0.65	AAA230.CD3.X17.Y6.tile.tissue.png	74	1	2000	74	afd821afb7aa7f5a810f86eeeb7780ae	0	0	0	0	0	0	0	0	0	0	0	0	0	/home/dhl_ec/bnelissen/Slides/CD3_manuscript/CD3_slides/AAA230.CD3/AAA230.CD3.run1	255	0.7	0.06	0.7	0.06	0.0	-12.0045997106	1.71064436367	4.97235717737
0.0	857449.0	0.0	38407.0	857449.0	4000000.0	0.0	47.0	1.8	2.37	1.96	0.0699999999997	11.13	0.39	0.78	0.23	6.98	0.17	2.3	1.53	0.68	AAA230.CD3.X17.Y7.tile.tissue.png	75	1	2000	75	61606b3ad80e2ca3b938a9c7d719fd54	0	0	0	0	0	0	0	0	0	0	0	0	0	/home/dhl_ec/bnelissen/Slides/CD3_manuscript/CD3_slides/AAA230.CD3/AAA230.CD3.run1	255	0.7	0.06	0.7	0.06	-6.29793364182	-11.0900095514	1.17923602548	0.956641765625
246.0	355246.0	115.0	20253.0	355246.0	4000000.0	2.0	33.0	1.3	1.56	1.13	0.0599999999999	10.33	0.39	1.27	0.3	9.54	0.33	3.38	2.3	0.68	AAA230.CD3.X17.Y8.tile.tissue.png	76	1	2000	76	296733bb8ffe6e2d4fda5188dfe6416a	0	0	0	0	0	0	0	0	0	0	0	0	0	/home/dhl_ec/bnelissen/Slides/CD3_manuscript/CD3_slides/AAA230.CD3/AAA230.CD3.run1	255	0.7	0.06	0.7	0.06	-8.86951183916	-11.7916662357	1.22998955091	3.4032305459
0.0	0.0	0.0	0.0	0.0	4000000.0	0.0	0.0	1.42	2.58	1.77	0.0899999999997	8.2	0.3	0.9	0.23	4.57	0.13	2.03	1.53	1.0	AAA230.CD3.X17.Y9.tile.tissue.png	77	1	2000	77	506f6364455ca36d7e0d751e6575960f	0	0	0	0	0	0	0	0	0	0	0	0	0	/home/dhl_ec/bnelissen/Slides/CD3_manuscript/CD3_slides/AAA230.CD3/AAA230.CD3.run1	255	1.0	0.06	1.0	0.06	0.0	0.0	0.0	4.684486
0.0	39071.0	0.0	2741.0	39071.0	4000000.0	0.0	3.0	1.21	1.88	1.79	0.0799999999999	9.51	0.56	1.39	0.32	8.21	0.22	3.24	2.35	1.49	AAA230.CD3.X18.Y0.tile.tissue.png	78	1	2000	78	f63c69e6c13b397b6b803d6bfc32d874	0	0	0	0	0	0	0	0	0	0	0	0	0	/home/dhl_ec/bnelissen/Slides/CD3_manuscript/CD3_slides/AAA230.CD3/AAA230.CD3.run1	255	0.7	0.06	0.7	0.06	0.0	-11.6889552239	2.48037726991	2.55104531989
294.0	870547.0	190.0	45688.0	870547.0	4000000.0	5.0	55.0	2.21	1.51	1.16	0.0599999999999	7.21	0.59	1.21	0.27	10.37	0.25	2.32	1.54	0.59	AAA230.CD3.X18.Y1.tile.tissue.png	79	1	2000	79	1cb1642af8935b0eb71ece542dc0731a	0	0	0	0	0	0	0	0	0	0	0	0	0	/home/dhl_ec/bnelissen/Slides/CD3_manuscript/CD3_slides/AAA230.CD3/AAA230.CD3.run1	255	0.7	0.06	0.7	0.06	-9.52667299742	-11.7595780997	3.02047366128	1.78502699219
209.0	573956.0	88.0	19297.0	573956.0	4000000.0	1.0	21.0	3.02	2.29	1.19	0.0599999999999	6.96	0.38	1.31	0.33	8.24	0.24	2.31	1.55	0.56	AAA230.CD3.X18.Y10.tile.tissue.png	80	1	2000	80	f1e416cb66f13ab96efb0b37d9ca776b	0	0	0	0	0	0	0	0	0	0	0	0	0	/home/dhl_ec/bnelissen/Slides/CD3_manuscript/CD3_slides/AAA230.CD3/AAA230.CD3.run1	255	0.7	0.06	0.7	0.06	-8.87024634668	-12.2897538318	1.44150513365	2.19266643359
0.0	549150.0	0.0	45221.0	549150.0	4000000.0	0.0	75.0	4.04	3.23	1.18	0.0599999999999	6.85	0.39	0.76	0.2	6.55	0.16	2.29	1.54	0.67	AAA230.CD3.X18.Y2.tile.tissue.png	81	1	2000	81	b0dce0eb5f6b26fc7e3500e5045bbf92	0	0	0	0	0	0	0	0	0	0	0	0	0	/home/dhl_ec/bnelissen/Slides/CD3_manuscript/CD3_slides/AAA230.CD3/AAA230.CD3.run1	255	0.7	0.06	0.7	0.06	-8.91650321005	-11.2851174546	3.32855104851	0.826485611328
0.0	53352.0	0.0	5958.0	53352.0	4000000.0	0.0	14.0	1.77	2.11	1.75	0.0799999999999	9.86	0.56	1.33	0.32	8.75	0.22	3.26	2.55	0.62	AAA230.CD3.X18.Y3.tile.tissue.png	82	1	2000	82	27d03e1be6d2cbd2b10ee226fb1c966d	0	0	0	0	0	0	0	0	0	0	0	0	0	/home/dhl_ec/bnelissen/Slides/CD3_manuscript/CD3_slides/AAA230.CD3/AAA230.CD3.run1	255	0.7	0.06	0.7	0.06	-8.5563354554	-12.0744389397	3.82083606209	4.94460330127
0.0	313883.0	0.0	22188.0	313883.0	4000000.0	0.0	35.0	1.24	1.79	1.75	0.0799999999999	9.69	0.58	1.21	0.3	8.89	0.25	3.42	2.3	0.68	AAA230.CD3.X18.Y7.tile.tissue.png	83	1	2000	83	64e1035f9daea2bd477f33ef0b853c35	0	0	0	0	0	0	0	0	0	0	0	0	0	/home/dhl_ec/bnelissen/Slides/CD3_manuscript/CD3_slides/AAA230.CD3/AAA230.CD3.run1	255	0.7	0.06	0.7	0.06	-9.00169997616	-10.6468315271	1.52381859994	2.28880390723
70.0	356190.0	38.0	29154.0	356190.0	4000000.0	1.0	60.0	1.56	2.64	1.74	0.0700000000002	9.86	0.57	1.19	0.3	9.43	0.34	3.45	2.39	1.32	AAA230.CD3.X18.Y8.tile.tissue.png	84	1	2000	84	094cef9dabfa69f6fbdf32cec2739d16	0	0	0	0	0	0	0	0	0	0	0	0	0	/home/dhl_ec/bnelissen/Slides/CD3_manuscript/CD3_slides/AAA230.CD3/AAA230.CD3.run1	255	0.7	0.06	0.7	0.06	-9.39092358874	-10.7818875561	1.5587335969	0.548692240234
0.0	401096.0	0.0	29290.0	401096.0	4000000.0	0.0	68.0	2.77	2.18	1.12	0.0500000000002	6.76	0.38	0.75	0.2	6.47	0.24	3.45	2.3	1.36	AAA230.CD3.X18.Y9.tile.tissue.png	85	1	2000	85	490d67f3460e46f823c05a001ffa419b	0	0	0	0	0	0	0	0	0	0	0	0	0	/home/dhl_ec/bnelissen/Slides/CD3_manuscript/CD3_slides/AAA230.CD3/AAA230.CD3.run1	255	0.7	0.06	0.7	0.06	-8.91434961461	-11.5720683718	1.22099219477	1.44188165137
0.0	99152.0	0.0	6364.0	99152.0	4000000.0	0.0	8.0	2.21	1.76	1.76	0.0799999999999	9.65	0.56	1.39	0.31	6.11	0.14	2.13	1.52	0.92	AAA230.CD3.X19.Y1.tile.tissue.png	86	1	2000	86	155768249ceef5f462cdf9118e2250aa	0	0	0	0	0	0	0	0	0	0	0	0	0	/home/dhl_ec/bnelissen/Slides/CD3_manuscript/CD3_slides/AAA230.CD3/AAA230.CD3.run1	255	0.7	0.06	0.7	0.06	0.0	-11.9941857057	3.56321670264	3.03168653467
0.0	429577.0	0.0	25123.0	429577.0	4000000.0	0.0	47.0	2.31	1.83	1.75	0.0700000000002	10.32	0.72	1.39	0.33	9.3	0.27	3.57	2.53	1.09	AAA230.CD3.X19.Y10.tile.tissue.png	87	1	2000	87	9edae6816b65d5db1990f39caf32285b	0	0	0	0	0	0	0	0	0	0	0	0	0	/home/dhl_ec/bnelissen/Slides/CD3_manuscript/CD3_slides/AAA230.CD3/AAA230.CD3.run1	255	0.7	0.06	0.7	0.06	-7.45551494547	-12.1656281722	1.34794796366	1.2666631543
0.0	503785.0	0.0	42878.0	503785.0	4000000.0	0.0	95.0	2.26	2.68	1.16	0.0700000000002	12.51	0.58	1.23	0.3	8.89	0.25	3.7	2.58	1.44	AAA230.CD3.X19.Y11.tile.tissue.png	88	1	2000	88	7517600e3d7536b6d994f4ae4c793994	0	0	0	0	0	0	0	0	0	0	0	0	0	/home/dhl_ec/bnelissen/Slides/CD3_manuscript/CD3_slides/AAA230.CD3/AAA230.CD3.run1	255	0.7	0.06	0.7	0.06	0.0	-11.7791314094	0.950236397967	1.37809024023
0.0	579761.0	0.0	21166.0	579761.0	4000000.0	0.0	19.0	2.82	3.24	1.2	0.0599999999999	7.65	0.38	0.82	0.2	6.57	0.28	3.74	2.28	2.15	AAA230.CD3.X19.Y12.tile.tissue.png	89	1	2000	89	ab0943a610b3169c03a0ff19f6ff7a7b	0	0	0	0	0	0	0	0	0	0	0	0	0	/home/dhl_ec/bnelissen/Slides/CD3_manuscript/CD3_slides/AAA230.CD3/AAA230.CD3.run1	255	0.7	0.06	0.7	0.06	-8.04903584068	-11.7777473761	0.794211927781	2.92041802832
0.0	65431.0	0.0	6669.0	65431.0	4000000.0	0.0	22.0	2.98	1.8	1.09	0.0800000000004	10.28	0.56	1.35	0.33	5.86	0.22	3.51	2.46	1.16	AAA230.CD3.X19.Y2.tile.tissue.png	90	1	2000	90	6f60b3f13f62438e8bfe622c31d673b9	0	0	0	0	0	0	0	0	0	0	0	0	0	/home/dhl_ec/bnelissen/Slides/CD3_manuscript/CD3_slides/AAA230.CD3/AAA230.CD3.run1	255	0.7	0.06	0.7	0.06	0.0	-11.8391599538	3.546550708	5.69463487415
0.0	108783.0	0.0	7959.0	108783.0	4000000.0	0.0	15.0	1.88	2.76	1.14	0.0599999999999	7.69	0.37	0.83	0.22	5.63	0.14	2.08	1.49	1.69	AAA230.CD3.X19.Y7.tile.tissue.png	91	1	2000	91	e2d7922d512aa3b29f7ee875148d5fed	0	0	0	0	0	0	0	0	0	0	0	0	0	/home/dhl_ec/bnelissen/Slides/CD3_manuscript/CD3_slides/AAA230.CD3/AAA230.CD3.run1	255	0.7	0.06	0.7	0.06	0.0	-11.699866375	0.758283334138	4.78266213452
0.0	110723.0	0.0	11027.0	110723.0	4000000.0	0.0	31.0	2.08	1.54	1.76	0.0799999999999	7.37	0.53	0.78	0.21	5.8	0.14	2.16	1.49	1.4	AAA230.CD3.X19.Y8.tile.tissue.png	92	1	2000	92	7dfd563aa56c9878253f9d4fcbb8bace	0	0	0	0	0	0	0	0	0	0	0	0	0	/home/dhl_ec/bnelissen/Slides/CD3_manuscript/CD3_slides/AAA230.CD3/AAA230.CD3.run1	255	0.7	0.06	0.7	0.06	0.0	-10.9478294681	1.76741493976	3.87788655212
0.0	220187.0	0.0	18767.0	220187.0	4000000.0	0.0	50.0	2.76	2.12	1.11	0.0800000000004	9.8	0.6	1.22	0.31	8.28	0.23	3.42	2.32	0.610000000001	AAA230.CD3.X19.Y9.tile.tissue.png	93	1	2000	93	69bf96e93b9ddb2177578c66eeeb4613	0	0	0	0	0	0	0	0	0	0	0	0	0	/home/dhl_ec/bnelissen/Slides/CD3_manuscript/CD3_slides/AAA230.CD3/AAA230.CD3.run1	255	0.7	0.06	0.7	0.06	0.0	-11.1784626805	1.00400220892	1.34741231152
0.0	33936.0	0.0	3422.0	33936.0	4000000.0	0.0	9.0	3.19	1.8	1.75	0.0799999999999	9.69	0.56	1.37	0.31	8.1	0.22	3.24	2.29	0.58	AAA230.CD3.X2.Y4.tile.tissue.png	94	1	2000	94	b57a6b1f1c4860b1d328dc48f8a6307c	0	0	0	0	0	0	0	0	0	0	0	0	0	/home/dhl_ec/bnelissen/Slides/CD3_manuscript/CD3_slides/AAA230.CD3/AAA230.CD3.run1	255	0.7	0.06	0.7	0.06	0.0	-11.9773294911	3.49268061572	2.7517743418
0.0	50908.0	0.0	4213.0	50908.0	4000000.0	0.0	6.0	2.69	2.57	1.75	0.0799999999999	9.47	0.56	1.38	0.32	8.28	0.23	3.29	2.39	0.64	AAA230.CD3.X2.Y5.tile.tissue.png	95	1	2000	95	0925de966b2e9583ba2fcf9b616bc2ba	0	0	0	0	0	0	0	0	0	0	0	0	0	/home/dhl_ec/bnelissen/Slides/CD3_manuscript/CD3_slides/AAA230.CD3/AAA230.CD3.run1	255	0.7	0.06	0.7	0.06	0.0	-11.9527725539	3.25806264487	3.11265728979
0.0	55931.0	0.0	4444.0	55931.0	4000000.0	0.0	9.0	3.01	2.52	1.12	0.0599999999999	6.96	0.38	0.88	0.22	6.3	0.14	2.15	1.53	0.38	AAA230.CD3.X2.Y6.tile.tissue.png	96	1	2000	96	9641117050cd01f9d094371ff14e1e5c	0	0	0	0	0	0	0	0	0	0	0	0	0	/home/dhl_ec/bnelissen/Slides/CD3_manuscript/CD3_slides/AAA230.CD3/AAA230.CD3.run1	255	0.7	0.06	0.7	0.06	-7.47488333779	-11.1804898652	2.71352123442	2.30458503125
0.0	39255.0	0.0	3150.0	39255.0	4000000.0	0.0	7.0	3.16	2.82	1.87	0.0900000000001	10.47	0.6	1.39	0.32	8.1	0.22	2.12	2.32	0.56	AAA230.CD3.X2.Y7.tile.tissue.png	97	1	2000	97	c17b57741be41745ed8ffd5b89d50e26	0	0	0	0	0	0	0	0	0	0	0	0	0	/home/dhl_ec/bnelissen/Slides/CD3_manuscript/CD3_slides/AAA230.CD3/AAA230.CD3.run1	255	0.7	0.06	0.7	0.06	0.0	-11.579943602	2.5871616673	4.35819839868
0.0	58909.0	0.0	4146.0	58909.0	600000.0	0.0	4.0	1.37	2.29	0.26	0.00999999999976	2.02	0.0900000000001	0.2	0.04	1.17	0.02	0.32	0.22	0.0700000000002	AAA230.CD3.X20.Y10.tile.tissue.png	98	1	300	98	b7d2085a35b6894c7c9b5e11255bfff0	0	0	0	0	0	0	0	0	0	0	0	0	0	/home/dhl_ec/bnelissen/Slides/CD3_manuscript/CD3_slides/AAA230.CD3/AAA230.CD3.run1	255	0.7	0.06	0.7	0.06	0.0	-12.5267058743	1.26093383969	3.95895739421
0.0	25784.0	0.0	1989.0	25784.0	600000.0	0.0	4.0	1.61	0.7	0.23	0.02	2.13	0.0500000000002	0.12	0.04	0.79	0.0300000000002	0.3	0.23	0.0799999999999	AAA230.CD3.X20.Y11.tile.tissue.png	99	1	300	99	7e464ee4902dd73e351f05b375ed0445	0	0	0	0	0	0	0	0	0	0	0	0	0	/home/dhl_ec/bnelissen/Slides/CD3_manuscript/CD3_slides/AAA230.CD3/AAA230.CD3.run1	255	0.7	0.06	0.7	0.06	0.0	-11.9680133724	0.833842344695	5.24235037516
0.0	26665.0	0.0	1231.0	26665.0	600000.0	0.0	1.0	0.38	1.12	0.17	0.00999999999976	2.67	0.0899999999997	0.2	0.0400000000004	1.11	0.04	0.47	0.34	0.0999999999999	AAA230.CD3.X20.Y12.tile.tissue.png	100	1	300	100	118cd0aaaa42e7864c6c4e0a3d3a86e6	0	0	0	0	0	0	0	0	0	0	0	0	0	/home/dhl_ec/bnelissen/Slides/CD3_manuscript/CD3_slides/AAA230.CD3/AAA230.CD3.run1	255	0.7	0.06	0.7	0.06	0.0	-11.5418959761	0.466587462498	3.27481075114
0.0	38222.0	0.0	2411.0	38222.0	600000.0	0.0	3.0	1.44	1.82	0.26	0.0100000000002	1.73	0.0600000000004	0.13	0.0300000000002	0.81	0.02	0.31	0.23	0.0700000000002	AAA230.CD3.X20.Y9.tile.tissue.png	101	1	300	101	87fe205927b5e370e14745f0fe6f71ee	0	0	0	0	0	0	0	0	0	0	0	0	0	/home/dhl_ec/bnelissen/Slides/CD3_manuscript/CD3_slides/AAA230.CD3/AAA230.CD3.run1	255	0.7	0.06	0.7	0.06	0.0	-12.1196620839	1.12496361716	3.37114604167
0.0	76638.0	0.0	6964.0	76638.0	4000000.0	0.0	13.0	1.0	2.62	1.15	0.0599999999999	6.52	0.38	0.86	0.22	5.63	0.13	2.12	1.49	0.53	AAA230.CD3.X3.Y3.tile.tissue.png	102	1	2000	102	fe3dcae07e7f0e69950615e5b12d5d19	0	0	0	0	0	0	0	0	0	0	0	0	0	/home/dhl_ec/bnelissen/Slides/CD3_manuscript/CD3_slides/AAA230.CD3/AAA230.CD3.run1	255	0.7	0.06	0.7	0.06	0.0	-11.6125924741	2.36028043366	3.54732498425
145.0	930815.0	85.0	38793.0	930815.0	4000000.0	2.0	39.0	3.04	2.23	1.85	0.0799999999999	10.02	0.59	1.21	0.29	7.78	0.24	2.26	1.5	0.58	AAA230.CD3.X3.Y4.tile.tissue.png	103	1	2000	103	bd06785f90e3843ec3a52d6d39cbae84	0	0	0	0	0	0	0	0	0	0	0	0	0	/home/dhl_ec/bnelissen/Slides/CD3_manuscript/CD3_slides/AAA230.CD3/AAA230.CD3.run1	255	0.7	0.06	0.7	0.06	-9.78257260314	-11.6058433377	3.22043911333	1.00018639453
2866.0	2235157.0	1636.0	25990.0	2235157.0	4000000.0	36.0	8.0	2.98	2.01	1.1	0.0499999999997	6.75	0.39	0.73	0.13	8.37	0.3	2.22	1.52	0.42	AAA230.CD3.X3.Y5.tile.tissue.png	104	1	2000	104	8b6b620799a17041f5b55c62ec64362a	0	0	0	0	0	0	0	0	0	0	0	0	0	/home/dhl_ec/bnelissen/Slides/CD3_manuscript/CD3_slides/AAA230.CD3/AAA230.CD3.run1	255	0.7	0.06	0.7	0.06	-9.70774269417	-11.9733055257	3.22232574632	0.5379824375
1364.0	1108659.0	712.0	11298.0	1108659.0	4000000.0	15.0	2.0	3.15	2.6	1.16	0.0599999999999	7.31	0.39	0.78	0.18	7.62	0.26	2.17	1.67	0.42	AAA230.CD3.X3.Y6.tile.tissue.png	105	1	2000	105	0e0570434e357ba4555ef98eb458b978	0	0	0	0	0	0	0	0	0	0	0	0	0	/home/dhl_ec/bnelissen/Slides/CD3_manuscript/CD3_slides/AAA230.CD3/AAA230.CD3.run1	255	0.7	0.06	0.7	0.06	-9.5296449692	-12.1981717589	3.46317099523	1.28517142188
0.0	0.0	0.0	0.0	0.0	4000000.0	0.0	0.0	3.16	1.51	1.14	0.0599999999999	5.91	0.31	0.9	0.21	4.45	0.14	2.06	1.52	0.35	AAA230.CD3.X3.Y7.tile.tissue.png	106	1	2000	106	23de0781e577d87a2bef1b5e2c75185b	0	0	0	0	0	0	0	0	0	0	0	0	0	/home/dhl_ec/bnelissen/Slides/CD3_manuscript/CD3_slides/AAA230.CD3/AAA230.CD3.run1	255	1.0	0.06	1.0	0.06	0.0	0.0	0.0	2.847772
0.0	0.0	0.0	0.0	0.0	4000000.0	0.0	0.0	2.69	2.1	1.13	0.0500000000002	6.55	0.3	0.88	0.23	4.66	0.12	2.03	1.52	0.36	AAA230.CD3.X4.Y10.tile.tissue.png	107	1	2000	107	334f852fc26e8a9ef4707f02e4aed580	0	0	0	0	0	0	0	0	0	0	0	0	0	/home/dhl_ec/bnelissen/Slides/CD3_manuscript/CD3_slides/AAA230.CD3/AAA230.CD3.run1	255	1.0	0.06	1.0	0.06	0.0	-11.5944608305	0.0	3.12418000139
0.0	8953.0	0.0	905.0	8953.0	4000000.0	0.0	3.0	3.07	2.45	1.14	0.0599999999999	6.98	0.38	0.900000000001	0.22	5.85	0.14	2.06	1.54	0.52	AAA230.CD3.X4.Y3.tile.tissue.png	108	1	2000	108	a29ce418d3b339d1d74681d055cf0379	0	0	0	0	0	0	0	0	0	0	0	0	0	/home/dhl_ec/bnelissen/Slides/CD3_manuscript/CD3_slides/AAA230.CD3/AAA230.CD3.run1	255	0.7	0.06	0.7	0.06	0.0	-11.6484731165	3.25318438128	3.08626134033
64.0	571078.0	40.0	27064.0	571078.0	4000000.0	1.0	39.0	3.61	2.29	1.77	0.0700000000002	10.48	0.6	1.27	0.29	10.21	0.35	3.41	2.36	0.61	AAA230.CD3.X4.Y4.tile.tissue.png	109	1	2000	109	5550384f09f4f44e0ac3bdd3f8f3a290	0	0	0	0	0	0	0	0	0	0	0	0	0	/home/dhl_ec/bnelissen/Slides/CD3_manuscript/CD3_slides/AAA230.CD3/AAA230.CD3.run1	255	0.7	0.06	0.7	0.06	-10.0064135046	-11.8285798596	3.99078896074	0.868066962891
5824.0	2820835.0	3310.0	19342.0	2820835.0	4000000.0	76.0	10.0	3.61	1.69	1.77	0.0700000000002	10.19	0.57	1.2	0.15	12.4	0.49	3.33	2.38	0.7	AAA230.CD3.X4.Y5.tile.tissue.png	110	1	2000	110	99cee2a7a3063118107253d6096d35cc	0	0	0	0	0	0	0	0	0	0	0	0	0	/home/dhl_ec/bnelissen/Slides/CD3_manuscript/CD3_slides/AAA230.CD3/AAA230.CD3.run1	255	0.7	0.06	0.7	0.06	-9.65718264826	-12.1695417086	2.98863557729	0.444879453125
4042.0	3675538.0	2430.0	18011.0	3675538.0	4000000.0	57.0	3.0	2.23	1.98	1.85	0.0699999999997	10.51	0.63	1.34	0.0999999999999	14.14	0.53	3.33	2.28	0.66	AAA230.CD3.X4.Y6.tile.tissue.png	111	1	2000	111	c9f129f96a21886536a2412a31c9e0d1	0	0	0	0	0	0	0	0	0	0	0	0	0	/home/dhl_ec/bnelissen/Slides/CD3_manuscript/CD3_slides/AAA230.CD3/AAA230.CD3.run1	255	0.7	0.06	0.7	0.06	-9.65706920725	-11.9384471869	3.28434093871	0.44266096875
98.0	696459.0	68.0	7943.0	696459.0	4000000.0	1.0	1.0	1.08	1.22	1.14	0.0599999999999	6.98	0.37	0.79	0.19	7.02	0.24	2.12	1.55	0.59	AAA230.CD3.X4.Y7.tile.tissue.png	112	1	2000	112	2f9395b2c883d739ac00609ddaee1f63	0	0	0	0	0	0	0	0	0	0	0	0	0	/home/dhl_ec/bnelissen/Slides/CD3_manuscript/CD3_slides/AAA230.CD3/AAA230.CD3.run1	255	0.7	0.06	0.7	0.06	-9.30923169813	-12.0679643476	2.78682137176	1.81266059766
0.0	8423.0	0.0	527.0	8423.0	4000000.0	0.0	1.0	0.94	0.87	1.18	0.0599999999999	6.59	0.37	0.82	0.22	5.61	0.13	2.07	1.52	0.35	AAA230.CD3.X4.Y9.tile.tissue.png	113	1	2000	113	3f6efbefb7cf9f47a2a57469cea50cb3	0	0	0	0	0	0	0	0	0	0	0	0	0	/home/dhl_ec/bnelissen/Slides/CD3_manuscript/CD3_slides/AAA230.CD3/AAA230.CD3.run1	255	0.7	0.06	0.7	0.06	0.0	-11.8276736713	3.72896338522	3.69449142027
59.0	2754188.0	37.0	13676.0	2754188.0	4000000.0	1.0	4.0	1.48	2.08	1.13	0.0500000000002	6.62	0.38	0.74	0.12	8.85	0.32	2.23	1.53	0.58	AAA230.CD3.X5.Y10.tile.tissue.png	114	1	2000	114	4551c207ff88b2dc9ff83aca89f59c66	0	0	0	0	0	0	0	0	0	0	0	0	0	/home/dhl_ec/bnelissen/Slides/CD3_manuscript/CD3_slides/AAA230.CD3/AAA230.CD3.run1	255	0.7	0.06	0.7	0.06	-9.05843217317	-11.6498350937	1.77658636289	0.83407159375
0.0	522659.0	0.0	17233.0	522659.0	4000000.0	0.0	9.0	1.14	1.77	1.89	0.0799999999999	12.53	0.41	0.79	0.21	6.78	0.16	2.28	1.51	0.39	AAA230.CD3.X5.Y11.tile.tissue.png	115	1	2000	115	1ba5be27bd06014dfa161fb257493b1f	0	0	0	0	0	0	0	0	0	0	0	0	0	/home/dhl_ec/bnelissen/Slides/CD3_manuscript/CD3_slides/AAA230.CD3/AAA230.CD3.run1	255	0.7	0.06	0.7	0.06	-8.30524315261	-11.6978088566	1.65456356272	4.62644318359
0.0	15392.0	0.0	1750.0	15392.0	4000000.0	0.0	6.0	0.73	1.22	1.1	0.0599999999999	6.82	0.4	0.91	0.23	5.57	0.13	2.04	1.48	0.35	AAA230.CD3.X5.Y13.tile.tissue.png	116	1	2000	116	e207f32096abccd9b79cf38c96fdd671	0	0	0	0	0	0	0	0	0	0	0	0	0	/home/dhl_ec/bnelissen/Slides/CD3_manuscript/CD3_slides/AAA230.CD3/AAA230.CD3.run1	255	0.7	0.06	0.7	0.06	0.0	-11.500136186	1.79829873067	4.15173627304
0.0	51866.0	0.0	5091.0	51866.0	4000000.0	0.0	5.0	0.74	1.24	1.15	0.0599999999999	6.47	0.37	0.84	0.21	6.07	0.13	2.08	1.49	0.83	AAA230.CD3.X5.Y14.tile.tissue.png	117	1	2000	117	e0cab4be9a8356ef287c1c71a459d62f	0	0	0	0	0	0	0	0	0	0	0	0	0	/home/dhl_ec/bnelissen/Slides/CD3_manuscript/CD3_slides/AAA230.CD3/AAA230.CD3.run1	255	0.7	0.06	0.7	0.06	-7.88836530432	-11.180374805	0.765238638243	5.70667610776
0.0	8120.0	0.0	731.0	8120.0	4000000.0	0.0	2.0	1.82	2.82	1.09	0.0599999999999	6.47	0.36	0.88	0.22	6.02	0.13	2.02	1.5	0.92	AAA230.CD3.X5.Y3.tile.tissue.png	118	1	2000	118	49e26dd5db8216b7a9de594609bed278	0	0	0	0	0	0	0	0	0	0	0	0	0	/home/dhl_ec/bnelissen/Slides/CD3_manuscript/CD3_slides/AAA230.CD3/AAA230.CD3.run1	255	0.7	0.06	0.7	0.06	-8.54686047378	-12.026765835	2.60665491182	0.749421824249
0.0	164760.0	0.0	11054.0	164760.0	4000000.0	0.0	26.0	2.39	1.57	1.77	0.0799999999999	11.87	0.43	0.74	0.22	6.37	0.14	2.13	1.53	0.81	AAA230.CD3.X5.Y4.tile.tissue.png	119	1	2000	119	64d954ba8e1bcc6db050f388c79eb738	0	0	0	0	0	0	0	0	0	0	0	0	0	/home/dhl_ec/bnelissen/Slides/CD3_manuscript/CD3_slides/AAA230.CD3/AAA230.CD3.run1	255	0.7	0.06	0.7	0.06	-9.40152625213	-11.9997137364	3.11866171069	0.921825844727
0.0	719044.0	0.0	23003.0	719044.0	4000000.0	0.0	32.0	2.31	3.14	1.86	0.0799999999999	9.89	0.39	0.76	0.19	6.88	0.26	3.49	2.3	0.95	AAA230.CD3.X5.Y5.tile.tissue.png	120	1	2000	120	0a7afa5340928dc7e35aa7acf28eea13	0	0	0	0	0	0	0	0	0	0	0	0	0	/home/dhl_ec/bnelissen/Slides/CD3_manuscript/CD3_slides/AAA230.CD3/AAA230.CD3.run1	255	0.7	0.06	0.7	0.06	-9.60735109829	-11.7312315434	2.91173060774	0.668558085938
12137.0	3653506.0	6850.0	17210.0	3653506.0	4000000.0	151.0	10.0	2.99	2.35	1.73	0.0699999999997	9.3	0.38	0.77	0.0999999999999	10.21	0.55	3.32	2.47	0.66	AAA230.CD3.X5.Y6.tile.tissue.png	121	1	2000	121	b31329d52d90e5b50194b3be55873c51	0	0	0	0	0	0	0	0	0	0	0	0	0	/home/dhl_ec/bnelissen/Slides/CD3_manuscript/CD3_slides/AAA230.CD3/AAA230.CD3.run1	255	0.7	0.06	0.7	0.06	-9.85211817306	-12.8237951586	3.64541190023	0.438951820313
615.0	2145110.0	359.0	12472.0	2145110.0	4000000.0	8.0	3.0	3.18	3.33	1.93	0.0899999999997	10.79	0.63	1.35	0.22	11.55	0.49	3.55	2.5	0.63	AAA230.CD3.X5.Y7.tile.tissue.png	122	1	2000	122	e5c4b1611afd9a7f9fd046b2c933e1ee	0	0	0	0	0	0	0	0	0	0	0	0	0	/home/dhl_ec/bnelissen/Slides/CD3_manuscript/CD3_slides/AAA230.CD3/AAA230.CD3.run1	255	0.7	0.06	0.7	0.06	-9.64481043339	-12.1082705386	2.56575773429	0.80888203125
0.0	0.0	0.0	0.0	0.0	4000000.0	0.0	0.0	3.14	2.64	1.22	0.0599999999999	6.49	0.3	0.83	0.21	4.54	0.2	1.99	1.53	0.69	AAA230.CD3.X5.Y8.tile.tissue.png	123	1	2000	123	bfa84a1fd5169971e89e65545e831a43	0	0	0	0	0	0	0	0	0	0	0	0	0	/home/dhl_ec/bnelissen/Slides/CD3_manuscript/CD3_slides/AAA230.CD3/AAA230.CD3.run1	255	1.0	0.06	1.0	0.06	0.0	-10.6340761153	0.0	5.37505940139
0.0	1941805.0	0.0	23673.0	1941805.0	4000000.0	0.0	11.0	2.93	3.34	1.8	0.0699999999997	9.83	0.63	1.23	0.2	8.09	0.21	2.22	1.49	0.41	AAA230.CD3.X5.Y9.tile.tissue.png	124	1	2000	124	ba9c968b1276d0926cfc91b0d3b819ac	0	0	0	0	0	0	0	0	0	0	0	0	0	/home/dhl_ec/bnelissen/Slides/CD3_manuscript/CD3_slides/AAA230.CD3/AAA230.CD3.run1	255	0.7	0.06	0.7	0.06	-6.91020367358	-11.8079878316	1.20494256813	0.753411480469
705.0	2978801.0	289.0	22110.0	2978801.0	4000000.0	6.0	9.0	2.86	2.85	1.13	0.0500000000002	6.77	0.37	0.74	0.1	8.59	0.32	2.26	1.49	0.4	AAA230.CD3.X6.Y10.tile.tissue.png	125	1	2000	125	5fd0489c3f4182ffbfd0343cd1b57f34	0	0	0	0	0	0	0	0	0	0	0	0	0	/home/dhl_ec/bnelissen/Slides/CD3_manuscript/CD3_slides/AAA230.CD3/AAA230.CD3.run1	255	0.7	0.06	0.7	0.06	-9.02422683317	-11.7186887483	0.980609785878	0.643581328125
0.0	104567.0	0.0	11032.0	104567.0	4000000.0	0.0	24.0	3.36	2.14	1.15	0.0599999999999	6.64	0.39	0.76	0.21	6.24	0.14	2.09	1.47	0.42	AAA230.CD3.X6.Y11.tile.tissue.png	126	1	2000	126	81c0d74449e015fd18aa01f6563c1e3b	0	0	0	0	0	0	0	0	0	0	0	0	0	/home/dhl_ec/bnelissen/Slides/CD3_manuscript/CD3_slides/AAA230.CD3/AAA230.CD3.run1	255	0.7	0.06	0.7	0.06	-7.71493253023	-10.7250045682	1.89846477753	4.29375840552
0.0	138214.0	0.0	8622.0	138214.0	4000000.0	0.0	14.0	2.25	2.95	1.13	0.0599999999999	8.96	0.4	0.91	0.22	6.35	0.15	2.16	1.53	0.38	AAA230.CD3.X6.Y13.tile.tissue.png	127	1	2000	127	90edb9ebdb4e2010a8f198cf87c052ca	0	0	0	0	0	0	0	0	0	0	0	0	0	/home/dhl_ec/bnelissen/Slides/CD3_manuscript/CD3_slides/AAA230.CD3/AAA230.CD3.run1	255	0.7	0.06	0.7	0.06	-8.20077907968	-12.2281757157	2.32948599724	4.26956614844
522.0	1238817.0	212.0	26076.0	1238817.0	4000000.0	4.0	11.0	1.99	2.12	1.11	0.0599999999999	7.0	0.39	0.77	0.17	7.44	0.25	2.17	1.48	0.389999999999	AAA230.CD3.X6.Y14.tile.tissue.png	128	1	2000	128	d06097070ef36bed2621d8ca52d75642	0	0	0	0	0	0	0	0	0	0	0	0	0	/home/dhl_ec/bnelissen/Slides/CD3_manuscript/CD3_slides/AAA230.CD3/AAA230.CD3.run1	255	0.7	0.06	0.7	0.06	-9.31681163781	-12.2065375204	1.83587285853	2.227748375
0.0	52690.0	0.0	3598.0	52690.0	4000000.0	0.0	7.0	2.34	1.9	1.13	0.0599999999999	6.98	0.38	0.91	0.22	6.07	0.14	2.12	1.55	0.36	AAA230.CD3.X6.Y3.tile.tissue.png	129	1	2000	129	c33279f0a7c8ae38e09ec1744e27462a	0	0	0	0	0	0	0	0	0	0	0	0	0	/home/dhl_ec/bnelissen/Slides/CD3_manuscript/CD3_slides/AAA230.CD3/AAA230.CD3.run1	255	0.7	0.06	0.7	0.06	0.0	-11.6535128972	3.31064154726	1.19597401587
238.0	568277.0	74.0	38645.0	568277.0	4000000.0	1.0	65.0	1.52	2.79	1.12	0.0599999999999	8.2	0.41	0.76	0.2	7.16	0.3	2.36	1.53	0.58	AAA230.CD3.X6.Y4.tile.tissue.png	130	1	2000	130	07b1af7b9cf3517d29b4e0022894a973	0	0	0	0	0	0	0	0	0	0	0	0	0	/home/dhl_ec/bnelissen/Slides/CD3_manuscript/CD3_slides/AAA230.CD3/AAA230.CD3.run1	255	0.7	0.06	0.7	0.06	-8.49426189008	-11.7506899138	3.52278864896	1.30371670508
0.0	286073.0	0.0	21174.0	286073.0	4000000.0	0.0	40.0	1.21	1.82	1.76	0.0799999999999	11.84	0.57	1.22	0.3	8.98	0.23	3.37	2.29	0.6	AAA230.CD3.X6.Y5.tile.tissue.png	131	1	2000	131	4e7fea67ec04238f4edf74ee6c5b8cc2	0	0	0	0	0	0	0	0	0	0	0	0	0	/home/dhl_ec/bnelissen/Slides/CD3_manuscript/CD3_slides/AAA230.CD3/AAA230.CD3.run1	255	0.7	0.06	0.7	0.06	-9.67298027247	-11.7791993931	3.98002560216	0.955379574219
1137.0	1093053.0	614.0	27606.0	1093053.0	4000000.0	14.0	38.0	2.25	2.37	1.75	0.0699999999997	9.69	0.57	1.21	0.25	10.18	0.37	3.35	2.3	0.61	AAA230.CD3.X6.Y6.tile.tissue.png	132	1	2000	132	f013196bb35df772df6a71d547a58b6b	0	0	0	0	0	0	0	0	0	0	0	0	0	/home/dhl_ec/bnelissen/Slides/CD3_manuscript/CD3_slides/AAA230.CD3/AAA230.CD3.run1	255	0.7	0.06	0.7	0.06	-9.90144228905	-12.2170501314	3.49597189203	0.800962921875
20688.0	3418290.0	11701.0	11543.0	3418290.0	4000000.0	252.0	4.0	1.23	1.59	1.78	0.0700000000002	7.68	0.58	1.34	0.12	14.25	0.59	3.69	2.48	0.66	AAA230.CD3.X6.Y7.tile.tissue.png	133	1	2000	133	6e9a986c15bf373147a1b68c358772a0	0	0	0	0	0	0	0	0	0	0	0	0	0	/home/dhl_ec/bnelissen/Slides/CD3_manuscript/CD3_slides/AAA230.CD3/AAA230.CD3.run1	255	0.7	0.06	0.7	0.06	-9.46347666302	-12.6786368188	2.68744988574	0.576007640625
0.0	0.0	0.0	0.0	0.0	4000000.0	0.0	0.0	1.04	1.12	1.13	0.0600000000004	5.84	0.29	0.79	0.21	4.46	0.12	1.97	1.49	0.59	AAA230.CD3.X6.Y8.tile.tissue.png	134	1	2000	134	001be79811a4b4ed8c3a98324a3e8f5d	0	0	0	0	0	0	0	0	0	0	0	0	0	/home/dhl_ec/bnelissen/Slides/CD3_manuscript/CD3_slides/AAA230.CD3/AAA230.CD3.run1	255	1.0	0.06	1.0	0.06	0.0	0.0	0.0	8.3817705
0.0	1836659.0	0.0	14587.0	1836659.0	4000000.0	0.0	4.0	1.67	2.29	1.11	0.0499999999997	6.67	0.37	0.73	0.14	7.71	0.21	2.25	1.53	0.39	AAA230.CD3.X6.Y9.tile.tissue.png	135	1	2000	135	891f197be62bf5487271dc2b8192ebe5	0	0	0	0	0	0	0	0	0	0	0	0	0	/home/dhl_ec/bnelissen/Slides/CD3_manuscript/CD3_slides/AAA230.CD3/AAA230.CD3.run1	255	0.7	0.06	0.7	0.06	-7.35415920442	-11.6733204323	0.767674147077	0.703880226563
90.0	1070488.0	39.0	37594.0	1070488.0	4000000.0	1.0	32.0	1.01	1.81	1.13	0.0599999999999	7.4	0.59	1.31	0.28	9.61	0.26	2.29	1.52	0.59	AAA230.CD3.X7.Y10.tile.tissue.png	136	1	2000	136	c682bd9c9764206d58498eecbd50d852	0	0	0	0	0	0	0	0	0	0	0	0	0	/home/dhl_ec/bnelissen/Slides/CD3_manuscript/CD3_slides/AAA230.CD3/AAA230.CD3.run1	255	0.7	0.06	0.7	0.06	-9.02066736624	-11.8529385281	1.23110141649	1.17314460937
792.0	641170.0	388.0	34594.0	641170.0	4000000.0	8.0	40.0	1.14	1.59	1.53	0.0900000000001	9.7	0.38	0.74	0.19	6.88	0.23	2.34	1.51	0.75	AAA230.CD3.X7.Y11.tile.tissue.png	137	1	2000	137	6ccd44f3ffc633be69168973edb81c86	0	0	0	0	0	0	0	0	0	0	0	0	0	/home/dhl_ec/bnelissen/Slides/CD3_manuscript/CD3_slides/AAA230.CD3/AAA230.CD3.run1	255	0.7	0.06	0.7	0.06	-8.46941614683	-11.5206978683	1.72565545289	2.08188111719
77.0	31946.0	49.0	2639.0	31946.0	4000000.0	1.0	5.0	1.25	2.42	1.82	0.0900000000001	11.85	0.63	0.88	0.21	6.52	0.31	3.15	2.32	0.64	AAA230.CD3.X7.Y12.tile.tissue.png	138	1	2000	138	9aee1b7fbccb6492ede9882ea7f1f3e0	0	0	0	0	0	0	0	0	0	0	0	0	0	/home/dhl_ec/bnelissen/Slides/CD3_manuscript/CD3_slides/AAA230.CD3/AAA230.CD3.run1	255	0.7	0.06	0.7	0.06	-8.43689335284	-11.1928089679	0.874653014824	2.81601943451
0.0	1703266.0	0.0	27904.0	1703266.0	4000000.0	0.0	39.0	2.47	1.98	1.76	0.0700000000002	9.68	0.48	1.22	0.21	10.35	0.32	3.04	1.54	0.49	AAA230.CD3.X7.Y13.tile.tissue.png	139	1	2000	139	f31d338759bad8deddd0098ba98b40be	0	0	0	0	0	0	0	0	0	0	0	0	0	/home/dhl_ec/bnelissen/Slides/CD3_manuscript/CD3_slides/AAA230.CD3/AAA230.CD3.run1	255	0.7	0.06	0.7	0.06	-8.88633757162	-12.3167684896	1.64679431501	1.440886375
717.0	426752.0	279.0	14611.0	426752.0	4000000.0	5.0	14.0	0.79	1.35	1.1	0.0599999999999	7.47	0.38	0.82	0.2	6.7	0.22	2.07	1.47	1.27	AAA230.CD3.X7.Y14.tile.tissue.png	140	1	2000	140	f12244a03a2b5077b93f81bc8e562873	0	0	0	0	0	0	0	0	0	0	0	0	0	/home/dhl_ec/bnelissen/Slides/CD3_manuscript/CD3_slides/AAA230.CD3/AAA230.CD3.run1	255	0.7	0.06	0.7	0.06	-9.32610089005	-11.9123742402	2.43718805653	2.2222343418
0.0	150710.0	0.0	16725.0	150710.0	4000000.0	0.0	52.0	2.17	2.81	1.11	0.0599999999999	7.68	0.37	0.8	0.21	5.64	0.14	2.14	1.47	0.5	AAA230.CD3.X7.Y3.tile.tissue.png	141	1	2000	141	32e33fd5eea135178d85681f83338ec3	0	0	0	0	0	0	0	0	0	0	0	0	0	/home/dhl_ec/bnelissen/Slides/CD3_manuscript/CD3_slides/AAA230.CD3/AAA230.CD3.run1	255	0.7	0.06	0.7	0.06	0.0	-11.7942235777	3.69130946852	3.95545754492
0.0	368400.0	0.0	23453.0	368400.0	4000000.0	0.0	45.0	2.09	3.58	1.8	0.0700000000002	10.06	0.58	1.22	0.3	9.01	0.24	3.37	2.31	0.71	AAA230.CD3.X7.Y4.tile.tissue.png	142	1	2000	142	c70875f7fa5a91d8863d008296ef26e5	0	0	0	0	0	0	0	0	0	0	0	0	0	/home/dhl_ec/bnelissen/Slides/CD3_manuscript/CD3_slides/AAA230.CD3/AAA230.CD3.run1	255	0.7	0.06	0.7	0.06	-9.70727401345	-12.050258458	3.38019244832	1.07461017969
55.0	615666.0	36.0	18989.0	615666.0	4000000.0	1.0	26.0	2.97	2.41	1.77	0.0799999999999	10.33	0.57	1.24	0.280000000001	9.75	0.34	3.29	2.28	0.72	AAA230.CD3.X7.Y5.tile.tissue.png	143	1	2000	143	833297c2be4a6beb1469b4db70d87538	0	0	0	0	0	0	0	0	0	0	0	0	0	/home/dhl_ec/bnelissen/Slides/CD3_manuscript/CD3_slides/AAA230.CD3/AAA230.CD3.run1	255	0.7	0.06	0.7	0.06	-8.91095460579	-12.3158383109	3.05026382345	1.87908883594
0.0	98932.0	0.0	10007.0	98932.0	4000000.0	0.0	24.0	1.79	2.93	1.13	0.0600000000004	8.02	0.38	0.84	0.22	5.78	0.14	2.18	1.54	0.78	AAA230.CD3.X7.Y6.tile.tissue.png	144	1	2000	144	c2ac7b54b39140dd2f2b145cede365c8	0	0	0	0	0	0	0	0	0	0	0	0	0	/home/dhl_ec/bnelissen/Slides/CD3_manuscript/CD3_slides/AAA230.CD3/AAA230.CD3.run1	255	0.7	0.06	0.7	0.06	0.0	-11.9300486281	3.96609097663	4.32084521777
4532.0	2377836.0	2477.0	28011.0	2377836.0	4000000.0	52.0	26.0	4.17	3.89	1.73	0.0900000000001	9.44	0.39	0.750000000001	0.13	8.53	0.31	2.26	1.52	0.42	AAA230.CD3.X7.Y7.tile.tissue.png	145	1	2000	145	777f44a7d8fe66ea437e138ebc163644	0	0	0	0	0	0	0	0	0	0	0	0	0	/home/dhl_ec/bnelissen/Slides/CD3_manuscript/CD3_slides/AAA230.CD3/AAA230.CD3.run1	255	0.7	0.06	0.7	0.06	-9.79144278035	-12.3753057686	2.89813664283	0.7428903125
681.0	931924.0	305.0	20877.0	931924.0	4000000.0	5.0	11.0	3.71	2.35	1.19	0.0500000000002	8.28	0.39	0.75	0.19	7.29	0.25	2.22	1.52	0.57	AAA230.CD3.X7.Y8.tile.tissue.png	146	1	2000	146	5a8e2c9227ab73d5d59e77de30459365	0	0	0	0	0	0	0	0	0	0	0	0	0	/home/dhl_ec/bnelissen/Slides/CD3_manuscript/CD3_slides/AAA230.CD3/AAA230.CD3.run1	255	0.7	0.06	0.7	0.06	-10.0380946561	-11.5525506866	2.62055832454	0.730977160156
68.0	1178763.0	36.0	22454.0	1178763.0	4000000.0	1.0	14.0	2.66	2.08	1.18	0.0499999999993	6.77	0.389999999999	1.2	0.25	10.2	0.38	3.32	2.29	0.6	AAA230.CD3.X7.Y9.tile.tissue.png	147	1	2000	147	b15c0d0cf7995f74e6bac0c50a59e64b	0	0	0	0	0	0	0	0	0	0	0	0	0	/home/dhl_ec/bnelissen/Slides/CD3_manuscript/CD3_slides/AAA230.CD3/AAA230.CD3.run1	255	0.7	0.06	0.7	0.06	-8.15736464463	-11.3489977319	0.783081618617	1.14314401172
0.0	405107.0	0.0	28953.0	405107.0	4000000.0	0.0	37.0	1.33	2.09	1.76	0.0600000000004	9.55	0.58	1.2	0.31	8.93	0.24	3.38	2.29	0.62	AAA230.CD3.X8.Y10.tile.tissue.png	148	1	2000	148	86533bdae41eb07912dc9936bdc32914	0	0	0	0	0	0	0	0	0	0	0	0	0	/home/dhl_ec/bnelissen/Slides/CD3_manuscript/CD3_slides/AAA230.CD3/AAA230.CD3.run1	255	0.7	0.06	0.7	0.06	-7.29476600462	-11.4767934026	1.85494761021	1.20919834863
0.0	1704029.0	0.0	34465.0	1704029.0	4000000.0	0.0	30.0	1.27	1.61	1.74	0.0700000000006	10.22	0.58	1.2	0.22	10.34	0.33	3.42	2.29	0.610000000001	AAA230.CD3.X8.Y11.tile.tissue.png	149	1	2000	149	d9a775e9d583f92780281f412e84a1e1	0	0	0	0	0	0	0	0	0	0	0	0	0	/home/dhl_ec/bnelissen/Slides/CD3_manuscript/CD3_slides/AAA230.CD3/AAA230.CD3.run1	255	0.7	0.06	0.7	0.06	-9.22156752464	-12.0223501001	1.74765329374	1.07328622656
381.0	2042839.0	180.0	23701.0	2042839.0	4000000.0	3.0	28.0	2.23	2.63	1.76	0.0700000000006	9.89	0.570000000001	1.19	0.200000000001	11.25	0.43	3.4	2.31	0.610000000001	AAA230.CD3.X8.Y12.tile.tissue.png	150	1	2000	150	a2369b6544e7f9b9ebdc27f73fc5cd29	0	0	0	0	0	0	0	0	0	0	0	0	0	/home/dhl_ec/bnelissen/Slides/CD3_manuscript/CD3_slides/AAA230.CD3/AAA230.CD3.run1	255	0.7	0.06	0.7	0.06	-8.23186023301	-11.8070762635	0.853559082828	0.914576015625
895.0	1113745.0	442.0	16778.0	1113745.0	4000000.0	9.0	12.0	3.67	2.2	1.22	0.0600000000004	7.06	0.39	0.78	0.18	7.57	0.38	3.35	2.32	0.58	AAA230.CD3.X8.Y13.tile.tissue.png	151	1	2000	151	7936b3e3d82655146c8f1a1237e415ce	0	0	0	0	0	0	0	0	0	0	0	0	0	/home/dhl_ec/bnelissen/Slides/CD3_manuscript/CD3_slides/AAA230.CD3/AAA230.CD3.run1	255	0.7	0.06	0.7	0.06	-8.11486775889	-11.983102192	1.93733772007	1.131253
0.0	250701.0	0.0	25393.0	250701.0	4000000.0	0.0	58.0	2.96	2.74	1.76	0.0799999999999	11.24	0.57	1.27	0.309999999999	8.86	0.23	3.32	2.29	0.61	AAA230.CD3.X8.Y3.tile.tissue.png	152	1	2000	152	f34c8986e3e27f3bfd7384c68afdfbcf	0	0	0	0	0	0	0	0	0	0	0	0	0	/home/dhl_ec/bnelissen/Slides/CD3_manuscript/CD3_slides/AAA230.CD3/AAA230.CD3.run1	255	0.7	0.06	0.7	0.06	-8.02276869576	-11.9386485416	3.79660710066	3.79430356641
349.0	912744.0	147.0	36681.0	912744.0	4000000.0	4.0	46.0	3.25	1.53	1.74	0.0700000000006	10.04	0.59	1.21	0.27	10.02	0.360000000001	3.4	2.29	0.629999999999	AAA230.CD3.X8.Y4.tile.tissue.png	153	1	2000	153	bb80ca153d737016ecbec916f11dcac1	0	0	0	0	0	0	0	0	0	0	0	0	0	/home/dhl_ec/bnelissen/Slides/CD3_manuscript/CD3_slides/AAA230.CD3/AAA230.CD3.run1	255	0.7	0.06	0.7	0.06	-9.76833566378	-12.3128387959	3.21392104651	1.02022032031
0.0	325292.0	0.0	29854.0	325292.0	4000000.0	0.0	59.0	3.84	3.17	1.16	0.0500000000002	8.08	0.389999999999	0.750000000001	0.21	6.45	0.160000000001	2.28	1.53	0.410000000001	AAA230.CD3.X8.Y5.tile.tissue.png	154	1	2000	154	f5ccc296ec4b033c55d6997258e2961f	0	0	0	0	0	0	0	0	0	0	0	0	0	/home/dhl_ec/bnelissen/Slides/CD3_manuscript/CD3_slides/AAA230.CD3/AAA230.CD3.run1	255	0.7	0.06	0.7	0.06	-8.90420168177	-11.8083168117	4.23286371431	1.0006397793
348.0	426332.0	120.0	36526.0	426332.0	4000000.0	3.0	58.0	3.38	3.12	1.17	0.0500000000002	8.03	0.389999999999	0.77	0.200000000001	7.04	0.23	2.32	1.53	0.58	AAA230.CD3.X8.Y6.tile.tissue.png	155	1	2000	155	be0a4805c388f4cf774966c8146b7774	0	0	0	0	0	0	0	0	0	0	0	0	0	/home/dhl_ec/bnelissen/Slides/CD3_manuscript/CD3_slides/AAA230.CD3/AAA230.CD3.run1	255	0.7	0.06	0.7	0.06	-10.2370225663	-11.6654035373	4.46800185529	1.37942446289
86.0	208489.0	46.0	15740.0	208489.0	4000000.0	1.0	28.0	2.92	2.7	1.16	0.0600000000004	6.88	0.379999999999	0.77	0.21	6.74	0.22	2.25	1.53	0.39	AAA230.CD3.X8.Y7.tile.tissue.png	156	1	2000	156	3c58c45ef3f717f1f39e3a5189251ee9	0	0	0	0	0	0	0	0	0	0	0	0	0	/home/dhl_ec/bnelissen/Slides/CD3_manuscript/CD3_slides/AAA230.CD3/AAA230.CD3.run1	255	0.7	0.06	0.7	0.06	-9.82057356673	-11.5118338523	3.24851866844	1.59454803857
353.0	1032473.0	170.0	21973.0	1032473.0	4000000.0	4.0	14.0	3.23	1.63	1.75	0.0799999999999	10.06	0.57	1.25	0.25	10.03	0.37	3.34	2.29	0.599999999999	AAA230.CD3.X8.Y8.tile.tissue.png	157	1	2000	157	bf4ab655c68c6a4eecd60acb3c3b0c20	0	0	0	0	0	0	0	0	0	0	0	0	0	/home/dhl_ec/bnelissen/Slides/CD3_manuscript/CD3_slides/AAA230.CD3/AAA230.CD3.run1	255	0.7	0.06	0.7	0.06	-9.7139633175	-11.9759114252	2.69206038086	2.20786970117
132.0	456831.0	54.0	27851.0	456831.0	4000000.0	1.0	29.0	1.31	1.84	1.75	0.0799999999999	10.34	0.89	1.22	0.29	9.42	0.34	3.4	2.3	0.61	AAA230.CD3.X8.Y9.tile.tissue.png	158	1	2000	158	5e5c67ee74a842ab1d02606187247143	0	0	0	0	0	0	0	0	0	0	0	0	0	/home/dhl_ec/bnelissen/Slides/CD3_manuscript/CD3_slides/AAA230.CD3/AAA230.CD3.run1	255	0.7	0.06	0.7	0.06	-8.69790317737	-10.9893456752	1.47032570621	2.51997761963
0.0	166338.0	0.0	10568.0	166338.0	4000000.0	0.0	7.0	1.02	1.67	1.76	0.0799999999999	10.82	0.57	1.37	0.309999999999	8.03	0.23	3.36	2.4	0.61	AAA230.CD3.X9.Y10.tile.tissue.png	159	1	2000	159	2b33407d4990d77bc6e9a3d8b6505e16	0	0	0	0	0	0	0	0	0	0	0	0	0	/home/dhl_ec/bnelissen/Slides/CD3_manuscript/CD3_slides/AAA230.CD3/AAA230.CD3.run1	255	0.7	0.06	0.7	0.06	0.0	-11.5041766936	4.46224216655	3.79168080151
0.0	215604.0	0.0	10365.0	215604.0	4000000.0	0.0	13.0	1.04	1.32	1.14	0.0799999999999	11.82	0.570000000001	1.32	0.31	8.58	0.26	3.26	2.29	0.570000000001	AAA230.CD3.X9.Y11.tile.tissue.png	160	1	2000	160	bb16549d262ef4e7e4f53f400b359f14	0	0	0	0	0	0	0	0	0	0	0	0	0	/home/dhl_ec/bnelissen/Slides/CD3_manuscript/CD3_slides/AAA230.CD3/AAA230.CD3.run1	255	0.7	0.06	0.7	0.06	0.0	-11.682190337	2.29375933424	4.03955545264
55.0	295062.0	33.0	7832.0	295062.0	4000000.0	1.0	1.0	0.97	1.55	1.78	0.0799999999999	9.75	0.56	1.3	0.3	9.29	0.33	2.48	1.53	0.55	AAA230.CD3.X9.Y12.tile.tissue.png	161	1	2000	161	c5930f11c9f3bb8a220ea9128c551c2e	0	0	0	0	0	0	0	0	0	0	0	0	0	/home/dhl_ec/bnelissen/Slides/CD3_manuscript/CD3_slides/AAA230.CD3/AAA230.CD3.run1	255	0.7	0.06	0.7	0.06	-9.16736082463	-12.3203471835	2.83243807061	1.69121113867
0.0	59115.0	0.0	3554.0	59115.0	4000000.0	0.0	2.0	1.09	1.93	1.13	0.0600000000004	6.92	0.56	1.39	0.320000000001	8.07	0.219999999999	2.22	1.54	0.429999999999	AAA230.CD3.X9.Y13.tile.tissue.png	162	1	2000	162	fe4d2d9f9b48950a0ed2437e40563b96	0	0	0	0	0	0	0	0	0	0	0	0	0	/home/dhl_ec/bnelissen/Slides/CD3_manuscript/CD3_slides/AAA230.CD3/AAA230.CD3.run1	255	0.7	0.06	0.7	0.06	0.0	-11.4834428306	1.11813176647	2.81516620087
0.0	3635.0	0.0	407.0	3635.0	4000000.0	0.0	1.0	0.73	1.24	1.76	0.0799999999999	8.9	0.38	0.89	0.22	5.71	0.14	2.08	1.52	0.54	AAA230.CD3.X9.Y3.tile.tissue.png	163	1	2000	163	7838c5a21c851397a97a088da3cf3ba5	0	0	0	0	0	0	0	0	0	0	0	0	0	/home/dhl_ec/bnelissen/Slides/CD3_manuscript/CD3_slides/AAA230.CD3/AAA230.CD3.run1	255	0.7	0.06	0.7	0.06	0.0	-11.5593684164	4.71910569979	3.06986492581
0.0	443615.0	0.0	32335.0	443615.0	4000000.0	0.0	53.0	1.93	2.62	1.16	0.0499999999993	6.97	0.4	0.749999999999	0.2	6.79	0.24	3.49	2.39	0.9	AAA230.CD3.X9.Y4.tile.tissue.png	164	1	2000	164	aebe6295a4987e41d39633a889e93c37	0	0	0	0	0	0	0	0	0	0	0	0	0	/home/dhl_ec/bnelissen/Slides/CD3_manuscript/CD3_slides/AAA230.CD3/AAA230.CD3.run1	255	0.7	0.06	0.7	0.06	-8.67728849074	-11.1343552238	3.1110834529	1.06924183789
0.0	181008.0	0.0	17601.0	181008.0	4000000.0	0.0	34.0	2.28	1.8	1.74	0.0700000000006	9.46	0.559999999999	1.19	0.3	8.66	0.22	3.29	2.3	0.76	AAA230.CD3.X9.Y5.tile.tissue.png	165	1	2000	165	25bcb662528c3e7b4ce06ce65e255f29	0	0	0	0	0	0	0	0	0	0	0	0	0	/home/dhl_ec/bnelissen/Slides/CD3_manuscript/CD3_slides/AAA230.CD3/AAA230.CD3.run1	255	0.7	0.06	0.7	0.06	-8.73539507858	-11.2125692184	3.77333408169	0.858790322266
0.0	499790.0	0.0	37921.0	499790.0	4000000.0	0.0	64.0	1.67	2.95	1.75	0.0699999999997	9.67	0.58	1.21	0.280000000001	6.89	0.150000000001	2.24	1.49	0.579999999999	AAA230.CD3.X9.Y6.tile.tissue.png	166	1	2000	166	73c8cdf829abb30eacfd0d4c2046da30	0	0	0	0	0	0	0	0	0	0	0	0	0	/home/dhl_ec/bnelissen/Slides/CD3_manuscript/CD3_slides/AAA230.CD3/AAA230.CD3.run1	255	0.7	0.06	0.7	0.06	-9.50052247761	-11.5012361989	4.62093204554	0.910672161133
0.0	308879.0	0.0	29976.0	308879.0	4000000.0	0.0	70.0	1.63	2.99	1.81	0.0799999999999	11.33	0.599999999999	1.31	0.299999999999	9.11	0.24	3.37	2.37	0.759999999999	AAA230.CD3.X9.Y7.tile.tissue.png	167	1	2000	167	6274d4224a57b244acface9623516be2	0	0	0	0	0	0	0	0	0	0	0	0	0	/home/dhl_ec/bnelissen/Slides/CD3_manuscript/CD3_slides/AAA230.CD3/AAA230.CD3.run1	255	0.7	0.06	0.7	0.06	-9.68404338356	-11.7592979471	4.71028158246	4.4112186084
[truncated: 2 more columns]
