# Supplementary material for: SlideToolkit: An Assistive Toolset for the Histological Quantification of Whole Slide Images
Source: PLoS One. 2014 Nov 5;9(11):e110289. doi: 10.1371/journal.pone.0110289 (PMC4220929; doi:10.1371/journal.pone.0110289)
Supplement: RawData S1 — ICC and BlandAltman plot - measurements and r-script.zip. Measurements of Run1 and Run2, including the code for the calculation of the intraclass correlation coefficient (ICC) and the code for the Bland and Altman plot. (ZIP) [file pone.0110289.s003.zip › cellprofiler.measurements/run1.8b97e6cab011302d0d716e1d51abe23e.DefaultOUT_Image.csv]

AreaOccupied_AreaOccupied_DAB_Nuclei	AreaOccupied_AreaOccupied_Tissue	AreaOccupied_Perimeter_DAB_Nuclei	AreaOccupied_Perimeter_Tissue	AreaOccupied_TotalArea_DAB_Nuclei	AreaOccupied_TotalArea_Tissue	Count_DAB_Nuclei	Count_Tissue	ExecutionTime_01LoadImages	ExecutionTime_02ColorToGray	ExecutionTime_03Smooth	ExecutionTime_04ImageMath	ExecutionTime_05IdentifyPrimaryObjects	ExecutionTime_06MeasureImageAreaOccupied	ExecutionTime_07UnmixColors	ExecutionTime_08MaskImage	ExecutionTime_09IdentifyPrimaryObjects	ExecutionTime_10MeasureImageAreaOccupied	ExecutionTime_11OverlayOutlines	ExecutionTime_12OverlayOutlines	ExecutionTime_13SaveImages	FileName_Original	Group_Index	Group_Number	Height_Original	ImageNumber	MD5Digest_Original	ModuleError_01LoadImages	ModuleError_02ColorToGray	ModuleError_03Smooth	ModuleError_04ImageMath	ModuleError_05IdentifyPrimaryObjects	ModuleError_06MeasureImageAreaOccupied	ModuleError_07UnmixColors	ModuleError_08MaskImage	ModuleError_09IdentifyPrimaryObjects	ModuleError_10MeasureImageAreaOccupied	ModuleError_11OverlayOutlines	ModuleError_12OverlayOutlines	ModuleError_13SaveImages	PathName_Original	Scaling_Original	Threshold_FinalThreshold_DAB_Nuclei	Threshold_FinalThreshold_Tissue	Threshold_OrigThreshold_DAB_Nuclei	Threshold_OrigThreshold_Tissue	Threshold_SumOfEntropies_DAB_Nuclei	Threshold_SumOfEntropies_Tissue	Threshold_WeightedVariance_DAB_Nuclei	Threshold_WeightedVariance_Tissue
649.0	647996.0	365.0	15323.0	647996.0	4000000.0	8.0	8.0	3.21	3.48	1.24	0.06	7.33	0.41	1.37	0.31	10.65	0.38	3.56	2.47	1.58	AAA183.CD3.location-b.X0.Y0.tile.tissue.png	1	1	2000	1	3559c80c6a361e7b724ee012cf85b6a5	0	0	0	0	0	0	0	0	0	0	0	0	0	/home/dhl_ec/bnelissen/Slides/CD3_manuscript/CD3_slides/AAA183.CD3.location-b/AAA183.CD3.location-b.run1	255	0.7	0.06	0.7	0.06	-8.76943817123	-12.3273454378	2.78171228361	1.47591572656
49216.0	423728.0	18023.0	5217.0	423728.0	4000000.0	341.0	2.0	2.61	2.68	1.21	0.06	7.2	0.39	0.85	0.21	7.8	0.25	3.47	2.48	1.02	AAA183.CD3.location-b.X0.Y1.tile.tissue.png	2	1	2000	2	b333345525c390088741cec694323c3e	0	0	0	0	0	0	0	0	0	0	0	0	0	/home/dhl_ec/bnelissen/Slides/CD3_manuscript/CD3_slides/AAA183.CD3.location-b/AAA183.CD3.location-b.run1	255	0.7	0.06	0.7	0.06	-9.10749665812	-12.0573160597	2.38943353319	0.927327664063
28130.0	611845.0	11735.0	6167.0	611845.0	4000000.0	251.0	6.0	3.06	2.16	1.24	0.06	9.13	0.62	1.36	0.31	7.68	0.25	2.31	1.63	0.54	AAA183.CD3.location-b.X0.Y2.tile.tissue.png	3	1	2000	3	892c63ef7f155caeef46ada2c94d0f5f	0	0	0	0	0	0	0	0	0	0	0	0	0	/home/dhl_ec/bnelissen/Slides/CD3_manuscript/CD3_slides/AAA183.CD3.location-b/AAA183.CD3.location-b.run1	255	0.7	0.06	0.7	0.06	-9.02591522484	-11.8926992825	2.2123213612	1.00635246094
0.0	111577.0	0.0	3093.0	111577.0	4000000.0	0.0	3.0	3.96	2.79	1.25	0.06	7.13	0.6	1.48	0.35	9.24	0.24	3.36	2.45	0.65	AAA183.CD3.location-b.X1.Y0.tile.tissue.png	4	1	2000	4	b216544d8c03ed6e5c4a3108db177697	0	0	0	0	0	0	0	0	0	0	0	0	0	/home/dhl_ec/bnelissen/Slides/CD3_manuscript/CD3_slides/AAA183.CD3.location-b/AAA183.CD3.location-b.run1	255	0.7	0.06	0.7	0.06	-7.60010591004	-11.5578974583	2.92286190264	1.74101568066
670.0	20921.0	323.0	918.0	20921.0	4000000.0	8.0	2.0	3.49	2.06	1.23	0.07	7.02	0.39	0.88	0.22	6.93	0.33	3.4	2.5	0.66	AAA183.CD3.location-b.X1.Y1.tile.tissue.png	5	1	2000	5	1e953b3944bf8bb2365cd1217676c387	0	0	0	0	0	0	0	0	0	0	0	0	0	/home/dhl_ec/bnelissen/Slides/CD3_manuscript/CD3_slides/AAA183.CD3.location-b/AAA183.CD3.location-b.run1	255	0.7	0.06	0.7	0.06	-9.17081179849	-12.2656418723	3.32414968048	1.39550298291
66675.0	2018392.0	27905.0	9291.0	2018392.0	4000000.0	611.0	1.0	2.69	2.76	1.21	0.05	7.35	0.4	0.79	0.14	9.31	0.49	3.56	2.46	0.74	AAA183.CD3.location-b.X1.Y2.tile.tissue.png	6	1	2000	6	d2a22fea4bc3147e6e4c835ef3f39e56	0	0	0	0	0	0	0	0	0	0	0	0	0	/home/dhl_ec/bnelissen/Slides/CD3_manuscript/CD3_slides/AAA183.CD3.location-b/AAA183.CD3.location-b.run1	255	0.7	0.06	0.7	0.06	-9.10746198814	-12.0231307179	2.47686953612	0.56856346875
0.0	6036.0	0.0	626.0	6036.0	4000000.0	0.0	2.0	2.85	1.03	1.22	0.06	7.02	0.4	0.91	0.23	6.01	0.23	3.35	2.48	0.65	AAA183.CD3.location-b.X1.Y3.tile.tissue.png	7	1	2000	7	d3f00f6fa0699e3ece91cb0dcf709ef6	0	0	0	0	0	0	0	0	0	0	0	0	0	/home/dhl_ec/bnelissen/Slides/CD3_manuscript/CD3_slides/AAA183.CD3.location-b/AAA183.CD3.location-b.run1	255	0.7	0.06	0.7	0.06	0.0	-11.9730963106	1.80188756782	3.64071889676
0.0	1589.0	0.0	206.0	1589.0	4000000.0	0.0	1.0	2.32	2.51	1.24	0.06	7.09	0.4	0.95	0.23	6.03	0.14	2.19	1.63	0.45	AAA183.CD3.location-b.X11.Y0.tile.tissue.png	8	1	2000	8	98ce8d49dc93d4c9f8d12750f9117d6d	0	0	0	0	0	0	0	0	0	0	0	0	0	/home/dhl_ec/bnelissen/Slides/CD3_manuscript/CD3_slides/AAA183.CD3.location-b/AAA183.CD3.location-b.run1	255	0.7	0.06	0.7	0.06	0.0	-12.0497675098	3.17971761426	1.40805090108
14261.0	146172.0	5284.0	2805.0	146172.0	4000000.0	95.0	3.0	3.24	2.07	1.21	0.06	7.18	0.39	0.83	0.22	7.27	0.34	3.46	2.48	0.64	AAA183.CD3.location-b.X11.Y1.tile.tissue.png	9	1	2000	9	b266694c6cc0963bc2ed9c11903e2d22	0	0	0	0	0	0	0	0	0	0	0	0	0	/home/dhl_ec/bnelissen/Slides/CD3_manuscript/CD3_slides/AAA183.CD3.location-b/AAA183.CD3.location-b.run1	255	0.7	0.06	0.7	0.06	-9.20158187454	-12.1062229245	3.33204357816	0.935673128906
0.0	6572.0	0.0	596.0	6572.0	4000000.0	0.0	2.0	2.92	2.61	1.22	0.06	7.03	0.39	0.91	0.36	8.19	0.15	2.21	1.62	0.45	AAA183.CD3.location-b.X11.Y2.tile.tissue.png	10	1	2000	10	1d3fecd38d2bd891d5f53cfddca37928	0	0	0	0	0	0	0	0	0	0	0	0	0	/home/dhl_ec/bnelissen/Slides/CD3_manuscript/CD3_slides/AAA183.CD3.location-b/AAA183.CD3.location-b.run1	255	0.7	0.06	0.7	0.06	-9.34979287422	-12.4413866337	6.84837479935	1.4898678999
0.0	0.0	0.0	0.0	0.0	4000000.0	0.0	0.0	2.93	2.91	1.22	0.06	6.83	0.51	1.53	0.35	6.97	0.22	3.24	2.44	0.61	AAA183.CD3.location-b.X12.Y0.tile.tissue.png	11	1	2000	11	712f2183a095adfde2da037141b7f241	0	0	0	0	0	0	0	0	0	0	0	0	0	/home/dhl_ec/bnelissen/Slides/CD3_manuscript/CD3_slides/AAA183.CD3.location-b/AAA183.CD3.location-b.run1	255	1.0	0.06	1.0	0.06	0.0	-12.3098936952	0.0	1.0187472158
87566.0	1419575.0	34491.0	8199.0	1419575.0	4000000.0	730.0	1.0	2.62	2.65	1.28	0.06	8.09	0.61	1.3	0.26	12.66	0.45	3.51	2.47	0.69	AAA183.CD3.location-b.X12.Y1.tile.tissue.png	12	1	2000	12	36de26140870eaa9f4b86e80f06cec29	0	0	0	0	0	0	0	0	0	0	0	0	0	/home/dhl_ec/bnelissen/Slides/CD3_manuscript/CD3_slides/AAA183.CD3.location-b/AAA183.CD3.location-b.run1	255	0.7	0.06	0.7	0.06	-9.20033664634	-11.7340045097	2.48650784875	0.5455753125
40795.0	917205.0	17916.0	5654.0	917205.0	4000000.0	409.0	2.0	1.06	3.7	1.24	0.06	7.57	0.4	0.8	0.19	8.0	0.28	3.47	2.24	0.62	AAA183.CD3.location-b.X12.Y2.tile.tissue.png	13	1	2000	13	eb6fa0803530bc9ef90392071cf761b8	0	0	0	0	0	0	0	0	0	0	0	0	0	/home/dhl_ec/bnelissen/Slides/CD3_manuscript/CD3_slides/AAA183.CD3.location-b/AAA183.CD3.location-b.run1	255	0.7	0.06	0.7	0.06	-8.75098459499	-11.5519827095	2.69841315677	0.85196953125
2190.0	138478.0	859.0	3147.0	138478.0	4000000.0	19.0	2.0	2.66	1.96	1.21	0.07	7.14	0.37	0.82	0.21	6.84	0.34	3.44	2.49	0.61	AAA183.CD3.location-b.X13.Y1.tile.tissue.png	14	1	2000	14	12505aa8254cb8181f93440002b8c80f	0	0	0	0	0	0	0	0	0	0	0	0	0	/home/dhl_ec/bnelissen/Slides/CD3_manuscript/CD3_slides/AAA183.CD3.location-b/AAA183.CD3.location-b.run1	255	0.7	0.06	0.7	0.06	-9.03128286377	-12.1011758192	3.34199154066	1.38191942969
149948.0	2691668.0	59716.0	12418.0	2691668.0	4000000.0	1323.0	3.0	3.27	2.73	1.91	0.08	8.34	0.39	1.29	0.11	10.4	0.55	3.29	2.13	0.49	AAA183.CD3.location-b.X13.Y2.tile.tissue.png	15	1	2000	15	69903c74b27dc2b533a534ce0fca5e0b	0	0	0	0	0	0	0	0	0	0	0	0	0	/home/dhl_ec/bnelissen/Slides/CD3_manuscript/CD3_slides/AAA183.CD3.location-b/AAA183.CD3.location-b.run1	255	0.7	0.06	0.7	0.06	-9.25654815066	-12.0592285737	2.56670850598	0.418860765625
0.0	3337.0	0.0	430.0	3337.0	4000000.0	0.0	2.0	2.84	2.36	1.34	0.06	6.78	0.39	0.88	0.22	6.38	0.14	2.2	1.63	0.41	AAA183.CD3.location-b.X13.Y3.tile.tissue.png	16	1	2000	16	d568d1575331d4229a4e79f2f9af0609	0	0	0	0	0	0	0	0	0	0	0	0	0	/home/dhl_ec/bnelissen/Slides/CD3_manuscript/CD3_slides/AAA183.CD3.location-b/AAA183.CD3.location-b.run1	255	0.7	0.06	0.7	0.06	-9.08496094082	-12.0364902474	4.10502208575	3.6778333403
252.0	3689.0	95.0	280.0	3689.0	4000000.0	2.0	1.0	2.66	2.63	1.18	0.06	6.78	0.39	0.87	0.22	6.67	0.22	2.23	1.6	0.4	AAA183.CD3.location-b.X14.Y1.tile.tissue.png	17	1	2000	17	243390edd745f39f95827f039a39bb5d	0	0	0	0	0	0	0	0	0	0	0	0	0	/home/dhl_ec/bnelissen/Slides/CD3_manuscript/CD3_slides/AAA183.CD3.location-b/AAA183.CD3.location-b.run1	255	0.7	0.06	0.7	0.06	-9.35495084572	-12.718256835	5.11062129654	1.5982915495
210019.0	2363786.0	83310.0	9126.0	2363786.0	4000000.0	1863.0	3.0	3.58	2.83	1.22	0.0500000000001	7.81	0.43	0.82	0.13	11.0	0.44	2.33	1.64	0.96	AAA183.CD3.location-b.X14.Y2.tile.tissue.png	18	1	2000	18	2adb29225a9d3a4b2f65756a09ffae26	0	0	0	0	0	0	0	0	0	0	0	0	0	/home/dhl_ec/bnelissen/Slides/CD3_manuscript/CD3_slides/AAA183.CD3.location-b/AAA183.CD3.location-b.run1	255	0.7	0.06	0.7	0.06	-8.91053475181	-11.874307788	2.05678578604	0.598583171875
70018.0	487975.0	27778.0	6824.0	487975.0	4000000.0	656.0	7.0	3.11	2.5	1.26	0.0600000000001	7.11	0.4	0.83	0.22	7.82	0.38	2.26	1.63	2.78	AAA183.CD3.location-b.X14.Y3.tile.tissue.png	19	1	2000	19	0ec95ef60692bf43932d7616bb5206ee	0	0	0	0	0	0	0	0	0	0	0	0	0	/home/dhl_ec/bnelissen/Slides/CD3_manuscript/CD3_slides/AAA183.CD3.location-b/AAA183.CD3.location-b.run1	255	0.7	0.06	0.7	0.06	-8.97986673342	-12.0382641629	1.79845347189	1.15022480469
82.0	20284.0	42.0	1080.0	20284.0	4000000.0	1.0	3.0	2.81	2.41	1.72	0.08	9.93	0.59	1.47	0.34	9.45	0.33	3.31	2.45	0.77	AAA183.CD3.location-b.X15.Y1.tile.tissue.png	20	1	2000	20	f2044949be1a35e2488822c690c3594e	0	0	0	0	0	0	0	0	0	0	0	0	0	/home/dhl_ec/bnelissen/Slides/CD3_manuscript/CD3_slides/AAA183.CD3.location-b/AAA183.CD3.location-b.run1	255	0.7	0.06	0.7	0.06	-8.62973712885	-12.4496801295	4.30705636314	1.30786277441
81564.0	1713386.0	29576.0	12829.0	1713386.0	4000000.0	566.0	1.0	2.47	2.68	1.8	0.08	11.32	0.61	1.3	0.23	14.47	0.46	3.58	2.46	1.24	AAA183.CD3.location-b.X15.Y2.tile.tissue.png	21	1	2000	21	3e798dadc616e32f1f398fd68d71b145	0	0	0	0	0	0	0	0	0	0	0	0	0	/home/dhl_ec/bnelissen/Slides/CD3_manuscript/CD3_slides/AAA183.CD3.location-b/AAA183.CD3.location-b.run1	255	0.7	0.06	0.7	0.06	-9.95459287921	-12.5749840675	4.50257844615	0.91414846875
39109.0	433198.0	13683.0	5259.0	433198.0	4000000.0	274.0	4.0	2.58	1.6	1.92	0.09	10.36	0.6	1.34	0.31	11.1	0.37	3.37	2.47	0.74	AAA183.CD3.location-b.X15.Y3.tile.tissue.png	22	1	2000	22	b74de2b3a19f0cb935b5eec665a3cc41	0	0	0	0	0	0	0	0	0	0	0	0	0	/home/dhl_ec/bnelissen/Slides/CD3_manuscript/CD3_slides/AAA183.CD3.location-b/AAA183.CD3.location-b.run1	255	0.7	0.06	0.7	0.06	-9.24274524421	-12.3768389568	2.3274479158	1.4384643125
3880.0	344111.0	1628.0	11631.0	344111.0	4000000.0	34.0	6.0	2.15	2.07	1.93	0.0799999999999	10.47	0.61	1.39	0.32	10.02	0.36	3.46	2.47	1.23	AAA183.CD3.location-b.X16.Y2.tile.tissue.png	23	1	2000	23	08878b4d96250c3c9f4191adbc6be06b	0	0	0	0	0	0	0	0	0	0	0	0	0	/home/dhl_ec/bnelissen/Slides/CD3_manuscript/CD3_slides/AAA183.CD3.location-b/AAA183.CD3.location-b.run1	255	0.7	0.06	0.7	0.06	-9.4686818157	-12.684081059	5.5669560204	1.49794879688
4852.0	337285.0	2125.0	7836.0	337285.0	4000000.0	43.0	12.0	2.37	2.19	1.94	0.09	10.27	0.61	1.36	0.32	9.99	0.35	3.49	2.22	0.74	AAA183.CD3.location-b.X16.Y3.tile.tissue.png	24	1	2000	24	a9a67e5e4ae72fa3b8e101830b3df2fe	0	0	0	0	0	0	0	0	0	0	0	0	0	/home/dhl_ec/bnelissen/Slides/CD3_manuscript/CD3_slides/AAA183.CD3.location-b/AAA183.CD3.location-b.run1	255	0.7	0.06	0.7	0.06	-9.34630260067	-12.6035549827	4.90216006891	1.47560060156
0.0	1583.0	0.0	202.0	1583.0	4000000.0	0.0	1.0	1.38	1.45	1.93	0.09	10.1	0.6	1.52	0.34	8.28	0.23	3.33	2.44	0.71	AAA183.CD3.location-b.X17.Y0.tile.tissue.png	25	1	2000	25	1597dca07c430453ed25a013f6b799e3	0	0	0	0	0	0	0	0	0	0	0	0	0	/home/dhl_ec/bnelissen/Slides/CD3_manuscript/CD3_slides/AAA183.CD3.location-b/AAA183.CD3.location-b.run1	255	0.7	0.06	0.7	0.06	0.0	-11.8572386134	5.04583489616	0.850352604214
371.0	464278.0	196.0	14429.0	464278.0	4000000.0	5.0	9.0	1.42	2.07	1.91	0.08	10.39	0.61	1.35	0.31	10.01	0.36	3.56	2.44	1.02	AAA183.CD3.location-b.X17.Y1.tile.tissue.png	26	1	2000	26	abbf65697afe72010d08b61395035658	0	0	0	0	0	0	0	0	0	0	0	0	0	/home/dhl_ec/bnelissen/Slides/CD3_manuscript/CD3_slides/AAA183.CD3.location-b/AAA183.CD3.location-b.run1	255	0.7	0.06	0.7	0.06	-9.54043897224	-12.2434086707	4.7975249256	1.73480177539
0.0	8043.0	0.0	479.0	8043.0	4000000.0	0.0	1.0	2.61	2.19	1.92	0.0899999999999	10.07	0.6	1.46	0.34	8.24	0.23	3.31	2.47	1.13	AAA183.CD3.location-b.X17.Y2.tile.tissue.png	27	1	2000	27	0f26df2e0cb52c131851ee581024ca15	0	0	0	0	0	0	0	0	0	0	0	0	0	/home/dhl_ec/bnelissen/Slides/CD3_manuscript/CD3_slides/AAA183.CD3.location-b/AAA183.CD3.location-b.run1	255	0.7	0.06	0.7	0.06	0.0	-11.6754764828	1.42643896964	2.11218990231
0.0	26626.0	0.0	2007.0	26626.0	4000000.0	0.0	3.0	2.26	2.29	1.92	0.09	10.06	0.59	1.53	0.34	9.04	0.23	3.36	2.45	1.43	AAA183.CD3.location-b.X17.Y3.tile.tissue.png	28	1	2000	28	86d0f133fb54c0875f91959dc455ffbe	0	0	0	0	0	0	0	0	0	0	0	0	0	/home/dhl_ec/bnelissen/Slides/CD3_manuscript/CD3_slides/AAA183.CD3.location-b/AAA183.CD3.location-b.run1	255	0.7	0.06	0.7	0.06	-8.70697161017	-12.0744754486	4.9059327192	0.263972921997
485.0	1186874.0	229.0	11067.0	1186874.0	4000000.0	6.0	4.0	2.17	1.53	1.91	0.0799999999999	10.61	0.6	1.39	0.26	10.79	0.41	3.54	2.47	0.64	AAA183.CD3.location-b.X18.Y1.tile.tissue.png	29	1	2000	29	f3ac40897189dd7d21b6597fd3ab0c84	0	0	0	0	0	0	0	0	0	0	0	0	0	/home/dhl_ec/bnelissen/Slides/CD3_manuscript/CD3_slides/AAA183.CD3.location-b/AAA183.CD3.location-b.run1	255	0.7	0.06	0.7	0.06	-9.73850009092	-11.9341827215	4.27027454097	1.86046771875
1492.0	1158511.0	692.0	8831.0	1158511.0	4000000.0	16.0	1.0	1.49	1.89	1.91	0.0899999999999	10.87	0.6	1.36	0.26	10.76	0.41	3.55	2.48	0.66	AAA183.CD3.location-b.X18.Y2.tile.tissue.png	30	1	2000	30	fbf287a62470a4e0dce099a0c078d7d3	0	0	0	0	0	0	0	0	0	0	0	0	0	/home/dhl_ec/bnelissen/Slides/CD3_manuscript/CD3_slides/AAA183.CD3.location-b/AAA183.CD3.location-b.run1	255	0.7	0.06	0.7	0.06	-9.24846187868	-11.8342806459	2.40472362284	1.21851882812
0.0	0.0	0.0	0.0	0.0	3424000.0	0.0	0.0	2.84	1.11	1.64	0.0700000000001	7.31	0.44	1.32	0.21	5.71	0.19	2.78	2.14	0.45	AAA183.CD3.location-b.X19.Y0.tile.tissue.png	31	1	1712	31	5703e936b7b2b966803f42f56740e6f5	0	0	0	0	0	0	0	0	0	0	0	0	0	/home/dhl_ec/bnelissen/Slides/CD3_manuscript/CD3_slides/AAA183.CD3.location-b/AAA183.CD3.location-b.run1	255	1.0	0.06	1.0	0.06	0.0	0.0	0.0	5.76018341121
0.0	0.0	0.0	0.0	0.0	3424000.0	0.0	0.0	1.82	1.43	1.65	0.08	5.68	0.26	0.8	0.21	4.35	0.19	2.78	2.14	0.51	AAA183.CD3.location-b.X19.Y1.tile.tissue.png	32	1	1712	32	8330bfdd2f7dd69122db20bf4070e682	0	0	0	0	0	0	0	0	0	0	0	0	0	/home/dhl_ec/bnelissen/Slides/CD3_manuscript/CD3_slides/AAA183.CD3.location-b/AAA183.CD3.location-b.run1	255	1.0	0.06	1.0	0.06	0.0	0.0	0.0	5.72941705607
0.0	0.0	0.0	0.0	0.0	3424000.0	0.0	0.0	0.8	1.28	1.65	0.0699999999999	7.29	0.43	1.3	0.3	5.89	0.19	2.79	2.13	0.51	AAA183.CD3.location-b.X19.Y2.tile.tissue.png	33	1	1712	33	f19b9e85f80fa407b6ebe876f180864f	0	0	0	0	0	0	0	0	0	0	0	0	0	/home/dhl_ec/bnelissen/Slides/CD3_manuscript/CD3_slides/AAA183.CD3.location-b/AAA183.CD3.location-b.run1	255	1.0	0.06	1.0	0.06	0.0	0.0	0.0	5.92071261682
0.0	0.0	0.0	0.0	0.0	3424000.0	0.0	0.0	0.96	1.71	1.65	0.0699999999999	7.3	0.44	1.29	0.29	5.88	0.19	2.78	2.13	0.53	AAA183.CD3.location-b.X19.Y3.tile.tissue.png	34	1	1712	34	e17e2a4077e8cfc7c0189e2cd9001579	0	0	0	0	0	0	0	0	0	0	0	0	0	/home/dhl_ec/bnelissen/Slides/CD3_manuscript/CD3_slides/AAA183.CD3.location-b/AAA183.CD3.location-b.run1	255	1.0	0.06	1.0	0.06	0.0	0.0	0.0	4.20283820093
0.0	3290.0	0.0	294.0	3290.0	4000000.0	0.0	1.0	2.73	3.54	1.94	0.0799999999999	9.99	0.6	1.49	0.34	8.97	0.24	3.32	2.49	0.6	AAA183.CD3.location-b.X2.Y1.tile.tissue.png	35	1	2000	35	8fe35b578290d0c267f3a8594c39774f	0	0	0	0	0	0	0	0	0	0	0	0	0	/home/dhl_ec/bnelissen/Slides/CD3_manuscript/CD3_slides/AAA183.CD3.location-b/AAA183.CD3.location-b.run1	255	0.7	0.06	0.7	0.06	-8.47189321146	-12.3424406288	4.73489706261	1.10971092593
112765.0	2124975.0	44082.0	9874.0	2124975.0	4000000.0	939.0	3.0	3.4	2.81	1.91	0.0800000000002	10.74	0.6	1.28	0.2	11.22	0.51	3.49	2.47	0.67	AAA183.CD3.location-b.X2.Y2.tile.tissue.png	36	1	2000	36	204f457bb8746cc45e4f016770a772ed	0	0	0	0	0	0	0	0	0	0	0	0	0	/home/dhl_ec/bnelissen/Slides/CD3_manuscript/CD3_slides/AAA183.CD3.location-b/AAA183.CD3.location-b.run1	255	0.7	0.06	0.7	0.06	-9.29926127495	-12.1995251605	2.75102276801	0.6168405
34929.0	556406.0	13394.0	5652.0	556406.0	4000000.0	290.0	4.0	2.58	2.67	1.26	0.0600000000002	7.22	0.38	0.8	0.2	7.51	0.26	2.25	1.61	0.6	AAA183.CD3.location-b.X2.Y3.tile.tissue.png	37	1	2000	37	5637de56dda64b56e36d0f12f13cd066	0	0	0	0	0	0	0	0	0	0	0	0	0	/home/dhl_ec/bnelissen/Slides/CD3_manuscript/CD3_slides/AAA183.CD3.location-b/AAA183.CD3.location-b.run1	255	0.7	0.06	0.7	0.06	-9.11613052571	-12.086618637	3.2686854707	1.17163385156
73.0	16260.0	39.0	802.0	16260.0	4000000.0	1.0	2.0	3.35	1.93	1.92	0.0899999999999	9.94	0.61	1.47	0.34	9.51	0.33	3.33	2.49	0.61	AAA183.CD3.location-b.X3.Y1.tile.tissue.png	38	1	2000	38	2b7468b63692b4c3c39f8e1fb73f44a8	0	0	0	0	0	0	0	0	0	0	0	0	0	/home/dhl_ec/bnelissen/Slides/CD3_manuscript/CD3_slides/AAA183.CD3.location-b/AAA183.CD3.location-b.run1	255	0.7	0.06	0.7	0.06	-8.70744614906	-11.965908636	4.5707591872	1.73445394165
122630.0	1733199.0	44823.0	14830.0	1733199.0	4000000.0	878.0	3.0	2.82	4.02	1.3	0.0500000000002	7.25	0.41	0.78	0.15	10.15	0.32	2.35	2.49	0.67	AAA183.CD3.location-b.X3.Y2.tile.tissue.png	39	1	2000	39	4d809c0eb259237a44e314211637bd8a	0	0	0	0	0	0	0	0	0	0	0	0	0	/home/dhl_ec/bnelissen/Slides/CD3_manuscript/CD3_slides/AAA183.CD3.location-b/AAA183.CD3.location-b.run1	255	0.7	0.06	0.7	0.06	-9.1528132584	-12.2303814568	2.20300939938	0.677628296875
138664.0	1640599.0	50808.0	10682.0	1640599.0	4000000.0	1070.0	5.0	3.19	2.58	1.22	0.0599999999999	12.12	0.39	0.79	0.16	10.58	0.33	2.34	1.65	0.67	AAA183.CD3.location-b.X3.Y3.tile.tissue.png	40	1	2000	40	706d0917a7b0e97e07cd5c609630a221	0	0	0	0	0	0	0	0	0	0	0	0	0	/home/dhl_ec/bnelissen/Slides/CD3_manuscript/CD3_slides/AAA183.CD3.location-b/AAA183.CD3.location-b.run1	255	0.7	0.06	0.7	0.06	-9.06900962227	-11.977552495	1.64209561587	0.534939671875
2825.0	446060.0	1233.0	10561.0	446060.0	4000000.0	22.0	5.0	4.35	2.94	1.25	0.0599999999999	7.15	0.4	0.84	0.21	7.16	0.36	3.51	2.48	0.65	AAA183.CD3.location-b.X4.Y1.tile.tissue.png	41	1	2000	41	506f53113604865ea2430fa16665c3e4	0	0	0	0	0	0	0	0	0	0	0	0	0	/home/dhl_ec/bnelissen/Slides/CD3_manuscript/CD3_slides/AAA183.CD3.location-b/AAA183.CD3.location-b.run1	255	0.7	0.06	0.7	0.06	-9.6348641155	-12.5536592935	5.85460398409	1.33546954297
22201.0	370220.0	8501.0	8628.0	370220.0	4000000.0	174.0	4.0	3.58	2.7	1.26	0.05	6.97	0.38	0.77	0.21	7.15	0.23	2.27	1.57	0.38	AAA183.CD3.location-b.X4.Y2.tile.tissue.png	42	1	2000	42	015ca8ee20636365bc1593563dc85ec4	0	0	0	0	0	0	0	0	0	0	0	0	0	/home/dhl_ec/bnelissen/Slides/CD3_manuscript/CD3_slides/AAA183.CD3.location-b/AAA183.CD3.location-b.run1	255	0.7	0.06	0.7	0.06	-9.6471212313	-12.4528989394	4.61880712719	0.784517726562
3498.0	42057.0	1324.0	1629.0	42057.0	4000000.0	23.0	3.0	2.24	2.66	1.16	0.0599999999999	6.67	0.37	0.79	0.21	6.72	0.23	2.2	1.61	0.55	AAA183.CD3.location-b.X4.Y3.tile.tissue.png	43	1	2000	43	a6cef291285d2ee8106fe3c1b687e581	0	0	0	0	0	0	0	0	0	0	0	0	0	/home/dhl_ec/bnelissen/Slides/CD3_manuscript/CD3_slides/AAA183.CD3.location-b/AAA183.CD3.location-b.run1	255	0.7	0.06	0.7	0.06	-9.15270440011	-12.5331906088	2.8769770774	1.50388089551
21294.0	407280.0	7099.0	5665.0	407280.0	4000000.0	122.0	5.0	2.06	2.53	1.2	0.0599999999999	6.87	0.39	0.79	0.2	7.5	0.36	3.31	1.64	0.58	AAA183.CD3.location-b.X5.Y1.tile.tissue.png	44	1	2000	44	4c492de6012ad63268ee9afcece99bb5	0	0	0	0	0	0	0	0	0	0	0	0	0	/home/dhl_ec/bnelissen/Slides/CD3_manuscript/CD3_slides/AAA183.CD3.location-b/AAA183.CD3.location-b.run1	255	0.7	0.06	0.7	0.06	-8.72943588583	-11.9664263306	2.92993132877	0.823746039062
376.0	64788.0	158.0	3900.0	64788.0	4000000.0	4.0	6.0	3.09	2.77	1.24	0.0899999999999	10.38	0.6	1.37	0.34	9.52	0.33	3.38	2.45	0.63	AAA183.CD3.location-b.X5.Y2.tile.tissue.png	45	1	2000	45	c267805bfa83aabf3d690da6b15b06eb	0	0	0	0	0	0	0	0	0	0	0	0	0	/home/dhl_ec/bnelissen/Slides/CD3_manuscript/CD3_slides/AAA183.CD3.location-b/AAA183.CD3.location-b.run1	255	0.7	0.06	0.7	0.06	-9.94845969754	-12.2303783838	3.99415494888	1.31950801709
7646.0	549107.0	3370.0	13238.0	549107.0	4000000.0	74.0	10.0	2.29	2.34	1.23	0.0899999999999	8.95	0.61	1.39	0.31	10.41	0.25	2.37	2.49	0.63	AAA183.CD3.location-b.X5.Y3.tile.tissue.png	46	1	2000	46	7eb4424eba6247d959d2eb23b72013c7	0	0	0	0	0	0	0	0	0	0	0	0	0	/home/dhl_ec/bnelissen/Slides/CD3_manuscript/CD3_slides/AAA183.CD3.location-b/AAA183.CD3.location-b.run1	255	0.7	0.06	0.7	0.06	-9.51738971614	-12.6440354564	4.75024156284	1.36934603125
540.0	1263838.0	296.0	19085.0	1263838.0	4000000.0	8.0	9.0	3.1	1.24	1.22	0.0599999999999	7.31	0.5	0.93	0.17	7.87	0.28	2.44	1.66	0.43	AAA183.CD3.location-b.X6.Y1.tile.tissue.png	47	1	2000	47	0617aaa8f4f79f0ebc5ff112b9db0450	0	0	0	0	0	0	0	0	0	0	0	0	0	/home/dhl_ec/bnelissen/Slides/CD3_manuscript/CD3_slides/AAA183.CD3.location-b/AAA183.CD3.location-b.run1	255	0.7	0.06	0.7	0.06	-9.40737852935	-11.7773973089	4.10061337355	0.9211684375
81.0	477443.0	37.0	7812.0	477443.0	4000000.0	1.0	3.0	2.27	1.82	1.29	0.0599999999999	7.17	0.39	0.86	0.21	7.16	0.24	2.32	1.62	0.4	AAA183.CD3.location-b.X6.Y2.tile.tissue.png	48	1	2000	48	7af0fcda926f646ec3387d362927c1fc	0	0	0	0	0	0	0	0	0	0	0	0	0	/home/dhl_ec/bnelissen/Slides/CD3_manuscript/CD3_slides/AAA183.CD3.location-b/AAA183.CD3.location-b.run1	255	0.7	0.06	0.7	0.06	-8.68025435235	-11.6801742602	2.8823026222	1.79075891016
0.0	82205.0	0.0	3217.0	82205.0	4000000.0	0.0	3.0	2.27	1.0	1.23	0.0600000000002	6.94	0.38	0.89	0.22	5.56	0.14	2.1	1.54	0.37	AAA183.CD3.location-b.X7.Y1.tile.tissue.png	49	1	2000	49	90174c39c39106f710dc3d5edd29fe5c	0	0	0	0	0	0	0	0	0	0	0	0	0	/home/dhl_ec/bnelissen/Slides/CD3_manuscript/CD3_slides/AAA183.CD3.location-b/AAA183.CD3.location-b.run1	255	0.7	0.06	0.7	0.06	0.0	-11.850158483	2.72337182957	1.48545403418
634.0	873136.0	259.0	6749.0	873136.0	4000000.0	5.0	3.0	1.9	1.15	1.2	0.0599999999999	7.18	0.39	0.84	0.19	7.36	0.26	2.27	1.56	0.38	AAA183.CD3.location-b.X7.Y2.tile.tissue.png	50	1	2000	50	85392aaa6f2e92f15f46f02d48a3d1de	0	0	0	0	0	0	0	0	0	0	0	0	0	/home/dhl_ec/bnelissen/Slides/CD3_manuscript/CD3_slides/AAA183.CD3.location-b/AAA183.CD3.location-b.run1	255	0.7	0.06	0.7	0.06	-8.51411846611	-11.7550077787	1.616634486	1.06798945313
[truncated: 2 more columns]
