# Supplementary material for: SlideToolkit: An Assistive Toolset for the Histological Quantification of Whole Slide Images
Source: PLoS One. 2014 Nov 5;9(11):e110289. doi: 10.1371/journal.pone.0110289 (PMC4220929; doi:10.1371/journal.pone.0110289)
Supplement: RawData S1 — ICC and BlandAltman plot - measurements and r-script.zip. Measurements of Run1 and Run2, including the code for the calculation of the intraclass correlation coefficient (ICC) and the code for the Bland and Altman plot. (ZIP) [file pone.0110289.s003.zip › cellprofiler.measurements/run1.8cae9ce00979a0ddec814dade55a3a96.DefaultOUT_Image.csv]

AreaOccupied_AreaOccupied_DAB_Nuclei	AreaOccupied_AreaOccupied_Tissue	AreaOccupied_Perimeter_DAB_Nuclei	AreaOccupied_Perimeter_Tissue	AreaOccupied_TotalArea_DAB_Nuclei	AreaOccupied_TotalArea_Tissue	Count_DAB_Nuclei	Count_Tissue	ExecutionTime_01LoadImages	ExecutionTime_02ColorToGray	ExecutionTime_03Smooth	ExecutionTime_04ImageMath	ExecutionTime_05IdentifyPrimaryObjects	ExecutionTime_06MeasureImageAreaOccupied	ExecutionTime_07UnmixColors	ExecutionTime_08MaskImage	ExecutionTime_09IdentifyPrimaryObjects	ExecutionTime_10MeasureImageAreaOccupied	ExecutionTime_11OverlayOutlines	ExecutionTime_12OverlayOutlines	ExecutionTime_13SaveImages	FileName_Original	Group_Index	Group_Number	Height_Original	ImageNumber	MD5Digest_Original	ModuleError_01LoadImages	ModuleError_02ColorToGray	ModuleError_03Smooth	ModuleError_04ImageMath	ModuleError_05IdentifyPrimaryObjects	ModuleError_06MeasureImageAreaOccupied	ModuleError_07UnmixColors	ModuleError_08MaskImage	ModuleError_09IdentifyPrimaryObjects	ModuleError_10MeasureImageAreaOccupied	ModuleError_11OverlayOutlines	ModuleError_12OverlayOutlines	ModuleError_13SaveImages	PathName_Original	Scaling_Original	Threshold_FinalThreshold_DAB_Nuclei	Threshold_FinalThreshold_Tissue	Threshold_OrigThreshold_DAB_Nuclei	Threshold_OrigThreshold_Tissue	Threshold_SumOfEntropies_DAB_Nuclei	Threshold_SumOfEntropies_Tissue	Threshold_WeightedVariance_DAB_Nuclei	Threshold_WeightedVariance_Tissue
77.0	434128.0	39.0	22425.0	434128.0	4000000.0	1.0	21.0	2.71	3.05	1.25	0.06	7.35	0.39	0.81	0.2	7.09	0.23	2.3	1.58	1.51	AAA153.CD3.X0.Y2.tile.tissue.png	1	1	2000	1	b37b0861a09e6f1c8daedb8a2c0f1832	0	0	0	0	0	0	0	0	0	0	0	0	0	/home/dhl_ec/bnelissen/Slides/CD3_manuscript/CD3_slides/AAA153.CD3/AAA153.CD3.run1	255	0.7	0.06	0.7	0.06	-9.0895408429	-12.2239959946	3.63328644236	3.536568
614.0	45918.0	181.0	4414.0	45918.0	4000000.0	3.0	5.0	0.92	1.8	1.17	0.06	6.88	0.38	0.89	0.21	6.91	0.21	2.1	1.53	0.78	AAA153.CD3.X0.Y3.tile.tissue.png	2	1	2000	2	87b26e6b6b1538a2b553f367d2401240	0	0	0	0	0	0	0	0	0	0	0	0	0	/home/dhl_ec/bnelissen/Slides/CD3_manuscript/CD3_slides/AAA153.CD3/AAA153.CD3.run1	255	0.7	0.06	0.7	0.06	-9.84540776528	-11.8601243762	5.19388286946	1.25686139819
0.0	32706.0	0.0	4121.0	32706.0	4000000.0	0.0	14.0	0.81	1.13	1.22	0.06	7.13	0.4	0.9	0.23	6.42	0.14	2.2	1.57	0.51	AAA153.CD3.X1.Y1.tile.tissue.png	3	1	2000	3	7430bd269fce3d692e3bbeccebd4567f	0	0	0	0	0	0	0	0	0	0	0	0	0	/home/dhl_ec/bnelissen/Slides/CD3_manuscript/CD3_slides/AAA153.CD3/AAA153.CD3.run1	255	0.7	0.06	0.7	0.06	-9.42705361335	-12.089187885	4.21076905361	3.80666870776
379.0	527154.0	210.0	38062.0	527154.0	4000000.0	6.0	70.0	1.4	2.03	1.19	0.05	8.32	0.39	0.77	0.2	7.19	0.24	2.45	1.65	0.7	AAA153.CD3.X1.Y2.tile.tissue.png	4	1	2000	4	9d6c8cee532fc970769d1a419face34f	0	0	0	0	0	0	0	0	0	0	0	0	0	/home/dhl_ec/bnelissen/Slides/CD3_manuscript/CD3_slides/AAA153.CD3/AAA153.CD3.run1	255	0.7	0.06	0.7	0.06	-9.84915232061	-12.2068790337	4.19946783949	0.983644089844
251.0	752244.0	134.0	43762.0	752244.0	4000000.0	4.0	44.0	1.25	1.41	1.24	0.06	10.38	0.61	1.18	0.29	9.64	0.26	2.54	1.65	0.83	AAA153.CD3.X1.Y3.tile.tissue.png	5	1	2000	5	bb7281d94f7c899ac0adc746d2ef0ac0	0	0	0	0	0	0	0	0	0	0	0	0	0	/home/dhl_ec/bnelissen/Slides/CD3_manuscript/CD3_slides/AAA153.CD3/AAA153.CD3.run1	255	0.7	0.06	0.7	0.06	-9.89346456695	-12.2108722639	4.23962428585	2.13246610156
0.0	0.0	0.0	0.0	0.0	4000000.0	0.0	0.0	1.16	1.55	1.27	0.06	8.2	0.43	1.25	0.32	6.48	0.23	2.98	1.82	0.44	AAA153.CD3.X10.Y3.tile.tissue.png	6	1	2000	6	beeed575a9de27313072f3e62081217b	0	0	0	0	0	0	0	0	0	0	0	0	0	/home/dhl_ec/bnelissen/Slides/CD3_manuscript/CD3_slides/AAA153.CD3/AAA153.CD3.run1	255	1.0	0.06	1.0	0.06	0.0	0.0	0.0	7.749016
0.0	734149.0	0.0	8498.0	734149.0	4000000.0	0.0	6.0	0.93	1.26	1.18	0.06	6.9	0.38	0.8	0.19	7.2	0.18	2.54	1.64	0.64	AAA153.CD3.X10.Y4.tile.tissue.png	7	1	2000	7	1e3caecbe5ed883917a3e6a968b843f2	0	0	0	0	0	0	0	0	0	0	0	0	0	/home/dhl_ec/bnelissen/Slides/CD3_manuscript/CD3_slides/AAA153.CD3/AAA153.CD3.run1	255	0.7	0.06	0.7	0.06	-8.87872395045	-11.7515259858	1.88361364701	2.39645053516
71.0	1645002.0	37.0	10689.0	1645002.0	4000000.0	1.0	3.0	1.55	2.17	1.24	0.07	7.5	0.4	0.82	0.16	8.63	0.3	2.43	1.63	0.6	AAA153.CD3.X10.Y5.tile.tissue.png	8	1	2000	8	d3f540ced99b084a99b748b6db73188b	0	0	0	0	0	0	0	0	0	0	0	0	0	/home/dhl_ec/bnelissen/Slides/CD3_manuscript/CD3_slides/AAA153.CD3/AAA153.CD3.run1	255	0.7	0.06	0.7	0.06	-8.81308369845	-11.5247800067	1.07778868517	1.27827165625
61.0	2005736.0	33.0	8687.0	2005736.0	4000000.0	1.0	2.0	1.09	2.14	1.55	0.07	8.68	0.51	1.02	0.2	9.99	0.31	2.36	1.62	0.45	AAA153.CD3.X10.Y6.tile.tissue.png	9	1	2000	9	766ddbea223f6121928a29c7094d8a01	0	0	0	0	0	0	0	0	0	0	0	0	0	/home/dhl_ec/bnelissen/Slides/CD3_manuscript/CD3_slides/AAA153.CD3/AAA153.CD3.run1	255	0.7	0.06	0.7	0.06	-9.12360555389	-11.1386654486	1.15352160195	0.787317332031
0.0	1031602.0	0.0	6786.0	1031602.0	4000000.0	0.0	2.0	1.03	1.13	1.28	0.07	9.61	0.55	0.85	0.18	7.03	0.19	2.24	1.53	0.51	AAA153.CD3.X10.Y7.tile.tissue.png	10	1	2000	10	c51eb25f32e75c817b7fedbd801c16e2	0	0	0	0	0	0	0	0	0	0	0	0	0	/home/dhl_ec/bnelissen/Slides/CD3_manuscript/CD3_slides/AAA153.CD3/AAA153.CD3.run1	255	0.7	0.06	0.7	0.06	0.0	-11.1283105587	1.58781511668	2.31283458301
0.0	46276.0	0.0	4931.0	46276.0	4000000.0	0.0	13.0	0.99	1.24	1.51	0.06	7.62	0.4	0.92	0.24	6.72	0.14	2.13	1.55	0.38	AAA153.CD3.X2.Y0.tile.tissue.png	11	1	2000	11	bb98a46d72d7961095a806760a912837	0	0	0	0	0	0	0	0	0	0	0	0	0	/home/dhl_ec/bnelissen/Slides/CD3_manuscript/CD3_slides/AAA153.CD3/AAA153.CD3.run1	255	0.7	0.06	0.7	0.06	-9.57976914776	-12.1004704146	4.84730283769	3.442961396
734.0	1493161.0	225.0	22265.0	1493161.0	4000000.0	4.0	36.0	0.98	1.78	1.2	0.05	7.61	0.38	0.74	0.15	8.15	0.27	2.26	1.55	0.44	AAA153.CD3.X2.Y1.tile.tissue.png	12	1	2000	12	402ebd04322de76ad3dcba1ea856e9b4	0	0	0	0	0	0	0	0	0	0	0	0	0	/home/dhl_ec/bnelissen/Slides/CD3_manuscript/CD3_slides/AAA153.CD3/AAA153.CD3.run1	255	0.7	0.06	0.7	0.06	-9.68300037484	-11.4279478565	2.60450605091	0.675957207031
406.0	1039606.0	212.0	32455.0	1039606.0	4000000.0	5.0	62.0	1.9	1.57	1.2	0.04	7.24	0.51	0.77	0.25	8.42	0.28	2.49	2.32	0.62	AAA153.CD3.X2.Y2.tile.tissue.png	13	1	2000	13	a5b98be83b8a738d8a784d2393ba3ba0	0	0	0	0	0	0	0	0	0	0	0	0	0	/home/dhl_ec/bnelissen/Slides/CD3_manuscript/CD3_slides/AAA153.CD3/AAA153.CD3.run1	255	0.7	0.06	0.7	0.06	-9.32321607384	-12.0848439081	3.18732093067	0.794936585937
129.0	1103776.0	68.0	60133.0	1103776.0	4000000.0	2.0	67.0	2.32	2.75	1.84	0.07	7.75	0.46	0.81	0.19	8.36	0.3	2.75	1.88	0.63	AAA153.CD3.X2.Y3.tile.tissue.png	14	1	2000	14	38a69b119dffcf4b7575ec1a2d6e6cde	0	0	0	0	0	0	0	0	0	0	0	0	0	/home/dhl_ec/bnelissen/Slides/CD3_manuscript/CD3_slides/AAA153.CD3/AAA153.CD3.run1	255	0.7	0.06	0.7	0.06	-9.58095048234	-11.977077687	4.27818872366	0.651629769531
0.0	0.0	0.0	0.0	0.0	4000000.0	0.0	0.0	0.99	1.5	1.26	0.06	7.35	0.32	1.14	0.23	5.05	0.14	2.78	2.33	0.57	AAA153.CD3.X2.Y4.tile.tissue.png	15	1	2000	15	8e93049cbbe47f665015d0e363478095	0	0	0	0	0	0	0	0	0	0	0	0	0	/home/dhl_ec/bnelissen/Slides/CD3_manuscript/CD3_slides/AAA153.CD3/AAA153.CD3.run1	255	1.0	0.06	1.0	0.06	0.0	-11.761149399	0.0	4.34826721235
862.0	595324.0	176.0	6338.0	595324.0	4000000.0	2.0	3.0	1.18	1.65	1.67	0.08	9.69	0.54	0.82	0.29	8.82	0.26	2.27	1.63	0.47	AAA153.CD3.X3.Y0.tile.tissue.png	16	1	2000	16	9d5df9f81c94436c76e21c2204e29318	0	0	0	0	0	0	0	0	0	0	0	0	0	/home/dhl_ec/bnelissen/Slides/CD3_manuscript/CD3_slides/AAA153.CD3/AAA153.CD3.run1	255	0.7	0.06	0.7	0.06	-9.15544434468	-11.1818295807	1.33609266763	1.32059118555
108.0	3622641.0	60.0	17967.0	3622641.0	4000000.0	2.0	14.0	1.02	1.51	1.66	0.08	14.6	0.39	0.76	0.07	9.55	0.38	2.44	1.64	0.67	AAA153.CD3.X3.Y1.tile.tissue.png	17	1	2000	17	8a027fe7172f3b25afc1881bb617706c	0	0	0	0	0	0	0	0	0	0	0	0	0	/home/dhl_ec/bnelissen/Slides/CD3_manuscript/CD3_slides/AAA153.CD3/AAA153.CD3.run1	255	0.7	0.06	0.7	0.06	-9.00397769655	-11.5106343746	1.71660991906	0.15868140625
759.0	1095480.0	426.0	47162.0	1095480.0	4000000.0	13.0	56.0	1.06	1.59	1.17	0.05	7.9	0.49	0.8	0.18	8.26	0.28	2.62	1.91	0.71	AAA153.CD3.X3.Y2.tile.tissue.png	18	1	2000	18	ae69c3de22cce55f1b44ccd782b5a36c	0	0	0	0	0	0	0	0	0	0	0	0	0	/home/dhl_ec/bnelissen/Slides/CD3_manuscript/CD3_slides/AAA153.CD3/AAA153.CD3.run1	255	0.7	0.06	0.7	0.06	-9.64449600468	-11.9734801831	3.84000050927	0.658643160156
395.0	609610.0	206.0	50500.0	609610.0	4000000.0	6.0	77.0	1.11	2.34	1.16	0.05	8.33	0.48	1.04	0.2	9.54	0.37	3.64	2.29	0.75	AAA153.CD3.X3.Y3.tile.tissue.png	19	1	2000	19	e0b094eb05e1f73fab6be1c292c33d98	0	0	0	0	0	0	0	0	0	0	0	0	0	/home/dhl_ec/bnelissen/Slides/CD3_manuscript/CD3_slides/AAA153.CD3/AAA153.CD3.run1	255	0.7	0.06	0.7	0.06	-9.79018551751	-11.8697918741	4.39710637879	0.585481125
0.0	0.0	0.0	0.0	0.0	4000000.0	0.0	0.0	1.04	1.61	1.67	0.0799999999999	8.48	0.31	1.04	0.32	6.86	0.22	3.12	2.07	0.53	AAA153.CD3.X3.Y4.tile.tissue.png	20	1	2000	20	fe604a6dca9d4c836f054daf39ec830d	0	0	0	0	0	0	0	0	0	0	0	0	0	/home/dhl_ec/bnelissen/Slides/CD3_manuscript/CD3_slides/AAA153.CD3/AAA153.CD3.run1	255	1.0	0.06	1.0	0.06	0.0	-9.73444943803	0.0	6.14462600628
0.0	1714371.0	0.0	8300.0	1714371.0	4000000.0	0.0	5.0	0.98	1.19	1.31	0.0600000000001	7.39	0.4	0.81	0.16	8.02	0.29	2.39	1.85	0.68	AAA153.CD3.X4.Y0.tile.tissue.png	21	1	2000	21	2b5735e6ab6e4466aa2f0540397f6383	0	0	0	0	0	0	0	0	0	0	0	0	0	/home/dhl_ec/bnelissen/Slides/CD3_manuscript/CD3_slides/AAA153.CD3/AAA153.CD3.run1	255	0.7	0.06	0.7	0.06	-9.13798928406	-11.133947395	1.24325110258	0.6594419375
3628.0	3911881.0	1867.0	11252.0	3911881.0	4000000.0	51.0	1.0	1.75	2.43	1.23	0.05	6.94	0.37	0.73	0.0599999999999	9.33	0.36	2.18	1.52	0.59	AAA153.CD3.X4.Y1.tile.tissue.png	22	1	2000	22	72183dd25c06fb01580fcbaea53d619d	0	0	0	0	0	0	0	0	0	0	0	0	0	/home/dhl_ec/bnelissen/Slides/CD3_manuscript/CD3_slides/AAA153.CD3/AAA153.CD3.run1	255	0.7	0.06	0.7	0.06	-9.56689751253	-11.8702955653	2.39846188823	0.289054304687
774.0	1113669.0	407.0	56682.0	1113669.0	4000000.0	12.0	72.0	2.73	3.57	1.77	0.0500000000001	7.48	0.41	0.75	0.18	7.48	0.26	2.36	1.54	0.42	AAA153.CD3.X4.Y2.tile.tissue.png	23	1	2000	23	4b09dc7ed938be40f723be5adc7a2c69	0	0	0	0	0	0	0	0	0	0	0	0	0	/home/dhl_ec/bnelissen/Slides/CD3_manuscript/CD3_slides/AAA153.CD3/AAA153.CD3.run1	255	0.7	0.06	0.7	0.06	-9.83354710038	-11.9196729954	3.89376162792	0.5088098125
404.0	631197.0	222.0	39627.0	631197.0	4000000.0	7.0	48.0	0.95	1.24	1.3	0.0500000000001	7.43	0.43	0.79	0.27	7.06	0.23	2.29	1.52	0.4	AAA153.CD3.X4.Y3.tile.tissue.png	24	1	2000	24	8c321e44750b8610336b8686f92b0e1d	0	0	0	0	0	0	0	0	0	0	0	0	0	/home/dhl_ec/bnelissen/Slides/CD3_manuscript/CD3_slides/AAA153.CD3/AAA153.CD3.run1	255	0.7	0.06	0.7	0.06	-9.63169159395	-12.0726861934	4.53844805004	0.682521523438
0.0	77351.0	0.0	2346.0	77351.0	4000000.0	0.0	2.0	0.79	1.04	1.15	0.0600000000001	9.42	0.38	0.83	0.21	5.61	0.13	2.09	1.53	0.39	AAA153.CD3.X4.Y4.tile.tissue.png	25	1	2000	25	99b43db5eae2ad34b0061bf515468f49	0	0	0	0	0	0	0	0	0	0	0	0	0	/home/dhl_ec/bnelissen/Slides/CD3_manuscript/CD3_slides/AAA153.CD3/AAA153.CD3.run1	255	0.7	0.06	0.7	0.06	0.0	-11.9813954234	3.85123899497	3.52113519629
153.0	1318772.0	57.0	10514.0	1318772.0	4000000.0	1.0	4.0	1.45	1.57	1.16	0.0600000000001	6.84	0.38	0.77	0.17	7.65	0.27	2.2	1.58	0.41	AAA153.CD3.X5.Y0.tile.tissue.png	26	1	2000	26	81034fe127e43fa0e01d010383fb6c3c	0	0	0	0	0	0	0	0	0	0	0	0	0	/home/dhl_ec/bnelissen/Slides/CD3_manuscript/CD3_slides/AAA153.CD3/AAA153.CD3.run1	255	0.7	0.06	0.7	0.06	-9.08466302802	-11.2831904374	1.12501009558	1.25866525586
3016.0	3916313.0	1580.0	11573.0	3916313.0	4000000.0	44.0	2.0	2.01	2.38	1.45	0.0500000000001	9.91	0.45	0.91	0.08	11.2	0.4	2.89	1.63	0.48	AAA153.CD3.X5.Y1.tile.tissue.png	27	1	2000	27	593d7b3064453f98f0e8a549a4c5ebe3	0	0	0	0	0	0	0	0	0	0	0	0	0	/home/dhl_ec/bnelissen/Slides/CD3_manuscript/CD3_slides/AAA153.CD3/AAA153.CD3.run1	255	0.7	0.06	0.7	0.06	-9.28516438642	-12.2320944946	1.6191601552	0.243370152344
711.0	1496739.0	386.0	51869.0	1496739.0	4000000.0	12.0	60.0	2.54	2.52	1.31	0.08	7.55	0.56	0.79	0.18	8.37	0.27	2.41	1.55	0.41	AAA153.CD3.X5.Y2.tile.tissue.png	28	1	2000	28	9be40a7e8df4072e365867464a85639e	0	0	0	0	0	0	0	0	0	0	0	0	0	/home/dhl_ec/bnelissen/Slides/CD3_manuscript/CD3_slides/AAA153.CD3/AAA153.CD3.run1	255	0.7	0.06	0.7	0.06	-9.69151505739	-11.9760373917	3.92957887732	0.485891421875
895.0	985992.0	466.0	56563.0	985992.0	4000000.0	13.0	79.0	1.05	1.11	1.21	0.04	7.01	0.41	0.75	0.19	7.64	0.26	2.4	1.56	0.43	AAA153.CD3.X5.Y3.tile.tissue.png	29	1	2000	29	8952572b7ef4428287f8bf48b9bb236e	0	0	0	0	0	0	0	0	0	0	0	0	0	/home/dhl_ec/bnelissen/Slides/CD3_manuscript/CD3_slides/AAA153.CD3/AAA153.CD3.run1	255	0.7	0.06	0.7	0.06	-9.97910900382	-12.1800488568	3.77444664055	0.755114320312
329.0	1230709.0	188.0	18380.0	1230709.0	4000000.0	5.0	5.0	1.26	2.28	1.16	0.0600000000001	7.03	0.37	0.77	0.2	9.78	0.38	3.29	2.33	0.57	AAA153.CD3.X5.Y4.tile.tissue.png	30	1	2000	30	6b6225f2777b1189895bb28160dcf559	0	0	0	0	0	0	0	0	0	0	0	0	0	/home/dhl_ec/bnelissen/Slides/CD3_manuscript/CD3_slides/AAA153.CD3/AAA153.CD3.run1	255	0.7	0.06	0.7	0.06	-9.49534114716	-11.8731456542	3.5977809259	1.03254114844
0.0	71981.0	0.0	4482.0	71981.0	4000000.0	0.0	8.0	2.04	1.24	1.77	0.0599999999999	8.13	0.37	0.82	0.21	5.78	0.14	2.13	1.54	0.38	AAA153.CD3.X6.Y0.tile.tissue.png	31	1	2000	31	d358496f0c19997df7f70222dcdce531	0	0	0	0	0	0	0	0	0	0	0	0	0	/home/dhl_ec/bnelissen/Slides/CD3_manuscript/CD3_slides/AAA153.CD3/AAA153.CD3.run1	255	0.7	0.06	0.7	0.06	0.0	-11.8487184494	1.78681744141	2.66416329248
749.0	3610350.0	297.0	14419.0	3610350.0	4000000.0	6.0	8.0	2.07	2.1	1.15	0.05	7.02	0.42	0.92	0.08	10.55	0.37	2.58	1.64	0.63	AAA153.CD3.X6.Y1.tile.tissue.png	32	1	2000	32	5047d0ca76add502bfd8bbc4ff1bcc68	0	0	0	0	0	0	0	0	0	0	0	0	0	/home/dhl_ec/bnelissen/Slides/CD3_manuscript/CD3_slides/AAA153.CD3/AAA153.CD3.run1	255	0.7	0.06	0.7	0.06	-9.43220598889	-11.6786512771	1.40151145969	0.254825523437
6225.0	3229001.0	3326.0	31913.0	3229001.0	4000000.0	93.0	21.0	1.19	1.52	1.31	0.0500000000001	8.05	0.42	0.79	0.1	9.98	0.37	2.44	1.78	0.59	AAA153.CD3.X6.Y2.tile.tissue.png	33	1	2000	33	15577b5987be888b57c0c9ca8c92bc05	0	0	0	0	0	0	0	0	0	0	0	0	0	/home/dhl_ec/bnelissen/Slides/CD3_manuscript/CD3_slides/AAA153.CD3/AAA153.CD3.run1	255	0.7	0.06	0.7	0.06	-9.71893020064	-12.4552364781	3.78197704895	0.436300625
1003.0	1354657.0	579.0	62995.0	1354657.0	4000000.0	17.0	65.0	1.49	2.64	1.28	0.0599999999999	7.97	0.44	0.79	0.27	8.9	0.41	3.28	1.84	0.75	AAA153.CD3.X6.Y3.tile.tissue.png	34	1	2000	34	e1d0077b276f6db8396528b8a7eb6518	0	0	0	0	0	0	0	0	0	0	0	0	0	/home/dhl_ec/bnelissen/Slides/CD3_manuscript/CD3_slides/AAA153.CD3/AAA153.CD3.run1	255	0.7	0.06	0.7	0.06	-9.50827311488	-12.3630090667	3.9434952794	0.671466
0.0	55716.0	0.0	2500.0	55716.0	4000000.0	0.0	4.0	1.35	2.07	1.3	0.0699999999999	7.68	0.5	1.02	0.23	6.27	0.15	2.26	1.63	0.49	AAA153.CD3.X6.Y4.tile.tissue.png	35	1	2000	35	af6779ff5c151c77d6fcdfd83f3adc36	0	0	0	0	0	0	0	0	0	0	0	0	0	/home/dhl_ec/bnelissen/Slides/CD3_manuscript/CD3_slides/AAA153.CD3/AAA153.CD3.run1	255	0.7	0.06	0.7	0.06	0.0	-11.7285957056	1.68182851986	1.86800033813
0.0	0.0	0.0	0.0	0.0	4000000.0	0.0	0.0	0.76	2.29	1.51	0.0699999999999	6.63	0.29	0.85	0.22	4.5	0.13	2.22	1.65	0.55	AAA153.CD3.X6.Y5.tile.tissue.png	36	1	2000	36	e905080754b29a140017c4d47e0aebc2	0	0	0	0	0	0	0	0	0	0	0	0	0	/home/dhl_ec/bnelissen/Slides/CD3_manuscript/CD3_slides/AAA153.CD3/AAA153.CD3.run1	255	1.0	0.06	1.0	0.06	0.0	-11.3118352294	0.0	4.96038641255
0.0	0.0	0.0	0.0	0.0	4000000.0	0.0	0.0	2.11	1.59	1.3	0.0599999999999	6.88	0.31	0.92	0.22	5.04	0.2	2.21	1.67	0.81	AAA153.CD3.X6.Y7.tile.tissue.png	37	1	2000	37	5ae92982b1b0ea21e0fea9a8948e3256	0	0	0	0	0	0	0	0	0	0	0	0	0	/home/dhl_ec/bnelissen/Slides/CD3_manuscript/CD3_slides/AAA153.CD3/AAA153.CD3.run1	255	1.0	0.06	1.0	0.06	0.0	-10.8046674798	0.0	4.2835882407
0.0	246823.0	0.0	4142.0	246823.0	4000000.0	0.0	1.0	2.23	2.52	1.21	0.0600000000001	7.91	0.4	0.89	0.21	6.9	0.16	3.31	2.46	0.51	AAA153.CD3.X6.Y8.tile.tissue.png	38	1	2000	38	c74be2fb2834c8df370e7081918d7b68	0	0	0	0	0	0	0	0	0	0	0	0	0	/home/dhl_ec/bnelissen/Slides/CD3_manuscript/CD3_slides/AAA153.CD3/AAA153.CD3.run1	255	0.7	0.06	0.7	0.06	-8.31367297296	-11.6583563943	2.70841736594	1.88909795557
0.0	7499.0	0.0	438.0	7499.0	2958000.0	0.0	1.0	0.91	1.32	1.01	0.0499999999997	5.28	0.28	1.02	0.27	6.28	0.16	2.43	1.69	0.43	AAA153.CD3.X6.Y9.tile.tissue.png	39	1	2000	39	5ee223cb178965846fc0eca590b54b38	0	0	0	0	0	0	0	0	0	0	0	0	0	/home/dhl_ec/bnelissen/Slides/CD3_manuscript/CD3_slides/AAA153.CD3/AAA153.CD3.run1	255	0.7	0.06	0.7	0.06	0.0	-11.7981539925	0.47232420703	1.37158124107
0.0	0.0	0.0	0.0	0.0	4000000.0	0.0	0.0	1.61	3.45	1.29	0.0600000000002	6.12	0.32	0.97	0.24	5.03	0.2	2.23	1.65	0.49	AAA153.CD3.X7.Y0.tile.tissue.png	40	1	2000	40	dc97214c7816ead8398a4a6d363af3a1	0	0	0	0	0	0	0	0	0	0	0	0	0	/home/dhl_ec/bnelissen/Slides/CD3_manuscript/CD3_slides/AAA153.CD3/AAA153.CD3.run1	255	1.0	0.06	1.0	0.06	0.0	0.0	0.0	3.6249485
593.0	2104504.0	172.0	20733.0	2104504.0	4000000.0	3.0	13.0	0.97	1.9	1.24	0.0899999999999	7.36	0.41	0.79	0.15	9.72	0.31	2.4	1.65	0.58	AAA153.CD3.X7.Y1.tile.tissue.png	41	1	2000	41	f1dcf4aa1714d4fce7770316ae74369e	0	0	0	0	0	0	0	0	0	0	0	0	0	/home/dhl_ec/bnelissen/Slides/CD3_manuscript/CD3_slides/AAA153.CD3/AAA153.CD3.run1	255	0.7	0.06	0.7	0.06	-9.40585384707	-11.6198435667	1.81359523306	0.840339996094
2031.0	3649452.0	945.0	20412.0	3649452.0	4000000.0	21.0	4.0	1.07	0.97	1.15	0.0400000000002	7.96	0.38	0.73	0.0700000000002	9.16	0.35	2.24	1.52	0.64	AAA153.CD3.X7.Y2.tile.tissue.png	42	1	2000	42	0c9b80d5998670ec25c4dd6f1587cb30	0	0	0	0	0	0	0	0	0	0	0	0	0	/home/dhl_ec/bnelissen/Slides/CD3_manuscript/CD3_slides/AAA153.CD3/AAA153.CD3.run1	255	0.7	0.06	0.7	0.06	-9.09219248976	-11.8798436583	1.45326796963	0.195741558594
2372.0	2801789.0	1270.0	59255.0	2801789.0	4000000.0	34.0	21.0	2.79	2.33	1.2	0.04	7.23	0.4	0.76	0.1	11.29	0.34	3.11	2.45	0.7	AAA153.CD3.X7.Y3.tile.tissue.png	43	1	2000	43	676166d72c07aca81ea2f8804d09a855	0	0	0	0	0	0	0	0	0	0	0	0	0	/home/dhl_ec/bnelissen/Slides/CD3_manuscript/CD3_slides/AAA153.CD3/AAA153.CD3.run1	255	0.7	0.06	0.7	0.06	-9.49838250707	-11.9530823623	3.26280362425	0.374897109375
2715.0	2814222.0	1442.0	38823.0	2814222.0	4000000.0	38.0	22.0	1.24	1.51	1.32	0.0599999999999	9.45	0.42	0.9	0.18	10.35	0.44	2.53	1.65	0.44	AAA153.CD3.X7.Y4.tile.tissue.png	44	1	2000	44	b49ae5cee3cf5f6aa03a2d51491bd0eb	0	0	0	0	0	0	0	0	0	0	0	0	0	/home/dhl_ec/bnelissen/Slides/CD3_manuscript/CD3_slides/AAA153.CD3/AAA153.CD3.run1	255	0.7	0.06	0.7	0.06	-9.72352905621	-12.3954943389	4.2757344285	0.45789103125
615.0	1405500.0	329.0	58784.0	1405500.0	4000000.0	10.0	46.0	1.23	1.34	1.21	0.05	7.06	0.41	0.74	0.16	7.52	0.27	2.6	1.68	0.43	AAA153.CD3.X7.Y5.tile.tissue.png	45	1	2000	45	d79b4e37f741f3ec0ace38c5b0b64d70	0	0	0	0	0	0	0	0	0	0	0	0	0	/home/dhl_ec/bnelissen/Slides/CD3_manuscript/CD3_slides/AAA153.CD3/AAA153.CD3.run1	255	0.7	0.06	0.7	0.06	-9.78066477913	-12.2849149078	4.47405849229	0.792349546875
593.0	888897.0	275.0	42374.0	888897.0	4000000.0	7.0	31.0	1.06	1.27	1.2	0.0500000000002	6.8	0.41	0.76	0.19	8.93	0.35	3.24	2.08	0.48	AAA153.CD3.X7.Y6.tile.tissue.png	46	1	2000	46	2d45c451e99a847402af3541335e1c1e	0	0	0	0	0	0	0	0	0	0	0	0	0	/home/dhl_ec/bnelissen/Slides/CD3_manuscript/CD3_slides/AAA153.CD3/AAA153.CD3.run1	255	0.7	0.06	0.7	0.06	-9.94909687613	-12.1120272218	4.57291993421	0.909991324219
1077.0	2347584.0	568.0	31090.0	2347584.0	4000000.0	16.0	21.0	1.64	2.82	1.72	0.05	7.41	0.42	0.81	0.13	11.11	0.33	2.79	2.33	0.45	AAA153.CD3.X7.Y7.tile.tissue.png	47	1	2000	47	0f67ccd44d5c6954005a2a4451a4a497	0	0	0	0	0	0	0	0	0	0	0	0	0	/home/dhl_ec/bnelissen/Slides/CD3_manuscript/CD3_slides/AAA153.CD3/AAA153.CD3.run1	255	0.7	0.06	0.7	0.06	-9.31694064223	-12.1827153031	2.93363324653	0.810214421875
201.0	3841257.0	109.0	8898.0	3841257.0	4000000.0	3.0	1.0	1.17	1.82	1.25	0.0400000000002	15.6	0.48	0.8	0.0799999999999	10.14	0.38	2.4	1.89	0.68	AAA153.CD3.X7.Y8.tile.tissue.png	48	1	2000	48	3adeeb6e4bb3e1fc07829cbbe7987107	0	0	0	0	0	0	0	0	0	0	0	0	0	/home/dhl_ec/bnelissen/Slides/CD3_manuscript/CD3_slides/AAA153.CD3/AAA153.CD3.run1	255	0.7	0.06	0.7	0.06	-9.0386674625	-11.534235304	1.09591129261	0.137573757813
88.0	153386.0	44.0	7626.0	153386.0	2958000.0	1.0	7.0	1.56	2.38	1.06	0.04	6.63	0.31	0.67	0.16	5.61	0.17	1.59	1.13	0.28	AAA153.CD3.X7.Y9.tile.tissue.png	49	1	2000	49	649c9000cb8fabbc6b2afe04aa5eaee7	0	0	0	0	0	0	0	0	0	0	0	0	0	/home/dhl_ec/bnelissen/Slides/CD3_manuscript/CD3_slides/AAA153.CD3/AAA153.CD3.run1	255	0.7	0.06	0.7	0.06	-9.52430914037	-11.9910484578	2.90079108856	1.82048708415
0.0	694604.0	0.0	7000.0	694604.0	4000000.0	0.0	2.0	1.05	1.25	1.16	0.0899999999999	11.25	0.4	0.86	0.21	6.72	0.16	2.15	1.53	0.39	AAA153.CD3.X8.Y1.tile.tissue.png	50	1	2000	50	05cd30f802f6eed6801b9de44a67c262	0	0	0	0	0	0	0	0	0	0	0	0	0	/home/dhl_ec/bnelissen/Slides/CD3_manuscript/CD3_slides/AAA153.CD3/AAA153.CD3.run1	255	0.7	0.06	0.7	0.06	-8.68514255109	-11.5381583424	1.33279658628	2.76704672461
53.0	3887710.0	31.0	12338.0	3887710.0	4000000.0	1.0	1.0	0.77	1.06	1.33	0.05	6.45	0.38	0.75	0.0599999999999	9.57	0.37	2.23	1.56	0.48	AAA153.CD3.X8.Y2.tile.tissue.png	51	1	2000	51	655f94ccc50f3fcdeafc7bec2edf0bab	0	0	0	0	0	0	0	0	0	0	0	0	0	/home/dhl_ec/bnelissen/Slides/CD3_manuscript/CD3_slides/AAA153.CD3/AAA153.CD3.run1	255	0.7	0.06	0.7	0.06	-9.315982209	-11.5936029482	1.1277787758	0.159038164062
708.0	3670929.0	388.0	20237.0	3670929.0	4000000.0	11.0	7.0	0.92	0.99	1.2	0.05	6.39	0.38	0.74	0.0699999999999	9.25	0.36	2.28	1.58	0.47	AAA153.CD3.X8.Y3.tile.tissue.png	52	1	2000	52	f6f186b2c929ded8643b2127a9691fc4	0	0	0	0	0	0	0	0	0	0	0	0	0	/home/dhl_ec/bnelissen/Slides/CD3_manuscript/CD3_slides/AAA153.CD3/AAA153.CD3.run1	255	0.7	0.06	0.7	0.06	-8.76641350234	-11.9751701339	0.914471238136	0.133837234375
4717.0	2927988.0	2519.0	52185.0	2927988.0	4000000.0	69.0	25.0	1.01	1.84	1.25	0.0500000000002	7.58	0.43	0.8	0.11	8.85	0.33	2.3	1.52	0.43	AAA153.CD3.X8.Y4.tile.tissue.png	53	1	2000	53	3d8067670a11d95ef71ff77afe79f051	0	0	0	0	0	0	0	0	0	0	0	0	0	/home/dhl_ec/bnelissen/Slides/CD3_manuscript/CD3_slides/AAA153.CD3/AAA153.CD3.run1	255	0.7	0.06	0.7	0.06	-9.66662706147	-12.2559501314	3.56538561778	0.396306890625
1499.0	2670974.0	824.0	55845.0	2670974.0	4000000.0	23.0	30.0	0.95	1.6	1.21	0.05	8.08	0.4	0.74	0.12	9.06	0.34	2.51	1.64	0.46	AAA153.CD3.X8.Y5.tile.tissue.png	54	1	2000	54	b0e738579c63208c9e940e6bdbf278d6	0	0	0	0	0	0	0	0	0	0	0	0	0	/home/dhl_ec/bnelissen/Slides/CD3_manuscript/CD3_slides/AAA153.CD3/AAA153.CD3.run1	255	0.7	0.06	0.7	0.06	-9.72834534667	-12.4379429668	4.42145563442	0.441427640625
3898.0	3241473.0	1988.0	38598.0	3241473.0	4000000.0	55.0	11.0	1.1	1.59	1.7	0.0699999999999	9.22	0.57	1.14	0.15	10.05	0.36	2.42	1.51	0.43	AAA153.CD3.X8.Y6.tile.tissue.png	55	1	2000	55	67636bcb7ba17df814a852fe1836e839	0	0	0	0	0	0	0	0	0	0	0	0	0	/home/dhl_ec/bnelissen/Slides/CD3_manuscript/CD3_slides/AAA153.CD3/AAA153.CD3.run1	255	0.7	0.06	0.7	0.06	-9.93411594588	-11.966700439	4.31864720495	0.420993796875
1986.0	3729964.0	1075.0	19397.0	3729964.0	4000000.0	30.0	7.0	0.97	1.52	1.24	0.0599999999999	6.47	0.4	0.83	0.0799999999999	13.37	0.46	2.46	1.65	0.62	AAA153.CD3.X8.Y7.tile.tissue.png	56	1	2000	56	b710194ac3c41a2459974e669574d7fa	0	0	0	0	0	0	0	0	0	0	0	0	0	/home/dhl_ec/bnelissen/Slides/CD3_manuscript/CD3_slides/AAA153.CD3/AAA153.CD3.run1	255	0.7	0.06	0.7	0.06	-9.08344833339	-11.5501021174	1.94933362881	0.21400975
448.0	3576634.0	106.0	11776.0	3576634.0	4000000.0	1.0	4.0	2.75	1.69	1.42	0.0600000000002	11.38	0.49	0.81	0.0800000000002	10.61	0.37	2.38	1.63	0.44	AAA153.CD3.X8.Y8.tile.tissue.png	57	1	2000	57	3f856e10371a90541e70a0fede27d6f6	0	0	0	0	0	0	0	0	0	0	0	0	0	/home/dhl_ec/bnelissen/Slides/CD3_manuscript/CD3_slides/AAA153.CD3/AAA153.CD3.run1	255	0.7	0.06	0.7	0.06	-9.12816625308	-11.3294207366	1.05945512331	0.306518648437
0.0	35348.0	0.0	2287.0	35348.0	2958000.0	0.0	4.0	0.69	0.96	0.94	0.04	5.36	0.28	0.64	0.17	4.31	0.11	1.56	1.13	0.27	AAA153.CD3.X8.Y9.tile.tissue.png	58	1	2000	58	7d106b8c437244b9e9473ca52618c38f	0	0	0	0	0	0	0	0	0	0	0	0	0	/home/dhl_ec/bnelissen/Slides/CD3_manuscript/CD3_slides/AAA153.CD3/AAA153.CD3.run1	255	0.7	0.06	0.7	0.06	0.0	-11.8352491022	3.29667144358	2.42127219781
0.0	0.0	0.0	0.0	0.0	4000000.0	0.0	0.0	1.27	1.02	1.13	0.0600000000002	6.08	0.3	0.92	0.22	4.51	0.12	2.0	1.53	0.96	AAA153.CD3.X9.Y1.tile.tissue.png	59	1	2000	59	7a0f9664dbfbc56f535efa168e0ca553	0	0	0	0	0	0	0	0	0	0	0	0	0	/home/dhl_ec/bnelissen/Slides/CD3_manuscript/CD3_slides/AAA153.CD3/AAA153.CD3.run1	255	1.0	0.06	1.0	0.06	0.0	-11.3091700942	0.0	1.71338475228
0.0	1266879.0	0.0	15581.0	1266879.0	4000000.0	0.0	7.0	2.58	2.8	1.27	0.0799999999999	6.97	0.38	0.78	0.17	7.04	0.18	2.24	1.55	0.62	AAA153.CD3.X9.Y2.tile.tissue.png	60	1	2000	60	6159dafdad7c348cf3912274ae60fe57	0	0	0	0	0	0	0	0	0	0	0	0	0	/home/dhl_ec/bnelissen/Slides/CD3_manuscript/CD3_slides/AAA153.CD3/AAA153.CD3.run1	255	0.7	0.06	0.7	0.06	-8.50813492754	-11.5222773671	2.52581938739	2.27743314844
55.0	2727059.0	30.0	29598.0	2727059.0	4000000.0	1.0	15.0	2.86	1.78	1.19	0.0500000000002	7.15	0.42	0.83	0.15	10.25	0.34	2.36	1.54	0.58	AAA153.CD3.X9.Y3.tile.tissue.png	61	1	2000	61	a002cee2ff7012d1825633b3e0b1fb35	0	0	0	0	0	0	0	0	0	0	0	0	0	/home/dhl_ec/bnelissen/Slides/CD3_manuscript/CD3_slides/AAA153.CD3/AAA153.CD3.run1	255	0.7	0.06	0.7	0.06	-8.64241110427	-11.5947733862	1.61619271169	0.327383234375
555.0	3720896.0	293.0	17210.0	3720896.0	4000000.0	8.0	2.0	1.41	2.87	1.24	0.0800000000002	12.77	0.37	0.74	0.0699999999999	9.35	0.35	2.23	1.52	0.54	AAA153.CD3.X9.Y4.tile.tissue.png	62	1	2000	62	a558ad71bb8cda6ca1a449963fc03cef	0	0	0	0	0	0	0	0	0	0	0	0	0	/home/dhl_ec/bnelissen/Slides/CD3_manuscript/CD3_slides/AAA153.CD3/AAA153.CD3.run1	255	0.7	0.06	0.7	0.06	-8.89950532105	-11.6649186452	1.14884167901	0.105862644531
1695.0	3765332.0	901.0	18741.0	3765332.0	4000000.0	26.0	5.0	0.99	1.22	1.13	0.0400000000002	6.39	0.38	0.74	0.0700000000002	9.41	0.36	2.2	1.51	0.48	AAA153.CD3.X9.Y5.tile.tissue.png	63	1	2000	63	2b80e026a1a6a629951093209aab4b20	0	0	0	0	0	0	0	0	0	0	0	0	0	/home/dhl_ec/bnelissen/Slides/CD3_manuscript/CD3_slides/AAA153.CD3/AAA153.CD3.run1	255	0.7	0.06	0.7	0.06	-9.53738838034	-11.8876762206	2.6249829606	0.212948726562
573.0	3965860.0	306.0	9625.0	3965860.0	4000000.0	9.0	1.0	0.98	1.59	1.12	0.05	6.28	0.37	0.74	0.0599999999999	9.69	0.37	2.18	1.53	0.42	AAA153.CD3.X9.Y6.tile.tissue.png	64	1	2000	64	85091865cededda216183b05e534b0b8	0	0	0	0	0	0	0	0	0	0	0	0	0	/home/dhl_ec/bnelissen/Slides/CD3_manuscript/CD3_slides/AAA153.CD3/AAA153.CD3.run1	255	0.7	0.06	0.7	0.06	-8.95852667949	-11.8117671045	1.30096679803	0.102437992187
0.0	3848876.0	0.0	10107.0	3848876.0	4000000.0	0.0	1.0	1.17	1.74	1.31	0.0500000000002	7.51	0.4	0.79	0.0699999999999	8.93	0.29	2.23	1.52	0.43	AAA153.CD3.X9.Y7.tile.tissue.png	65	1	2000	65	39ec86396307784cb54a1b5580789a5f	0	0	0	0	0	0	0	0	0	0	0	0	0	/home/dhl_ec/bnelissen/Slides/CD3_manuscript/CD3_slides/AAA153.CD3/AAA153.CD3.run1	255	0.7	0.06	0.7	0.06	-8.6961832366	-11.7748095628	0.93424317934	0.122218957031
0.0	922618.0	0.0	12489.0	922618.0	4000000.0	0.0	6.0	0.93	1.09	1.21	0.0599999999999	7.03	0.43	0.92	0.2	7.08	0.17	2.2	1.53	0.39	AAA153.CD3.X9.Y8.tile.tissue.png	66	1	2000	66	4e288c78f1f2c42674a0a0b8093ce559	0	0	0	0	0	0	0	0	0	0	0	0	0	/home/dhl_ec/bnelissen/Slides/CD3_manuscript/CD3_slides/AAA153.CD3/AAA153.CD3.run1	255	0.7	0.06	0.7	0.06	-8.92258860539	-11.6091265649	1.70032280267	2.85315086914
0.0	0.0	0.0	0.0	0.0	2958000.0	0.0	0.0	1.43	1.78	0.97	0.0400000000002	4.72	0.26	0.71	0.17	3.73	0.11	1.63	1.2	0.29	AAA153.CD3.X9.Y9.tile.tissue.png	67	1	2000	67	aee8f2023c414cb6d7a32169b61495ef	0	0	0	0	0	0	0	0	0	0	0	0	0	/home/dhl_ec/bnelissen/Slides/CD3_manuscript/CD3_slides/AAA153.CD3/AAA153.CD3.run1	255	1.0	0.06	1.0	0.06	0.0	0.0	0.0	2.30573749155
[truncated: 2 more columns]
