# Supplementary material for: SlideToolkit: An Assistive Toolset for the Histological Quantification of Whole Slide Images
Source: PLoS One. 2014 Nov 5;9(11):e110289. doi: 10.1371/journal.pone.0110289 (PMC4220929; doi:10.1371/journal.pone.0110289)
Supplement: RawData S1 — ICC and BlandAltman plot - measurements and r-script.zip. Measurements of Run1 and Run2, including the code for the calculation of the intraclass correlation coefficient (ICC) and the code for the Bland and Altman plot. (ZIP) [file pone.0110289.s003.zip › cellprofiler.measurements/run1.8d0eb9ac9d6096c06b03fce4d276d8a9.DefaultOUT_Image.csv]

AreaOccupied_AreaOccupied_DAB_Nuclei	AreaOccupied_AreaOccupied_Tissue	AreaOccupied_Perimeter_DAB_Nuclei	AreaOccupied_Perimeter_Tissue	AreaOccupied_TotalArea_DAB_Nuclei	AreaOccupied_TotalArea_Tissue	Count_DAB_Nuclei	Count_Tissue	ExecutionTime_01LoadImages	ExecutionTime_02ColorToGray	ExecutionTime_03Smooth	ExecutionTime_04ImageMath	ExecutionTime_05IdentifyPrimaryObjects	ExecutionTime_06MeasureImageAreaOccupied	ExecutionTime_07UnmixColors	ExecutionTime_08MaskImage	ExecutionTime_09IdentifyPrimaryObjects	ExecutionTime_10MeasureImageAreaOccupied	ExecutionTime_11OverlayOutlines	ExecutionTime_12OverlayOutlines	ExecutionTime_13SaveImages	FileName_Original	Group_Index	Group_Number	Height_Original	ImageNumber	MD5Digest_Original	ModuleError_01LoadImages	ModuleError_02ColorToGray	ModuleError_03Smooth	ModuleError_04ImageMath	ModuleError_05IdentifyPrimaryObjects	ModuleError_06MeasureImageAreaOccupied	ModuleError_07UnmixColors	ModuleError_08MaskImage	ModuleError_09IdentifyPrimaryObjects	ModuleError_10MeasureImageAreaOccupied	ModuleError_11OverlayOutlines	ModuleError_12OverlayOutlines	ModuleError_13SaveImages	PathName_Original	Scaling_Original	Threshold_FinalThreshold_DAB_Nuclei	Threshold_FinalThreshold_Tissue	Threshold_OrigThreshold_DAB_Nuclei	Threshold_OrigThreshold_Tissue	Threshold_SumOfEntropies_DAB_Nuclei	Threshold_SumOfEntropies_Tissue	Threshold_WeightedVariance_DAB_Nuclei	Threshold_WeightedVariance_Tissue
0.0	0.0	0.0	0.0	0.0	4000000.0	0.0	0.0	3.66	2.12	1.92	0.09	9.62	0.5	1.52	0.33	7.16	0.22	3.2	2.46	1.76	AAA620.CD3.4.X0.Y1.tile.tissue.png	1	1	2000	1	e1d01f38c18b374b3904fc368303956b	0	0	0	0	0	0	0	0	0	0	0	0	0	/home/dhl_ec/bnelissen/Slides/CD3_manuscript/CD3_slides/AAA620.CD3.4/AAA620.CD3.4.run1	255	1.0	0.06	1.0	0.06	0.0	-11.9257667539	0.0	2.84678633792
0.0	0.0	0.0	0.0	0.0	4000000.0	0.0	0.0	1.41	1.35	1.88	0.09	9.43	0.49	1.46	0.34	7.02	0.21	3.21	2.46	1.06	AAA620.CD3.4.X0.Y2.tile.tissue.png	2	1	2000	2	ffd6442afb9971cae99fc5db572f6a10	0	0	0	0	0	0	0	0	0	0	0	0	0	/home/dhl_ec/bnelissen/Slides/CD3_manuscript/CD3_slides/AAA620.CD3.4/AAA620.CD3.4.run1	255	1.0	0.06	1.0	0.06	0.0	-10.996560926	0.0	6.77146145962
0.0	0.0	0.0	0.0	0.0	4000000.0	0.0	0.0	1.06	1.35	1.89	0.08	8.7	0.49	1.51	0.34	7.04	0.22	3.2	2.49	0.71	AAA620.CD3.4.X0.Y3.tile.tissue.png	3	1	2000	3	5b09f47a2c4413a007bc31086573f1f7	0	0	0	0	0	0	0	0	0	0	0	0	0	/home/dhl_ec/bnelissen/Slides/CD3_manuscript/CD3_slides/AAA620.CD3.4/AAA620.CD3.4.run1	255	1.0	0.06	1.0	0.06	0.0	0.0	0.0	5.8355155
0.0	0.0	0.0	0.0	0.0	4000000.0	0.0	0.0	1.32	1.6	1.9	0.08	9.45	0.49	1.47	0.33	6.96	0.22	3.21	2.46	0.63	AAA620.CD3.4.X0.Y4.tile.tissue.png	4	1	2000	4	9ba8cee3e64e33382c7b951c02c42201	0	0	0	0	0	0	0	0	0	0	0	0	0	/home/dhl_ec/bnelissen/Slides/CD3_manuscript/CD3_slides/AAA620.CD3.4/AAA620.CD3.4.run1	255	1.0	0.06	1.0	0.06	0.0	-11.5544446527	0.0	5.35206140301
12817.0	812163.0	5470.0	19935.0	812163.0	4000000.0	120.0	14.0	1.76	2.55	1.87	0.08	10.57	0.62	1.31	0.28	10.72	0.39	3.58	2.47	0.73	AAA620.CD3.4.X0.Y5.tile.tissue.png	5	1	2000	5	31baa6dc21b4c015d27ce7961de3ba1e	0	0	0	0	0	0	0	0	0	0	0	0	0	/home/dhl_ec/bnelissen/Slides/CD3_manuscript/CD3_slides/AAA620.CD3.4/AAA620.CD3.4.run1	255	0.7	0.06	0.7	0.06	-9.53924794342	-12.301141184	3.87538458443	1.28855214063
6188.0	891399.0	2343.0	21361.0	891399.0	4000000.0	48.0	16.0	1.48	2.14	1.89	0.08	10.76	0.61	1.31	0.27	10.8	0.38	3.51	2.45	0.71	AAA620.CD3.4.X0.Y6.tile.tissue.png	6	1	2000	6	6aa5a799914065167ea9b3e516153cd6	0	0	0	0	0	0	0	0	0	0	0	0	0	/home/dhl_ec/bnelissen/Slides/CD3_manuscript/CD3_slides/AAA620.CD3.4/AAA620.CD3.4.run1	255	0.7	0.06	0.7	0.06	-9.45423006581	-12.0188660229	4.26819150059	0.799140890625
0.0	0.0	0.0	0.0	0.0	4000000.0	0.0	0.0	1.11	1.75	1.88	0.08	9.44	0.5	1.38	0.34	7.06	0.21	3.22	2.44	0.67	AAA620.CD3.4.X1.Y1.tile.tissue.png	7	1	2000	7	a6c75232d5995c7cc5ea7d7ca281e930	0	0	0	0	0	0	0	0	0	0	0	0	0	/home/dhl_ec/bnelissen/Slides/CD3_manuscript/CD3_slides/AAA620.CD3.4/AAA620.CD3.4.run1	255	1.0	0.06	1.0	0.06	0.0	-12.093281851	0.0	3.57464066474
86942.0	2545016.0	30446.0	9712.0	2545016.0	4000000.0	616.0	1.0	1.76	3.81	1.87	0.07	10.23	0.6	1.28	0.17	14.23	0.52	3.56	2.45	0.8	AAA620.CD3.4.X1.Y2.tile.tissue.png	8	1	2000	8	a04eb12b11f80aa4990e50157315cdbc	0	0	0	0	0	0	0	0	0	0	0	0	0	/home/dhl_ec/bnelissen/Slides/CD3_manuscript/CD3_slides/AAA620.CD3.4/AAA620.CD3.4.run1	255	0.7	0.06	0.7	0.06	-9.22987350381	-12.0028844812	1.31831900946	0.316120828125
14853.0	357826.0	5980.0	7503.0	357826.0	4000000.0	127.0	2.0	1.65	1.77	1.88	0.08	10.21	0.6	1.29	0.31	10.4	0.36	3.39	2.46	0.64	AAA620.CD3.4.X1.Y3.tile.tissue.png	9	1	2000	9	cfa0a03e0c9ffa35bfb141c2edaf479f	0	0	0	0	0	0	0	0	0	0	0	0	0	/home/dhl_ec/bnelissen/Slides/CD3_manuscript/CD3_slides/AAA620.CD3.4/AAA620.CD3.4.run1	255	0.7	0.06	0.7	0.06	-9.1721520923	-11.5036493781	2.57487511375	0.600853007813
40880.0	1242062.0	15508.0	10648.0	1242062.0	4000000.0	312.0	3.0	1.2	2.46	1.86	0.09	11.58	0.6	1.28	0.26	12.03	0.43	3.55	2.46	0.72	AAA620.CD3.4.X1.Y4.tile.tissue.png	10	1	2000	10	2db4392d1d3d1c03f1ebf36059fa2331	0	0	0	0	0	0	0	0	0	0	0	0	0	/home/dhl_ec/bnelissen/Slides/CD3_manuscript/CD3_slides/AAA620.CD3.4/AAA620.CD3.4.run1	255	0.7	0.06	0.7	0.06	-9.54539675739	-11.8143123401	3.45573538062	0.405541625
83256.0	3177648.0	30902.0	11903.0	3177648.0	4000000.0	612.0	1.0	1.47	3.05	1.86	0.07	10.37	0.6	1.28	0.13	14.34	0.56	3.52	2.45	0.79	AAA620.CD3.4.X1.Y5.tile.tissue.png	11	1	2000	11	cac3ddf4d15f3427793b4bf789dc150c	0	0	0	0	0	0	0	0	0	0	0	0	0	/home/dhl_ec/bnelissen/Slides/CD3_manuscript/CD3_slides/AAA620.CD3.4/AAA620.CD3.4.run1	255	0.7	0.06	0.7	0.06	-9.58657556572	-12.6968470002	3.59470932893	0.427339523437
0.0	16460.0	0.0	1345.0	16460.0	4000000.0	0.0	5.0	1.13	1.75	1.88	0.08	9.99	0.6	1.34	0.34	9.26	0.23	3.31	2.45	0.6	AAA620.CD3.4.X1.Y6.tile.tissue.png	12	1	2000	12	94c5a65a3b7729d8d4a5ec7fb1e6e765	0	0	0	0	0	0	0	0	0	0	0	0	0	/home/dhl_ec/bnelissen/Slides/CD3_manuscript/CD3_slides/AAA620.CD3.4/AAA620.CD3.4.run1	255	0.7	0.06	0.7	0.06	-7.44209828438	-12.2010399037	3.7892511354	2.61440223621
0.0	6767.0	0.0	550.0	6767.0	4000000.0	0.0	1.0	1.34	1.94	1.87	0.09	9.85	0.61	1.37	0.34	8.44	0.23	3.32	2.44	0.59	AAA620.CD3.4.X10.Y1.tile.tissue.png	13	1	2000	13	ff5fd6974355d6bac9a16daa6c6e2a02	0	0	0	0	0	0	0	0	0	0	0	0	0	/home/dhl_ec/bnelissen/Slides/CD3_manuscript/CD3_slides/AAA620.CD3.4/AAA620.CD3.4.run1	255	0.7	0.06	0.7	0.06	0.0	-12.1785346163	7.53427883017	4.0660282099
83085.0	2251049.0	27764.0	20320.0	2251049.0	4000000.0	520.0	10.0	1.47	2.21	1.87	0.07	11.06	0.61	1.28	0.2	16.99	0.51	3.56	2.45	0.68	AAA620.CD3.4.X10.Y2.tile.tissue.png	14	1	2000	14	08fde06efb8deb5fdc7fac3996320975	0	0	0	0	0	0	0	0	0	0	0	0	0	/home/dhl_ec/bnelissen/Slides/CD3_manuscript/CD3_slides/AAA620.CD3.4/AAA620.CD3.4.run1	255	0.7	0.06	0.7	0.06	-9.7455379084	-12.5937058954	2.35497155342	0.64543409375
62272.0	1051218.0	19689.0	18497.0	1051218.0	4000000.0	359.0	13.0	1.23	1.68	1.89	0.08	10.52	0.6	1.28	0.27	12.34	0.42	3.58	2.45	0.65	AAA620.CD3.4.X10.Y3.tile.tissue.png	15	1	2000	15	a7c9a953a545512bef084679def978ed	0	0	0	0	0	0	0	0	0	0	0	0	0	/home/dhl_ec/bnelissen/Slides/CD3_manuscript/CD3_slides/AAA620.CD3.4/AAA620.CD3.4.run1	255	0.7	0.06	0.7	0.06	-9.2908442341	-12.2676370769	2.86501770437	0.339297546875
0.0	0.0	0.0	0.0	0.0	4000000.0	0.0	0.0	1.18	2.37	1.9	0.0699999999999	9.41	0.5	1.28	0.34	7.03	0.22	3.22	2.47	0.62	AAA620.CD3.4.X10.Y4.tile.tissue.png	16	1	2000	16	fb08de36a6fa8e44ef8b8b29c307e37e	0	0	0	0	0	0	0	0	0	0	0	0	0	/home/dhl_ec/bnelissen/Slides/CD3_manuscript/CD3_slides/AAA620.CD3.4/AAA620.CD3.4.run1	255	1.0	0.06	1.0	0.06	0.0	-11.3797326001	0.0	0.112805949661
8802.0	187838.0	2873.0	7004.0	187838.0	4000000.0	47.0	11.0	1.18	1.79	1.89	0.0700000000001	10.32	0.6	1.28	0.32	10.07	0.34	3.41	2.46	0.66	AAA620.CD3.4.X10.Y5.tile.tissue.png	17	1	2000	17	769374257a95926cf96102f10ebeefb4	0	0	0	0	0	0	0	0	0	0	0	0	0	/home/dhl_ec/bnelissen/Slides/CD3_manuscript/CD3_slides/AAA620.CD3.4/AAA620.CD3.4.run1	255	0.7	0.06	0.7	0.06	-9.45302029839	-12.3614781688	3.75290619876	0.167455191406
0.0	7524.0	0.0	448.0	7524.0	4000000.0	0.0	1.0	1.13	2.15	1.9	0.08	9.91	0.61	1.31	0.34	8.42	0.24	3.32	2.45	0.7	AAA620.CD3.4.X10.Y6.tile.tissue.png	18	1	2000	18	38613c33a513816b1070a86bbb9e490f	0	0	0	0	0	0	0	0	0	0	0	0	0	/home/dhl_ec/bnelissen/Slides/CD3_manuscript/CD3_slides/AAA620.CD3.4/AAA620.CD3.4.run1	255	0.7	0.06	0.7	0.06	0.0	-11.861385129	5.86289135184	2.21088542542
0.0	0.0	0.0	0.0	0.0	4000000.0	0.0	0.0	1.14	1.43	1.9	0.09	9.45	0.51	1.42	0.34	7.02	0.22	3.21	2.49	0.79	AAA620.CD3.4.X10.Y7.tile.tissue.png	19	1	2000	19	8f617367eaa44bcd015eb46160e39855	0	0	0	0	0	0	0	0	0	0	0	0	0	/home/dhl_ec/bnelissen/Slides/CD3_manuscript/CD3_slides/AAA620.CD3.4/AAA620.CD3.4.run1	255	1.0	0.06	1.0	0.06	0.0	-10.8845002267	0.0	8.56219069256
0.0	0.0	0.0	0.0	0.0	4000000.0	0.0	0.0	3.45	2.46	1.88	0.08	9.41	0.5	1.51	0.34	6.98	0.21	3.22	2.46	0.73	AAA620.CD3.4.X10.Y8.tile.tissue.png	20	1	2000	20	0d7288bed69daf4de5e4ca50b1e236e5	0	0	0	0	0	0	0	0	0	0	0	0	0	/home/dhl_ec/bnelissen/Slides/CD3_manuscript/CD3_slides/AAA620.CD3.4/AAA620.CD3.4.run1	255	1.0	0.06	1.0	0.06	0.0	-11.699383007	0.0	4.67737746376
0.0	0.0	0.0	0.0	0.0	4000000.0	0.0	0.0	1.31	2.68	1.87	0.08	9.36	0.5	1.4	0.34	7.01	0.21	3.21	2.45	0.76	AAA620.CD3.4.X11.Y1.tile.tissue.png	21	1	2000	21	00b9bcf8a76374f0bef4abc15884e06e	0	0	0	0	0	0	0	0	0	0	0	0	0	/home/dhl_ec/bnelissen/Slides/CD3_manuscript/CD3_slides/AAA620.CD3.4/AAA620.CD3.4.run1	255	1.0	0.06	1.0	0.06	0.0	-10.4243115895	0.0	8.51404541033
130513.0	3040046.0	42612.0	15853.0	3040046.0	4000000.0	778.0	2.0	1.44	1.95	1.87	0.0700000000001	11.18	0.6	1.29	0.14	17.29	0.56	3.54	2.45	0.75	AAA620.CD3.4.X11.Y2.tile.tissue.png	22	1	2000	22	7e0e231a1d54500d3a9c36c371a1359f	0	0	0	0	0	0	0	0	0	0	0	0	0	/home/dhl_ec/bnelissen/Slides/CD3_manuscript/CD3_slides/AAA620.CD3.4/AAA620.CD3.4.run1	255	0.7	0.06	0.7	0.06	-9.59410114705	-12.8619566553	2.17940443624	0.585855617188
199908.0	3499194.0	70197.0	20425.0	3499194.0	4000000.0	1393.0	2.0	1.89	4.55	1.88	0.0799999999999	11.04	0.6	1.29	0.11	18.82	0.61	3.55	2.44	0.77	AAA620.CD3.4.X11.Y3.tile.tissue.png	23	1	2000	23	a9d01c8fd7d2400b17cfc9a44efd2801	0	0	0	0	0	0	0	0	0	0	0	0	0	/home/dhl_ec/bnelissen/Slides/CD3_manuscript/CD3_slides/AAA620.CD3.4/AAA620.CD3.4.run1	255	0.7	0.101080267147	0.7	0.101080267147	-9.29314498882	-12.9373074079	1.61949363989	0.362190726563
130360.0	1791071.0	48200.0	21234.0	1791071.0	4000000.0	1011.0	7.0	1.6	2.34	1.88	0.0699999999999	10.68	0.61	1.28	0.22	13.67	0.51	3.58	2.45	0.66	AAA620.CD3.4.X11.Y4.tile.tissue.png	24	1	2000	24	69f364b9b5885cd4c28737820de3c42c	0	0	0	0	0	0	0	0	0	0	0	0	0	/home/dhl_ec/bnelissen/Slides/CD3_manuscript/CD3_slides/AAA620.CD3.4/AAA620.CD3.4.run1	255	0.7	0.06	0.7	0.06	-9.30742551055	-12.4964097046	2.47706973445	0.335078015625
91395.0	2139050.0	32429.0	26489.0	2139050.0	4000000.0	651.0	7.0	1.39	2.73	1.88	0.0700000000001	11.19	0.62	1.28	0.2	13.63	0.5	3.58	2.44	0.74	AAA620.CD3.4.X11.Y5.tile.tissue.png	25	1	2000	25	d2623ab9c103a69fdb81f3d129bb1128	0	0	0	0	0	0	0	0	0	0	0	0	0	/home/dhl_ec/bnelissen/Slides/CD3_manuscript/CD3_slides/AAA620.CD3.4/AAA620.CD3.4.run1	255	0.7	0.06	0.7	0.06	-9.4432279582	-12.990457029	3.13162842596	0.4490750625
1257.0	28871.0	523.0	1422.0	28871.0	4000000.0	11.0	3.0	1.56	3.15	1.85	0.0799999999999	10.0	0.6	1.3	0.33	9.79	0.33	3.31	2.45	0.63	AAA620.CD3.4.X11.Y6.tile.tissue.png	26	1	2000	26	15ea5b920d65df08f69b6bcec60f791a	0	0	0	0	0	0	0	0	0	0	0	0	0	/home/dhl_ec/bnelissen/Slides/CD3_manuscript/CD3_slides/AAA620.CD3.4/AAA620.CD3.4.run1	255	0.7	0.06	0.7	0.06	-8.79552213047	-11.4956270989	2.92035787388	0.93825561377
0.0	2782.0	0.0	338.0	2782.0	4000000.0	0.0	2.0	1.18	1.42	1.89	0.0899999999999	9.95	0.59	1.37	0.34	9.14	0.23	3.3	2.45	0.59	AAA620.CD3.4.X11.Y7.tile.tissue.png	27	1	2000	27	69c16320c3126796285a195a9fa36248	0	0	0	0	0	0	0	0	0	0	0	0	0	/home/dhl_ec/bnelissen/Slides/CD3_manuscript/CD3_slides/AAA620.CD3.4/AAA620.CD3.4.run1	255	0.7	0.06	0.7	0.06	-8.43392688333	-11.953462129	3.96171554185	4.0218853298
0.0	0.0	0.0	0.0	0.0	4000000.0	0.0	0.0	1.18	1.68	1.88	0.0899999999999	9.43	0.5	1.48	0.33	6.95	0.22	3.2	2.45	0.58	AAA620.CD3.4.X11.Y8.tile.tissue.png	28	1	2000	28	fbfc66629a77a2d1ab56fa4a9d345986	0	0	0	0	0	0	0	0	0	0	0	0	0	/home/dhl_ec/bnelissen/Slides/CD3_manuscript/CD3_slides/AAA620.CD3.4/AAA620.CD3.4.run1	255	1.0	0.06	1.0	0.06	0.0	-10.4988238307	0.0	6.16587083781
0.0	0.0	0.0	0.0	0.0	4000000.0	0.0	0.0	1.16	1.85	1.88	0.09	9.39	0.5	1.47	0.33	7.05	0.22	3.23	2.45	0.59	AAA620.CD3.4.X12.Y1.tile.tissue.png	29	1	2000	29	e214dae903394dacf3b75754919da3d5	0	0	0	0	0	0	0	0	0	0	0	0	0	/home/dhl_ec/bnelissen/Slides/CD3_manuscript/CD3_slides/AAA620.CD3.4/AAA620.CD3.4.run1	255	1.0	0.06	1.0	0.06	0.0	-10.9504159422	0.0	6.62180536269
6078.0	627906.0	2502.0	10248.0	627906.0	4000000.0	53.0	7.0	1.34	1.57	1.88	0.0900000000001	10.36	0.6	1.29	0.29	10.56	0.38	3.48	2.45	0.63	AAA620.CD3.4.X12.Y2.tile.tissue.png	30	1	2000	30	a57251516e9d1c8b0b7dd2df49e8e2c5	0	0	0	0	0	0	0	0	0	0	0	0	0	/home/dhl_ec/bnelissen/Slides/CD3_manuscript/CD3_slides/AAA620.CD3.4/AAA620.CD3.4.run1	255	0.7	0.06	0.7	0.06	-9.07875920905	-11.5378514066	2.0785007571	0.737869898437
30159.0	2733929.0	11638.0	15163.0	2733929.0	4000000.0	235.0	5.0	1.24	1.96	2.14	0.0799999999999	10.78	0.64	0.83	0.12	10.74	0.43	2.77	2.03	0.68	AAA620.CD3.4.X12.Y3.tile.tissue.png	31	1	2000	31	9d1f290096578d521391a2664332f31b	0	0	0	0	0	0	0	0	0	0	0	0	0	/home/dhl_ec/bnelissen/Slides/CD3_manuscript/CD3_slides/AAA620.CD3.4/AAA620.CD3.4.run1	255	0.7	0.06	0.7	0.06	-8.84984816996	-12.1618076139	1.13559088607	0.218746484375
71369.0	3789710.0	26026.0	9791.0	3789710.0	4000000.0	520.0	1.0	1.25	1.73	1.88	0.0699999999999	10.28	0.63	1.29	0.0999999999999	15.16	0.61	3.47	2.48	0.68	AAA620.CD3.4.X12.Y4.tile.tissue.png	32	1	2000	32	e30e12ff3b34de00f3e0d9505db50f32	0	0	0	0	0	0	0	0	0	0	0	0	0	/home/dhl_ec/bnelissen/Slides/CD3_manuscript/CD3_slides/AAA620.CD3.4/AAA620.CD3.4.run1	255	0.7	0.0628243201549	0.7	0.0628243201549	-8.94611370594	-12.2631738486	1.46440254461	0.203549632812
185259.0	3921793.0	63211.0	10615.0	3921793.0	4000000.0	1260.0	1.0	1.34	2.09	1.9	0.0699999999999	9.88	0.6	1.3	0.0799999999999	16.9	0.64	3.58	2.48	0.69	AAA620.CD3.4.X12.Y5.tile.tissue.png	33	1	2000	33	7f9174ebd7d8da5ee5e85061039dfa48	0	0	0	0	0	0	0	0	0	0	0	0	0	/home/dhl_ec/bnelissen/Slides/CD3_manuscript/CD3_slides/AAA620.CD3.4/AAA620.CD3.4.run1	255	0.7	0.0750247235623	0.7	0.0750247235623	-8.7918015941	-12.8019715598	1.22583504131	0.241290472656
356034.0	3280629.0	111947.0	10950.0	3280629.0	4000000.0	2046.0	3.0	1.38	2.56	1.9	0.0799999999999	11.79	0.61	1.29	0.13	19.38	0.62	3.51	2.46	0.69	AAA620.CD3.4.X12.Y6.tile.tissue.png	34	1	2000	34	1d1b2484ddaa6e4226291117a5ead936	0	0	0	0	0	0	0	0	0	0	0	0	0	/home/dhl_ec/bnelissen/Slides/CD3_manuscript/CD3_slides/AAA620.CD3.4/AAA620.CD3.4.run1	255	0.7	0.0990725731826	0.7	0.0990725731826	-8.43739700662	-12.3344392414	0.736999545524	0.231604363281
104149.0	2465657.0	36885.0	10108.0	2465657.0	4000000.0	720.0	2.0	1.31	2.33	1.89	0.0699999999999	10.19	0.6	1.29	0.18	14.49	0.52	3.53	2.46	0.66	AAA620.CD3.4.X12.Y7.tile.tissue.png	35	1	2000	35	5327b7eb728879589ebe71536e828a4d	0	0	0	0	0	0	0	0	0	0	0	0	0	/home/dhl_ec/bnelissen/Slides/CD3_manuscript/CD3_slides/AAA620.CD3.4/AAA620.CD3.4.run1	255	0.7	0.06	0.7	0.06	-8.49963714741	-11.863509912	0.675693990458	0.186495121094
44590.0	551608.0	14342.0	3750.0	551608.0	4000000.0	250.0	2.0	1.23	2.06	1.89	0.0899999999999	10.03	0.6	1.28	0.3	11.93	0.38	3.34	2.42	0.62	AAA620.CD3.4.X12.Y8.tile.tissue.png	36	1	2000	36	9609e6ce555012a67ab440bd61f489f0	0	0	0	0	0	0	0	0	0	0	0	0	0	/home/dhl_ec/bnelissen/Slides/CD3_manuscript/CD3_slides/AAA620.CD3.4/AAA620.CD3.4.run1	255	0.7	0.06	0.7	0.06	-8.65725843276	-10.8369910863	0.856966469933	0.259553992188
0.0	0.0	0.0	0.0	0.0	2920000.0	0.0	0.0	0.89	1.7	1.37	0.0500000000002	5.84	0.33	0.92	0.17	4.46	0.12	2.19	1.87	0.43	AAA620.CD3.4.X12.Y9.tile.tissue.png	37	1	2000	37	c39386fd81be1b8ef904d5bee10d0732	0	0	0	0	0	0	0	0	0	0	0	0	0	/home/dhl_ec/bnelissen/Slides/CD3_manuscript/CD3_slides/AAA620.CD3.4/AAA620.CD3.4.run1	255	1.0	0.06	1.0	0.06	0.0	-12.209500167	0.0	3.61100523313
0.0	0.0	0.0	0.0	0.0	4000000.0	0.0	0.0	1.07	1.58	1.88	0.0899999999999	9.4	0.49	1.5	0.33	7.08	0.21	3.24	2.51	0.8	AAA620.CD3.4.X13.Y2.tile.tissue.png	38	1	2000	38	275ac1f71b9a79484814e37a9397cec8	0	0	0	0	0	0	0	0	0	0	0	0	0	/home/dhl_ec/bnelissen/Slides/CD3_manuscript/CD3_slides/AAA620.CD3.4/AAA620.CD3.4.run1	255	1.0	0.06	1.0	0.06	0.0	-12.2152841013	0.0	2.96283492107
84.0	61132.0	59.0	2644.0	61132.0	4000000.0	1.0	4.0	1.95	3.22	1.87	0.0799999999999	9.88	0.59	1.34	0.33	9.74	0.33	3.35	2.45	0.88	AAA620.CD3.4.X13.Y3.tile.tissue.png	39	1	2000	39	7639f1c059b6245ae6b9f8d248af216a	0	0	0	0	0	0	0	0	0	0	0	0	0	/home/dhl_ec/bnelissen/Slides/CD3_manuscript/CD3_slides/AAA620.CD3.4/AAA620.CD3.4.run1	255	0.7	0.06	0.7	0.06	-8.97404819171	-11.7422714946	2.13872127242	2.7616320166
7964.0	1202931.0	2808.0	10218.0	1202931.0	4000000.0	60.0	7.0	2.09	3.66	1.94	0.0799999999999	11.47	0.64	1.31	0.27	11.62	0.44	3.28	1.82	0.76	AAA620.CD3.4.X13.Y4.tile.tissue.png	40	1	2000	40	a45aadb6ed4622bd81a4246fea88c157	0	0	0	0	0	0	0	0	0	0	0	0	0	/home/dhl_ec/bnelissen/Slides/CD3_manuscript/CD3_slides/AAA620.CD3.4/AAA620.CD3.4.run1	255	0.7	0.06	0.7	0.06	-8.7732723216	-11.6671842692	1.41438959401	0.195727097656
33966.0	2941812.0	13077.0	9591.0	2941812.0	4000000.0	269.0	4.0	1.65	3.39	1.89	0.0699999999999	10.22	0.61	1.28	0.0999999999999	13.42	0.53	3.51	2.42	0.93	AAA620.CD3.4.X13.Y5.tile.tissue.png	41	1	2000	41	681fd500959d03734b03cea80a728885	0	0	0	0	0	0	0	0	0	0	0	0	0	/home/dhl_ec/bnelissen/Slides/CD3_manuscript/CD3_slides/AAA620.CD3.4/AAA620.CD3.4.run1	255	0.7	0.06	0.7	0.06	-8.78372283999	-12.0580783999	1.0337832698	0.177633378906
18179.0	3641002.0	7428.0	8874.0	3641002.0	4000000.0	154.0	1.0	3.2	2.1	1.88	0.0899999999999	10.56	0.6	1.29	0.0999999999999	14.07	0.58	3.49	2.45	0.79	AAA620.CD3.4.X13.Y6.tile.tissue.png	42	1	2000	42	e5d86287f19c0737f5eb3502f01b46b9	0	0	0	0	0	0	0	0	0	0	0	0	0	/home/dhl_ec/bnelissen/Slides/CD3_manuscript/CD3_slides/AAA620.CD3.4/AAA620.CD3.4.run1	255	0.7	0.06	0.7	0.06	-8.46011535983	-11.8690473767	0.67214329745	0.126654226562
14403.0	3955134.0	5495.0	10322.0	3955134.0	4000000.0	122.0	2.0	2.04	3.37	1.89	0.0799999999999	10.45	0.6	1.28	0.0900000000001	14.41	0.59	3.5	2.44	0.88	AAA620.CD3.4.X13.Y7.tile.tissue.png	43	1	2000	43	c088643e9a1c12f295519a814ba71d0e	0	0	0	0	0	0	0	0	0	0	0	0	0	/home/dhl_ec/bnelissen/Slides/CD3_manuscript/CD3_slides/AAA620.CD3.4/AAA620.CD3.4.run1	255	0.7	0.06	0.7	0.06	-8.61134367601	-11.9506203492	1.12693418887	0.195875099121
11816.0	923333.0	3878.0	15951.0	923333.0	4000000.0	71.0	10.0	1.45	2.68	1.9	0.0699999999999	10.43	0.62	1.27	0.28	10.95	0.4	3.48	2.46	0.64	AAA620.CD3.4.X13.Y8.tile.tissue.png	44	1	2000	44	935e5afa9e670d34e637caf856093a84	0	0	0	0	0	0	0	0	0	0	0	0	0	/home/dhl_ec/bnelissen/Slides/CD3_manuscript/CD3_slides/AAA620.CD3.4/AAA620.CD3.4.run1	255	0.7	0.06	0.7	0.06	-9.04503153736	-12.4998864594	2.12175958768	0.252612210938
0.0	0.0	0.0	0.0	0.0	2920000.0	0.0	0.0	0.92	2.53	1.38	0.0599999999999	6.91	0.37	1.03	0.24	5.01	0.17	2.36	1.79	0.45	AAA620.CD3.4.X13.Y9.tile.tissue.png	45	1	2000	45	856809a49e74eb1a04845ec6350cf570	0	0	0	0	0	0	0	0	0	0	0	0	0	/home/dhl_ec/bnelissen/Slides/CD3_manuscript/CD3_slides/AAA620.CD3.4/AAA620.CD3.4.run1	255	1.0	0.06	1.0	0.06	0.0	-10.6359225256	0.0	9.05591750945
14451.0	133214.0	3986.0	3384.0	133214.0	4000000.0	69.0	3.0	1.19	2.27	1.89	0.0800000000002	10.35	0.6	1.38	0.33	10.27	0.34	3.39	2.47	0.61	AAA620.CD3.4.X14.Y4.tile.tissue.png	46	1	2000	46	08e6e7284e177ed15e2b5bad22ec1cc9	0	0	0	0	0	0	0	0	0	0	0	0	0	/home/dhl_ec/bnelissen/Slides/CD3_manuscript/CD3_slides/AAA620.CD3.4/AAA620.CD3.4.run1	255	0.7	0.06	0.7	0.06	-9.07866961846	-12.1397822736	2.59191260648	1.71700582031
597.0	101539.0	238.0	7431.0	101539.0	4000000.0	3.0	12.0	1.13	1.64	1.88	0.0899999999999	10.31	0.6	1.33	0.32	9.82	0.34	3.45	2.46	0.6	AAA620.CD3.4.X14.Y5.tile.tissue.png	47	1	2000	47	269159d2938aa07f3077228fbf5d1291	0	0	0	0	0	0	0	0	0	0	0	0	0	/home/dhl_ec/bnelissen/Slides/CD3_manuscript/CD3_slides/AAA620.CD3.4/AAA620.CD3.4.run1	255	0.7	0.06	0.7	0.06	-9.23648196479	-12.0246238041	3.13443535766	2.3463060166
341.0	7033.0	156.0	576.0	7033.0	4000000.0	3.0	2.0	1.14	1.56	1.86	0.0900000000001	9.97	0.59	1.32	0.34	9.78	0.33	3.3	2.43	0.63	AAA620.CD3.4.X14.Y6.tile.tissue.png	48	1	2000	48	3dde6b6be4ea8474fed358a7fe9aac2c	0	0	0	0	0	0	0	0	0	0	0	0	0	/home/dhl_ec/bnelissen/Slides/CD3_manuscript/CD3_slides/AAA620.CD3.4/AAA620.CD3.4.run1	255	0.7	0.06	0.7	0.06	-8.96392133443	-12.1418453323	3.22361741486	2.33644482214
642.0	227758.0	276.0	5805.0	227758.0	4000000.0	5.0	4.0	1.23	1.67	1.88	0.0799999999999	10.3	0.6	1.3	0.32	9.95	0.34	3.46	2.46	0.6	AAA620.CD3.4.X14.Y7.tile.tissue.png	49	1	2000	49	12f51e76a05675a16e8656b06c16700c	0	0	0	0	0	0	0	0	0	0	0	0	0	/home/dhl_ec/bnelissen/Slides/CD3_manuscript/CD3_slides/AAA620.CD3.4/AAA620.CD3.4.run1	255	0.7	0.06	0.7	0.06	-8.05350739402	-11.3948814831	2.00667715611	1.19117612891
1051.0	37181.0	366.0	1869.0	37181.0	4000000.0	5.0	4.0	1.24	2.78	1.88	0.0800000000002	9.99	0.59	1.28	0.34	9.83	0.34	3.31	2.43	0.62	AAA620.CD3.4.X14.Y8.tile.tissue.png	50	1	2000	50	5353730eff576388b391030c5445db45	0	0	0	0	0	0	0	0	0	0	0	0	0	/home/dhl_ec/bnelissen/Slides/CD3_manuscript/CD3_slides/AAA620.CD3.4/AAA620.CD3.4.run1	255	0.7	0.06	0.7	0.06	-8.854129992	-11.3119604434	2.86491431523	0.510685478027
0.0	0.0	0.0	0.0	0.0	2920000.0	0.0	0.0	0.87	1.27	1.38	0.0599999999999	6.85	0.36	1.02	0.25	5.01	0.16	2.36	1.83	0.45	AAA620.CD3.4.X14.Y9.tile.tissue.png	51	1	2000	51	5a9aa73bdc44b5b687729cb9b6014019	0	0	0	0	0	0	0	0	0	0	0	0	0	/home/dhl_ec/bnelissen/Slides/CD3_manuscript/CD3_slides/AAA620.CD3.4/AAA620.CD3.4.run1	255	1.0	0.06	1.0	0.06	0.0	-9.29679888789	0.0	10.4564815069
2416.0	112099.0	1051.0	7039.0	112099.0	4000000.0	23.0	11.0	1.52	2.11	1.88	0.0899999999999	10.31	0.59	1.35	0.33	9.87	0.33	3.42	2.47	0.82	AAA620.CD3.4.X2.Y1.tile.tissue.png	52	1	2000	52	c22083090ff86fa06fe4c6c045a40973	0	0	0	0	0	0	0	0	0	0	0	0	0	/home/dhl_ec/bnelissen/Slides/CD3_manuscript/CD3_slides/AAA620.CD3.4/AAA620.CD3.4.run1	255	0.7	0.06	0.7	0.06	-9.85947324496	-12.2581173475	3.39129647741	1.73987443359
72928.0	1566436.0	23483.0	18089.0	1566436.0	4000000.0	436.0	9.0	1.38	1.8	1.86	0.0699999999999	10.55	0.6	1.31	0.25	14.7	0.47	3.1	1.92	0.91	AAA620.CD3.4.X2.Y2.tile.tissue.png	53	1	2000	53	f8dd1ff84e99fc88b410ddeb2268736f	0	0	0	0	0	0	0	0	0	0	0	0	0	/home/dhl_ec/bnelissen/Slides/CD3_manuscript/CD3_slides/AAA620.CD3.4/AAA620.CD3.4.run1	255	0.7	0.06	0.7	0.06	-9.0970335056	-12.2825636981	1.64391131742	0.3894235625
116166.0	3507015.0	37988.0	12600.0	3507015.0	4000000.0	709.0	1.0	1.64	2.92	1.9	0.0800000000002	11.91	0.62	1.32	0.13	14.21	0.55	2.65	1.83	0.62	AAA620.CD3.4.X2.Y3.tile.tissue.png	54	1	2000	54	f980cd12eed8091b2f4eaa8b0bdb35fb	0	0	0	0	0	0	0	0	0	0	0	0	0	/home/dhl_ec/bnelissen/Slides/CD3_manuscript/CD3_slides/AAA620.CD3.4/AAA620.CD3.4.run1	255	0.7	0.118774279017	0.7	0.118774279017	-9.2413477667	-13.1624433336	1.197327144	0.510999195313
23508.0	2658592.0	8917.0	11811.0	2658592.0	4000000.0	173.0	2.0	2.94	3.23	1.18	0.0500000000002	7.73	0.38	0.79	0.11	9.65	0.35	2.34	1.63	0.61	AAA620.CD3.4.X2.Y4.tile.tissue.png	55	1	2000	55	153fc929aca631863d46126cbc722439	0	0	0	0	0	0	0	0	0	0	0	0	0	/home/dhl_ec/bnelissen/Slides/CD3_manuscript/CD3_slides/AAA620.CD3.4/AAA620.CD3.4.run1	255	0.7	0.06	0.7	0.06	-9.25575491973	-12.0915315459	1.76709005923	0.320716320313
1962.0	517603.0	827.0	4178.0	517603.0	4000000.0	18.0	1.0	1.56	2.42	1.2	0.0600000000002	7.21	0.55	0.79	0.21	8.12	0.26	3.66	1.64	0.82	AAA620.CD3.4.X2.Y5.tile.tissue.png	56	1	2000	56	833e870ffc8aea2cdebdead79af503d2	0	0	0	0	0	0	0	0	0	0	0	0	0	/home/dhl_ec/bnelissen/Slides/CD3_manuscript/CD3_slides/AAA620.CD3.4/AAA620.CD3.4.run1	255	0.7	0.06	0.7	0.06	-8.71370380275	-11.0838023527	2.1881063317	0.318778955078
0.0	0.0	0.0	0.0	0.0	4000000.0	0.0	0.0	1.06	1.62	1.6	0.0899999999999	8.34	0.49	1.5	0.33	6.18	0.22	3.05	2.16	0.57	AAA620.CD3.4.X2.Y6.tile.tissue.png	57	1	2000	57	6afc16e0f24f23567cde448068e776b5	0	0	0	0	0	0	0	0	0	0	0	0	0	/home/dhl_ec/bnelissen/Slides/CD3_manuscript/CD3_slides/AAA620.CD3.4/AAA620.CD3.4.run1	255	1.0	0.06	1.0	0.06	0.0	0.0	0.0	8.479463
0.0	0.0	0.0	0.0	0.0	4000000.0	0.0	0.0	1.5	2.69	1.86	0.0799999999999	6.88	0.31	0.92	0.22	4.82	0.13	2.15	1.63	0.37	AAA620.CD3.4.X3.Y0.tile.tissue.png	58	1	2000	58	3686899c3a02cf8a2827f0ca0c6d40b6	0	0	0	0	0	0	0	0	0	0	0	0	0	/home/dhl_ec/bnelissen/Slides/CD3_manuscript/CD3_slides/AAA620.CD3.4/AAA620.CD3.4.run1	255	1.0	0.06	1.0	0.06	0.0	0.0	0.0	9.568968
72053.0	1820147.0	24606.0	18990.0	1820147.0	4000000.0	488.0	6.0	1.18	1.74	1.21	0.0500000000002	10.59	0.63	0.93	0.16	13.76	0.47	3.14	1.64	0.66	AAA620.CD3.4.X3.Y1.tile.tissue.png	59	1	2000	59	22ee70985aa55670832087144914484f	0	0	0	0	0	0	0	0	0	0	0	0	0	/home/dhl_ec/bnelissen/Slides/CD3_manuscript/CD3_slides/AAA620.CD3.4/AAA620.CD3.4.run1	255	0.7	0.06	0.7	0.06	-9.91054789644	-12.3143625918	2.92263005229	0.55622334375
121459.0	1652565.0	38782.0	17915.0	1652565.0	4000000.0	685.0	6.0	1.69	1.64	1.89	0.0500000000002	13.3	0.4	0.95	0.3	14.55	0.48	3.47	2.5	0.55	AAA620.CD3.4.X3.Y2.tile.tissue.png	60	1	2000	60	ca24e5c52f7ae31b331949d2878a4fbb	0	0	0	0	0	0	0	0	0	0	0	0	0	/home/dhl_ec/bnelissen/Slides/CD3_manuscript/CD3_slides/AAA620.CD3.4/AAA620.CD3.4.run1	255	0.7	0.06	0.7	0.06	-9.25450980458	-12.2852559842	2.29509349032	0.463160828125
7385.0	286503.0	2688.0	13847.0	286503.0	4000000.0	48.0	17.0	1.16	1.49	1.85	0.0700000000002	10.42	0.6	1.29	0.32	9.11	0.24	2.36	1.57	0.56	AAA620.CD3.4.X3.Y3.tile.tissue.png	61	1	2000	61	1c291f2308609186d8ae034e59fe14de	0	0	0	0	0	0	0	0	0	0	0	0	0	/home/dhl_ec/bnelissen/Slides/CD3_manuscript/CD3_slides/AAA620.CD3.4/AAA620.CD3.4.run1	255	0.7	0.06	0.7	0.06	-9.55377229901	-12.8211912112	3.42017207077	0.277385132812
263.0	18005.0	117.0	1246.0	18005.0	4000000.0	2.0	3.0	0.83	1.13	1.16	0.04	6.86	0.39	0.77	0.22	9.5	0.35	2.5	1.62	0.4	AAA620.CD3.4.X3.Y4.tile.tissue.png	62	1	2000	62	5d301aede2d30d352e83eeb7937e08f6	0	0	0	0	0	0	0	0	0	0	0	0	0	/home/dhl_ec/bnelissen/Slides/CD3_manuscript/CD3_slides/AAA620.CD3.4/AAA620.CD3.4.run1	255	0.7	0.06	0.7	0.06	-8.62395581992	-11.9747967044	2.44486228284	0.292520097656
0.0	0.0	0.0	0.0	0.0	4000000.0	0.0	0.0	1.2	1.94	1.22	0.0599999999999	5.81	0.31	0.91	0.23	4.89	0.22	2.32	1.63	0.38	AAA620.CD3.4.X3.Y5.tile.tissue.png	63	1	2000	63	c167436b0216bd76f619138f983f567e	0	0	0	0	0	0	0	0	0	0	0	0	0	/home/dhl_ec/bnelissen/Slides/CD3_manuscript/CD3_slides/AAA620.CD3.4/AAA620.CD3.4.run1	255	1.0	0.06	1.0	0.06	0.0	0.0	0.0	9.261186
0.0	0.0	0.0	0.0	0.0	4000000.0	0.0	0.0	1.91	2.22	1.24	0.0599999999999	5.83	0.31	0.95	0.23	4.89	0.13	2.15	1.63	0.47	AAA620.CD3.4.X3.Y6.tile.tissue.png	64	1	2000	64	eec2faea23367c7449a30d054e7e5d34	0	0	0	0	0	0	0	0	0	0	0	0	0	/home/dhl_ec/bnelissen/Slides/CD3_manuscript/CD3_slides/AAA620.CD3.4/AAA620.CD3.4.run1	255	1.0	0.06	1.0	0.06	0.0	0.0	0.0	3.99155575
0.0	0.0	0.0	0.0	0.0	4000000.0	0.0	0.0	1.86	2.15	1.18	0.0599999999999	5.81	0.31	0.93	0.32	5.13	0.14	2.19	1.65	0.37	AAA620.CD3.4.X3.Y7.tile.tissue.png	65	1	2000	65	e76864450ffbd96be5b36b3013d01bcf	0	0	0	0	0	0	0	0	0	0	0	0	0	/home/dhl_ec/bnelissen/Slides/CD3_manuscript/CD3_slides/AAA620.CD3.4/AAA620.CD3.4.run1	255	1.0	0.06	1.0	0.06	0.0	0.0	0.0	7.080917
0.0	0.0	0.0	0.0	0.0	4000000.0	0.0	0.0	0.75	1.11	1.2	0.0599999999999	5.78	0.31	0.95	0.23	4.94	0.13	2.14	1.65	0.37	AAA620.CD3.4.X4.Y0.tile.tissue.png	66	1	2000	66	977c2bef71ba771f6b8a7126b7cdc2a7	0	0	0	0	0	0	0	0	0	0	0	0	0	/home/dhl_ec/bnelissen/Slides/CD3_manuscript/CD3_slides/AAA620.CD3.4/AAA620.CD3.4.run1	255	1.0	0.06	1.0	0.06	0.0	0.0	0.0	3.786554
24142.0	839128.0	9028.0	5038.0	839128.0	4000000.0	167.0	3.0	3.19	2.58	1.24	0.0599999999999	7.21	0.4	0.809999999999	0.19	8.38	0.27	2.22	1.57	0.4	AAA620.CD3.4.X4.Y1.tile.tissue.png	67	1	2000	67	0f092913a31c5d1a2b354d83e8f9996a	0	0	0	0	0	0	0	0	0	0	0	0	0	/home/dhl_ec/bnelissen/Slides/CD3_manuscript/CD3_slides/AAA620.CD3.4/AAA620.CD3.4.run1	255	0.7	0.06	0.7	0.06	-9.19919121607	-11.5743793737	1.03910408137	0.490175210937
8916.0	308774.0	3132.0	3359.0	308774.0	4000000.0	60.0	1.0	2.38	1.4	1.15	0.0500000000002	6.86	0.38	0.78	0.2	6.98	0.23	2.16	1.57	0.4	AAA620.CD3.4.X4.Y2.tile.tissue.png	68	1	2000	68	f3f0f246db8c88e07de02f15349b6bc4	0	0	0	0	0	0	0	0	0	0	0	0	0	/home/dhl_ec/bnelissen/Slides/CD3_manuscript/CD3_slides/AAA620.CD3.4/AAA620.CD3.4.run1	255	0.7	0.06	0.7	0.06	-9.13019802566	-12.2139127912	1.45510007687	0.212839386719
36969.0	1104496.0	13567.0	42299.0	1104496.0	4000000.0	290.0	25.0	1.06	1.71	1.18	0.0500000000002	7.72	0.47	0.8	0.18	8.58	0.42	2.48	1.64	0.92	AAA620.CD3.4.X4.Y3.tile.tissue.png	69	1	2000	69	157bfa4e9ef11342ce2f8b44bfb4522d	0	0	0	0	0	0	0	0	0	0	0	0	0	/home/dhl_ec/bnelissen/Slides/CD3_manuscript/CD3_slides/AAA620.CD3.4/AAA620.CD3.4.run1	255	0.7	0.06	0.7	0.06	-9.82119849479	-12.9277897674	3.74865832863	0.427201203125
17751.0	810149.0	6037.0	23857.0	810149.0	4000000.0	116.0	9.0	2.38	3.48	1.39	0.0799999999999	7.99	0.64	0.89	0.29	8.26	0.41	3.0	2.57	0.74	AAA620.CD3.4.X4.Y4.tile.tissue.png	70	1	2000	70	7a35cac3b5c9d5a5cd2d43b517f22687	0	0	0	0	0	0	0	0	0	0	0	0	0	/home/dhl_ec/bnelissen/Slides/CD3_manuscript/CD3_slides/AAA620.CD3.4/AAA620.CD3.4.run1	255	0.7	0.06	0.7	0.06	-9.4077105731	-12.5275399518	3.38201929955	0.303017609375
13130.0	390666.0	4488.0	9408.0	390666.0	4000000.0	89.0	3.0	1.41	3.0	2.01	0.0900000000001	10.69	0.57	1.34	0.32	10.5	0.35	3.72	2.53	0.67	AAA620.CD3.4.X4.Y5.tile.tissue.png	71	1	2000	71	0dc67826391523a6f58cab909c749d90	0	0	0	0	0	0	0	0	0	0	0	0	0	/home/dhl_ec/bnelissen/Slides/CD3_manuscript/CD3_slides/AAA620.CD3.4/AAA620.CD3.4.run1	255	0.7	0.06	0.7	0.06	-9.45912159509	-12.1628037216	2.94767637521	1.23394344141
21953.0	1093520.0	8073.0	9880.0	1093520.0	4000000.0	169.0	2.0	1.36	3.4	1.93	0.0900000000001	10.37	0.59	1.29	0.26	11.05	0.4	3.53	2.45	0.79	AAA620.CD3.4.X4.Y6.tile.tissue.png	72	1	2000	72	d5aeb8dca671526001865cee26deaba5	0	0	0	0	0	0	0	0	0	0	0	0	0	/home/dhl_ec/bnelissen/Slides/CD3_manuscript/CD3_slides/AAA620.CD3.4/AAA620.CD3.4.run1	255	0.7	0.06	0.7	0.06	-8.89148126283	-11.363066273	2.31445598954	0.50562528125
133145.0	2210998.0	43558.0	8275.0	2210998.0	4000000.0	807.0	2.0	2.39	2.96	1.89	0.0699999999997	10.25	0.62	1.3	0.23	14.89	0.53	3.22	2.55	0.78	AAA620.CD3.4.X4.Y7.tile.tissue.png	73	1	2000	73	8b9a4b9d90da22cd7a93e90b8b5e90af	0	0	0	0	0	0	0	0	0	0	0	0	0	/home/dhl_ec/bnelissen/Slides/CD3_manuscript/CD3_slides/AAA620.CD3.4/AAA620.CD3.4.run1	255	0.7	0.06	0.7	0.06	-8.64327431064	-11.7552562764	1.15126559802	0.30151990625
0.0	0.0	0.0	0.0	0.0	4000000.0	0.0	0.0	1.42	2.55	1.94	0.0799999999999	9.86	0.52	1.49	0.34	7.0	0.21	3.32	2.45	0.840000000001	AAA620.CD3.4.X4.Y8.tile.tissue.png	74	1	2000	74	01734019db0d39a027f026fe1d5b1e4b	0	0	0	0	0	0	0	0	0	0	0	0	0	/home/dhl_ec/bnelissen/Slides/CD3_manuscript/CD3_slides/AAA620.CD3.4/AAA620.CD3.4.run1	255	1.0	0.06	1.0	0.06	0.0	-11.4154686385	0.0	5.60292120562
0.0	38523.0	0.0	1258.0	38523.0	4000000.0	0.0	2.0	1.07	1.53	1.86	0.0799999999999	9.82	0.59	1.4	0.33	9.06	0.23	3.3	1.86	0.66	AAA620.CD3.4.X5.Y1.tile.tissue.png	75	1	2000	75	0e00eaff03836db4f7bb51d762e7b0ad	0	0	0	0	0	0	0	0	0	0	0	0	0	/home/dhl_ec/bnelissen/Slides/CD3_manuscript/CD3_slides/AAA620.CD3.4/AAA620.CD3.4.run1	255	0.7	0.06	0.7	0.06	-8.38369564415	-12.2125995524	1.96651437183	3.20250600293
28041.0	838838.0	8682.0	12429.0	838838.0	4000000.0	175.0	6.0	1.35	2.31	1.86	0.0699999999997	10.15	0.6	1.27	0.28	11.38	0.39	3.57	2.47	1.01	AAA620.CD3.4.X5.Y2.tile.tissue.png	76	1	2000	76	3e3a01cb9454265686bad66d73a4677c	0	0	0	0	0	0	0	0	0	0	0	0	0	/home/dhl_ec/bnelissen/Slides/CD3_manuscript/CD3_slides/AAA620.CD3.4/AAA620.CD3.4.run1	255	0.7	0.06	0.7	0.06	-9.61698680214	-12.1807505736	2.33771665693	0.308262875
153937.0	2494135.0	56291.0	17441.0	2494135.0	4000000.0	1109.0	5.0	1.43	2.85	1.87	0.0699999999997	11.24	0.6	1.27	0.18	15.35	0.53	3.58	2.45	1.0	AAA620.CD3.4.X5.Y3.tile.tissue.png	77	1	2000	77	9d795ce40212b60ce02fb19cc18b47cc	0	0	0	0	0	0	0	0	0	0	0	0	0	/home/dhl_ec/bnelissen/Slides/CD3_manuscript/CD3_slides/AAA620.CD3.4/AAA620.CD3.4.run1	255	0.7	0.06	0.7	0.06	-9.3132768217	-12.2518105405	2.26322373108	0.41723321875
223170.0	3420591.0	77104.0	17741.0	3420591.0	4000000.0	1496.0	4.0	1.89	3.04	1.87	0.0700000000002	11.04	0.61	1.27	0.12	16.41	0.61	3.63	2.45	1.03	AAA620.CD3.4.X5.Y4.tile.tissue.png	78	1	2000	78	7951dfa957bbb27f0aa751b97c454a43	0	0	0	0	0	0	0	0	0	0	0	0	0	/home/dhl_ec/bnelissen/Slides/CD3_manuscript/CD3_slides/AAA620.CD3.4/AAA620.CD3.4.run1	255	0.7	0.0674870765555	0.7	0.0674870765555	-9.33591484859	-12.6607695984	2.64117245107	0.395781628906
168551.0	3908201.0	57736.0	11247.0	3908201.0	4000000.0	1105.0	1.0	1.34	3.38	1.87	0.0700000000002	10.61	0.61	1.28	0.0900000000001	16.12	0.63	3.5	2.44	0.68	AAA620.CD3.4.X5.Y5.tile.tissue.png	79	1	2000	79	c48b1d09e5a3625efbfbcc9dbd8eb279	0	0	0	0	0	0	0	0	0	0	0	0	0	/home/dhl_ec/bnelissen/Slides/CD3_manuscript/CD3_slides/AAA620.CD3.4/AAA620.CD3.4.run1	255	0.7	0.06	0.7	0.06	-8.91437665246	-12.9026885307	1.95400792652	0.353311007813
160353.0	3977372.0	53004.0	8912.0	3977372.0	4000000.0	1026.0	1.0	1.39	1.79	1.88	0.0700000000002	10.56	0.6	1.27	0.0800000000004	15.92	0.64	3.47	2.44	0.67	AAA620.CD3.4.X5.Y6.tile.tissue.png	80	1	2000	80	4e444ab2aa4e9ee5cf231c2321d5c9a9	0	0	0	0	0	0	0	0	0	0	0	0	0	/home/dhl_ec/bnelissen/Slides/CD3_manuscript/CD3_slides/AAA620.CD3.4/AAA620.CD3.4.run1	255	0.7	0.0658586866952	0.7	0.0658586866952	-8.86940249979	-12.8554956961	0.855998336876	0.301544932983
13946.0	3904075.0	3974.0	10459.0	3904075.0	4000000.0	84.0	2.0	1.92	3.05	1.87	0.0699999999997	9.8	0.44	0.89	0.1	10.73	0.47	2.7	2.55	0.66	AAA620.CD3.4.X5.Y7.tile.tissue.png	81	1	2000	81	631f12d0d838866b5fd50a3dd8334e55	0	0	0	0	0	0	0	0	0	0	0	0	0	/home/dhl_ec/bnelissen/Slides/CD3_manuscript/CD3_slides/AAA620.CD3.4/AAA620.CD3.4.run1	255	0.7	0.06	0.7	0.06	-8.99044614691	-12.2071852777	1.24282300863	0.199567830078
945.0	757424.0	389.0	15634.0	757424.0	4000000.0	7.0	6.0	1.76	1.88	1.86	0.0799999999999	10.06	0.61	1.27	0.28	10.4	0.38	3.48	2.44	0.63	AAA620.CD3.4.X5.Y8.tile.tissue.png	82	1	2000	82	5863aa461c54dd64ae8c4e05ae95c9df	0	0	0	0	0	0	0	0	0	0	0	0	0	/home/dhl_ec/bnelissen/Slides/CD3_manuscript/CD3_slides/AAA620.CD3.4/AAA620.CD3.4.run1	255	0.7	0.06	0.7	0.06	-8.40463164509	-11.4660097966	2.30421525472	0.566644988281
0.0	11162.0	0.0	817.0	11162.0	4000000.0	0.0	2.0	1.69	1.44	1.86	0.0900000000001	9.83	0.6	1.39	0.33	8.99	0.23	3.26	2.44	0.58	AAA620.CD3.4.X6.Y1.tile.tissue.png	83	1	2000	83	0f49128d63731a409382524437833522	0	0	0	0	0	0	0	0	0	0	0	0	0	/home/dhl_ec/bnelissen/Slides/CD3_manuscript/CD3_slides/AAA620.CD3.4/AAA620.CD3.4.run1	255	0.7	0.06	0.7	0.06	-8.64865564319	-12.454348878	2.99808981167	3.01805812988
22890.0	2117078.0	8356.0	13046.0	2117078.0	4000000.0	167.0	3.0	1.3	1.72	1.86	0.0700000000002	12.28	0.41	1.08	0.24	13.29	0.54	3.23	1.86	0.7	AAA620.CD3.4.X6.Y2.tile.tissue.png	84	1	2000	84	a51de502ba753e372aee3cc582ccc8b7	0	0	0	0	0	0	0	0	0	0	0	0	0	/home/dhl_ec/bnelissen/Slides/CD3_manuscript/CD3_slides/AAA620.CD3.4/AAA620.CD3.4.run1	255	0.7	0.06	0.7	0.06	-9.37053001572	-11.6549768297	2.20037591893	0.34408225
31761.0	3558849.0	12382.0	10496.0	3558849.0	4000000.0	261.0	1.0	1.25	1.5	1.36	0.0600000000004	8.2	0.42	0.87	0.0899999999997	11.32	0.38	2.99	2.5	0.69	AAA620.CD3.4.X6.Y3.tile.tissue.png	85	1	2000	85	6f3f166fe2772491307be677a07af9dc	0	0	0	0	0	0	0	0	0	0	0	0	0	/home/dhl_ec/bnelissen/Slides/CD3_manuscript/CD3_slides/AAA620.CD3.4/AAA620.CD3.4.run1	255	0.7	0.06	0.7	0.06	-9.04608506686	-12.2043525434	1.28873863891	0.207114175781
21208.0	3954073.0	8120.0	9235.0	3954073.0	4000000.0	171.0	1.0	1.39	1.93	1.88	0.0700000000002	9.76	0.6	1.27	0.0799999999999	14.38	0.59	3.47	2.45	0.68	AAA620.CD3.4.X6.Y4.tile.tissue.png	86	1	2000	86	88e54a69b73b392473cf3cede5cc240f	0	0	0	0	0	0	0	0	0	0	0	0	0	/home/dhl_ec/bnelissen/Slides/CD3_manuscript/CD3_slides/AAA620.CD3.4/AAA620.CD3.4.run1	255	0.7	0.06	0.7	0.06	-9.2583401915	-12.1048609044	1.47031368027	0.161553660156
29915.0	3742147.0	11233.0	9613.0	3742147.0	4000000.0	234.0	1.0	1.39	3.76	1.87	0.0699999999997	9.93	0.6	1.28	0.1	14.28	0.59	3.48	2.44	0.67	AAA620.CD3.4.X6.Y5.tile.tissue.png	87	1	2000	87	98a0c2ed6ded5dc3d8ef41e14b1bdddd	0	0	0	0	0	0	0	0	0	0	0	0	0	/home/dhl_ec/bnelissen/Slides/CD3_manuscript/CD3_slides/AAA620.CD3.4/AAA620.CD3.4.run1	255	0.7	0.06	0.7	0.06	-8.90473384869	-12.3520039348	1.16744855616	0.202090433594
6664.0	2489155.0	2799.0	7614.0	2489155.0	4000000.0	60.0	1.0	1.24	1.65	1.9	0.0699999999997	10.17	0.55	0.78	0.14	12.36	0.49	3.55	2.45	0.66	AAA620.CD3.4.X6.Y6.tile.tissue.png	88	1	2000	88	20260c307200a4788b32c3eea58e9041	0	0	0	0	0	0	0	0	0	0	0	0	0	/home/dhl_ec/bnelissen/Slides/CD3_manuscript/CD3_slides/AAA620.CD3.4/AAA620.CD3.4.run1	255	0.7	0.06	0.7	0.06	-8.39677928575	-11.9505851473	0.784802634324	0.178277765625
0.0	888615.0	0.0	7867.0	888615.0	4000000.0	0.0	1.0	1.25	2.1	1.93	0.0799999999999	9.43	0.54	1.28	0.34	8.05	0.18	2.76	1.65	0.59	AAA620.CD3.4.X6.Y7.tile.tissue.png	89	1	2000	89	38e142080180efc6ecf4b058c4ae32b3	0	0	0	0	0	0	0	0	0	0	0	0	0	/home/dhl_ec/bnelissen/Slides/CD3_manuscript/CD3_slides/AAA620.CD3.4/AAA620.CD3.4.run1	255	0.7	0.06	0.7	0.06	-7.95473465825	-11.0116488074	1.56632836564	0.276362675781
0.0	1298.0	0.0	162.0	1298.0	4000000.0	0.0	1.0	1.27	1.45	1.32	0.0900000000001	7.76	0.65	1.04	0.24	7.16	0.25	2.26	1.75	0.56	AAA620.CD3.4.X6.Y8.tile.tissue.png	90	1	2000	90	8196031895b118ca8d47d936e6137c1d	0	0	0	0	0	0	0	0	0	0	0	0	0	/home/dhl_ec/bnelissen/Slides/CD3_manuscript/CD3_slides/AAA620.CD3.4/AAA620.CD3.4.run1	255	0.7	0.06	0.7	0.06	0.0	-12.1355165751	4.57330425715	5.35688397847
0.0	0.0	0.0	0.0	0.0	4000000.0	0.0	0.0	1.14	1.78	1.87	0.0900000000001	9.35	0.5	1.41	0.34	6.79	0.14	2.37	2.18	0.58	AAA620.CD3.4.X7.Y2.tile.tissue.png	91	1	2000	91	360e84b7d3076d9b59044b2c6b670077	0	0	0	0	0	0	0	0	0	0	0	0	0	/home/dhl_ec/bnelissen/Slides/CD3_manuscript/CD3_slides/AAA620.CD3.4/AAA620.CD3.4.run1	255	1.0	0.06	1.0	0.06	0.0	-11.804085363	0.0	5.95748712131
37153.0	1092846.0	12182.0	19079.0	1092846.0	4000000.0	239.0	6.0	1.51	1.62	1.85	0.0699999999997	10.18	0.6	1.27	0.26	11.5	0.41	3.48	2.46	0.64	AAA620.CD3.4.X7.Y3.tile.tissue.png	92	1	2000	92	65e5d931cfce3cab0dea0675629cf4e7	0	0	0	0	0	0	0	0	0	0	0	0	0	/home/dhl_ec/bnelissen/Slides/CD3_manuscript/CD3_slides/AAA620.CD3.4/AAA620.CD3.4.run1	255	0.7	0.06	0.7	0.06	-9.74765898608	-12.70335352	3.35962439603	0.412210609375
7517.0	424924.0	2483.0	14162.0	424924.0	4000000.0	51.0	13.0	1.21	1.72	1.86	0.0800000000004	10.51	0.6	1.26	0.3	10.11	0.36	3.49	2.45	0.63	AAA620.CD3.4.X7.Y4.tile.tissue.png	93	1	2000	93	951b2dcb71400b4cae2a38cbe3f4b777	0	0	0	0	0	0	0	0	0	0	0	0	0	/home/dhl_ec/bnelissen/Slides/CD3_manuscript/CD3_slides/AAA620.CD3.4/AAA620.CD3.4.run1	255	0.7	0.06	0.7	0.06	-9.62042216528	-12.4409331418	2.19736797759	0.199596265625
11309.0	141762.0	3160.0	5149.0	141762.0	4000000.0	54.0	8.0	1.24	2.11	1.86	0.0799999999999	10.26	0.59	1.26	0.32	10.0	0.34	3.44	2.43	0.68	AAA620.CD3.4.X7.Y5.tile.tissue.png	94	1	2000	94	1cb754bdf4ac8c3ae1923823874cf6b3	0	0	0	0	0	0	0	0	0	0	0	0	0	/home/dhl_ec/bnelissen/Slides/CD3_manuscript/CD3_slides/AAA620.CD3.4/AAA620.CD3.4.run1	255	0.7	0.06	0.7	0.06	-9.15708363245	-12.7637576523	2.4989023793	0.187245410156
1686.0	19551.0	471.0	1686.0	19551.0	4000000.0	10.0	5.0	1.49	3.46	1.87	0.0700000000002	8.42	0.41	1.01	0.23	9.58	0.33	3.35	2.43	0.74	AAA620.CD3.4.X7.Y6.tile.tissue.png	95	1	2000	95	620d69a5b02a0eeba2993d75f12533f4	0	0	0	0	0	0	0	0	0	0	0	0	0	/home/dhl_ec/bnelissen/Slides/CD3_manuscript/CD3_slides/AAA620.CD3.4/AAA620.CD3.4.run1	255	0.7	0.06	0.7	0.06	-9.80928561599	-12.797679823	4.28177006674	0.152547807617
0.0	0.0	0.0	0.0	0.0	4000000.0	0.0	0.0	1.48	2.49	1.87	0.0800000000004	9.36	0.49	1.4	0.33	6.86	0.22	3.17	2.45	0.68	AAA620.CD3.4.X7.Y7.tile.tissue.png	96	1	2000	96	0b9fc69d4636e3c26b28ab64419e9be5	0	0	0	0	0	0	0	0	0	0	0	0	0	/home/dhl_ec/bnelissen/Slides/CD3_manuscript/CD3_slides/AAA620.CD3.4/AAA620.CD3.4.run1	255	1.0	0.06	1.0	0.06	0.0	-11.6905718894	0.0	6.55846249753
0.0	0.0	0.0	0.0	0.0	4000000.0	0.0	0.0	1.16	1.46	1.86	0.0799999999999	8.35	0.5	1.43	0.34	6.89	0.21	3.19	2.45	0.72	AAA620.CD3.4.X7.Y8.tile.tissue.png	97	1	2000	97	ed0b58b07306e889b4e8082dcc2efc1c	0	0	0	0	0	0	0	0	0	0	0	0	0	/home/dhl_ec/bnelissen/Slides/CD3_manuscript/CD3_slides/AAA620.CD3.4/AAA620.CD3.4.run1	255	1.0	0.06	1.0	0.06	0.0	0.0	0.0	8.064618
3213.0	45279.0	1009.0	2001.0	45279.0	4000000.0	20.0	2.0	1.24	1.86	1.87	0.0799999999999	9.87	0.6	1.5	0.33	9.71	0.33	3.35	2.44	0.71	AAA620.CD3.4.X8.Y2.tile.tissue.png	98	1	2000	98	90b452952f036706b25bff66e5d8b357	0	0	0	0	0	0	0	0	0	0	0	0	0	/home/dhl_ec/bnelissen/Slides/CD3_manuscript/CD3_slides/AAA620.CD3.4/AAA620.CD3.4.run1	255	0.7	0.06	0.7	0.06	-9.43338581528	-12.775942431	3.71771805265	1.00062730469
5160.0	141158.0	1968.0	5788.0	141158.0	4000000.0	38.0	7.0	1.69	2.88	1.86	0.0799999999999	10.27	0.6	1.32	0.32	9.96	0.34	3.44	2.43	0.72	AAA620.CD3.4.X8.Y3.tile.tissue.png	99	1	2000	99	39fc2e827797616341fd2a5a3d43168b	0	0	0	0	0	0	0	0	0	0	0	0	0	/home/dhl_ec/bnelissen/Slides/CD3_manuscript/CD3_slides/AAA620.CD3.4/AAA620.CD3.4.run1	255	0.7	0.06	0.7	0.06	-9.62170617471	-12.5012116171	2.92604051581	1.17028965625
77893.0	1419659.0	23478.0	13927.0	1419659.0	4000000.0	406.0	5.0	1.35	1.85	1.87	0.0700000000002	10.21	0.6	1.28	0.25	13.21	0.41	2.41	1.71	0.71	AAA620.CD3.4.X8.Y4.tile.tissue.png	100	1	2000	100	15c03c548e60efbd82228917e251191d	0	0	0	0	0	0	0	0	0	0	0	0	0	/home/dhl_ec/bnelissen/Slides/CD3_manuscript/CD3_slides/AAA620.CD3.4/AAA620.CD3.4.run1	255	0.7	0.06	0.7	0.06	-8.930059976	-12.4514859122	1.93855294064	0.351188929687
55093.0	2965235.0	16295.0	14520.0	2965235.0	4000000.0	307.0	7.0	2.28	1.82	1.9	0.0799999999999	10.0	0.4	0.81	0.0999999999999	13.44	0.61	2.43	1.88	0.73	AAA620.CD3.4.X8.Y5.tile.tissue.png	101	1	2000	101	c5b7852a1c53298966ff2a9fd56a5585	0	0	0	0	0	0	0	0	0	0	0	0	0	/home/dhl_ec/bnelissen/Slides/CD3_manuscript/CD3_slides/AAA620.CD3.4/AAA620.CD3.4.run1	255	0.7	0.06	0.7	0.06	-9.26487818084	-12.4557289312	1.15801060363	0.575693484375
59195.0	2336950.0	23097.0	7821.0	2336950.0	4000000.0	497.0	1.0	2.06	3.59	1.84	0.0699999999997	10.14	0.59	1.29	0.19	13.07	0.5	3.55	2.45	0.74	AAA620.CD3.4.X8.Y6.tile.tissue.png	102	1	2000	102	d1e4928dffd999a8952e236211b03fc7	0	0	0	0	0	0	0	0	0	0	0	0	0	/home/dhl_ec/bnelissen/Slides/CD3_manuscript/CD3_slides/AAA620.CD3.4/AAA620.CD3.4.run1	255	0.7	0.06	0.7	0.06	-9.1567588461	-12.2463968657	1.95481456517	0.2829915625
80440.0	1985777.0	29290.0	11972.0	1985777.0	4000000.0	573.0	2.0	1.2	1.88	1.86	0.0699999999997	11.53	0.59	1.28	0.22	13.79	0.51	3.32	2.3	0.9	AAA620.CD3.4.X8.Y7.tile.tissue.png	103	1	2000	103	d8638e06faff8d426139cae135f43537	0	0	0	0	0	0	0	0	0	0	0	0	0	/home/dhl_ec/bnelissen/Slides/CD3_manuscript/CD3_slides/AAA620.CD3.4/AAA620.CD3.4.run1	255	0.7	0.06	0.7	0.06	-9.45736938087	-12.4922070916	3.26872911818	0.38631146875
10400.0	1646350.0	4439.0	24557.0	1646350.0	4000000.0	100.0	10.0	1.94	2.92	1.92	0.0799999999999	11.47	0.6	1.25	0.24	11.95	0.44	3.41	2.05	0.51	AAA620.CD3.4.X8.Y8.tile.tissue.png	104	1	2000	104	482494a8a460cd24a44b3fdf3ef4b68a	0	0	0	0	0	0	0	0	0	0	0	0	0	/home/dhl_ec/bnelissen/Slides/CD3_manuscript/CD3_slides/AAA620.CD3.4/AAA620.CD3.4.run1	255	0.7	0.06	0.7	0.06	-9.42651360119	-12.1534852109	2.95505117153	0.410475953125
215.0	107694.0	110.0	4309.0	107694.0	2920000.0	3.0	5.0	0.77	1.74	0.9	0.0500000000002	6.18	0.41	0.64	0.17	7.08	0.24	2.25	1.41	0.42	AAA620.CD3.4.X8.Y9.tile.tissue.png	105	1	2000	105	4f9a671fd5525a740f0c3207e190f723	0	0	0	0	0	0	0	0	0	0	0	0	0	/home/dhl_ec/bnelissen/Slides/CD3_manuscript/CD3_slides/AAA620.CD3.4/AAA620.CD3.4.run1	255	0.7	0.06	0.7	0.06	-8.91864432634	-12.3985418372	3.99773773926	2.38488868927
0.0	0.0	0.0	0.0	0.0	4000000.0	0.0	0.0	0.77	1.53	1.55	0.0999999999999	7.68	0.47	1.49	0.31	7.19	0.2	3.49	2.64	0.9	AAA620.CD3.4.X9.Y1.tile.tissue.png	106	1	2000	106	b3c86e614531cb5159bd3518fe27a2c0	0	0	0	0	0	0	0	0	0	0	0	0	0	/home/dhl_ec/bnelissen/Slides/CD3_manuscript/CD3_slides/AAA620.CD3.4/AAA620.CD3.4.run1	255	1.0	0.06	1.0	0.06	0.0	0.0	0.0	3.34337425
0.0	0.0	0.0	0.0	0.0	4000000.0	0.0	0.0	1.07	1.87	1.89	0.0899999999997	7.41	0.31	0.9	0.23	4.79	0.13	2.12	1.58	0.650000000001	AAA620.CD3.4.X9.Y2.tile.tissue.png	107	1	2000	107	d5322fd2db0fa18b3c2a9de752145e69	0	0	0	0	0	0	0	0	0	0	0	0	0	/home/dhl_ec/bnelissen/Slides/CD3_manuscript/CD3_slides/AAA620.CD3.4/AAA620.CD3.4.run1	255	1.0	0.06	1.0	0.06	0.0	-11.3971508045	0.0	6.31325270781
0.0	0.0	0.0	0.0	0.0	4000000.0	0.0	0.0	0.9	2.28	1.15	0.0599999999999	6.25	0.31	0.900000000001	0.22	4.67	0.13	2.15	1.63	0.73	AAA620.CD3.4.X9.Y3.tile.tissue.png	108	1	2000	108	9a8aeeb5891b3dcb760c3647cfbfbdb8	0	0	0	0	0	0	0	0	0	0	0	0	0	/home/dhl_ec/bnelissen/Slides/CD3_manuscript/CD3_slides/AAA620.CD3.4/AAA620.CD3.4.run1	255	1.0	0.06	1.0	0.06	0.0	-11.3467379484	0.0	5.21079146772
1894.0	54156.0	790.0	3698.0	54156.0	4000000.0	16.0	9.0	1.29	2.35	1.2	0.0499999999997	6.94	0.39	0.9	0.22	9.09	0.35	3.46	2.3	0.59	AAA620.CD3.4.X9.Y4.tile.tissue.png	109	1	2000	109	42b0dde32c067520713bb11eaa2466b8	0	0	0	0	0	0	0	0	0	0	0	0	0	/home/dhl_ec/bnelissen/Slides/CD3_manuscript/CD3_slides/AAA620.CD3.4/AAA620.CD3.4.run1	255	0.7	0.06	0.7	0.06	-9.60105938873	-12.2795603478	4.57097729251	1.57707696191
17693.0	1250071.0	6169.0	8970.0	1250071.0	4000000.0	113.0	2.0	1.71	2.05	1.92	0.0799999999999	8.25	0.55	0.79	0.17	8.38	0.44	3.72	1.63	0.78	AAA620.CD3.4.X9.Y5.tile.tissue.png	110	1	2000	110	2a8a5737cec4338e09dbf35f81f822a4	0	0	0	0	0	0	0	0	0	0	0	0	0	/home/dhl_ec/bnelissen/Slides/CD3_manuscript/CD3_slides/AAA620.CD3.4/AAA620.CD3.4.run1	255	0.7	0.06	0.7	0.06	-8.77413551155	-11.5460695319	1.43272330022	0.27154353125
8360.0	1479224.0	3391.0	9751.0	1479224.0	4000000.0	79.0	4.0	3.5	2.27	1.24	0.0499999999997	8.84	0.6	1.33	0.19	8.45	0.44	3.86	2.64	1.07	AAA620.CD3.4.X9.Y6.tile.tissue.png	111	1	2000	111	9b78493f69a13a303928114eb0445ad1	0	0	0	0	0	0	0	0	0	0	0	0	0	/home/dhl_ec/bnelissen/Slides/CD3_manuscript/CD3_slides/AAA620.CD3.4/AAA620.CD3.4.run1	255	0.7	0.06	0.7	0.06	-8.61184036596	-12.0765287314	1.53189205996	0.189135632813
14211.0	1159513.0	5973.0	8224.0	1159513.0	4000000.0	131.0	3.0	2.43	3.42	2.03	0.0799999999999	10.07	0.66	1.34	0.2	8.91	0.44	3.26	2.73	1.19	AAA620.CD3.4.X9.Y7.tile.tissue.png	112	1	2000	112	bca7ed799eba760dd53a376aaab4c412	0	0	0	0	0	0	0	0	0	0	0	0	0	/home/dhl_ec/bnelissen/Slides/CD3_manuscript/CD3_slides/AAA620.CD3.4/AAA620.CD3.4.run1	255	0.7	0.06	0.7	0.06	-8.71921558135	-12.0570379836	1.87520776195	0.171781007812
334.0	8452.0	139.0	626.0	8452.0	4000000.0	4.0	2.0	3.24	2.77	2.08	0.0900000000001	10.66	0.56	0.83	0.34	10.21	0.32	2.89	1.63	0.46	AAA620.CD3.4.X9.Y8.tile.tissue.png	113	1	2000	113	56104fb85839668e6791b435368d4d04	0	0	0	0	0	0	0	0	0	0	0	0	0	/home/dhl_ec/bnelissen/Slides/CD3_manuscript/CD3_slides/AAA620.CD3.4/AAA620.CD3.4.run1	255	0.7	0.06	0.7	0.06	-8.94475812041	-11.9185872159	3.61466385298	1.3628938999
[truncated: 2 more columns]
