# Supplementary material for: SlideToolkit: An Assistive Toolset for the Histological Quantification of Whole Slide Images
Source: PLoS One. 2014 Nov 5;9(11):e110289. doi: 10.1371/journal.pone.0110289 (PMC4220929; doi:10.1371/journal.pone.0110289)
Supplement: RawData S1 — ICC and BlandAltman plot - measurements and r-script.zip. Measurements of Run1 and Run2, including the code for the calculation of the intraclass correlation coefficient (ICC) and the code for the Bland and Altman plot. (ZIP) [file pone.0110289.s003.zip › cellprofiler.measurements/run1.8dbf0240570abe6d7d7b690c3a01153b.DefaultOUT_Image.csv]

AreaOccupied_AreaOccupied_DAB_Nuclei	AreaOccupied_AreaOccupied_Tissue	AreaOccupied_Perimeter_DAB_Nuclei	AreaOccupied_Perimeter_Tissue	AreaOccupied_TotalArea_DAB_Nuclei	AreaOccupied_TotalArea_Tissue	Count_DAB_Nuclei	Count_Tissue	ExecutionTime_01LoadImages	ExecutionTime_02ColorToGray	ExecutionTime_03Smooth	ExecutionTime_04ImageMath	ExecutionTime_05IdentifyPrimaryObjects	ExecutionTime_06MeasureImageAreaOccupied	ExecutionTime_07UnmixColors	ExecutionTime_08MaskImage	ExecutionTime_09IdentifyPrimaryObjects	ExecutionTime_10MeasureImageAreaOccupied	ExecutionTime_11OverlayOutlines	ExecutionTime_12OverlayOutlines	ExecutionTime_13SaveImages	FileName_Original	Group_Index	Group_Number	Height_Original	ImageNumber	MD5Digest_Original	ModuleError_01LoadImages	ModuleError_02ColorToGray	ModuleError_03Smooth	ModuleError_04ImageMath	ModuleError_05IdentifyPrimaryObjects	ModuleError_06MeasureImageAreaOccupied	ModuleError_07UnmixColors	ModuleError_08MaskImage	ModuleError_09IdentifyPrimaryObjects	ModuleError_10MeasureImageAreaOccupied	ModuleError_11OverlayOutlines	ModuleError_12OverlayOutlines	ModuleError_13SaveImages	PathName_Original	Scaling_Original	Threshold_FinalThreshold_DAB_Nuclei	Threshold_FinalThreshold_Tissue	Threshold_OrigThreshold_DAB_Nuclei	Threshold_OrigThreshold_Tissue	Threshold_SumOfEntropies_DAB_Nuclei	Threshold_SumOfEntropies_Tissue	Threshold_WeightedVariance_DAB_Nuclei	Threshold_WeightedVariance_Tissue
0.0	621240.0	0.0	8314.0	621240.0	4000000.0	0.0	4.0	3.9	3.13	1.76	0.07	9.29	0.56	1.11	0.24	8.6	0.24	3.07	2.18	1.54	AAA461.cd3.X0.Y10.tile.tissue.png	1	1	2000	1	54bdce4fd948909f291dd75613cd4637	0	0	0	0	0	0	0	0	0	0	0	0	0	/home/dhl_ec/bnelissen/Slides/CD3_manuscript/CD3_slides/AAA461.cd3/AAA461.cd3.run1	255	0.7	0.06	0.7	0.06	-7.85830231481	-9.66626544936	0.884372655387	0.277589425781
60.0	18796.0	31.0	1177.0	18796.0	4000000.0	1.0	4.0	1.21	1.47	1.72	0.06	8.8	0.57	1.05	0.19	9.03	0.22	3.2	2.51	0.95	AAA461.cd3.X0.Y11.tile.tissue.png	2	1	2000	2	0278043d140cb7c016ab489bcb9fca81	0	0	0	0	0	0	0	0	0	0	0	0	0	/home/dhl_ec/bnelissen/Slides/CD3_manuscript/CD3_slides/AAA461.cd3/AAA461.cd3.run1	255	0.7	0.06	0.7	0.06	-8.17031086563	-9.60226790999	0.944209827194	0.259574206299
80.0	30766.0	38.0	2038.0	30766.0	4000000.0	1.0	6.0	2.3	1.58	1.7	0.05	9.44	0.57	1.14	0.36	8.77	0.31	3.15	2.36	0.67	AAA461.cd3.X0.Y12.tile.tissue.png	3	1	2000	3	be4d2f9a22071f1a95905024283d5fcd	0	0	0	0	0	0	0	0	0	0	0	0	0	/home/dhl_ec/bnelissen/Slides/CD3_manuscript/CD3_slides/AAA461.cd3/AAA461.cd3.run1	255	0.7	0.06	0.7	0.06	-7.67197577136	-9.29277903289	0.576594264836	0.279179610596
712.0	3667.0	157.0	272.0	3667.0	4000000.0	2.0	1.0	2.73	2.14	1.74	0.07	8.85	0.53	1.16	0.31	8.79	0.29	3.12	2.36	0.61	AAA461.cd3.X0.Y13.tile.tissue.png	4	1	2000	4	0018eeaa05b76c9b2aa92fac444f45ee	0	0	0	0	0	0	0	0	0	0	0	0	0	/home/dhl_ec/bnelissen/Slides/CD3_manuscript/CD3_slides/AAA461.cd3/AAA461.cd3.run1	255	0.7	0.06	0.7	0.06	-8.94463275248	-10.2909112261	1.78495584771	1.26057592859
0.0	0.0	0.0	0.0	0.0	4000000.0	0.0	0.0	3.41	1.4	1.75	0.07	8.45	0.46	1.35	0.31	6.4	0.19	3.02	2.36	0.6	AAA461.cd3.X0.Y7.tile.tissue.png	5	1	2000	5	06d0dba0f6974134ec35cb206e519859	0	0	0	0	0	0	0	0	0	0	0	0	0	/home/dhl_ec/bnelissen/Slides/CD3_manuscript/CD3_slides/AAA461.cd3/AAA461.cd3.run1	255	1.0	0.06	1.0	0.06	0.0	-10.2431975876	0.0	9.00326700212
0.0	300268.0	0.0	4222.0	300268.0	4000000.0	0.0	5.0	2.53	2.07	1.75	0.06	8.83	0.54	1.15	0.29	8.59	0.23	3.17	2.38	0.59	AAA461.cd3.X0.Y8.tile.tissue.png	6	1	2000	6	922fad718726d7d3d82db388d40fe7ab	0	0	0	0	0	0	0	0	0	0	0	0	0	/home/dhl_ec/bnelissen/Slides/CD3_manuscript/CD3_slides/AAA461.cd3/AAA461.cd3.run1	255	0.7	0.06	0.7	0.06	-4.91301457103	-8.0749272067	0.0856267631296	0.251289862305
222.0	1349052.0	83.0	19291.0	1349052.0	4000000.0	1.0	11.0	1.17	1.49	1.74	0.06	9.14	0.55	1.15	0.23	10.01	0.37	3.38	2.36	0.67	AAA461.cd3.X0.Y9.tile.tissue.png	7	1	2000	7	e98ec0401bb382e117381c3d6f9020a8	0	0	0	0	0	0	0	0	0	0	0	0	0	/home/dhl_ec/bnelissen/Slides/CD3_manuscript/CD3_slides/AAA461.cd3/AAA461.cd3.run1	255	0.7	0.06	0.7	0.06	-8.77299580687	-9.82957726619	0.862736798478	0.331917585937
59.0	847874.0	38.0	14043.0	847874.0	4000000.0	1.0	10.0	1.9	2.05	1.71	0.06	9.32	0.55	1.15	0.26	9.54	0.34	3.33	2.34	0.66	AAA461.cd3.X1.Y10.tile.tissue.png	8	1	2000	8	bb61385041506e29b640865e942c1f92	0	0	0	0	0	0	0	0	0	0	0	0	0	/home/dhl_ec/bnelissen/Slides/CD3_manuscript/CD3_slides/AAA461.cd3/AAA461.cd3.run1	255	0.7	0.06	0.7	0.06	-9.00334712327	-12.5651681847	0.844595659285	0.0996478417969
145.0	2621.0	60.0	228.0	2621.0	4000000.0	1.0	1.0	2.42	2.35	1.73	0.06	8.84	0.54	1.13	0.31	8.75	0.29	3.07	2.32	0.58	AAA461.cd3.X1.Y11.tile.tissue.png	9	1	2000	9	483a898a67cd20c347c1ecf2d5fccffc	0	0	0	0	0	0	0	0	0	0	0	0	0	/home/dhl_ec/bnelissen/Slides/CD3_manuscript/CD3_slides/AAA461.cd3/AAA461.cd3.run1	255	0.7	0.06	0.7	0.06	-7.82706237403	-12.1995274879	1.6384572704	0.0291361359863
239.0	30186.0	111.0	1006.0	30186.0	4000000.0	2.0	2.0	2.41	1.38	1.74	0.06	8.78	0.54	1.13	0.3	8.78	0.29	3.12	2.32	0.6	AAA461.cd3.X1.Y12.tile.tissue.png	10	1	2000	10	71903a78c9ddea936fa744836ed1686f	0	0	0	0	0	0	0	0	0	0	0	0	0	/home/dhl_ec/bnelissen/Slides/CD3_manuscript/CD3_slides/AAA461.cd3/AAA461.cd3.run1	255	0.7	0.06	0.7	0.06	-7.55149366161	-11.5895627527	0.272490607905	0.0288293613281
0.0	13954.0	0.0	1032.0	13954.0	4000000.0	0.0	3.0	1.1	2.83	1.74	0.06	8.8	0.54	1.14	0.31	8.32	0.2	3.02	2.29	0.57	AAA461.cd3.X1.Y13.tile.tissue.png	11	1	2000	11	ff4dbc2b391ea9fd45ba2f6448c4764b	0	0	0	0	0	0	0	0	0	0	0	0	0	/home/dhl_ec/bnelissen/Slides/CD3_manuscript/CD3_slides/AAA461.cd3/AAA461.cd3.run1	255	0.7	0.06	0.7	0.06	-6.93749214505	-12.140865485	0.256011005231	0.0283295987244
0.0	0.0	0.0	0.0	0.0	264000.0	0.0	0.0	1.27	0.57	0.12	0.0	0.78	0.03	0.08	0.02	0.39	0.02	0.18	0.14	0.06	AAA461.cd3.X1.Y14.tile.tissue.png	12	1	2000	12	8232f1f03c5e525265dfa34a8ef6402a	0	0	0	0	0	0	0	0	0	0	0	0	0	/home/dhl_ec/bnelissen/Slides/CD3_manuscript/CD3_slides/AAA461.cd3/AAA461.cd3.run1	255	1.0	0.06	1.0	0.06	0.0	0.0	0.0	4.80280066288
301.0	7515.0	112.0	550.0	7515.0	4000000.0	2.0	2.0	1.29	1.81	1.73	0.07	8.87	0.53	1.32	0.31	8.77	0.29	3.08	2.28	0.54	AAA461.cd3.X1.Y7.tile.tissue.png	13	1	2000	13	3ce8e19da6bc0b959647be183216afdf	0	0	0	0	0	0	0	0	0	0	0	0	0	/home/dhl_ec/bnelissen/Slides/CD3_manuscript/CD3_slides/AAA461.cd3/AAA461.cd3.run1	255	0.7	0.06	0.7	0.06	-8.48276674335	-12.4493871911	1.54858951202	4.76311020422
4842.0	1975091.0	2418.0	9645.0	1975091.0	4000000.0	65.0	4.0	2.69	2.67	1.44	0.04	9.55	0.54	1.14	0.19	10.67	0.41	3.23	2.33	0.59	AAA461.cd3.X1.Y8.tile.tissue.png	14	1	2000	14	427185fd53bd4e609999873c2edf55e0	0	0	0	0	0	0	0	0	0	0	0	0	0	/home/dhl_ec/bnelissen/Slides/CD3_manuscript/CD3_slides/AAA461.cd3/AAA461.cd3.run1	255	0.7	0.06	0.7	0.06	-8.4574662278	-12.5385319623	0.6746909618	0.260335248047
1251.0	3048832.0	577.0	15661.0	3048832.0	4000000.0	15.0	6.0	2.14	3.38	1.75	0.06	13.48	0.54	1.13	0.13	11.77	0.48	3.33	2.36	0.63	AAA461.cd3.X1.Y9.tile.tissue.png	15	1	2000	15	fa754538107386337c3174abdfdd9d3e	0	0	0	0	0	0	0	0	0	0	0	0	0	/home/dhl_ec/bnelissen/Slides/CD3_manuscript/CD3_slides/AAA461.cd3/AAA461.cd3.run1	255	0.7	0.06	0.7	0.06	-8.53065249523	-11.9575938804	0.812064083254	0.159395183105
2600.0	1026429.0	1222.0	11604.0	1026429.0	4000000.0	26.0	14.0	2.61	1.77	1.75	0.06	8.93	0.54	1.14	0.25	9.74	0.36	3.14	2.31	0.6	AAA461.cd3.X10.Y10.tile.tissue.png	16	1	2000	16	87aa4e708c9c9d0da26fcdc38343fefd	0	0	0	0	0	0	0	0	0	0	0	0	0	/home/dhl_ec/bnelissen/Slides/CD3_manuscript/CD3_slides/AAA461.cd3/AAA461.cd3.run1	255	0.7	0.06	0.7	0.06	-8.52733113602	-12.535835495	1.2212682216	0.170741949219
4759.0	581758.0	1502.0	11889.0	581758.0	4000000.0	25.0	16.0	1.62	1.38	1.73	0.0599999999999	9.1	0.54	1.11	0.27	9.47	0.33	3.24	2.33	0.59	AAA461.cd3.X10.Y11.tile.tissue.png	17	1	2000	17	df503806c00ede880185189d1eed7531	0	0	0	0	0	0	0	0	0	0	0	0	0	/home/dhl_ec/bnelissen/Slides/CD3_manuscript/CD3_slides/AAA461.cd3/AAA461.cd3.run1	255	0.7	0.06	0.7	0.06	-8.87185640584	-11.9657360079	1.26727509846	0.150383693359
0.0	423123.0	0.0	20862.0	423123.0	4000000.0	0.0	29.0	2.06	2.18	1.72	0.05	8.95	0.55	1.14	0.28	8.68	0.24	3.05	2.34	0.61	AAA461.cd3.X10.Y12.tile.tissue.png	18	1	2000	18	07ce8e1c166b4e6ab65cfa04d3956db9	0	0	0	0	0	0	0	0	0	0	0	0	0	/home/dhl_ec/bnelissen/Slides/CD3_manuscript/CD3_slides/AAA461.cd3/AAA461.cd3.run1	255	0.7	0.06	0.7	0.06	-6.27367278525	-10.9521153226	0.0862952030176	0.0232764431152
0.0	40680.0	0.0	3629.0	40680.0	4000000.0	0.0	10.0	2.15	2.21	1.73	0.0700000000001	8.9	0.53	1.29	0.31	8.35	0.2	3.1	2.33	0.53	AAA461.cd3.X10.Y13.tile.tissue.png	19	1	2000	19	637e1f44853abc600329e62e4034fbb7	0	0	0	0	0	0	0	0	0	0	0	0	0	/home/dhl_ec/bnelissen/Slides/CD3_manuscript/CD3_slides/AAA461.cd3/AAA461.cd3.run1	255	0.7	0.06	0.7	0.06	-7.33621834382	-10.401095683	0.257814922492	4.25242856836
0.0	54091.0	0.0	3001.0	54091.0	4000000.0	0.0	5.0	2.86	2.54	1.73	0.05	8.79	0.54	1.22	0.3	7.71	0.2	3.11	2.34	0.67	AAA461.cd3.X10.Y2.tile.tissue.png	20	1	2000	20	6e75046ec5d3ae501f3ff384eeb320df	0	0	0	0	0	0	0	0	0	0	0	0	0	/home/dhl_ec/bnelissen/Slides/CD3_manuscript/CD3_slides/AAA461.cd3/AAA461.cd3.run1	255	0.7	0.06	0.7	0.06	0.0	-9.56657624698	0.0241849992771	7.85012734729
66.0	110758.0	34.0	5747.0	110758.0	4000000.0	1.0	9.0	1.87	2.2	1.73	0.0600000000001	8.92	0.54	1.13	0.31	8.84	0.3	3.21	2.37	0.71	AAA461.cd3.X10.Y3.tile.tissue.png	21	1	2000	21	7ec3a5ab2d1faa9c3d01af02e4692c0b	0	0	0	0	0	0	0	0	0	0	0	0	0	/home/dhl_ec/bnelissen/Slides/CD3_manuscript/CD3_slides/AAA461.cd3/AAA461.cd3.run1	255	0.7	0.06	0.7	0.06	-6.35134710981	-10.8786807023	0.0607362995712	0.0275610335693
3488.0	2193470.0	1524.0	11267.0	2193470.0	4000000.0	29.0	6.0	2.83	2.31	1.74	0.0599999999999	9.0	0.54	1.12	0.17	10.89	0.43	3.27	2.34	0.73	AAA461.cd3.X10.Y4.tile.tissue.png	22	1	2000	22	c2973d6bc3d1d69add406cc787545862	0	0	0	0	0	0	0	0	0	0	0	0	0	/home/dhl_ec/bnelissen/Slides/CD3_manuscript/CD3_slides/AAA461.cd3/AAA461.cd3.run1	255	0.7	0.06	0.7	0.06	-8.00329247844	-11.5041701076	0.552346034081	0.116695894531
2091.0	1250271.0	895.0	16601.0	1250271.0	4000000.0	18.0	21.0	2.28	2.49	1.72	0.0599999999999	9.2	0.54	1.16	0.23	9.97	0.36	3.31	2.33	1.79	AAA461.cd3.X10.Y5.tile.tissue.png	23	1	2000	23	b55a6ad3f3fd2f9b538a139e906b65c7	0	0	0	0	0	0	0	0	0	0	0	0	0	/home/dhl_ec/bnelissen/Slides/CD3_manuscript/CD3_slides/AAA461.cd3/AAA461.cd3.run1	255	0.7	0.06	0.7	0.06	-8.48650213726	-12.0515850583	1.17745446915	0.235530943359
0.0	422622.0	0.0	19337.0	422622.0	4000000.0	0.0	24.0	2.17	2.8	1.73	0.0500000000001	8.92	0.55	1.11	0.28	8.0	0.23	3.31	2.37	0.7	AAA461.cd3.X10.Y6.tile.tissue.png	24	1	2000	24	eadf3a147f90c81932b5cc8b63039d79	0	0	0	0	0	0	0	0	0	0	0	0	0	/home/dhl_ec/bnelissen/Slides/CD3_manuscript/CD3_slides/AAA461.cd3/AAA461.cd3.run1	255	0.7	0.06	0.7	0.06	0.0	-11.4524283253	0.0440051694762	0.0243219217529
77.0	1274715.0	47.0	32785.0	1274715.0	4000000.0	1.0	11.0	2.02	2.92	1.74	0.0599999999999	8.94	0.57	1.14	0.24	9.92	0.37	3.37	2.32	2.68	AAA461.cd3.X10.Y7.tile.tissue.png	25	1	2000	25	d9b5558ee608b831511f100326269de1	0	0	0	0	0	0	0	0	0	0	0	0	0	/home/dhl_ec/bnelissen/Slides/CD3_manuscript/CD3_slides/AAA461.cd3/AAA461.cd3.run1	255	0.7	0.06	0.7	0.06	-6.71364385744	-10.3330148606	0.0387187762597	0.0158194492188
0.0	488812.0	0.0	22753.0	488812.0	4000000.0	0.0	33.0	1.43	2.31	1.72	0.0600000000001	8.92	0.55	1.14	0.27	8.05	0.23	3.27	2.31	1.2	AAA461.cd3.X10.Y8.tile.tissue.png	26	1	2000	26	0afa50e3d1dbcf7d4b0eff5737b4b716	0	0	0	0	0	0	0	0	0	0	0	0	0	/home/dhl_ec/bnelissen/Slides/CD3_manuscript/CD3_slides/AAA461.cd3/AAA461.cd3.run1	255	0.7	0.06	0.7	0.06	0.0	-10.7863006873	0.0393070861407	0.0200662409668
6515.0	1867160.0	2780.0	20148.0	1867160.0	4000000.0	54.0	5.0	3.25	2.62	1.74	0.0600000000001	9.01	0.55	1.12	0.19	10.59	0.41	3.31	2.35	0.59	AAA461.cd3.X10.Y9.tile.tissue.png	27	1	2000	27	839dd93a2696de76bb96e7199a934ad8	0	0	0	0	0	0	0	0	0	0	0	0	0	/home/dhl_ec/bnelissen/Slides/CD3_manuscript/CD3_slides/AAA461.cd3/AAA461.cd3.run1	255	0.7	0.06	0.7	0.06	-7.63742479699	-11.726131381	0.768187429509	0.284923971191
23692.0	2326916.0	8983.0	20709.0	2326916.0	4000000.0	171.0	8.0	3.16	2.07	1.73	0.0600000000001	9.16	0.55	1.12	0.18	11.28	0.44	3.35	2.36	0.6	AAA461.cd3.X11.Y10.tile.tissue.png	28	1	2000	28	9124803c52925aa6da69d290dd18c666	0	0	0	0	0	0	0	0	0	0	0	0	0	/home/dhl_ec/bnelissen/Slides/CD3_manuscript/CD3_slides/AAA461.cd3/AAA461.cd3.run1	255	0.7	0.06	0.7	0.06	-8.24432815886	-12.16580548	0.975151498519	0.444640898437
324.0	1047583.0	142.0	23252.0	1047583.0	4000000.0	3.0	18.0	2.45	2.72	1.73	0.0600000000001	8.89	0.55	1.13	0.24	9.74	0.35	2.94	1.51	0.35	AAA461.cd3.X11.Y11.tile.tissue.png	29	1	2000	29	f60b337a1f29db8b974e0b53991418b3	0	0	0	0	0	0	0	0	0	0	0	0	0	/home/dhl_ec/bnelissen/Slides/CD3_manuscript/CD3_slides/AAA461.cd3/AAA461.cd3.run1	255	0.7	0.06	0.7	0.06	-7.14599167491	-10.4150716153	0.112065280999	0.0362715703125
469.0	1344655.0	138.0	33171.0	1344655.0	4000000.0	2.0	25.0	1.74	1.16	1.06	0.04	5.97	0.36	0.66	0.14	6.95	0.25	2.11	1.44	0.36	AAA461.cd3.X11.Y12.tile.tissue.png	30	1	2000	30	6ff49b9b80d64639543135c888655ee4	0	0	0	0	0	0	0	0	0	0	0	0	0	/home/dhl_ec/bnelissen/Slides/CD3_manuscript/CD3_slides/AAA461.cd3/AAA461.cd3.run1	255	0.7	0.06	0.7	0.06	-7.00877602513	-10.3858597644	0.0535067266996	0.0181729584961
0.0	166754.0	0.0	8393.0	166754.0	4000000.0	0.0	13.0	2.57	0.91	1.05	0.0400000000001	6.1	0.37	0.78	0.18	6.1	0.13	1.97	1.43	0.33	AAA461.cd3.X11.Y13.tile.tissue.png	31	1	2000	31	acca21f200858109573efe378a850273	0	0	0	0	0	0	0	0	0	0	0	0	0	/home/dhl_ec/bnelissen/Slides/CD3_manuscript/CD3_slides/AAA461.cd3/AAA461.cd3.run1	255	0.7	0.06	0.7	0.06	-5.4369452302	-10.1854735208	0.0294252674416	9.14127460548
0.0	22537.0	0.0	1160.0	22537.0	4000000.0	0.0	1.0	2.12	1.97	1.26	0.0500000000001	6.06	0.34	0.73	0.19	5.59	0.13	1.94	1.44	0.43	AAA461.cd3.X11.Y2.tile.tissue.png	32	1	2000	32	3d6a883588c32225ffd1c803ec68fdaf	0	0	0	0	0	0	0	0	0	0	0	0	0	/home/dhl_ec/bnelissen/Slides/CD3_manuscript/CD3_slides/AAA461.cd3/AAA461.cd3.run1	255	0.7	0.06	0.7	0.06	0.0	-9.67983020903	0.025268056375	12.7611055361
0.0	256978.0	0.0	10918.0	256978.0	4000000.0	0.0	16.0	1.78	2.74	1.41	0.04	6.06	0.35	0.67	0.18	6.29	0.13	1.99	1.44	0.45	AAA461.cd3.X11.Y3.tile.tissue.png	33	1	2000	33	9050d221a77b73698fac73c634275bc7	0	0	0	0	0	0	0	0	0	0	0	0	0	/home/dhl_ec/bnelissen/Slides/CD3_manuscript/CD3_slides/AAA461.cd3/AAA461.cd3.run1	255	0.7	0.06	0.7	0.06	-5.56942251138	-11.1146845882	0.0605432249685	0.0372593382568
8185.0	398778.0	2658.0	11387.0	398778.0	4000000.0	49.0	13.0	1.17	1.59	1.08	0.04	6.3	0.35	0.68	0.18	6.83	0.21	2.03	1.42	0.42	AAA461.cd3.X11.Y4.tile.tissue.png	34	1	2000	34	758e4b92433a312146d4692c0abd0bae	0	0	0	0	0	0	0	0	0	0	0	0	0	/home/dhl_ec/bnelissen/Slides/CD3_manuscript/CD3_slides/AAA461.cd3/AAA461.cd3.run1	255	0.7	0.06	0.7	0.06	-8.51567172567	-11.8792149394	1.10896737474	0.125890597656
9123.0	2568767.0	4234.0	22129.0	2568767.0	4000000.0	90.0	6.0	1.2	1.04	1.05	0.04	6.31	0.35	0.67	0.11	8.13	0.29	2.12	1.44	0.39	AAA461.cd3.X11.Y5.tile.tissue.png	35	1	2000	35	fec5e879ae5ccada5a8841f9fbe7f3e5	0	0	0	0	0	0	0	0	0	0	0	0	0	/home/dhl_ec/bnelissen/Slides/CD3_manuscript/CD3_slides/AAA461.cd3/AAA461.cd3.run1	255	0.7	0.06	0.7	0.06	-8.6172774007	-12.3972609519	1.24954565773	0.515294050781
315.0	1138459.0	170.0	27254.0	1138459.0	4000000.0	3.0	17.0	0.92	0.98	1.06	0.05	6.1	0.35	0.67	0.15	7.09	0.24	2.41	1.81	0.37	AAA461.cd3.X11.Y6.tile.tissue.png	36	1	2000	36	f9be1cadab57e78c5af8529e06e37b66	0	0	0	0	0	0	0	0	0	0	0	0	0	/home/dhl_ec/bnelissen/Slides/CD3_manuscript/CD3_slides/AAA461.cd3/AAA461.cd3.run1	255	0.7	0.06	0.7	0.06	-6.48412783421	-10.2842751686	0.154768240436	0.0499966347656
4160.0	1941542.0	1877.0	33681.0	1941542.0	4000000.0	36.0	9.0	1.08	1.38	1.67	0.05	6.14	0.36	0.67	0.12	7.65	0.26	2.18	1.47	0.46	AAA461.cd3.X11.Y7.tile.tissue.png	37	1	2000	37	7833dedf26905dac284e4999e331747d	0	0	0	0	0	0	0	0	0	0	0	0	0	/home/dhl_ec/bnelissen/Slides/CD3_manuscript/CD3_slides/AAA461.cd3/AAA461.cd3.run1	255	0.7	0.06	0.7	0.06	-6.86932278447	-10.4151490694	0.279174346839	0.131706733398
34873.0	2485652.0	14650.0	24305.0	2485652.0	4000000.0	310.0	9.0	0.91	1.12	1.05	0.0400000000002	6.28	0.35	0.66	0.0999999999999	8.39	0.3	2.11	1.43	0.53	AAA461.cd3.X11.Y8.tile.tissue.png	38	1	2000	38	249d8f9bca0c7564e64a5d7673beb1dc	0	0	0	0	0	0	0	0	0	0	0	0	0	/home/dhl_ec/bnelissen/Slides/CD3_manuscript/CD3_slides/AAA461.cd3/AAA461.cd3.run1	255	0.7	0.06	0.7	0.06	-8.32885861109	-12.1217904891	1.05039190745	0.468019883545
50470.0	3849048.0	20846.0	13820.0	3849048.0	4000000.0	440.0	5.0	1.14	1.31	1.07	0.04	6.69	0.34	0.67	0.0599999999999	9.55	0.35	2.11	1.43	0.52	AAA461.cd3.X11.Y9.tile.tissue.png	39	1	2000	39	817f6f8cc196a31394304d7b9b820e1d	0	0	0	0	0	0	0	0	0	0	0	0	0	/home/dhl_ec/bnelissen/Slides/CD3_manuscript/CD3_slides/AAA461.cd3/AAA461.cd3.run1	255	0.7	0.06	0.7	0.06	-8.87444996213	-12.2258442882	1.25050237198	0.654401807129
8931.0	3539114.0	4154.0	18089.0	3539114.0	4000000.0	83.0	1.0	0.84	1.14	1.23	0.04	6.68	0.35	0.67	0.0600000000002	8.84	0.32	2.09	1.44	0.51	AAA461.cd3.X12.Y10.tile.tissue.png	40	1	2000	40	32d706b5b7a4a1da0f964344a646e37d	0	0	0	0	0	0	0	0	0	0	0	0	0	/home/dhl_ec/bnelissen/Slides/CD3_manuscript/CD3_slides/AAA461.cd3/AAA461.cd3.run1	255	0.7	0.06	0.7	0.06	-7.65254804147	-11.2269233768	0.519424929407	0.385165596649
0.0	2364909.0	0.0	24474.0	2364909.0	4000000.0	0.0	11.0	1.01	1.43	1.67	0.04	6.25	0.35	0.67	0.12	7.51	0.21	2.1	1.43	0.38	AAA461.cd3.X12.Y11.tile.tissue.png	41	1	2000	41	deb3b9c36935b4f387c83c424913fbce	0	0	0	0	0	0	0	0	0	0	0	0	0	/home/dhl_ec/bnelissen/Slides/CD3_manuscript/CD3_slides/AAA461.cd3/AAA461.cd3.run1	255	0.7	0.06	0.7	0.06	-5.53428613425	-11.2629676877	0.0406993738845	0.0101088481445
0.0	1563834.0	0.0	34307.0	1563834.0	4000000.0	0.0	17.0	0.79	1.02	1.05	0.04	6.18	0.43	0.68	0.14	6.4	0.18	2.13	1.43	0.5	AAA461.cd3.X12.Y12.tile.tissue.png	42	1	2000	42	e00ccf29d4b4b23e238aee6a1b2405c6	0	0	0	0	0	0	0	0	0	0	0	0	0	/home/dhl_ec/bnelissen/Slides/CD3_manuscript/CD3_slides/AAA461.cd3/AAA461.cd3.run1	255	0.7	0.06	0.7	0.06	0.0	-11.4813467393	0.0301500416005	0.0130272050781
0.0	0.0	0.0	0.0	0.0	4000000.0	0.0	0.0	0.98	1.31	1.51	0.05	5.81	0.28	0.82	0.19	4.57	0.11	1.87	1.44	0.39	AAA461.cd3.X12.Y13.tile.tissue.png	43	1	2000	43	c428292de4193a357704fa306b3c02d5	0	0	0	0	0	0	0	0	0	0	0	0	0	/home/dhl_ec/bnelissen/Slides/CD3_manuscript/CD3_slides/AAA461.cd3/AAA461.cd3.run1	255	1.0	0.06	1.0	0.06	0.0	-10.2589763255	0.0	5.30815669415
0.0	15265.0	0.0	1026.0	15265.0	4000000.0	0.0	3.0	0.83	0.92	1.06	0.0500000000002	6.12	0.35	0.77	0.19	5.62	0.12	2.07	1.42	0.52	AAA461.cd3.X12.Y2.tile.tissue.png	44	1	2000	44	49ea71dd0df2e04272c5a449f4ea0040	0	0	0	0	0	0	0	0	0	0	0	0	0	/home/dhl_ec/bnelissen/Slides/CD3_manuscript/CD3_slides/AAA461.cd3/AAA461.cd3.run1	255	0.7	0.06	0.7	0.06	0.0	-11.2405651219	0.129929401536	9.8171282571
0.0	57983.0	0.0	3535.0	57983.0	4000000.0	0.0	7.0	1.0	0.98	1.12	0.04	6.1	0.35	0.66	0.19	6.06	0.13	1.96	1.44	0.47	AAA461.cd3.X12.Y3.tile.tissue.png	45	1	2000	45	380c4586f6e0fa517fc6fad9db4181b7	0	0	0	0	0	0	0	0	0	0	0	0	0	/home/dhl_ec/bnelissen/Slides/CD3_manuscript/CD3_slides/AAA461.cd3/AAA461.cd3.run1	255	0.7	0.06	0.7	0.06	-5.078580141	-11.8814119388	0.0681362099921	0.0422144389038
0.0	270156.0	0.0	12278.0	270156.0	4000000.0	0.0	22.0	0.82	1.2	1.06	0.04	6.18	0.35	0.68	0.18	6.18	0.14	2.04	1.44	0.59	AAA461.cd3.X12.Y4.tile.tissue.png	46	1	2000	46	6b204d27d4ac6ee427fdacdce985bef9	0	0	0	0	0	0	0	0	0	0	0	0	0	/home/dhl_ec/bnelissen/Slides/CD3_manuscript/CD3_slides/AAA461.cd3/AAA461.cd3.run1	255	0.7	0.06	0.7	0.06	-5.81392278705	-11.1328681474	0.0541772059525	0.029790694458
71922.0	1240826.0	26765.0	14002.0	1240826.0	4000000.0	569.0	7.0	0.89	1.28	1.06	0.04	6.46	0.36	0.66	0.15	7.76	0.25	2.09	1.43	0.71	AAA461.cd3.X12.Y5.tile.tissue.png	47	1	2000	47	9c5ae6481e9c37152772a06a4050d1f1	0	0	0	0	0	0	0	0	0	0	0	0	0	/home/dhl_ec/bnelissen/Slides/CD3_manuscript/CD3_slides/AAA461.cd3/AAA461.cd3.run1	255	0.7	0.06	0.7	0.06	-8.89732051278	-12.723507598	1.37966490405	0.335414902344
56590.0	1829723.0	20151.0	27973.0	1829723.0	4000000.0	403.0	16.0	2.56	2.29	1.06	0.04	7.31	0.35	0.67	0.13	9.13	0.28	2.11	1.44	0.64	AAA461.cd3.X12.Y6.tile.tissue.png	48	1	2000	48	5470141bf0689a8e68ea55929c459086	0	0	0	0	0	0	0	0	0	0	0	0	0	/home/dhl_ec/bnelissen/Slides/CD3_manuscript/CD3_slides/AAA461.cd3/AAA461.cd3.run1	255	0.7	0.06	0.7	0.06	-7.78151425894	-11.3396413761	0.83626977459	0.796093123535
6986.0	1214044.0	3151.0	30527.0	1214044.0	4000000.0	62.0	25.0	1.22	1.81	1.07	0.0600000000002	6.4	0.36	0.67	0.15	7.3	0.24	2.12	1.43	0.56	AAA461.cd3.X12.Y7.tile.tissue.png	49	1	2000	49	c4c654500370ea01e9fbf179602c0aa9	0	0	0	0	0	0	0	0	0	0	0	0	0	/home/dhl_ec/bnelissen/Slides/CD3_manuscript/CD3_slides/AAA461.cd3/AAA461.cd3.run1	255	0.7	0.06	0.7	0.06	-7.66370698018	-11.2560410573	0.705197759047	0.203874192383
62355.0	3509114.0	25967.0	16970.0	3509114.0	4000000.0	544.0	4.0	1.27	1.75	1.07	0.04	7.0	0.35	0.67	0.0599999999999	9.47	0.34	2.09	1.44	0.5	AAA461.cd3.X12.Y8.tile.tissue.png	50	1	2000	50	ff34483065b19aa53507c30a94f7b512	0	0	0	0	0	0	0	0	0	0	0	0	0	/home/dhl_ec/bnelissen/Slides/CD3_manuscript/CD3_slides/AAA461.cd3/AAA461.cd3.run1	255	0.7	0.06	0.7	0.06	-9.07036313842	-12.4501326903	1.47420193362	0.513013890137
65374.0	3945781.0	26390.0	11524.0	3945781.0	4000000.0	575.0	1.0	2.79	1.76	1.14	0.04	6.16	0.35	0.68	0.05	9.65	0.35	2.08	1.45	1.53	AAA461.cd3.X12.Y9.tile.tissue.png	51	1	2000	51	768d5d8abed255a6d5793799269c7751	0	0	0	0	0	0	0	0	0	0	0	0	0	/home/dhl_ec/bnelissen/Slides/CD3_manuscript/CD3_slides/AAA461.cd3/AAA461.cd3.run1	255	0.7	0.06	0.7	0.06	-9.13692203837	-12.4222308849	1.2926579224	0.60299742276
12390.0	3448871.0	5277.0	18629.0	3448871.0	4000000.0	98.0	2.0	2.04	2.07	1.07	0.04	6.22	0.35	0.69	0.0699999999999	8.89	0.32	2.09	1.45	0.66	AAA461.cd3.X13.Y10.tile.tissue.png	52	1	2000	52	4a1c24f3b6fc96dff42e36901e7b865a	0	0	0	0	0	0	0	0	0	0	0	0	0	/home/dhl_ec/bnelissen/Slides/CD3_manuscript/CD3_slides/AAA461.cd3/AAA461.cd3.run1	255	0.7	0.06	0.7	0.06	-7.66622173315	-11.132915045	0.511955235775	0.396765385132
0.0	1287489.0	0.0	31966.0	1287489.0	4000000.0	0.0	18.0	2.74	0.95	1.05	0.0500000000002	6.14	0.36	0.75	0.15	6.91	0.17	2.16	1.44	1.14	AAA461.cd3.X13.Y11.tile.tissue.png	53	1	2000	53	fbec9f68e54cd7bb4799a87be363cfdc	0	0	0	0	0	0	0	0	0	0	0	0	0	/home/dhl_ec/bnelissen/Slides/CD3_manuscript/CD3_slides/AAA461.cd3/AAA461.cd3.run1	255	0.7	0.06	0.7	0.06	-5.60341492051	-11.449558939	0.0389246413269	0.0149974541016
0.0	2520618.0	0.0	17580.0	2520618.0	4000000.0	0.0	6.0	2.05	1.67	1.05	0.04	6.09	0.35	0.66	0.0999999999999	7.65	0.22	2.12	1.44	0.52	AAA461.cd3.X13.Y12.tile.tissue.png	54	1	2000	54	e1dc8ca0a979407a2689705dcd581bf1	0	0	0	0	0	0	0	0	0	0	0	0	0	/home/dhl_ec/bnelissen/Slides/CD3_manuscript/CD3_slides/AAA461.cd3/AAA461.cd3.run1	255	0.7	0.06	0.7	0.06	-5.246994375	-11.6194025311	0.0293878619589	0.00697925415039
0.0	7327.0	0.0	524.0	7327.0	4000000.0	0.0	1.0	1.8	1.57	1.07	0.05	6.3	0.33	0.82	0.2	5.6	0.12	1.93	1.43	1.11	AAA461.cd3.X13.Y13.tile.tissue.png	55	1	2000	55	aebf994e69c852ed1e78b694ed239f8d	0	0	0	0	0	0	0	0	0	0	0	0	0	/home/dhl_ec/bnelissen/Slides/CD3_manuscript/CD3_slides/AAA461.cd3/AAA461.cd3.run1	255	0.7	0.06	0.7	0.06	0.0	-10.3594970431	0.0472739901568	4.55953339429
0.0	28457.0	0.0	2319.0	28457.0	4000000.0	0.0	5.0	2.17	2.47	1.05	0.04	6.1	0.34	0.68	0.19	5.63	0.13	1.94	1.53	0.57	AAA461.cd3.X13.Y3.tile.tissue.png	56	1	2000	56	cc50ba0c735ceda0fc8be93998d3a5b1	0	0	0	0	0	0	0	0	0	0	0	0	0	/home/dhl_ec/bnelissen/Slides/CD3_manuscript/CD3_slides/AAA461.cd3/AAA461.cd3.run1	255	0.7	0.06	0.7	0.06	0.0	-9.14244749567	0.153922972736	2.36384892395
0.0	152972.0	0.0	9992.0	152972.0	4000000.0	0.0	25.0	2.18	1.95	1.57	0.0400000000002	6.13	0.35	0.67	0.19	6.13	0.13	2.02	1.44	0.47	AAA461.cd3.X13.Y4.tile.tissue.png	57	1	2000	57	8db3e0a97ff18fd9c2c39bf80fca501f	0	0	0	0	0	0	0	0	0	0	0	0	0	/home/dhl_ec/bnelissen/Slides/CD3_manuscript/CD3_slides/AAA461.cd3/AAA461.cd3.run1	255	0.7	0.06	0.7	0.06	-6.59919030863	-11.0619370386	0.15317555146	0.031695541748
103.0	82215.0	45.0	6016.0	82215.0	4000000.0	1.0	16.0	2.22	1.8	1.06	0.04	6.09	0.34	0.66	0.19	6.43	0.2	1.99	1.44	1.15	AAA461.cd3.X13.Y5.tile.tissue.png	58	1	2000	58	6e3551e5f3c42c63cf26a7315cd58f35	0	0	0	0	0	0	0	0	0	0	0	0	0	/home/dhl_ec/bnelissen/Slides/CD3_manuscript/CD3_slides/AAA461.cd3/AAA461.cd3.run1	255	0.7	0.06	0.7	0.06	-7.32278631499	-11.4925840557	0.235704158284	0.0348956535645
0.0	1784314.0	0.0	21652.0	1784314.0	4000000.0	0.0	8.0	1.83	1.38	1.05	0.04	6.08	0.36	0.68	0.13	7.14	0.19	2.08	1.54	0.53	AAA461.cd3.X13.Y6.tile.tissue.png	59	1	2000	59	bad145ee87d452b02063fefc89086bb3	0	0	0	0	0	0	0	0	0	0	0	0	0	/home/dhl_ec/bnelissen/Slides/CD3_manuscript/CD3_slides/AAA461.cd3/AAA461.cd3.run1	255	0.7	0.06	0.7	0.06	-6.30026094764	-11.8342734895	0.0465378893122	0.0195379501953
104842.0	3069870.0	40120.0	22600.0	3069870.0	4000000.0	766.0	5.0	2.54	2.33	1.08	0.04	6.56	0.35	0.66	0.0799999999999	9.37	0.33	2.09	1.44	0.79	AAA461.cd3.X13.Y7.tile.tissue.png	60	1	2000	60	319959ec652acc14b9fc0f3a25bb284b	0	0	0	0	0	0	0	0	0	0	0	0	0	/home/dhl_ec/bnelissen/Slides/CD3_manuscript/CD3_slides/AAA461.cd3/AAA461.cd3.run1	255	0.7	0.06	0.7	0.06	-8.67437863725	-12.4145608099	1.30603502142	0.700895191528
75896.0	3916261.0	32328.0	12757.0	3916261.0	4000000.0	697.0	2.0	2.17	1.0	1.07	0.04	6.96	0.34	0.68	0.05	9.71	0.35	2.05	1.43	0.49	AAA461.cd3.X13.Y8.tile.tissue.png	61	1	2000	61	c7ad263f7592f7e0f575a3a3fda0e06a	0	0	0	0	0	0	0	0	0	0	0	0	0	/home/dhl_ec/bnelissen/Slides/CD3_manuscript/CD3_slides/AAA461.cd3/AAA461.cd3.run1	255	0.7	0.06	0.7	0.06	-8.92653548839	-12.6284292004	1.39902439815	0.571288233643
62744.0	3917155.0	27157.0	9866.0	3917155.0	4000000.0	581.0	1.0	1.79	1.73	1.25	0.0699999999999	6.64	0.35	0.68	0.0500000000002	9.68	0.35	2.05	1.48	0.43	AAA461.cd3.X13.Y9.tile.tissue.png	62	1	2000	62	01875ea6eda2ea4ea8fa0361d382f1a8	0	0	0	0	0	0	0	0	0	0	0	0	0	/home/dhl_ec/bnelissen/Slides/CD3_manuscript/CD3_slides/AAA461.cd3/AAA461.cd3.run1	255	0.7	0.06	0.7	0.06	-8.90610236984	-12.524820101	1.27680653088	0.61250459845
1341.0	3487355.0	632.0	15389.0	3487355.0	4000000.0	14.0	4.0	2.3	1.45	1.18	0.04	6.01	0.34	0.66	0.0700000000002	8.73	0.32	2.09	1.48	0.4	AAA461.cd3.X14.Y10.tile.tissue.png	63	1	2000	63	fabd10c49f7c16d578c33a0837b69cf6	0	0	0	0	0	0	0	0	0	0	0	0	0	/home/dhl_ec/bnelissen/Slides/CD3_manuscript/CD3_slides/AAA461.cd3/AAA461.cd3.run1	255	0.7	0.06	0.7	0.06	-6.92439882927	-10.1132830638	0.0562302024409	0.0322061999817
51.0	2088411.0	31.0	35875.0	2088411.0	4000000.0	1.0	13.0	1.2	2.16	1.08	0.04	6.16	0.36	0.66	0.13	7.58	0.27	2.15	1.45	0.38	AAA461.cd3.X14.Y11.tile.tissue.png	64	1	2000	64	a532c229d75a9010023ebea3a23238e5	0	0	0	0	0	0	0	0	0	0	0	0	0	/home/dhl_ec/bnelissen/Slides/CD3_manuscript/CD3_slides/AAA461.cd3/AAA461.cd3.run1	255	0.7	0.06	0.7	0.06	-6.74805264899	-10.6635437993	0.0447912251874	0.014036402832
0.0	3054752.0	0.0	17502.0	3054752.0	4000000.0	0.0	3.0	3.11	2.33	1.09	0.0500000000002	6.11	0.35	0.67	0.0999999999999	7.9	0.23	2.1	1.47	0.52	AAA461.cd3.X14.Y12.tile.tissue.png	65	1	2000	65	7113e88f3a6a1f64820b5a6e6703df40	0	0	0	0	0	0	0	0	0	0	0	0	0	/home/dhl_ec/bnelissen/Slides/CD3_manuscript/CD3_slides/AAA461.cd3/AAA461.cd3.run1	255	0.7	0.06	0.7	0.06	-6.40830509837	-9.93724826286	0.0313067701035	0.00947342993164
0.0	128485.0	0.0	4337.0	128485.0	4000000.0	0.0	4.0	2.39	0.89	1.05	0.05	6.13	0.34	0.82	0.19	5.77	0.13	1.94	1.47	0.33	AAA461.cd3.X14.Y13.tile.tissue.png	66	1	2000	66	2d2c8ac16cf852778444fdc9f7163c46	0	0	0	0	0	0	0	0	0	0	0	0	0	/home/dhl_ec/bnelissen/Slides/CD3_manuscript/CD3_slides/AAA461.cd3/AAA461.cd3.run1	255	0.7	0.06	0.7	0.06	0.0	-10.3301932724	0.0267292418619	3.01732689095
800.0	31469.0	246.0	2338.0	31469.0	4000000.0	4.0	6.0	1.68	1.44	1.05	0.05	6.12	0.34	0.69	0.19	6.42	0.2	1.97	1.48	0.35	AAA461.cd3.X14.Y3.tile.tissue.png	67	1	2000	67	ca1b4516b9a3daa484aca5e6fc505b72	0	0	0	0	0	0	0	0	0	0	0	0	0	/home/dhl_ec/bnelissen/Slides/CD3_manuscript/CD3_slides/AAA461.cd3/AAA461.cd3.run1	255	0.7	0.06	0.7	0.06	-8.02253734559	-9.58681304144	0.369576878648	2.13683605273
235.0	167939.0	86.0	8191.0	167939.0	4000000.0	1.0	17.0	1.7	1.95	1.26	0.0500000000002	6.11	0.34	0.68	0.19	6.46	0.2	2.02	1.46	0.45	AAA461.cd3.X14.Y4.tile.tissue.png	68	1	2000	68	dcd8524e3b410783ce8db25ffa493f3c	0	0	0	0	0	0	0	0	0	0	0	0	0	/home/dhl_ec/bnelissen/Slides/CD3_manuscript/CD3_slides/AAA461.cd3/AAA461.cd3.run1	255	0.7	0.06	0.7	0.06	-6.23461882825	-10.3840688886	0.078120861373	0.0352843161621
0.0	103419.0	0.0	5584.0	103419.0	4000000.0	0.0	10.0	2.44	1.55	1.6	0.04	6.07	0.34	0.66	0.18	5.72	0.13	1.97	1.45	0.35	AAA461.cd3.X14.Y5.tile.tissue.png	69	1	2000	69	dff221172eeb9dafc9b512220951d860	0	0	0	0	0	0	0	0	0	0	0	0	0	/home/dhl_ec/bnelissen/Slides/CD3_manuscript/CD3_slides/AAA461.cd3/AAA461.cd3.run1	255	0.7	0.06	0.7	0.06	0.0	-11.5338289074	0.0444205768826	0.0295602371216
176.0	908891.0	85.0	22787.0	908891.0	4000000.0	2.0	23.0	1.89	1.92	1.07	0.04	6.12	0.35	0.67	0.17	6.97	0.23	2.11	1.44	0.43	AAA461.cd3.X14.Y6.tile.tissue.png	70	1	2000	70	e4b2da7c705f818d60d4b660360a4809	0	0	0	0	0	0	0	0	0	0	0	0	0	/home/dhl_ec/bnelissen/Slides/CD3_manuscript/CD3_slides/AAA461.cd3/AAA461.cd3.run1	255	0.7	0.06	0.7	0.06	-6.75315681295	-10.6108042631	0.10651023756	0.0398537363281
53302.0	3221310.0	21820.0	27377.0	3221310.0	4000000.0	432.0	5.0	1.06	1.75	1.12	0.04	6.51	0.36	0.68	0.0799999999999	9.13	0.33	2.12	1.44	0.57	AAA461.cd3.X14.Y7.tile.tissue.png	71	1	2000	71	2c6955a7d6ab0e97f7434beb32239363	0	0	0	0	0	0	0	0	0	0	0	0	0	/home/dhl_ec/bnelissen/Slides/CD3_manuscript/CD3_slides/AAA461.cd3/AAA461.cd3.run1	255	0.7	0.06	0.7	0.06	-8.70467460776	-12.4378274506	1.19138827327	0.458686754883
63751.0	3866729.0	26872.0	13697.0	3866729.0	4000000.0	545.0	2.0	1.54	1.58	1.09	0.04	7.01	0.34	0.68	0.0599999999999	9.61	0.35	2.07	1.45	0.48	AAA461.cd3.X14.Y8.tile.tissue.png	72	1	2000	72	b5afd46c3249dba1dbbf909d04ba51e5	0	0	0	0	0	0	0	0	0	0	0	0	0	/home/dhl_ec/bnelissen/Slides/CD3_manuscript/CD3_slides/AAA461.cd3/AAA461.cd3.run1	255	0.7	0.06	0.7	0.06	-8.91245473537	-12.5321662097	1.20613005545	0.596339801392
58191.0	3802939.0	24221.0	13435.0	3802939.0	4000000.0	484.0	3.0	1.04	1.4	1.61	0.04	6.38	0.34	0.68	0.0599999999999	9.56	0.35	2.06	1.44	0.38	AAA461.cd3.X14.Y9.tile.tissue.png	73	1	2000	73	119da5c11040ea3333521d286c326bf7	0	0	0	0	0	0	0	0	0	0	0	0	0	/home/dhl_ec/bnelissen/Slides/CD3_manuscript/CD3_slides/AAA461.cd3/AAA461.cd3.run1	255	0.7	0.06	0.7	0.06	-8.69578241253	-12.2308741198	1.15855203849	0.607739348816
0.0	2388781.0	0.0	29368.0	2388781.0	4000000.0	0.0	9.0	0.76	0.97	1.13	0.04	6.26	0.36	0.68	0.11	7.59	0.22	2.13	1.44	0.35	AAA461.cd3.X15.Y10.tile.tissue.png	74	1	2000	74	475275ffadf8ef39a9c3131e383863fd	0	0	0	0	0	0	0	0	0	0	0	0	0	/home/dhl_ec/bnelissen/Slides/CD3_manuscript/CD3_slides/AAA461.cd3/AAA461.cd3.run1	255	0.7	0.06	0.7	0.06	-5.69521438645	-10.6659555973	0.0329164217367	0.00910326367188
0.0	3030552.0	0.0	20485.0	3030552.0	4000000.0	0.0	3.0	0.78	0.94	1.11	0.04	6.2	0.35	0.66	0.0999999999999	7.08	0.23	2.12	1.42	0.36	AAA461.cd3.X15.Y11.tile.tissue.png	75	1	2000	75	7f829fbff317dcecfdc6b373166f058f	0	0	0	0	0	0	0	0	0	0	0	0	0	/home/dhl_ec/bnelissen/Slides/CD3_manuscript/CD3_slides/AAA461.cd3/AAA461.cd3.run1	255	0.7	0.06	0.7	0.06	0.0	-10.7855739396	0.0347246145257	0.00640574682617
87.0	2119725.0	41.0	16042.0	2119725.0	4000000.0	1.0	2.0	0.74	0.99	1.09	0.0500000000002	7.98	0.36	0.71	0.12	7.51	0.27	2.1	1.43	0.35	AAA461.cd3.X15.Y12.tile.tissue.png	76	1	2000	76	228bf49252d5d7e2d7d5b3d306e64f33	0	0	0	0	0	0	0	0	0	0	0	0	0	/home/dhl_ec/bnelissen/Slides/CD3_manuscript/CD3_slides/AAA461.cd3/AAA461.cd3.run1	255	0.7	0.06	0.7	0.06	-6.56131912017	-9.80181184805	0.0399432441534	4.37990099805
0.0	1413.0	0.0	168.0	1413.0	4000000.0	0.0	1.0	0.98	0.92	1.09	0.0499999999997	6.16	0.34	0.78	0.21	5.8	0.13	1.93	1.43	0.47	AAA461.cd3.X15.Y2.tile.tissue.png	77	1	2000	77	7002344746538ae9568e39a5ea925095	0	0	0	0	0	0	0	0	0	0	0	0	0	/home/dhl_ec/bnelissen/Slides/CD3_manuscript/CD3_slides/AAA461.cd3/AAA461.cd3.run1	255	0.7	0.06	0.7	0.06	0.0	-11.4307994799	0.627315966693	9.07773340771
0.0	18855.0	0.0	1742.0	18855.0	4000000.0	0.0	8.0	0.96	1.5	1.07	0.0499999999997	6.08	0.34	0.67	0.19	5.61	0.13	1.96	1.44	1.0	AAA461.cd3.X15.Y3.tile.tissue.png	78	1	2000	78	1c189fcfd77ee24957863b518ceba6e4	0	0	0	0	0	0	0	0	0	0	0	0	0	/home/dhl_ec/bnelissen/Slides/CD3_manuscript/CD3_slides/AAA461.cd3/AAA461.cd3.run1	255	0.7	0.06	0.7	0.06	0.0	-10.7914389393	1.34534378315	0.0375181420898
212.0	57638.0	78.0	3629.0	57638.0	4000000.0	1.0	8.0	2.34	1.61	1.1	0.0499999999997	6.48	0.34	0.67	0.2	6.43	0.2	1.97	1.44	0.62	AAA461.cd3.X15.Y4.tile.tissue.png	79	1	2000	79	e40be876b4632955df1841b79fc7aa3a	0	0	0	0	0	0	0	0	0	0	0	0	0	/home/dhl_ec/bnelissen/Slides/CD3_manuscript/CD3_slides/AAA461.cd3/AAA461.cd3.run1	255	0.7	0.06	0.7	0.06	-5.748510348	-10.6124232879	0.0537620166744	0.0352600695801
337.0	65953.0	120.0	5183.0	65953.0	4000000.0	2.0	14.0	2.86	0.95	1.08	0.04	6.13	0.35	0.92	0.19	6.45	0.19	1.98	1.43	0.79	AAA461.cd3.X15.Y5.tile.tissue.png	80	1	2000	80	56d0c92b604571685168f1d3035ae0e3	0	0	0	0	0	0	0	0	0	0	0	0	0	/home/dhl_ec/bnelissen/Slides/CD3_manuscript/CD3_slides/AAA461.cd3/AAA461.cd3.run1	255	0.7	0.06	0.7	0.06	-7.11825144641	-10.8049658556	0.298191955561	0.036911503418
6890.0	928104.0	2354.0	19094.0	928104.0	4000000.0	45.0	15.0	1.94	1.36	1.07	0.04	6.42	0.35	0.68	0.16	7.02	0.23	2.03	1.44	0.52	AAA461.cd3.X15.Y6.tile.tissue.png	81	1	2000	81	1b98850dd31a6e79c480e7fe2305d246	0	0	0	0	0	0	0	0	0	0	0	0	0	/home/dhl_ec/bnelissen/Slides/CD3_manuscript/CD3_slides/AAA461.cd3/AAA461.cd3.run1	255	0.7	0.06	0.7	0.06	-7.8513380182	-11.3654518727	0.819006708769	0.203744392578
55131.0	3621623.0	22835.0	21820.0	3621623.0	4000000.0	474.0	5.0	1.62	2.21	1.08	0.04	6.87	0.36	0.68	0.0599999999999	9.38	0.35	2.09	1.44	0.77	AAA461.cd3.X15.Y7.tile.tissue.png	82	1	2000	82	194d3e0a0355dae71cac0181ad77ee97	0	0	0	0	0	0	0	0	0	0	0	0	0	/home/dhl_ec/bnelissen/Slides/CD3_manuscript/CD3_slides/AAA461.cd3/AAA461.cd3.run1	255	0.7	0.06	0.7	0.06	-8.70064918131	-12.5199206004	1.27815563466	0.565619678223
79085.0	3896105.0	32241.0	12602.0	3896105.0	4000000.0	652.0	1.0	1.12	1.99	1.46	0.0599999999999	6.64	0.35	0.68	0.0599999999999	9.87	0.35	2.06	1.48	0.41	AAA461.cd3.X15.Y8.tile.tissue.png	83	1	2000	83	de776abe26a136191e6980c614d5e68b	0	0	0	0	0	0	0	0	0	0	0	0	0	/home/dhl_ec/bnelissen/Slides/CD3_manuscript/CD3_slides/AAA461.cd3/AAA461.cd3.run1	255	0.7	0.06	0.7	0.06	-8.90880468875	-12.6160946107	1.40940637163	0.707650008179
57369.0	3727182.0	23958.0	13612.0	3727182.0	4000000.0	466.0	3.0	1.03	1.1	1.62	0.04	6.56	0.35	0.69	0.0599999999999	9.53	0.35	2.08	1.43	0.51	AAA461.cd3.X15.Y9.tile.tissue.png	84	1	2000	84	f700e1b46fac0b0aae95f4633c0a26a1	0	0	0	0	0	0	0	0	0	0	0	0	0	/home/dhl_ec/bnelissen/Slides/CD3_manuscript/CD3_slides/AAA461.cd3/AAA461.cd3.run1	255	0.7	0.06	0.7	0.06	-8.82176192932	-12.4754828771	1.55857111214	0.660450621216
0.0	1907.0	0.0	202.0	1907.0	4000000.0	0.0	1.0	0.82	1.23	1.08	0.0499999999997	6.1	0.34	0.8	0.21	5.6	0.13	1.93	1.44	0.36	AAA461.cd3.X16.Y0.tile.tissue.png	85	1	2000	85	1d2765854d9568220375b8ae389e44d3	0	0	0	0	0	0	0	0	0	0	0	0	0	/home/dhl_ec/bnelissen/Slides/CD3_manuscript/CD3_slides/AAA461.cd3/AAA461.cd3.run1	255	0.7	0.06	0.7	0.06	0.0	-11.7287836268	1.49217789824	7.91945773401
0.0	8026.0	0.0	850.0	8026.0	4000000.0	0.0	4.0	2.37	1.67	1.06	0.0500000000002	6.14	0.34	0.73	0.2	6.04	0.12	1.97	1.73	0.32	AAA461.cd3.X16.Y1.tile.tissue.png	86	1	2000	86	1fee6ea9223d9d1cb12859eb06962aa9	0	0	0	0	0	0	0	0	0	0	0	0	0	/home/dhl_ec/bnelissen/Slides/CD3_manuscript/CD3_slides/AAA461.cd3/AAA461.cd3.run1	255	0.7	0.06	0.7	0.06	-9.60129379723	-11.4738852086	1.54638517184	7.02681166223
0.0	3988712.0	0.0	8741.0	3988712.0	4000000.0	0.0	1.0	1.97	1.23	1.18	0.0500000000002	5.99	0.34	0.659999999999	0.0499999999997	8.93	0.26	2.04	1.44	0.49	AAA461.cd3.X16.Y10.tile.tissue.png	87	1	2000	87	aa367d8a16d4bed8cbbb566b17885f95	0	0	0	0	0	0	0	0	0	0	0	0	0	/home/dhl_ec/bnelissen/Slides/CD3_manuscript/CD3_slides/AAA461.cd3/AAA461.cd3.run1	255	0.7	0.06	0.7	0.06	-7.88630742488	-11.6722382217	0.182966541833	0.130447912631
0.0	1986370.0	0.0	19389.0	1986370.0	4000000.0	0.0	6.0	1.27	1.73	1.09	0.04	8.1	0.35	0.73	0.12	7.3	0.2	2.08	1.44	0.35	AAA461.cd3.X16.Y11.tile.tissue.png	88	1	2000	88	3601c13dba6861326bcb432255498281	0	0	0	0	0	0	0	0	0	0	0	0	0	/home/dhl_ec/bnelissen/Slides/CD3_manuscript/CD3_slides/AAA461.cd3/AAA461.cd3.run1	255	0.7	0.06	0.7	0.06	-6.06929844589	-9.94208727495	0.0312419492689	4.54910996289
0.0	29061.0	0.0	1344.0	29061.0	4000000.0	0.0	4.0	0.77	0.95	1.07	0.0499999999997	6.08	0.35	0.67	0.19	6.06	0.13	1.95	1.44	0.33	AAA461.cd3.X16.Y2.tile.tissue.png	89	1	2000	89	cb7fcf2ebba9962ea1a0a50286ad2c7d	0	0	0	0	0	0	0	0	0	0	0	0	0	/home/dhl_ec/bnelissen/Slides/CD3_manuscript/CD3_slides/AAA461.cd3/AAA461.cd3.run1	255	0.7	0.06	0.7	0.06	-6.5873308381	-9.23814655165	0.160180778503	0.767124411743
0.0	6116.0	0.0	368.0	6116.0	4000000.0	0.0	1.0	0.77	0.98	1.08	0.04	6.03	0.34	0.67	0.2	5.6	0.13	1.93	1.56	0.52	AAA461.cd3.X16.Y3.tile.tissue.png	90	1	2000	90	de415c224351f0b5a2cadfb4759a9ecf	0	0	0	0	0	0	0	0	0	0	0	0	0	/home/dhl_ec/bnelissen/Slides/CD3_manuscript/CD3_slides/AAA461.cd3/AAA461.cd3.run1	255	0.7	0.06	0.7	0.06	0.0	-12.8034802875	1.9055027285	0.0352028665771
0.0	87303.0	0.0	5706.0	87303.0	4000000.0	0.0	16.0	0.87	0.98	1.08	0.04	6.09	0.34	0.67	0.19	6.1	0.13	2.1	1.42	0.48	AAA461.cd3.X16.Y4.tile.tissue.png	91	1	2000	91	51ca313b45b7e020b791c0243daefc6d	0	0	0	0	0	0	0	0	0	0	0	0	0	/home/dhl_ec/bnelissen/Slides/CD3_manuscript/CD3_slides/AAA461.cd3/AAA461.cd3.run1	255	0.7	0.06	0.7	0.06	-6.10934398256	-10.9019368538	0.178118107124	0.0379628659668
76.0	134244.0	36.0	9567.0	134244.0	4000000.0	1.0	21.0	0.77	1.33	1.07	0.04	6.09	0.35	0.68	0.18	6.52	0.2	2.09	1.44	0.35	AAA461.cd3.X16.Y5.tile.tissue.png	92	1	2000	92	27e857c67b5e8a80f2040f13ac5f26f3	0	0	0	0	0	0	0	0	0	0	0	0	0	/home/dhl_ec/bnelissen/Slides/CD3_manuscript/CD3_slides/AAA461.cd3/AAA461.cd3.run1	255	0.7	0.06	0.7	0.06	-7.3124386678	-11.4677480275	0.379778197261	0.0386641289062
3579.0	879763.0	1478.0	30408.0	879763.0	4000000.0	31.0	34.0	1.14	1.04	1.08	0.04	6.33	0.36	0.670000000001	0.16	6.97	0.23	2.13	1.43	0.53	AAA461.cd3.X16.Y6.tile.tissue.png	93	1	2000	93	47b0c8ab3834e34dc9bd7af1bf332051	0	0	0	0	0	0	0	0	0	0	0	0	0	/home/dhl_ec/bnelissen/Slides/CD3_manuscript/CD3_slides/AAA461.cd3/AAA461.cd3.run1	255	0.7	0.06	0.7	0.06	-7.37031036301	-11.1641306185	0.541637115208	0.123690751953
54330.0	3627551.0	22957.0	19014.0	3627551.0	4000000.0	484.0	6.0	1.07	1.54	1.07	0.0499999999997	6.58	0.34	0.68	0.0700000000002	9.51	0.34	2.1	1.44	1.14	AAA461.cd3.X16.Y7.tile.tissue.png	94	1	2000	94	d548649beea6c6f740d2476d6f4c8d85	0	0	0	0	0	0	0	0	0	0	0	0	0	/home/dhl_ec/bnelissen/Slides/CD3_manuscript/CD3_slides/AAA461.cd3/AAA461.cd3.run1	255	0.7	0.06	0.7	0.06	-9.00514114753	-12.4358396471	1.3912180458	0.523970504883
46393.0	3913849.0	19572.0	12665.0	3913849.0	4000000.0	415.0	1.0	2.63	2.07	1.08	0.04	7.23	0.35	0.92	0.0799999999999	9.61	0.35	2.06	1.43	0.59	AAA461.cd3.X16.Y8.tile.tissue.png	95	1	2000	95	65b338c8a773149f488a2e62106d9df0	0	0	0	0	0	0	0	0	0	0	0	0	0	/home/dhl_ec/bnelissen/Slides/CD3_manuscript/CD3_slides/AAA461.cd3/AAA461.cd3.run1	255	0.7	0.06	0.7	0.06	-9.11935764853	-12.454009468	1.36806446904	0.5320023797
38379.0	3543768.0	16883.0	16693.0	3543768.0	4000000.0	349.0	3.0	1.02	1.11	1.08	0.04	6.31	0.35	0.71	0.1	9.3	0.33	2.07	1.44	0.5	AAA461.cd3.X16.Y9.tile.tissue.png	96	1	2000	96	1fc1997259a1a1364335af24b8d4f2f2	0	0	0	0	0	0	0	0	0	0	0	0	0	/home/dhl_ec/bnelissen/Slides/CD3_manuscript/CD3_slides/AAA461.cd3/AAA461.cd3.run1	255	0.7	0.06	0.7	0.06	-8.50956012239	-12.1743103368	1.1680386254	0.740910953308
220.0	36104.0	146.0	2509.0	36104.0	4000000.0	3.0	7.0	1.12	2.19	1.07	0.04	6.25	0.54	1.12	0.19	6.41	0.19	1.95	1.44	0.44	AAA461.cd3.X17.Y0.tile.tissue.png	97	1	2000	97	36b48fda6ba69e21094ffe93bc9c0cc8	0	0	0	0	0	0	0	0	0	0	0	0	0	/home/dhl_ec/bnelissen/Slides/CD3_manuscript/CD3_slides/AAA461.cd3/AAA461.cd3.run1	255	0.7	0.06	0.7	0.06	-9.33276042831	-10.3353623826	1.78697226182	0.236222725586
56.0	297287.0	31.0	3486.0	297287.0	4000000.0	1.0	4.0	1.3	2.2	1.08	0.04	6.43	0.35	0.68	0.18	6.55	0.2	2.0	1.42	0.36	AAA461.cd3.X17.Y1.tile.tissue.png	98	1	2000	98	5de97fe15657f8abe863c39ec10e909d	0	0	0	0	0	0	0	0	0	0	0	0	0	/home/dhl_ec/bnelissen/Slides/CD3_manuscript/CD3_slides/AAA461.cd3/AAA461.cd3.run1	255	0.7	0.06	0.7	0.06	-8.75411241623	-11.7661208642	0.840400640405	0.120369
451.0	3693256.0	106.0	8036.0	3693256.0	4000000.0	1.0	1.0	1.39	1.44	1.09	0.0699999999997	7.37	0.35	0.79	0.0700000000002	8.78	0.41	2.05	1.43	0.54	AAA461.cd3.X17.Y10.tile.tissue.png	99	1	2000	99	efd1e32e860fd48fbfb7e79a315847a2	0	0	0	0	0	0	0	0	0	0	0	0	0	/home/dhl_ec/bnelissen/Slides/CD3_manuscript/CD3_slides/AAA461.cd3/AAA461.cd3.run1	255	0.7	0.06	0.7	0.06	-6.87520724977	-10.3884449189	0.0481904085601	0.519586833984
0.0	482697.0	0.0	3751.0	482697.0	4000000.0	0.0	1.0	0.83	1.75	1.09	0.0499999999997	6.12	0.5	1.08	0.18	6.38	0.15	1.97	1.44	0.47	AAA461.cd3.X17.Y11.tile.tissue.png	100	1	2000	100	14b450b471522b8e398e6e1c15538ba0	0	0	0	0	0	0	0	0	0	0	0	0	0	/home/dhl_ec/bnelissen/Slides/CD3_manuscript/CD3_slides/AAA461.cd3/AAA461.cd3.run1	255	0.7	0.06	0.7	0.06	-5.82823315953	-10.1669249284	0.0331356890354	0.323008983276
0.0	22508.0	0.0	1980.0	22508.0	4000000.0	0.0	8.0	0.96	1.09	1.09	0.04	6.08	0.34	0.67	0.2	6.04	0.12	1.96	1.46	0.4	AAA461.cd3.X17.Y2.tile.tissue.png	101	1	2000	101	191105fee974552a9c9c86e869bb2cd8	0	0	0	0	0	0	0	0	0	0	0	0	0	/home/dhl_ec/bnelissen/Slides/CD3_manuscript/CD3_slides/AAA461.cd3/AAA461.cd3.run1	255	0.7	0.06	0.7	0.06	-8.6827636512	-12.7321005647	1.49374275211	0.0454320368652
7408.0	292107.0	2890.0	8088.0	292107.0	4000000.0	54.0	7.0	1.06	1.29	1.07	0.04	6.21	0.35	0.68	0.18	6.65	0.21	2.05	1.44	0.34	AAA461.cd3.X17.Y3.tile.tissue.png	102	1	2000	102	7a552c90bf5a41e8bc4cd3bee34aa79d	0	0	0	0	0	0	0	0	0	0	0	0	0	/home/dhl_ec/bnelissen/Slides/CD3_manuscript/CD3_slides/AAA461.cd3/AAA461.cd3.run1	255	0.7	0.06	0.7	0.06	-8.71715041477	-12.6237079783	1.82612533759	0.103596800781
1937.0	1147173.0	688.0	14079.0	1147173.0	4000000.0	14.0	12.0	1.42	1.77	1.19	0.04	6.29	0.36	0.690000000001	0.15	7.15	0.24	2.11	1.42	0.37	AAA461.cd3.X17.Y4.tile.tissue.png	103	1	2000	103	d7987776767be4d1f32fab646d6260a0	0	0	0	0	0	0	0	0	0	0	0	0	0	/home/dhl_ec/bnelissen/Slides/CD3_manuscript/CD3_slides/AAA461.cd3/AAA461.cd3.run1	255	0.7	0.06	0.7	0.06	-8.19121183955	-11.581316715	1.08698449224	0.186881730469
3357.0	522329.0	1447.0	14812.0	522329.0	4000000.0	27.0	13.0	0.92	1.05	1.09	0.04	6.16	0.35	0.670000000001	0.2	6.73	0.28	2.06	1.43	0.37	AAA461.cd3.X17.Y5.tile.tissue.png	104	1	2000	104	99e802277d3c4448cdf1fa560c4e00c0	0	0	0	0	0	0	0	0	0	0	0	0	0	/home/dhl_ec/bnelissen/Slides/CD3_manuscript/CD3_slides/AAA461.cd3/AAA461.cd3.run1	255	0.7	0.06	0.7	0.06	-8.23246084892	-12.0262535759	1.31897960395	0.153947949219
2019.0	779003.0	784.0	24191.0	779003.0	4000000.0	15.0	36.0	1.05	1.4	1.22	0.04	6.25	0.35	0.68	0.16	6.94	0.23	2.11	1.52	0.37	AAA461.cd3.X17.Y6.tile.tissue.png	105	1	2000	105	0349dd6f36d9afbbdfe02aef0c9756db	0	0	0	0	0	0	0	0	0	0	0	0	0	/home/dhl_ec/bnelissen/Slides/CD3_manuscript/CD3_slides/AAA461.cd3/AAA461.cd3.run1	255	0.7	0.06	0.7	0.06	-7.96301741305	-11.4344120397	0.989816629344	0.193084634766
3261.0	1397097.0	1202.0	25609.0	1397097.0	4000000.0	22.0	19.0	0.8	1.14	1.07	0.0500000000002	6.24	0.36	0.68	0.14	7.96	0.25	2.11	1.44	0.37	AAA461.cd3.X17.Y7.tile.tissue.png	106	1	2000	106	03e1e2d934f88c4febc9444472367a41	0	0	0	0	0	0	0	0	0	0	0	0	0	/home/dhl_ec/bnelissen/Slides/CD3_manuscript/CD3_slides/AAA461.cd3/AAA461.cd3.run1	255	0.7	0.06	0.7	0.06	-7.69435764808	-11.2471863074	0.835570188229	0.256764875977
49272.0	2115465.0	18025.0	28269.0	2115465.0	4000000.0	332.0	9.0	0.73	0.98	1.06	0.04	9.49	0.36	0.69	0.12	8.22	0.28	2.11	1.44	0.56	AAA461.cd3.X17.Y8.tile.tissue.png	107	1	2000	107	d5ef2096231a4003ccacd3c77604c37c	0	0	0	0	0	0	0	0	0	0	0	0	0	/home/dhl_ec/bnelissen/Slides/CD3_manuscript/CD3_slides/AAA461.cd3/AAA461.cd3.run1	255	0.7	0.06	0.7	0.06	-7.99956708956	-11.7361510928	0.932447003147	0.504930352539
7445.0	3626503.0	3438.0	12697.0	3626503.0	4000000.0	73.0	2.0	0.82	0.95	1.08	0.04	6.1	0.35	0.67	0.0600000000004	8.88	0.38	2.04	1.43	0.48	AAA461.cd3.X17.Y9.tile.tissue.png	108	1	2000	108	f25ccaa0becb3dda3a5f369b29e522aa	0	0	0	0	0	0	0	0	0	0	0	0	0	/home/dhl_ec/bnelissen/Slides/CD3_manuscript/CD3_slides/AAA461.cd3/AAA461.cd3.run1	255	0.7	0.06	0.7	0.06	-7.43319286724	-11.1795420086	0.3042148599	0.24461586554
110.0	9709.0	45.0	655.0	9709.0	4000000.0	1.0	2.0	0.76	1.31	1.34	0.0400000000004	6.08	0.34	0.68	0.19	6.38	0.19	1.96	1.43	0.349999999999	AAA461.cd3.X18.Y0.tile.tissue.png	109	1	2000	109	91fb025b3e19dfb4880a033871bf9b05	0	0	0	0	0	0	0	0	0	0	0	0	0	/home/dhl_ec/bnelissen/Slides/CD3_manuscript/CD3_slides/AAA461.cd3/AAA461.cd3.run1	255	0.7	0.06	0.7	0.06	-9.0751553717	-10.1592512154	1.1794038147	0.267139748535
2473.0	58638.0	776.0	3417.0	58638.0	4000000.0	13.0	10.0	0.76	1.02	1.04	0.0499999999997	6.19	0.35	0.66	0.19	6.38	0.19	2.0	1.44	0.48	AAA461.cd3.X18.Y1.tile.tissue.png	110	1	2000	110	de7dcaf938cb548f3a1c8e15bbad5b57	0	0	0	0	0	0	0	0	0	0	0	0	0	/home/dhl_ec/bnelissen/Slides/CD3_manuscript/CD3_slides/AAA461.cd3/AAA461.cd3.run1	255	0.7	0.06	0.7	0.06	-8.35377020074	-11.948769963	1.09658370862	0.058317015625
0.0	112497.0	0.0	2256.0	112497.0	4000000.0	0.0	1.0	0.68	1.13	1.05	0.04	6.07	0.38	0.82	0.18	5.54	0.13	1.98	1.44	0.45	AAA461.cd3.X18.Y10.tile.tissue.png	111	1	2000	111	dc249f9f6e972064d5aab5cac91f9370	0	0	0	0	0	0	0	0	0	0	0	0	0	/home/dhl_ec/bnelissen/Slides/CD3_manuscript/CD3_slides/AAA461.cd3/AAA461.cd3.run1	255	0.7	0.06	0.7	0.06	0.0	-10.1778563599	0.0217669997242	0.314233518723
5985.0	451222.0	2189.0	15528.0	451222.0	4000000.0	41.0	21.0	0.85	0.96	1.05	0.04	6.21	0.35	0.66	0.17	6.63	0.21	2.09	1.42	0.48	AAA461.cd3.X18.Y2.tile.tissue.png	112	1	2000	112	ca2ba2f584ea718519311218c680a8bc	0	0	0	0	0	0	0	0	0	0	0	0	0	/home/dhl_ec/bnelissen/Slides/CD3_manuscript/CD3_slides/AAA461.cd3/AAA461.cd3.run1	255	0.7	0.06	0.7	0.06	-8.74262493002	-12.3939576211	1.31418610243	0.129060632812
207.0	55185.0	92.0	4094.0	55185.0	4000000.0	2.0	10.0	1.03	1.16	1.05	0.0500000000002	6.09	0.34	0.66	0.19	6.34	0.19	1.99	1.56	0.65	AAA461.cd3.X18.Y3.tile.tissue.png	113	1	2000	113	5c662097577cca4638970d83c223a29b	0	0	0	0	0	0	0	0	0	0	0	0	0	/home/dhl_ec/bnelissen/Slides/CD3_manuscript/CD3_slides/AAA461.cd3/AAA461.cd3.run1	255	0.7	0.06	0.7	0.06	-6.55824522279	-10.9026207213	0.168465423606	0.0383603688965
9187.0	1206577.0	3433.0	22791.0	1206577.0	4000000.0	65.0	11.0	1.1	1.73	1.04	0.04	6.4	0.36	0.67	0.15	7.3	0.24	2.06	1.44	0.71	AAA461.cd3.X18.Y4.tile.tissue.png	114	1	2000	114	3c701e6ea86ae24226b256be2aca1982	0	0	0	0	0	0	0	0	0	0	0	0	0	/home/dhl_ec/bnelissen/Slides/CD3_manuscript/CD3_slides/AAA461.cd3/AAA461.cd3.run1	255	0.7	0.06	0.7	0.06	-8.64461874633	-12.3088149279	1.38612683479	0.23737434375
1613.0	1659006.0	698.0	26018.0	1659006.0	4000000.0	11.0	19.0	1.05	1.48	1.06	0.0599999999999	6.19	0.35	0.67	0.14	7.42	0.26	2.13	1.44	0.59	AAA461.cd3.X18.Y5.tile.tissue.png	115	1	2000	115	de5299a06ab6e62c6ab2977dd8007847	0	0	0	0	0	0	0	0	0	0	0	0	0	/home/dhl_ec/bnelissen/Slides/CD3_manuscript/CD3_slides/AAA461.cd3/AAA461.cd3.run1	255	0.7	0.06	0.7	0.06	-7.43078886261	-10.5225009352	0.35794065592	0.153121442383
0.0	1280004.0	0.0	37638.0	1280004.0	4000000.0	0.0	17.0	1.08	1.44	1.05	0.04	6.18	0.38	0.65	0.14	6.77	0.28	2.18	1.44	0.82	AAA461.cd3.X18.Y6.tile.tissue.png	116	1	2000	116	f24ab77f17df44162a61609e439b8131	0	0	0	0	0	0	0	0	0	0	0	0	0	/home/dhl_ec/bnelissen/Slides/CD3_manuscript/CD3_slides/AAA461.cd3/AAA461.cd3.run1	255	0.7	0.06	0.7	0.06	-5.83837135447	-10.3418223277	0.0568749914579	0.01892465625
143.0	1331140.0	85.0	33355.0	1331140.0	4000000.0	2.0	21.0	1.47	2.24	1.14	0.0599999999999	6.13	0.56	1.13	0.22	7.36	0.24	2.15	1.44	0.71	AAA461.cd3.X18.Y7.tile.tissue.png	117	1	2000	117	1e2a10cea0ab2e93e608e8e9d82d2bc6	0	0	0	0	0	0	0	0	0	0	0	0	0	/home/dhl_ec/bnelissen/Slides/CD3_manuscript/CD3_slides/AAA461.cd3/AAA461.cd3.run1	255	0.7	0.06	0.7	0.06	-6.62073651539	-7.51130356671	0.0448516206225	0.0226289990234
69.0	726995.0	41.0	15626.0	726995.0	4000000.0	1.0	16.0	1.29	1.55	1.05	0.0499999999997	7.84	0.36	0.72	0.17	6.94	0.23	2.05	1.44	0.54	AAA461.cd3.X18.Y8.tile.tissue.png	118	1	2000	118	97fb3469374555212e81f383745d657a	0	0	0	0	0	0	0	0	0	0	0	0	0	/home/dhl_ec/bnelissen/Slides/CD3_manuscript/CD3_slides/AAA461.cd3/AAA461.cd3.run1	255	0.7	0.06	0.7	0.06	-6.60598385988	-9.22300907767	0.0545213031623	5.30110255762
0.0	943139.0	0.0	7933.0	943139.0	4000000.0	0.0	2.0	1.85	2.15	1.24	0.0499999999997	6.13	0.35	0.78	0.16	6.09	0.16	2.08	1.44	0.76	AAA461.cd3.X18.Y9.tile.tissue.png	119	1	2000	119	f384b52136cffdb6c7180ae625c09287	0	0	0	0	0	0	0	0	0	0	0	0	0	/home/dhl_ec/bnelissen/Slides/CD3_manuscript/CD3_slides/AAA461.cd3/AAA461.cd3.run1	255	0.7	0.06	0.7	0.06	0.0	-10.9039953986	0.0382039847454	1.89459279175
0.0	141989.0	0.0	3461.0	141989.0	4000000.0	0.0	7.0	1.76	2.25	1.05	0.04	7.3	0.34	0.68	0.19	6.06	0.13	2.0	1.43	0.53	AAA461.cd3.X19.Y0.tile.tissue.png	120	1	2000	120	4b1151500e67be819f3982832c2dbf59	0	0	0	0	0	0	0	0	0	0	0	0	0	/home/dhl_ec/bnelissen/Slides/CD3_manuscript/CD3_slides/AAA461.cd3/AAA461.cd3.run1	255	0.7	0.06	0.7	0.06	-7.48221135658	-10.478075157	0.636157129613	0.286275349609
32142.0	1628946.0	10874.0	15375.0	1628946.0	4000000.0	198.0	7.0	1.98	2.17	1.06	0.04	6.26	0.33	0.65	0.13	7.6	0.25	2.03	1.42	1.12	AAA461.cd3.X19.Y1.tile.tissue.png	121	1	2000	121	dda97f3a5fc471b15533c95fd1fe6439	0	0	0	0	0	0	0	0	0	0	0	0	0	/home/dhl_ec/bnelissen/Slides/CD3_manuscript/CD3_slides/AAA461.cd3/AAA461.cd3.run1	255	0.7	0.06	0.7	0.06	-8.83602569351	-12.4366379617	1.10937809495	0.256416072266
24937.0	3098319.0	8964.0	14237.0	3098319.0	4000000.0	181.0	6.0	1.38	0.95	1.05	0.04	5.76	0.33	0.64	0.0799999999999	8.22	0.3	2.07	1.46	0.4	AAA461.cd3.X19.Y2.tile.tissue.png	122	1	2000	122	62fd7dd6d585b22752ada713b3be44cf	0	0	0	0	0	0	0	0	0	0	0	0	0	/home/dhl_ec/bnelissen/Slides/CD3_manuscript/CD3_slides/AAA461.cd3/AAA461.cd3.run1	255	0.7	0.06	0.7	0.06	-8.62591129406	-12.2372602128	1.19776947284	0.526255979492
391.0	474036.0	98.0	16419.0	474036.0	4000000.0	1.0	17.0	0.87	1.71	1.04	0.04	5.92	0.33	0.64	0.17	6.33	0.2	2.0	1.4	0.33	AAA461.cd3.X19.Y3.tile.tissue.png	123	1	2000	123	8f91f9fdb5793a80bc92ff48daeac133	0	0	0	0	0	0	0	0	0	0	0	0	0	/home/dhl_ec/bnelissen/Slides/CD3_manuscript/CD3_slides/AAA461.cd3/AAA461.cd3.run1	255	0.7	0.06	0.7	0.06	-7.19899369462	-11.1608444952	0.221692301296	0.0482825507813
642.0	1065734.0	317.0	23297.0	1065734.0	4000000.0	6.0	21.0	2.19	0.97	1.13	0.04	7.39	0.37	0.67	0.17	7.2	0.23	2.11	1.44	0.35	AAA461.cd3.X19.Y4.tile.tissue.png	124	1	2000	124	ea7ecb9846495ef9685bddf0e8640df5	0	0	0	0	0	0	0	0	0	0	0	0	0	/home/dhl_ec/bnelissen/Slides/CD3_manuscript/CD3_slides/AAA461.cd3/AAA461.cd3.run1	255	0.7	0.06	0.7	0.06	-7.52407459696	-11.2998106697	0.275436740529	0.07875153125
54.0	2868953.0	39.0	21646.0	2868953.0	4000000.0	1.0	7.0	0.9	0.95	1.13	0.0500000000002	6.52	0.35	0.65	0.0900000000001	7.97	0.29	2.11	1.42	0.35	AAA461.cd3.X19.Y5.tile.tissue.png	125	1	2000	125	2c8a307da5de8be3567314a99140f5b0	0	0	0	0	0	0	0	0	0	0	0	0	0	/home/dhl_ec/bnelissen/Slides/CD3_manuscript/CD3_slides/AAA461.cd3/AAA461.cd3.run1	255	0.7	0.06	0.7	0.06	-7.06753960717	-10.8145791945	0.0549214613556	0.0147744145508
0.0	1913703.0	0.0	30499.0	1913703.0	4000000.0	0.0	14.0	0.89	0.93	1.27	0.0499999999997	7.16	0.37	0.69	0.13	7.31	0.2	2.15	1.44	0.37	AAA461.cd3.X19.Y6.tile.tissue.png	126	1	2000	126	6c5b327bcdc45acdec3beaafdb9e2572	0	0	0	0	0	0	0	0	0	0	0	0	0	/home/dhl_ec/bnelissen/Slides/CD3_manuscript/CD3_slides/AAA461.cd3/AAA461.cd3.run1	255	0.7	0.06	0.7	0.06	-3.99047359133	-8.0719222588	0.0535404233311	1.62861144238
0.0	479135.0	0.0	8904.0	479135.0	4000000.0	0.0	6.0	0.82	0.89	1.08	0.0599999999999	6.62	0.34	0.75	0.17	5.9	0.15	2.06	1.44	0.33	AAA461.cd3.X19.Y7.tile.tissue.png	127	1	2000	127	925cd146384d55028a2e08c48ada7215	0	0	0	0	0	0	0	0	0	0	0	0	0	/home/dhl_ec/bnelissen/Slides/CD3_manuscript/CD3_slides/AAA461.cd3/AAA461.cd3.run1	255	0.7	0.06	0.7	0.06	-5.57862061011	-10.17406186	0.033242068345	5.26968781274
0.0	385166.0	0.0	11400.0	385166.0	4000000.0	0.0	13.0	1.23	0.940000000001	1.06	0.04	6.21	0.37	0.67	0.19	6.4	0.14	2.05	1.44	0.34	AAA461.cd3.X2.Y10.tile.tissue.png	128	1	2000	128	35677087d23264d4f9a9dfe68c34f2cd	0	0	0	0	0	0	0	0	0	0	0	0	0	/home/dhl_ec/bnelissen/Slides/CD3_manuscript/CD3_slides/AAA461.cd3/AAA461.cd3.run1	255	0.7	0.06	0.7	0.06	-5.67200905637	-10.169193795	0.0556202347293	0.027062171875
713.0	469994.0	273.0	13202.0	469994.0	4000000.0	5.0	12.0	1.27	0.94	1.05	0.04	5.89	0.34	0.64	0.18	6.3	0.2	2.03	1.39	0.34	AAA461.cd3.X2.Y11.tile.tissue.png	129	1	2000	129	92342bfc3db5e03fa3a719933225611c	0	0	0	0	0	0	0	0	0	0	0	0	0	/home/dhl_ec/bnelissen/Slides/CD3_manuscript/CD3_slides/AAA461.cd3/AAA461.cd3.run1	255	0.7	0.06	0.7	0.06	-8.60617771576	-12.3987095672	1.3350749109	0.0794585917969
6156.0	2179684.0	3023.0	12272.0	2179684.0	4000000.0	63.0	2.0	0.97	1.32	1.05	0.04	6.42	0.34	0.64	0.11	7.48	0.26	2.05	1.42	0.360000000001	AAA461.cd3.X2.Y12.tile.tissue.png	130	1	2000	130	271a7d794ec9a1bb905c9ff23190b76b	0	0	0	0	0	0	0	0	0	0	0	0	0	/home/dhl_ec/bnelissen/Slides/CD3_manuscript/CD3_slides/AAA461.cd3/AAA461.cd3.run1	255	0.7	0.06	0.7	0.06	-8.86069094723	-12.7094627717	1.600314548	0.243308230469
909.0	128401.0	459.0	6292.0	128401.0	4000000.0	10.0	9.0	0.75	0.95	1.03	0.0499999999997	6.35	0.35	0.68	0.19	6.11	0.2	1.93	1.4	0.33	AAA461.cd3.X2.Y13.tile.tissue.png	131	1	2000	131	fd1a6d4028a607eb528c998204ae0065	0	0	0	0	0	0	0	0	0	0	0	0	0	/home/dhl_ec/bnelissen/Slides/CD3_manuscript/CD3_slides/AAA461.cd3/AAA461.cd3.run1	255	0.7	0.06	0.7	0.06	-8.80628241965	-12.4940175729	1.12899164449	0.0503548398437
0.0	0.0	0.0	0.0	0.0	264000.0	0.0	0.0	0.12	0.12	0.0699999999997	0.0	0.52	0.02	0.04	0.00999999999976	0.26	0.0100000000002	0.12	0.0899999999997	0.04	AAA461.cd3.X2.Y14.tile.tissue.png	132	1	2000	132	d727aa8523487103ef6b61f51dcc2a90	0	0	0	0	0	0	0	0	0	0	0	0	0	/home/dhl_ec/bnelissen/Slides/CD3_manuscript/CD3_slides/AAA461.cd3/AAA461.cd3.run1	255	1.0	0.06	1.0	0.06	0.0	0.0	0.0	4.89580350379
166.0	387281.0	99.0	4943.0	387281.0	4000000.0	3.0	3.0	0.77	0.97	1.03	0.04	6.21	0.34	0.67	0.17	6.18	0.2	1.92	1.38	0.32	AAA461.cd3.X2.Y7.tile.tissue.png	133	1	2000	133	b332fedb8651d78747e51c2fc916d9dd	0	0	0	0	0	0	0	0	0	0	0	0	0	/home/dhl_ec/bnelissen/Slides/CD3_manuscript/CD3_slides/AAA461.cd3/AAA461.cd3.run1	255	0.7	0.06	0.7	0.06	-7.96893424435	-10.6124693489	0.767853319003	4.02108797852
26731.0	3236497.0	13440.0	16512.0	3236497.0	4000000.0	362.0	6.0	1.51	1.02	1.04	0.0700000000002	6.35	0.33	0.640000000001	0.0799999999999	8.37	0.31	2.04	1.39	0.38	AAA461.cd3.X2.Y8.tile.tissue.png	134	1	2000	134	dd5326b706c2ccb1a7a857c153ba305d	0	0	0	0	0	0	0	0	0	0	0	0	0	/home/dhl_ec/bnelissen/Slides/CD3_manuscript/CD3_slides/AAA461.cd3/AAA461.cd3.run1	255	0.7	0.06	0.7	0.06	-8.75266178889	-12.2523040042	0.827692460391	0.225983172852
17258.0	2806276.0	7779.0	18324.0	2806276.0	4000000.0	156.0	12.0	0.89	1.03	1.05	0.04	5.91	0.34	0.64	0.0899999999997	7.95	0.29	2.06	1.43	0.37	AAA461.cd3.X2.Y9.tile.tissue.png	135	1	2000	135	452564cc36edc9e9d76684b17e0ac53c	0	0	0	0	0	0	0	0	0	0	0	0	0	/home/dhl_ec/bnelissen/Slides/CD3_manuscript/CD3_slides/AAA461.cd3/AAA461.cd3.run1	255	0.7	0.06	0.7	0.06	-8.68500094699	-12.1738543724	1.08191821196	0.386351366211
0.0	24324.0	0.0	2154.0	24324.0	4000000.0	0.0	8.0	0.76	1.07	1.1	0.04	5.92	0.33	0.65	0.18	5.72	0.13	1.92	1.38	0.34	AAA461.cd3.X20.Y0.tile.tissue.png	136	1	2000	136	d8bfbcba813da12ab53b59b3ee086483	0	0	0	0	0	0	0	0	0	0	0	0	0	/home/dhl_ec/bnelissen/Slides/CD3_manuscript/CD3_slides/AAA461.cd3/AAA461.cd3.run1	255	0.7	0.06	0.7	0.06	-7.28918475657	-9.69912946592	0.596234893091	0.297320010498
8162.0	326186.0	2909.0	6883.0	326186.0	4000000.0	57.0	9.0	0.78	0.94	1.01	0.04	6.1	0.54	0.89	0.19	6.75	0.21	2.0	1.43	0.33	AAA461.cd3.X20.Y1.tile.tissue.png	137	1	2000	137	a8a64579c3cce31af8d4f72d7adbd45b	0	0	0	0	0	0	0	0	0	0	0	0	0	/home/dhl_ec/bnelissen/Slides/CD3_manuscript/CD3_slides/AAA461.cd3/AAA461.cd3.run1	255	0.7	0.06	0.7	0.06	-8.54916632588	-12.4489207129	1.46284618131	0.0793509277344
35953.0	3126124.0	11321.0	9237.0	3126124.0	4000000.0	241.0	2.0	0.87	0.94	1.06	0.0400000000004	6.35	0.34	0.69	0.0999999999999	9.02	0.32	2.08	1.44	0.39	AAA461.cd3.X20.Y2.tile.tissue.png	138	1	2000	138	72f99a63390fa5c5cddcd30dd5783492	0	0	0	0	0	0	0	0	0	0	0	0	0	/home/dhl_ec/bnelissen/Slides/CD3_manuscript/CD3_slides/AAA461.cd3/AAA461.cd3.run1	255	0.7	0.06	0.7	0.06	-8.50093848047	-12.2395672327	0.748328883011	0.414380447266
1285.0	1323095.0	585.0	32914.0	1323095.0	4000000.0	12.0	30.0	0.81	1.01	1.09	0.04	6.48	0.38	0.68	0.16	7.25	0.25	2.14	1.43	0.37	AAA461.cd3.X20.Y3.tile.tissue.png	139	1	2000	139	ac39e0099ec2caeccaba3d304d014c75	0	0	0	0	0	0	0	0	0	0	0	0	0	/home/dhl_ec/bnelissen/Slides/CD3_manuscript/CD3_slides/AAA461.cd3/AAA461.cd3.run1	255	0.7	0.06	0.7	0.06	-6.9834105231	-10.5549771547	0.24292316388	0.0761355068359
1330.0	2608716.0	492.0	17302.0	2608716.0	4000000.0	11.0	8.0	1.14	0.94	1.07	0.0499999999997	6.38	0.36	0.68	0.12	8.12	0.29	2.12	1.41	0.68	AAA461.cd3.X20.Y4.tile.tissue.png	140	1	2000	140	29e51b37f91a43cbaf8358ff05ff5655	0	0	0	0	0	0	0	0	0	0	0	0	0	/home/dhl_ec/bnelissen/Slides/CD3_manuscript/CD3_slides/AAA461.cd3/AAA461.cd3.run1	255	0.7	0.06	0.7	0.06	-6.97585299081	-10.3504684513	0.0566261283319	0.021604315918
204.0	2051703.0	105.0	22364.0	2051703.0	4000000.0	3.0	4.0	0.77	0.93	1.04	0.0500000000002	6.16	0.35	0.69	0.12	7.32	0.26	2.06	1.41	0.51	AAA461.cd3.X20.Y5.tile.tissue.png	141	1	2000	141	119a89c8e7b2aad508d2374aed4c8422	0	0	0	0	0	0	0	0	0	0	0	0	0	/home/dhl_ec/bnelissen/Slides/CD3_manuscript/CD3_slides/AAA461.cd3/AAA461.cd3.run1	255	0.7	0.06	0.7	0.06	-7.17309914954	-9.25480192357	0.0607447490952	3.68313891309
0.0	289306.0	0.0	4789.0	289306.0	4000000.0	0.0	1.0	0.62	0.91	1.01	0.04	5.92	0.33	0.81	0.18	5.52	0.14	2.01	1.45	0.65	AAA461.cd3.X20.Y6.tile.tissue.png	142	1	2000	142	72529617ff7463536afdffa02f1c1cd2	0	0	0	0	0	0	0	0	0	0	0	0	0	/home/dhl_ec/bnelissen/Slides/CD3_manuscript/CD3_slides/AAA461.cd3/AAA461.cd3.run1	255	0.7	0.06	0.7	0.06	0.0	-10.394024923	0.0299604477774	3.42344388457
0.0	27373.0	0.0	1718.0	27373.0	4000000.0	0.0	5.0	1.47	1.17	1.01	0.04	5.8	0.33	0.67	0.19	5.78	0.13	2.0	1.44	0.56	AAA461.cd3.X21.Y0.tile.tissue.png	143	1	2000	143	a886366aa05f9b49cf48815883f28627	0	0	0	0	0	0	0	0	0	0	0	0	0	/home/dhl_ec/bnelissen/Slides/CD3_manuscript/CD3_slides/AAA461.cd3/AAA461.cd3.run1	255	0.7	0.06	0.7	0.06	-6.31381598184	-10.3122552243	1.27510714253	1.2977622981
0.0	6774.0	0.0	849.0	6774.0	4000000.0	0.0	4.0	0.78	0.93	1.06	0.04	6.12	0.34	0.66	0.19	5.22	0.13	1.93	1.45	0.5	AAA461.cd3.X21.Y1.tile.tissue.png	144	1	2000	144	e21471fdf0ade0840b71f1b19f985975	0	0	0	0	0	0	0	0	0	0	0	0	0	/home/dhl_ec/bnelissen/Slides/CD3_manuscript/CD3_slides/AAA461.cd3/AAA461.cd3.run1	255	0.7	0.06	0.7	0.06	0.0	-12.4394742766	1.08157389179	0.0372508179321
76.0	492946.0	43.0	11232.0	492946.0	4000000.0	1.0	12.0	0.75	0.92	1.04	0.04	6.0	0.33	0.66	0.17	6.46	0.21	1.99	1.44	0.5	AAA461.cd3.X21.Y2.tile.tissue.png	145	1	2000	145	5fe2cdf491635ce6fb78651262eb1308	0	0	0	0	0	0	0	0	0	0	0	0	0	/home/dhl_ec/bnelissen/Slides/CD3_manuscript/CD3_slides/AAA461.cd3/AAA461.cd3.run1	255	0.7	0.06	0.7	0.06	-5.97435165067	-11.1916168179	0.348137254754	0.084159265625
548.0	1665570.0	180.0	33087.0	1665570.0	4000000.0	3.0	19.0	0.9	0.92	1.06	0.04	6.42	0.37	0.66	0.15	7.55	0.26	2.14	1.44	0.579999999999	AAA461.cd3.X21.Y3.tile.tissue.png	146	1	2000	146	e435308d24052a62f6f63b96fbfb52f4	0	0	0	0	0	0	0	0	0	0	0	0	0	/home/dhl_ec/bnelissen/Slides/CD3_manuscript/CD3_slides/AAA461.cd3/AAA461.cd3.run1	255	0.7	0.06	0.7	0.06	-6.87333096453	-10.3307003241	0.051018798621	0.0169347519531
0.0	1743508.0	0.0	25842.0	1743508.0	4000000.0	0.0	9.0	0.820000000001	0.97	1.05	0.0500000000002	6.97	0.35	0.69	0.13	6.69	0.19	2.09	1.39	0.53	AAA461.cd3.X21.Y4.tile.tissue.png	147	1	2000	147	926e1d0d3062a45deb44238ead325430	0	0	0	0	0	0	0	0	0	0	0	0	0	/home/dhl_ec/bnelissen/Slides/CD3_manuscript/CD3_slides/AAA461.cd3/AAA461.cd3.run1	255	0.7	0.06	0.7	0.06	-6.98935141555	-8.6415324275	0.0643330205345	2.99733893213
0.0	13016.0	0.0	1284.0	13016.0	4000000.0	0.0	2.0	0.65	1.08	1.09	0.0499999999997	6.01	0.33	0.81	0.19	5.34	0.13	1.95	1.42	0.53	AAA461.cd3.X21.Y5.tile.tissue.png	148	1	2000	148	9aee89c50b32f046ef8e85e94742b7ff	0	0	0	0	0	0	0	0	0	0	0	0	0	/home/dhl_ec/bnelissen/Slides/CD3_manuscript/CD3_slides/AAA461.cd3/AAA461.cd3.run1	255	0.7	0.06	0.7	0.06	0.0	-10.2096870884	0.0373411313405	2.61787264788
0.0	0.0	0.0	0.0	0.0	792000.0	0.0	0.0	0.19	0.22	0.2	0.0100000000002	1.23	0.0499999999997	0.13	0.0300000000002	0.76	0.0300000000002	0.35	0.27	0.0900000000006	AAA461.cd3.X22.Y0.tile.tissue.png	149	1	396	149	fe23e994a1f94acac0e4c3ba274abc76	0	0	0	0	0	0	0	0	0	0	0	0	0	/home/dhl_ec/bnelissen/Slides/CD3_manuscript/CD3_slides/AAA461.cd3/AAA461.cd3.run1	255	1.0	0.06	1.0	0.06	0.0	-11.2733754158	0.0	10.9562471376
0.0	2146.0	0.0	220.0	2146.0	792000.0	0.0	1.0	0.42	0.23	0.2	0.00999999999976	1.28	0.0599999999999	0.12	0.0300000000002	1.02	0.02	0.37	0.3	0.0699999999997	AAA461.cd3.X22.Y1.tile.tissue.png	150	1	396	150	3bbc801da1eaa6da730c2d4c17dd724b	0	0	0	0	0	0	0	0	0	0	0	0	0	/home/dhl_ec/bnelissen/Slides/CD3_manuscript/CD3_slides/AAA461.cd3/AAA461.cd3.run1	255	0.7	0.06	0.7	0.06	-6.09159712676	-10.1127834678	0.704906634741	1.56645280457
0.0	53341.0	0.0	1864.0	53341.0	792000.0	0.0	1.0	0.23	0.72	0.21	0.00999999999976	1.29	0.0699999999997	0.12	0.04	0.98	0.0300000000002	0.36	0.27	0.0899999999997	AAA461.cd3.X22.Y2.tile.tissue.png	151	1	396	151	f9bc23df6f95ca8f2e36fcbe99d539da	0	0	0	0	0	0	0	0	0	0	0	0	0	/home/dhl_ec/bnelissen/Slides/CD3_manuscript/CD3_slides/AAA461.cd3/AAA461.cd3.run1	255	0.7	0.06	0.7	0.06	0.0	-8.93767808533	0.0246138796625	1.89958125375
0.0	117401.0	0.0	3996.0	117401.0	792000.0	0.0	6.0	1.62	0.25	0.2	0.00999999999976	2.82	0.0699999999997	0.13	0.04	1.09	0.0300000000002	0.41	0.29	0.0900000000001	AAA461.cd3.X22.Y3.tile.tissue.png	152	1	396	152	85ad11c6392d9acceec86b6476698a18	0	0	0	0	0	0	0	0	0	0	0	0	0	/home/dhl_ec/bnelissen/Slides/CD3_manuscript/CD3_slides/AAA461.cd3/AAA461.cd3.run1	255	0.7	0.06	0.7	0.06	0.0	-8.54016993732	0.0961768619145	1.27209305395
0.0	52476.0	0.0	1619.0	52476.0	792000.0	0.0	2.0	0.21	0.25	0.2	0.00999999999976	1.29	0.0599999999999	0.14	0.04	0.99	0.0299999999997	0.37	0.28	0.0799999999999	AAA461.cd3.X22.Y4.tile.tissue.png	153	1	396	153	6dda89cd7844e45f9d18d233d0c5dd68	0	0	0	0	0	0	0	0	0	0	0	0	0	/home/dhl_ec/bnelissen/Slides/CD3_manuscript/CD3_slides/AAA461.cd3/AAA461.cd3.run1	255	0.7	0.06	0.7	0.06	0.0	-10.2627750618	0.0357012675661	11.9798929718
12495.0	2698378.0	6090.0	24400.0	2698378.0	4000000.0	151.0	10.0	1.74	1.17	1.01	0.04	6.16	0.35	0.65	0.0900000000001	7.95	0.28	2.05	1.39	0.56	AAA461.cd3.X3.Y10.tile.tissue.png	154	1	2000	154	4b5b94b562c05d5bb19c5d3481cde5d4	0	0	0	0	0	0	0	0	0	0	0	0	0	/home/dhl_ec/bnelissen/Slides/CD3_manuscript/CD3_slides/AAA461.cd3/AAA461.cd3.run1	255	0.7	0.06	0.7	0.06	-8.85594339498	-12.7134823687	1.26464373133	0.385391300781
15430.0	3116805.0	6612.0	35921.0	3116805.0	4000000.0	144.0	13.0	1.02	1.92	1.03	0.04	6.65	0.49	0.69	0.0899999999997	8.8	0.31	2.16	1.43	0.5	AAA461.cd3.X3.Y11.tile.tissue.png	155	1	2000	155	941ad2816e040507490a09193b854bfd	0	0	0	0	0	0	0	0	0	0	0	0	0	/home/dhl_ec/bnelissen/Slides/CD3_manuscript/CD3_slides/AAA461.cd3/AAA461.cd3.run1	255	0.7	0.06	0.7	0.06	-8.85763882484	-12.6308181023	1.54051338412	0.335419202148
32957.0	3645400.0	14274.0	26094.0	3645400.0	4000000.0	317.0	7.0	1.23	1.38	1.04	0.0300000000002	6.25	0.36	0.68	0.0700000000002	9.28	0.5	2.14	1.4	0.37	AAA461.cd3.X3.Y12.tile.tissue.png	156	1	2000	156	16f95190dfa5c71d02d1412faad60fc9	0	0	0	0	0	0	0	0	0	0	0	0	0	/home/dhl_ec/bnelissen/Slides/CD3_manuscript/CD3_slides/AAA461.cd3/AAA461.cd3.run1	255	0.7	0.06	0.7	0.06	-8.75176519301	-12.6289941913	1.27843628256	0.429487817383
7077.0	1016943.0	3271.0	17432.0	1016943.0	4000000.0	74.0	12.0	1.75	1.52	1.03	0.04	5.94	0.34	0.65	0.15	6.78	0.23	2.01	1.43	0.36	AAA461.cd3.X3.Y13.tile.tissue.png	157	1	2000	157	8e0786eee60f1ced40bf87af3ea7e01b	0	0	0	0	0	0	0	0	0	0	0	0	0	/home/dhl_ec/bnelissen/Slides/CD3_manuscript/CD3_slides/AAA461.cd3/AAA461.cd3.run1	255	0.7	0.06	0.7	0.06	-8.3519997372	-12.2291468652	0.818636228709	0.134504976562
0.0	0.0	0.0	0.0	0.0	264000.0	0.0	0.0	0.39	0.28	0.0699999999997	0.0	0.55	0.0299999999997	0.0500000000002	0.02	0.27	0.02	0.12	0.0900000000001	0.0300000000002	AAA461.cd3.X3.Y14.tile.tissue.png	158	1	2000	158	a9af75709fb78723e48d7188b16fab77	0	0	0	0	0	0	0	0	0	0	0	0	0	/home/dhl_ec/bnelissen/Slides/CD3_manuscript/CD3_slides/AAA461.cd3/AAA461.cd3.run1	255	1.0	0.06	1.0	0.06	0.0	-9.53663018125	0.0	4.63989014874
0.0	0.0	0.0	0.0	0.0	4000000.0	0.0	0.0	0.64	0.79	1.1	0.0700000000002	6.09	0.27	0.79	0.18	4.4	0.11	1.86	1.39	0.32	AAA461.cd3.X3.Y6.tile.tissue.png	159	1	2000	159	7631ffeacc8a5ec46f4c5122f22697ff	0	0	0	0	0	0	0	0	0	0	0	0	0	/home/dhl_ec/bnelissen/Slides/CD3_manuscript/CD3_slides/AAA461.cd3/AAA461.cd3.run1	255	1.0	0.06	1.0	0.06	0.0	-10.3867259108	0.0	4.01217369315
1538.0	277091.0	634.0	7371.0	277091.0	4000000.0	14.0	8.0	2.7	0.96	1.01	0.04	5.95	0.33	0.66	0.18	6.29	0.2	1.93	1.45	0.52	AAA461.cd3.X3.Y7.tile.tissue.png	160	1	2000	160	285fdab3aea6f3048f7067a012ea9d96	0	0	0	0	0	0	0	0	0	0	0	0	0	/home/dhl_ec/bnelissen/Slides/CD3_manuscript/CD3_slides/AAA461.cd3/AAA461.cd3.run1	255	0.7	0.06	0.7	0.06	-8.94333587241	-10.3116988293	1.22467756881	0.710313917969
35390.0	2747216.0	15834.0	19932.0	2747216.0	4000000.0	396.0	11.0	1.17	1.29	1.04	0.0299999999997	6.13	0.34	0.65	0.0900000000001	8.17	0.3	2.11	1.57	0.39	AAA461.cd3.X3.Y8.tile.tissue.png	161	1	2000	161	229ecc10d95db43bf29636170b293a56	0	0	0	0	0	0	0	0	0	0	0	0	0	/home/dhl_ec/bnelissen/Slides/CD3_manuscript/CD3_slides/AAA461.cd3/AAA461.cd3.run1	255	0.7	0.06	0.7	0.06	-9.12170842228	-12.1537888839	1.11530445961	0.364939335449
72023.0	3999801.0	32143.0	8036.0	3999801.0	4000000.0	826.0	1.0	1.62	1.13	1.08	0.0499999999997	7.66	0.34	0.68	0.0599999999999	9.88	0.37	2.05	1.44	0.4	AAA461.cd3.X3.Y9.tile.tissue.png	162	1	2000	162	6abc5e6fbc7b10f114715a2f4ca22b09	0	0	0	0	0	0	0	0	0	0	0	0	0	/home/dhl_ec/bnelissen/Slides/CD3_manuscript/CD3_slides/AAA461.cd3/AAA461.cd3.run1	255	0.7	0.06	0.7	0.06	-9.59500447179	-12.1268416394	1.00214993041	0.248057068306
16589.0	3921000.0	7868.0	12561.0	3921000.0	4000000.0	190.0	1.0	1.39	1.79	1.22	0.04	6.21	0.35	0.67	0.0500000000002	9.01	0.33	2.02	1.39	0.38	AAA461.cd3.X4.Y10.tile.tissue.png	163	1	2000	163	375ded908f11bd042e7988215bd811fc	0	0	0	0	0	0	0	0	0	0	0	0	0	/home/dhl_ec/bnelissen/Slides/CD3_manuscript/CD3_slides/AAA461.cd3/AAA461.cd3.run1	255	0.7	0.06	0.7	0.06	-8.56067057667	-12.6651599111	1.114787405	0.421042441406
33508.0	3794421.0	14407.0	16784.0	3794421.0	4000000.0	330.0	2.0	1.99	1.07	1.05	0.04	6.45	0.35	0.66	0.0599999999999	8.84	0.33	2.04	1.4	0.39	AAA461.cd3.X4.Y11.tile.tissue.png	164	1	2000	164	a9b8d901d7cb6fd57fee45d497dc420a	0	0	0	0	0	0	0	0	0	0	0	0	0	/home/dhl_ec/bnelissen/Slides/CD3_manuscript/CD3_slides/AAA461.cd3/AAA461.cd3.run1	255	0.7	0.06	0.7	0.06	-8.85069325335	-12.6528141163	1.35485449009	0.449490331787
33428.0	3229745.0	14090.0	22113.0	3229745.0	4000000.0	315.0	6.0	1.87	1.41	1.01	0.04	6.14	0.36	0.66	0.0799999999999	9.01	0.33	2.12	1.44	0.380000000001	AAA461.cd3.X4.Y12.tile.tissue.png	165	1	2000	165	0b625486ad7a69149e0115910112de6c	0	0	0	0	0	0	0	0	0	0	0	0	0	/home/dhl_ec/bnelissen/Slides/CD3_manuscript/CD3_slides/AAA461.cd3/AAA461.cd3.run1	255	0.7	0.06	0.7	0.06	-8.6659553889	-12.3032875833	1.17980482424	0.479269782715
1540.0	414664.0	561.0	14458.0	414664.0	4000000.0	12.0	16.0	0.83	0.98	1.09	0.0499999999997	6.49	0.35	0.68	0.19	6.76	0.21	2.05	1.43	0.35	AAA461.cd3.X4.Y13.tile.tissue.png	166	1	2000	166	61601177b6adfb8471d59e32a5f8c7c4	0	0	0	0	0	0	0	0	0	0	0	0	0	/home/dhl_ec/bnelissen/Slides/CD3_manuscript/CD3_slides/AAA461.cd3/AAA461.cd3.run1	255	0.7	0.06	0.7	0.06	-7.11824752331	-10.8295771442	0.386921310076	0.0568249648438
0.0	0.0	0.0	0.0	0.0	264000.0	0.0	0.0	0.12	0.13	0.0700000000002	0.0	0.58	0.0300000000002	0.0500000000002	0.00999999999976	0.28	0.02	0.12	0.0899999999997	0.0500000000002	AAA461.cd3.X4.Y14.tile.tissue.png	167	1	2000	167	eeada672fc035dfed423d1a7465f64c2	0	0	0	0	0	0	0	0	0	0	0	0	0	/home/dhl_ec/bnelissen/Slides/CD3_manuscript/CD3_slides/AAA461.cd3/AAA461.cd3.run1	255	1.0	0.06	1.0	0.06	0.0	-10.8305419333	0.0	4.09988339288
529.0	9664.0	156.0	814.0	9664.0	4000000.0	2.0	3.0	0.75	0.92	1.07	0.0599999999999	6.44	0.35	0.77	0.2	6.47	0.2	1.96	1.44	0.36	AAA461.cd3.X4.Y6.tile.tissue.png	168	1	2000	168	396bbc5449433772a8de82da0c5641b4	0	0	0	0	0	0	0	0	0	0	0	0	0	/home/dhl_ec/bnelissen/Slides/CD3_manuscript/CD3_slides/AAA461.cd3/AAA461.cd3.run1	255	0.7	0.06	0.7	0.06	-8.24164589864	-11.9540590818	0.814147032649	4.70942254639
0.0	25698.0	0.0	2440.0	25698.0	4000000.0	0.0	8.0	0.79	0.92	1.07	0.04	6.43	0.34	0.68	0.2	5.35	0.12	1.92	1.4	0.329999999999	AAA461.cd3.X4.Y7.tile.tissue.png	169	1	2000	169	f905da5522c1b3da89b8ba10f4e0de06	0	0	0	0	0	0	0	0	0	0	0	0	0	/home/dhl_ec/bnelissen/Slides/CD3_manuscript/CD3_slides/AAA461.cd3/AAA461.cd3.run1	255	0.7	0.06	0.7	0.06	0.0	-11.8656081151	0.271350286714	0.0333167935791
53128.0	2191309.0	23471.0	16202.0	2191309.0	4000000.0	601.0	11.0	1.52	1.26	1.04	0.04	5.99	0.34	0.67	0.12	8.02	0.27	2.01	1.41	0.38	AAA461.cd3.X4.Y8.tile.tissue.png	170	1	2000	170	e701d1fbc0623d611bdc1d4fe2de7113	0	0	0	0	0	0	0	0	0	0	0	0	0	/home/dhl_ec/bnelissen/Slides/CD3_manuscript/CD3_slides/AAA461.cd3/AAA461.cd3.run1	255	0.7	0.06	0.7	0.06	-8.91836276566	-12.1137946175	1.02722326205	0.201116953125
199208.0	3990852.0	84113.0	8654.0	3990852.0	4000000.0	2142.0	1.0	1.74	0.98	1.31	0.04	6.69	0.33	0.65	0.0500000000002	10.15	0.37	2.02	1.42	0.41	AAA461.cd3.X4.Y9.tile.tissue.png	171	1	2000	171	b3f4ca58195caf5ea948a7eee3b02afc	0	0	0	0	0	0	0	0	0	0	0	0	0	/home/dhl_ec/bnelissen/Slides/CD3_manuscript/CD3_slides/AAA461.cd3/AAA461.cd3.run1	255	0.7	0.0766533718175	0.7	0.0766533718175	-9.23002517652	-12.8095086918	1.07821077769	0.338732165253
30929.0	3960581.0	14120.0	10737.0	3960581.0	4000000.0	320.0	1.0	1.52	0.99	1.04	0.04	6.03	0.339999999999	0.65	0.0500000000002	8.93	0.33	2.02	1.41	0.37	AAA461.cd3.X5.Y10.tile.tissue.png	172	1	2000	172	b0d288c1d67b76a78760a95fd6220fe3	0	0	0	0	0	0	0	0	0	0	0	0	0	/home/dhl_ec/bnelissen/Slides/CD3_manuscript/CD3_slides/AAA461.cd3/AAA461.cd3.run1	255	0.7	0.06	0.7	0.06	-8.60039987378	-12.2588944803	1.05749166813	0.597911284546
24543.0	3763062.0	10740.0	18671.0	3763062.0	4000000.0	233.0	3.0	1.29	0.97	1.02	0.04	6.06	0.34	0.65	0.0600000000004	8.63	0.34	2.07	1.4	0.53	AAA461.cd3.X5.Y11.tile.tissue.png	173	1	2000	173	bfaf8bf7c1393cbd0a2967ffda44a2d4	0	0	0	0	0	0	0	0	0	0	0	0	0	/home/dhl_ec/bnelissen/Slides/CD3_manuscript/CD3_slides/AAA461.cd3/AAA461.cd3.run1	255	0.7	0.06	0.7	0.06	-8.67833161514	-12.4612731401	1.12013535426	0.445873828125
17232.0	2220872.0	7353.0	26633.0	2220872.0	4000000.0	158.0	15.0	1.21	0.99	1.01	0.0299999999997	6.13	0.34	0.64	0.110000000001	7.71	0.27	2.08	1.4	0.700000000001	AAA461.cd3.X5.Y12.tile.tissue.png	174	1	2000	174	1355e5b5626b3af954764aa6c40260d8	0	0	0	0	0	0	0	0	0	0	0	0	0	/home/dhl_ec/bnelissen/Slides/CD3_manuscript/CD3_slides/AAA461.cd3/AAA461.cd3.run1	255	0.7	0.06	0.7	0.06	-8.44899410958	-12.18052306	1.05176962922	0.326612786133
0.0	264592.0	0.0	11179.0	264592.0	4000000.0	0.0	16.0	1.54	1.14	1.02	0.04	5.92	0.35	0.67	0.17	5.83	0.14	2.03	1.44	0.490000000001	AAA461.cd3.X5.Y13.tile.tissue.png	175	1	2000	175	22a7b8e701517830a389a3c9c462465a	0	0	0	0	0	0	0	0	0	0	0	0	0	/home/dhl_ec/bnelissen/Slides/CD3_manuscript/CD3_slides/AAA461.cd3/AAA461.cd3.run1	255	0.7	0.06	0.7	0.06	-6.8108755321	-11.3374830454	0.11927055349	0.0236778566895
0.0	0.0	0.0	0.0	0.0	264000.0	0.0	0.0	0.13	0.95	0.0700000000006	0.0	0.559999999999	0.0200000000004	0.04	0.0100000000002	0.27	0.0100000000002	0.129999999999	0.1	0.04	AAA461.cd3.X5.Y14.tile.tissue.png	176	1	2000	176	b16f3eef84e17875fe59d6bc22666942	0	0	0	0	0	0	0	0	0	0	0	0	0	/home/dhl_ec/bnelissen/Slides/CD3_manuscript/CD3_slides/AAA461.cd3/AAA461.cd3.run1	255	1.0	0.06	1.0	0.06	0.0	-9.67029641176	0.0	4.6994690007
0.0	3418.0	0.0	258.0	3418.0	4000000.0	0.0	1.0	0.67	0.83	1.08	0.0600000000004	6.48	0.339999999999	0.82	0.190000000001	5.75	0.13	1.96	1.44	1.03	AAA461.cd3.X5.Y5.tile.tissue.png	177	1	2000	177	bb786273d31a7bade11583f04c29b680	0	0	0	0	0	0	0	0	0	0	0	0	0	/home/dhl_ec/bnelissen/Slides/CD3_manuscript/CD3_slides/AAA461.cd3/AAA461.cd3.run1	255	0.7	0.06	0.7	0.06	0.0	-12.4218890359	1.70935822872	1.68216064465
0.0	10717.0	0.0	1056.0	10717.0	4000000.0	0.0	5.0	0.76	1.48	1.05	0.0500000000002	7.44	0.450000000001	0.68	0.190000000001	5.91	0.13	1.92	1.39	0.539999999999	AAA461.cd3.X5.Y6.tile.tissue.png	178	1	2000	178	8d84836b4f675164398a753d9e45ea52	0	0	0	0	0	0	0	0	0	0	0	0	0	/home/dhl_ec/bnelissen/Slides/CD3_manuscript/CD3_slides/AAA461.cd3/AAA461.cd3.run1	255	0.7	0.06	0.7	0.06	-7.80380228353	-10.0832050837	1.23835733164	1.48620555273
0.0	13993.0	0.0	1234.0	13993.0	4000000.0	0.0	4.0	1.78	0.910000000001	1.01	0.04	6.3	0.35	0.679999999999	0.2	5.67	0.129999999999	1.98	1.43	0.52	AAA461.cd3.X5.Y7.tile.tissue.png	179	1	2000	179	811e28ae00d714eb229ed96bb38a863d	0	0	0	0	0	0	0	0	0	0	0	0	0	/home/dhl_ec/bnelissen/Slides/CD3_manuscript/CD3_slides/AAA461.cd3/AAA461.cd3.run1	255	0.7	0.06	0.7	0.06	0.0	-11.9100334939	0.219760253313	0.0315039813538
7392.0	1445674.0	3548.0	9932.0	1445674.0	4000000.0	77.0	7.0	0.8	1.29	1.03	0.04	6.16	0.34	0.66	0.14	7.47	0.25	2.04	1.44	0.75	AAA461.cd3.X5.Y8.tile.tissue.png	180	1	2000	180	763ac8f5c8c1099ca0967c6745dcae27	0	0	0	0	0	0	0	0	0	0	0	0	0	/home/dhl_ec/bnelissen/Slides/CD3_manuscript/CD3_slides/AAA461.cd3/AAA461.cd3.run1	255	0.7	0.06	0.7	0.06	-8.92985040691	-11.8423625034	1.10607264935	0.108097172852
85615.0	3677775.0	35263.0	12462.0	3677775.0	4000000.0	820.0	3.0	1.56	1.17	1.01	0.04	9.15	0.33	0.65	0.0600000000004	9.14	0.33	2.07	1.41	0.55	AAA461.cd3.X5.Y9.tile.tissue.png	181	1	2000	181	b67c401df5646a7b87ec8fbab9f98b2e	0	0	0	0	0	0	0	0	0	0	0	0	0	/home/dhl_ec/bnelissen/Slides/CD3_manuscript/CD3_slides/AAA461.cd3/AAA461.cd3.run1	255	0.7	0.0631393542076	0.7	0.0631393542076	-9.16480297094	-12.2106338849	1.15294977534	0.481412657776
3240.0	2553873.0	1360.0	25176.0	2553873.0	4000000.0	28.0	13.0	0.77	0.950000000001	1.01	0.0300000000007	6.06	0.349999999999	0.669999999999	0.1	7.74	0.299999999999	2.07	1.42	0.52	AAA461.cd3.X6.Y10.tile.tissue.png	182	1	2000	182	3f7996e82cc7f690819b3b14d5f74380	0	0	0	0	0	0	0	0	0	0	0	0	0	/home/dhl_ec/bnelissen/Slides/CD3_manuscript/CD3_slides/AAA461.cd3/AAA461.cd3.run1	255	0.7	0.06	0.7	0.06	-7.35942819434	-10.9930438429	0.273714813777	0.135201851074
12702.0	2202502.0	5430.0	24202.0	2202502.0	4000000.0	116.0	12.0	0.98	1.02	1.04	0.04	8.45	0.34	0.67	0.12	7.72	0.349999999999	2.38	1.39	0.54	AAA461.cd3.X6.Y11.tile.tissue.png	183	1	2000	183	a55e34f9f3259c2681159bede36c6c5a	0	0	0	0	0	0	0	0	0	0	0	0	0	/home/dhl_ec/bnelissen/Slides/CD3_manuscript/CD3_slides/AAA461.cd3/AAA461.cd3.run1	255	0.7	0.06	0.7	0.06	-8.17101498224	-12.0260069974	0.795733957374	0.243534924805
1522.0	698273.0	802.0	20000.0	698273.0	4000000.0	19.0	16.0	0.73	0.91	1.01	0.04	5.75	0.339999999999	0.63	0.16	6.31	0.21	2.02	1.38	0.52	AAA461.cd3.X6.Y12.tile.tissue.png	184	1	2000	184	04cf6a375cf9365a68860a24ee4024ea	0	0	0	0	0	0	0	0	0	0	0	0	0	/home/dhl_ec/bnelissen/Slides/CD3_manuscript/CD3_slides/AAA461.cd3/AAA461.cd3.run1	255	0.7	0.06	0.7	0.06	-7.35494562813	-11.1725739158	0.283221971071	0.0582312050781
0.0	72945.0	0.0	3166.0	72945.0	4000000.0	0.0	6.0	1.03	1.21	1.12	0.04	6.54	0.33	0.66	0.18	5.15	0.13	1.97	1.38	0.660000000001	AAA461.cd3.X6.Y13.tile.tissue.png	185	1	2000	185	d92fa42c489e3dabe72c363d2aaf44b2	0	0	0	0	0	0	0	0	0	0	0	0	0	/home/dhl_ec/bnelissen/Slides/CD3_manuscript/CD3_slides/AAA461.cd3/AAA461.cd3.run1	255	0.7	0.06	0.7	0.06	0.0	-8.58495608557	0.0849085984625	2.70363785773
0.0	4303.0	0.0	504.0	4303.0	4000000.0	0.0	3.0	1.44	1.44	1.03	0.0500000000002	6.12	0.36	0.759999999999	0.21	5.66	0.12	1.96	1.43	1.1	AAA461.cd3.X6.Y5.tile.tissue.png	186	1	2000	186	14ccef2b8ab3f80ecb00ad21b0776633	0	0	0	0	0	0	0	0	0	0	0	0	0	/home/dhl_ec/bnelissen/Slides/CD3_manuscript/CD3_slides/AAA461.cd3/AAA461.cd3.run1	255	0.7	0.06	0.7	0.06	0.0	-11.3670574795	0.894585320652	9.98478997635
0.0	3909.0	0.0	296.0	3909.0	4000000.0	0.0	1.0	1.21	0.999999999999	1.07	0.04	6.35	0.35	0.659999999999	0.2	6.04	0.13	1.94	1.44	0.52	AAA461.cd3.X6.Y6.tile.tissue.png	187	1	2000	187	46c849d12225e00215d686759145dbb9	0	0	0	0	0	0	0	0	0	0	0	0	0	/home/dhl_ec/bnelissen/Slides/CD3_manuscript/CD3_slides/AAA461.cd3/AAA461.cd3.run1	255	0.7	0.06	0.7	0.06	-7.00925622443	-12.1933622795	2.69234858123	0.0346496932373
0.0	96403.0	0.0	6139.0	96403.0	4000000.0	0.0	15.0	1.28	0.92	1.02	0.04	5.77	0.52	0.71	0.2	6.14	0.13	2.0	1.43	0.57	AAA461.cd3.X6.Y7.tile.tissue.png	188	1	2000	188	bd0c80142f93708ed2ad2ba20b72b8ac	0	0	0	0	0	0	0	0	0	0	0	0	0	/home/dhl_ec/bnelissen/Slides/CD3_manuscript/CD3_slides/AAA461.cd3/AAA461.cd3.run1	255	0.7	0.06	0.7	0.06	-5.93302674612	-11.4030490308	0.225560900624	0.0360084631348
6196.0	930277.0	2683.0	19873.0	930277.0	4000000.0	55.0	14.0	0.76	0.97	1.0	0.0300000000007	5.75	0.35	0.64	0.16	6.5	0.22	2.31	1.39	0.679999999999	AAA461.cd3.X6.Y8.tile.tissue.png	189	1	2000	189	f1e506ea1b27489a595e468ffc0b5933	0	0	0	0	0	0	0	0	0	0	0	0	0	/home/dhl_ec/bnelissen/Slides/CD3_manuscript/CD3_slides/AAA461.cd3/AAA461.cd3.run1	255	0.7	0.06	0.7	0.06	-7.94850696345	-11.8279601249	1.07839997751	0.226845060547
2655.0	2527935.0	1242.0	26180.0	2527935.0	4000000.0	26.0	12.0	1.18	1.18	0.98	0.0299999999997	6.28	0.37	0.96	0.1	7.55	0.469999999999	2.15	1.39	0.589999999999	AAA461.cd3.X6.Y9.tile.tissue.png	190	1	2000	190	464bb427fce237a637c37f8278525162	0	0	0	0	0	0	0	0	0	0	0	0	0	/home/dhl_ec/bnelissen/Slides/CD3_manuscript/CD3_slides/AAA461.cd3/AAA461.cd3.run1	255	0.7	0.06	0.7	0.06	-7.4363440835	-10.8890951006	0.239825166561	0.129866736572
0.0	225424.0	0.0	10562.0	225424.0	4000000.0	0.0	16.0	1.18	1.16	1.0	0.04	5.8	0.35	0.679999999999	0.2	6.31	0.14	2.04	1.44	0.52	AAA461.cd3.X7.Y10.tile.tissue.png	191	1	2000	191	77dfdd89fb1b698df68455701a3641b1	0	0	0	0	0	0	0	0	0	0	0	0	0	/home/dhl_ec/bnelissen/Slides/CD3_manuscript/CD3_slides/AAA461.cd3/AAA461.cd3.run1	255	0.7	0.06	0.7	0.06	-5.44890791239	-11.3059276181	0.0505016444111	0.0290476540527
286.0	184514.0	118.0	9582.0	184514.0	4000000.0	2.0	17.0	1.2	0.899999999999	1.07	0.0499999999993	6.49	0.37	0.67	0.2	6.65	0.2	2.04	1.43	0.549999999999	AAA461.cd3.X7.Y11.tile.tissue.png	192	1	2000	192	5a98cbd0a2b63c384c46ebbdfd052409	0	0	0	0	0	0	0	0	0	0	0	0	0	/home/dhl_ec/bnelissen/Slides/CD3_manuscript/CD3_slides/AAA461.cd3/AAA461.cd3.run1	255	0.7	0.06	0.7	0.06	-6.8969934463	-10.4663307378	0.136288319283	0.0317037202148
53.0	286782.0	39.0	12056.0	286782.0	4000000.0	1.0	20.0	0.88	0.98	1.03	0.0500000000002	6.14	0.349999999999	0.67	0.2	6.66	0.21	2.24	1.43	0.6	AAA461.cd3.X7.Y12.tile.tissue.png	193	1	2000	193	4cd98f4959559118f7820800263bdc57	0	0	0	0	0	0	0	0	0	0	0	0	0	/home/dhl_ec/bnelissen/Slides/CD3_manuscript/CD3_slides/AAA461.cd3/AAA461.cd3.run1	255	0.7	0.06	0.7	0.06	-6.39629479779	-10.8201420258	0.113812725393	0.0266841508789
0.0	2807.0	0.0	333.0	2807.0	4000000.0	0.0	2.0	0.740000000001	1.19	1.27	0.04	6.29	0.35	0.76	0.21	5.68	0.12	2.21	1.39	0.52	AAA461.cd3.X7.Y13.tile.tissue.png	194	1	2000	194	f8ba9535d57e197dcffd1be6efb44e30	0	0	0	0	0	0	0	0	0	0	0	0	0	/home/dhl_ec/bnelissen/Slides/CD3_manuscript/CD3_slides/AAA461.cd3/AAA461.cd3.run1	255	0.7	0.06	0.7	0.06	0.0	-10.7857821553	0.695695888627	9.92037623218
1052.0	14464.0	358.0	1204.0	14464.0	4000000.0	5.0	5.0	0.7	0.82	0.98	0.0500000000002	5.54	0.34	0.78	0.18	5.91	0.18	1.89	1.36	0.63	AAA461.cd3.X7.Y4.tile.tissue.png	195	1	2000	195	ba226a39f9ef2e27469791d0cf600abd	0	0	0	0	0	0	0	0	0	0	0	0	0	/home/dhl_ec/bnelissen/Slides/CD3_manuscript/CD3_slides/AAA461.cd3/AAA461.cd3.run1	255	0.7	0.06	0.7	0.06	-9.48410139864	-12.580673814	2.57373521101	3.00847157666
196.0	18165.0	97.0	1612.0	18165.0	4000000.0	2.0	6.0	1.19	1.48	0.98	0.04	7.75	0.349999999999	0.69	0.21	6.51	0.2	1.98	1.44	0.500000000001	AAA461.cd3.X7.Y5.tile.tissue.png	196	1	2000	196	fe18e1056b14b13e2dada3c8f152f045	0	0	0	0	0	0	0	0	0	0	0	0	0	/home/dhl_ec/bnelissen/Slides/CD3_manuscript/CD3_slides/AAA461.cd3/AAA461.cd3.run1	255	0.7	0.06	0.7	0.06	-9.33292977838	-10.2137267083	1.31918413178	0.91935880127
0.0	25154.0	0.0	1836.0	25154.0	4000000.0	0.0	7.0	0.72	0.919999999999	1.07	0.04	6.5	0.33	0.669999999999	0.179999999999	5.61	0.12	1.9	1.39	0.490000000001	AAA461.cd3.X7.Y6.tile.tissue.png	197	1	2000	197	ea674bdcc91be24fc91bae1651b7efe5	0	0	0	0	0	0	0	0	0	0	0	0	0	/home/dhl_ec/bnelissen/Slides/CD3_manuscript/CD3_slides/AAA461.cd3/AAA461.cd3.run1	255	0.7	0.06	0.7	0.06	-9.01140256299	-12.4615873882	0.940045810228	0.0380759696045
17340.0	653732.0	6155.0	13262.0	653732.0	4000000.0	124.0	13.0	1.18	1.22	1.12	0.04	6.63	0.35	0.679999999999	0.18	7.02	0.22	2.08	1.45	0.539999999999	AAA461.cd3.X7.Y7.tile.tissue.png	198	1	2000	198	fc903048562b7754f95bb81a41575cb1	0	0	0	0	0	0	0	0	0	0	0	0	0	/home/dhl_ec/bnelissen/Slides/CD3_manuscript/CD3_slides/AAA461.cd3/AAA461.cd3.run1	255	0.7	0.06	0.7	0.06	-8.54847002395	-12.4245159837	1.65579766991	0.217718980469
21969.0	1419587.0	9095.0	29388.0	1419587.0	4000000.0	167.0	21.0	1.54	0.98	1.02	0.04	6.22	0.37	0.69	0.160000000001	7.67	0.259999999999	2.16	1.44	0.62	AAA461.cd3.X7.Y8.tile.tissue.png	199	1	2000	199	ba49619f296501913490130f5965afbf	0	0	0	0	0	0	0	0	0	0	0	0	0	/home/dhl_ec/bnelissen/Slides/CD3_manuscript/CD3_slides/AAA461.cd3/AAA461.cd3.run1	255	0.7	0.06	0.7	0.06	-8.69165441691	-12.2830303737	1.59468070134	0.395285958984
3315.0	380634.0	1186.0	15674.0	380634.0	4000000.0	21.0	27.0	1.22	1.3	1.07	0.0500000000002	6.53	0.35	0.68	0.19	6.73	0.21	2.09	1.44	0.58	AAA461.cd3.X7.Y9.tile.tissue.png	200	1	2000	200	e593779e1173e85b87519393f7d839b9	0	0	0	0	0	0	0	0	0	0	0	0	0	/home/dhl_ec/bnelissen/Slides/CD3_manuscript/CD3_slides/AAA461.cd3/AAA461.cd3.run1	255	0.7	0.06	0.7	0.06	-7.81778034182	-11.1559325639	0.777011826219	0.0932706953125
0.0	114615.0	0.0	5367.0	114615.0	4000000.0	0.0	13.0	1.25	0.89	1.06	0.0500000000002	6.41	0.349999999999	0.679999999999	0.2	5.78	0.13	2.02	1.44	0.349999999999	AAA461.cd3.X8.Y10.tile.tissue.png	201	1	2000	201	9f87ee6db257f6ae316f5eccb1e3421a	0	0	0	0	0	0	0	0	0	0	0	0	0	/home/dhl_ec/bnelissen/Slides/CD3_manuscript/CD3_slides/AAA461.cd3/AAA461.cd3.run1	255	0.7	0.06	0.7	0.06	0.0	-11.8524771401	0.086234699115	0.0314577634277
87.0	21187.0	44.0	1760.0	21187.0	4000000.0	1.0	6.0	0.790000000001	0.940000000001	1.05	0.0599999999995	6.51	0.36	0.679999999999	0.21	6.5	0.19	1.86	1.36	0.48	AAA461.cd3.X8.Y11.tile.tissue.png	202	1	2000	202	39235861a6c66dc97a96331b953b1cb0	0	0	0	0	0	0	0	0	0	0	0	0	0	/home/dhl_ec/bnelissen/Slides/CD3_manuscript/CD3_slides/AAA461.cd3/AAA461.cd3.run1	255	0.7	0.06	0.7	0.06	-8.29064427774	-12.3179212213	1.38616387616	0.0336104108887
61.0	249889.0	32.0	12172.0	249889.0	4000000.0	1.0	21.0	1.73	1.2	1.29	0.04	5.64	0.32	0.629999999999	0.179999999999	6.04	0.190000000001	1.92	1.35	0.34	AAA461.cd3.X8.Y12.tile.tissue.png	203	1	2000	203	5634331b5c2599b7de9e8de9c7add2c0	0	0	0	0	0	0	0	0	0	0	0	0	0	/home/dhl_ec/bnelissen/Slides/CD3_manuscript/CD3_slides/AAA461.cd3/AAA461.cd3.run1	255	0.7	0.06	0.7	0.06	-6.50929922208	-11.1684243849	0.103573688055	0.0260410710449
281.0	27508.0	130.0	2396.0	27508.0	4000000.0	4.0	6.0	1.37	1.28	1.02	0.0500000000002	5.56	0.320000000001	0.79	0.17	5.8	0.19	1.86	1.39	0.32	AAA461.cd3.X8.Y13.tile.tissue.png	204	1	2000	204	c293bb2e3f6682e1003cb629c50381d1	0	0	0	0	0	0	0	0	0	0	0	0	0	/home/dhl_ec/bnelissen/Slides/CD3_manuscript/CD3_slides/AAA461.cd3/AAA461.cd3.run1	255	0.7	0.06	0.7	0.06	-7.32615544947	-10.7089431466	0.539231762188	5.68969584961
651.0	5665.0	225.0	472.0	5665.0	4000000.0	4.0	2.0	1.13	1.65	0.99	0.0500000000002	5.7	0.32	0.79	0.2	6.06	0.190000000001	1.88	1.39	0.32	AAA461.cd3.X8.Y3.tile.tissue.png	205	1	2000	205	b9ef6f2d820d798165cad5b22f1f6a02	0	0	0	0	0	0	0	0	0	0	0	0	0	/home/dhl_ec/bnelissen/Slides/CD3_manuscript/CD3_slides/AAA461.cd3/AAA461.cd3.run1	255	0.7	0.06	0.7	0.06	-8.60719626384	-12.7024540613	1.37395719493	1.8817284187
130.0	12801.0	74.0	1088.0	12801.0	4000000.0	2.0	4.0	0.82	1.23	1.03	0.0500000000002	5.9	0.46	0.709999999999	0.21	6.39	0.190000000001	1.85	1.35	0.32	AAA461.cd3.X8.Y4.tile.tissue.png	206	1	2000	206	bc401b56c2726bcb170da48452c65335	0	0	0	0	0	0	0	0	0	0	0	0	0	/home/dhl_ec/bnelissen/Slides/CD3_manuscript/CD3_slides/AAA461.cd3/AAA461.cd3.run1	255	0.7	0.06	0.7	0.06	-8.66190260024	-10.7086152518	1.05367419258	4.22682188794
0.0	33200.0	0.0	1568.0	33200.0	4000000.0	0.0	4.0	1.15	1.57	1.23	0.0500000000002	6.57	0.339999999999	0.679999999999	0.22	5.5	0.12	1.88	1.38	0.33	AAA461.cd3.X8.Y5.tile.tissue.png	207	1	2000	207	25ad2322e752eb4009a2e8c06fa2a10e	0	0	0	0	0	0	0	0	0	0	0	0	0	/home/dhl_ec/bnelissen/Slides/CD3_manuscript/CD3_slides/AAA461.cd3/AAA461.cd3.run1	255	0.7	0.06	0.7	0.06	-8.01327691222	-11.8568686013	0.756559095314	0.0366975117187
0.0	17660.0	0.0	1262.0	17660.0	4000000.0	0.0	4.0	1.06	1.54	1.26	0.04	5.86	0.34	0.669999999999	0.21	6.12	0.13	1.97	1.44	0.36	AAA461.cd3.X8.Y6.tile.tissue.png	208	1	2000	208	1db72932b28801a5dad35f54905afcaa	0	0	0	0	0	0	0	0	0	0	0	0	0	/home/dhl_ec/bnelissen/Slides/CD3_manuscript/CD3_slides/AAA461.cd3/AAA461.cd3.run1	255	0.7	0.06	0.7	0.06	-8.9670345629	-12.6871279199	1.44386989225	0.0382601462402
8894.0	333710.0	3485.0	11501.0	333710.0	4000000.0	67.0	15.0	0.8	0.97	1.07	0.04	6.67	0.45	0.79	0.17	6.07	0.2	1.95	1.34	0.33	AAA461.cd3.X8.Y7.tile.tissue.png	209	1	2000	209	8643b9edd06961f964c17268ca029132	0	0	0	0	0	0	0	0	0	0	0	0	0	/home/dhl_ec/bnelissen/Slides/CD3_manuscript/CD3_slides/AAA461.cd3/AAA461.cd3.run1	255	0.7	0.06	0.7	0.06	-8.75391781753	-12.5105752091	1.94787609942	0.134924521484
23413.0	1708720.0	8719.0	17379.0	1708720.0	4000000.0	162.0	5.0	1.09	1.24	1.03	0.04	6.1	0.330000000001	0.65	0.12	7.01	0.24	2.0	1.35	0.349999999999	AAA461.cd3.X8.Y8.tile.tissue.png	210	1	2000	210	5ac50c306cbf717aaae136c99d583deb	0	0	0	0	0	0	0	0	0	0	0	0	0	/home/dhl_ec/bnelissen/Slides/CD3_manuscript/CD3_slides/AAA461.cd3/AAA461.cd3.run1	255	0.7	0.06	0.7	0.06	-8.61109649768	-12.446220494	1.39545967291	0.409421832031
3655.0	457980.0	1455.0	13126.0	457980.0	4000000.0	28.0	18.0	1.08	1.2	0.99	0.04	6.34	0.360000000001	0.679999999999	0.21	6.84	0.21	1.99	1.35	0.410000000001	AAA461.cd3.X8.Y9.tile.tissue.png	211	1	2000	211	72f9d53eb9f48fb81169b6471d41f3cf	0	0	0	0	0	0	0	0	0	0	0	0	0	/home/dhl_ec/bnelissen/Slides/CD3_manuscript/CD3_slides/AAA461.cd3/AAA461.cd3.run1	255	0.7	0.06	0.7	0.06	-7.50200925995	-11.0820701316	0.561805383934	0.0823626621094
0.0	70121.0	0.0	3885.0	70121.0	4000000.0	0.0	9.0	1.23	1.18	1.29	0.04	5.62	0.320000000001	0.63	0.190000000001	5.1	0.12	2.16	1.34	0.320000000001	AAA461.cd3.X9.Y10.tile.tissue.png	212	1	2000	212	5edcc075ac9a3ed9a9130b4e29186b59	0	0	0	0	0	0	0	0	0	0	0	0	0	/home/dhl_ec/bnelissen/Slides/CD3_manuscript/CD3_slides/AAA461.cd3/AAA461.cd3.run1	255	0.7	0.06	0.7	0.06	0.0	-12.0111234208	0.0533118227109	0.0272424451294
97.0	51499.0	46.0	5194.0	51499.0	4000000.0	1.0	15.0	1.0	1.54	0.99	0.04	5.58	0.46	0.76	0.179999999999	5.83	0.19	1.92	1.37	0.32	AAA461.cd3.X9.Y11.tile.tissue.png	213	1	2000	213	31fd2301ae28cf6dbb9a3a5b77a189d2	0	0	0	0	0	0	0	0	0	0	0	0	0	/home/dhl_ec/bnelissen/Slides/CD3_manuscript/CD3_slides/AAA461.cd3/AAA461.cd3.run1	255	0.7	0.06	0.7	0.06	-8.41264275999	-11.6987904767	0.704483952716	0.0323043139648
693.0	362030.0	164.0	18458.0	362030.0	4000000.0	2.0	33.0	1.2	1.85	0.990000000001	0.04	5.58	0.450000000001	0.790000000001	0.16	5.97	0.2	1.98	1.38	0.330000000001	AAA461.cd3.X9.Y12.tile.tissue.png	214	1	2000	214	791d8b427d2970a4c7c5a99637bebd92	0	0	0	0	0	0	0	0	0	0	0	0	0	/home/dhl_ec/bnelissen/Slides/CD3_manuscript/CD3_slides/AAA461.cd3/AAA461.cd3.run1	255	0.7	0.06	0.7	0.06	-6.46013173962	-10.1576520875	0.0897682799518	0.0282949189453
126.0	39714.0	51.0	2384.0	39714.0	4000000.0	1.0	6.0	1.24	1.26	0.98	0.04	5.9	0.349999999999	0.78	0.2	6.49	0.2	1.98	1.44	0.330000000001	AAA461.cd3.X9.Y13.tile.tissue.png	215	1	2000	215	1be622e7728413819804c3c0331b37f1	0	0	0	0	0	0	0	0	0	0	0	0	0	/home/dhl_ec/bnelissen/Slides/CD3_manuscript/CD3_slides/AAA461.cd3/AAA461.cd3.run1	255	0.7	0.06	0.7	0.06	-8.29973226617	-11.5240119744	0.854462175143	5.78645024268
0.0	229258.0	0.0	2856.0	229258.0	4000000.0	0.0	1.0	0.71	1.47	1.16	0.0499999999993	5.69	0.32	0.75	0.17	5.62	0.13	1.88	1.35	0.620000000001	AAA461.cd3.X9.Y2.tile.tissue.png	216	1	2000	216	3d7d0825e3309476514671ef06bc7a2d	0	0	0	0	0	0	0	0	0	0	0	0	0	/home/dhl_ec/bnelissen/Slides/CD3_manuscript/CD3_slides/AAA461.cd3/AAA461.cd3.run1	255	0.7	0.06	0.7	0.06	-5.30566442751	-10.5868861824	0.0288180110648	2.58852831583
0.0	376387.0	0.0	6236.0	376387.0	4000000.0	0.0	5.0	1.24	1.68	1.07	0.0500000000002	6.45	0.36	0.7	0.18	6.32	0.139999999999	2.03	1.44	0.530000000001	AAA461.cd3.X9.Y3.tile.tissue.png	217	1	2000	217	2293d30feffd52e379a0957875352ba6	0	0	0	0	0	0	0	0	0	0	0	0	0	/home/dhl_ec/bnelissen/Slides/CD3_manuscript/CD3_slides/AAA461.cd3/AAA461.cd3.run1	255	0.7	0.06	0.7	0.06	-6.40007910384	-9.15053378845	0.0467740958465	4.61126801587
59.0	38960.0	32.0	2813.0	38960.0	4000000.0	1.0	7.0	0.76	0.91	1.36	0.04	5.72	0.31	0.619999999999	0.18	5.69	0.18	1.85	1.36	0.53	AAA461.cd3.X9.Y4.tile.tissue.png	218	1	2000	218	d50e152e6a8aa9568755aa8f9eea5053	0	0	0	0	0	0	0	0	0	0	0	0	0	/home/dhl_ec/bnelissen/Slides/CD3_manuscript/CD3_slides/AAA461.cd3/AAA461.cd3.run1	255	0.7	0.06	0.7	0.06	-6.88871614127	-11.5963699713	0.13871649397	0.0358212254028
498.0	37935.0	182.0	2446.0	37935.0	4000000.0	4.0	8.0	1.0	1.57	0.97	0.04	5.68	0.32	0.629999999999	0.179999999999	5.79	0.190000000001	1.85	1.35	0.540000000001	AAA461.cd3.X9.Y5.tile.tissue.png	219	1	2000	219	01400125813cfe2de1450f4577896835	0	0	0	0	0	0	0	0	0	0	0	0	0	/home/dhl_ec/bnelissen/Slides/CD3_manuscript/CD3_slides/AAA461.cd3/AAA461.cd3.run1	255	0.7	0.06	0.7	0.06	-8.142074982	-11.6302870364	0.516404582032	0.0399038383789
891.0	80316.0	264.0	5419.0	80316.0	4000000.0	4.0	13.0	1.1	1.52	1.0	0.04	5.73	0.349999999999	0.650000000001	0.18	5.79	0.190000000001	1.9	1.39	0.54	AAA461.cd3.X9.Y6.tile.tissue.png	220	1	2000	220	f4f6d4ad6e48d594804ffa61e0398574	0	0	0	0	0	0	0	0	0	0	0	0	0	/home/dhl_ec/bnelissen/Slides/CD3_manuscript/CD3_slides/AAA461.cd3/AAA461.cd3.run1	255	0.7	0.06	0.7	0.06	-7.72511935691	-11.1831556452	0.365450465018	0.0403064829102
169.0	271727.0	66.0	12712.0	271727.0	4000000.0	1.0	20.0	1.01	1.21	0.97	0.04	5.63	0.33	0.65	0.19	6.6	0.21	2.07	1.44	0.570000000001	AAA461.cd3.X9.Y7.tile.tissue.png	221	1	2000	221	ee4bf40426fd035a9a255b7806cc5608	0	0	0	0	0	0	0	0	0	0	0	0	0	/home/dhl_ec/bnelissen/Slides/CD3_manuscript/CD3_slides/AAA461.cd3/AAA461.cd3.run1	255	0.7	0.06	0.7	0.06	-6.82756943014	-10.5798482244	0.116102885905	0.028176369873
300.0	390043.0	132.0	12386.0	390043.0	4000000.0	2.0	24.0	0.759999999999	0.88	0.98	0.0300000000007	5.65	0.339999999999	0.690000000001	0.19	6.77	0.21	2.07	1.44	0.509999999999	AAA461.cd3.X9.Y8.tile.tissue.png	222	1	2000	222	1ab6ae4c2472d8725cc3bfb683947d96	0	0	0	0	0	0	0	0	0	0	0	0	0	/home/dhl_ec/bnelissen/Slides/CD3_manuscript/CD3_slides/AAA461.cd3/AAA461.cd3.run1	255	0.7	0.06	0.7	0.06	-6.50646113076	-10.3756523311	0.0838527097971	0.0282207412109
0.0	575787.0	0.0	15917.0	575787.0	4000000.0	0.0	23.0	1.02	1.3	1.03	0.04	6.4	0.37	0.679999999999	0.190000000001	6.49	0.150000000001	2.09	1.43	0.610000000001	AAA461.cd3.X9.Y9.tile.tissue.png	223	1	2000	223	e78595cdc883558bfaea2900f7bd6770	0	0	0	0	0	0	0	0	0	0	0	0	0	/home/dhl_ec/bnelissen/Slides/CD3_manuscript/CD3_slides/AAA461.cd3/AAA461.cd3.run1	255	0.7	0.06	0.7	0.06	-4.91652462905	-11.747835855	0.0370934583582	0.0208865992432
[truncated: 2 more columns]
