# Supplementary material for: SlideToolkit: An Assistive Toolset for the Histological Quantification of Whole Slide Images
Source: PLoS One. 2014 Nov 5;9(11):e110289. doi: 10.1371/journal.pone.0110289 (PMC4220929; doi:10.1371/journal.pone.0110289)
Supplement: RawData S1 — ICC and BlandAltman plot - measurements and r-script.zip. Measurements of Run1 and Run2, including the code for the calculation of the intraclass correlation coefficient (ICC) and the code for the Bland and Altman plot. (ZIP) [file pone.0110289.s003.zip › cellprofiler.measurements/run1.8f21130516e0bd4c0b2b8a6582a68202.DefaultOUT_Image.csv]

AreaOccupied_AreaOccupied_DAB_Nuclei	AreaOccupied_AreaOccupied_Tissue	AreaOccupied_Perimeter_DAB_Nuclei	AreaOccupied_Perimeter_Tissue	AreaOccupied_TotalArea_DAB_Nuclei	AreaOccupied_TotalArea_Tissue	Count_DAB_Nuclei	Count_Tissue	ExecutionTime_01LoadImages	ExecutionTime_02ColorToGray	ExecutionTime_03Smooth	ExecutionTime_04ImageMath	ExecutionTime_05IdentifyPrimaryObjects	ExecutionTime_06MeasureImageAreaOccupied	ExecutionTime_07UnmixColors	ExecutionTime_08MaskImage	ExecutionTime_09IdentifyPrimaryObjects	ExecutionTime_10MeasureImageAreaOccupied	ExecutionTime_11OverlayOutlines	ExecutionTime_12OverlayOutlines	ExecutionTime_13SaveImages	FileName_Original	Group_Index	Group_Number	Height_Original	ImageNumber	MD5Digest_Original	ModuleError_01LoadImages	ModuleError_02ColorToGray	ModuleError_03Smooth	ModuleError_04ImageMath	ModuleError_05IdentifyPrimaryObjects	ModuleError_06MeasureImageAreaOccupied	ModuleError_07UnmixColors	ModuleError_08MaskImage	ModuleError_09IdentifyPrimaryObjects	ModuleError_10MeasureImageAreaOccupied	ModuleError_11OverlayOutlines	ModuleError_12OverlayOutlines	ModuleError_13SaveImages	PathName_Original	Scaling_Original	Threshold_FinalThreshold_DAB_Nuclei	Threshold_FinalThreshold_Tissue	Threshold_OrigThreshold_DAB_Nuclei	Threshold_OrigThreshold_Tissue	Threshold_SumOfEntropies_DAB_Nuclei	Threshold_SumOfEntropies_Tissue	Threshold_WeightedVariance_DAB_Nuclei	Threshold_WeightedVariance_Tissue
0.0	20813.0	0.0	1051.0	20813.0	4000000.0	0.0	1.0	2.37	1.87	1.14	0.05	6.67	0.39	1.42	0.32	8.21	0.22	3.12	2.33	1.51	AAA170.CD3.X0.Y2.tile.tissue.png	1	1	2000	1	3f7d3e1f48d61992eb30f6251d5b50d5	0	0	0	0	0	0	0	0	0	0	0	0	0	/home/dhl_ec/bnelissen/Slides/CD3_manuscript/CD3_slides/AAA170.CD3/AAA170.CD3.run1	255	0.7	0.06	0.7	0.06	0.0	-10.8903085949	0.0928510503595	6.51823173299
0.0	31621.0	0.0	1267.0	31621.0	4000000.0	0.0	2.0	1.18	1.92	1.82	0.09	6.6	0.35	0.79	0.21	5.93	0.13	2.06	1.53	0.9	AAA170.CD3.X0.Y3.tile.tissue.png	2	1	2000	2	027b4a7f75785ece675e944df80b2ec8	0	0	0	0	0	0	0	0	0	0	0	0	0	/home/dhl_ec/bnelissen/Slides/CD3_manuscript/CD3_slides/AAA170.CD3/AAA170.CD3.run1	255	0.7	0.06	0.7	0.06	0.0	-10.5995187153	0.135999754663	10.2848845516
0.0	582469.0	0.0	25136.0	582469.0	4000000.0	0.0	27.0	1.16	1.44	1.16	0.06	6.67	0.37	0.72	0.29	7.68	0.26	3.43	2.31	0.72	AAA170.CD3.X0.Y4.tile.tissue.png	3	1	2000	3	37892421d1b69fa00a766c1c555a0542	0	0	0	0	0	0	0	0	0	0	0	0	0	/home/dhl_ec/bnelissen/Slides/CD3_manuscript/CD3_slides/AAA170.CD3/AAA170.CD3.run1	255	0.7	0.06	0.7	0.06	-5.92436092955	-9.00448818733	0.098966361867	4.41109355542
0.0	1538119.0	0.0	6622.0	1538119.0	4000000.0	0.0	4.0	1.45	2.02	1.79	0.08	9.98	0.56	1.21	0.23	7.12	0.31	3.25	2.33	0.67	AAA170.CD3.X0.Y5.tile.tissue.png	4	1	2000	4	aed334b18c9e95d2264f97e6923f6bf2	0	0	0	0	0	0	0	0	0	0	0	0	0	/home/dhl_ec/bnelissen/Slides/CD3_manuscript/CD3_slides/AAA170.CD3/AAA170.CD3.run1	255	0.7	0.06	0.7	0.06	-8.26266073524	-9.73765873597	1.50245584688	0.835840792969
0.0	2211234.0	0.0	7444.0	2211234.0	4000000.0	0.0	1.0	1.22	1.89	1.8	0.08	9.8	0.56	1.29	0.19	10.81	0.36	3.31	1.91	0.67	AAA170.CD3.X0.Y6.tile.tissue.png	5	1	2000	5	630b9a9fec2efed65b32d48ff360c8fe	0	0	0	0	0	0	0	0	0	0	0	0	0	/home/dhl_ec/bnelissen/Slides/CD3_manuscript/CD3_slides/AAA170.CD3/AAA170.CD3.run1	255	0.7	0.06	0.7	0.06	-7.33619382058	-11.3175030345	1.30067618032	1.13692614453
477.0	293233.0	272.0	3334.0	293233.0	4000000.0	5.0	1.0	2.25	2.11	1.13	0.06	7.81	0.57	1.37	0.31	7.48	0.22	2.07	1.48	0.41	AAA170.CD3.X0.Y7.tile.tissue.png	6	1	2000	6	92cc4a88da8d4b277f0ad2cd50be01e5	0	0	0	0	0	0	0	0	0	0	0	0	0	/home/dhl_ec/bnelissen/Slides/CD3_manuscript/CD3_slides/AAA170.CD3/AAA170.CD3.run1	255	0.7	0.06	0.7	0.06	-7.64730221795	-11.4022358857	1.63533877553	3.3999597793
0.0	0.0	0.0	0.0	0.0	4000000.0	0.0	0.0	0.93	0.95	1.1	0.05	5.54	0.28	0.9	0.21	4.39	0.13	2.0	1.52	0.6	AAA170.CD3.X0.Y8.tile.tissue.png	7	1	2000	7	8af3c57e4a2071bcf834d0acb4bddd35	0	0	0	0	0	0	0	0	0	0	0	0	0	/home/dhl_ec/bnelissen/Slides/CD3_manuscript/CD3_slides/AAA170.CD3/AAA170.CD3.run1	255	1.0	0.06	1.0	0.06	0.0	0.0	0.0	4.08768975
0.0	0.0	0.0	0.0	0.0	4000000.0	0.0	0.0	1.2	1.58	1.78	0.08	9.29	0.47	1.35	0.35	6.72	0.2	2.06	2.36	0.62	AAA170.CD3.X1.Y10.tile.tissue.png	8	1	2000	8	019fd4c378012056c86dc607012ea09a	0	0	0	0	0	0	0	0	0	0	0	0	0	/home/dhl_ec/bnelissen/Slides/CD3_manuscript/CD3_slides/AAA170.CD3/AAA170.CD3.run1	255	1.0	0.06	1.0	0.06	0.0	-10.8044888128	0.0	12.0554981632
0.0	0.0	0.0	0.0	0.0	4000000.0	0.0	0.0	0.82	1.35	1.95	0.09	7.3	0.53	1.61	0.36	6.89	0.22	2.76	2.49	0.63	AAA170.CD3.X1.Y11.tile.tissue.png	9	1	2000	9	94e40d137a186fd5140834ae93205bdb	0	0	0	0	0	0	0	0	0	0	0	0	0	/home/dhl_ec/bnelissen/Slides/CD3_manuscript/CD3_slides/AAA170.CD3/AAA170.CD3.run1	255	1.0	0.06	1.0	0.06	0.0	-9.87339119907	0.0	4.76672400312
352.0	988191.0	102.0	19795.0	988191.0	4000000.0	1.0	16.0	1.26	1.84	1.13	0.06	6.55	0.36	0.78	0.17	6.87	0.24	2.11	1.47	0.41	AAA170.CD3.X1.Y2.tile.tissue.png	10	1	2000	10	bc0ef13a9311d20cdba240573604c390	0	0	0	0	0	0	0	0	0	0	0	0	0	/home/dhl_ec/bnelissen/Slides/CD3_manuscript/CD3_slides/AAA170.CD3/AAA170.CD3.run1	255	0.7	0.06	0.7	0.06	-6.78908177033	-10.2226751537	0.125485084414	4.01597756543
62.0	90473.0	38.0	5137.0	90473.0	4000000.0	1.0	12.0	2.29	2.55	1.15	0.04	6.34	0.36	0.7	0.21	6.37	0.21	2.04	1.48	0.39	AAA170.CD3.X1.Y3.tile.tissue.png	11	1	2000	11	5de37b8733cfacc7efd6bc62d9f5540b	0	0	0	0	0	0	0	0	0	0	0	0	0	/home/dhl_ec/bnelissen/Slides/CD3_manuscript/CD3_slides/AAA170.CD3/AAA170.CD3.run1	255	0.7	0.06	0.7	0.06	-6.87318934059	-11.4981134967	0.423044628744	0.0557547060547
0.0	807568.0	0.0	27256.0	807568.0	4000000.0	0.0	25.0	3.07	3.22	1.1	0.05	6.5	0.37	0.73	0.18	6.42	0.17	3.01	2.3	0.61	AAA170.CD3.X1.Y4.tile.tissue.png	12	1	2000	12	2393dfe1041cf3f1cc288d96a947d4c5	0	0	0	0	0	0	0	0	0	0	0	0	0	/home/dhl_ec/bnelissen/Slides/CD3_manuscript/CD3_slides/AAA170.CD3/AAA170.CD3.run1	255	0.7	0.06	0.7	0.06	-5.76444343476	-11.2805476319	0.124722676999	0.0335564038086
144.0	2526356.0	74.0	7006.0	2526356.0	4000000.0	2.0	1.0	1.45	2.95	1.8	0.07	9.61	0.57	1.19	0.17	11.67	0.46	3.23	2.3	0.62	AAA170.CD3.X1.Y5.tile.tissue.png	13	1	2000	13	7d499cf58e59ce21addb46d9f78a6dfb	0	0	0	0	0	0	0	0	0	0	0	0	0	/home/dhl_ec/bnelissen/Slides/CD3_manuscript/CD3_slides/AAA170.CD3/AAA170.CD3.run1	255	0.7	0.06	0.7	0.06	-9.12423695574	-12.0910667443	2.49972490445	0.1179674375
551.0	3999913.0	278.0	8022.0	3999913.0	4000000.0	7.0	1.0	1.35	2.47	1.8	0.07	9.33	0.55	1.2	0.08	13.24	0.56	3.25	2.3	0.67	AAA170.CD3.X1.Y6.tile.tissue.png	14	1	2000	14	bcb880aa138c436b162b03ca3bde831c	0	0	0	0	0	0	0	0	0	0	0	0	0	/home/dhl_ec/bnelissen/Slides/CD3_manuscript/CD3_slides/AAA170.CD3/AAA170.CD3.run1	255	0.7	0.06	0.7	0.06	-8.97872426445	-12.2980240335	2.1200474729	0.111647785278
64.0	3399796.0	32.0	8372.0	3399796.0	4000000.0	1.0	1.0	1.21	2.08	1.79	0.06	9.41	0.55	1.03	0.12	12.36	0.52	3.38	2.36	0.64	AAA170.CD3.X1.Y7.tile.tissue.png	15	1	2000	15	a1b51a7924af1845a36cca5ab04cc9d3	0	0	0	0	0	0	0	0	0	0	0	0	0	/home/dhl_ec/bnelissen/Slides/CD3_manuscript/CD3_slides/AAA170.CD3/AAA170.CD3.run1	255	0.7	0.06	0.7	0.06	-8.03211869675	-11.1842215262	1.08264441964	0.0531197993164
64.0	870676.0	41.0	4728.0	870676.0	4000000.0	1.0	1.0	1.0	1.31	1.16	0.05	6.9	0.36	0.72	0.17	7.12	0.24	2.09	1.46	0.58	AAA170.CD3.X1.Y8.tile.tissue.png	16	1	2000	16	a8504651f5586aeb4dfbffad17c8f55b	0	0	0	0	0	0	0	0	0	0	0	0	0	/home/dhl_ec/bnelissen/Slides/CD3_manuscript/CD3_slides/AAA170.CD3/AAA170.CD3.run1	255	0.7	0.06	0.7	0.06	-7.66265742588	-11.2398358822	0.970039083507	0.0520743222656
0.0	3361.0	0.0	261.0	3361.0	4000000.0	0.0	1.0	1.13	1.59	1.79	0.08	9.35	0.63	1.21	0.32	7.35	0.14	2.01	1.47	0.44	AAA170.CD3.X1.Y9.tile.tissue.png	17	1	2000	17	38865d5e28752f3a217d0dc07b51e275	0	0	0	0	0	0	0	0	0	0	0	0	0	/home/dhl_ec/bnelissen/Slides/CD3_manuscript/CD3_slides/AAA170.CD3/AAA170.CD3.run1	255	0.7	0.06	0.7	0.06	0.0	-10.9812713235	2.65632903154	2.21259649506
2163.0	3962558.0	810.0	8570.0	3962558.0	4000000.0	16.0	1.0	1.27	1.57	1.1	0.05	6.12	0.35	0.73	0.05	9.32	0.55	2.16	1.48	0.75	AAA170.CD3.X10.Y10.tile.tissue.png	18	1	2000	18	0f0a4bd692ca70cd501b8c3ff1ed7d03	0	0	0	0	0	0	0	0	0	0	0	0	0	/home/dhl_ec/bnelissen/Slides/CD3_manuscript/CD3_slides/AAA170.CD3/AAA170.CD3.run1	255	0.7	0.0665083637793	0.7	0.0665083637793	-8.21769986987	-12.2027222097	1.20953384565	0.134163188721
37279.0	2931044.0	10741.0	9686.0	2931044.0	4000000.0	187.0	3.0	1.49	2.51	1.79	0.0599999999999	9.73	0.56	1.19	0.13	9.35	0.32	2.12	1.47	0.71	AAA170.CD3.X10.Y11.tile.tissue.png	19	1	2000	19	8e1b43603c7400dcd2e36763a6c67a8a	0	0	0	0	0	0	0	0	0	0	0	0	0	/home/dhl_ec/bnelissen/Slides/CD3_manuscript/CD3_slides/AAA170.CD3/AAA170.CD3.run1	255	0.7	0.06	0.7	0.06	-8.12500864642	-11.7929359347	1.25594847639	0.259502913574
0.0	33849.0	0.0	2714.0	33849.0	2488000.0	0.0	6.0	0.87	1.03	0.7	0.02	3.98	0.24	0.44	0.14	3.38	0.0899999999999	1.28	0.92	0.23	AAA170.CD3.X10.Y12.tile.tissue.png	20	1	2000	20	8ecdc6c661a1e31b385b954a3b13f542	0	0	0	0	0	0	0	0	0	0	0	0	0	/home/dhl_ec/bnelissen/Slides/CD3_manuscript/CD3_slides/AAA170.CD3/AAA170.CD3.run1	255	0.7	0.06	0.7	0.06	0.0	-8.68471570076	0.193497121984	0.476438057755
0.0	3182.0	0.0	248.0	3182.0	4000000.0	0.0	1.0	1.84	1.4	1.13	0.0599999999999	6.36	0.56	0.77	0.2	5.36	0.13	1.98	2.29	0.96	AAA170.CD3.X10.Y2.tile.tissue.png	21	1	2000	21	fb348ab4b6eb34191a750622b2c65388	0	0	0	0	0	0	0	0	0	0	0	0	0	/home/dhl_ec/bnelissen/Slides/CD3_manuscript/CD3_slides/AAA170.CD3/AAA170.CD3.run1	255	0.7	0.06	0.7	0.06	0.0	-11.9891474053	2.97542788292	6.69279027145
589.0	8114.0	137.0	908.0	8114.0	4000000.0	2.0	3.0	2.71	1.59	1.1	0.0700000000001	9.42	0.57	1.17	0.32	8.96	0.31	3.12	1.61	0.61	AAA170.CD3.X10.Y3.tile.tissue.png	22	1	2000	22	fcc83909f1fbb91d3b8d37602bd8f041	0	0	0	0	0	0	0	0	0	0	0	0	0	/home/dhl_ec/bnelissen/Slides/CD3_manuscript/CD3_slides/AAA170.CD3/AAA170.CD3.run1	255	0.7	0.06	0.7	0.06	-9.49039527536	-11.9786701908	2.9600974232	0.115862964844
0.0	1970.0	0.0	214.0	1970.0	4000000.0	0.0	1.0	1.19	1.85	1.12	0.04	6.43	0.36	0.71	0.2	5.83	0.13	2.0	1.48	0.57	AAA170.CD3.X10.Y4.tile.tissue.png	23	1	2000	23	372fadd2b7e75e20be9c2d1202d34ec9	0	0	0	0	0	0	0	0	0	0	0	0	0	/home/dhl_ec/bnelissen/Slides/CD3_manuscript/CD3_slides/AAA170.CD3/AAA170.CD3.run1	255	0.7	0.06	0.7	0.06	-7.56273569734	-12.1350392186	2.3834201587	0.0430542684937
0.0	0.0	0.0	0.0	0.0	4000000.0	0.0	0.0	1.5	2.38	1.61	0.05	5.89	0.29	0.7	0.21	4.37	0.2	1.97	1.48	0.82	AAA170.CD3.X10.Y5.tile.tissue.png	24	1	2000	24	567033f9bee96dc9ff292d44fa0341a0	0	0	0	0	0	0	0	0	0	0	0	0	0	/home/dhl_ec/bnelissen/Slides/CD3_manuscript/CD3_slides/AAA170.CD3/AAA170.CD3.run1	255	1.0	0.06	1.0	0.06	0.0	-12.3730751627	0.0	0.0576048642502
18429.0	2282424.0	5984.0	8739.0	2282424.0	4000000.0	109.0	2.0	2.8	2.04	1.79	0.0700000000001	9.73	0.56	1.2	0.18	11.58	0.45	3.27	2.3	0.62	AAA170.CD3.X10.Y6.tile.tissue.png	25	1	2000	25	607a3f6499426acc1a962d63813f37e1	0	0	0	0	0	0	0	0	0	0	0	0	0	/home/dhl_ec/bnelissen/Slides/CD3_manuscript/CD3_slides/AAA170.CD3/AAA170.CD3.run1	255	0.7	0.06	0.7	0.06	-8.78384321327	-11.6227028061	2.16254451268	0.132942871094
519.0	3999814.0	213.0	8036.0	3999814.0	4000000.0	5.0	1.0	1.24	1.92	1.78	0.0699999999999	13.25	0.56	1.2	0.08	13.19	0.56	3.47	2.31	0.69	AAA170.CD3.X10.Y7.tile.tissue.png	26	1	2000	26	1fda640624ff977c85962da4bdb5f1d8	0	0	0	0	0	0	0	0	0	0	0	0	0	/home/dhl_ec/bnelissen/Slides/CD3_manuscript/CD3_slides/AAA170.CD3/AAA170.CD3.run1	255	0.7	0.06	0.7	0.06	-8.60109818317	-12.0794670753	1.99059738066	0.110908959572
288.0	3999927.0	128.0	8014.0	3999927.0	4000000.0	3.0	1.0	2.22	2.82	1.92	0.0700000000001	13.63	0.53	0.74	0.0500000000001	9.48	0.36	2.14	1.49	0.61	AAA170.CD3.X10.Y8.tile.tissue.png	27	1	2000	27	59fba12923e507c96df289ec22ad8f31	0	0	0	0	0	0	0	0	0	0	0	0	0	/home/dhl_ec/bnelissen/Slides/CD3_manuscript/CD3_slides/AAA170.CD3/AAA170.CD3.run1	255	0.7	0.0631075561804	0.7	0.0631075561804	-8.39931393667	-12.186200395	1.80300495174	0.132974032967
2713.0	3641381.0	1060.0	11527.0	3641381.0	4000000.0	20.0	1.0	2.85	2.54	1.81	0.0699999999999	10.56	0.62	1.19	0.0999999999999	13.25	0.53	3.63	2.56	0.69	AAA170.CD3.X10.Y9.tile.tissue.png	28	1	2000	28	eb86044905c4e5a720bd4854c48e3467	0	0	0	0	0	0	0	0	0	0	0	0	0	/home/dhl_ec/bnelissen/Slides/CD3_manuscript/CD3_slides/AAA170.CD3/AAA170.CD3.run1	255	0.7	0.0693767897142	0.7	0.0693767897142	-8.13657883917	-12.1744121349	1.64138480493	0.158101668945
3422.0	3053356.0	1199.0	10650.0	3053356.0	4000000.0	20.0	3.0	1.24	2.02	1.79	0.0700000000001	10.52	0.57	1.24	0.13	12.59	0.49	3.28	2.31	0.61	AAA170.CD3.X11.Y10.tile.tissue.png	29	1	2000	29	374fceb06dc086e31cbe10f7dec083fa	0	0	0	0	0	0	0	0	0	0	0	0	0	/home/dhl_ec/bnelissen/Slides/CD3_manuscript/CD3_slides/AAA170.CD3/AAA170.CD3.run1	255	0.7	0.0611937161848	0.7	0.0611937161848	-7.70027599966	-11.2004259101	0.862479348413	0.0814451435547
51604.0	3553815.0	15669.0	8310.0	3553815.0	4000000.0	264.0	2.0	1.21	1.67	1.11	0.05	7.26	0.37	0.72	0.1	14.68	0.55	2.84	1.54	0.42	AAA170.CD3.X11.Y11.tile.tissue.png	30	1	2000	30	390b72f623ad97b315eafe349e2fc01e	0	0	0	0	0	0	0	0	0	0	0	0	0	/home/dhl_ec/bnelissen/Slides/CD3_manuscript/CD3_slides/AAA170.CD3/AAA170.CD3.run1	255	0.7	0.06	0.7	0.06	-7.58146264576	-11.0350010061	0.568660851427	0.107718235352
0.0	94227.0	0.0	3528.0	94227.0	2488000.0	0.0	5.0	0.77	1.74	1.09	0.05	5.98	0.36	0.75	0.2	4.96	0.14	1.95	1.41	0.36	AAA170.CD3.X11.Y12.tile.tissue.png	31	1	2000	31	1fb7281efdf6c3c8a43400140dd5acba	0	0	0	0	0	0	0	0	0	0	0	0	0	/home/dhl_ec/bnelissen/Slides/CD3_manuscript/CD3_slides/AAA170.CD3/AAA170.CD3.run1	255	0.7	0.06	0.7	0.06	0.0	-8.31274571856	0.0181967599375	0.552251302419
308.0	10066.0	98.0	775.0	10066.0	4000000.0	1.0	3.0	2.4	3.11	1.78	0.0799999999999	9.51	0.55	1.28	0.32	8.97	0.31	3.09	2.29	0.57	AAA170.CD3.X11.Y2.tile.tissue.png	32	1	2000	32	3ee892772e68dbfd78ccf875c16b3172	0	0	0	0	0	0	0	0	0	0	0	0	0	/home/dhl_ec/bnelissen/Slides/CD3_manuscript/CD3_slides/AAA170.CD3/AAA170.CD3.run1	255	0.7	0.06	0.7	0.06	-9.15693572332	-12.2849667189	4.03964700967	3.76475083667
97.0	7124.0	45.0	796.0	7124.0	4000000.0	1.0	4.0	3.6	1.94	1.12	0.0400000000001	6.36	0.35	0.72	0.21	6.25	0.21	2.03	1.49	0.54	AAA170.CD3.X11.Y3.tile.tissue.png	33	1	2000	33	089d479c79342877a2c838be4ad21df9	0	0	0	0	0	0	0	0	0	0	0	0	0	/home/dhl_ec/bnelissen/Slides/CD3_manuscript/CD3_slides/AAA170.CD3/AAA170.CD3.run1	255	0.7	0.06	0.7	0.06	-9.47071546234	-12.4546407085	3.62955095562	0.0794697845459
0.0	81033.0	0.0	1450.0	81033.0	4000000.0	0.0	1.0	2.68	2.25	1.77	0.0700000000001	9.58	0.58	1.22	0.31	8.09	0.24	3.1	2.31	0.59	AAA170.CD3.X11.Y4.tile.tissue.png	34	1	2000	34	11929e01828c3aa4149799db7f4f7dd4	0	0	0	0	0	0	0	0	0	0	0	0	0	/home/dhl_ec/bnelissen/Slides/CD3_manuscript/CD3_slides/AAA170.CD3/AAA170.CD3.run1	255	0.7	0.06	0.7	0.06	0.0	-11.8391047824	2.30557997976	0.0757229916992
6600.0	1463688.0	2243.0	12484.0	1463688.0	4000000.0	41.0	3.0	3.15	2.05	1.09	0.05	6.58	0.36	1.26	0.26	11.6	0.44	3.54	2.3	0.63	AAA170.CD3.X11.Y5.tile.tissue.png	35	1	2000	35	af80224bdbb91253333bdea529a90d73	0	0	0	0	0	0	0	0	0	0	0	0	0	/home/dhl_ec/bnelissen/Slides/CD3_manuscript/CD3_slides/AAA170.CD3/AAA170.CD3.run1	255	0.7	0.06	0.7	0.06	-8.93768318044	-11.7945896631	2.57403004592	0.153721761719
1533.0	3995963.0	395.0	8012.0	3995963.0	4000000.0	6.0	1.0	3.61	3.32	1.19	0.04	6.38	0.35	0.72	0.0500000000002	9.04	0.35	2.11	1.49	0.41	AAA170.CD3.X11.Y6.tile.tissue.png	36	1	2000	36	c170ed0acddff282006ffd10e61fb0ef	0	0	0	0	0	0	0	0	0	0	0	0	0	/home/dhl_ec/bnelissen/Slides/CD3_manuscript/CD3_slides/AAA170.CD3/AAA170.CD3.run1	255	0.7	0.0682069878798	0.7	0.0682069878798	-8.67888336064	-11.9240085596	2.12095422938	0.109801620361
463.0	3994477.0	217.0	8473.0	3994477.0	4000000.0	5.0	1.0	2.85	1.95	1.1	0.05	6.15	0.56	1.01	0.0599999999999	9.09	0.35	2.12	1.49	0.51	AAA170.CD3.X11.Y7.tile.tissue.png	37	1	2000	37	4edc24082a690cf70e4894db48e32e91	0	0	0	0	0	0	0	0	0	0	0	0	0	/home/dhl_ec/bnelissen/Slides/CD3_manuscript/CD3_slides/AAA170.CD3/AAA170.CD3.run1	255	0.7	0.0640519892346	0.7	0.0640519892346	-8.20985414865	-12.2659492134	1.6868061441	0.101934908081
276.0	3999348.0	118.0	8093.0	3999348.0	4000000.0	3.0	1.0	3.12	3.64	1.16	0.05	6.37	0.59	0.93	0.0600000000002	9.09	0.36	3.39	2.54	0.69	AAA170.CD3.X11.Y8.tile.tissue.png	38	1	2000	38	f6ac180aa435f5b09ee7cbb39e3545e9	0	0	0	0	0	0	0	0	0	0	0	0	0	/home/dhl_ec/bnelissen/Slides/CD3_manuscript/CD3_slides/AAA170.CD3/AAA170.CD3.run1	255	0.7	0.0748958533987	0.7	0.0748958533987	-8.32532786854	-11.6218849077	1.00042783984	0.0448954588089
3623.0	3496365.0	1317.0	12350.0	3496365.0	4000000.0	24.0	6.0	3.18	2.69	1.78	0.0699999999999	10.01	0.59	1.22	0.12	9.97	0.53	3.15	1.48	0.41	AAA170.CD3.X11.Y9.tile.tissue.png	39	1	2000	39	5fbcb7f54226226a3ec58e89847ee7f4	0	0	0	0	0	0	0	0	0	0	0	0	0	/home/dhl_ec/bnelissen/Slides/CD3_manuscript/CD3_slides/AAA170.CD3/AAA170.CD3.run1	255	0.7	0.065228242054	0.7	0.065228242054	-8.60847238816	-11.0225111481	0.990026623469	0.0841533530273
677.0	35731.0	219.0	1532.0	35731.0	4000000.0	3.0	4.0	2.9	3.0	1.1	0.05	6.33	0.36	0.7	0.2	6.28	0.22	2.01	1.54	0.53	AAA170.CD3.X12.Y10.tile.tissue.png	40	1	2000	40	db8001b34264628d1c45acd4d1a0914c	0	0	0	0	0	0	0	0	0	0	0	0	0	/home/dhl_ec/bnelissen/Slides/CD3_manuscript/CD3_slides/AAA170.CD3/AAA170.CD3.run1	255	0.7	0.06	0.7	0.06	-7.21978519767	-12.4052339551	2.36154843167	0.0462317421875
23816.0	1042867.0	7318.0	15027.0	1042867.0	4000000.0	136.0	12.0	2.34	2.08	1.1	0.0800000000002	9.74	0.37	0.73	0.17	8.09	0.38	3.36	2.29	1.04	AAA170.CD3.X12.Y11.tile.tissue.png	41	1	2000	41	fee0a6edf7ca91657ba7a992867cbb0e	0	0	0	0	0	0	0	0	0	0	0	0	0	/home/dhl_ec/bnelissen/Slides/CD3_manuscript/CD3_slides/AAA170.CD3/AAA170.CD3.run1	255	0.7	0.06	0.7	0.06	-8.81994037945	-12.4338654851	1.53879141205	0.312326138672
0.0	176674.0	0.0	5714.0	176674.0	2488000.0	0.0	5.0	2.38	1.86	0.7	0.03	4.18	0.24	0.47	0.13	3.69	0.0900000000001	1.32	0.92	0.36	AAA170.CD3.X12.Y12.tile.tissue.png	42	1	2000	42	e06423886cfc5436a28e94efc6174a8b	0	0	0	0	0	0	0	0	0	0	0	0	0	/home/dhl_ec/bnelissen/Slides/CD3_manuscript/CD3_slides/AAA170.CD3/AAA170.CD3.run1	255	0.7	0.06	0.7	0.06	0.0	-8.51661214656	0.0375553820614	0.559646771692
0.0	9594.0	0.0	484.0	9594.0	4000000.0	0.0	1.0	3.75	1.24	1.09	0.0899999999999	9.51	0.56	1.27	0.32	6.06	0.13	2.02	1.49	1.49	AAA170.CD3.X12.Y2.tile.tissue.png	43	1	2000	43	2c2f6d372dee8c97d4228e13d9949572	0	0	0	0	0	0	0	0	0	0	0	0	0	/home/dhl_ec/bnelissen/Slides/CD3_manuscript/CD3_slides/AAA170.CD3/AAA170.CD3.run1	255	0.7	0.06	0.7	0.06	0.0	-12.1852859227	2.82540316539	4.24356043811
464.0	62616.0	221.0	2422.0	62616.0	4000000.0	5.0	6.0	2.21	1.67	1.09	0.05	6.52	0.38	0.72	0.22	6.57	0.31	2.36	1.48	0.8	AAA170.CD3.X12.Y3.tile.tissue.png	44	1	2000	44	95b18aff9583f17ffe4bfd6a07d17a3d	0	0	0	0	0	0	0	0	0	0	0	0	0	/home/dhl_ec/bnelissen/Slides/CD3_manuscript/CD3_slides/AAA170.CD3/AAA170.CD3.run1	255	0.7	0.06	0.7	0.06	-9.15099581422	-12.3179714871	3.68215833531	0.0869441767578
1056.0	2681381.0	541.0	8981.0	2681381.0	4000000.0	11.0	1.0	3.23	2.12	1.11	0.04	6.35	0.36	0.7	0.11	8.32	0.47	3.32	2.03	0.69	AAA170.CD3.X12.Y4.tile.tissue.png	45	1	2000	45	cb1689875d68ee0645fc66790543eb64	0	0	0	0	0	0	0	0	0	0	0	0	0	/home/dhl_ec/bnelissen/Slides/CD3_manuscript/CD3_slides/AAA170.CD3/AAA170.CD3.run1	255	0.7	0.06	0.7	0.06	-8.73974267849	-10.9911553849	2.31019153439	0.123054449219
374.0	3999736.0	178.0	8018.0	3999736.0	4000000.0	5.0	1.0	3.4	1.96	1.15	0.05	6.19	0.56	1.2	0.0900000000001	13.88	0.56	3.28	2.29	0.65	AAA170.CD3.X12.Y5.tile.tissue.png	46	1	2000	46	7b79032aabe424b7773509cf88d2c29a	0	0	0	0	0	0	0	0	0	0	0	0	0	/home/dhl_ec/bnelissen/Slides/CD3_manuscript/CD3_slides/AAA170.CD3/AAA170.CD3.run1	255	0.7	0.0647929029515	0.7	0.0647929029515	-8.45889920672	-11.5754907175	1.67702383097	0.0474175370674
8197.0	4000000.0	3675.0	7996.0	4000000.0	4000000.0	85.0	1.0	1.52	1.73	1.79	0.0699999999999	8.9	0.46	1.2	0.0700000000002	13.31	0.57	3.24	1.59	0.41	AAA170.CD3.X12.Y6.tile.tissue.png	47	1	2000	47	281827f0fe91d673889ab8c55c818fe2	0	0	0	0	0	0	0	0	0	0	0	0	0	/home/dhl_ec/bnelissen/Slides/CD3_manuscript/CD3_slides/AAA170.CD3/AAA170.CD3.run1	255	0.7	0.0742627850521	0.7	0.0742627850521	-8.56638365873	-10.4914865224	1.34896301677	0.0435331784173
27403.0	3249918.0	12142.0	8466.0	3249918.0	4000000.0	274.0	2.0	1.08	2.01	1.12	0.0700000000002	8.36	0.42	0.76	0.0900000000001	8.89	0.33	2.14	1.49	0.57	AAA170.CD3.X12.Y7.tile.tissue.png	48	1	2000	48	6a58d1602b60684a37213a742e3c7d1c	0	0	0	0	0	0	0	0	0	0	0	0	0	/home/dhl_ec/bnelissen/Slides/CD3_manuscript/CD3_slides/AAA170.CD3/AAA170.CD3.run1	255	0.7	0.06	0.7	0.06	-8.64294109788	-11.6368216158	1.4938186206	0.144104311523
7326.0	1994059.0	3266.0	11768.0	1994059.0	4000000.0	77.0	6.0	1.01	1.4	1.12	0.05	6.9	0.36	0.71	0.13	7.82	0.29	2.28	1.61	0.4	AAA170.CD3.X12.Y8.tile.tissue.png	49	1	2000	49	51aeb208516d9394a32c798ea6f404d8	0	0	0	0	0	0	0	0	0	0	0	0	0	/home/dhl_ec/bnelissen/Slides/CD3_manuscript/CD3_slides/AAA170.CD3/AAA170.CD3.run1	255	0.7	0.06	0.7	0.06	-8.49708194556	-11.7843613578	1.25943948353	0.232118251953
5294.0	1403474.0	1999.0	11589.0	1403474.0	4000000.0	36.0	5.0	0.99	1.33	1.16	0.05	6.63	0.57	1.19	0.24	7.77	0.41	2.82	2.53	0.68	AAA170.CD3.X12.Y9.tile.tissue.png	50	1	2000	50	72cfcecd439fec887e12f947130db993	0	0	0	0	0	0	0	0	0	0	0	0	0	/home/dhl_ec/bnelissen/Slides/CD3_manuscript/CD3_slides/AAA170.CD3/AAA170.CD3.run1	255	0.7	0.06	0.7	0.06	-8.13400287661	-11.7284302798	1.15940667153	0.190516607422
0.0	0.0	0.0	0.0	0.0	4000000.0	0.0	0.0	2.16	3.36	1.77	0.0700000000002	8.43	0.3	0.74	0.22	4.58	0.14	2.06	1.53	0.38	AAA170.CD3.X13.Y10.tile.tissue.png	51	1	2000	51	b40f307193809e2826eb051298b8c53b	0	0	0	0	0	0	0	0	0	0	0	0	0	/home/dhl_ec/bnelissen/Slides/CD3_manuscript/CD3_slides/AAA170.CD3/AAA170.CD3.run1	255	1.0	0.06	1.0	0.06	0.0	-12.6116908721	0.0	0.028369383564
0.0	40470.0	0.0	2016.0	40470.0	4000000.0	0.0	4.0	2.66	1.83	1.87	0.0799999999999	9.07	0.36	0.72	0.2	5.37	0.13	2.04	1.5	0.58	AAA170.CD3.X13.Y11.tile.tissue.png	52	1	2000	52	f7cefce75480654b46671a26c7faa531	0	0	0	0	0	0	0	0	0	0	0	0	0	/home/dhl_ec/bnelissen/Slides/CD3_manuscript/CD3_slides/AAA170.CD3/AAA170.CD3.run1	255	0.7	0.06	0.7	0.06	0.0	-9.14302381421	0.29454263961	1.56775633289
0.0	3793.0	0.0	410.0	3793.0	2488000.0	0.0	2.0	2.03	1.3	1.07	0.04	4.06	0.23	0.5	0.13	3.41	0.0900000000001	1.23	0.92	0.36	AAA170.CD3.X13.Y12.tile.tissue.png	53	1	2000	53	eda493a74651ee2a0c6f375e9bdfe54f	0	0	0	0	0	0	0	0	0	0	0	0	0	/home/dhl_ec/bnelissen/Slides/CD3_manuscript/CD3_slides/AAA170.CD3/AAA170.CD3.run1	255	0.7	0.06	0.7	0.06	0.0	-11.7723961495	0.933316653931	8.13610366247
6799.0	112112.0	1957.0	3519.0	112112.0	4000000.0	34.0	9.0	2.65	2.04	1.16	0.05	6.51	0.56	1.28	0.32	9.4	0.31	3.19	2.29	0.56	AAA170.CD3.X13.Y2.tile.tissue.png	54	1	2000	54	4340599926320d9e358843078f740eec	0	0	0	0	0	0	0	0	0	0	0	0	0	/home/dhl_ec/bnelissen/Slides/CD3_manuscript/CD3_slides/AAA170.CD3/AAA170.CD3.run1	255	0.7	0.06	0.7	0.06	-9.30471145134	-12.4231055845	2.61137952624	2.22481676953
38024.0	2322230.0	12034.0	9001.0	2322230.0	4000000.0	214.0	4.0	3.19	1.84	1.78	0.0699999999999	9.58	0.57	1.19	0.18	12.37	0.46	3.29	2.35	0.61	AAA170.CD3.X13.Y3.tile.tissue.png	55	1	2000	55	a13d020f6b499d2d81d797aab85f7823	0	0	0	0	0	0	0	0	0	0	0	0	0	/home/dhl_ec/bnelissen/Slides/CD3_manuscript/CD3_slides/AAA170.CD3/AAA170.CD3.run1	255	0.7	0.06	0.7	0.06	-9.15650217891	-12.1454228017	2.16724020555	0.258414703125
14871.0	3971737.0	5481.0	8867.0	3971737.0	4000000.0	115.0	2.0	2.98	2.72	1.78	0.0699999999999	9.74	0.56	1.3	0.0799999999999	14.39	0.62	3.27	2.28	0.65	AAA170.CD3.X13.Y4.tile.tissue.png	56	1	2000	56	9a04fe840c66c842d73e8c03b7979ea6	0	0	0	0	0	0	0	0	0	0	0	0	0	/home/dhl_ec/bnelissen/Slides/CD3_manuscript/CD3_slides/AAA170.CD3/AAA170.CD3.run1	255	0.7	0.0715841635948	0.7	0.0715841635948	-8.90525870395	-12.0800386652	1.87173126257	0.131857826904
51290.0	3127429.0	18241.0	12396.0	3127429.0	4000000.0	377.0	3.0	1.21	1.13	1.1	0.05	6.6	0.36	0.71	0.0899999999999	9.32	0.33	2.15	1.47	0.59	AAA170.CD3.X13.Y5.tile.tissue.png	57	1	2000	57	f8d76085293d346e59f44a8e802b57e0	0	0	0	0	0	0	0	0	0	0	0	0	0	/home/dhl_ec/bnelissen/Slides/CD3_manuscript/CD3_slides/AAA170.CD3/AAA170.CD3.run1	255	0.7	0.06	0.7	0.06	-9.08152197072	-11.9831720073	1.4458229642	0.208104994141
67394.0	1822352.0	26497.0	15831.0	1822352.0	4000000.0	574.0	11.0	1.28	1.57	1.79	0.0699999999999	10.84	0.56	1.26	0.24	13.09	0.49	3.66	2.43	0.61	AAA170.CD3.X13.Y6.tile.tissue.png	58	1	2000	58	ad31c992602fe7d38110c60fc1eb856b	0	0	0	0	0	0	0	0	0	0	0	0	0	/home/dhl_ec/bnelissen/Slides/CD3_manuscript/CD3_slides/AAA170.CD3/AAA170.CD3.run1	255	0.7	0.06	0.7	0.06	-8.97928599706	-12.3706169518	1.37709001525	0.301794333984
1135.0	247047.0	557.0	9678.0	247047.0	4000000.0	11.0	11.0	1.15	1.54	1.11	0.04	6.46	0.38	0.91	0.2	6.45	0.21	2.14	1.52	0.58	AAA170.CD3.X13.Y7.tile.tissue.png	59	1	2000	59	0130f4a123f0ab257c6d2388bb8f0e19	0	0	0	0	0	0	0	0	0	0	0	0	0	/home/dhl_ec/bnelissen/Slides/CD3_manuscript/CD3_slides/AAA170.CD3/AAA170.CD3.run1	255	0.7	0.06	0.7	0.06	-7.23493447872	-11.1608252127	0.884996262562	0.0732998027344
0.0	292430.0	0.0	6241.0	292430.0	4000000.0	0.0	8.0	1.35	2.75	1.12	0.05	6.35	0.57	1.18	0.3	5.62	0.14	2.08	1.48	1.51	AAA170.CD3.X13.Y8.tile.tissue.png	60	1	2000	60	967bda9c5bbb92e97933c3d471bdb8c4	0	0	0	0	0	0	0	0	0	0	0	0	0	/home/dhl_ec/bnelissen/Slides/CD3_manuscript/CD3_slides/AAA170.CD3/AAA170.CD3.run1	255	0.7	0.06	0.7	0.06	0.0	-11.3549224859	0.0466132887304	0.039427276123
0.0	11594.0	0.0	892.0	11594.0	4000000.0	0.0	3.0	2.47	2.58	1.15	0.04	6.2	0.56	0.69	0.21	5.45	0.13	2.05	1.49	1.64	AAA170.CD3.X13.Y9.tile.tissue.png	61	1	2000	61	628b036bef0d3df7a81ed3a109bd0b83	0	0	0	0	0	0	0	0	0	0	0	0	0	/home/dhl_ec/bnelissen/Slides/CD3_manuscript/CD3_slides/AAA170.CD3/AAA170.CD3.run1	255	0.7	0.06	0.7	0.06	0.0	-11.7390763521	0.236619560764	0.052937530426
0.0	0.0	0.0	0.0	0.0	4000000.0	0.0	0.0	1.6	2.86	1.11	0.0600000000002	5.83	0.28	0.78	0.2	4.36	0.12	1.97	1.5	1.35	AAA170.CD3.X14.Y10.tile.tissue.png	62	1	2000	62	f4d745b116feeeba7ab2ba6258aa3d36	0	0	0	0	0	0	0	0	0	0	0	0	0	/home/dhl_ec/bnelissen/Slides/CD3_manuscript/CD3_slides/AAA170.CD3/AAA170.CD3.run1	255	1.0	0.06	1.0	0.06	0.0	-11.0488271017	0.0	10.5757856664
0.0	0.0	0.0	0.0	0.0	4000000.0	0.0	0.0	1.74	1.54	1.08	0.05	6.02	0.3	0.88	0.21	4.64	0.12	2.02	1.53	1.41	AAA170.CD3.X14.Y11.tile.tissue.png	63	1	2000	63	26ab278fdd3b0a1d2f1fdf13219089fa	0	0	0	0	0	0	0	0	0	0	0	0	0	/home/dhl_ec/bnelissen/Slides/CD3_manuscript/CD3_slides/AAA170.CD3/AAA170.CD3.run1	255	1.0	0.06	1.0	0.06	0.0	-11.262584676	0.0	5.62903137935
49507.0	940436.0	17942.0	11930.0	940436.0	4000000.0	329.0	7.0	2.69	1.98	1.1	0.05	7.17	0.37	0.8	0.18	8.13	0.26	2.2	1.54	1.26	AAA170.CD3.X14.Y2.tile.tissue.png	64	1	2000	64	0e11166e8a9d2db2ca16da716a6db5bf	0	0	0	0	0	0	0	0	0	0	0	0	0	/home/dhl_ec/bnelissen/Slides/CD3_manuscript/CD3_slides/AAA170.CD3/AAA170.CD3.run1	255	0.7	0.06	0.7	0.06	-8.81801525772	-12.5015711171	2.28944133235	1.88037360937
69209.0	1886447.0	24187.0	13893.0	1886447.0	4000000.0	473.0	7.0	3.76	2.67	1.13	0.05	6.82	0.38	0.74	0.14	8.88	0.3	2.25	1.52	0.42	AAA170.CD3.X14.Y3.tile.tissue.png	65	1	2000	65	123f8be88b9d18c310b63ba409c539e1	0	0	0	0	0	0	0	0	0	0	0	0	0	/home/dhl_ec/bnelissen/Slides/CD3_manuscript/CD3_slides/AAA170.CD3/AAA170.CD3.run1	255	0.7	0.06	0.7	0.06	-8.91636213423	-12.3004014133	1.98708605242	0.252907015625
32507.0	700544.0	10267.0	8644.0	700544.0	4000000.0	186.0	12.0	2.96	3.18	1.09	0.05	6.76	0.38	0.73	0.18	7.8	0.25	2.17	1.5	0.38	AAA170.CD3.X14.Y4.tile.tissue.png	66	1	2000	66	81a0ef3f4174822a1081ffba6a9f04c5	0	0	0	0	0	0	0	0	0	0	0	0	0	/home/dhl_ec/bnelissen/Slides/CD3_manuscript/CD3_slides/AAA170.CD3/AAA170.CD3.run1	255	0.7	0.06	0.7	0.06	-8.60799539053	-12.2330672131	1.62885306493	0.177109015625
0.0	20427.0	0.0	1098.0	20427.0	4000000.0	0.0	2.0	2.67	2.75	1.08	0.0500000000002	6.17	0.56	1.18	0.32	8.29	0.24	3.47	2.32	0.58	AAA170.CD3.X14.Y5.tile.tissue.png	67	1	2000	67	961bc0e499f532bde8a4287fd6e4b792	0	0	0	0	0	0	0	0	0	0	0	0	0	/home/dhl_ec/bnelissen/Slides/CD3_manuscript/CD3_slides/AAA170.CD3/AAA170.CD3.run1	255	0.7	0.06	0.7	0.06	0.0	-12.2227661527	0.0337949183133	0.0349135611572
305.0	84447.0	90.0	3226.0	84447.0	4000000.0	1.0	6.0	2.76	1.71	1.76	0.0699999999999	9.65	0.57	1.2	0.32	9.23	0.31	3.16	2.3	0.57	AAA170.CD3.X14.Y6.tile.tissue.png	68	1	2000	68	f8032251ac453d2f723b1c0c2c1eb34f	0	0	0	0	0	0	0	0	0	0	0	0	0	/home/dhl_ec/bnelissen/Slides/CD3_manuscript/CD3_slides/AAA170.CD3/AAA170.CD3.run1	255	0.7	0.06	0.7	0.06	-6.81468533692	-10.8925564036	0.235212159154	0.0638522734375
0.0	0.0	0.0	0.0	0.0	4000000.0	0.0	0.0	3.35	2.4	1.77	0.0799999999999	9.13	0.47	1.19	0.32	6.88	0.23	3.19	2.46	0.64	AAA170.CD3.X14.Y7.tile.tissue.png	69	1	2000	69	5f567b92b337b63144c48aced95e0622	0	0	0	0	0	0	0	0	0	0	0	0	0	/home/dhl_ec/bnelissen/Slides/CD3_manuscript/CD3_slides/AAA170.CD3/AAA170.CD3.run1	255	1.0	0.06	1.0	0.06	0.0	-12.004315727	0.0	0.0426257177156
0.0	0.0	0.0	0.0	0.0	4000000.0	0.0	0.0	2.68	3.16	1.17	0.05	6.08	0.29	0.74	0.21	4.47	0.12	1.99	1.49	0.37	AAA170.CD3.X14.Y8.tile.tissue.png	70	1	2000	70	af60550e678cc6975aaf0795d0d0507f	0	0	0	0	0	0	0	0	0	0	0	0	0	/home/dhl_ec/bnelissen/Slides/CD3_manuscript/CD3_slides/AAA170.CD3/AAA170.CD3.run1	255	1.0	0.06	1.0	0.06	0.0	-9.54941890265	0.0	0.735850777416
0.0	0.0	0.0	0.0	0.0	4000000.0	0.0	0.0	2.62	2.25	1.07	0.0600000000002	6.02	0.29	0.78	0.22	4.45	0.15	2.02	1.48	0.37	AAA170.CD3.X14.Y9.tile.tissue.png	71	1	2000	71	08848d87e9404246b3fc63b40a853c16	0	0	0	0	0	0	0	0	0	0	0	0	0	/home/dhl_ec/bnelissen/Slides/CD3_manuscript/CD3_slides/AAA170.CD3/AAA170.CD3.run1	255	1.0	0.06	1.0	0.06	0.0	-9.91487043223	0.0	9.6648203192
97.0	17722.0	44.0	1560.0	17722.0	4000000.0	1.0	6.0	2.47	2.21	1.07	0.0499999999997	6.26	0.35	0.77	0.21	6.24	0.2	2.05	1.48	0.36	AAA170.CD3.X15.Y2.tile.tissue.png	72	1	2000	72	8ab9d58bc9a56809940466a182e935c0	0	0	0	0	0	0	0	0	0	0	0	0	0	/home/dhl_ec/bnelissen/Slides/CD3_manuscript/CD3_slides/AAA170.CD3/AAA170.CD3.run1	255	0.7	0.06	0.7	0.06	-9.40221784179	-12.7140576585	4.17203854941	3.07543887549
0.0	0.0	0.0	0.0	0.0	4000000.0	0.0	0.0	2.82	3.32	1.1	0.0599999999999	5.8	0.29	0.71	0.21	4.4	0.12	2.0	1.47	0.57	AAA170.CD3.X15.Y3.tile.tissue.png	73	1	2000	73	b5a82393e863349a94599ca771eab96b	0	0	0	0	0	0	0	0	0	0	0	0	0	/home/dhl_ec/bnelissen/Slides/CD3_manuscript/CD3_slides/AAA170.CD3/AAA170.CD3.run1	255	1.0	0.06	1.0	0.06	0.0	-10.6069923809	0.0	0.649170487503
0.0	0.0	0.0	0.0	0.0	4000000.0	0.0	0.0	2.07	1.59	1.78	0.0900000000001	9.32	0.46	1.28	0.34	7.23	0.22	3.23	2.37	0.51	AAA170.CD3.X15.Y4.tile.tissue.png	74	1	2000	74	461a015e0d43d40a4e5edc0e3a7cc42c	0	0	0	0	0	0	0	0	0	0	0	0	0	/home/dhl_ec/bnelissen/Slides/CD3_manuscript/CD3_slides/AAA170.CD3/AAA170.CD3.run1	255	1.0	0.06	1.0	0.06	0.0	-10.0946918446	0.0	2.91426989096
0.0	0.0	0.0	0.0	0.0	4000000.0	0.0	0.0	2.43	2.66	1.56	0.0800000000004	9.14	0.47	1.24	0.33	6.72	0.2	3.05	2.32	0.57	AAA170.CD3.X15.Y5.tile.tissue.png	75	1	2000	75	b3e714228a196efa451bc6ccf9ce7fcc	0	0	0	0	0	0	0	0	0	0	0	0	0	/home/dhl_ec/bnelissen/Slides/CD3_manuscript/CD3_slides/AAA170.CD3/AAA170.CD3.run1	255	1.0	0.06	1.0	0.06	0.0	-10.4399198204	0.0	4.84921151327
0.0	0.0	0.0	0.0	0.0	4000000.0	0.0	0.0	2.44	1.61	1.96	0.0999999999999	8.37	0.47	1.32	0.34	4.38	0.13	1.96	1.48	0.36	AAA170.CD3.X15.Y6.tile.tissue.png	76	1	2000	76	cd06c6c3fa6e2cd87d20adc51b0d9edf	0	0	0	0	0	0	0	0	0	0	0	0	0	/home/dhl_ec/bnelissen/Slides/CD3_manuscript/CD3_slides/AAA170.CD3/AAA170.CD3.run1	255	1.0	0.06	1.0	0.06	0.0	0.0	0.0	13.203245
0.0	0.0	0.0	0.0	0.0	4000000.0	0.0	0.0	0.66	0.89	1.08	0.0599999999999	5.81	0.27	0.82	0.2	4.59	0.12	1.96	1.48	0.39	AAA170.CD3.X15.Y7.tile.tissue.png	77	1	2000	77	09c584aa2faf9526267a4e7148702d87	0	0	0	0	0	0	0	0	0	0	0	0	0	/home/dhl_ec/bnelissen/Slides/CD3_manuscript/CD3_slides/AAA170.CD3/AAA170.CD3.run1	255	1.0	0.06	1.0	0.06	0.0	-10.4831889999	0.0	8.28845223126
2473.0	277189.0	1116.0	4508.0	277189.0	708000.0	8.0	4.0	0.27	0.309999999999	0.31	0.02	2.8	0.11	0.23	0.04	2.69	0.0700000000002	0.58	0.41	0.18	AAA170.CD3.X16.Y0.tile.tissue.png	78	1	354	78	8e5245dbe28d5857b4d77b6cf1f2b555	0	0	0	0	0	0	0	0	0	0	0	0	0	/home/dhl_ec/bnelissen/Slides/CD3_manuscript/CD3_slides/AAA170.CD3/AAA170.CD3.run1	255	0.7	0.0665546513851	0.7	0.0665546513851	-8.07963509826	-12.1490272836	2.30038041411	1.68734286723
0.0	42842.0	0.0	955.0	42842.0	708000.0	0.0	1.0	0.24	0.42	0.31	0.00999999999976	3.26	0.0999999999999	0.25	0.0500000000002	1.39	0.0499999999997	0.55	0.27	0.0799999999999	AAA170.CD3.X16.Y1.tile.tissue.png	79	1	354	79	1eb2c47fa0d72776822e37ed33bc8845	0	0	0	0	0	0	0	0	0	0	0	0	0	/home/dhl_ec/bnelissen/Slides/CD3_manuscript/CD3_slides/AAA170.CD3/AAA170.CD3.run1	255	0.7	0.06	0.7	0.06	0.0	-11.7509434105	0.0754688751419	7.18019617492
0.0	0.0	0.0	0.0	0.0	708000.0	0.0	0.0	0.44	0.99	0.19	0.0100000000002	1.07	0.0600000000004	0.14	0.04	0.73	0.0300000000002	0.33	0.41	0.12	AAA170.CD3.X16.Y10.tile.tissue.png	80	1	354	80	e55e2e3ad4c13ef031edb51cade148d4	0	0	0	0	0	0	0	0	0	0	0	0	0	/home/dhl_ec/bnelissen/Slides/CD3_manuscript/CD3_slides/AAA170.CD3/AAA170.CD3.run1	255	1.0	0.06	1.0	0.06	0.0	0.0	0.0	12.3604096045
0.0	1404.0	0.0	190.0	1404.0	708000.0	0.0	1.0	1.84	1.42	0.26	0.0100000000002	1.29	0.0700000000002	0.14	0.0400000000004	0.9	0.0300000000002	0.34	0.25	0.12	AAA170.CD3.X16.Y11.tile.tissue.png	81	1	354	81	9894e16b6c9bc0db714839ad1ce7fe3e	0	0	0	0	0	0	0	0	0	0	0	0	0	/home/dhl_ec/bnelissen/Slides/CD3_manuscript/CD3_slides/AAA170.CD3/AAA170.CD3.run1	255	0.7	0.06	0.7	0.06	0.0	-11.2195152205	0.474042495771	9.40588022888
0.0	0.0	0.0	0.0	0.0	440376.0	0.0	0.0	1.06	0.53	0.13	0.0100000000002	0.85	0.04	0.0899999999997	0.02	0.45	0.02	0.21	0.16	0.0799999999999	AAA170.CD3.X16.Y12.tile.tissue.png	82	1	354	82	4daf658eb859526c60669707a87ca749	0	0	0	0	0	0	0	0	0	0	0	0	0	/home/dhl_ec/bnelissen/Slides/CD3_manuscript/CD3_slides/AAA170.CD3/AAA170.CD3.run1	255	1.0	0.06	1.0	0.06	0.0	-11.006567569	0.0	10.3692299941
414.0	4382.0	88.0	408.0	4382.0	708000.0	1.0	2.0	0.83	0.75	0.31	0.00999999999976	1.48	0.0700000000002	0.14	0.04	1.06	0.0500000000002	0.36	0.41	0.12	AAA170.CD3.X16.Y2.tile.tissue.png	83	1	354	83	47dd3074a360fdd661dda86272a5350e	0	0	0	0	0	0	0	0	0	0	0	0	0	/home/dhl_ec/bnelissen/Slides/CD3_manuscript/CD3_slides/AAA170.CD3/AAA170.CD3.run1	255	0.7	0.06	0.7	0.06	-9.48294327038	-12.7629312512	4.33990789064	3.26224459753
0.0	0.0	0.0	0.0	0.0	708000.0	0.0	0.0	0.65	1.67	0.31	0.00999999999976	1.88	0.0799999999999	0.24	0.0599999999999	1.09	0.04	0.52	0.4	0.12	AAA170.CD3.X16.Y3.tile.tissue.png	84	1	354	84	685df017f0782d207a2b3e44d5fa5fdd	0	0	0	0	0	0	0	0	0	0	0	0	0	/home/dhl_ec/bnelissen/Slides/CD3_manuscript/CD3_slides/AAA170.CD3/AAA170.CD3.run1	255	1.0	0.06	1.0	0.06	0.0	-10.4230617523	0.0	8.82315575575
0.0	0.0	0.0	0.0	0.0	708000.0	0.0	0.0	0.56	0.92	0.31	0.02	1.47	0.0599999999999	0.14	0.04	0.7	0.04	0.54	0.41	0.15	AAA170.CD3.X16.Y4.tile.tissue.png	85	1	354	85	02a7508e5bd4c02a193191cceb45af82	0	0	0	0	0	0	0	0	0	0	0	0	0	/home/dhl_ec/bnelissen/Slides/CD3_manuscript/CD3_slides/AAA170.CD3/AAA170.CD3.run1	255	1.0	0.06	1.0	0.06	0.0	-11.3534415753	0.0	7.65411213159
0.0	0.0	0.0	0.0	0.0	708000.0	0.0	0.0	1.4	0.7	0.31	0.00999999999976	1.39	0.0499999999997	0.14	0.0299999999997	0.69	0.02	0.33	0.25	0.12	AAA170.CD3.X16.Y5.tile.tissue.png	86	1	354	86	367302a8e0bb6025eee43d89a99329f8	0	0	0	0	0	0	0	0	0	0	0	0	0	/home/dhl_ec/bnelissen/Slides/CD3_manuscript/CD3_slides/AAA170.CD3/AAA170.CD3.run1	255	1.0	0.06	1.0	0.06	0.0	0.0	0.0	10.3488531073
0.0	0.0	0.0	0.0	0.0	708000.0	0.0	0.0	1.33	1.01	0.31	0.0100000000002	1.75	0.0899999999997	0.23	0.0599999999999	1.14	0.04	0.53	0.41	0.12	AAA170.CD3.X16.Y6.tile.tissue.png	87	1	354	87	7e957b9e15ee3cd5ba0b7836cbceb273	0	0	0	0	0	0	0	0	0	0	0	0	0	/home/dhl_ec/bnelissen/Slides/CD3_manuscript/CD3_slides/AAA170.CD3/AAA170.CD3.run1	255	1.0	0.06	1.0	0.06	0.0	0.0	0.0	11.9357457627
0.0	0.0	0.0	0.0	0.0	708000.0	0.0	0.0	0.69	0.72	0.31	0.0100000000002	1.55	0.0599999999999	0.13	0.04	0.68	0.0300000000002	0.33	0.25	0.11	AAA170.CD3.X16.Y7.tile.tissue.png	88	1	354	88	bec8a75c84ecc630bb93c3e285835dd0	0	0	0	0	0	0	0	0	0	0	0	0	0	/home/dhl_ec/bnelissen/Slides/CD3_manuscript/CD3_slides/AAA170.CD3/AAA170.CD3.run1	255	1.0	0.06	1.0	0.06	0.0	-10.1530226591	0.0	10.8349173803
0.0	2015.0	0.0	204.0	2015.0	708000.0	0.0	1.0	1.48	1.39	0.32	0.02	1.99	0.1	0.23	0.0599999999999	1.57	0.0599999999999	0.73	0.41	0.12	AAA170.CD3.X16.Y8.tile.tissue.png	89	1	354	89	5461eafc39421919cf6807ef4de9bde6	0	0	0	0	0	0	0	0	0	0	0	0	0	/home/dhl_ec/bnelissen/Slides/CD3_manuscript/CD3_slides/AAA170.CD3/AAA170.CD3.run1	255	0.7	0.06	0.7	0.06	0.0	-11.8972403886	1.68679326438	7.29811892967
0.0	0.0	0.0	0.0	0.0	708000.0	0.0	0.0	1.94	1.43	0.31	0.00999999999976	1.86	0.0900000000001	0.23	0.0499999999997	1.15	0.04	0.53	0.46	0.2	AAA170.CD3.X16.Y9.tile.tissue.png	90	1	354	90	f88b95ba32d3ffd7cae3965a55ba104f	0	0	0	0	0	0	0	0	0	0	0	0	0	/home/dhl_ec/bnelissen/Slides/CD3_manuscript/CD3_slides/AAA170.CD3/AAA170.CD3.run1	255	1.0	0.06	1.0	0.06	0.0	-10.2139334162	0.0	10.9215724801
0.0	1690.0	0.0	180.0	1690.0	4000000.0	0.0	1.0	1.68	2.45	1.85	0.0700000000002	9.73	0.56	1.19	0.32	8.77	0.22	3.1	2.28	0.63	AAA170.CD3.X2.Y10.tile.tissue.png	91	1	2000	91	869dc54afe6f9acce6d26dde671e1afd	0	0	0	0	0	0	0	0	0	0	0	0	0	/home/dhl_ec/bnelissen/Slides/CD3_manuscript/CD3_slides/AAA170.CD3/AAA170.CD3.run1	255	0.7	0.06	0.7	0.06	-7.88968727727	-12.5806144026	1.87794035749	0.0305800536957
0.0	0.0	0.0	0.0	0.0	4000000.0	0.0	0.0	1.13	3.19	1.76	0.0900000000001	9.17	0.47	1.38	0.32	6.66	0.2	3.0	2.28	0.56	AAA170.CD3.X2.Y11.tile.tissue.png	92	1	2000	92	9e4eeeefe76b8e0ae8dbf4a0a0f59c4b	0	0	0	0	0	0	0	0	0	0	0	0	0	/home/dhl_ec/bnelissen/Slides/CD3_manuscript/CD3_slides/AAA170.CD3/AAA170.CD3.run1	255	1.0	0.06	1.0	0.06	0.0	-9.9463717316	0.0	10.5038040002
159.0	1406466.0	67.0	18402.0	1406466.0	4000000.0	1.0	8.0	2.3	2.98	1.76	0.0900000000001	9.8	0.58	1.25	0.24	10.81	0.48	3.71	2.3	0.58	AAA170.CD3.X2.Y2.tile.tissue.png	93	1	2000	93	7f0a4c56fc1f83e94e80ca607039b432	0	0	0	0	0	0	0	0	0	0	0	0	0	/home/dhl_ec/bnelissen/Slides/CD3_manuscript/CD3_slides/AAA170.CD3/AAA170.CD3.run1	255	0.7	0.06	0.7	0.06	-7.72216423306	-10.4937854006	0.161174017395	3.70330305566
0.0	770104.0	0.0	19552.0	770104.0	4000000.0	0.0	31.0	1.87	2.5	1.76	0.0700000000002	9.76	0.66	1.33	0.28	9.64	0.27	3.28	2.3	0.74	AAA170.CD3.X2.Y3.tile.tissue.png	94	1	2000	94	11c0232745191619572fbadfbcfef9af	0	0	0	0	0	0	0	0	0	0	0	0	0	/home/dhl_ec/bnelissen/Slides/CD3_manuscript/CD3_slides/AAA170.CD3/AAA170.CD3.run1	255	0.7	0.06	0.7	0.06	-6.94789800139	-11.8798766543	0.20121454958	0.0365640273437
0.0	247045.0	0.0	10681.0	247045.0	4000000.0	0.0	15.0	2.25	3.14	1.77	0.0699999999997	9.83	0.57	1.17	0.31	8.26	0.23	3.17	1.48	0.47	AAA170.CD3.X2.Y4.tile.tissue.png	95	1	2000	95	9d2762d8a70f7ccbeb01c68b14eb95b6	0	0	0	0	0	0	0	0	0	0	0	0	0	/home/dhl_ec/bnelissen/Slides/CD3_manuscript/CD3_slides/AAA170.CD3/AAA170.CD3.run1	255	0.7	0.06	0.7	0.06	0.0	-11.8953063607	0.184260347938	0.0448841893311
1854.0	2764421.0	896.0	8801.0	2764421.0	4000000.0	21.0	2.0	1.77	2.77	1.07	0.0500000000002	6.83	0.57	1.22	0.16	8.7	0.31	2.1	2.3	1.19	AAA170.CD3.X2.Y5.tile.tissue.png	96	1	2000	96	ff1840231a1f9ac4ba8f660bca88463b	0	0	0	0	0	0	0	0	0	0	0	0	0	/home/dhl_ec/bnelissen/Slides/CD3_manuscript/CD3_slides/AAA170.CD3/AAA170.CD3.run1	255	0.7	0.06	0.7	0.06	-8.69136242549	-12.2563066211	3.13062297877	0.21354653125
138.0	3997642.0	70.0	8270.0	3997642.0	4000000.0	2.0	1.0	2.53	2.36	1.7	0.0499999999997	7.08	0.35	0.73	0.0599999999999	9.19	0.55	3.3	1.83	1.58	AAA170.CD3.X2.Y6.tile.tissue.png	97	1	2000	97	080896274aa9a190e8af1f2a6d35b179	0	0	0	0	0	0	0	0	0	0	0	0	0	/home/dhl_ec/bnelissen/Slides/CD3_manuscript/CD3_slides/AAA170.CD3/AAA170.CD3.run1	255	0.7	0.0607681875251	0.7	0.0607681875251	-8.76533884044	-11.9481811865	1.90193080022	0.0836694470367
2701.0	3986058.0	879.0	8905.0	3986058.0	4000000.0	20.0	1.0	2.22	1.7	1.9	0.0699999999997	9.33	0.56	1.2	0.0900000000001	13.42	0.55	3.28	2.29	0.64	AAA170.CD3.X2.Y7.tile.tissue.png	98	1	2000	98	d3ef25aa311f18e8c040ed1c3300608a	0	0	0	0	0	0	0	0	0	0	0	0	0	/home/dhl_ec/bnelissen/Slides/CD3_manuscript/CD3_slides/AAA170.CD3/AAA170.CD3.run1	255	0.7	0.0672180407664	0.7	0.0672180407664	-8.80039964028	-11.3152460548	0.833620089797	0.0571372311401
81626.0	3126767.0	30304.0	12275.0	3126767.0	4000000.0	584.0	2.0	3.08	2.47	1.8	0.0699999999997	9.93	0.57	1.21	0.14	13.64	0.53	3.33	2.3	0.61	AAA170.CD3.X2.Y8.tile.tissue.png	99	1	2000	99	0de9e443286313dedfad1717da1c7210	0	0	0	0	0	0	0	0	0	0	0	0	0	/home/dhl_ec/bnelissen/Slides/CD3_manuscript/CD3_slides/AAA170.CD3/AAA170.CD3.run1	255	0.7	0.06	0.7	0.06	-8.94796207743	-11.9564452527	2.17091341905	0.215576018555
489.0	11774.0	207.0	1176.0	11774.0	4000000.0	5.0	4.0	1.12	1.54	1.78	0.0799999999995	9.66	0.58	1.19	0.33	9.3	0.31	3.11	2.29	0.57	AAA170.CD3.X2.Y9.tile.tissue.png	100	1	2000	100	279ada790538524a0cfd64b232e47a09	0	0	0	0	0	0	0	0	0	0	0	0	0	/home/dhl_ec/bnelissen/Slides/CD3_manuscript/CD3_slides/AAA170.CD3/AAA170.CD3.run1	255	0.7	0.06	0.7	0.06	-8.92469853092	-12.0858144769	1.5291826706	0.031961609375
0.0	1477.0	0.0	308.0	1477.0	4000000.0	0.0	1.0	1.48	2.01	1.79	0.0900000000001	9.59	0.56	1.24	0.32	8.04	0.22	3.11	1.75	0.36	AAA170.CD3.X3.Y10.tile.tissue.png	101	1	2000	101	2f7c39f9d77dfa873231c37016d82fe8	0	0	0	0	0	0	0	0	0	0	0	0	0	/home/dhl_ec/bnelissen/Slides/CD3_manuscript/CD3_slides/AAA170.CD3/AAA170.CD3.run1	255	0.7	0.06	0.7	0.06	0.0	-10.0019362526	1.34248508048	7.55656351996
396.0	386580.0	132.0	11475.0	386580.0	4000000.0	2.0	19.0	0.84	1.33	1.07	0.0499999999997	6.65	0.38	0.76	0.2	7.04	0.23	2.16	1.52	0.43	AAA170.CD3.X3.Y2.tile.tissue.png	102	1	2000	102	1dddfc4a927421f77f1f0f7410561b76	0	0	0	0	0	0	0	0	0	0	0	0	0	/home/dhl_ec/bnelissen/Slides/CD3_manuscript/CD3_slides/AAA170.CD3/AAA170.CD3.run1	255	0.7	0.06	0.7	0.06	-7.82577301387	-10.4600598541	0.325114945055	1.8976394668
151.0	2179421.0	73.0	18733.0	2179421.0	4000000.0	2.0	16.0	0.88	1.11	1.11	0.04	6.81	0.38	0.72	0.13	8.35	0.29	2.24	1.53	0.4	AAA170.CD3.X3.Y3.tile.tissue.png	103	1	2000	103	77d419a3a4b195613c9622f92c2badff	0	0	0	0	0	0	0	0	0	0	0	0	0	/home/dhl_ec/bnelissen/Slides/CD3_manuscript/CD3_slides/AAA170.CD3/AAA170.CD3.run1	255	0.7	0.06	0.7	0.06	-7.63051894773	-11.2189189586	0.164081134259	0.0301035703125
0.0	13907.0	0.0	1474.0	13907.0	4000000.0	0.0	4.0	0.86	1.13	1.13	0.0499999999997	6.6	0.46	0.8	0.22	5.82	0.14	2.09	1.54	0.39	AAA170.CD3.X3.Y4.tile.tissue.png	104	1	2000	104	cda8ec71b8cd09f86be82eb799e376d9	0	0	0	0	0	0	0	0	0	0	0	0	0	/home/dhl_ec/bnelissen/Slides/CD3_manuscript/CD3_slides/AAA170.CD3/AAA170.CD3.run1	255	0.7	0.06	0.7	0.06	0.0	-12.1464062312	2.65421303121	0.0709653417969
1658.0	3236888.0	844.0	11957.0	3236888.0	4000000.0	20.0	6.0	1.36	1.53	1.13	0.0499999999997	6.88	0.38	0.74	0.0900000000001	9.26	0.34	2.22	1.53	0.42	AAA170.CD3.X3.Y5.tile.tissue.png	105	1	2000	105	62a50e8e0684def6f64f56d6afb828a4	0	0	0	0	0	0	0	0	0	0	0	0	0	/home/dhl_ec/bnelissen/Slides/CD3_manuscript/CD3_slides/AAA170.CD3/AAA170.CD3.run1	255	0.7	0.06	0.7	0.06	-8.70697382382	-12.0138175494	1.90564857645	0.156495074219
766.0	3996394.0	354.0	8242.0	3996394.0	4000000.0	9.0	1.0	1.19	1.2	1.14	0.0500000000002	13.16	0.37	0.74	0.0599999999999	9.77	0.37	2.21	1.52	0.43	AAA170.CD3.X3.Y6.tile.tissue.png	106	1	2000	106	22d7bd440f5bfb2eece0f92de4312ae5	0	0	0	0	0	0	0	0	0	0	0	0	0	/home/dhl_ec/bnelissen/Slides/CD3_manuscript/CD3_slides/AAA170.CD3/AAA170.CD3.run1	255	0.7	0.06	0.7	0.06	-8.72848011841	-11.9270205802	1.07547383297	0.0838748467102
760.0	3994082.0	372.0	8164.0	3994082.0	4000000.0	10.0	1.0	1.23	2.0	1.81	0.0699999999997	9.33	0.58	1.22	0.0799999999999	13.54	0.56	3.33	2.28	0.41	AAA170.CD3.X3.Y7.tile.tissue.png	107	1	2000	107	c0173433a6267d79c80e2692268e7245	0	0	0	0	0	0	0	0	0	0	0	0	0	/home/dhl_ec/bnelissen/Slides/CD3_manuscript/CD3_slides/AAA170.CD3/AAA170.CD3.run1	255	0.7	0.0736626095942	0.7	0.0736626095942	-8.21305114155	-11.9167628277	1.04589485377	0.0488225375366
152095.0	2300039.0	52486.0	20581.0	2300039.0	4000000.0	972.0	5.0	0.97	1.25	1.11	0.0500000000002	6.97	0.37	0.73	0.13	10.13	0.34	2.41	1.51	0.61	AAA170.CD3.X3.Y8.tile.tissue.png	108	1	2000	108	09bd75b9f52ad090fbf5b73927ad4376	0	0	0	0	0	0	0	0	0	0	0	0	0	/home/dhl_ec/bnelissen/Slides/CD3_manuscript/CD3_slides/AAA170.CD3/AAA170.CD3.run1	255	0.7	0.06	0.7	0.06	-8.32928785015	-12.3632873704	1.44565571349	0.346599164062
67.0	84382.0	46.0	4185.0	84382.0	4000000.0	1.0	11.0	1.11	1.44	1.76	0.0700000000002	7.58	0.35	0.7	0.21	6.48	0.2	2.04	1.48	0.56	AAA170.CD3.X3.Y9.tile.tissue.png	109	1	2000	109	2c88ef10dd5b4fb1d7d6bf05b62b43ee	0	0	0	0	0	0	0	0	0	0	0	0	0	/home/dhl_ec/bnelissen/Slides/CD3_manuscript/CD3_slides/AAA170.CD3/AAA170.CD3.run1	255	0.7	0.06	0.7	0.06	-6.7575396959	-10.9014790568	0.225993592966	0.0339075219727
0.0	0.0	0.0	0.0	0.0	4000000.0	0.0	0.0	1.01	1.91	1.77	0.0799999999999	9.16	0.46	1.41	0.33	6.82	0.21	3.01	2.29	0.55	AAA170.CD3.X4.Y1.tile.tissue.png	110	1	2000	110	0ee58acc1267860a0d795a5188e7d95b	0	0	0	0	0	0	0	0	0	0	0	0	0	/home/dhl_ec/bnelissen/Slides/CD3_manuscript/CD3_slides/AAA170.CD3/AAA170.CD3.run1	255	1.0	0.06	1.0	0.06	0.0	-10.5435436951	0.0	4.97933616127
0.0	0.0	0.0	0.0	0.0	4000000.0	0.0	0.0	1.52	2.08	1.13	0.0599999999999	5.91	0.28	0.81	0.21	4.35	0.12	1.92	1.47	0.34	AAA170.CD3.X4.Y10.tile.tissue.png	111	1	2000	111	89425d9351e868681dc5c65b35ac4a60	0	0	0	0	0	0	0	0	0	0	0	0	0	/home/dhl_ec/bnelissen/Slides/CD3_manuscript/CD3_slides/AAA170.CD3/AAA170.CD3.run1	255	1.0	0.06	1.0	0.06	0.0	-11.3216735893	0.0	10.0382422539
214.0	487808.0	123.0	7903.0	487808.0	4000000.0	3.0	4.0	2.51	2.13	1.07	0.04	6.32	0.37	0.71	0.21	6.75	0.22	2.11	1.48	0.38	AAA170.CD3.X4.Y2.tile.tissue.png	112	1	2000	112	ecca0158330abbf62c307ae0814d5dee	0	0	0	0	0	0	0	0	0	0	0	0	0	/home/dhl_ec/bnelissen/Slides/CD3_manuscript/CD3_slides/AAA170.CD3/AAA170.CD3.run1	255	0.7	0.06	0.7	0.06	-8.95753116278	-11.0812601538	3.40571494429	0.435600238281
1376.0	2802840.0	647.0	25622.0	2802840.0	4000000.0	13.0	19.0	1.71	1.09	1.07	0.0500000000002	6.57	0.37	0.71	0.0999999999999	8.34	0.31	2.19	1.57	0.41	AAA170.CD3.X4.Y3.tile.tissue.png	113	1	2000	113	eaf3ec4ff22b9d961990427c981d52fc	0	0	0	0	0	0	0	0	0	0	0	0	0	/home/dhl_ec/bnelissen/Slides/CD3_manuscript/CD3_slides/AAA170.CD3/AAA170.CD3.run1	255	0.7	0.06	0.7	0.06	-9.14323558115	-12.3142311302	2.27574092164	0.316060251953
2530.0	2443789.0	850.0	15751.0	2443789.0	4000000.0	18.0	9.0	2.19	1.07	1.07	0.04	6.48	0.37	0.71	0.12	8.07	0.32	2.18	1.48	0.400000000001	AAA170.CD3.X4.Y4.tile.tissue.png	114	1	2000	114	54d285abbb80d5eb78ff9f82c8637d1e	0	0	0	0	0	0	0	0	0	0	0	0	0	/home/dhl_ec/bnelissen/Slides/CD3_manuscript/CD3_slides/AAA170.CD3/AAA170.CD3.run1	255	0.7	0.06	0.7	0.06	-8.98192787458	-11.9684936411	2.25920296572	0.133001351563
585.0	3873439.0	288.0	8343.0	3873439.0	4000000.0	7.0	2.0	2.02	1.48	1.11	0.0500000000002	6.47	0.35	0.73	0.0599999999999	9.07	0.34	2.13	1.48	0.41	AAA170.CD3.X4.Y5.tile.tissue.png	115	1	2000	115	02b955871cf7e642d054d79a83bd8c47	0	0	0	0	0	0	0	0	0	0	0	0	0	/home/dhl_ec/bnelissen/Slides/CD3_manuscript/CD3_slides/AAA170.CD3/AAA170.CD3.run1	255	0.7	0.06	0.7	0.06	-8.45050617122	-11.875227499	1.71948743071	0.0882744912109
584.0	4000000.0	273.0	7996.0	4000000.0	4000000.0	7.0	1.0	2.03	2.02	1.08	0.04	6.23	0.28	0.72	0.0499999999997	9.23	0.36	2.11	1.49	0.42	AAA170.CD3.X4.Y6.tile.tissue.png	116	1	2000	116	c11dd6d7ea3344518893fd7c77af8f94	0	0	0	0	0	0	0	0	0	0	0	0	0	/home/dhl_ec/bnelissen/Slides/CD3_manuscript/CD3_slides/AAA170.CD3/AAA170.CD3.run1	255	0.7	0.0782362847422	0.7	0.0782362847422	-8.4258738911	-11.8183335366	1.36677101135	0.0561859030228
82370.0	2543157.0	29619.0	17261.0	2543157.0	4000000.0	591.0	6.0	2.29	1.4	1.06	0.0499999999997	6.37	0.36	0.71	0.11	8.77	0.32	2.17	1.47	0.400000000001	AAA170.CD3.X4.Y7.tile.tissue.png	117	1	2000	117	6dab67100ecb9b0fbeaa7a31fbc2e031	0	0	0	0	0	0	0	0	0	0	0	0	0	/home/dhl_ec/bnelissen/Slides/CD3_manuscript/CD3_slides/AAA170.CD3/AAA170.CD3.run1	255	0.7	0.06	0.7	0.06	-8.4144728277	-11.8791988102	1.10929790207	0.205910423828
67094.0	932263.0	22317.0	13794.0	932263.0	4000000.0	426.0	12.0	2.5	1.44	1.08	0.0700000000002	7.8	0.37	0.73	0.18	7.87	0.26	2.19	1.69	0.5	AAA170.CD3.X4.Y8.tile.tissue.png	118	1	2000	118	2c6bbb2ae1eaec24ea378cb207977c0c	0	0	0	0	0	0	0	0	0	0	0	0	0	/home/dhl_ec/bnelissen/Slides/CD3_manuscript/CD3_slides/AAA170.CD3/AAA170.CD3.run1	255	0.7	0.06	0.7	0.06	-7.75923162992	-11.5303138552	1.98308278005	0.469477019531
0.0	50105.0	0.0	3166.0	50105.0	4000000.0	0.0	8.0	1.89	1.99	1.76	0.0700000000002	6.34	0.36	0.7	0.21	6.04	0.14	2.03	1.93	0.38	AAA170.CD3.X4.Y9.tile.tissue.png	119	1	2000	119	c874a3aff74db60cede50fa19ecaa85a	0	0	0	0	0	0	0	0	0	0	0	0	0	/home/dhl_ec/bnelissen/Slides/CD3_manuscript/CD3_slides/AAA170.CD3/AAA170.CD3.run1	255	0.7	0.06	0.7	0.06	-5.27799517339	-11.2710213362	0.213052926399	0.0262868841553
0.0	0.0	0.0	0.0	0.0	4000000.0	0.0	0.0	1.19	1.89	1.78	0.0799999999999	6.95	0.3	0.81	0.21	4.38	0.2	2.84	2.31	0.36	AAA170.CD3.X5.Y1.tile.tissue.png	120	1	2000	120	99dcbc56a68e4eda38bfc89f8bd04206	0	0	0	0	0	0	0	0	0	0	0	0	0	/home/dhl_ec/bnelissen/Slides/CD3_manuscript/CD3_slides/AAA170.CD3/AAA170.CD3.run1	255	1.0	0.06	1.0	0.06	0.0	-12.4219205962	0.0	4.44077238789
0.0	5256.0	0.0	436.0	5256.0	4000000.0	0.0	2.0	1.47	2.0	1.11	0.0500000000002	6.44	0.35	0.82	0.21	5.7	0.13	2.0	1.48	0.54	AAA170.CD3.X5.Y10.tile.tissue.png	121	1	2000	121	a2bfded34f1781b9e136dfd2d2d180ed	0	0	0	0	0	0	0	0	0	0	0	0	0	/home/dhl_ec/bnelissen/Slides/CD3_manuscript/CD3_slides/AAA170.CD3/AAA170.CD3.run1	255	0.7	0.06	0.7	0.06	0.0	-11.6370054304	0.864316803861	8.79227984622
388.0	3149806.0	192.0	10333.0	3149806.0	4000000.0	5.0	2.0	3.36	2.32	1.78	0.0800000000004	9.95	0.57	1.22	0.13	12.54	0.5	3.35	2.31	0.63	AAA170.CD3.X5.Y2.tile.tissue.png	122	1	2000	122	38b62bcf62a23d5703cf3176a9428292	0	0	0	0	0	0	0	0	0	0	0	0	0	/home/dhl_ec/bnelissen/Slides/CD3_manuscript/CD3_slides/AAA170.CD3/AAA170.CD3.run1	255	0.7	0.06	0.7	0.06	-9.60238812032	-11.6436956231	3.94424729038	0.499101226562
172.0	3997531.0	81.0	8503.0	3997531.0	4000000.0	2.0	1.0	2.44	2.03	1.77	0.0700000000002	11.96	0.56	1.21	0.0800000000004	13.49	0.56	3.29	2.3	0.639999999999	AAA170.CD3.X5.Y3.tile.tissue.png	123	1	2000	123	f0e496b4f4e4ce0e8959022d8833a9b3	0	0	0	0	0	0	0	0	0	0	0	0	0	/home/dhl_ec/bnelissen/Slides/CD3_manuscript/CD3_slides/AAA170.CD3/AAA170.CD3.run1	255	0.7	0.06	0.7	0.06	-8.76065245054	-12.1995456974	2.69967424755	0.112297703766
1628.0	3868082.0	760.0	13157.0	3868082.0	4000000.0	15.0	3.0	1.91	2.51	1.8	0.0700000000002	10.7	0.57	1.2	0.0899999999997	10.28	0.4	2.34	1.48	0.52	AAA170.CD3.X5.Y4.tile.tissue.png	124	1	2000	124	e56656ed8b6d73730bf7b6517b0384ae	0	0	0	0	0	0	0	0	0	0	0	0	0	/home/dhl_ec/bnelissen/Slides/CD3_manuscript/CD3_slides/AAA170.CD3/AAA170.CD3.run1	255	0.7	0.06	0.7	0.06	-8.78577348471	-12.1335464862	2.02878629301	0.136129489258
5185.0	3933115.0	1963.0	9292.0	3933115.0	4000000.0	39.0	1.0	1.25	1.56	1.8	0.0700000000002	9.2	0.56	1.21	0.0799999999999	13.57	0.57	3.3	2.32	0.63	AAA170.CD3.X5.Y5.tile.tissue.png	125	1	2000	125	2fcf2d5be3c216e14f028868b12a469f	0	0	0	0	0	0	0	0	0	0	0	0	0	/home/dhl_ec/bnelissen/Slides/CD3_manuscript/CD3_slides/AAA170.CD3/AAA170.CD3.run1	255	0.7	0.06	0.7	0.06	-8.34938559927	-11.4305856502	1.60748704928	0.0941094327698
137329.0	3754387.0	48946.0	11009.0	3754387.0	4000000.0	1047.0	2.0	1.23	1.83	1.9	0.0899999999997	12.96	0.58	1.21	0.0999999999999	15.63	0.58	3.3	2.37	0.64	AAA170.CD3.X5.Y6.tile.tissue.png	126	1	2000	126	5ebec5ede5c2417bd094f8d9edc6f7ed	0	0	0	0	0	0	0	0	0	0	0	0	0	/home/dhl_ec/bnelissen/Slides/CD3_manuscript/CD3_slides/AAA170.CD3/AAA170.CD3.run1	255	0.7	0.065428181973	0.7	0.065428181973	-8.50068016304	-11.7922088295	1.07499488249	0.178686148437
63112.0	760375.0	22159.0	8235.0	760375.0	4000000.0	467.0	7.0	1.14	1.57	1.79	0.0700000000002	10.53	0.57	1.2	0.27	10.85	0.37	3.24	2.29	0.59	AAA170.CD3.X5.Y7.tile.tissue.png	127	1	2000	127	624d2150f0e10a7bc9adb5b2ead086d4	0	0	0	0	0	0	0	0	0	0	0	0	0	/home/dhl_ec/bnelissen/Slides/CD3_manuscript/CD3_slides/AAA170.CD3/AAA170.CD3.run1	255	0.7	0.06	0.7	0.06	-7.66995518756	-11.27208324	1.12643100055	0.144567097656
0.0	186591.0	0.0	3361.0	186591.0	4000000.0	0.0	3.0	1.11	1.49	1.8	0.0700000000002	9.83	0.57	1.2	0.33	8.26	0.23	3.19	2.3	0.58	AAA170.CD3.X5.Y8.tile.tissue.png	128	1	2000	128	12eabcc29fe80e3cbf83cc0e46929ce6	0	0	0	0	0	0	0	0	0	0	0	0	0	/home/dhl_ec/bnelissen/Slides/CD3_manuscript/CD3_slides/AAA170.CD3/AAA170.CD3.run1	255	0.7	0.06	0.7	0.06	0.0	-12.2008855148	0.0313456930868	0.0266868522949
0.0	7124.0	0.0	782.0	7124.0	4000000.0	0.0	3.0	1.1	1.45	1.78	0.0799999999999	9.76	0.58	1.18	0.33	8.86	0.23	3.13	2.33	0.59	AAA170.CD3.X5.Y9.tile.tissue.png	129	1	2000	129	a4394295c2712a799b32d23d2d58adfe	0	0	0	0	0	0	0	0	0	0	0	0	0	/home/dhl_ec/bnelissen/Slides/CD3_manuscript/CD3_slides/AAA170.CD3/AAA170.CD3.run1	255	0.7	0.06	0.7	0.06	-7.10743754629	-11.9866536042	0.537449093099	0.026542500824
0.0	47539.0	0.0	2361.0	47539.0	4000000.0	0.0	1.0	1.05	1.46	1.8	0.0799999999999	9.8	0.57	1.39	0.33	8.1	0.22	3.14	2.32	0.56	AAA170.CD3.X6.Y1.tile.tissue.png	130	1	2000	130	b0264eafd443ef87e31cb29289a6916f	0	0	0	0	0	0	0	0	0	0	0	0	0	/home/dhl_ec/bnelissen/Slides/CD3_manuscript/CD3_slides/AAA170.CD3/AAA170.CD3.run1	255	0.7	0.06	0.7	0.06	0.0	-12.150873991	4.37884684154	3.23286304712
393.0	11906.0	93.0	734.0	11906.0	4000000.0	2.0	2.0	1.06	1.55	1.78	0.0800000000004	9.78	0.57	1.25	0.33	9.32	0.31	2.56	2.32	0.74	AAA170.CD3.X6.Y10.tile.tissue.png	131	1	2000	131	ac2e3e6969636624d1cd4fa9ef547dcd	0	0	0	0	0	0	0	0	0	0	0	0	0	/home/dhl_ec/bnelissen/Slides/CD3_manuscript/CD3_slides/AAA170.CD3/AAA170.CD3.run1	255	0.7	0.06	0.7	0.06	-8.91647088977	-10.9631575108	2.53724580882	2.7618164917
0.0	4441.0	0.0	424.0	4441.0	4000000.0	0.0	2.0	0.93	1.23	1.79	0.0799999999999	9.7	0.37	0.87	0.22	5.63	0.13	1.99	1.47	0.46	AAA170.CD3.X6.Y11.tile.tissue.png	132	1	2000	132	db29fc165f9551e0c7b4f316fdfa517d	0	0	0	0	0	0	0	0	0	0	0	0	0	/home/dhl_ec/bnelissen/Slides/CD3_manuscript/CD3_slides/AAA170.CD3/AAA170.CD3.run1	255	0.7	0.06	0.7	0.06	0.0	-11.5396326833	0.46741852377	2.34300343713
117.0	3947726.0	48.0	8695.0	3947726.0	4000000.0	1.0	1.0	1.07	2.52	1.25	0.04	6.14	0.36	0.72	0.0500000000002	9.51	0.35	2.11	1.52	0.5	AAA170.CD3.X6.Y2.tile.tissue.png	133	1	2000	133	e337d11ef1cb8b5de54a94ece49779a8	0	0	0	0	0	0	0	0	0	0	0	0	0	/home/dhl_ec/bnelissen/Slides/CD3_manuscript/CD3_slides/AAA170.CD3/AAA170.CD3.run1	255	0.7	0.06	0.7	0.06	-9.23988972365	-11.5560723639	4.34709068595	0.195728257812
346.0	3998347.0	171.0	8188.0	3998347.0	4000000.0	4.0	1.0	1.96	2.22	1.08	0.04	7.79	0.56	1.01	0.0599999999999	9.43	0.56	3.31	2.32	0.65	AAA170.CD3.X6.Y3.tile.tissue.png	134	1	2000	134	32fcb083e8e92db93e2e83e247aa3ea8	0	0	0	0	0	0	0	0	0	0	0	0	0	/home/dhl_ec/bnelissen/Slides/CD3_manuscript/CD3_slides/AAA170.CD3/AAA170.CD3.run1	255	0.7	0.06	0.7	0.06	-9.05819960038	-12.4804088973	2.45194072089	0.1295841745
2529.0	3998289.0	1028.0	8178.0	3998289.0	4000000.0	23.0	1.0	3.23	1.6	1.88	0.0700000000002	15.14	0.56	1.19	0.0899999999997	13.48	0.56	3.47	2.38	0.64	AAA170.CD3.X6.Y4.tile.tissue.png	135	1	2000	135	fc061e155c98daa92f7220ef39cd63ea	0	0	0	0	0	0	0	0	0	0	0	0	0	/home/dhl_ec/bnelissen/Slides/CD3_manuscript/CD3_slides/AAA170.CD3/AAA170.CD3.run1	255	0.7	0.0609790293716	0.7	0.0609790293716	-8.92472867289	-11.598483097	1.86900611793	0.0933818158569
1096.0	4000000.0	564.0	7996.0	4000000.0	4000000.0	14.0	1.0	2.21	1.95	1.77	0.0699999999997	9.09	0.47	1.21	0.0699999999997	10.96	0.44	2.09	1.49	0.66	AAA170.CD3.X6.Y5.tile.tissue.png	136	1	2000	136	84012479523291ed8b300e6de7c3c1ed	0	0	0	0	0	0	0	0	0	0	0	0	0	/home/dhl_ec/bnelissen/Slides/CD3_manuscript/CD3_slides/AAA170.CD3/AAA170.CD3.run1	255	0.7	0.0787185849561	0.7	0.0787185849561	-8.73467659486	-12.0630058667	1.68747454476	0.0659301935005
80665.0	3157242.0	30762.0	10877.0	3157242.0	4000000.0	611.0	4.0	1.22	1.9	1.95	0.0700000000002	8.55	0.58	1.01	0.0799999999999	9.31	0.54	3.56	2.31	0.83	AAA170.CD3.X6.Y6.tile.tissue.png	137	1	2000	137	2ea5acec56ae2f12bbea892f972fea0f	0	0	0	0	0	0	0	0	0	0	0	0	0	/home/dhl_ec/bnelissen/Slides/CD3_manuscript/CD3_slides/AAA170.CD3/AAA170.CD3.run1	255	0.7	0.06	0.7	0.06	-8.50868623029	-11.5879527792	1.46630716606	0.247955304687
0.0	168361.0	0.0	3941.0	168361.0	4000000.0	0.0	3.0	1.81	2.81	1.78	0.0799999999999	9.68	0.57	1.26	0.31	8.14	0.23	3.16	2.29	0.69	AAA170.CD3.X6.Y7.tile.tissue.png	138	1	2000	138	34f67e998be14f9975fc7a923e8e0764	0	0	0	0	0	0	0	0	0	0	0	0	0	/home/dhl_ec/bnelissen/Slides/CD3_manuscript/CD3_slides/AAA170.CD3/AAA170.CD3.run1	255	0.7	0.06	0.7	0.06	0.0	-12.0050840343	0.0265379138104	0.0426382945557
0.0	0.0	0.0	0.0	0.0	4000000.0	0.0	0.0	1.1	1.46	1.78	0.0699999999997	9.15	0.46	1.01	0.22	4.55	0.12	1.96	1.47	0.67	AAA170.CD3.X6.Y8.tile.tissue.png	139	1	2000	139	747971ce7b9a71d6dfacabdc8ecf42db	0	0	0	0	0	0	0	0	0	0	0	0	0	/home/dhl_ec/bnelissen/Slides/CD3_manuscript/CD3_slides/AAA170.CD3/AAA170.CD3.run1	255	1.0	0.06	1.0	0.06	0.0	-12.5871261566	0.0	0.0379122772598
0.0	5142.0	0.0	502.0	5142.0	4000000.0	0.0	2.0	1.13	1.74	1.76	0.0700000000002	9.86	0.56	1.18	0.32	8.09	0.22	3.11	2.28	0.7	AAA170.CD3.X6.Y9.tile.tissue.png	140	1	2000	140	bab12f833fc9fc099a30a9fa95c12258	0	0	0	0	0	0	0	0	0	0	0	0	0	/home/dhl_ec/bnelissen/Slides/CD3_manuscript/CD3_slides/AAA170.CD3/AAA170.CD3.run1	255	0.7	0.06	0.7	0.06	0.0	-12.4547619333	0.891759385028	0.0342639598389
0.0	0.0	0.0	0.0	0.0	4000000.0	0.0	0.0	0.94	1.39	1.78	0.0799999999999	8.26	0.46	1.43	0.32	6.64	0.2	3.07	2.3	0.67	AAA170.CD3.X7.Y1.tile.tissue.png	141	1	2000	141	0921a34411beb5337572483b30209154	0	0	0	0	0	0	0	0	0	0	0	0	0	/home/dhl_ec/bnelissen/Slides/CD3_manuscript/CD3_slides/AAA170.CD3/AAA170.CD3.run1	255	1.0	0.06	1.0	0.06	0.0	0.0	0.0	2.69741625
1924.0	388163.0	956.0	6924.0	388163.0	4000000.0	22.0	5.0	1.13	1.67	1.1	0.0500000000002	6.37	0.35	0.72	0.19	6.61	0.34	3.32	2.32	0.72	AAA170.CD3.X7.Y10.tile.tissue.png	142	1	2000	142	b33e54786241e39a32f040c75ebba2c8	0	0	0	0	0	0	0	0	0	0	0	0	0	/home/dhl_ec/bnelissen/Slides/CD3_manuscript/CD3_slides/AAA170.CD3/AAA170.CD3.run1	255	0.7	0.06	0.7	0.06	-8.38356616245	-11.9841980813	2.77635406323	0.0789323085938
633.0	1340242.0	277.0	6438.0	1340242.0	4000000.0	6.0	1.0	1.2	1.56	1.78	0.0899999999997	10.5	0.57	1.21	0.25	10.67	0.39	3.01	2.38	0.68	AAA170.CD3.X7.Y11.tile.tissue.png	143	1	2000	143	c52ae97d45cfd4a611a11f0b80705849	0	0	0	0	0	0	0	0	0	0	0	0	0	/home/dhl_ec/bnelissen/Slides/CD3_manuscript/CD3_slides/AAA170.CD3/AAA170.CD3.run1	255	0.7	0.06	0.7	0.06	-7.77128126347	-10.0430179521	1.55346248911	1.51524065625
0.0	0.0	0.0	0.0	0.0	2488000.0	0.0	0.0	0.79	1.22	1.1	0.0499999999997	5.91	0.29	0.81	0.21	4.24	0.13	1.92	1.46	0.36	AAA170.CD3.X7.Y12.tile.tissue.png	144	1	2000	144	b1229cd78389eb413a4def4558e3ffe0	0	0	0	0	0	0	0	0	0	0	0	0	0	/home/dhl_ec/bnelissen/Slides/CD3_manuscript/CD3_slides/AAA170.CD3/AAA170.CD3.run1	255	1.0	0.06	1.0	0.06	0.0	-10.4267411401	0.0	9.77135964179
168.0	2680699.0	83.0	8335.0	2680699.0	4000000.0	2.0	1.0	1.23	1.62	1.76	0.0800000000004	9.76	0.57	1.23	0.16	12.03	0.48	3.3	2.3	0.75	AAA170.CD3.X7.Y2.tile.tissue.png	145	1	2000	145	21e26b4c1545b8f8b1f75ac8f853d52c	0	0	0	0	0	0	0	0	0	0	0	0	0	/home/dhl_ec/bnelissen/Slides/CD3_manuscript/CD3_slides/AAA170.CD3/AAA170.CD3.run1	255	0.7	0.06	0.7	0.06	-9.41971323787	-11.8356349831	3.58548865979	1.06104478906
229.0	3999595.0	98.0	8046.0	3999595.0	4000000.0	2.0	1.0	1.82	2.84	1.55	0.0500000000002	8.7	0.35	0.73	0.0500000000002	9.13	0.35	2.13	1.5	1.0	AAA170.CD3.X7.Y3.tile.tissue.png	146	1	2000	146	40bff27e9dde29b22b54208a1bc4fc2a	0	0	0	0	0	0	0	0	0	0	0	0	0	/home/dhl_ec/bnelissen/Slides/CD3_manuscript/CD3_slides/AAA170.CD3/AAA170.CD3.run1	255	0.7	0.06	0.7	0.06	-9.48384837085	-12.2353475748	2.5522900404	0.144140073013
3822.0	4000000.0	1278.0	7996.0	4000000.0	4000000.0	24.0	1.0	2.04	2.18	1.76	0.0700000000002	11.63	0.48	1.22	0.0700000000002	10.26	0.57	3.32	2.33	0.74	AAA170.CD3.X7.Y4.tile.tissue.png	147	1	2000	147	3d2b0c97b564bd540148d98c0c05400f	0	0	0	0	0	0	0	0	0	0	0	0	0	/home/dhl_ec/bnelissen/Slides/CD3_manuscript/CD3_slides/AAA170.CD3/AAA170.CD3.run1	255	0.7	0.0632391657128	0.7	0.0632391657128	-8.94560653149	-11.4424711105	2.27661832275	0.1021123412
1134.0	4000000.0	586.0	7996.0	4000000.0	4000000.0	14.0	1.0	2.34	1.58	1.49	0.0599999999999	7.62	0.51	0.93	0.0499999999997	9.11	0.35	2.08	1.52	0.43	AAA170.CD3.X7.Y5.tile.tissue.png	148	1	2000	148	3ef47fcbac3ac0d4227ede1c50d2d15a	0	0	0	0	0	0	0	0	0	0	0	0	0	/home/dhl_ec/bnelissen/Slides/CD3_manuscript/CD3_slides/AAA170.CD3/AAA170.CD3.run1	255	0.7	0.0748630915959	0.7	0.0748630915959	-8.91471760704	-11.8706745398	2.02952072431	0.0677241841736
74968.0	3852299.0	29514.0	10355.0	3852299.0	4000000.0	611.0	2.0	1.6	1.59	1.16	0.0499999999997	9.28	0.38	0.76	0.0699999999997	9.97	0.36	2.11	1.47	0.4	AAA170.CD3.X7.Y6.tile.tissue.png	149	1	2000	149	3247bab9b3d0790b8c688f53165f674b	0	0	0	0	0	0	0	0	0	0	0	0	0	/home/dhl_ec/bnelissen/Slides/CD3_manuscript/CD3_slides/AAA170.CD3/AAA170.CD3.run1	255	0.7	0.06	0.7	0.06	-8.79834590579	-11.7497540123	1.95941686073	0.272702293945
11921.0	94678.0	3654.0	3764.0	94678.0	4000000.0	67.0	5.0	0.85	1.05	1.17	0.0500000000002	6.8	0.38	0.75	0.23	6.89	0.23	2.09	1.52	0.4	AAA170.CD3.X7.Y7.tile.tissue.png	150	1	2000	150	17903b5f4ed048483aaa48b206f57935	0	0	0	0	0	0	0	0	0	0	0	0	0	/home/dhl_ec/bnelissen/Slides/CD3_manuscript/CD3_slides/AAA170.CD3/AAA170.CD3.run1	255	0.7	0.06	0.7	0.06	-8.46284379106	-12.3663348279	1.59058112851	0.0692400742188
0.0	0.0	0.0	0.0	0.0	4000000.0	0.0	0.0	0.85	1.03	1.14	0.0500000000002	6.42	0.5	0.830000000001	0.22	4.72	0.13	2.04	1.57	0.389999999999	AAA170.CD3.X7.Y8.tile.tissue.png	151	1	2000	151	8c933e67335cd65f31c7a8814b09e5f5	0	0	0	0	0	0	0	0	0	0	0	0	0	/home/dhl_ec/bnelissen/Slides/CD3_manuscript/CD3_slides/AAA170.CD3/AAA170.CD3.run1	255	1.0	0.06	1.0	0.06	0.0	-12.6111708973	0.0	0.0429263086853
0.0	13395.0	0.0	1668.0	13395.0	4000000.0	0.0	8.0	0.889999999999	1.2	1.14	0.0500000000002	6.88	0.38	0.74	0.23	5.9	0.139999999999	2.09	1.52	0.38	AAA170.CD3.X7.Y9.tile.tissue.png	152	1	2000	152	7c6755b4dc01bdd07f6f7e5d7d11ae73	0	0	0	0	0	0	0	0	0	0	0	0	0	/home/dhl_ec/bnelissen/Slides/CD3_manuscript/CD3_slides/AAA170.CD3/AAA170.CD3.run1	255	0.7	0.06	0.7	0.06	0.0	-12.3063430882	0.445936092933	0.0375269713745
982.0	3605136.0	345.0	11957.0	3605136.0	4000000.0	6.0	3.0	1.08	1.34	1.17	0.0500000000002	7.1	0.35	0.72	0.0700000000006	8.73	0.400000000001	2.23	1.47	0.42	AAA170.CD3.X8.Y10.tile.tissue.png	153	1	2000	153	943857c543420657f09b91e89c160f7a	0	0	0	0	0	0	0	0	0	0	0	0	0	/home/dhl_ec/bnelissen/Slides/CD3_manuscript/CD3_slides/AAA170.CD3/AAA170.CD3.run1	255	0.7	0.06	0.7	0.06	-7.84527826979	-11.6386173739	1.16875130914	0.114645096924
1252.0	3669372.0	368.0	8786.0	3669372.0	4000000.0	7.0	2.0	1.01	2.29	1.14	0.0500000000002	6.73	0.349999999999	0.690000000001	0.0599999999995	8.75	0.34	2.05	1.57	0.419999999999	AAA170.CD3.X8.Y11.tile.tissue.png	154	1	2000	154	cff8c2887f7c91a3bf26aae608fe022b	0	0	0	0	0	0	0	0	0	0	0	0	0	/home/dhl_ec/bnelissen/Slides/CD3_manuscript/CD3_slides/AAA170.CD3/AAA170.CD3.run1	255	0.7	0.06	0.7	0.06	-8.10565984306	-11.6872401408	1.3344267142	0.127280371582
83.0	58504.0	39.0	2699.0	58504.0	2488000.0	1.0	4.0	2.87	1.12	0.73	0.0299999999997	4.36	0.360000000001	0.58	0.14	4.18	0.139999999999	1.33	0.949999999999	0.24	AAA170.CD3.X8.Y12.tile.tissue.png	155	1	2000	155	eb9d06193a615c4d6218e5925162a7cc	0	0	0	0	0	0	0	0	0	0	0	0	0	/home/dhl_ec/bnelissen/Slides/CD3_manuscript/CD3_slides/AAA170.CD3/AAA170.CD3.run1	255	0.7	0.06	0.7	0.06	-6.50425096661	-8.53576940041	0.153442030451	0.428064369717
112.0	644163.0	46.0	5958.0	644163.0	4000000.0	1.0	4.0	1.14	1.14	1.14	0.0600000000004	7.08	0.37	0.78	0.210000000001	7.23	0.23	2.02	1.42	0.389999999999	AAA170.CD3.X8.Y2.tile.tissue.png	156	1	2000	156	91399a5459b55037363bcf4664c785d8	0	0	0	0	0	0	0	0	0	0	0	0	0	/home/dhl_ec/bnelissen/Slides/CD3_manuscript/CD3_slides/AAA170.CD3/AAA170.CD3.run1	255	0.7	0.06	0.7	0.06	-9.08155716102	-11.6568905724	2.97278984805	2.64271435742
1274.0	2718597.0	429.0	8418.0	2718597.0	4000000.0	7.0	2.0	0.97	1.12	1.29	0.0500000000002	7.06	0.39	0.759999999999	0.12	8.19	0.33	2.22	1.53	0.44	AAA170.CD3.X8.Y3.tile.tissue.png	157	1	2000	157	e4ba95fc627d7b8ab036bfa6d36dba8d	0	0	0	0	0	0	0	0	0	0	0	0	0	/home/dhl_ec/bnelissen/Slides/CD3_manuscript/CD3_slides/AAA170.CD3/AAA170.CD3.run1	255	0.7	0.06	0.7	0.06	-8.95421219877	-11.8351918759	2.97708435709	0.173731285156
448.0	2892015.0	214.0	8172.0	2892015.0	4000000.0	4.0	2.0	1.89	1.57	1.14	0.0500000000002	7.06	0.42	0.760000000001	0.110000000001	8.92	0.3	2.08	1.44	0.44	AAA170.CD3.X8.Y4.tile.tissue.png	158	1	2000	158	162e2e889bbf75fac2492e03f66b4fa0	0	0	0	0	0	0	0	0	0	0	0	0	0	/home/dhl_ec/bnelissen/Slides/CD3_manuscript/CD3_slides/AAA170.CD3/AAA170.CD3.run1	255	0.7	0.06	0.7	0.06	-9.14655015053	-11.9885096714	2.44776258261	0.107292505859
1126.0	2884475.0	472.0	7614.0	2884475.0	4000000.0	9.0	2.0	1.69	1.51	1.13	0.0500000000002	7.01	0.38	0.73	0.0900000000001	8.18	0.34	2.25	1.52	0.4	AAA170.CD3.X8.Y5.tile.tissue.png	159	1	2000	159	275db1606904c14353732f1b80fbcc0c	0	0	0	0	0	0	0	0	0	0	0	0	0	/home/dhl_ec/bnelissen/Slides/CD3_manuscript/CD3_slides/AAA170.CD3/AAA170.CD3.run1	255	0.7	0.06	0.7	0.06	-9.03130344398	-11.7039194479	2.36529982253	0.0835945224609
11096.0	1232145.0	4734.0	12248.0	1232145.0	4000000.0	101.0	8.0	1.54	2.42	1.13	0.0500000000002	7.36	0.349999999999	0.719999999999	0.16	7.52	0.24	2.12	1.43	0.39	AAA170.CD3.X8.Y6.tile.tissue.png	160	1	2000	160	d56217d129ff98c28fa8549e309c7083	0	0	0	0	0	0	0	0	0	0	0	0	0	/home/dhl_ec/bnelissen/Slides/CD3_manuscript/CD3_slides/AAA170.CD3/AAA170.CD3.run1	255	0.7	0.06	0.7	0.06	-8.89199186151	-12.1489055725	2.31469773141	0.2524450625
2426.0	148305.0	864.0	4388.0	148305.0	4000000.0	15.0	4.0	0.949999999999	1.48	1.06	0.0499999999993	6.31	0.37	0.69	0.200000000001	6.37	0.2	2.01	1.42	0.52	AAA170.CD3.X8.Y7.tile.tissue.png	161	1	2000	161	31b5dba72c82910be3f10468ce123e4a	0	0	0	0	0	0	0	0	0	0	0	0	0	/home/dhl_ec/bnelissen/Slides/CD3_manuscript/CD3_slides/AAA170.CD3/AAA170.CD3.run1	255	0.7	0.06	0.7	0.06	-6.49924218107	-10.2791446509	0.326669279062	0.0488379394531
0.0	30731.0	0.0	1030.0	30731.0	4000000.0	0.0	2.0	0.799999999999	1.01	1.09	0.0499999999993	7.08	0.370000000001	1.23	0.19	5.29	0.12	1.94	1.44	0.599999999999	AAA170.CD3.X8.Y8.tile.tissue.png	162	1	2000	162	8b3c5754ddf6806fa95f0c68c36c6410	0	0	0	0	0	0	0	0	0	0	0	0	0	/home/dhl_ec/bnelissen/Slides/CD3_manuscript/CD3_slides/AAA170.CD3/AAA170.CD3.run1	255	0.7	0.06	0.7	0.06	0.0	-11.6466525415	0.0836747642344	0.039910361145
5886.0	1595721.0	1686.0	8878.0	1595721.0	4000000.0	30.0	5.0	0.99	1.3	1.14	0.0599999999995	7.67	0.37	0.690000000001	0.15	7.64	0.26	2.11	1.43	0.48	AAA170.CD3.X8.Y9.tile.tissue.png	163	1	2000	163	641cac2054f12bf61c51b6472279cb22	0	0	0	0	0	0	0	0	0	0	0	0	0	/home/dhl_ec/bnelissen/Slides/CD3_manuscript/CD3_slides/AAA170.CD3/AAA170.CD3.run1	255	0.7	0.06	0.7	0.06	-8.94375727011	-11.8003445039	1.44192010179	0.125488550781
407.0	3999916.0	170.0	8022.0	3999916.0	4000000.0	4.0	1.0	0.89	1.1	1.09	0.0500000000002	8.89	0.35	0.719999999999	0.0699999999997	9.34	0.349999999999	2.08	1.46	0.56	AAA170.CD3.X9.Y10.tile.tissue.png	164	1	2000	164	eaa3e3141825f3124a206e88726a3bc6	0	0	0	0	0	0	0	0	0	0	0	0	0	/home/dhl_ec/bnelissen/Slides/CD3_manuscript/CD3_slides/AAA170.CD3/AAA170.CD3.run1	255	0.7	0.061976923283	0.7	0.061976923283	-8.31808033034	-11.9584660928	1.29094431733	0.10819805584
4145.0	3406852.0	1510.0	10165.0	3406852.0	4000000.0	28.0	2.0	0.950000000001	1.08	1.08	0.0499999999993	7.62	0.38	0.74	0.0900000000001	9.06	0.33	2.14	1.48	0.54	AAA170.CD3.X9.Y11.tile.tissue.png	165	1	2000	165	b8dc018cc86667a0b82f3685559c4bc5	0	0	0	0	0	0	0	0	0	0	0	0	0	/home/dhl_ec/bnelissen/Slides/CD3_manuscript/CD3_slides/AAA170.CD3/AAA170.CD3.run1	255	0.7	0.06	0.7	0.06	-8.08140746231	-11.3755692676	1.22549484848	0.209435105591
0.0	58369.0	0.0	3753.0	58369.0	2488000.0	0.0	5.0	0.52	0.649999999999	0.69	0.0299999999997	4.19	0.23	0.429999999998	0.13	3.55	0.0799999999999	1.27	0.889999999999	0.22	AAA170.CD3.X9.Y12.tile.tissue.png	166	1	2000	166	14560ffb084dabeb83d7715b60050562	0	0	0	0	0	0	0	0	0	0	0	0	0	/home/dhl_ec/bnelissen/Slides/CD3_manuscript/CD3_slides/AAA170.CD3/AAA170.CD3.run1	255	0.7	0.06	0.7	0.06	0.0	-8.37742183129	0.0423996420537	0.529800208628
393.0	7951.0	98.0	696.0	7951.0	4000000.0	1.0	3.0	0.84	0.97	1.06	0.0500000000002	6.56	0.35	0.75	0.22	6.39	0.2	1.96	1.45	0.52	AAA170.CD3.X9.Y2.tile.tissue.png	167	1	2000	167	7b3730d90bd26c352f2e9f833868fb16	0	0	0	0	0	0	0	0	0	0	0	0	0	/home/dhl_ec/bnelissen/Slides/CD3_manuscript/CD3_slides/AAA170.CD3/AAA170.CD3.run1	255	0.7	0.06	0.7	0.06	-9.9963611171	-12.2742305536	4.2530006103	3.10286885925
108.0	26183.0	55.0	2434.0	26183.0	4000000.0	1.0	10.0	1.1	1.13	1.12	0.0500000000002	6.72	0.57	0.94	0.200000000001	6.14	0.2	1.97	1.43	0.58	AAA170.CD3.X9.Y3.tile.tissue.png	168	1	2000	168	d56c788b765b3a8c2bd586ce9102247c	0	0	0	0	0	0	0	0	0	0	0	0	0	/home/dhl_ec/bnelissen/Slides/CD3_manuscript/CD3_slides/AAA170.CD3/AAA170.CD3.run1	255	0.7	0.06	0.7	0.06	-8.82126572187	-12.1655913189	1.84278050141	0.112749390381
0.0	34412.0	0.0	2643.0	34412.0	4000000.0	0.0	8.0	0.809999999999	1.29	1.11	0.04	6.11	0.349999999999	0.69	0.19	5.79	0.13	1.96	1.43	0.639999999999	AAA170.CD3.X9.Y4.tile.tissue.png	169	1	2000	169	977a7c4eb44f15b8e4ef2f0aac7ee96e	0	0	0	0	0	0	0	0	0	0	0	0	0	/home/dhl_ec/bnelissen/Slides/CD3_manuscript/CD3_slides/AAA170.CD3/AAA170.CD3.run1	255	0.7	0.06	0.7	0.06	-7.02693235264	-11.6749165119	0.477383298891	0.034662572998
0.0	14845.0	0.0	1312.0	14845.0	4000000.0	0.0	3.0	0.91	1.05	1.14	0.0500000000002	6.48	0.35	0.700000000001	0.21	5.62	0.14	2.01	1.44	0.52	AAA170.CD3.X9.Y5.tile.tissue.png	170	1	2000	170	ab821f3723ca45f2ac597b6ac8b9a4fc	0	0	0	0	0	0	0	0	0	0	0	0	0	/home/dhl_ec/bnelissen/Slides/CD3_manuscript/CD3_slides/AAA170.CD3/AAA170.CD3.run1	255	0.7	0.06	0.7	0.06	0.0	-12.2369709066	0.124954831106	0.0273544353256
0.0	227951.0	0.0	6667.0	227951.0	4000000.0	0.0	7.0	0.820000000001	0.999999999999	1.06	0.0499999999993	6.77	0.36	0.71	0.2	6.24	0.139999999999	2.06	1.47	0.610000000001	AAA170.CD3.X9.Y6.tile.tissue.png	171	1	2000	171	d4272ec978c69705490c6d117a129024	0	0	0	0	0	0	0	0	0	0	0	0	0	/home/dhl_ec/bnelissen/Slides/CD3_manuscript/CD3_slides/AAA170.CD3/AAA170.CD3.run1	255	0.7	0.06	0.7	0.06	-7.57998100166	-11.9761588205	1.4794194741	0.0728837460937
210.0	1129215.0	90.0	6524.0	1129215.0	4000000.0	2.0	2.0	1.32	1.03	1.09	0.04	6.88	0.36	0.72	0.169999999999	7.21	0.250000000001	2.12	1.44	0.48	AAA170.CD3.X9.Y7.tile.tissue.png	172	1	2000	172	6a8301f4051dafa4f5411bd759e4d872	0	0	0	0	0	0	0	0	0	0	0	0	0	/home/dhl_ec/bnelissen/Slides/CD3_manuscript/CD3_slides/AAA170.CD3/AAA170.CD3.run1	255	0.7	0.06	0.7	0.06	-8.80568186487	-11.8104710221	2.65993919485	0.102553679687
5631.0	2944127.0	2152.0	9344.0	2944127.0	4000000.0	40.0	3.0	1.02	1.22	1.07	0.0500000000002	6.8	0.36	0.700000000001	0.1	8.58	0.32	2.12	1.47	0.59	AAA170.CD3.X9.Y8.tile.tissue.png	173	1	2000	173	4e1964730515cb374220de1e983679b7	0	0	0	0	0	0	0	0	0	0	0	0	0	/home/dhl_ec/bnelissen/Slides/CD3_manuscript/CD3_slides/AAA170.CD3/AAA170.CD3.run1	255	0.7	0.06	0.7	0.06	-9.09516972554	-11.488179402	2.29133056935	0.162351476563
2054.0	3999760.0	784.0	8048.0	3999760.0	4000000.0	14.0	1.0	1.16	1.27	1.08	0.0500000000002	6.29	0.36	0.74	0.0600000000004	9.49	0.37	2.11	1.48	0.539999999999	AAA170.CD3.X9.Y9.tile.tissue.png	174	1	2000	174	ad6712fbf78626851b196417c046c126	0	0	0	0	0	0	0	0	0	0	0	0	0	/home/dhl_ec/bnelissen/Slides/CD3_manuscript/CD3_slides/AAA170.CD3/AAA170.CD3.run1	255	0.7	0.0656732460905	0.7	0.0656732460905	-8.65358421075	-11.9996570567	1.60498908072	0.113999243271
[truncated: 2 more columns]
