# Supplementary material for: SlideToolkit: An Assistive Toolset for the Histological Quantification of Whole Slide Images
Source: PLoS One. 2014 Nov 5;9(11):e110289. doi: 10.1371/journal.pone.0110289 (PMC4220929; doi:10.1371/journal.pone.0110289)
Supplement: RawData S1 — ICC and BlandAltman plot - measurements and r-script.zip. Measurements of Run1 and Run2, including the code for the calculation of the intraclass correlation coefficient (ICC) and the code for the Bland and Altman plot. (ZIP) [file pone.0110289.s003.zip › cellprofiler.measurements/run1.8f29d30ff2ffa126fc8ad41ede54a88a.DefaultOUT_Image.csv]

AreaOccupied_AreaOccupied_DAB_Nuclei	AreaOccupied_AreaOccupied_Tissue	AreaOccupied_Perimeter_DAB_Nuclei	AreaOccupied_Perimeter_Tissue	AreaOccupied_TotalArea_DAB_Nuclei	AreaOccupied_TotalArea_Tissue	Count_DAB_Nuclei	Count_Tissue	ExecutionTime_01LoadImages	ExecutionTime_02ColorToGray	ExecutionTime_03Smooth	ExecutionTime_04ImageMath	ExecutionTime_05IdentifyPrimaryObjects	ExecutionTime_06MeasureImageAreaOccupied	ExecutionTime_07UnmixColors	ExecutionTime_08MaskImage	ExecutionTime_09IdentifyPrimaryObjects	ExecutionTime_10MeasureImageAreaOccupied	ExecutionTime_11OverlayOutlines	ExecutionTime_12OverlayOutlines	ExecutionTime_13SaveImages	FileName_Original	Group_Index	Group_Number	Height_Original	ImageNumber	MD5Digest_Original	ModuleError_01LoadImages	ModuleError_02ColorToGray	ModuleError_03Smooth	ModuleError_04ImageMath	ModuleError_05IdentifyPrimaryObjects	ModuleError_06MeasureImageAreaOccupied	ModuleError_07UnmixColors	ModuleError_08MaskImage	ModuleError_09IdentifyPrimaryObjects	ModuleError_10MeasureImageAreaOccupied	ModuleError_11OverlayOutlines	ModuleError_12OverlayOutlines	ModuleError_13SaveImages	PathName_Original	Scaling_Original	Threshold_FinalThreshold_DAB_Nuclei	Threshold_FinalThreshold_Tissue	Threshold_OrigThreshold_DAB_Nuclei	Threshold_OrigThreshold_Tissue	Threshold_SumOfEntropies_DAB_Nuclei	Threshold_SumOfEntropies_Tissue	Threshold_WeightedVariance_DAB_Nuclei	Threshold_WeightedVariance_Tissue
0.0	1816.0	0.0	188.0	1816.0	4000000.0	0.0	1.0	2.51	3.99	1.21	0.05	6.69	0.37	0.84	0.21	5.92	0.14	2.04	1.52	1.47	AAA593.CD3.c.X0.Y0.tile.tissue.png	1	1	2000	1	f5ef4df02e73e4b9d2468891faeb6008	0	0	0	0	0	0	0	0	0	0	0	0	0	/home/dhl_ec/bnelissen/Slides/CD3_manuscript/CD3_slides/AAA593.CD3.c/AAA593.CD3.c.run1	255	0.7	0.06	0.7	0.06	0.0	-11.9615045797	3.28700289957	6.23148127286
0.0	37614.0	0.0	908.0	37614.0	4000000.0	0.0	1.0	2.63	1.32	1.17	0.06	6.72	0.38	0.81	0.22	5.87	0.14	2.09	1.55	0.85	AAA593.CD3.c.X0.Y1.tile.tissue.png	2	1	2000	2	425aaa233217d68fecd87a06a6bde766	0	0	0	0	0	0	0	0	0	0	0	0	0	/home/dhl_ec/bnelissen/Slides/CD3_manuscript/CD3_slides/AAA593.CD3.c/AAA593.CD3.c.run1	255	0.7	0.06	0.7	0.06	0.0	-12.1750786424	0.323160742385	5.20230591431
0.0	0.0	0.0	0.0	0.0	4000000.0	0.0	0.0	2.33	2.54	1.16	0.08	6.08	0.3	0.88	0.22	4.7	0.12	2.04	1.53	0.51	AAA593.CD3.c.X0.Y10.tile.tissue.png	3	1	2000	3	fefbe35f776efe4f001686900f9a6cd7	0	0	0	0	0	0	0	0	0	0	0	0	0	/home/dhl_ec/bnelissen/Slides/CD3_manuscript/CD3_slides/AAA593.CD3.c/AAA593.CD3.c.run1	255	1.0	0.06	1.0	0.06	0.0	0.0	0.0	4.3270225
0.0	1396.0	0.0	174.0	1396.0	4000000.0	0.0	1.0	3.38	2.95	1.2	0.07	6.81	0.56	1.35	0.33	9.19	0.24	2.86	1.53	0.57	AAA593.CD3.c.X0.Y11.tile.tissue.png	4	1	2000	4	05a6d457e2f322ee2e42fe146a15e33a	0	0	0	0	0	0	0	0	0	0	0	0	0	/home/dhl_ec/bnelissen/Slides/CD3_manuscript/CD3_slides/AAA593.CD3.c/AAA593.CD3.c.run1	255	0.7	0.06	0.7	0.06	-9.12548082777	-12.1127472384	3.34729639201	5.30264148505
0.0	0.0	0.0	0.0	0.0	4000000.0	0.0	0.0	4.12	2.77	1.29	0.08	6.85	0.47	1.33	0.32	6.61	0.2	3.03	2.29	0.45	AAA593.CD3.c.X0.Y12.tile.tissue.png	5	1	2000	5	b70571817bb2dcd73088756a5dbf7694	0	0	0	0	0	0	0	0	0	0	0	0	0	/home/dhl_ec/bnelissen/Slides/CD3_manuscript/CD3_slides/AAA593.CD3.c/AAA593.CD3.c.run1	255	1.0	0.06	1.0	0.06	0.0	-9.76987344119	0.0	9.89290900101
0.0	0.0	0.0	0.0	0.0	4000000.0	0.0	0.0	3.93	2.91	1.77	0.08	8.57	0.47	1.41	0.32	6.35	0.2	3.02	1.74	0.5	AAA593.CD3.c.X0.Y13.tile.tissue.png	6	1	2000	6	83e1bf77f39a8147cdf52f1fa64257f8	0	0	0	0	0	0	0	0	0	0	0	0	0	/home/dhl_ec/bnelissen/Slides/CD3_manuscript/CD3_slides/AAA593.CD3.c/AAA593.CD3.c.run1	255	1.0	0.06	1.0	0.06	0.0	-10.0981755422	0.0	4.50825501579
0.0	0.0	0.0	0.0	0.0	4000000.0	0.0	0.0	0.94	1.22	1.19	0.06	7.45	0.46	1.3	0.32	6.49	0.2	2.97	2.28	0.61	AAA593.CD3.c.X0.Y2.tile.tissue.png	7	1	2000	7	43caa3f4ebe786acf0ec0f3d23f6ea70	0	0	0	0	0	0	0	0	0	0	0	0	0	/home/dhl_ec/bnelissen/Slides/CD3_manuscript/CD3_slides/AAA593.CD3.c/AAA593.CD3.c.run1	255	1.0	0.06	1.0	0.06	0.0	0.0	0.0	10.159904
0.0	21240.0	0.0	660.0	21240.0	4000000.0	0.0	1.0	1.2	1.6	1.77	0.08	9.45	0.56	1.28	0.31	7.81	0.21	3.07	2.3	0.64	AAA593.CD3.c.X0.Y3.tile.tissue.png	8	1	2000	8	168d49bf1385442c065d7ccdbe055ce3	0	0	0	0	0	0	0	0	0	0	0	0	0	/home/dhl_ec/bnelissen/Slides/CD3_manuscript/CD3_slides/AAA593.CD3.c/AAA593.CD3.c.run1	255	0.7	0.06	0.7	0.06	0.0	-11.7645966746	0.189986740084	6.16642691486
0.0	0.0	0.0	0.0	0.0	4000000.0	0.0	0.0	1.13	1.61	1.79	0.08	8.93	0.47	1.27	0.31	6.54	0.2	3.01	2.31	0.63	AAA593.CD3.c.X0.Y4.tile.tissue.png	9	1	2000	9	2d1588a7a2684038819f0bbec0ea1f5d	0	0	0	0	0	0	0	0	0	0	0	0	0	/home/dhl_ec/bnelissen/Slides/CD3_manuscript/CD3_slides/AAA593.CD3.c/AAA593.CD3.c.run1	255	1.0	0.06	1.0	0.06	0.0	-11.3973571809	0.0	3.78961259645
0.0	358506.0	0.0	4254.0	358506.0	4000000.0	0.0	1.0	2.52	2.92	1.8	0.08	10.95	0.56	1.23	0.3	8.86	0.24	3.19	2.29	0.68	AAA593.CD3.c.X0.Y5.tile.tissue.png	10	1	2000	10	0508ba90297849ae8e5fb2e0dc916d93	0	0	0	0	0	0	0	0	0	0	0	0	0	/home/dhl_ec/bnelissen/Slides/CD3_manuscript/CD3_slides/AAA593.CD3.c/AAA593.CD3.c.run1	255	0.7	0.06	0.7	0.06	-6.13434007136	-11.060800445	1.60807559706	2.74334534473
8686.0	1043627.0	3738.0	31870.0	1043627.0	4000000.0	72.0	20.0	2.86	2.63	1.79	0.08	9.85	0.38	0.74	0.18	7.5	0.25	2.31	1.53	0.61	AAA593.CD3.c.X0.Y6.tile.tissue.png	11	1	2000	11	9a87b3adacb399c68e5068d3f896c962	0	0	0	0	0	0	0	0	0	0	0	0	0	/home/dhl_ec/bnelissen/Slides/CD3_manuscript/CD3_slides/AAA593.CD3.c/AAA593.CD3.c.run1	255	0.7	0.06	0.7	0.06	-9.36175672876	-11.6118183859	3.15954136659	1.1699631875
3423.0	413161.0	1465.0	21104.0	413161.0	4000000.0	31.0	18.0	4.69	2.62	1.21	0.08	7.07	0.37	0.76	0.19	6.96	0.33	2.84	1.53	0.4	AAA593.CD3.c.X0.Y7.tile.tissue.png	12	1	2000	12	e9eb5621c4c3801cf8ef63b47dbffcff	0	0	0	0	0	0	0	0	0	0	0	0	0	/home/dhl_ec/bnelissen/Slides/CD3_manuscript/CD3_slides/AAA593.CD3.c/AAA593.CD3.c.run1	255	0.7	0.06	0.7	0.06	-9.49317066377	-11.9068526256	3.94947836631	1.65634960156
2491.0	330321.0	1127.0	21117.0	330321.0	4000000.0	24.0	14.0	3.18	3.83	1.16	0.06	6.87	0.38	0.79	0.2	6.95	0.25	2.21	1.53	0.39	AAA593.CD3.c.X0.Y8.tile.tissue.png	13	1	2000	13	1c28c0e0ac2b17141fcce98333b2fa4e	0	0	0	0	0	0	0	0	0	0	0	0	0	/home/dhl_ec/bnelissen/Slides/CD3_manuscript/CD3_slides/AAA593.CD3.c/AAA593.CD3.c.run1	255	0.7	0.06	0.7	0.06	-9.66587338127	-12.1083495953	3.59421853485	1.95266681641
0.0	0.0	0.0	0.0	0.0	4000000.0	0.0	0.0	2.81	3.42	1.78	0.08	8.24	0.46	1.33	0.32	6.5	0.21	3.32	2.51	0.57	AAA593.CD3.c.X0.Y9.tile.tissue.png	14	1	2000	14	3735754ee631b7fcf42adb46a10d0074	0	0	0	0	0	0	0	0	0	0	0	0	0	/home/dhl_ec/bnelissen/Slides/CD3_manuscript/CD3_slides/AAA593.CD3.c/AAA593.CD3.c.run1	255	1.0	0.06	1.0	0.06	0.0	0.0	0.0	9.256855
0.0	0.0	0.0	0.0	0.0	4000000.0	0.0	0.0	4.47	2.21	1.79	0.08	9.16	0.47	1.3	0.33	6.62	0.2	3.02	2.28	0.38	AAA593.CD3.c.X1.Y0.tile.tissue.png	15	1	2000	15	3c5cc8e70dad64c542cf1904896e73ca	0	0	0	0	0	0	0	0	0	0	0	0	0	/home/dhl_ec/bnelissen/Slides/CD3_manuscript/CD3_slides/AAA593.CD3.c/AAA593.CD3.c.run1	255	1.0	0.06	1.0	0.06	0.0	-11.2694984464	0.0	8.18228220797
0.0	7474.0	0.0	516.0	7474.0	4000000.0	0.0	2.0	3.02	3.4	1.27	0.05	6.66	0.37	0.73	0.33	8.46	0.24	2.8	1.53	0.58	AAA593.CD3.c.X1.Y1.tile.tissue.png	16	1	2000	16	b824bad9a32eddb88367a50d0ba819be	0	0	0	0	0	0	0	0	0	0	0	0	0	/home/dhl_ec/bnelissen/Slides/CD3_manuscript/CD3_slides/AAA593.CD3.c/AAA593.CD3.c.run1	255	0.7	0.06	0.7	0.06	0.0	-11.9884013413	2.35200021533	0.182984655273
418.0	554811.0	186.0	6491.0	554811.0	4000000.0	4.0	3.0	2.52	3.4	1.14	0.06	6.87	0.57	1.24	0.31	8.97	0.35	3.11	1.52	0.5	AAA593.CD3.c.X1.Y10.tile.tissue.png	17	1	2000	17	4a146af27754fbf14da1284f2a52a01a	0	0	0	0	0	0	0	0	0	0	0	0	0	/home/dhl_ec/bnelissen/Slides/CD3_manuscript/CD3_slides/AAA593.CD3.c/AAA593.CD3.c.run1	255	0.7	0.06	0.7	0.06	-8.9924649639	-11.2241480589	1.91696461369	0.765580398438
0.0	1286.0	0.0	158.0	1286.0	4000000.0	0.0	1.0	2.48	2.46	1.19	0.0599999999999	6.64	0.37	0.76	0.21	6.29	0.21	3.1	2.34	0.68	AAA593.CD3.c.X1.Y11.tile.tissue.png	18	1	2000	18	c2f9c85dad9d6c6da138d0cff983aac5	0	0	0	0	0	0	0	0	0	0	0	0	0	/home/dhl_ec/bnelissen/Slides/CD3_manuscript/CD3_slides/AAA593.CD3.c/AAA593.CD3.c.run1	255	0.7	0.06	0.7	0.06	-8.63419977193	-11.7710738362	6.84788229617	2.53819967916
0.0	1384.0	0.0	174.0	1384.0	4000000.0	0.0	1.0	2.58	2.8	1.15	0.0599999999999	6.69	0.37	0.73	0.22	6.34	0.14	2.06	1.53	0.94	AAA593.CD3.c.X1.Y12.tile.tissue.png	19	1	2000	19	c72271a8abf7f0e2fc48d681993aa84d	0	0	0	0	0	0	0	0	0	0	0	0	0	/home/dhl_ec/bnelissen/Slides/CD3_manuscript/CD3_slides/AAA593.CD3.c/AAA593.CD3.c.run1	255	0.7	0.06	0.7	0.06	-8.32660842878	-11.0453177956	3.56095681466	0.225629719482
0.0	0.0	0.0	0.0	0.0	4000000.0	0.0	0.0	1.93	3.09	1.21	0.05	5.6	0.29	0.87	0.21	4.7	0.12	2.02	1.52	2.17	AAA593.CD3.c.X1.Y13.tile.tissue.png	20	1	2000	20	990ca5fd2ac06f4e3b365b9cbbdef727	0	0	0	0	0	0	0	0	0	0	0	0	0	/home/dhl_ec/bnelissen/Slides/CD3_manuscript/CD3_slides/AAA593.CD3.c/AAA593.CD3.c.run1	255	1.0	0.06	1.0	0.06	0.0	0.0	0.0	7.3432885
279.0	7907.0	134.0	656.0	7907.0	4000000.0	3.0	3.0	1.39	1.81	1.14	0.04	6.98	0.37	0.73	0.21	6.67	0.21	2.07	1.52	1.35	AAA593.CD3.c.X1.Y2.tile.tissue.png	21	1	2000	21	96fc23efdd0c9fd019bf5d1471989b87	0	0	0	0	0	0	0	0	0	0	0	0	0	/home/dhl_ec/bnelissen/Slides/CD3_manuscript/CD3_slides/AAA593.CD3.c/AAA593.CD3.c.run1	255	0.7	0.06	0.7	0.06	-8.67935765633	-12.3247102935	4.91993422133	0.179173383789
0.0	9034.0	0.0	728.0	9034.0	4000000.0	0.0	3.0	2.56	2.58	1.21	0.0500000000001	6.68	0.37	1.22	0.32	8.73	0.24	3.47	2.56	1.45	AAA593.CD3.c.X1.Y3.tile.tissue.png	22	1	2000	22	4fcd3f0f810de89ad406bbb6e8ae6437	0	0	0	0	0	0	0	0	0	0	0	0	0	/home/dhl_ec/bnelissen/Slides/CD3_manuscript/CD3_slides/AAA593.CD3.c/AAA593.CD3.c.run1	255	0.7	0.06	0.7	0.06	0.0	-11.7946885634	2.3231209009	0.209076428711
979.0	476098.0	395.0	8982.0	476098.0	4000000.0	8.0	4.0	2.75	3.39	1.82	0.0599999999999	8.73	0.38	0.74	0.2	7.06	0.34	2.9	1.53	1.74	AAA593.CD3.c.X1.Y4.tile.tissue.png	23	1	2000	23	e4a6b856d644e927652058f0ebb56c4b	0	0	0	0	0	0	0	0	0	0	0	0	0	/home/dhl_ec/bnelissen/Slides/CD3_manuscript/CD3_slides/AAA593.CD3.c/AAA593.CD3.c.run1	255	0.7	0.06	0.7	0.06	-9.25441263086	-11.7873453467	2.38312171638	0.191021226563
231.0	3774894.0	106.0	11333.0	3774894.0	4000000.0	2.0	2.0	2.51	4.2	1.23	0.04	19.98	0.57	1.19	0.0899999999999	13.14	0.57	3.49	2.4	0.65	AAA593.CD3.c.X1.Y5.tile.tissue.png	24	1	2000	24	bd296d7e1d14ae40286d9725a178c2c3	0	0	0	0	0	0	0	0	0	0	0	0	0	/home/dhl_ec/bnelissen/Slides/CD3_manuscript/CD3_slides/AAA593.CD3.c/AAA593.CD3.c.run1	255	0.7	0.06	0.7	0.06	-9.29980780748	-12.34965201	1.72961135058	0.162938539062
5965.0	1744150.0	2650.0	62468.0	1744150.0	4000000.0	54.0	31.0	4.17	2.94	1.78	0.0700000000001	10.32	0.61	1.18	0.21	11.01	0.47	3.96	2.53	0.67	AAA593.CD3.c.X1.Y6.tile.tissue.png	25	1	2000	25	608b0d052cf3aec538e4a78094b5560b	0	0	0	0	0	0	0	0	0	0	0	0	0	/home/dhl_ec/bnelissen/Slides/CD3_manuscript/CD3_slides/AAA593.CD3.c/AAA593.CD3.c.run1	255	0.7	0.06	0.7	0.06	-9.27393625605	-12.1220296029	3.49884025962	0.384818734375
10671.0	1543093.0	4832.0	63478.0	1543093.0	4000000.0	108.0	55.0	3.23	2.56	1.83	0.08	10.7	0.62	1.3	0.25	8.49	0.4	3.64	2.14	0.64	AAA593.CD3.c.X1.Y7.tile.tissue.png	26	1	2000	26	81d5e14c039b2a29242daecdc0cdea9f	0	0	0	0	0	0	0	0	0	0	0	0	0	/home/dhl_ec/bnelissen/Slides/CD3_manuscript/CD3_slides/AAA593.CD3.c/AAA593.CD3.c.run1	255	0.7	0.06	0.7	0.06	-9.52219795154	-12.3300915696	3.73829449849	0.38518375
10665.0	1659319.0	4423.0	55289.0	1659319.0	4000000.0	97.0	35.0	1.42	1.71	1.2	0.0400000000001	7.07	0.39	0.73	0.14	7.99	0.28	2.37	1.54	0.47	AAA593.CD3.c.X1.Y8.tile.tissue.png	27	1	2000	27	c1af5155503897b87dee29fe5b97da76	0	0	0	0	0	0	0	0	0	0	0	0	0	/home/dhl_ec/bnelissen/Slides/CD3_manuscript/CD3_slides/AAA593.CD3.c/AAA593.CD3.c.run1	255	0.7	0.06	0.7	0.06	-9.52730065204	-12.3629630438	3.52137101647	0.363862859375
5207.0	1844879.0	2647.0	53917.0	1844879.0	4000000.0	60.0	21.0	2.84	3.25	1.81	0.0700000000001	10.08	0.41	0.74	0.15	8.1	0.28	2.33	1.53	0.62	AAA593.CD3.c.X1.Y9.tile.tissue.png	28	1	2000	28	15a12feac03c76603a38ea460ffec92b	0	0	0	0	0	0	0	0	0	0	0	0	0	/home/dhl_ec/bnelissen/Slides/CD3_manuscript/CD3_slides/AAA593.CD3.c/AAA593.CD3.c.run1	255	0.7	0.06	0.7	0.06	-9.42090116155	-12.3017300501	3.76127561155	0.37614565625
0.0	1987.0	0.0	206.0	1987.0	4000000.0	0.0	1.0	4.98	2.8	1.15	0.0599999999999	6.6	0.37	0.78	0.22	5.84	0.22	3.18	2.39	0.59	AAA593.CD3.c.X10.Y0.tile.tissue.png	29	1	2000	29	ab61932cf93e815c9e76fead25e0d4db	0	0	0	0	0	0	0	0	0	0	0	0	0	/home/dhl_ec/bnelissen/Slides/CD3_manuscript/CD3_slides/AAA593.CD3.c/AAA593.CD3.c.run1	255	0.7	0.06	0.7	0.06	0.0	-11.574367294	2.30015805863	5.46624192841
409.0	1634478.0	202.0	6440.0	1634478.0	4000000.0	4.0	2.0	4.11	3.83	1.79	0.0700000000001	10.63	0.57	1.19	0.23	7.9	0.35	2.22	2.3	0.6	AAA593.CD3.c.X10.Y1.tile.tissue.png	30	1	2000	30	170b24aa56607c84e6928167d1a85f86	0	0	0	0	0	0	0	0	0	0	0	0	0	/home/dhl_ec/bnelissen/Slides/CD3_manuscript/CD3_slides/AAA593.CD3.c/AAA593.CD3.c.run1	255	0.7	0.06	0.7	0.06	-8.39948988697	-11.1318866419	0.975097206762	0.118903160156
0.0	14889.0	0.0	1160.0	14889.0	4000000.0	0.0	3.0	1.44	3.2	1.75	0.0700000000001	9.53	0.56	1.19	0.31	8.43	0.23	3.13	2.31	0.59	AAA593.CD3.c.X10.Y10.tile.tissue.png	31	1	2000	31	5c2f14cdb7ab23a1424a388cdb6e6bad	0	0	0	0	0	0	0	0	0	0	0	0	0	/home/dhl_ec/bnelissen/Slides/CD3_manuscript/CD3_slides/AAA593.CD3.c/AAA593.CD3.c.run1	255	0.7	0.06	0.7	0.06	-6.7261139177	-12.4649401632	3.23670923998	0.120835905762
0.0	1902.0	0.0	202.0	1902.0	4000000.0	0.0	1.0	2.75	2.36	1.76	0.09	9.48	0.56	1.28	0.32	7.43	0.22	3.17	2.31	0.47	AAA593.CD3.c.X10.Y11.tile.tissue.png	32	1	2000	32	a19d3318eea916bb7a6789430d4f8741	0	0	0	0	0	0	0	0	0	0	0	0	0	/home/dhl_ec/bnelissen/Slides/CD3_manuscript/CD3_slides/AAA593.CD3.c/AAA593.CD3.c.run1	255	0.7	0.06	0.7	0.06	0.0	-11.4641810715	1.31562235579	4.48652625858
0.0	0.0	0.0	0.0	0.0	4000000.0	0.0	0.0	1.44	2.45	1.21	0.0600000000001	5.56	0.47	1.38	0.33	6.16	0.2	3.21	2.34	0.62	AAA593.CD3.c.X10.Y12.tile.tissue.png	33	1	2000	33	3b479bf51f617d48a4a94e7c6a245405	0	0	0	0	0	0	0	0	0	0	0	0	0	/home/dhl_ec/bnelissen/Slides/CD3_manuscript/CD3_slides/AAA593.CD3.c/AAA593.CD3.c.run1	255	1.0	0.06	1.0	0.06	0.0	0.0	0.0	9.684386
6620.0	2354359.0	2472.0	9547.0	2354359.0	4000000.0	43.0	1.0	3.55	1.96	1.93	0.0799999999999	8.89	0.37	0.73	0.13	8.38	0.46	3.34	2.29	0.62	AAA593.CD3.c.X10.Y2.tile.tissue.png	34	1	2000	34	cc69767db5c5bd414597ea4658b2fede	0	0	0	0	0	0	0	0	0	0	0	0	0	/home/dhl_ec/bnelissen/Slides/CD3_manuscript/CD3_slides/AAA593.CD3.c/AAA593.CD3.c.run1	255	0.7	0.06	0.7	0.06	-8.14454862374	-11.9673302411	0.717754373591	0.154202042969
1346.0	429932.0	385.0	6434.0	429932.0	4000000.0	8.0	3.0	4.8	3.91	1.79	0.0699999999999	9.6	0.38	0.75	0.21	6.94	0.27	2.24	1.77	0.39	AAA593.CD3.c.X10.Y3.tile.tissue.png	35	1	2000	35	3fe39af71752e1525240000daf6a8bb8	0	0	0	0	0	0	0	0	0	0	0	0	0	/home/dhl_ec/bnelissen/Slides/CD3_manuscript/CD3_slides/AAA593.CD3.c/AAA593.CD3.c.run1	255	0.7	0.06	0.7	0.06	-7.64383813287	-10.9016764963	1.23701893101	0.146985398437
0.0	256464.0	0.0	4954.0	256464.0	4000000.0	0.0	3.0	2.94	1.68	1.28	0.04	6.7	0.56	1.16	0.31	8.96	0.24	2.59	1.99	0.38	AAA593.CD3.c.X10.Y4.tile.tissue.png	36	1	2000	36	dcd7dedf0f4e7987602e2eef28bfa468	0	0	0	0	0	0	0	0	0	0	0	0	0	/home/dhl_ec/bnelissen/Slides/CD3_manuscript/CD3_slides/AAA593.CD3.c/AAA593.CD3.c.run1	255	0.7	0.06	0.7	0.06	-8.25410389262	-10.952982335	1.41904776131	0.167127876953
2536.0	2980385.0	1049.0	14733.0	2980385.0	4000000.0	23.0	2.0	0.82	1.02	1.14	0.0500000000002	6.9	0.56	0.9	0.0999999999999	12.17	0.49	3.57	2.3	0.48	AAA593.CD3.c.X10.Y5.tile.tissue.png	37	1	2000	37	314d601b7662f16aa9123ff358479817	0	0	0	0	0	0	0	0	0	0	0	0	0	/home/dhl_ec/bnelissen/Slides/CD3_manuscript/CD3_slides/AAA593.CD3.c/AAA593.CD3.c.run1	255	0.7	0.06	0.7	0.06	-8.96154961845	-11.1396927163	0.895413654482	0.130607929688
27627.0	3762424.0	9989.0	12496.0	3762424.0	4000000.0	199.0	1.0	2.17	3.04	1.83	0.0699999999999	11.9	0.57	1.21	0.0899999999999	13.91	0.55	3.4	2.37	0.64	AAA593.CD3.c.X10.Y6.tile.tissue.png	38	1	2000	38	e200cfb3b1d1841dbf343fd8c17bec53	0	0	0	0	0	0	0	0	0	0	0	0	0	/home/dhl_ec/bnelissen/Slides/CD3_manuscript/CD3_slides/AAA593.CD3.c/AAA593.CD3.c.run1	255	0.7	0.06	0.7	0.06	-9.05088392466	-11.8607164311	0.767093770624	0.142605777344
3491.0	646552.0	1716.0	7189.0	646552.0	4000000.0	35.0	6.0	1.19	1.6	1.51	0.0799999999999	10.29	0.57	1.21	0.3	7.45	0.24	2.18	1.53	0.42	AAA593.CD3.c.X10.Y7.tile.tissue.png	39	1	2000	39	a0b9a927e0bb7dd8f321735c0ca5f86a	0	0	0	0	0	0	0	0	0	0	0	0	0	/home/dhl_ec/bnelissen/Slides/CD3_manuscript/CD3_slides/AAA593.CD3.c/AAA593.CD3.c.run1	255	0.7	0.06	0.7	0.06	-9.0949460524	-12.0053541253	1.44373437112	0.137178318359
0.0	0.0	0.0	0.0	0.0	4000000.0	0.0	0.0	1.84	2.11	1.8	0.0799999999999	6.94	0.29	0.74	0.22	4.69	0.21	3.07	2.34	0.59	AAA593.CD3.c.X10.Y8.tile.tissue.png	40	1	2000	40	3a68be566314e381f1d12e2fede15923	0	0	0	0	0	0	0	0	0	0	0	0	0	/home/dhl_ec/bnelissen/Slides/CD3_manuscript/CD3_slides/AAA593.CD3.c/AAA593.CD3.c.run1	255	1.0	0.06	1.0	0.06	0.0	-11.3915331887	0.0	0.0985337845414
0.0	9566.0	0.0	556.0	9566.0	4000000.0	0.0	1.0	3.15	2.93	1.4	0.05	6.61	0.56	1.2	0.32	6.43	0.14	2.19	1.59	0.41	AAA593.CD3.c.X10.Y9.tile.tissue.png	41	1	2000	41	5ba6ae75e97fb09867443ca802df7ac7	0	0	0	0	0	0	0	0	0	0	0	0	0	/home/dhl_ec/bnelissen/Slides/CD3_manuscript/CD3_slides/AAA593.CD3.c/AAA593.CD3.c.run1	255	0.7	0.06	0.7	0.06	0.0	-11.7536790085	2.81856497785	0.102498095795
0.0	4076.0	0.0	490.0	4076.0	4000000.0	0.0	2.0	3.29	1.35	1.11	0.05	6.59	0.49	0.77	0.23	5.82	0.14	2.09	1.55	0.51	AAA593.CD3.c.X11.Y0.tile.tissue.png	42	1	2000	42	9933fcbff11179f9799bc4fba3650ff9	0	0	0	0	0	0	0	0	0	0	0	0	0	/home/dhl_ec/bnelissen/Slides/CD3_manuscript/CD3_slides/AAA593.CD3.c/AAA593.CD3.c.run1	255	0.7	0.06	0.7	0.06	0.0	-10.0090696377	0.0252264283005	4.32574667519
0.0	361287.0	0.0	4089.0	361287.0	4000000.0	0.0	1.0	2.03	2.5	1.08	0.0400000000002	6.65	0.37	0.75	0.21	6.52	0.15	2.15	1.52	1.02	AAA593.CD3.c.X11.Y1.tile.tissue.png	43	1	2000	43	bd0b397264a3a516179a9f44bfb8a006	0	0	0	0	0	0	0	0	0	0	0	0	0	/home/dhl_ec/bnelissen/Slides/CD3_manuscript/CD3_slides/AAA593.CD3.c/AAA593.CD3.c.run1	255	0.7	0.06	0.7	0.06	-8.14463838915	-11.0022330677	1.21480136866	0.162474924805
0.0	1836.0	0.0	188.0	1836.0	4000000.0	0.0	1.0	2.83	1.62	1.15	0.0600000000002	6.63	0.39	0.85	0.22	6.1	0.22	2.21	1.52	0.65	AAA593.CD3.c.X11.Y10.tile.tissue.png	44	1	2000	44	c4666a87957b14fea2cb2fd62d36ac2b	0	0	0	0	0	0	0	0	0	0	0	0	0	/home/dhl_ec/bnelissen/Slides/CD3_manuscript/CD3_slides/AAA593.CD3.c/AAA593.CD3.c.run1	255	0.7	0.06	0.7	0.06	0.0	-12.2738500627	4.43252915858	3.22867013275
2943.0	3941696.0	1000.0	8166.0	3941696.0	4000000.0	18.0	1.0	1.44	4.86	1.76	0.0699999999999	7.72	0.56	1.21	0.0899999999999	11.02	0.56	3.34	2.33	0.63	AAA593.CD3.c.X11.Y2.tile.tissue.png	45	1	2000	45	6563d3acc3aacde06cd5fa33928a28f6	0	0	0	0	0	0	0	0	0	0	0	0	0	/home/dhl_ec/bnelissen/Slides/CD3_manuscript/CD3_slides/AAA593.CD3.c/AAA593.CD3.c.run1	255	0.7	0.06	0.7	0.06	-7.71807514814	-11.8382130225	0.534820555748	0.081664894043
372.0	3985811.0	210.0	8411.0	3985811.0	4000000.0	5.0	1.0	3.04	2.79	1.29	0.0800000000002	9.01	0.56	0.77	0.0599999999999	9.61	0.56	2.22	1.53	0.59	AAA593.CD3.c.X11.Y3.tile.tissue.png	46	1	2000	46	bd38a0ccadfaa7bf6e35dcb4d2e55bb6	0	0	0	0	0	0	0	0	0	0	0	0	0	/home/dhl_ec/bnelissen/Slides/CD3_manuscript/CD3_slides/AAA593.CD3.c/AAA593.CD3.c.run1	255	0.7	0.06	0.7	0.06	-7.05853192386	-11.9109552632	0.338491909097	0.053636618042
4707.0	3410304.0	1907.0	9262.0	3410304.0	4000000.0	38.0	1.0	2.99	2.3	1.8	0.0799999999999	7.01	0.57	1.19	0.12	9.63	0.39	2.23	1.54	0.62	AAA593.CD3.c.X11.Y4.tile.tissue.png	47	1	2000	47	f7532feaa027d63b6cb2cdc8e7ae9ce0	0	0	0	0	0	0	0	0	0	0	0	0	0	/home/dhl_ec/bnelissen/Slides/CD3_manuscript/CD3_slides/AAA593.CD3.c/AAA593.CD3.c.run1	255	0.7	0.06	0.7	0.06	-7.63366744211	-10.9544853248	0.591530169757	0.112542042969
4968.0	2494985.0	2190.0	13541.0	2494985.0	4000000.0	36.0	3.0	2.47	1.81	1.79	0.0699999999999	9.24	0.57	1.19	0.15	8.53	0.46	3.37	2.33	0.61	AAA593.CD3.c.X11.Y5.tile.tissue.png	48	1	2000	48	77284f1d49af6a2a96511e0869f577f3	0	0	0	0	0	0	0	0	0	0	0	0	0	/home/dhl_ec/bnelissen/Slides/CD3_manuscript/CD3_slides/AAA593.CD3.c/AAA593.CD3.c.run1	255	0.7	0.06	0.7	0.06	-8.04341190349	-11.3196744588	1.09247468588	0.209226164062
4531.0	1690610.0	1718.0	12447.0	1690610.0	4000000.0	30.0	5.0	2.47	2.55	1.62	0.05	7.94	0.57	1.19	0.22	10.93	0.42	3.34	2.32	0.62	AAA593.CD3.c.X11.Y6.tile.tissue.png	49	1	2000	49	3660ee699a41985c62c5076a4ae7cc69	0	0	0	0	0	0	0	0	0	0	0	0	0	/home/dhl_ec/bnelissen/Slides/CD3_manuscript/CD3_slides/AAA593.CD3.c/AAA593.CD3.c.run1	255	0.7	0.06	0.7	0.06	-8.63417416154	-11.9128948274	1.19009803772	0.190656125
0.0	0.0	0.0	0.0	0.0	4000000.0	0.0	0.0	1.21	2.2	1.78	0.0799999999999	9.06	0.47	1.2	0.33	6.61	0.21	3.07	2.32	0.58	AAA593.CD3.c.X11.Y7.tile.tissue.png	50	1	2000	50	5eb54707ee0824617202e2b72eaaab2d	0	0	0	0	0	0	0	0	0	0	0	0	0	/home/dhl_ec/bnelissen/Slides/CD3_manuscript/CD3_slides/AAA593.CD3.c/AAA593.CD3.c.run1	255	1.0	0.06	1.0	0.06	0.0	-11.340057934	0.0	0.0646641485198
615.0	5069.0	253.0	361.0	5069.0	4000000.0	6.0	1.0	1.8	2.85	1.78	0.0799999999999	9.53	0.57	1.21	0.32	9.1	0.31	3.15	2.33	0.53	AAA593.CD3.c.X11.Y8.tile.tissue.png	51	1	2000	51	285aed84f62b71f0483657879e9c6211	0	0	0	0	0	0	0	0	0	0	0	0	0	/home/dhl_ec/bnelissen/Slides/CD3_manuscript/CD3_slides/AAA593.CD3.c/AAA593.CD3.c.run1	255	0.7	0.06	0.7	0.06	-9.53738904357	-12.4573322933	3.51454286703	0.0873298518066
122.0	4687.0	67.0	432.0	4687.0	4000000.0	2.0	2.0	1.14	1.68	1.78	0.0900000000001	9.56	0.56	1.22	0.32	9.12	0.31	3.14	2.32	0.6	AAA593.CD3.c.X11.Y9.tile.tissue.png	52	1	2000	52	195c282def5885237958b0dcf9397c34	0	0	0	0	0	0	0	0	0	0	0	0	0	/home/dhl_ec/bnelissen/Slides/CD3_manuscript/CD3_slides/AAA593.CD3.c/AAA593.CD3.c.run1	255	0.7	0.06	0.7	0.06	-9.6904866774	-11.4172267515	4.04577269378	1.20344053943
2383.0	135445.0	870.0	3252.0	135445.0	4000000.0	17.0	5.0	2.24	2.95	1.81	0.0700000000002	10.06	0.57	1.2	0.31	9.3	0.31	3.19	2.3	0.57	AAA593.CD3.c.X12.Y0.tile.tissue.png	53	1	2000	53	459cc878170bf8529dfd919730330a46	0	0	0	0	0	0	0	0	0	0	0	0	0	/home/dhl_ec/bnelissen/Slides/CD3_manuscript/CD3_slides/AAA593.CD3.c/AAA593.CD3.c.run1	255	0.7	0.06	0.7	0.06	-8.18488723662	-10.7832861937	2.01729683195	0.244498701172
0.0	2150.0	0.0	224.0	2150.0	4000000.0	0.0	1.0	4.06	4.4	1.79	0.0699999999999	9.51	0.56	1.19	0.32	7.98	0.21	3.12	2.3	0.58	AAA593.CD3.c.X12.Y1.tile.tissue.png	54	1	2000	54	4ed7b1b5c485a6fc14bf168966c2df4c	0	0	0	0	0	0	0	0	0	0	0	0	0	/home/dhl_ec/bnelissen/Slides/CD3_manuscript/CD3_slides/AAA593.CD3.c/AAA593.CD3.c.run1	255	0.7	0.06	0.7	0.06	0.0	-11.2649347291	0.0213588874285	0.124183215004
0.0	1304111.0	0.0	6751.0	1304111.0	4000000.0	0.0	1.0	3.75	1.98	1.77	0.0699999999999	12.68	0.56	1.2	0.24	9.11	0.3	3.32	2.31	0.6	AAA593.CD3.c.X12.Y2.tile.tissue.png	55	1	2000	55	7c09da28d751c0a15e24247fb1cf2d7b	0	0	0	0	0	0	0	0	0	0	0	0	0	/home/dhl_ec/bnelissen/Slides/CD3_manuscript/CD3_slides/AAA593.CD3.c/AAA593.CD3.c.run1	255	0.7	0.06	0.7	0.06	0.0	-11.1803182747	0.508027978447	0.117727394531
219.0	3872407.0	101.0	8154.0	3872407.0	4000000.0	2.0	1.0	2.92	2.26	1.42	0.0699999999999	6.9	0.56	0.76	0.0599999999999	9.55	0.41	2.2	1.53	0.61	AAA593.CD3.c.X12.Y3.tile.tissue.png	56	1	2000	56	f4d041f7668e6d2728718ec946549c0d	0	0	0	0	0	0	0	0	0	0	0	0	0	/home/dhl_ec/bnelissen/Slides/CD3_manuscript/CD3_slides/AAA593.CD3.c/AAA593.CD3.c.run1	255	0.7	0.06	0.7	0.06	-7.10452753748	-11.3213830925	0.307600858607	0.054205267334
285.0	4000000.0	147.0	7996.0	4000000.0	4000000.0	3.0	1.0	3.68	2.68	1.76	0.0699999999999	6.72	0.3	0.74	0.05	9.67	0.38	2.2	1.7	0.54	AAA593.CD3.c.X12.Y4.tile.tissue.png	57	1	2000	57	95dd14c2afc6690701e439b02aed5c86	0	0	0	0	0	0	0	0	0	0	0	0	0	/home/dhl_ec/bnelissen/Slides/CD3_manuscript/CD3_slides/AAA593.CD3.c/AAA593.CD3.c.run1	255	0.7	0.06	0.7	0.06	-7.13554196286	-11.5593342854	0.245891682829	0.0482265646591
0.0	3999704.0	0.0	8040.0	3999704.0	4000000.0	0.0	1.0	1.91	2.29	1.12	0.0800000000002	6.58	0.38	0.74	0.0500000000002	8.34	0.3	2.19	1.54	0.41	AAA593.CD3.c.X12.Y5.tile.tissue.png	58	1	2000	58	c30b6f4207ae3bc716eab36e1b6a626a	0	0	0	0	0	0	0	0	0	0	0	0	0	/home/dhl_ec/bnelissen/Slides/CD3_manuscript/CD3_slides/AAA593.CD3.c/AAA593.CD3.c.run1	255	0.7	0.06	0.7	0.06	0.0	-11.4049132092	0.180739734115	0.0251370245671
0.0	3741929.0	0.0	8749.0	3741929.0	4000000.0	0.0	1.0	2.19	2.01	1.14	0.0599999999999	6.91	0.39	0.75	0.0700000000002	9.12	0.29	2.21	1.53	0.45	AAA593.CD3.c.X12.Y6.tile.tissue.png	59	1	2000	59	3db1aa6b96a0ae7c9212434e9a4e9f8f	0	0	0	0	0	0	0	0	0	0	0	0	0	/home/dhl_ec/bnelissen/Slides/CD3_manuscript/CD3_slides/AAA593.CD3.c/AAA593.CD3.c.run1	255	0.7	0.06	0.7	0.06	-6.75727120123	-11.3437409533	0.26063390898	0.0507477070312
886.0	31480.0	425.0	1194.0	31480.0	4000000.0	8.0	2.0	3.45	2.67	1.17	0.0599999999999	6.76	0.37	0.74	0.22	6.67	0.22	2.1	1.53	0.66	AAA593.CD3.c.X12.Y7.tile.tissue.png	60	1	2000	60	aef50acdfc36ef8e5e283aa62cccce49	0	0	0	0	0	0	0	0	0	0	0	0	0	/home/dhl_ec/bnelissen/Slides/CD3_manuscript/CD3_slides/AAA593.CD3.c/AAA593.CD3.c.run1	255	0.7	0.06	0.7	0.06	-8.079143642	-12.107530623	2.10517073377	0.0611619257813
0.0	1801.0	0.0	196.0	1801.0	4000000.0	0.0	1.0	2.0	1.77	1.15	0.0599999999999	6.64	0.38	0.78	0.23	6.38	0.13	2.07	1.52	1.23	AAA593.CD3.c.X12.Y8.tile.tissue.png	61	1	2000	61	741e8f8fd2375830a123128a6fd0a847	0	0	0	0	0	0	0	0	0	0	0	0	0	/home/dhl_ec/bnelissen/Slides/CD3_manuscript/CD3_slides/AAA593.CD3.c/AAA593.CD3.c.run1	255	0.7	0.06	0.7	0.06	-8.87568705976	-11.6770055009	4.43791149666	3.25224550084
0.0	0.0	0.0	0.0	0.0	4000000.0	0.0	0.0	1.63	2.42	1.16	0.0600000000002	5.65	0.3	0.91	0.23	4.64	0.12	2.02	1.54	1.1	AAA593.CD3.c.X12.Y9.tile.tissue.png	62	1	2000	62	42780abfd4beef88987b7df7bf4cfdbc	0	0	0	0	0	0	0	0	0	0	0	0	0	/home/dhl_ec/bnelissen/Slides/CD3_manuscript/CD3_slides/AAA593.CD3.c/AAA593.CD3.c.run1	255	1.0	0.06	1.0	0.06	0.0	0.0	0.0	4.7892485
0.0	7805.0	0.0	704.0	7805.0	4000000.0	0.0	3.0	2.38	2.73	1.47	0.0699999999999	8.66	0.57	1.24	0.33	8.21	0.21	3.17	2.36	1.84	AAA593.CD3.c.X13.Y0.tile.tissue.png	63	1	2000	63	1ef0b928f2036315ebbea02cbbe7d026	0	0	0	0	0	0	0	0	0	0	0	0	0	/home/dhl_ec/bnelissen/Slides/CD3_manuscript/CD3_slides/AAA593.CD3.c/AAA593.CD3.c.run1	255	0.7	0.06	0.7	0.06	0.0	-10.1624190697	0.118323481167	2.61605194637
85.0	21594.0	51.0	1605.0	21594.0	4000000.0	1.0	6.0	4.78	2.69	1.75	0.0799999999999	9.56	0.57	0.95	0.33	9.01	0.31	3.25	1.53	2.62	AAA593.CD3.c.X13.Y1.tile.tissue.png	64	1	2000	64	2939f81a6c53d8a2e1b1588c39f28ebb	0	0	0	0	0	0	0	0	0	0	0	0	0	/home/dhl_ec/bnelissen/Slides/CD3_manuscript/CD3_slides/AAA593.CD3.c/AAA593.CD3.c.run1	255	0.7	0.06	0.7	0.06	-7.43299882067	-11.407872222	0.81546930121	0.0746118762207
0.0	4965.0	0.0	454.0	4965.0	4000000.0	0.0	2.0	1.55	2.65	1.12	0.0500000000002	6.63	0.69	1.27	0.47	8.77	0.22	3.12	2.3	2.29	AAA593.CD3.c.X13.Y2.tile.tissue.png	65	1	2000	65	6f6a32ca886860b56e1cb9b4178122ac	0	0	0	0	0	0	0	0	0	0	0	0	0	/home/dhl_ec/bnelissen/Slides/CD3_manuscript/CD3_slides/AAA593.CD3.c/AAA593.CD3.c.run1	255	0.7	0.06	0.7	0.06	0.0	-11.9075857389	0.230966939475	0.0785512815781
0.0	572053.0	0.0	4815.0	572053.0	4000000.0	0.0	3.0	2.15	3.21	1.78	0.0699999999999	9.67	0.57	1.2	0.3	9.29	0.25	3.3	2.31	1.29	AAA593.CD3.c.X13.Y3.tile.tissue.png	66	1	2000	66	359a0d87fdeee92566e528952bbd72cc	0	0	0	0	0	0	0	0	0	0	0	0	0	/home/dhl_ec/bnelissen/Slides/CD3_manuscript/CD3_slides/AAA593.CD3.c/AAA593.CD3.c.run1	255	0.7	0.06	0.7	0.06	-7.65875575676	-11.4263011788	0.504407447907	0.0953089199219
120.0	1504411.0	65.0	7166.0	1504411.0	4000000.0	2.0	1.0	3.28	1.75	1.8	0.0799999999999	10.82	0.570000000001	1.21	0.24	10.71	0.4	3.34	2.31	0.6	AAA593.CD3.c.X13.Y4.tile.tissue.png	67	1	2000	67	0c709fe1cf34e800068a880fff910101	0	0	0	0	0	0	0	0	0	0	0	0	0	/home/dhl_ec/bnelissen/Slides/CD3_manuscript/CD3_slides/AAA593.CD3.c/AAA593.CD3.c.run1	255	0.7	0.06	0.7	0.06	-7.36645893149	-11.4432993287	0.429200351173	0.0908697382813
1181.0	3632249.0	709.0	8396.0	3632249.0	4000000.0	15.0	1.0	2.51	3.33	1.8	0.0699999999997	9.83	0.58	1.2	0.0999999999999	13.11	0.55	3.33	2.29	0.62	AAA593.CD3.c.X13.Y5.tile.tissue.png	68	1	2000	68	ec2954123f4658de3c4f7f19552303c5	0	0	0	0	0	0	0	0	0	0	0	0	0	/home/dhl_ec/bnelissen/Slides/CD3_manuscript/CD3_slides/AAA593.CD3.c/AAA593.CD3.c.run1	255	0.7	0.06	0.7	0.06	-7.49829716966	-11.1946011849	0.273955648546	0.0627710761719
389.0	1870256.0	165.0	7850.0	1870256.0	4000000.0	3.0	2.0	2.75	3.06	1.84	0.0700000000002	9.86	0.57	1.21	0.21	11.16	0.43	3.32	2.33	0.59	AAA593.CD3.c.X13.Y6.tile.tissue.png	69	1	2000	69	001ddab124d17902fae4d778e790a19b	0	0	0	0	0	0	0	0	0	0	0	0	0	/home/dhl_ec/bnelissen/Slides/CD3_manuscript/CD3_slides/AAA593.CD3.c/AAA593.CD3.c.run1	255	0.7	0.06	0.7	0.06	-7.81223658601	-11.394162888	0.387166664192	0.0737870273438
0.0	0.0	0.0	0.0	0.0	4000000.0	0.0	0.0	1.15	1.75	1.77	0.0799999999999	9.04	0.47	1.25	0.33	6.6	0.21	3.03	2.29	0.57	AAA593.CD3.c.X13.Y7.tile.tissue.png	70	1	2000	70	565925a86e2edfa59d4bd92346630aa2	0	0	0	0	0	0	0	0	0	0	0	0	0	/home/dhl_ec/bnelissen/Slides/CD3_manuscript/CD3_slides/AAA593.CD3.c/AAA593.CD3.c.run1	255	1.0	0.06	1.0	0.06	0.0	-10.9490565917	0.0	5.16737914508
0.0	0.0	0.0	0.0	0.0	4000000.0	0.0	0.0	2.48	3.69	1.78	0.0800000000004	9.07	0.47	1.46	0.34	6.6	0.2	3.04	2.3	0.55	AAA593.CD3.c.X13.Y8.tile.tissue.png	71	1	2000	71	c43d0d1c6596755efcce750936775842	0	0	0	0	0	0	0	0	0	0	0	0	0	/home/dhl_ec/bnelissen/Slides/CD3_manuscript/CD3_slides/AAA593.CD3.c/AAA593.CD3.c.run1	255	1.0	0.06	1.0	0.06	0.0	-12.0424985029	0.0	1.48272934382
0.0	31475.0	0.0	2392.0	31475.0	4000000.0	0.0	8.0	2.43	2.26	1.79	0.0800000000004	9.56	0.57	1.21	0.32	7.94	0.23	3.21	2.34	0.59	AAA593.CD3.c.X14.Y0.tile.tissue.png	72	1	2000	72	b8c61700921445249925ed58a4e2f062	0	0	0	0	0	0	0	0	0	0	0	0	0	/home/dhl_ec/bnelissen/Slides/CD3_manuscript/CD3_slides/AAA593.CD3.c/AAA593.CD3.c.run1	255	0.7	0.06	0.7	0.06	0.0	-10.0197532944	0.444065230342	1.97884459772
0.0	31018.0	0.0	2546.0	31018.0	4000000.0	0.0	10.0	3.61	2.87	1.77	0.0699999999997	9.57	0.56	1.19	0.31	7.96	0.22	3.23	2.34	0.59	AAA593.CD3.c.X14.Y1.tile.tissue.png	73	1	2000	73	679db9506e1ca10b04edaa99dc700153	0	0	0	0	0	0	0	0	0	0	0	0	0	/home/dhl_ec/bnelissen/Slides/CD3_manuscript/CD3_slides/AAA593.CD3.c/AAA593.CD3.c.run1	255	0.7	0.06	0.7	0.06	0.0	-11.6992504312	0.0665203155728	0.0641488314514
0.0	11344.0	0.0	956.0	11344.0	4000000.0	0.0	4.0	3.94	2.96	1.78	0.0699999999997	9.53	0.57	1.19	0.32	7.97	0.22	3.16	2.3	0.59	AAA593.CD3.c.X14.Y2.tile.tissue.png	74	1	2000	74	5618115d275901a220e087eb09705b5d	0	0	0	0	0	0	0	0	0	0	0	0	0	/home/dhl_ec/bnelissen/Slides/CD3_manuscript/CD3_slides/AAA593.CD3.c/AAA593.CD3.c.run1	255	0.7	0.06	0.7	0.06	0.0	-11.8265379914	0.742935847833	0.0711877952271
0.0	0.0	0.0	0.0	0.0	4000000.0	0.0	0.0	3.05	2.26	1.79	0.0699999999997	9.07	0.47	1.2	0.33	6.61	0.21	3.06	2.32	0.57	AAA593.CD3.c.X14.Y3.tile.tissue.png	75	1	2000	75	d48a3449c8cc05cd508787be7ff915a6	0	0	0	0	0	0	0	0	0	0	0	0	0	/home/dhl_ec/bnelissen/Slides/CD3_manuscript/CD3_slides/AAA593.CD3.c/AAA593.CD3.c.run1	255	1.0	0.06	1.0	0.06	0.0	-12.2485264334	0.0	0.0748582459412
0.0	1428.0	0.0	170.0	1428.0	4000000.0	0.0	1.0	2.07	3.52	1.79	0.0800000000004	9.56	0.56	1.2	0.32	7.95	0.21	3.12	2.32	0.64	AAA593.CD3.c.X14.Y4.tile.tissue.png	76	1	2000	76	7eaea2feb72f50c709062fb8829560de	0	0	0	0	0	0	0	0	0	0	0	0	0	/home/dhl_ec/bnelissen/Slides/CD3_manuscript/CD3_slides/AAA593.CD3.c/AAA593.CD3.c.run1	255	0.7	0.06	0.7	0.06	0.0	-10.5478300103	2.67753810509	0.191923980843
0.0	39912.0	0.0	1872.0	39912.0	4000000.0	0.0	1.0	2.81	2.21	1.79	0.0800000000004	9.58	0.56	1.2	0.32	8.72	0.22	3.22	2.35	0.57	AAA593.CD3.c.X14.Y5.tile.tissue.png	77	1	2000	77	d379ef7e9596a786739f61d19618ba41	0	0	0	0	0	0	0	0	0	0	0	0	0	/home/dhl_ec/bnelissen/Slides/CD3_manuscript/CD3_slides/AAA593.CD3.c/AAA593.CD3.c.run1	255	0.7	0.06	0.7	0.06	-8.14076304401	-10.4415486983	2.03970062767	0.259803682373
0.0	2323.0	0.0	235.0	2323.0	4000000.0	0.0	1.0	3.22	1.9	1.8	0.0800000000004	9.48	0.56	1.21	0.33	8.64	0.22	3.12	2.32	0.71	AAA593.CD3.c.X14.Y6.tile.tissue.png	78	1	2000	78	ea2dc2779f9ec7915b1fbbb4120cfac4	0	0	0	0	0	0	0	0	0	0	0	0	0	/home/dhl_ec/bnelissen/Slides/CD3_manuscript/CD3_slides/AAA593.CD3.c/AAA593.CD3.c.run1	255	0.7	0.06	0.7	0.06	-5.96654687547	-10.5655571432	2.27820371784	0.466520197937
0.0	0.0	0.0	0.0	0.0	4000000.0	0.0	0.0	2.5	2.37	1.8	0.0799999999999	8.1	0.48	1.42	0.33	6.62	0.21	3.09	2.3	0.75	AAA593.CD3.c.X14.Y7.tile.tissue.png	79	1	2000	79	f9ff5157bb2b2f300bd88a0e37126026	0	0	0	0	0	0	0	0	0	0	0	0	0	/home/dhl_ec/bnelissen/Slides/CD3_manuscript/CD3_slides/AAA593.CD3.c/AAA593.CD3.c.run1	255	1.0	0.06	1.0	0.06	0.0	0.0	0.0	7.4718625
0.0	8262.0	0.0	578.0	8262.0	888000.0	0.0	2.0	2.28	1.32	0.41	0.02	2.33	0.13	0.29	0.0700000000002	1.84	0.0599999999999	0.7	0.52	0.14	AAA593.CD3.c.X15.Y0.tile.tissue.png	80	1	444	80	d9362627394c52a79d8a6d7cf912860d	0	0	0	0	0	0	0	0	0	0	0	0	0	/home/dhl_ec/bnelissen/Slides/CD3_manuscript/CD3_slides/AAA593.CD3.c/AAA593.CD3.c.run1	255	0.7	0.06	0.7	0.06	-5.22892674851	-11.4183660942	0.9598824834	5.9485767726
0.0	1901.0	0.0	196.0	1901.0	888000.0	0.0	1.0	1.39	1.07	0.4	0.02	2.33	0.13	0.28	0.0700000000002	1.68	0.0500000000002	0.69	0.53	0.14	AAA593.CD3.c.X15.Y1.tile.tissue.png	81	1	444	81	3be132c59953bce03b5db00c822adee5	0	0	0	0	0	0	0	0	0	0	0	0	0	/home/dhl_ec/bnelissen/Slides/CD3_manuscript/CD3_slides/AAA593.CD3.c/AAA593.CD3.c.run1	255	0.7	0.06	0.7	0.06	0.0	-10.8994608643	0.0635769807433	7.32648450236
0.0	0.0	0.0	0.0	0.0	888000.0	0.0	0.0	0.86	1.47	0.4	0.02	2.2	0.11	0.28	0.0700000000002	1.38	0.0499999999997	0.67	0.52	0.15	AAA593.CD3.c.X15.Y2.tile.tissue.png	82	1	444	82	782d91e2854db2c4a187f04f04621539	0	0	0	0	0	0	0	0	0	0	0	0	0	/home/dhl_ec/bnelissen/Slides/CD3_manuscript/CD3_slides/AAA593.CD3.c/AAA593.CD3.c.run1	255	1.0	0.06	1.0	0.06	0.0	-10.576253643	0.0	10.4429472641
0.0	0.0	0.0	0.0	0.0	4000000.0	0.0	0.0	2.74	2.58	1.8	0.0900000000001	9.12	0.47	1.35	0.33	6.62	0.21	3.05	2.32	0.67	AAA593.CD3.c.X2.Y0.tile.tissue.png	83	1	2000	83	9a4a1e4f27dff043c7558071fcd2c632	0	0	0	0	0	0	0	0	0	0	0	0	0	/home/dhl_ec/bnelissen/Slides/CD3_manuscript/CD3_slides/AAA593.CD3.c/AAA593.CD3.c.run1	255	1.0	0.06	1.0	0.06	0.0	-10.6509390741	0.0	8.46005142729
0.0	42159.0	0.0	1372.0	42159.0	4000000.0	0.0	1.0	1.05	2.78	1.79	0.0799999999999	9.49	0.56	1.21	0.32	8.04	0.22	3.13	2.31	0.68	AAA593.CD3.c.X2.Y1.tile.tissue.png	84	1	2000	84	3b35ec442734ddaf894a48abac5229f4	0	0	0	0	0	0	0	0	0	0	0	0	0	/home/dhl_ec/bnelissen/Slides/CD3_manuscript/CD3_slides/AAA593.CD3.c/AAA593.CD3.c.run1	255	0.7	0.06	0.7	0.06	0.0	-11.8224371584	0.752372436046	0.219570745605
5033.0	3170972.0	2372.0	29436.0	3170972.0	4000000.0	54.0	11.0	2.94	2.21	1.78	0.0700000000002	9.66	0.59	1.21	0.14	12.67	0.51	3.4	2.3	0.65	AAA593.CD3.c.X2.Y10.tile.tissue.png	85	1	2000	85	87279b8c47c3e6aff4e6193a6c1481fa	0	0	0	0	0	0	0	0	0	0	0	0	0	/home/dhl_ec/bnelissen/Slides/CD3_manuscript/CD3_slides/AAA593.CD3.c/AAA593.CD3.c.run1	255	0.7	0.06	0.7	0.06	-9.26912367313	-12.6229868381	2.08637219099	0.261342734375
57.0	1412213.0	39.0	10904.0	1412213.0	4000000.0	1.0	3.0	2.85	3.26	1.79	0.0700000000002	9.9	0.57	1.21	0.24	10.6	0.41	3.29	2.33	0.59	AAA593.CD3.c.X2.Y11.tile.tissue.png	86	1	2000	86	5cef0c87904b8716e7f658fbaa718347	0	0	0	0	0	0	0	0	0	0	0	0	0	/home/dhl_ec/bnelissen/Slides/CD3_manuscript/CD3_slides/AAA593.CD3.c/AAA593.CD3.c.run1	255	0.7	0.06	0.7	0.06	-7.83754036233	-11.4598684397	1.36912186861	0.167934121094
0.0	8357.0	0.0	548.0	8357.0	4000000.0	0.0	1.0	2.89	2.34	1.79	0.0900000000001	9.48	0.56	1.21	0.33	8.0	0.22	3.13	2.32	0.58	AAA593.CD3.c.X2.Y12.tile.tissue.png	87	1	2000	87	3a8bd80b5d5d499ea8c5d7bc57560192	0	0	0	0	0	0	0	0	0	0	0	0	0	/home/dhl_ec/bnelissen/Slides/CD3_manuscript/CD3_slides/AAA593.CD3.c/AAA593.CD3.c.run1	255	0.7	0.06	0.7	0.06	0.0	-10.5841841609	0.462767722091	2.06582039986
0.0	72690.0	0.0	2614.0	72690.0	4000000.0	0.0	6.0	3.27	2.55	1.42	0.0500000000002	6.72	0.37	0.72	0.21	6.28	0.14	2.16	1.53	0.53	AAA593.CD3.c.X2.Y2.tile.tissue.png	88	1	2000	88	4687adb1e4776da0e5340274e5d1c30a	0	0	0	0	0	0	0	0	0	0	0	0	0	/home/dhl_ec/bnelissen/Slides/CD3_manuscript/CD3_slides/AAA593.CD3.c/AAA593.CD3.c.run1	255	0.7	0.06	0.7	0.06	-7.78712725902	-11.8250095862	1.15271937436	0.210371224609
0.0	34762.0	0.0	1402.0	34762.0	4000000.0	0.0	3.0	1.07	2.03	1.16	0.0499999999997	7.02	0.54	0.81	0.23	6.0	0.18	2.2	1.54	0.39	AAA593.CD3.c.X2.Y3.tile.tissue.png	89	1	2000	89	e765ca0414a862332910abd929cd07d6	0	0	0	0	0	0	0	0	0	0	0	0	0	/home/dhl_ec/bnelissen/Slides/CD3_manuscript/CD3_slides/AAA593.CD3.c/AAA593.CD3.c.run1	255	0.7	0.06	0.7	0.06	0.0	-11.2704389242	0.0678382743167	0.154480653595
135.0	2284738.0	82.0	9166.0	2284738.0	4000000.0	2.0	1.0	1.86	2.46	1.2	0.0499999999997	7.02	0.38	0.75	0.13	8.7	0.31	2.24	1.54	0.41	AAA593.CD3.c.X2.Y4.tile.tissue.png	90	1	2000	90	c3faf31e01d56fddf56cd4912378292e	0	0	0	0	0	0	0	0	0	0	0	0	0	/home/dhl_ec/bnelissen/Slides/CD3_manuscript/CD3_slides/AAA593.CD3.c/AAA593.CD3.c.run1	255	0.7	0.06	0.7	0.06	-8.567929307	-11.4259283914	0.885957943037	0.148902460938
1065.0	3997250.0	555.0	8177.0	3997250.0	4000000.0	11.0	1.0	0.93	1.27	1.16	0.0500000000002	6.78	0.39	0.75	0.0599999999999	10.11	0.38	2.23	1.54	0.42	AAA593.CD3.c.X2.Y5.tile.tissue.png	91	1	2000	91	f2606d20d4370a4b5b03d5cb6fc3609e	0	0	0	0	0	0	0	0	0	0	0	0	0	/home/dhl_ec/bnelissen/Slides/CD3_manuscript/CD3_slides/AAA593.CD3.c/AAA593.CD3.c.run1	255	0.7	0.06	0.7	0.06	-8.71094515494	-12.0309099006	1.09999111453	0.0916254436035
1876.0	2020837.0	913.0	49789.0	2020837.0	4000000.0	21.0	39.0	1.0	1.64	1.13	0.0500000000002	7.35	0.41	0.75	0.14	8.49	0.31	2.36	1.54	0.51	AAA593.CD3.c.X2.Y6.tile.tissue.png	92	1	2000	92	40146d0cb92cb66661a2e6c9336b760f	0	0	0	0	0	0	0	0	0	0	0	0	0	/home/dhl_ec/bnelissen/Slides/CD3_manuscript/CD3_slides/AAA593.CD3.c/AAA593.CD3.c.run1	255	0.7	0.06	0.7	0.06	-9.13896079127	-12.7226998671	2.4371974253	0.267878539062
7003.0	2388014.0	3000.0	54734.0	2388014.0	4000000.0	63.0	23.0	1.15	1.52	1.15	0.0500000000002	7.87	0.59	1.15	0.13	8.83	0.32	2.38	1.55	0.43	AAA593.CD3.c.X2.Y7.tile.tissue.png	93	1	2000	93	dedd55e5c598c9e225fac1372e514914	0	0	0	0	0	0	0	0	0	0	0	0	0	/home/dhl_ec/bnelissen/Slides/CD3_manuscript/CD3_slides/AAA593.CD3.c/AAA593.CD3.c.run1	255	0.7	0.06	0.7	0.06	-9.33087765261	-12.2770673521	3.23727915612	0.344556609375
4372.0	2525863.0	2040.0	51706.0	2525863.0	4000000.0	45.0	40.0	0.95	1.34	1.15	0.0499999999997	7.58	0.46	0.76	0.12	8.96	0.33	2.36	1.54	0.43	AAA593.CD3.c.X2.Y8.tile.tissue.png	94	1	2000	94	5b98ff2cf0b11a3b13cff5876beeee9d	0	0	0	0	0	0	0	0	0	0	0	0	0	/home/dhl_ec/bnelissen/Slides/CD3_manuscript/CD3_slides/AAA593.CD3.c/AAA593.CD3.c.run1	255	0.7	0.06	0.7	0.06	-9.3017855107	-12.3579615408	2.89942326582	0.32397771875
4848.0	2087213.0	2353.0	55831.0	2087213.0	4000000.0	52.0	16.0	0.99	1.2	1.14	0.0499999999997	7.68	0.42	0.75	0.16	8.61	0.3	2.38	1.54	0.42	AAA593.CD3.c.X2.Y9.tile.tissue.png	95	1	2000	95	4a7dedcf3d9dbc57d560e77c27b6eb23	0	0	0	0	0	0	0	0	0	0	0	0	0	/home/dhl_ec/bnelissen/Slides/CD3_manuscript/CD3_slides/AAA593.CD3.c/AAA593.CD3.c.run1	255	0.7	0.06	0.7	0.06	-9.26672190469	-12.6614025646	3.36241895986	0.34681434375
0.0	1866.0	0.0	214.0	1866.0	4000000.0	0.0	1.0	0.83	1.16	1.15	0.0599999999999	7.15	0.38	0.84	0.23	6.02	0.14	2.12	1.54	0.37	AAA593.CD3.c.X3.Y0.tile.tissue.png	96	1	2000	96	6247ac758e8f1007faa5dcc852b18c42	0	0	0	0	0	0	0	0	0	0	0	0	0	/home/dhl_ec/bnelissen/Slides/CD3_manuscript/CD3_slides/AAA593.CD3.c/AAA593.CD3.c.run1	255	0.7	0.06	0.7	0.06	0.0	-12.2836051548	5.84323712152	4.93990486308
0.0	0.0	0.0	0.0	0.0	4000000.0	0.0	0.0	0.81	1.0	1.16	0.0499999999997	6.73	0.39	0.75	0.23	4.91	0.13	2.04	1.54	0.37	AAA593.CD3.c.X3.Y1.tile.tissue.png	97	1	2000	97	d6f1506073f2c66de5b956254da8ff9b	0	0	0	0	0	0	0	0	0	0	0	0	0	/home/dhl_ec/bnelissen/Slides/CD3_manuscript/CD3_slides/AAA593.CD3.c/AAA593.CD3.c.run1	255	1.0	0.06	1.0	0.06	0.0	-11.2093476445	0.0	0.199178058941
1944.0	2629778.0	859.0	44012.0	2629778.0	4000000.0	18.0	16.0	0.98	1.33	1.16	0.0499999999997	7.59	0.41	0.76	0.12	8.94	0.33	2.36	1.53	0.429999999999	AAA593.CD3.c.X3.Y10.tile.tissue.png	98	1	2000	98	d9425a357cbf878c13d98ef21b0bbefd	0	0	0	0	0	0	0	0	0	0	0	0	0	/home/dhl_ec/bnelissen/Slides/CD3_manuscript/CD3_slides/AAA593.CD3.c/AAA593.CD3.c.run1	255	0.7	0.06	0.7	0.06	-9.07107104709	-12.2074891947	2.68813496741	0.26947721875
576.0	1954531.0	297.0	9125.0	1954531.0	4000000.0	7.0	3.0	0.91	1.18	1.15	0.0499999999997	7.31	0.39	0.75	0.15	8.4	0.3	2.24	1.54	0.45	AAA593.CD3.c.X3.Y11.tile.tissue.png	99	1	2000	99	b01fe6fcadc45a8c4428a3b5fd39c8d5	0	0	0	0	0	0	0	0	0	0	0	0	0	/home/dhl_ec/bnelissen/Slides/CD3_manuscript/CD3_slides/AAA593.CD3.c/AAA593.CD3.c.run1	255	0.7	0.06	0.7	0.06	-9.01920809764	-11.6730363008	1.62872730855	0.180024960938
0.0	58830.0	0.0	1360.0	58830.0	4000000.0	0.0	1.0	1.07	1.66	1.15	0.0700000000002	7.04	0.38	0.76	0.22	6.0	0.14	2.13	1.55	0.57	AAA593.CD3.c.X3.Y12.tile.tissue.png	100	1	2000	100	3f204fec9545ebd404cec833a54fc258	0	0	0	0	0	0	0	0	0	0	0	0	0	/home/dhl_ec/bnelissen/Slides/CD3_manuscript/CD3_slides/AAA593.CD3.c/AAA593.CD3.c.run1	255	0.7	0.06	0.7	0.06	0.0	-10.6717596672	2.39523494603	1.50098925537
0.0	0.0	0.0	0.0	0.0	4000000.0	0.0	0.0	1.94	2.66	1.14	0.0599999999999	6.61	0.31	0.74	0.22	4.84	0.13	2.04	1.54	0.63	AAA593.CD3.c.X3.Y2.tile.tissue.png	101	1	2000	101	7c2bf74b2c44006090ae8327e97d20d0	0	0	0	0	0	0	0	0	0	0	0	0	0	/home/dhl_ec/bnelissen/Slides/CD3_manuscript/CD3_slides/AAA593.CD3.c/AAA593.CD3.c.run1	255	1.0	0.06	1.0	0.06	0.0	-11.4140676886	0.0	0.161091378815
0.0	861047.0	0.0	5090.0	861047.0	4000000.0	0.0	2.0	3.12	2.23	1.15	0.0599999999999	8.94	0.38	0.75	0.19	7.15	0.17	2.17	1.54	1.3	AAA593.CD3.c.X3.Y3.tile.tissue.png	102	1	2000	102	05c1993381d7c9a459ac6311976886c4	0	0	0	0	0	0	0	0	0	0	0	0	0	/home/dhl_ec/bnelissen/Slides/CD3_manuscript/CD3_slides/AAA593.CD3.c/AAA593.CD3.c.run1	255	0.7	0.06	0.7	0.06	-7.63564040148	-10.3202502206	0.579032444314	0.140794062012
2648.0	3942665.0	1240.0	8507.0	3942665.0	4000000.0	30.0	1.0	2.71	2.58	1.15	0.0500000000002	7.24	0.38	0.74	0.0599999999999	9.86	0.38	2.24	1.53	1.03	AAA593.CD3.c.X3.Y4.tile.tissue.png	103	1	2000	103	a7a94d721600918a92c3b600587273b0	0	0	0	0	0	0	0	0	0	0	0	0	0	/home/dhl_ec/bnelissen/Slides/CD3_manuscript/CD3_slides/AAA593.CD3.c/AAA593.CD3.c.run1	255	0.7	0.06	0.7	0.06	-8.659117923	-11.8666564997	0.788722273096	0.0631446503906
17934.0	3679853.0	7794.0	17917.0	3679853.0	4000000.0	171.0	8.0	2.39	3.05	1.19	0.0499999999997	10.45	0.38	0.75	0.0699999999997	9.93	0.37	2.3	1.53	0.429999999999	AAA593.CD3.c.X3.Y5.tile.tissue.png	104	1	2000	104	6e91f326e30624b3add296675157d5cd	0	0	0	0	0	0	0	0	0	0	0	0	0	/home/dhl_ec/bnelissen/Slides/CD3_manuscript/CD3_slides/AAA593.CD3.c/AAA593.CD3.c.run1	255	0.7	0.06	0.7	0.06	-9.48335672555	-12.690231237	2.05298869196	0.238708837891
3271.0	1659140.0	1483.0	59685.0	1659140.0	4000000.0	33.0	36.0	2.07	4.09	1.17	0.0599999999999	7.46	0.42	0.74	0.16	8.19	0.29	2.4	1.54	0.41	AAA593.CD3.c.X3.Y6.tile.tissue.png	105	1	2000	105	d1b43509fb1e82f160c00c1db38080f5	0	0	0	0	0	0	0	0	0	0	0	0	0	/home/dhl_ec/bnelissen/Slides/CD3_manuscript/CD3_slides/AAA593.CD3.c/AAA593.CD3.c.run1	255	0.7	0.06	0.7	0.06	-9.23770013415	-12.8968182777	3.79927115295	0.35731434375
620.0	1588757.0	333.0	41607.0	1588757.0	4000000.0	9.0	41.0	2.88	2.06	1.25	0.0600000000004	7.43	0.4	0.75	0.16	8.1	0.28	2.35	1.53	0.41	AAA593.CD3.c.X3.Y7.tile.tissue.png	106	1	2000	106	599b1ecde8484d5b7666616896bb5289	0	0	0	0	0	0	0	0	0	0	0	0	0	/home/dhl_ec/bnelissen/Slides/CD3_manuscript/CD3_slides/AAA593.CD3.c/AAA593.CD3.c.run1	255	0.7	0.06	0.7	0.06	-9.10357410644	-12.420999763	3.18332142832	0.347911992188
6502.0	3122313.0	2796.0	31720.0	3122313.0	4000000.0	66.0	11.0	2.88	2.42	1.13	0.0599999999999	7.66	0.41	0.75	0.0999999999999	9.51	0.34	2.32	1.53	0.43	AAA593.CD3.c.X3.Y8.tile.tissue.png	107	1	2000	107	1733e428afaecce66fe014fdb92ba524	0	0	0	0	0	0	0	0	0	0	0	0	0	/home/dhl_ec/bnelissen/Slides/CD3_manuscript/CD3_slides/AAA593.CD3.c/AAA593.CD3.c.run1	255	0.7	0.06	0.7	0.06	-9.34152226406	-12.6956220575	3.51134354015	0.320439914062
7605.0	1682868.0	3278.0	67822.0	1682868.0	4000000.0	69.0	47.0	1.94	3.39	1.16	0.0500000000002	7.44	0.43	0.76	0.16	8.3	0.29	2.4	1.54	0.920000000001	AAA593.CD3.c.X3.Y9.tile.tissue.png	108	1	2000	108	0325d54a5e72153f7cbe50d9866439d1	0	0	0	0	0	0	0	0	0	0	0	0	0	/home/dhl_ec/bnelissen/Slides/CD3_manuscript/CD3_slides/AAA593.CD3.c/AAA593.CD3.c.run1	255	0.7	0.06	0.7	0.06	-9.3899985932	-12.7981062844	3.77888673995	0.35074221875
0.0	2741.0	0.0	238.0	2741.0	4000000.0	0.0	1.0	2.21	3.61	1.16	0.0600000000004	7.27	0.59	0.96	0.22	6.01	0.14	2.09	1.53	0.97	AAA593.CD3.c.X4.Y0.tile.tissue.png	109	1	2000	109	c632576e577ae90e661ccc58e5fee070	0	0	0	0	0	0	0	0	0	0	0	0	0	/home/dhl_ec/bnelissen/Slides/CD3_manuscript/CD3_slides/AAA593.CD3.c/AAA593.CD3.c.run1	255	0.7	0.06	0.7	0.06	0.0	-11.8348230866	1.33264556517	6.54625969653
0.0	8977.0	0.0	950.0	8977.0	4000000.0	0.0	5.0	2.1	3.05	1.16	0.0599999999999	6.99	0.39	0.88	0.22	5.96	0.14	2.11	1.53	0.94	AAA593.CD3.c.X4.Y1.tile.tissue.png	110	1	2000	110	fe0ecffb794f2505df00fc6e91f7fa5c	0	0	0	0	0	0	0	0	0	0	0	0	0	/home/dhl_ec/bnelissen/Slides/CD3_manuscript/CD3_slides/AAA593.CD3.c/AAA593.CD3.c.run1	255	0.7	0.06	0.7	0.06	0.0	-11.6225700171	1.02510887198	0.170931266266
7497.0	2736959.0	2958.0	33784.0	2736959.0	4000000.0	61.0	9.0	2.38	2.61	1.14	0.0499999999997	7.38	0.41	0.75	0.12	9.04	0.33	2.33	1.53	0.43	AAA593.CD3.c.X4.Y10.tile.tissue.png	111	1	2000	111	ca7e19ff899c45b7f9cba7106c2364a7	0	0	0	0	0	0	0	0	0	0	0	0	0	/home/dhl_ec/bnelissen/Slides/CD3_manuscript/CD3_slides/AAA593.CD3.c/AAA593.CD3.c.run1	255	0.7	0.06	0.7	0.06	-9.35691955173	-12.0044989236	2.75539744281	0.2881215
1158.0	1180399.0	470.0	12936.0	1180399.0	4000000.0	8.0	6.0	2.72	2.7	1.13	0.0499999999997	7.23	0.61	1.09	0.18	7.8	0.27	2.2	1.53	0.400000000001	AAA593.CD3.c.X4.Y11.tile.tissue.png	112	1	2000	112	07dd50b191ae7b09791309552ae8f8b8	0	0	0	0	0	0	0	0	0	0	0	0	0	/home/dhl_ec/bnelissen/Slides/CD3_manuscript/CD3_slides/AAA593.CD3.c/AAA593.CD3.c.run1	255	0.7	0.06	0.7	0.06	-9.16012298348	-11.9471331005	1.83671778925	0.202664398438
73.0	83152.0	40.0	8256.0	83152.0	4000000.0	1.0	4.0	2.91	2.51	1.13	0.0599999999999	8.37	0.39	0.74	0.22	6.92	0.22	2.2	1.53	0.380000000001	AAA593.CD3.c.X4.Y12.tile.tissue.png	113	1	2000	113	be20806e0b0f52d7036accd03b09f8a1	0	0	0	0	0	0	0	0	0	0	0	0	0	/home/dhl_ec/bnelissen/Slides/CD3_manuscript/CD3_slides/AAA593.CD3.c/AAA593.CD3.c.run1	255	0.7	0.06	0.7	0.06	-9.3007184423	-11.1885232333	3.98059422289	0.344889038574
0.0	0.0	0.0	0.0	0.0	4000000.0	0.0	0.0	2.4	1.47	1.13	0.0600000000004	6.57	0.4	0.85	0.23	4.8	0.12	2.04	1.54	0.35	AAA593.CD3.c.X4.Y13.tile.tissue.png	114	1	2000	114	8e525dc9fb1f74fdbfc045e24b06730b	0	0	0	0	0	0	0	0	0	0	0	0	0	/home/dhl_ec/bnelissen/Slides/CD3_manuscript/CD3_slides/AAA593.CD3.c/AAA593.CD3.c.run1	255	1.0	0.06	1.0	0.06	0.0	-11.8492209962	0.0	5.76911995443
0.0	2118.0	0.0	204.0	2118.0	4000000.0	0.0	1.0	3.64	2.94	1.15	0.0499999999997	6.97	0.38	0.74	0.22	5.91	0.15	2.1	1.53	0.37	AAA593.CD3.c.X4.Y2.tile.tissue.png	115	1	2000	115	8f0eb2bcbef3da5533b22cf482734dea	0	0	0	0	0	0	0	0	0	0	0	0	0	/home/dhl_ec/bnelissen/Slides/CD3_manuscript/CD3_slides/AAA593.CD3.c/AAA593.CD3.c.run1	255	0.7	0.06	0.7	0.06	0.0	-11.9364499067	2.57581638412	0.137081787537
351.0	1767504.0	189.0	6114.0	1767504.0	4000000.0	5.0	1.0	3.07	1.08	1.14	0.0500000000002	7.01	0.38	0.76	0.15	8.17	0.28	2.15	1.53	0.4	AAA593.CD3.c.X4.Y3.tile.tissue.png	116	1	2000	116	dde9f2b6558e87e6b4a8fb7dd4d67401	0	0	0	0	0	0	0	0	0	0	0	0	0	/home/dhl_ec/bnelissen/Slides/CD3_manuscript/CD3_slides/AAA593.CD3.c/AAA593.CD3.c.run1	255	0.7	0.06	0.7	0.06	-8.56220417194	-11.0036378022	1.16279514287	0.08196996875
18158.0	2543725.0	6743.0	9155.0	2543725.0	4000000.0	138.0	2.0	3.43	1.77	1.14	0.0499999999997	7.04	0.39	0.77	0.12	8.93	0.32	2.2	1.53	0.41	AAA593.CD3.c.X4.Y4.tile.tissue.png	117	1	2000	117	4a574522056380e072f2ca09cb04835d	0	0	0	0	0	0	0	0	0	0	0	0	0	/home/dhl_ec/bnelissen/Slides/CD3_manuscript/CD3_slides/AAA593.CD3.c/AAA593.CD3.c.run1	255	0.7	0.06	0.7	0.06	-8.81216181794	-11.5265734816	1.06675099786	0.145753242187
20720.0	2071954.0	9227.0	36507.0	2071954.0	4000000.0	200.0	19.0	2.61	1.91	1.14	0.0500000000002	7.63	0.4	0.76	0.15	8.71	0.31	2.31	1.53	0.41	AAA593.CD3.c.X4.Y5.tile.tissue.png	118	1	2000	118	4cffd10c4c5aab09034eac5403971786	0	0	0	0	0	0	0	0	0	0	0	0	0	/home/dhl_ec/bnelissen/Slides/CD3_manuscript/CD3_slides/AAA593.CD3.c/AAA593.CD3.c.run1	255	0.7	0.06	0.7	0.06	-9.24331679773	-12.9002328799	3.63812503945	0.3674076875
5734.0	1404309.0	2503.0	68695.0	1404309.0	4000000.0	60.0	63.0	2.65	1.56	1.73	0.0500000000002	7.41	0.42	0.74	0.17	8.01	0.27	2.4	1.53	0.49	AAA593.CD3.c.X4.Y6.tile.tissue.png	119	1	2000	119	263c4a05a4ce953d2b6b9def217d3b4c	0	0	0	0	0	0	0	0	0	0	0	0	0	/home/dhl_ec/bnelissen/Slides/CD3_manuscript/CD3_slides/AAA593.CD3.c/AAA593.CD3.c.run1	255	0.7	0.06	0.7	0.06	-9.30550284567	-13.0072441675	3.9531204662	0.392967203125
2555.0	1880277.0	1130.0	56309.0	1880277.0	4000000.0	23.0	50.0	1.86	2.62	1.15	0.0500000000002	7.46	0.41	0.75	0.15	8.3	0.31	2.38	1.54	0.42	AAA593.CD3.c.X4.Y7.tile.tissue.png	120	1	2000	120	4f76397ae4dbe3a0abf4d35cff8893db	0	0	0	0	0	0	0	0	0	0	0	0	0	/home/dhl_ec/bnelissen/Slides/CD3_manuscript/CD3_slides/AAA593.CD3.c/AAA593.CD3.c.run1	255	0.7	0.06	0.7	0.06	-9.32491489598	-12.5329209146	4.02365767512	0.4259550625
1282.0	1327497.0	658.0	47852.0	1327497.0	4000000.0	16.0	48.0	2.83	2.13	1.23	0.0500000000002	7.39	0.42	0.75	0.17	7.92	0.27	2.35	1.54	0.43	AAA593.CD3.c.X4.Y8.tile.tissue.png	121	1	2000	121	3374467bf5eedff8e9c4b9b09d889a8c	0	0	0	0	0	0	0	0	0	0	0	0	0	/home/dhl_ec/bnelissen/Slides/CD3_manuscript/CD3_slides/AAA593.CD3.c/AAA593.CD3.c.run1	255	0.7	0.06	0.7	0.06	-9.11331757703	-12.2418569721	2.98707100348	0.4166005
2700.0	1616930.0	1293.0	75312.0	1616930.0	4000000.0	27.0	51.0	2.81	1.4	1.2	0.0500000000002	7.48	0.43	0.76	0.16	8.14	0.29	2.42	1.54	0.43	AAA593.CD3.c.X4.Y9.tile.tissue.png	122	1	2000	122	02d87ccc932a0b883d853231c5fbe942	0	0	0	0	0	0	0	0	0	0	0	0	0	/home/dhl_ec/bnelissen/Slides/CD3_manuscript/CD3_slides/AAA593.CD3.c/AAA593.CD3.c.run1	255	0.7	0.06	0.7	0.06	-9.38490895389	-12.9261025149	3.81423454624	0.37830375
360.0	9110.0	129.0	512.0	9110.0	4000000.0	2.0	1.0	2.68	2.64	1.24	0.0599999999999	6.92	0.38	0.81	0.23	6.84	0.22	2.11	1.54	0.36	AAA593.CD3.c.X5.Y0.tile.tissue.png	123	1	2000	123	79f7f082a1ca4b30084bbba846c6a4fe	0	0	0	0	0	0	0	0	0	0	0	0	0	/home/dhl_ec/bnelissen/Slides/CD3_manuscript/CD3_slides/AAA593.CD3.c/AAA593.CD3.c.run1	255	0.7	0.06	0.7	0.06	-7.88785526811	-12.4884252286	3.2705822427	2.81959212305
0.0	8180.0	0.0	702.0	8180.0	4000000.0	0.0	3.0	3.08	2.36	1.18	0.0499999999997	7.0	0.39	0.75	0.23	5.99	0.14	2.1	1.52	0.37	AAA593.CD3.c.X5.Y1.tile.tissue.png	124	1	2000	124	48367ca600e7efb9b5a8dd6aefecc93c	0	0	0	0	0	0	0	0	0	0	0	0	0	/home/dhl_ec/bnelissen/Slides/CD3_manuscript/CD3_slides/AAA593.CD3.c/AAA593.CD3.c.run1	255	0.7	0.06	0.7	0.06	0.0	-12.0804354699	1.82555370377	0.165911033325
681.0	3135940.0	351.0	39033.0	3135940.0	4000000.0	8.0	16.0	2.89	2.18	1.19	0.0599999999999	7.09	0.4	0.75	0.0999999999999	9.26	0.34	2.33	1.54	1.0	AAA593.CD3.c.X5.Y10.tile.tissue.png	125	1	2000	125	6fd6dd89c14c730ecb6986c4a50bf628	0	0	0	0	0	0	0	0	0	0	0	0	0	/home/dhl_ec/bnelissen/Slides/CD3_manuscript/CD3_slides/AAA593.CD3.c/AAA593.CD3.c.run1	255	0.7	0.06	0.7	0.06	-9.00224779592	-12.6531142363	2.99475719904	0.286012890625
5961.0	2655120.0	2771.0	35645.0	2655120.0	4000000.0	62.0	16.0	2.44	2.09	1.2	0.0500000000002	7.42	0.41	0.75	0.11	8.92	0.33	2.34	1.53	1.01	AAA593.CD3.c.X5.Y11.tile.tissue.png	126	1	2000	126	03fccb66e7d751670a1f34fafd5bbf60	0	0	0	0	0	0	0	0	0	0	0	0	0	/home/dhl_ec/bnelissen/Slides/CD3_manuscript/CD3_slides/AAA593.CD3.c/AAA593.CD3.c.run1	255	0.7	0.06	0.7	0.06	-9.22338829579	-12.5130828642	3.19200256977	0.29595621875
3592.0	1113612.0	1585.0	57033.0	1113612.0	4000000.0	36.0	61.0	2.32	2.12	1.19	0.0500000000002	7.31	0.41	0.74	0.18	7.8	0.26	2.38	1.53	1.15	AAA593.CD3.c.X5.Y12.tile.tissue.png	127	1	2000	127	45b9f004add13912bd75ec8281195001	0	0	0	0	0	0	0	0	0	0	0	0	0	/home/dhl_ec/bnelissen/Slides/CD3_manuscript/CD3_slides/AAA593.CD3.c/AAA593.CD3.c.run1	255	0.7	0.06	0.7	0.06	-9.67496755608	-12.6076997362	4.00495262215	0.378422617187
739.0	299296.0	283.0	24102.0	299296.0	4000000.0	5.0	22.0	1.63	2.45	1.16	0.0599999999999	7.14	0.41	0.76	0.23	7.12	0.22	2.23	1.52	0.99	AAA593.CD3.c.X5.Y13.tile.tissue.png	128	1	2000	128	1c11d6b417a944b6fe3d6931968066d0	0	0	0	0	0	0	0	0	0	0	0	0	0	/home/dhl_ec/bnelissen/Slides/CD3_manuscript/CD3_slides/AAA593.CD3.c/AAA593.CD3.c.run1	255	0.7	0.06	0.7	0.06	-9.51238369017	-11.6995328541	3.87211473072	1.11383005664
0.0	0.0	0.0	0.0	0.0	4000000.0	0.0	0.0	1.84	2.38	1.15	0.0599999999999	5.92	0.3	0.92	0.23	4.81	0.13	2.03	1.53	0.83	AAA593.CD3.c.X5.Y14.tile.tissue.png	129	1	2000	129	ec036d9289115f5978684f166118e61b	0	0	0	0	0	0	0	0	0	0	0	0	0	/home/dhl_ec/bnelissen/Slides/CD3_manuscript/CD3_slides/AAA593.CD3.c/AAA593.CD3.c.run1	255	1.0	0.06	1.0	0.06	0.0	0.0	0.0	2.51320425
0.0	3119.0	0.0	253.0	3119.0	4000000.0	0.0	1.0	2.22	2.23	1.14	0.0500000000002	6.99	0.38	0.74	0.22	5.95	0.14	2.09	1.53	0.920000000001	AAA593.CD3.c.X5.Y2.tile.tissue.png	130	1	2000	130	7fe1ffaa3632cd5a8b5b42d19be5b2b5	0	0	0	0	0	0	0	0	0	0	0	0	0	/home/dhl_ec/bnelissen/Slides/CD3_manuscript/CD3_slides/AAA593.CD3.c/AAA593.CD3.c.run1	255	0.7	0.06	0.7	0.06	0.0	-12.2185761409	2.79248187771	0.117401494812
0.0	1844849.0	0.0	9089.0	1844849.0	4000000.0	0.0	2.0	1.94	3.18	1.16	0.0500000000002	7.22	0.39	0.75	0.15	7.83	0.22	2.2	1.54	1.01	AAA593.CD3.c.X5.Y3.tile.tissue.png	131	1	2000	131	759741a863239069977ea93e7a086b0d	0	0	0	0	0	0	0	0	0	0	0	0	0	/home/dhl_ec/bnelissen/Slides/CD3_manuscript/CD3_slides/AAA593.CD3.c/AAA593.CD3.c.run1	255	0.7	0.06	0.7	0.06	-8.25845039242	-10.9585890047	1.22139607158	0.0837842890625
8355.0	2407415.0	3887.0	8281.0	2407415.0	4000000.0	92.0	1.0	2.45	1.62	1.14	0.0499999999997	10.26	0.39	0.75	0.13	8.75	0.33	2.19	1.54	0.44	AAA593.CD3.c.X5.Y4.tile.tissue.png	132	1	2000	132	04814a5ccc11e0d49f8d86db41704818	0	0	0	0	0	0	0	0	0	0	0	0	0	/home/dhl_ec/bnelissen/Slides/CD3_manuscript/CD3_slides/AAA593.CD3.c/AAA593.CD3.c.run1	255	0.7	0.06	0.7	0.06	-8.82582193939	-11.8037516096	1.191312432	0.127912914062
51249.0	2517542.0	20392.0	24987.0	2517542.0	4000000.0	404.0	9.0	1.52	1.24	1.13	0.0500000000002	7.79	0.4	0.76	0.12	9.37	0.33	2.6	1.54	0.42	AAA593.CD3.c.X5.Y5.tile.tissue.png	133	1	2000	133	d58a010cb2a94c0e845a39cd35d11ff8	0	0	0	0	0	0	0	0	0	0	0	0	0	/home/dhl_ec/bnelissen/Slides/CD3_manuscript/CD3_slides/AAA593.CD3.c/AAA593.CD3.c.run1	255	0.7	0.06	0.7	0.06	-9.49695876755	-12.4728231473	3.60816120325	0.352823828125
5795.0	1523295.0	2458.0	57947.0	1523295.0	4000000.0	55.0	38.0	1.36	2.09	1.13	0.0500000000002	7.41	0.42	0.75	0.16	8.06	0.28	2.4	1.53	0.43	AAA593.CD3.c.X5.Y6.tile.tissue.png	134	1	2000	134	ae2c4a8992eff43237812d8808d56c18	0	0	0	0	0	0	0	0	0	0	0	0	0	/home/dhl_ec/bnelissen/Slides/CD3_manuscript/CD3_slides/AAA593.CD3.c/AAA593.CD3.c.run1	255	0.7	0.06	0.7	0.06	-9.53267538994	-12.5813046468	3.89442533088	0.4018319375
1605.0	2189051.0	863.0	53449.0	2189051.0	4000000.0	21.0	18.0	1.55	3.55	1.15	0.0499999999997	7.5	0.41	0.74	0.14	8.78	0.31	2.37	1.53	0.6	AAA593.CD3.c.X5.Y7.tile.tissue.png	135	1	2000	135	7ff90db460022f5b4966433a03162e28	0	0	0	0	0	0	0	0	0	0	0	0	0	/home/dhl_ec/bnelissen/Slides/CD3_manuscript/CD3_slides/AAA593.CD3.c/AAA593.CD3.c.run1	255	0.7	0.06	0.7	0.06	-9.26705019271	-12.2895411259	3.82334582675	0.373838125
422.0	1369809.0	225.0	40295.0	1369809.0	4000000.0	5.0	32.0	1.24	1.68	1.16	0.0500000000002	7.39	0.41	0.74	0.17	8.04	0.28	2.35	1.53	0.41	AAA593.CD3.c.X5.Y8.tile.tissue.png	136	1	2000	136	bc8e037f2298e63181622311168fe127	0	0	0	0	0	0	0	0	0	0	0	0	0	/home/dhl_ec/bnelissen/Slides/CD3_manuscript/CD3_slides/AAA593.CD3.c/AAA593.CD3.c.run1	255	0.7	0.06	0.7	0.06	-9.45411356313	-12.3810999319	3.28094527187	0.307409976563
526.0	2316606.0	262.0	63898.0	2316606.0	4000000.0	7.0	37.0	0.92	1.47	1.15	0.0500000000002	7.59	0.41	0.75	0.13	8.58	0.31	2.4	1.53	0.42	AAA593.CD3.c.X5.Y9.tile.tissue.png	137	1	2000	137	b977c1e0cbd76111360f9bcaaea96402	0	0	0	0	0	0	0	0	0	0	0	0	0	/home/dhl_ec/bnelissen/Slides/CD3_manuscript/CD3_slides/AAA593.CD3.c/AAA593.CD3.c.run1	255	0.7	0.06	0.7	0.06	-9.15612553751	-12.8011510237	3.66058034838	0.39363946875
0.0	12849.0	0.0	1198.0	12849.0	4000000.0	0.0	5.0	0.82	1.09	1.13	0.0599999999999	7.01	0.37	0.81	0.23	5.97	0.14	2.11	1.53	0.37	AAA593.CD3.c.X6.Y0.tile.tissue.png	138	1	2000	138	4bd5e2335779aa5c8e958cb005416279	0	0	0	0	0	0	0	0	0	0	0	0	0	/home/dhl_ec/bnelissen/Slides/CD3_manuscript/CD3_slides/AAA593.CD3.c/AAA593.CD3.c.run1	255	0.7	0.06	0.7	0.06	0.0	-12.2090776767	3.02686614717	3.91848338135
0.0	8513.0	0.0	707.0	8513.0	4000000.0	0.0	3.0	0.87	1.11	1.16	0.0499999999997	7.0	0.4	0.76	0.23	6.06	0.14	2.11	1.54	0.37	AAA593.CD3.c.X6.Y1.tile.tissue.png	139	1	2000	139	f88a2c61836f7295ea31603566b3e64b	0	0	0	0	0	0	0	0	0	0	0	0	0	/home/dhl_ec/bnelissen/Slides/CD3_manuscript/CD3_slides/AAA593.CD3.c/AAA593.CD3.c.run1	255	0.7	0.06	0.7	0.06	0.0	-11.9173644498	1.69805187654	0.156548372437
1855.0	1597272.0	907.0	74971.0	1597272.0	4000000.0	20.0	55.0	0.93	1.1	1.15	0.0500000000002	7.45	0.43	0.75	0.16	8.2	0.28	2.42	1.54	0.42	AAA593.CD3.c.X6.Y10.tile.tissue.png	140	1	2000	140	54f2d1a7ef2b15273e4151d14406fb14	0	0	0	0	0	0	0	0	0	0	0	0	0	/home/dhl_ec/bnelissen/Slides/CD3_manuscript/CD3_slides/AAA593.CD3.c/AAA593.CD3.c.run1	255	0.7	0.06	0.7	0.06	-9.28304696725	-12.7967922457	3.891734572	0.39616621875
4271.0	1800244.0	1925.0	50589.0	1800244.0	4000000.0	42.0	33.0	1.02	1.2	1.15	0.0500000000002	7.41	0.42	0.74	0.15	8.33	0.29	2.38	1.53	0.42	AAA593.CD3.c.X6.Y11.tile.tissue.png	141	1	2000	141	4f9e6ff9adab24b79e31f0845a4270ca	0	0	0	0	0	0	0	0	0	0	0	0	0	/home/dhl_ec/bnelissen/Slides/CD3_manuscript/CD3_slides/AAA593.CD3.c/AAA593.CD3.c.run1	255	0.7	0.06	0.7	0.06	-9.28768793189	-12.6970155344	3.90701114917	0.339596140625
8334.0	2154788.0	3480.0	43851.0	2154788.0	4000000.0	78.0	26.0	0.909999999999	1.28	1.17	0.0500000000002	7.27	0.41	0.8	0.14	8.69	0.31	2.36	1.54	0.7	AAA593.CD3.c.X6.Y12.tile.tissue.png	142	1	2000	142	9a21e9d798ee631359d3e514881d725d	0	0	0	0	0	0	0	0	0	0	0	0	0	/home/dhl_ec/bnelissen/Slides/CD3_manuscript/CD3_slides/AAA593.CD3.c/AAA593.CD3.c.run1	255	0.7	0.06	0.7	0.06	-9.28674268943	-12.2021801966	2.8129368014	0.332425109375
2633.0	944672.0	1256.0	40899.0	944672.0	4000000.0	31.0	18.0	0.900000000001	1.15	1.16	0.0500000000002	7.33	0.41	0.74	0.190000000001	7.62	0.25	2.35	1.55	0.51	AAA593.CD3.c.X6.Y13.tile.tissue.png	143	1	2000	143	2d324472f8f528c52456edfe336eda65	0	0	0	0	0	0	0	0	0	0	0	0	0	/home/dhl_ec/bnelissen/Slides/CD3_manuscript/CD3_slides/AAA593.CD3.c/AAA593.CD3.c.run1	255	0.7	0.06	0.7	0.06	-9.42342535181	-12.2611736638	3.77819610338	0.336248289062
576.0	71012.0	288.0	4726.0	71012.0	4000000.0	7.0	5.0	0.85	1.15	1.14	0.0599999999995	7.69	0.440000000001	0.82	0.22	7.01	0.22	2.14	1.54	0.44	AAA593.CD3.c.X6.Y14.tile.tissue.png	144	1	2000	144	55b4d691f7e93d8e9d9c00fb209be2e1	0	0	0	0	0	0	0	0	0	0	0	0	0	/home/dhl_ec/bnelissen/Slides/CD3_manuscript/CD3_slides/AAA593.CD3.c/AAA593.CD3.c.run1	255	0.7	0.06	0.7	0.06	-9.50746329435	-12.4201767482	3.83771480169	3.0713601123
0.0	0.0	0.0	0.0	0.0	4000000.0	0.0	0.0	0.919999999999	1.59	1.13	0.0500000000002	6.62	0.31	0.750000000001	0.22	4.81	0.13	2.08	1.54	0.490000000001	AAA593.CD3.c.X6.Y2.tile.tissue.png	145	1	2000	145	472707fe80d5164a7e0bc92dfe62b9f5	0	0	0	0	0	0	0	0	0	0	0	0	0	/home/dhl_ec/bnelissen/Slides/CD3_manuscript/CD3_slides/AAA593.CD3.c/AAA593.CD3.c.run1	255	1.0	0.06	1.0	0.06	0.0	-11.2402631058	0.0	0.133791368064
1876.0	785140.0	697.0	7176.0	785140.0	4000000.0	14.0	3.0	1.56	2.93	1.19	0.0600000000004	7.3	0.38	0.75	0.200000000001	7.44	0.25	2.18	1.53	1.0	AAA593.CD3.c.X6.Y3.tile.tissue.png	146	1	2000	146	de293c2f6967ca333c67164a1a14c536	0	0	0	0	0	0	0	0	0	0	0	0	0	/home/dhl_ec/bnelissen/Slides/CD3_manuscript/CD3_slides/AAA593.CD3.c/AAA593.CD3.c.run1	255	0.7	0.06	0.7	0.06	-8.64777272211	-11.0113883738	1.16456158786	0.140380091797
48835.0	3477641.0	19680.0	8404.0	3477641.0	4000000.0	413.0	1.0	2.85	2.31	1.14	0.0500000000002	8.85	0.39	0.75	0.0899999999992	10.0	0.370000000001	2.25	1.57	0.42	AAA593.CD3.c.X6.Y4.tile.tissue.png	147	1	2000	147	f39ee428b98095cdcd37f5caa208c743	0	0	0	0	0	0	0	0	0	0	0	0	0	/home/dhl_ec/bnelissen/Slides/CD3_manuscript/CD3_slides/AAA593.CD3.c/AAA593.CD3.c.run1	255	0.7	0.06	0.7	0.06	-8.78654993562	-11.936966658	0.872703300527	0.165412657227
95853.0	1982481.0	32009.0	16319.0	1982481.0	4000000.0	609.0	6.0	2.99	1.87	1.13	0.0500000000002	25.21	0.389999999999	0.75	0.15	9.39	0.32	2.24	1.71	0.41	AAA593.CD3.c.X6.Y5.tile.tissue.png	148	1	2000	148	059ba9e8081b9915b1ce77f11b78714d	0	0	0	0	0	0	0	0	0	0	0	0	0	/home/dhl_ec/bnelissen/Slides/CD3_manuscript/CD3_slides/AAA593.CD3.c/AAA593.CD3.c.run1	255	0.7	0.06	0.7	0.06	-9.59415822869	-12.4033002644	3.01453505357	0.306501640625
2167.0	1733661.0	1052.0	19025.0	1733661.0	4000000.0	21.0	5.0	0.95	1.4	1.19	0.0600000000004	7.16	0.389999999999	0.74	0.15	8.14	0.300000000001	2.3	1.52	0.400000000001	AAA593.CD3.c.X6.Y6.tile.tissue.png	149	1	2000	149	32184999abc1ba76d01494d70ae5b94f	0	0	0	0	0	0	0	0	0	0	0	0	0	/home/dhl_ec/bnelissen/Slides/CD3_manuscript/CD3_slides/AAA593.CD3.c/AAA593.CD3.c.run1	255	0.7	0.06	0.7	0.06	-9.22206404302	-12.3892499341	3.64329540994	0.290677117188
2437.0	2126531.0	1348.0	55351.0	2126531.0	4000000.0	33.0	26.0	1.09	1.17	1.13	0.0500000000002	7.4	0.42	0.75	0.139999999999	8.48	0.32	2.37	1.54	0.419999999999	AAA593.CD3.c.X6.Y7.tile.tissue.png	150	1	2000	150	9365eacda6203576d7b870ca83d576ad	0	0	0	0	0	0	0	0	0	0	0	0	0	/home/dhl_ec/bnelissen/Slides/CD3_manuscript/CD3_slides/AAA593.CD3.c/AAA593.CD3.c.run1	255	0.7	0.06	0.7	0.06	-9.14852490743	-12.6420755494	3.43153950829	0.336876203125
1540.0	3104568.0	787.0	21970.0	3104568.0	4000000.0	17.0	1.0	0.93	1.34	1.14	0.0500000000002	7.38	0.4	0.749999999999	0.1	9.27	0.34	2.3	1.54	0.459999999999	AAA593.CD3.c.X6.Y8.tile.tissue.png	151	1	2000	151	813939bb4f794bc67db781bbf7179c3c	0	0	0	0	0	0	0	0	0	0	0	0	0	/home/dhl_ec/bnelissen/Slides/CD3_manuscript/CD3_slides/AAA593.CD3.c/AAA593.CD3.c.run1	255	0.7	0.06	0.7	0.06	-9.13620153167	-12.6226045047	3.27378790086	0.290035015625
1415.0	3458788.0	700.0	26556.0	3458788.0	4000000.0	15.0	5.0	1.18	1.83	1.13	0.0499999999993	12.01	0.4	0.799999999999	0.0899999999992	9.53	0.35	2.3	1.53	0.45	AAA593.CD3.c.X6.Y9.tile.tissue.png	152	1	2000	152	4802d09a13d41f10bfe0c6690dc1fabd	0	0	0	0	0	0	0	0	0	0	0	0	0	/home/dhl_ec/bnelissen/Slides/CD3_manuscript/CD3_slides/AAA593.CD3.c/AAA593.CD3.c.run1	255	0.7	0.06	0.7	0.06	-9.22791328443	-12.7402818152	3.56114659554	0.327113484375
0.0	2359.0	0.0	224.0	2359.0	4000000.0	0.0	1.0	0.889999999999	1.43	1.13	0.0600000000004	6.99	0.49	0.799999999999	0.23	5.97	0.14	2.1	1.54	0.37	AAA593.CD3.c.X7.Y0.tile.tissue.png	153	1	2000	153	2a609db1502b4a24cd6ec46f899473e5	0	0	0	0	0	0	0	0	0	0	0	0	0	/home/dhl_ec/bnelissen/Slides/CD3_manuscript/CD3_slides/AAA593.CD3.c/AAA593.CD3.c.run1	255	0.7	0.06	0.7	0.06	0.0	-11.8063860558	3.94776736038	4.78101577719
419.0	518508.0	200.0	5585.0	518508.0	4000000.0	5.0	5.0	0.85	1.23	1.13	0.0500000000002	7.25	0.39	0.74	0.21	7.21	0.23	2.2	1.54	0.38	AAA593.CD3.c.X7.Y1.tile.tissue.png	154	1	2000	154	e244d9b47b1c7f551458f7308486aa81	0	0	0	0	0	0	0	0	0	0	0	0	0	/home/dhl_ec/bnelissen/Slides/CD3_manuscript/CD3_slides/AAA593.CD3.c/AAA593.CD3.c.run1	255	0.7	0.06	0.7	0.06	-9.04314432822	-11.3314389912	1.51427621574	0.189322839844
3942.0	3225111.0	1810.0	32203.0	3225111.0	4000000.0	37.0	8.0	0.91	1.39	1.13	0.0699999999997	7.47	0.389999999999	0.75	0.1	9.3	0.34	2.32	1.53	0.41	AAA593.CD3.c.X7.Y10.tile.tissue.png	155	1	2000	155	7eab01b88b9e609808ccd70a49b2040d	0	0	0	0	0	0	0	0	0	0	0	0	0	/home/dhl_ec/bnelissen/Slides/CD3_manuscript/CD3_slides/AAA593.CD3.c/AAA593.CD3.c.run1	255	0.7	0.06	0.7	0.06	-9.02083802979	-12.9508707398	3.0248922386	0.370643609375
2498.0	2133200.0	1361.0	41013.0	2133200.0	4000000.0	32.0	26.0	0.9	1.23	1.4	0.0699999999997	7.24	0.400000000001	0.73	0.14	8.48	0.3	2.36	1.52	0.419999999999	AAA593.CD3.c.X7.Y11.tile.tissue.png	156	1	2000	156	ce6f041ea1df63761d2019db24ef9557	0	0	0	0	0	0	0	0	0	0	0	0	0	/home/dhl_ec/bnelissen/Slides/CD3_manuscript/CD3_slides/AAA593.CD3.c/AAA593.CD3.c.run1	255	0.7	0.06	0.7	0.06	-9.33060631805	-12.3282954582	3.67120315197	0.34972821875
5291.0	1321274.0	2448.0	27970.0	1321274.0	4000000.0	49.0	17.0	0.900000000001	1.16	1.41	0.0500000000002	7.35	0.44	0.749999999999	0.17	7.85	0.27	2.3	1.54	0.399999999999	AAA593.CD3.c.X7.Y12.tile.tissue.png	157	1	2000	157	0eae878a75c496f15377f808094b365c	0	0	0	0	0	0	0	0	0	0	0	0	0	/home/dhl_ec/bnelissen/Slides/CD3_manuscript/CD3_slides/AAA593.CD3.c/AAA593.CD3.c.run1	255	0.7	0.06	0.7	0.06	-9.27174464515	-12.1442078149	3.03981119894	0.21874440625
3750.0	2417250.0	1701.0	43569.0	2417250.0	4000000.0	34.0	13.0	0.94	1.2	1.22	0.0500000000002	7.49	0.41	0.759999999999	0.13	8.8	0.31	2.34	1.6	0.61	AAA593.CD3.c.X7.Y13.tile.tissue.png	158	1	2000	158	a1364c24ebfed2a2c76430dec234908e	0	0	0	0	0	0	0	0	0	0	0	0	0	/home/dhl_ec/bnelissen/Slides/CD3_manuscript/CD3_slides/AAA593.CD3.c/AAA593.CD3.c.run1	255	0.7	0.06	0.7	0.06	-9.33649198299	-12.4753368821	3.53253547916	0.360218734375
1256.0	294443.0	557.0	13860.0	294443.0	4000000.0	12.0	9.0	0.89	1.04	1.17	0.0599999999995	7.19	0.4	0.799999999999	0.21	7.1	0.23	2.18	1.53	0.37	AAA593.CD3.c.X7.Y14.tile.tissue.png	159	1	2000	159	31f5bac2a60a5a227521df3c5bddbffc	0	0	0	0	0	0	0	0	0	0	0	0	0	/home/dhl_ec/bnelissen/Slides/CD3_manuscript/CD3_slides/AAA593.CD3.c/AAA593.CD3.c.run1	255	0.7	0.06	0.7	0.06	-9.57677517627	-12.1227505211	4.03213360052	2.23238161719
177.0	155782.0	106.0	6246.0	155782.0	4000000.0	2.0	7.0	0.93	1.09	1.16	0.0500000000002	7.34	0.389999999999	0.75	0.22	6.96	0.22	2.21	1.55	0.5	AAA593.CD3.c.X7.Y2.tile.tissue.png	160	1	2000	160	85feac5619d0799689a3313df52b4692	0	0	0	0	0	0	0	0	0	0	0	0	0	/home/dhl_ec/bnelissen/Slides/CD3_manuscript/CD3_slides/AAA593.CD3.c/AAA593.CD3.c.run1	255	0.7	0.06	0.7	0.06	-8.52579032457	-11.6616995329	2.78685431102	0.198910277344
0.0	221500.0	0.0	3710.0	221500.0	4000000.0	0.0	2.0	1.3	1.78	1.12	0.0500000000002	7.27	0.389999999999	0.75	0.24	6.07	0.14	2.11	1.52	0.47	AAA593.CD3.c.X7.Y3.tile.tissue.png	161	1	2000	161	de3ff8d555187107215a3558755e22a6	0	0	0	0	0	0	0	0	0	0	0	0	0	/home/dhl_ec/bnelissen/Slides/CD3_manuscript/CD3_slides/AAA593.CD3.c/AAA593.CD3.c.run1	255	0.7	0.06	0.7	0.06	0.0	-10.9942525911	1.1435287105	0.0988431772461
3302.0	3980641.0	1546.0	8022.0	3980641.0	4000000.0	35.0	1.0	1.33	1.81	1.18	0.0500000000002	6.68	0.39	0.73	0.0699999999997	10.03	0.379999999999	2.24	1.56	0.56	AAA593.CD3.c.X7.Y4.tile.tissue.png	162	1	2000	162	fb185ce56f7ff8946a3374f453bcc4fc	0	0	0	0	0	0	0	0	0	0	0	0	0	/home/dhl_ec/bnelissen/Slides/CD3_manuscript/CD3_slides/AAA593.CD3.c/AAA593.CD3.c.run1	255	0.7	0.06	0.7	0.06	-8.58733537383	-11.63707877	0.406051604245	0.0418264493408
33534.0	3316787.0	14329.0	14854.0	3316787.0	4000000.0	306.0	2.0	1.56	2.36	1.13	0.0500000000002	6.98	0.38	0.75	0.0900000000001	9.73	0.360000000001	2.31	1.54	0.43	AAA593.CD3.c.X7.Y5.tile.tissue.png	163	1	2000	163	972f9b17fd528c6240358bf133d70cfd	0	0	0	0	0	0	0	0	0	0	0	0	0	/home/dhl_ec/bnelissen/Slides/CD3_manuscript/CD3_slides/AAA593.CD3.c/AAA593.CD3.c.run1	255	0.7	0.06	0.7	0.06	-9.31603043648	-12.4938302558	2.09225488917	0.234902738281
3507.0	2834947.0	1524.0	22829.0	2834947.0	4000000.0	33.0	8.0	1.48	2.2	1.14	0.0500000000002	7.17	0.42	0.75	0.11	9.13	0.36	2.32	1.53	0.42	AAA593.CD3.c.X7.Y6.tile.tissue.png	164	1	2000	164	9395fe3bc3efe226ae1e72cc7d30a514	0	0	0	0	0	0	0	0	0	0	0	0	0	/home/dhl_ec/bnelissen/Slides/CD3_manuscript/CD3_slides/AAA593.CD3.c/AAA593.CD3.c.run1	255	0.7	0.06	0.7	0.06	-9.24617319074	-12.5922147462	3.11784197141	0.280182132812
8294.0	1739129.0	3744.0	41679.0	1739129.0	4000000.0	76.0	13.0	1.02	1.53	1.14	0.0599999999995	7.36	0.42	0.74	0.15	8.24	0.28	2.43	1.52	0.42	AAA593.CD3.c.X7.Y7.tile.tissue.png	165	1	2000	165	4451e1e3a6017eeefd3e45092006744c	0	0	0	0	0	0	0	0	0	0	0	0	0	/home/dhl_ec/bnelissen/Slides/CD3_manuscript/CD3_slides/AAA593.CD3.c/AAA593.CD3.c.run1	255	0.7	0.06	0.7	0.06	-9.54183587373	-12.4209733906	3.7425275154	0.333905421875
2222.0	3577380.0	1215.0	25982.0	3577380.0	4000000.0	28.0	4.0	0.939999999999	1.37	1.16	0.0500000000002	17.25	0.4	0.77	0.0799999999999	9.64	0.36	2.3	1.54	0.429999999999	AAA593.CD3.c.X7.Y8.tile.tissue.png	166	1	2000	166	c3de1c5d951dbfabe1149dcbf29120bd	0	0	0	0	0	0	0	0	0	0	0	0	0	/home/dhl_ec/bnelissen/Slides/CD3_manuscript/CD3_slides/AAA593.CD3.c/AAA593.CD3.c.run1	255	0.7	0.06	0.7	0.06	-9.29351447451	-12.7236125586	3.30134574585	0.286014890625
1289.0	3651513.0	665.0	19387.0	3651513.0	4000000.0	15.0	2.0	0.940000000001	1.22	1.15	0.0599999999995	7.35	0.39	0.759999999999	0.0699999999997	9.57	0.37	2.28	1.53	0.42	AAA593.CD3.c.X7.Y9.tile.tissue.png	167	1	2000	167	3b96265f832983279b2965935de58917	0	0	0	0	0	0	0	0	0	0	0	0	0	/home/dhl_ec/bnelissen/Slides/CD3_manuscript/CD3_slides/AAA593.CD3.c/AAA593.CD3.c.run1	255	0.7	0.06	0.7	0.06	-9.14376802585	-12.6235534765	3.0934173763	0.28512109375
131.0	4645.0	50.0	428.0	4645.0	4000000.0	1.0	2.0	1.1	1.2	1.13	0.0600000000004	7.07	0.38	0.790000000001	0.22	6.87	0.21	2.08	1.53	0.389999999999	AAA593.CD3.c.X8.Y0.tile.tissue.png	168	1	2000	168	ce4277f6030cadd4b82513ee98d4c956	0	0	0	0	0	0	0	0	0	0	0	0	0	/home/dhl_ec/bnelissen/Slides/CD3_manuscript/CD3_slides/AAA593.CD3.c/AAA593.CD3.c.run1	255	0.7	0.06	0.7	0.06	-8.33290616551	-12.1499926415	3.7331216669	3.33521620074
332.0	2261469.0	167.0	10099.0	2261469.0	4000000.0	3.0	4.0	0.910000000001	1.16	1.13	0.0500000000002	7.2	0.39	0.749999999999	0.139999999999	8.54	0.309999999999	2.26	1.55	0.410000000001	AAA593.CD3.c.X8.Y1.tile.tissue.png	169	1	2000	169	5f364ab0a4b607ba43cedb59e2ab9d9f	0	0	0	0	0	0	0	0	0	0	0	0	0	/home/dhl_ec/bnelissen/Slides/CD3_manuscript/CD3_slides/AAA593.CD3.c/AAA593.CD3.c.run1	255	0.7	0.06	0.7	0.06	-7.92693689811	-10.9375836541	0.953875214137	0.177352117187
2973.0	3308736.0	1625.0	28596.0	3308736.0	4000000.0	38.0	12.0	0.919999999999	1.12	1.13	0.0499999999993	7.57	0.41	0.760000000001	0.0900000000001	9.44	0.349999999999	2.32	1.54	0.42	AAA593.CD3.c.X8.Y10.tile.tissue.png	170	1	2000	170	e03827134757c6f73cde77d1daed96a8	0	0	0	0	0	0	0	0	0	0	0	0	0	/home/dhl_ec/bnelissen/Slides/CD3_manuscript/CD3_slides/AAA593.CD3.c/AAA593.CD3.c.run1	255	0.7	0.06	0.7	0.06	-9.14104789457	-12.9423197996	3.52573502984	0.382786421875
2867.0	1925769.0	1312.0	46315.0	1925769.0	4000000.0	28.0	25.0	0.950000000001	1.43	1.18	0.0500000000002	7.47	0.41	0.749999999999	0.15	8.37	0.3	2.34	1.53	0.41	AAA593.CD3.c.X8.Y11.tile.tissue.png	171	1	2000	171	a31fa4fcc0c88c3367373927b465ba72	0	0	0	0	0	0	0	0	0	0	0	0	0	/home/dhl_ec/bnelissen/Slides/CD3_manuscript/CD3_slides/AAA593.CD3.c/AAA593.CD3.c.run1	255	0.7	0.06	0.7	0.06	-9.45111561255	-12.1741007993	3.34949816589	0.29819596875
3013.0	1266462.0	1391.0	45978.0	1266462.0	4000000.0	32.0	36.0	0.96	1.16	1.17	0.0500000000002	7.35	0.410000000001	0.740000000001	0.17	7.99	0.259999999999	2.35	1.52	0.429999999999	AAA593.CD3.c.X8.Y12.tile.tissue.png	172	1	2000	172	3f8e94874cbf4921a99806fedfa19cd2	0	0	0	0	0	0	0	0	0	0	0	0	0	/home/dhl_ec/bnelissen/Slides/CD3_manuscript/CD3_slides/AAA593.CD3.c/AAA593.CD3.c.run1	255	0.7	0.06	0.7	0.06	-9.51524002897	-12.5164989178	3.74616051548	0.299725789063
315.0	819067.0	155.0	11731.0	819067.0	4000000.0	4.0	4.0	1.11	1.13	1.15	0.0500000000002	7.56	0.39	0.749999999999	0.190000000001	7.56	0.24	2.31	2.16	0.41	AAA593.CD3.c.X8.Y13.tile.tissue.png	173	1	2000	173	71c2d0d3f19a229ba16c2ef8d5460f6d	0	0	0	0	0	0	0	0	0	0	0	0	0	/home/dhl_ec/bnelissen/Slides/CD3_manuscript/CD3_slides/AAA593.CD3.c/AAA593.CD3.c.run1	255	0.7	0.06	0.7	0.06	-9.15792251604	-11.9868415721	3.13000706885	0.210675570313
0.0	2946.0	0.0	270.0	2946.0	4000000.0	0.0	1.0	0.93	1.4	1.15	0.0599999999995	7.02	0.38	0.820000000001	0.23	5.99	0.14	2.13	1.55	0.5	AAA593.CD3.c.X8.Y14.tile.tissue.png	174	1	2000	174	129d96654f5e03c409403fb4afb2ce4e	0	0	0	0	0	0	0	0	0	0	0	0	0	/home/dhl_ec/bnelissen/Slides/CD3_manuscript/CD3_slides/AAA593.CD3.c/AAA593.CD3.c.run1	255	0.7	0.06	0.7	0.06	0.0	-12.0625566279	3.76297442507	4.36416205013
242.0	848509.0	141.0	8810.0	848509.0	4000000.0	4.0	4.0	1.24	1.53	1.15	0.0500000000002	7.38	0.389999999999	0.749999999999	0.190000000001	7.52	0.25	2.28	1.58	0.49	AAA593.CD3.c.X8.Y2.tile.tissue.png	175	1	2000	175	bca928239621175975538a21fa81a902	0	0	0	0	0	0	0	0	0	0	0	0	0	/home/dhl_ec/bnelissen/Slides/CD3_manuscript/CD3_slides/AAA593.CD3.c/AAA593.CD3.c.run1	255	0.7	0.06	0.7	0.06	-7.8259946288	-11.3601483193	1.40585287263	0.164239878906
0.0	0.0	0.0	0.0	0.0	4000000.0	0.0	0.0	0.93	1.39	1.16	0.0500000000002	6.74	0.31	0.75	0.22	4.82	0.139999999999	2.01	1.6	0.460000000001	AAA593.CD3.c.X8.Y3.tile.tissue.png	176	1	2000	176	c15b48e8a8ee499e05a8ee9726f5c887	0	0	0	0	0	0	0	0	0	0	0	0	0	/home/dhl_ec/bnelissen/Slides/CD3_manuscript/CD3_slides/AAA593.CD3.c/AAA593.CD3.c.run1	255	1.0	0.06	1.0	0.06	0.0	-11.5002860967	0.0	0.094813177336
212.0	3622406.0	118.0	8048.0	3622406.0	4000000.0	3.0	1.0	1.28	2.32	1.16	0.0500000000002	7.04	0.389999999999	0.759999999999	0.0799999999999	9.77	0.360000000001	2.27	1.55	0.77	AAA593.CD3.c.X8.Y4.tile.tissue.png	177	1	2000	177	d2f3a282ca23f4cb2d60cd450c6216e5	0	0	0	0	0	0	0	0	0	0	0	0	0	/home/dhl_ec/bnelissen/Slides/CD3_manuscript/CD3_slides/AAA593.CD3.c/AAA593.CD3.c.run1	255	0.7	0.06	0.7	0.06	-8.16720904116	-11.0308272388	0.83985135055	0.0620426171875
53823.0	3963708.0	19677.0	10042.0	3963708.0	4000000.0	395.0	2.0	2.93	2.54	1.16	0.0500000000002	7.25	0.38	0.75	0.0599999999995	10.51	0.39	2.22	1.53	0.440000000001	AAA593.CD3.c.X8.Y5.tile.tissue.png	178	1	2000	178	f1b2594295430b7b1f1fceb936b644d5	0	0	0	0	0	0	0	0	0	0	0	0	0	/home/dhl_ec/bnelissen/Slides/CD3_manuscript/CD3_slides/AAA593.CD3.c/AAA593.CD3.c.run1	255	0.7	0.06	0.7	0.06	-9.47862829301	-12.1219969244	1.43501337316	0.228277090332
18159.0	3792121.0	7728.0	16464.0	3792121.0	4000000.0	182.0	2.0	2.8	3.13	1.15	0.0600000000004	12.82	0.39	0.750000000001	0.0699999999997	10.04	0.38	2.24	1.51	0.46	AAA593.CD3.c.X8.Y6.tile.tissue.png	179	1	2000	179	83ee6029dde26e8ffa577446fec460cb	0	0	0	0	0	0	0	0	0	0	0	0	0	/home/dhl_ec/bnelissen/Slides/CD3_manuscript/CD3_slides/AAA593.CD3.c/AAA593.CD3.c.run1	255	0.7	0.06	0.7	0.06	-9.4443759647	-12.7902220247	3.04231831568	0.325272195313
4189.0	2837376.0	2019.0	45590.0	2837376.0	4000000.0	44.0	23.0	2.98	2.72	1.18	0.0600000000004	7.33	0.41	0.76	0.110000000001	9.13	0.33	2.37	1.53	0.43	AAA593.CD3.c.X8.Y7.tile.tissue.png	180	1	2000	180	8f36890cb713774282be267ca444091f	0	0	0	0	0	0	0	0	0	0	0	0	0	/home/dhl_ec/bnelissen/Slides/CD3_manuscript/CD3_slides/AAA593.CD3.c/AAA593.CD3.c.run1	255	0.7	0.06	0.7	0.06	-9.20133165289	-12.8774348502	3.32111186583	0.323091695312
12267.0	2650230.0	5074.0	32764.0	2650230.0	4000000.0	105.0	10.0	2.38	2.95	1.71	0.0499999999993	7.62	0.4	0.759999999999	0.12	9.05	0.33	2.31	1.55	0.51	AAA593.CD3.c.X8.Y8.tile.tissue.png	181	1	2000	181	ade441b2f621db10fa87187e9cec58a0	0	0	0	0	0	0	0	0	0	0	0	0	0	/home/dhl_ec/bnelissen/Slides/CD3_manuscript/CD3_slides/AAA593.CD3.c/AAA593.CD3.c.run1	255	0.7	0.06	0.7	0.06	-9.46448329809	-12.7995095299	3.74360561513	0.34303690625
7012.0	3433169.0	2881.0	21678.0	3433169.0	4000000.0	59.0	3.0	2.94	2.7	1.31	0.0500000000002	12.06	0.400000000001	0.749999999999	0.0799999999999	9.65	0.349999999999	2.28	1.54	0.47	AAA593.CD3.c.X8.Y9.tile.tissue.png	182	1	2000	182	3269cd80ec6138413712be836fbd6287	0	0	0	0	0	0	0	0	0	0	0	0	0	/home/dhl_ec/bnelissen/Slides/CD3_manuscript/CD3_slides/AAA593.CD3.c/AAA593.CD3.c.run1	255	0.7	0.06	0.7	0.06	-9.24900375409	-12.3502204134	2.60851165234	0.246298050781
0.0	0.0	0.0	0.0	0.0	4000000.0	0.0	0.0	3.39	2.27	1.14	0.0600000000004	6.63	0.309999999999	0.8	0.24	4.88	0.13	2.02	1.54	0.4	AAA593.CD3.c.X9.Y0.tile.tissue.png	183	1	2000	183	59d3c216afec8f9dbb180bbd645be4ca	0	0	0	0	0	0	0	0	0	0	0	0	0	/home/dhl_ec/bnelissen/Slides/CD3_manuscript/CD3_slides/AAA593.CD3.c/AAA593.CD3.c.run1	255	1.0	0.06	1.0	0.06	0.0	-11.8123966751	0.0	4.5973346201
2024.0	2700316.0	797.0	7692.0	2700316.0	4000000.0	15.0	2.0	3.15	4.65	1.13	0.0500000000002	7.07	0.37	0.759999999999	0.120000000001	9.03	0.32	2.2	1.53	0.4	AAA593.CD3.c.X9.Y1.tile.tissue.png	184	1	2000	184	78db5acbb46cb537e33eaf8dea525deb	0	0	0	0	0	0	0	0	0	0	0	0	0	/home/dhl_ec/bnelissen/Slides/CD3_manuscript/CD3_slides/AAA593.CD3.c/AAA593.CD3.c.run1	255	0.7	0.06	0.7	0.06	-8.02044606144	-11.1579486793	0.775343968207	0.1384251875
291.0	446611.0	138.0	11072.0	446611.0	4000000.0	3.0	6.0	1.91	2.05	1.2	0.0500000000002	7.31	0.39	0.750000000001	0.21	7.3	0.23	2.26	1.52	0.39	AAA593.CD3.c.X9.Y10.tile.tissue.png	185	1	2000	185	14373ce4602514709d72889fe71f605e	0	0	0	0	0	0	0	0	0	0	0	0	0	/home/dhl_ec/bnelissen/Slides/CD3_manuscript/CD3_slides/AAA593.CD3.c/AAA593.CD3.c.run1	255	0.7	0.06	0.7	0.06	-9.25066037692	-12.6022885086	3.59562306906	0.134734179688
0.0	8313.0	0.0	930.0	8313.0	4000000.0	0.0	4.0	2.08	3.06	1.14	0.0600000000004	6.96	0.38	0.750000000001	0.22	6.64	0.14	2.09	1.54	0.38	AAA593.CD3.c.X9.Y11.tile.tissue.png	186	1	2000	186	3e7d992e419d032e7e916793e6f299c6	0	0	0	0	0	0	0	0	0	0	0	0	0	/home/dhl_ec/bnelissen/Slides/CD3_manuscript/CD3_slides/AAA593.CD3.c/AAA593.CD3.c.run1	255	0.7	0.06	0.7	0.06	-8.22213280818	-12.2117946653	3.17296167075	0.0928204649048
0.0	1308.0	0.0	162.0	1308.0	4000000.0	0.0	1.0	2.31	2.8	1.18	0.0499999999993	7.0	0.389999999999	0.75	0.22	6.49	0.14	2.08	1.52	0.389999999999	AAA593.CD3.c.X9.Y12.tile.tissue.png	187	1	2000	187	7935551d7bdabd56469612b9d4a19e31	0	0	0	0	0	0	0	0	0	0	0	0	0	/home/dhl_ec/bnelissen/Slides/CD3_manuscript/CD3_slides/AAA593.CD3.c/AAA593.CD3.c.run1	255	0.7	0.06	0.7	0.06	-6.59322427262	-12.2779525576	2.75797030355	0.0902545602722
0.0	1930.0	0.0	202.0	1930.0	4000000.0	0.0	1.0	3.13	2.43	1.17	0.0600000000004	6.99	0.38	0.749999999999	0.23	5.99	0.14	2.08	1.54	0.400000000001	AAA593.CD3.c.X9.Y13.tile.tissue.png	188	1	2000	188	6cf8f2433604e59d1584d5509903cb4d	0	0	0	0	0	0	0	0	0	0	0	0	0	/home/dhl_ec/bnelissen/Slides/CD3_manuscript/CD3_slides/AAA593.CD3.c/AAA593.CD3.c.run1	255	0.7	0.06	0.7	0.06	0.0	-10.8239757644	2.92802557278	0.823724959595
0.0	2526.0	0.0	230.0	2526.0	4000000.0	0.0	1.0	2.53	2.34	1.17	0.0600000000004	7.03	0.39	0.830000000001	0.22	5.96	0.139999999999	2.08	1.55	0.38	AAA593.CD3.c.X9.Y14.tile.tissue.png	189	1	2000	189	2e0b7c56c0a40eac32cb04b902365e98	0	0	0	0	0	0	0	0	0	0	0	0	0	/home/dhl_ec/bnelissen/Slides/CD3_manuscript/CD3_slides/AAA593.CD3.c/AAA593.CD3.c.run1	255	0.7	0.06	0.7	0.06	0.0	-11.750174054	0.358135788193	7.34697413094
3185.0	1006808.0	1137.0	6228.0	1006808.0	4000000.0	18.0	1.0	3.23	2.84	1.59	0.0500000000002	7.21	0.39	0.76	0.190000000001	7.8	0.25	2.15	1.54	0.45	AAA593.CD3.c.X9.Y2.tile.tissue.png	190	1	2000	190	dfe51211040834284a55f3ed2cbd61bb	0	0	0	0	0	0	0	0	0	0	0	0	0	/home/dhl_ec/bnelissen/Slides/CD3_manuscript/CD3_slides/AAA593.CD3.c/AAA593.CD3.c.run1	255	0.7	0.06	0.7	0.06	-7.63113668463	-11.3900308982	0.691564422948	0.119870470703
0.0	0.0	0.0	0.0	0.0	4000000.0	0.0	0.0	2.42	2.66	1.13	0.0500000000002	6.63	0.3	0.740000000001	0.23	4.85	0.13	2.02	1.54	0.379999999999	AAA593.CD3.c.X9.Y3.tile.tissue.png	191	1	2000	191	9f5b229dac6ff6fe73b82f8dc821b844	0	0	0	0	0	0	0	0	0	0	0	0	0	/home/dhl_ec/bnelissen/Slides/CD3_manuscript/CD3_slides/AAA593.CD3.c/AAA593.CD3.c.run1	255	1.0	0.06	1.0	0.06	0.0	-11.0109549371	0.0	0.121674594924
0.0	1940465.0	0.0	7995.0	1940465.0	4000000.0	0.0	1.0	3.02	3.08	1.15	0.0500000000002	6.83	0.38	0.75	0.15	7.98	0.219999999999	2.23	1.54	0.42	AAA593.CD3.c.X9.Y4.tile.tissue.png	192	1	2000	192	68ee75dd48751675abb75072c595cbb0	0	0	0	0	0	0	0	0	0	0	0	0	0	/home/dhl_ec/bnelissen/Slides/CD3_manuscript/CD3_slides/AAA593.CD3.c/AAA593.CD3.c.run1	255	0.7	0.06	0.7	0.06	-8.07231035751	-10.9077065862	1.04812825107	0.119400226562
4324.0	3983678.0	2073.0	9065.0	3983678.0	4000000.0	47.0	1.0	2.76	2.34	1.14	0.0500000000002	7.61	0.4	0.76	0.0600000000004	10.09	0.37	2.21	1.53	0.800000000001	AAA593.CD3.c.X9.Y5.tile.tissue.png	193	1	2000	193	0ea46ec91482cd2cc5435e7ba8a150c7	0	0	0	0	0	0	0	0	0	0	0	0	0	/home/dhl_ec/bnelissen/Slides/CD3_manuscript/CD3_slides/AAA593.CD3.c/AAA593.CD3.c.run1	255	0.7	0.06	0.7	0.06	-8.95653511932	-12.0049536765	0.971797816284	0.0870738461914
85355.0	3992562.0	30047.0	8293.0	3992562.0	4000000.0	584.0	1.0	2.38	1.62	1.14	0.0500000000002	7.49	0.400000000001	0.75	0.0700000000006	11.94	0.4	2.21	1.54	0.469999999999	AAA593.CD3.c.X9.Y6.tile.tissue.png	194	1	2000	194	2e20d2be3cf16e52f9d9a7755dc9cd06	0	0	0	0	0	0	0	0	0	0	0	0	0	/home/dhl_ec/bnelissen/Slides/CD3_manuscript/CD3_slides/AAA593.CD3.c/AAA593.CD3.c.run1	255	0.7	0.06	0.7	0.06	-9.6029448247	-12.3326942647	1.12510252604	0.413038569092
107314.0	3667811.0	38549.0	18267.0	3667811.0	4000000.0	751.0	7.0	1.51	2.54	1.14	0.0500000000002	8.8	0.41	0.75	0.0699999999997	11.01	0.39	2.27	1.53	0.440000000001	AAA593.CD3.c.X9.Y7.tile.tissue.png	195	1	2000	195	7b3c42dac52c6bccaa276bbf34e4ce75	0	0	0	0	0	0	0	0	0	0	0	0	0	/home/dhl_ec/bnelissen/Slides/CD3_manuscript/CD3_slides/AAA593.CD3.c/AAA593.CD3.c.run1	255	0.7	0.0969958676567	0.7	0.0969958676567	-9.49494617578	-13.0152958409	1.90990667663	0.313704640625
14642.0	2356399.0	5920.0	21399.0	2356399.0	4000000.0	123.0	9.0	1.12	1.34	1.16	0.0500000000002	7.2	0.400000000001	0.750000000001	0.13	8.87	0.320000000001	2.32	1.62	0.47	AAA593.CD3.c.X9.Y8.tile.tissue.png	196	1	2000	196	36bac551f69217514f05f4b0ec8c720c	0	0	0	0	0	0	0	0	0	0	0	0	0	/home/dhl_ec/bnelissen/Slides/CD3_manuscript/CD3_slides/AAA593.CD3.c/AAA593.CD3.c.run1	255	0.7	0.06	0.7	0.06	-9.32438159247	-12.5989792103	3.05348154433	0.252349890625
1299.0	1341251.0	642.0	21723.0	1341251.0	4000000.0	13.0	9.0	1.6	2.18	1.15	0.0500000000002	7.38	0.4	0.759999999999	0.18	8.06	0.27	2.56	1.56	0.42	AAA593.CD3.c.X9.Y9.tile.tissue.png	197	1	2000	197	04cc8bbb5a92cfec5fb3c4ed8c54da82	0	0	0	0	0	0	0	0	0	0	0	0	0	/home/dhl_ec/bnelissen/Slides/CD3_manuscript/CD3_slides/AAA593.CD3.c/AAA593.CD3.c.run1	255	0.7	0.06	0.7	0.06	-9.26666032805	-12.4686710473	3.19264984531	0.198317726562
[truncated: 2 more columns]
