# Supplementary material for: SlideToolkit: An Assistive Toolset for the Histological Quantification of Whole Slide Images
Source: PLoS One. 2014 Nov 5;9(11):e110289. doi: 10.1371/journal.pone.0110289 (PMC4220929; doi:10.1371/journal.pone.0110289)
Supplement: RawData S1 — ICC and BlandAltman plot - measurements and r-script.zip. Measurements of Run1 and Run2, including the code for the calculation of the intraclass correlation coefficient (ICC) and the code for the Bland and Altman plot. (ZIP) [file pone.0110289.s003.zip › cellprofiler.measurements/run1.8f2c4ef8f5837d1947b57365bbed80d1.DefaultOUT_Image.csv]

AreaOccupied_AreaOccupied_DAB_Nuclei	AreaOccupied_AreaOccupied_Tissue	AreaOccupied_Perimeter_DAB_Nuclei	AreaOccupied_Perimeter_Tissue	AreaOccupied_TotalArea_DAB_Nuclei	AreaOccupied_TotalArea_Tissue	Count_DAB_Nuclei	Count_Tissue	ExecutionTime_01LoadImages	ExecutionTime_02ColorToGray	ExecutionTime_03Smooth	ExecutionTime_04ImageMath	ExecutionTime_05IdentifyPrimaryObjects	ExecutionTime_06MeasureImageAreaOccupied	ExecutionTime_07UnmixColors	ExecutionTime_08MaskImage	ExecutionTime_09IdentifyPrimaryObjects	ExecutionTime_10MeasureImageAreaOccupied	ExecutionTime_11OverlayOutlines	ExecutionTime_12OverlayOutlines	ExecutionTime_13SaveImages	FileName_Original	Group_Index	Group_Number	Height_Original	ImageNumber	MD5Digest_Original	ModuleError_01LoadImages	ModuleError_02ColorToGray	ModuleError_03Smooth	ModuleError_04ImageMath	ModuleError_05IdentifyPrimaryObjects	ModuleError_06MeasureImageAreaOccupied	ModuleError_07UnmixColors	ModuleError_08MaskImage	ModuleError_09IdentifyPrimaryObjects	ModuleError_10MeasureImageAreaOccupied	ModuleError_11OverlayOutlines	ModuleError_12OverlayOutlines	ModuleError_13SaveImages	PathName_Original	Scaling_Original	Threshold_FinalThreshold_DAB_Nuclei	Threshold_FinalThreshold_Tissue	Threshold_OrigThreshold_DAB_Nuclei	Threshold_OrigThreshold_Tissue	Threshold_SumOfEntropies_DAB_Nuclei	Threshold_SumOfEntropies_Tissue	Threshold_WeightedVariance_DAB_Nuclei	Threshold_WeightedVariance_Tissue
55.0	828951.0	36.0	4994.0	828951.0	4000000.0	1.0	2.0	3.12	2.23	1.14	0.08	10.31	0.63	1.36	0.3	11.04	0.36	3.23	2.3	1.62	AAA114.CD3.X0.Y10.tile.tissue.png	1	1	2000	1	9bab71aa32e9d2e3d656b03e8b02b613	0	0	0	0	0	0	0	0	0	0	0	0	0	/home/dhl_ec/bnelissen/Slides/CD3_manuscript/CD3_slides/AAA114.CD3/AAA114.CD3.run1	255	0.7	0.06	0.7	0.06	-7.90605446907	-10.4815533852	0.983796730729	0.950639482422
838.0	953959.0	409.0	6285.0	953959.0	4000000.0	8.0	2.0	2.82	2.53	1.44	0.06	7.16	0.38	0.76	0.17	7.23	0.25	2.2	1.51	0.89	AAA114.CD3.X0.Y11.tile.tissue.png	2	1	2000	2	bfc471ad343bba84eb8267de0b600020	0	0	0	0	0	0	0	0	0	0	0	0	0	/home/dhl_ec/bnelissen/Slides/CD3_manuscript/CD3_slides/AAA114.CD3/AAA114.CD3.run1	255	0.7	0.06	0.7	0.06	-8.13635659846	-10.7855606654	1.08443592432	1.03635523047
0.0	0.0	0.0	0.0	0.0	4000000.0	0.0	0.0	2.89	2.54	1.21	0.06	5.99	0.29	0.83	0.21	4.35	0.12	1.94	1.48	0.47	AAA114.CD3.X0.Y12.tile.tissue.png	3	1	2000	3	93a5eb6d6f6cad10841847a4265424d4	0	0	0	0	0	0	0	0	0	0	0	0	0	/home/dhl_ec/bnelissen/Slides/CD3_manuscript/CD3_slides/AAA114.CD3/AAA114.CD3.run1	255	1.0	0.06	1.0	0.06	0.0	-11.9509471693	0.0	4.674394918
0.0	0.0	0.0	0.0	0.0	4000000.0	0.0	0.0	3.24	1.38	1.09	0.06	5.24	0.28	0.87	0.21	4.4	0.12	1.96	1.48	0.37	AAA114.CD3.X0.Y13.tile.tissue.png	4	1	2000	4	53ab4a3a9bdff11526aa3cfa8244774c	0	0	0	0	0	0	0	0	0	0	0	0	0	/home/dhl_ec/bnelissen/Slides/CD3_manuscript/CD3_slides/AAA114.CD3/AAA114.CD3.run1	255	1.0	0.06	1.0	0.06	0.0	0.0	0.0	2.1978565
0.0	0.0	0.0	0.0	0.0	4000000.0	0.0	0.0	3.06	1.21	1.1	0.06	5.44	0.28	0.85	0.22	4.44	0.13	1.98	1.49	0.39	AAA114.CD3.X0.Y9.tile.tissue.png	5	1	2000	5	98977e430b3c8b24c54328746158ea61	0	0	0	0	0	0	0	0	0	0	0	0	0	/home/dhl_ec/bnelissen/Slides/CD3_manuscript/CD3_slides/AAA114.CD3/AAA114.CD3.run1	255	1.0	0.06	1.0	0.06	0.0	0.0	0.0	7.392573
0.0	3617012.0	0.0	8574.0	3617012.0	4000000.0	0.0	1.0	2.49	1.91	1.1	0.05	6.42	0.36	0.73	0.06	8.53	0.29	2.15	1.48	0.7	AAA114.CD3.X1.Y10.tile.tissue.png	6	1	2000	6	d0631b4c53d55b53a4e96510e98cb8a4	0	0	0	0	0	0	0	0	0	0	0	0	0	/home/dhl_ec/bnelissen/Slides/CD3_manuscript/CD3_slides/AAA114.CD3/AAA114.CD3.run1	255	0.7	0.06	0.7	0.06	-7.15834555071	-10.9434839022	0.75144463983	0.08091225
533.0	3911845.0	138.0	8751.0	3911845.0	4000000.0	3.0	2.0	3.0	2.95	1.81	0.07	10.22	0.57	1.2	0.09	13.44	0.55	3.32	2.29	0.72	AAA114.CD3.X1.Y11.tile.tissue.png	7	1	2000	7	72a19df15ba3d56799817844ccb9e998	0	0	0	0	0	0	0	0	0	0	0	0	0	/home/dhl_ec/bnelissen/Slides/CD3_manuscript/CD3_slides/AAA114.CD3/AAA114.CD3.run1	255	0.7	0.06	0.7	0.06	-8.51096845985	-11.0154421889	0.453236022814	0.0451296977539
382.0	1166344.0	185.0	11257.0	1166344.0	4000000.0	4.0	4.0	0.97	1.84	1.1	0.08	9.63	0.58	1.25	0.26	9.14	0.24	2.19	1.5	0.46	AAA114.CD3.X1.Y12.tile.tissue.png	8	1	2000	8	85f6a099be144af2a16b890ab92f47c4	0	0	0	0	0	0	0	0	0	0	0	0	0	/home/dhl_ec/bnelissen/Slides/CD3_manuscript/CD3_slides/AAA114.CD3/AAA114.CD3.run1	255	0.7	0.06	0.7	0.06	-8.00225535837	-10.7002953866	1.26271389472	0.276178566406
0.0	0.0	0.0	0.0	0.0	4000000.0	0.0	0.0	1.12	2.17	1.11	0.06	5.89	0.47	1.25	0.32	7.04	0.23	3.35	2.33	0.59	AAA114.CD3.X1.Y13.tile.tissue.png	9	1	2000	9	e4a6a01eb447bca5d2479066bd4d0f22	0	0	0	0	0	0	0	0	0	0	0	0	0	/home/dhl_ec/bnelissen/Slides/CD3_manuscript/CD3_slides/AAA114.CD3/AAA114.CD3.run1	255	1.0	0.06	1.0	0.06	0.0	-11.0602238177	0.0	3.32928260101
0.0	0.0	0.0	0.0	0.0	4000000.0	0.0	0.0	1.89	2.78	1.19	0.05	6.19	0.28	0.83	0.21	4.48	0.14	2.16	1.49	0.4	AAA114.CD3.X1.Y14.tile.tissue.png	10	1	2000	10	e982656afd8b31615ce87cfd73f9967e	0	0	0	0	0	0	0	0	0	0	0	0	0	/home/dhl_ec/bnelissen/Slides/CD3_manuscript/CD3_slides/AAA114.CD3/AAA114.CD3.run1	255	1.0	0.06	1.0	0.06	0.0	-11.9007719168	0.0	5.66429690366
0.0	0.0	0.0	0.0	0.0	4000000.0	0.0	0.0	0.97	1.34	1.08	0.05	6.2	0.49	1.31	0.33	6.69	0.21	3.01	2.31	0.57	AAA114.CD3.X1.Y9.tile.tissue.png	11	1	2000	11	29a52c47e41443afe238f42c28a24f19	0	0	0	0	0	0	0	0	0	0	0	0	0	/home/dhl_ec/bnelissen/Slides/CD3_manuscript/CD3_slides/AAA114.CD3/AAA114.CD3.run1	255	1.0	0.06	1.0	0.06	0.0	-11.6571825499	0.0	4.09135924722
0.0	0.0	0.0	0.0	0.0	4000000.0	0.0	0.0	0.93	1.35	1.83	0.09	8.75	0.48	1.43	0.32	6.88	0.2	3.0	2.29	0.55	AAA114.CD3.X10.Y10.tile.tissue.png	12	1	2000	12	971264f5be20e0446cd782479f0903d5	0	0	0	0	0	0	0	0	0	0	0	0	0	/home/dhl_ec/bnelissen/Slides/CD3_manuscript/CD3_slides/AAA114.CD3/AAA114.CD3.run1	255	1.0	0.06	1.0	0.06	0.0	0.0	0.0	5.084516
909.0	233019.0	405.0	4094.0	233019.0	4000000.0	7.0	5.0	1.13	1.74	1.1	0.08	8.93	0.38	0.77	0.21	6.74	0.21	2.1	1.66	0.39	AAA114.CD3.X10.Y13.tile.tissue.png	13	1	2000	13	1e95da7f2be9c8da9994b53f5711156e	0	0	0	0	0	0	0	0	0	0	0	0	0	/home/dhl_ec/bnelissen/Slides/CD3_manuscript/CD3_slides/AAA114.CD3/AAA114.CD3.run1	255	0.7	0.06	0.7	0.06	-8.23554902181	-11.0472137341	2.28448484852	1.4657260498
3517.0	3081811.0	1381.0	16535.0	3081811.0	4000000.0	24.0	8.0	0.95	1.14	1.16	0.07	10.82	0.58	1.29	0.1	9.05	0.35	2.22	1.53	0.44	AAA114.CD3.X10.Y14.tile.tissue.png	14	1	2000	14	0eb2949431584deb694913547b74fae3	0	0	0	0	0	0	0	0	0	0	0	0	0	/home/dhl_ec/bnelissen/Slides/CD3_manuscript/CD3_slides/AAA114.CD3/AAA114.CD3.run1	255	0.7	0.06	0.7	0.06	-7.98515503276	-11.0758158678	1.26959214243	0.14858421875
197.0	3999698.0	112.0	8054.0	3999698.0	4000000.0	2.0	1.0	1.0	2.93	1.12	0.05	6.33	0.37	0.75	0.06	9.51	0.35	2.18	1.47	0.65	AAA114.CD3.X10.Y15.tile.tissue.png	15	1	2000	15	47770386fd76baf7c9343294475c5dff	0	0	0	0	0	0	0	0	0	0	0	0	0	/home/dhl_ec/bnelissen/Slides/CD3_manuscript/CD3_slides/AAA114.CD3/AAA114.CD3.run1	255	0.7	0.075051025807	0.7	0.075051025807	-7.41975497789	-11.6060276803	0.584155100048	0.0523026316528
0.0	3999822.0	0.0	8054.0	3999822.0	4000000.0	0.0	1.0	2.53	3.23	1.09	0.05	6.01	0.35	0.73	0.06	8.78	0.29	2.12	1.47	0.44	AAA114.CD3.X10.Y16.tile.tissue.png	16	1	2000	16	5ce40f97e00ea22eaa4ebbccf595f5f1	0	0	0	0	0	0	0	0	0	0	0	0	0	/home/dhl_ec/bnelissen/Slides/CD3_manuscript/CD3_slides/AAA114.CD3/AAA114.CD3.run1	255	0.7	0.0708332156985	0.7	0.0708332156985	-6.37482711494	-11.7939856425	0.246856320112	0.0281093803253
10900.0	3966444.0	3457.0	9176.0	3966444.0	4000000.0	57.0	1.0	2.67	2.93	1.12	0.05	6.79	0.35	0.74	0.05	9.43	0.36	2.18	1.53	0.47	AAA114.CD3.X10.Y17.tile.tissue.png	17	1	2000	17	51c43ea4e38baef506b32032edd58145	0	0	0	0	0	0	0	0	0	0	0	0	0	/home/dhl_ec/bnelissen/Slides/CD3_manuscript/CD3_slides/AAA114.CD3/AAA114.CD3.run1	255	0.7	0.0607745570175	0.7	0.0607745570175	-8.59965451155	-11.5819078348	1.08356928969	0.133007480469
18012.0	2039378.0	6553.0	17129.0	2039378.0	4000000.0	129.0	2.0	2.83	2.76	1.12	0.05	8.5	0.38	0.76	0.14	8.13	0.44	2.16	1.47	0.97	AAA114.CD3.X10.Y18.tile.tissue.png	18	1	2000	18	f765de78d81ea89db22800e475a73302	0	0	0	0	0	0	0	0	0	0	0	0	0	/home/dhl_ec/bnelissen/Slides/CD3_manuscript/CD3_slides/AAA114.CD3/AAA114.CD3.run1	255	0.7	0.06	0.7	0.06	-8.4953626214	-11.4617185256	1.40375439912	0.145386316406
0.0	4081.0	0.0	365.0	4081.0	4000000.0	0.0	1.0	2.35	2.72	1.06	0.05	6.44	0.36	0.75	0.22	6.03	0.13	2.03	1.48	1.21	AAA114.CD3.X10.Y19.tile.tissue.png	19	1	2000	19	041e3ee56120816bb46481ee9609878e	0	0	0	0	0	0	0	0	0	0	0	0	0	/home/dhl_ec/bnelissen/Slides/CD3_manuscript/CD3_slides/AAA114.CD3/AAA114.CD3.run1	255	0.7	0.06	0.7	0.06	-7.65984104517	-11.5173949716	3.07925855235	2.01799273688
9508.0	142664.0	3293.0	4711.0	142664.0	4000000.0	61.0	7.0	2.23	2.2	1.08	0.05	6.65	0.36	0.81	0.19	6.65	0.21	2.03	1.49	1.12	AAA114.CD3.X10.Y5.tile.tissue.png	20	1	2000	20	5195dfb1852861da3f39817f69e71160	0	0	0	0	0	0	0	0	0	0	0	0	0	/home/dhl_ec/bnelissen/Slides/CD3_manuscript/CD3_slides/AAA114.CD3/AAA114.CD3.run1	255	0.7	0.06	0.7	0.06	-9.77304697269	-12.6569659403	5.0820212434	1.33132878516
25331.0	1606528.0	10808.0	13490.0	1606528.0	4000000.0	238.0	6.0	2.36	1.08	1.08	0.04	7.59	0.36	0.72	0.22	11.18	0.41	3.37	2.38	1.14	AAA114.CD3.X10.Y6.tile.tissue.png	21	1	2000	21	c5cfb525456157bb96fdd97cfe9b517f	0	0	0	0	0	0	0	0	0	0	0	0	0	/home/dhl_ec/bnelissen/Slides/CD3_manuscript/CD3_slides/AAA114.CD3/AAA114.CD3.run1	255	0.7	0.06	0.7	0.06	-9.59003506388	-11.4862069446	2.55699473183	0.34330315625
39318.0	3515427.0	16997.0	20467.0	3515427.0	4000000.0	389.0	4.0	2.93	2.33	1.75	0.0700000000001	10.89	0.57	1.21	0.12	13.96	0.55	2.23	1.45	0.64	AAA114.CD3.X10.Y7.tile.tissue.png	22	1	2000	22	ad48b66f3dace3cd6b7b6e0929206f0c	0	0	0	0	0	0	0	0	0	0	0	0	0	/home/dhl_ec/bnelissen/Slides/CD3_manuscript/CD3_slides/AAA114.CD3/AAA114.CD3.run1	255	0.7	0.06	0.7	0.06	-9.4073919643	-12.2832666482	2.15981108211	0.201844277344
42049.0	2851140.0	15723.0	33083.0	2851140.0	4000000.0	305.0	15.0	3.11	2.7	1.76	0.08	9.24	0.62	1.23	0.1	8.99	0.31	2.19	1.49	0.71	AAA114.CD3.X10.Y8.tile.tissue.png	23	1	2000	23	ca99d06b90b362268773c20ba112c40d	0	0	0	0	0	0	0	0	0	0	0	0	0	/home/dhl_ec/bnelissen/Slides/CD3_manuscript/CD3_slides/AAA114.CD3/AAA114.CD3.run1	255	0.7	0.06	0.7	0.06	-9.57657235752	-12.878224442	3.42332866356	0.415084398438
27550.0	845439.0	10738.0	34640.0	845439.0	4000000.0	213.0	25.0	2.88	2.67	1.18	0.0500000000001	6.98	0.59	1.2	0.29	10.79	0.38	3.34	2.3	0.6	AAA114.CD3.X10.Y9.tile.tissue.png	24	1	2000	24	550b444a92aa5fc7441029a1681f1f81	0	0	0	0	0	0	0	0	0	0	0	0	0	/home/dhl_ec/bnelissen/Slides/CD3_manuscript/CD3_slides/AAA114.CD3/AAA114.CD3.run1	255	0.7	0.06	0.7	0.06	-10.0599739511	-12.1334399856	4.85620481263	0.75980940625
122.0	3007.0	56.0	357.0	3007.0	4000000.0	1.0	2.0	1.21	1.98	1.8	0.09	8.87	0.36	0.82	0.21	6.68	0.21	2.09	1.54	0.56	AAA114.CD3.X11.Y10.tile.tissue.png	25	1	2000	25	fd9913eb15af6efc21b015e2a5444cfd	0	0	0	0	0	0	0	0	0	0	0	0	0	/home/dhl_ec/bnelissen/Slides/CD3_manuscript/CD3_slides/AAA114.CD3/AAA114.CD3.run1	255	0.7	0.06	0.7	0.06	-9.60886477806	-12.2765445097	5.38816085203	2.44034176935
62.0	23572.0	40.0	1343.0	23572.0	4000000.0	1.0	2.0	1.18	1.57	1.15	0.0600000000001	6.59	0.36	0.87	0.2	6.67	0.2	2.01	1.48	0.37	AAA114.CD3.X11.Y13.tile.tissue.png	26	1	2000	26	f1f0df6088d57ba5983c35ec72d30a8c	0	0	0	0	0	0	0	0	0	0	0	0	0	/home/dhl_ec/bnelissen/Slides/CD3_manuscript/CD3_slides/AAA114.CD3/AAA114.CD3.run1	255	0.7	0.06	0.7	0.06	-9.0368222586	-12.2320319682	3.22346423678	2.44618520703
8255.0	2291157.0	2937.0	24635.0	2291157.0	4000000.0	55.0	15.0	1.04	1.39	1.09	0.0400000000001	7.72	0.37	0.73	0.12	8.33	0.29	2.18	1.49	0.6	AAA114.CD3.X11.Y14.tile.tissue.png	27	1	2000	27	e68d471ef9191f76f75da7315fedd350	0	0	0	0	0	0	0	0	0	0	0	0	0	/home/dhl_ec/bnelissen/Slides/CD3_manuscript/CD3_slides/AAA114.CD3/AAA114.CD3.run1	255	0.7	0.06	0.7	0.06	-8.46899645405	-11.7018838619	1.88927701896	0.237582382812
1827.0	4000000.0	776.0	7996.0	4000000.0	4000000.0	16.0	1.0	1.13	1.54	1.76	0.0799999999999	8.16	0.47	1.23	0.0699999999999	10.5	0.36	2.13	1.53	0.42	AAA114.CD3.X11.Y15.tile.tissue.png	28	1	2000	28	c93d3acade4363cfbdd00a9f3ee20d71	0	0	0	0	0	0	0	0	0	0	0	0	0	/home/dhl_ec/bnelissen/Slides/CD3_manuscript/CD3_slides/AAA114.CD3/AAA114.CD3.run1	255	0.7	0.0698918656059	0.7	0.0698918656059	-8.09674793226	-11.514179003	0.963416289736	0.0949493100586
0.0	4000000.0	0.0	7996.0	4000000.0	4000000.0	0.0	1.0	0.81	1.08	1.15	0.0600000000001	6.01	0.3	0.74	0.0600000000001	9.45	0.3	2.21	1.53	0.43	AAA114.CD3.X11.Y16.tile.tissue.png	29	1	2000	29	f8399344df89dc2b19687162cc319102	0	0	0	0	0	0	0	0	0	0	0	0	0	/home/dhl_ec/bnelissen/Slides/CD3_manuscript/CD3_slides/AAA114.CD3/AAA114.CD3.run1	255	0.7	0.0726186506443	0.7	0.0726186506443	-4.82414112521	0.0	0.0869990390625	0.0297705214844
712.0	3999544.0	196.0	8088.0	3999544.0	4000000.0	4.0	1.0	0.86	1.24	1.2	0.0500000000001	6.59	0.36	0.75	0.0699999999999	10.79	0.55	3.36	2.31	0.69	AAA114.CD3.X11.Y17.tile.tissue.png	30	1	2000	30	06504bd3abf1733b51de663cd3cdcce4	0	0	0	0	0	0	0	0	0	0	0	0	0	/home/dhl_ec/bnelissen/Slides/CD3_manuscript/CD3_slides/AAA114.CD3/AAA114.CD3.run1	255	0.7	0.0783433277439	0.7	0.0783433277439	-7.60265342424	-11.6913261271	0.253576141051	0.0695039233496
5162.0	3719579.0	2310.0	10145.0	3719579.0	4000000.0	51.0	2.0	1.16	1.56	1.13	0.05	6.61	0.38	0.76	0.0700000000001	9.38	0.36	2.19	2.31	0.67	AAA114.CD3.X11.Y18.tile.tissue.png	31	1	2000	31	12acd9bdc12494bb2f456c1d4ed417ca	0	0	0	0	0	0	0	0	0	0	0	0	0	/home/dhl_ec/bnelissen/Slides/CD3_manuscript/CD3_slides/AAA114.CD3/AAA114.CD3.run1	255	0.7	0.06	0.7	0.06	-7.60417343466	-10.8145446457	0.331219732636	0.0620734438477
17979.0	758240.0	5364.0	7882.0	758240.0	4000000.0	107.0	7.0	1.94	2.63	1.11	0.0500000000001	6.77	0.38	0.75	0.19	7.47	0.25	2.21	1.54	0.4	AAA114.CD3.X11.Y19.tile.tissue.png	32	1	2000	32	f080ac390b4418065e629dda38295e69	0	0	0	0	0	0	0	0	0	0	0	0	0	/home/dhl_ec/bnelissen/Slides/CD3_manuscript/CD3_slides/AAA114.CD3/AAA114.CD3.run1	255	0.7	0.06	0.7	0.06	-7.92108078942	-10.5357906738	1.05925607548	0.249368636719
0.0	1647.0	0.0	184.0	1647.0	4000000.0	0.0	1.0	3.15	2.4	1.17	0.05	6.45	0.37	0.85	0.22	6.24	0.13	2.1	1.53	0.38	AAA114.CD3.X11.Y20.tile.tissue.png	33	1	2000	33	dd1a862d4bf4428acde72ed8686b714c	0	0	0	0	0	0	0	0	0	0	0	0	0	/home/dhl_ec/bnelissen/Slides/CD3_manuscript/CD3_slides/AAA114.CD3/AAA114.CD3.run1	255	0.7	0.06	0.7	0.06	-7.20716113668	-12.1999929385	6.02949411414	4.55130710061
0.0	0.0	0.0	0.0	0.0	4000000.0	0.0	0.0	3.2	1.62	1.15	0.05	6.23	0.29	0.86	0.21	4.69	0.13	2.04	1.53	0.37	AAA114.CD3.X11.Y5.tile.tissue.png	34	1	2000	34	6890c85b351c4f8140b532ac26c6fecc	0	0	0	0	0	0	0	0	0	0	0	0	0	/home/dhl_ec/bnelissen/Slides/CD3_manuscript/CD3_slides/AAA114.CD3/AAA114.CD3.run1	255	1.0	0.06	1.0	0.06	0.0	-12.4943011048	0.0	2.3795627242
19230.0	1651177.0	8414.0	14245.0	1651177.0	4000000.0	188.0	7.0	3.0	2.42	1.08	0.05	6.37	0.58	0.73	0.14	7.76	0.27	2.11	1.5	0.4	AAA114.CD3.X11.Y6.tile.tissue.png	35	1	2000	35	747774ed1c6afdceb25fb86f96e58442	0	0	0	0	0	0	0	0	0	0	0	0	0	/home/dhl_ec/bnelissen/Slides/CD3_manuscript/CD3_slides/AAA114.CD3/AAA114.CD3.run1	255	0.7	0.06	0.7	0.06	-9.35982271561	-11.4907156531	1.83920538392	0.346822632812
45390.0	3811720.0	20668.0	11023.0	3811720.0	4000000.0	475.0	3.0	3.08	1.81	1.78	0.0699999999999	9.03	0.36	0.73	0.0599999999999	9.75	0.36	2.12	1.52	1.8	AAA114.CD3.X11.Y7.tile.tissue.png	36	1	2000	36	c2151a4ee26655164041ccde07dd797a	0	0	0	0	0	0	0	0	0	0	0	0	0	/home/dhl_ec/bnelissen/Slides/CD3_manuscript/CD3_slides/AAA114.CD3/AAA114.CD3.run1	255	0.7	0.06	0.7	0.06	-9.38044587953	-11.874662347	1.65688882987	0.141101369141
36565.0	3773471.0	16634.0	11960.0	3773471.0	4000000.0	364.0	6.0	3.1	3.26	1.16	0.0500000000001	8.42	0.35	0.72	0.0999999999999	11.26	0.36	2.21	1.54	0.43	AAA114.CD3.X11.Y8.tile.tissue.png	37	1	2000	37	cce9a816d61199ce266e4738f8a33c47	0	0	0	0	0	0	0	0	0	0	0	0	0	/home/dhl_ec/bnelissen/Slides/CD3_manuscript/CD3_slides/AAA114.CD3/AAA114.CD3.run1	255	0.7	0.06	0.7	0.06	-9.48380817126	-12.6756916057	2.59313524731	0.2242349375
99194.0	2494216.0	39225.0	39975.0	2494216.0	4000000.0	863.0	11.0	3.1	2.25	1.19	0.05	7.34	0.39	0.76	0.12	9.5	0.33	2.29	1.52	0.63	AAA114.CD3.X11.Y9.tile.tissue.png	38	1	2000	38	150b13b605d1e8bfa80fbd329935a8c5	0	0	0	0	0	0	0	0	0	0	0	0	0	/home/dhl_ec/bnelissen/Slides/CD3_manuscript/CD3_slides/AAA114.CD3/AAA114.CD3.run1	255	0.7	0.06	0.7	0.06	-9.92763796223	-12.4770785585	4.37577702468	0.542730921875
73523.0	470764.0	25728.0	11464.0	470764.0	4000000.0	590.0	12.0	3.07	3.79	1.12	0.0500000000002	6.56	0.57	0.72	0.19	7.48	0.36	3.34	2.31	0.56	AAA114.CD3.X12.Y10.tile.tissue.png	39	1	2000	39	41c968894ac42134bf7b2d0c22aa07dd	0	0	0	0	0	0	0	0	0	0	0	0	0	/home/dhl_ec/bnelissen/Slides/CD3_manuscript/CD3_slides/AAA114.CD3/AAA114.CD3.run1	255	0.7	0.06	0.7	0.06	-9.78381233609	-11.642202175	3.06024073824	0.55259403125
4250.0	133069.0	1737.0	6636.0	133069.0	4000000.0	33.0	7.0	4.04	1.8	1.14	0.0500000000002	6.78	0.38	0.79	0.22	6.78	0.22	2.17	1.53	0.38	AAA114.CD3.X12.Y11.tile.tissue.png	40	1	2000	40	57253868f0b7b111be4a63b8459d0c52	0	0	0	0	0	0	0	0	0	0	0	0	0	/home/dhl_ec/bnelissen/Slides/CD3_manuscript/CD3_slides/AAA114.CD3/AAA114.CD3.run1	255	0.7	0.06	0.7	0.06	-10.1044299095	-12.4510788951	4.37475071232	1.71926144336
0.0	2112.0	0.0	220.0	2112.0	4000000.0	0.0	1.0	3.29	2.17	1.1	0.0599999999999	6.47	0.35	0.89	0.21	5.84	0.14	2.07	1.53	0.5	AAA114.CD3.X12.Y12.tile.tissue.png	41	1	2000	41	76b5c114c3c8b8358b833d05a74185c0	0	0	0	0	0	0	0	0	0	0	0	0	0	/home/dhl_ec/bnelissen/Slides/CD3_manuscript/CD3_slides/AAA114.CD3/AAA114.CD3.run1	255	0.7	0.06	0.7	0.06	0.0	-11.0283923101	0.261574629581	2.55292051798
0.0	0.0	0.0	0.0	0.0	4000000.0	0.0	0.0	2.71	2.83	1.12	0.05	6.14	0.47	1.3	0.33	6.67	0.21	3.03	2.32	0.57	AAA114.CD3.X12.Y13.tile.tissue.png	42	1	2000	42	251183a3096aa3b7537b44aa25376c20	0	0	0	0	0	0	0	0	0	0	0	0	0	/home/dhl_ec/bnelissen/Slides/CD3_manuscript/CD3_slides/AAA114.CD3/AAA114.CD3.run1	255	1.0	0.06	1.0	0.06	0.0	-11.1089867491	0.0	6.77304226182
1129.0	259095.0	393.0	7267.0	259095.0	4000000.0	7.0	7.0	2.66	2.38	1.77	0.0699999999999	7.57	0.57	1.2	0.31	7.15	0.32	3.25	1.53	0.43	AAA114.CD3.X12.Y14.tile.tissue.png	43	1	2000	43	19b97bed5548774387540b59063a36ae	0	0	0	0	0	0	0	0	0	0	0	0	0	/home/dhl_ec/bnelissen/Slides/CD3_manuscript/CD3_slides/AAA114.CD3/AAA114.CD3.run1	255	0.7	0.06	0.7	0.06	-9.17533528807	-11.8414011779	3.30425056663	0.145381603516
5829.0	2388873.0	1866.0	14400.0	2388873.0	4000000.0	33.0	9.0	2.67	1.26	1.12	0.0400000000002	7.05	0.37	0.75	0.12	8.45	0.35	2.24	1.53	0.4	AAA114.CD3.X12.Y15.tile.tissue.png	44	1	2000	44	92c2ff5e21c8544693e175aa0844782e	0	0	0	0	0	0	0	0	0	0	0	0	0	/home/dhl_ec/bnelissen/Slides/CD3_manuscript/CD3_slides/AAA114.CD3/AAA114.CD3.run1	255	0.7	0.06	0.7	0.06	-8.00596999547	-11.0711298337	1.11154178632	0.171673875
122.0	3997312.0	77.0	8251.0	3997312.0	4000000.0	2.0	1.0	0.88	1.12	1.12	0.04	6.29	0.37	0.76	0.05	9.57	0.35	2.1	1.62	0.62	AAA114.CD3.X12.Y16.tile.tissue.png	45	1	2000	45	3dae3066eb1fab81615a3119ce50866c	0	0	0	0	0	0	0	0	0	0	0	0	0	/home/dhl_ec/bnelissen/Slides/CD3_manuscript/CD3_slides/AAA114.CD3/AAA114.CD3.run1	255	0.7	0.0743412137649	0.7	0.0743412137649	-7.91695775995	-11.8304573318	0.439716641784	0.0477420990295
9229.0	3981691.0	4280.0	9390.0	3981691.0	4000000.0	93.0	1.0	1.34	1.54	1.81	0.0700000000002	9.65	0.63	1.35	0.0899999999999	14.95	0.44	2.19	1.68	0.52	AAA114.CD3.X12.Y17.tile.tissue.png	46	1	2000	46	4830628aee8d26949c5f01615c1e6b8a	0	0	0	0	0	0	0	0	0	0	0	0	0	/home/dhl_ec/bnelissen/Slides/CD3_manuscript/CD3_slides/AAA114.CD3/AAA114.CD3.run1	255	0.7	0.0784983244572	0.7	0.0784983244572	-7.83539778847	-12.6514672215	0.835497525438	0.180561425293
1830.0	3999887.0	632.0	8040.0	3999887.0	4000000.0	12.0	1.0	1.06	2.01	1.76	0.0700000000002	8.84	0.36	0.75	0.0500000000002	9.57	0.36	2.13	1.49	0.41	AAA114.CD3.X12.Y18.tile.tissue.png	47	1	2000	47	376fa359669f3fc3e73b3f45a2ebab70	0	0	0	0	0	0	0	0	0	0	0	0	0	/home/dhl_ec/bnelissen/Slides/CD3_manuscript/CD3_slides/AAA114.CD3/AAA114.CD3.run1	255	0.7	0.0884561869183	0.7	0.0884561869183	-7.36731004919	-12.0165657094	0.270400692937	0.0628700288429
15550.0	3596186.0	5332.0	13659.0	3596186.0	4000000.0	95.0	5.0	0.83	1.1	1.08	0.05	8.92	0.36	0.73	0.0699999999999	9.75	0.35	2.12	1.49	0.43	AAA114.CD3.X12.Y19.tile.tissue.png	48	1	2000	48	92942cdec52449727abcb95241cb5409	0	0	0	0	0	0	0	0	0	0	0	0	0	/home/dhl_ec/bnelissen/Slides/CD3_manuscript/CD3_slides/AAA114.CD3/AAA114.CD3.run1	255	0.7	0.0726167493339	0.7	0.0726167493339	-7.89794804539	-11.4256971533	0.441395606824	0.140719193359
1241.0	132860.0	492.0	4404.0	132860.0	4000000.0	10.0	6.0	1.07	1.28	1.09	0.05	6.58	0.56	1.19	0.31	7.0	0.31	3.17	1.72	0.55	AAA114.CD3.X12.Y20.tile.tissue.png	49	1	2000	49	3aed34953f620c22fc6c303effaa6ce5	0	0	0	0	0	0	0	0	0	0	0	0	0	/home/dhl_ec/bnelissen/Slides/CD3_manuscript/CD3_slides/AAA114.CD3/AAA114.CD3.run1	255	0.7	0.06	0.7	0.06	-8.8216290231	-11.3042897604	2.94298033992	0.136118261719
0.0	0.0	0.0	0.0	0.0	4000000.0	0.0	0.0	2.02	2.39	1.21	0.0700000000002	5.31	0.29	0.82	0.22	4.38	0.12	1.94	1.47	0.36	AAA114.CD3.X12.Y21.tile.tissue.png	50	1	2000	50	5fa7a937a0bc195d80bbcb58ba37be34	0	0	0	0	0	0	0	0	0	0	0	0	0	/home/dhl_ec/bnelissen/Slides/CD3_manuscript/CD3_slides/AAA114.CD3/AAA114.CD3.run1	255	1.0	0.06	1.0	0.06	0.0	0.0	0.0	10.746239
0.0	0.0	0.0	0.0	0.0	4000000.0	0.0	0.0	0.9	1.2	1.16	0.05	5.89	0.28	0.84	0.21	4.38	0.21	3.0	2.3	0.59	AAA114.CD3.X12.Y5.tile.tissue.png	51	1	2000	51	60497863dd835c1b31f8e457707a6389	0	0	0	0	0	0	0	0	0	0	0	0	0	/home/dhl_ec/bnelissen/Slides/CD3_manuscript/CD3_slides/AAA114.CD3/AAA114.CD3.run1	255	1.0	0.06	1.0	0.06	0.0	-10.2358796788	0.0	5.34478816153
5794.0	508134.0	2457.0	10526.0	508134.0	4000000.0	49.0	13.0	1.15	1.49	1.77	0.0700000000002	9.94	0.57	1.23	0.29	9.81	0.35	3.22	2.32	0.79	AAA114.CD3.X12.Y6.tile.tissue.png	52	1	2000	52	991a62106fe192cc733e63599e3806a5	0	0	0	0	0	0	0	0	0	0	0	0	0	/home/dhl_ec/bnelissen/Slides/CD3_manuscript/CD3_slides/AAA114.CD3/AAA114.CD3.run1	255	0.7	0.06	0.7	0.06	-9.3820382296	-11.6257598333	2.85385465752	0.898229613281
55754.0	3939639.0	24763.0	9181.0	3939639.0	4000000.0	558.0	1.0	1.9	2.34	1.79	0.0699999999999	11.48	0.56	1.21	0.0799999999999	14.27	0.57	3.3	2.29	0.85	AAA114.CD3.X12.Y7.tile.tissue.png	53	1	2000	53	e3a0ddc752352416775480a2a1088694	0	0	0	0	0	0	0	0	0	0	0	0	0	/home/dhl_ec/bnelissen/Slides/CD3_manuscript/CD3_slides/AAA114.CD3/AAA114.CD3.run1	255	0.7	0.06	0.7	0.06	-9.35581299079	-12.3768149362	1.95069903466	0.193205466797
77631.0	3310103.0	30858.0	20663.0	3310103.0	4000000.0	628.0	7.0	1.92	3.03	1.77	0.0700000000002	10.62	0.39	1.26	0.13	14.13	0.6	3.61	2.51	0.66	AAA114.CD3.X12.Y8.tile.tissue.png	54	1	2000	54	28fd33e50841195b52cf5f15f6ce691c	0	0	0	0	0	0	0	0	0	0	0	0	0	/home/dhl_ec/bnelissen/Slides/CD3_manuscript/CD3_slides/AAA114.CD3/AAA114.CD3.run1	255	0.7	0.06	0.7	0.06	-9.65307801262	-12.1174448654	2.89659388659	0.301424460938
100132.0	2301555.0	34611.0	26821.0	2301555.0	4000000.0	637.0	17.0	1.33	2.32	1.89	0.0800000000002	9.94	0.59	1.21	0.18	11.1	0.31	2.2	1.48	0.66	AAA114.CD3.X12.Y9.tile.tissue.png	55	1	2000	55	93ae45611d28f1eb7bf705a7555a0ccd	0	0	0	0	0	0	0	0	0	0	0	0	0	/home/dhl_ec/bnelissen/Slides/CD3_manuscript/CD3_slides/AAA114.CD3/AAA114.CD3.run1	255	0.7	0.06	0.7	0.06	-9.82528519638	-12.5034165586	2.90098319291	0.483782382813
148395.0	3743169.0	56991.0	16395.0	3743169.0	4000000.0	1254.0	2.0	3.46	1.5	1.78	0.0699999999999	10.56	0.64	1.3	0.0699999999999	11.05	0.38	2.21	1.52	0.44	AAA114.CD3.X13.Y10.tile.tissue.png	56	1	2000	56	e54472aa666be9d6517d0cc5569e7c3f	0	0	0	0	0	0	0	0	0	0	0	0	0	/home/dhl_ec/bnelissen/Slides/CD3_manuscript/CD3_slides/AAA114.CD3/AAA114.CD3.run1	255	0.7	0.0625355470895	0.7	0.0625355470895	-9.47094395175	-12.3498930835	2.09727308203	0.298167253906
30940.0	1515429.0	12449.0	17566.0	1515429.0	4000000.0	252.0	5.0	0.95	1.8	1.16	0.05	6.95	0.38	0.74	0.16	8.06	0.27	2.19	1.52	0.57	AAA114.CD3.X13.Y11.tile.tissue.png	57	1	2000	57	4d4a1b9ebd7e45b14eddf48902b0f081	0	0	0	0	0	0	0	0	0	0	0	0	0	/home/dhl_ec/bnelissen/Slides/CD3_manuscript/CD3_slides/AAA114.CD3/AAA114.CD3.run1	255	0.7	0.06	0.7	0.06	-9.87200635717	-11.8469180547	3.97209074924	0.38414334375
5250.0	116263.0	1928.0	4549.0	116263.0	4000000.0	37.0	8.0	1.27	2.02	1.12	0.05	6.56	0.37	0.73	0.21	6.75	0.33	3.41	2.5	0.57	AAA114.CD3.X13.Y12.tile.tissue.png	58	1	2000	58	d008332bddbea38a7eac7c6c906bdb84	0	0	0	0	0	0	0	0	0	0	0	0	0	/home/dhl_ec/bnelissen/Slides/CD3_manuscript/CD3_slides/AAA114.CD3/AAA114.CD3.run1	255	0.7	0.06	0.7	0.06	-9.71155899808	-11.9834949971	4.54319401653	0.158234425781
17447.0	604379.0	5159.0	10831.0	604379.0	4000000.0	93.0	9.0	1.16	1.13	1.14	0.04	7.25	0.62	1.33	0.32	10.53	0.35	3.46	2.38	0.64	AAA114.CD3.X13.Y13.tile.tissue.png	59	1	2000	59	21d03e83281a3b4f102f91d681d2f03c	0	0	0	0	0	0	0	0	0	0	0	0	0	/home/dhl_ec/bnelissen/Slides/CD3_manuscript/CD3_slides/AAA114.CD3/AAA114.CD3.run1	255	0.7	0.06	0.7	0.06	-8.65155793167	-11.8703701448	2.88386915231	0.227690851562
10783.0	3294600.0	5124.0	10258.0	3294600.0	4000000.0	98.0	2.0	1.27	1.41	1.16	0.0500000000002	6.94	0.35	0.73	0.0799999999999	9.05	0.33	2.12	1.48	0.42	AAA114.CD3.X13.Y14.tile.tissue.png	60	1	2000	60	2bb2adf11030d190798417f0cbce9296	0	0	0	0	0	0	0	0	0	0	0	0	0	/home/dhl_ec/bnelissen/Slides/CD3_manuscript/CD3_slides/AAA114.CD3/AAA114.CD3.run1	255	0.7	0.06	0.7	0.06	-7.41295803555	-11.6602997368	1.1827112654	0.154669248047
740.0	2533563.0	387.0	13611.0	2533563.0	4000000.0	9.0	4.0	0.88	1.13	1.13	0.04	6.48	0.37	0.74	0.12	8.27	0.31	2.22	1.53	0.42	AAA114.CD3.X13.Y15.tile.tissue.png	61	1	2000	61	cf2a138038267388c2da179c8b57e7f1	0	0	0	0	0	0	0	0	0	0	0	0	0	/home/dhl_ec/bnelissen/Slides/CD3_manuscript/CD3_slides/AAA114.CD3/AAA114.CD3.run1	255	0.7	0.06	0.7	0.06	-8.26997717678	-11.5003202712	1.47063491014	0.136648558594
1618.0	3338331.0	788.0	13887.0	3338331.0	4000000.0	16.0	8.0	2.59	2.14	1.11	0.0500000000002	6.9	0.37	0.76	0.0800000000002	8.93	0.33	2.14	1.47	0.55	AAA114.CD3.X13.Y16.tile.tissue.png	62	1	2000	62	1919ae9d5133f75e32966fad416a3b17	0	0	0	0	0	0	0	0	0	0	0	0	0	/home/dhl_ec/bnelissen/Slides/CD3_manuscript/CD3_slides/AAA114.CD3/AAA114.CD3.run1	255	0.7	0.06	0.7	0.06	-8.24488506593	-11.0081027562	0.992565588867	0.0868090097656
6961.0	3992131.0	2292.0	8662.0	3992131.0	4000000.0	52.0	1.0	0.86	1.26	1.05	0.05	6.57	0.35	0.72	0.05	9.29	0.56	3.29	2.3	0.63	AAA114.CD3.X13.Y17.tile.tissue.png	63	1	2000	63	cf03d816c7851e90992b1c059b21c897	0	0	0	0	0	0	0	0	0	0	0	0	0	/home/dhl_ec/bnelissen/Slides/CD3_manuscript/CD3_slides/AAA114.CD3/AAA114.CD3.run1	255	0.7	0.070272707982	0.7	0.070272707982	-7.94014442147	-12.6351706837	0.50794152446	0.159217862915
4063.0	3999330.0	1654.0	8128.0	3999330.0	4000000.0	33.0	1.0	1.2	2.02	1.85	0.0699999999999	9.01	0.56	1.22	0.0900000000001	13.47	0.65	3.18	2.32	0.63	AAA114.CD3.X13.Y18.tile.tissue.png	64	1	2000	64	934d6ab482cfb91a03789a6046e4fccb	0	0	0	0	0	0	0	0	0	0	0	0	0	/home/dhl_ec/bnelissen/Slides/CD3_manuscript/CD3_slides/AAA114.CD3/AAA114.CD3.run1	255	0.7	0.0866669348212	0.7	0.0866669348212	-7.94444634878	-12.2225942911	0.438989636547	0.0662499903564
10982.0	2311629.0	4113.0	12427.0	2311629.0	4000000.0	76.0	7.0	1.3	3.03	1.78	0.0699999999999	9.95	0.57	1.2	0.19	12.41	0.46	3.5	2.41	0.61	AAA114.CD3.X13.Y19.tile.tissue.png	65	1	2000	65	bf7f2f9db7de9d7723668ed074cd1e6c	0	0	0	0	0	0	0	0	0	0	0	0	0	/home/dhl_ec/bnelissen/Slides/CD3_manuscript/CD3_slides/AAA114.CD3/AAA114.CD3.run1	255	0.7	0.06	0.7	0.06	-8.09784449918	-11.3954998616	0.726804216451	0.156695144531
438.0	39067.0	172.0	1258.0	39067.0	4000000.0	4.0	2.0	1.25	1.25	1.17	0.05	7.06	0.37	0.74	0.22	6.8	0.31	3.14	2.32	0.57	AAA114.CD3.X13.Y20.tile.tissue.png	66	1	2000	66	ff271788c109583aceea0fcef5609a74	0	0	0	0	0	0	0	0	0	0	0	0	0	/home/dhl_ec/bnelissen/Slides/CD3_manuscript/CD3_slides/AAA114.CD3/AAA114.CD3.run1	255	0.7	0.06	0.7	0.06	-8.60966943936	-11.8474978166	2.14015807474	0.107740516113
0.0	1527.0	0.0	176.0	1527.0	4000000.0	0.0	1.0	1.12	2.55	1.24	0.0799999999999	9.85	0.56	1.2	0.32	7.97	0.21	3.08	2.31	0.63	AAA114.CD3.X13.Y21.tile.tissue.png	67	1	2000	67	a8efdada57336220d8135594ed34096e	0	0	0	0	0	0	0	0	0	0	0	0	0	/home/dhl_ec/bnelissen/Slides/CD3_manuscript/CD3_slides/AAA114.CD3/AAA114.CD3.run1	255	0.7	0.06	0.7	0.06	0.0	-10.8647343624	6.30138816409	1.53419776242
0.0	0.0	0.0	0.0	0.0	4000000.0	0.0	0.0	0.91	1.47	1.74	0.0800000000002	8.39	0.47	1.44	0.33	6.66	0.21	3.05	2.31	0.56	AAA114.CD3.X13.Y22.tile.tissue.png	68	1	2000	68	9670e655ea6f0c4811a823c88a9cef66	0	0	0	0	0	0	0	0	0	0	0	0	0	/home/dhl_ec/bnelissen/Slides/CD3_manuscript/CD3_slides/AAA114.CD3/AAA114.CD3.run1	255	1.0	0.06	1.0	0.06	0.0	0.0	0.0	2.19927725
0.0	0.0	0.0	0.0	0.0	4000000.0	0.0	0.0	2.49	3.14	1.77	0.0799999999999	9.29	0.51	1.46	0.34	6.62	0.22	3.02	2.3	1.24	AAA114.CD3.X13.Y4.tile.tissue.png	69	1	2000	69	257134f93402a7434281e061e4fc7fa3	0	0	0	0	0	0	0	0	0	0	0	0	0	/home/dhl_ec/bnelissen/Slides/CD3_manuscript/CD3_slides/AAA114.CD3/AAA114.CD3.run1	255	1.0	0.06	1.0	0.06	0.0	-12.3624835794	0.0	2.32486980515
29237.0	1177348.0	10457.0	11080.0	1177348.0	4000000.0	193.0	7.0	2.17	1.86	1.13	0.05	7.04	0.37	0.74	0.17	7.75	0.25	2.13	1.47	0.55	AAA114.CD3.X13.Y5.tile.tissue.png	70	1	2000	70	b8aacdc4222662ad60084d8b1096a96c	0	0	0	0	0	0	0	0	0	0	0	0	0	/home/dhl_ec/bnelissen/Slides/CD3_manuscript/CD3_slides/AAA114.CD3/AAA114.CD3.run1	255	0.7	0.06	0.7	0.06	-8.99380449627	-11.7170677734	2.87425460561	0.477330953125
5087.0	564863.0	2017.0	7989.0	564863.0	4000000.0	35.0	5.0	1.45	2.57	1.81	0.0599999999999	10.18	0.57	1.2	0.28	9.96	0.35	2.83	1.48	0.73	AAA114.CD3.X13.Y6.tile.tissue.png	71	1	2000	71	0a0a4ba2d2eeeec0ba5f3611121e43ad	0	0	0	0	0	0	0	0	0	0	0	0	0	/home/dhl_ec/bnelissen/Slides/CD3_manuscript/CD3_slides/AAA114.CD3/AAA114.CD3.run1	255	0.7	0.06	0.7	0.06	-9.1607039571	-11.3322695014	3.07027025807	0.376676007812
15733.0	2596973.0	7198.0	16067.0	2596973.0	4000000.0	149.0	13.0	1.62	2.49	1.81	0.0700000000002	10.27	0.58	1.22	0.16	12.36	0.49	3.22	2.29	0.62	AAA114.CD3.X13.Y7.tile.tissue.png	72	1	2000	72	b33d9de330c831da562897f7bfcb8b9c	0	0	0	0	0	0	0	0	0	0	0	0	0	/home/dhl_ec/bnelissen/Slides/CD3_manuscript/CD3_slides/AAA114.CD3/AAA114.CD3.run1	255	0.7	0.06	0.7	0.06	-9.0629675743	-11.4360189155	1.6548286539	0.238206460937
188760.0	3976770.0	73812.0	8610.0	3976770.0	4000000.0	1553.0	1.0	1.19	1.48	1.78	0.0700000000002	12.99	0.36	0.73	0.0599999999999	11.33	0.4	2.17	2.48	0.64	AAA114.CD3.X13.Y8.tile.tissue.png	73	1	2000	73	ee2ab0ac92ec808384e9d10ad34868f4	0	0	0	0	0	0	0	0	0	0	0	0	0	/home/dhl_ec/bnelissen/Slides/CD3_manuscript/CD3_slides/AAA114.CD3/AAA114.CD3.run1	255	0.7	0.0666327238855	0.7	0.0666327238855	-9.43948349894	-12.7389467316	1.28612077764	0.27661007959
61879.0	3972921.0	28071.0	8937.0	3972921.0	4000000.0	648.0	1.0	1.15	1.3	1.15	0.04	6.53	0.37	0.76	0.0599999999999	10.04	0.6	3.45	2.37	0.66	AAA114.CD3.X13.Y9.tile.tissue.png	74	1	2000	74	3a55892501a5de65e44a187ad0a581b5	0	0	0	0	0	0	0	0	0	0	0	0	0	/home/dhl_ec/bnelissen/Slides/CD3_manuscript/CD3_slides/AAA114.CD3/AAA114.CD3.run1	255	0.7	0.0626557020864	0.7	0.0626557020864	-9.32549836605	-12.3293257346	1.34435620283	0.149233062012
62768.0	1715645.0	25909.0	10677.0	1715645.0	4000000.0	539.0	3.0	1.22	2.17	1.78	0.0699999999997	11.26	0.57	1.2	0.23	12.25	0.29	2.23	1.53	0.4	AAA114.CD3.X14.Y10.tile.tissue.png	75	1	2000	75	17b3bec48a9705d5cf8f902242c0f6f1	0	0	0	0	0	0	0	0	0	0	0	0	0	/home/dhl_ec/bnelissen/Slides/CD3_manuscript/CD3_slides/AAA114.CD3/AAA114.CD3.run1	255	0.7	0.06	0.7	0.06	-9.43446907872	-11.5312476258	1.87451023076	0.240848210938
11835.0	195062.0	4499.0	5314.0	195062.0	4000000.0	87.0	6.0	1.91	2.22	1.18	0.0500000000002	6.7	0.37	0.74	0.22	6.7	0.22	2.14	1.55	1.16	AAA114.CD3.X14.Y11.tile.tissue.png	76	1	2000	76	ca0f40392c4d36f55e4d2c7767b2de77	0	0	0	0	0	0	0	0	0	0	0	0	0	/home/dhl_ec/bnelissen/Slides/CD3_manuscript/CD3_slides/AAA114.CD3/AAA114.CD3.run1	255	0.7	0.06	0.7	0.06	-9.87829839933	-12.1515041775	3.35154952664	0.153587578125
39973.0	1543168.0	17486.0	8210.0	1543168.0	4000000.0	395.0	2.0	2.84	1.89	1.17	0.04	6.56	0.38	0.73	0.15	7.94	0.28	2.22	1.52	0.95	AAA114.CD3.X14.Y12.tile.tissue.png	77	1	2000	77	4405926715718f88959550463a46bd6b	0	0	0	0	0	0	0	0	0	0	0	0	0	/home/dhl_ec/bnelissen/Slides/CD3_manuscript/CD3_slides/AAA114.CD3/AAA114.CD3.run1	255	0.7	0.06	0.7	0.06	-9.399921989	-11.072770944	2.05623885722	0.18993009375
33389.0	2105466.0	11983.0	13501.0	2105466.0	4000000.0	223.0	6.0	1.63	1.75	1.17	0.0500000000002	6.89	0.37	0.75	0.13	10.08	0.29	2.18	1.49	1.37	AAA114.CD3.X14.Y13.tile.tissue.png	78	1	2000	78	8ff628ece3f8e15641e6e7f9ecd3a35b	0	0	0	0	0	0	0	0	0	0	0	0	0	/home/dhl_ec/bnelissen/Slides/CD3_manuscript/CD3_slides/AAA114.CD3/AAA114.CD3.run1	255	0.7	0.06	0.7	0.06	-9.39836573604	-12.325511163	2.1382029886	0.389479523437
34435.0	2293869.0	13953.0	24958.0	2293869.0	4000000.0	265.0	18.0	2.85	2.97	1.2	0.04	7.01	0.37	0.73	0.12	8.32	0.3	2.22	1.53	0.42	AAA114.CD3.X14.Y14.tile.tissue.png	79	1	2000	79	0964dceb86da5a4062ade8f79c09d949	0	0	0	0	0	0	0	0	0	0	0	0	0	/home/dhl_ec/bnelissen/Slides/CD3_manuscript/CD3_slides/AAA114.CD3/AAA114.CD3.run1	255	0.7	0.06	0.7	0.06	-8.21587637131	-12.0876300153	2.024297801	0.29075409375
35282.0	3665344.0	13927.0	15557.0	3665344.0	4000000.0	243.0	3.0	2.51	2.8	1.21	0.0499999999997	7.04	0.37	0.75	0.0700000000002	9.72	0.36	2.21	1.53	0.43	AAA114.CD3.X14.Y15.tile.tissue.png	80	1	2000	80	e88f45cd84170baf58c32f49d0466ac4	0	0	0	0	0	0	0	0	0	0	0	0	0	/home/dhl_ec/bnelissen/Slides/CD3_manuscript/CD3_slides/AAA114.CD3/AAA114.CD3.run1	255	0.7	0.0812344632448	0.7	0.0812344632448	-7.73980777958	-11.9219423586	1.4254435202	0.194337304687
8674.0	2501713.0	3444.0	32363.0	2501713.0	4000000.0	67.0	12.0	2.7	3.32	1.11	0.0500000000002	7.3	0.39	0.75	0.12	8.55	0.31	2.42	1.52	0.62	AAA114.CD3.X14.Y16.tile.tissue.png	81	1	2000	81	985dcc0afa6589d7e1a175d7df211f2a	0	0	0	0	0	0	0	0	0	0	0	0	0	/home/dhl_ec/bnelissen/Slides/CD3_manuscript/CD3_slides/AAA114.CD3/AAA114.CD3.run1	255	0.7	0.06	0.7	0.06	-8.9132294734	-12.3580025161	2.71904461865	0.305582992188
141.0	3868984.0	99.0	9190.0	3868984.0	4000000.0	2.0	2.0	2.28	2.45	1.12	0.0500000000002	7.16	0.37	0.76	0.0700000000002	9.3	0.35	2.11	1.48	0.41	AAA114.CD3.X14.Y17.tile.tissue.png	82	1	2000	82	e62de1454450a5c7ceebf3751e7d8e53	0	0	0	0	0	0	0	0	0	0	0	0	0	/home/dhl_ec/bnelissen/Slides/CD3_manuscript/CD3_slides/AAA114.CD3/AAA114.CD3.run1	255	0.7	0.06	0.7	0.06	-7.38735689649	-12.053402022	0.666491503786	0.118974938477
45945.0	3961054.0	17687.0	8686.0	3961054.0	4000000.0	329.0	1.0	2.31	1.34	1.07	0.04	6.75	0.35	0.72	0.0600000000004	10.05	0.36	2.1	1.48	0.42	AAA114.CD3.X14.Y18.tile.tissue.png	83	1	2000	83	1764102a4855633a123e5f06a1567af2	0	0	0	0	0	0	0	0	0	0	0	0	0	/home/dhl_ec/bnelissen/Slides/CD3_manuscript/CD3_slides/AAA114.CD3/AAA114.CD3.run1	255	0.7	0.06	0.7	0.06	-8.04865738596	-11.9230508843	1.32906170504	0.199744816895
22860.0	659275.0	9022.0	8912.0	659275.0	4000000.0	161.0	4.0	2.98	1.36	1.12	0.04	10.69	0.63	1.34	0.31	10.56	0.35	3.27	1.67	0.38	AAA114.CD3.X14.Y19.tile.tissue.png	84	1	2000	84	3427ba3bfdb1fff3f43534d2ae797849	0	0	0	0	0	0	0	0	0	0	0	0	0	/home/dhl_ec/bnelissen/Slides/CD3_manuscript/CD3_slides/AAA114.CD3/AAA114.CD3.run1	255	0.7	0.06	0.7	0.06	-8.62946460441	-11.7959148686	1.96617283639	0.177364695312
206.0	4376.0	118.0	424.0	4376.0	4000000.0	2.0	2.0	1.11	2.11	1.12	0.0500000000002	6.36	0.59	1.22	0.32	9.57	0.31	2.35	2.35	0.57	AAA114.CD3.X14.Y20.tile.tissue.png	85	1	2000	85	1a02db734a1512464c96aba029f68fc8	0	0	0	0	0	0	0	0	0	0	0	0	0	/home/dhl_ec/bnelissen/Slides/CD3_manuscript/CD3_slides/AAA114.CD3/AAA114.CD3.run1	255	0.7	0.06	0.7	0.06	-9.44629031718	-11.6247811164	3.91644890813	1.04153975519
0.0	0.0	0.0	0.0	0.0	4000000.0	0.0	0.0	1.57	2.53	1.13	0.0499999999997	6.16	0.29	0.74	0.22	4.64	0.13	2.03	1.57	0.54	AAA114.CD3.X14.Y21.tile.tissue.png	86	1	2000	86	3c4a498528cab9835ac51cbe5d61e13e	0	0	0	0	0	0	0	0	0	0	0	0	0	/home/dhl_ec/bnelissen/Slides/CD3_manuscript/CD3_slides/AAA114.CD3/AAA114.CD3.run1	255	1.0	0.06	1.0	0.06	0.0	-10.8595958891	0.0	0.238078693405
0.0	0.0	0.0	0.0	0.0	4000000.0	0.0	0.0	3.22	2.16	1.11	0.0599999999999	5.5	0.29	0.86	0.22	4.6	0.12	2.02	1.54	0.52	AAA114.CD3.X14.Y22.tile.tissue.png	87	1	2000	87	c106cf4aa4a86bb06b808b6a2c0d3a94	0	0	0	0	0	0	0	0	0	0	0	0	0	/home/dhl_ec/bnelissen/Slides/CD3_manuscript/CD3_slides/AAA114.CD3/AAA114.CD3.run1	255	1.0	0.06	1.0	0.06	0.0	0.0	0.0	9.638727
0.0	0.0	0.0	0.0	0.0	4000000.0	0.0	0.0	2.92	2.45	1.12	0.0599999999999	6.22	0.3	0.85	0.21	4.62	0.12	2.02	1.56	0.62	AAA114.CD3.X14.Y5.tile.tissue.png	88	1	2000	88	05e46967e676564608fd95b40b054f29	0	0	0	0	0	0	0	0	0	0	0	0	0	/home/dhl_ec/bnelissen/Slides/CD3_manuscript/CD3_slides/AAA114.CD3/AAA114.CD3.run1	255	1.0	0.06	1.0	0.06	0.0	-10.1160900086	0.0	5.74696450951
0.0	0.0	0.0	0.0	0.0	4000000.0	0.0	0.0	2.87	2.81	1.17	0.0599999999999	6.24	0.3	0.85	0.21	4.79	0.2	3.16	2.03	0.37	AAA114.CD3.X14.Y6.tile.tissue.png	89	1	2000	89	69ea16a924c326ac45421d143818a075	0	0	0	0	0	0	0	0	0	0	0	0	0	/home/dhl_ec/bnelissen/Slides/CD3_manuscript/CD3_slides/AAA114.CD3/AAA114.CD3.run1	255	1.0	0.06	1.0	0.06	0.0	-10.6472556512	0.0	5.92870967032
5067.0	822417.0	1855.0	12149.0	822417.0	4000000.0	31.0	6.0	3.54	2.42	1.1	0.0799999999999	8.67	0.61	1.39	0.28	10.71	0.37	3.24	2.33	0.58	AAA114.CD3.X14.Y7.tile.tissue.png	90	1	2000	90	995facb753b327bcb0d463b0b3081949	0	0	0	0	0	0	0	0	0	0	0	0	0	/home/dhl_ec/bnelissen/Slides/CD3_manuscript/CD3_slides/AAA114.CD3/AAA114.CD3.run1	255	0.7	0.06	0.7	0.06	-9.13209075696	-11.7819049627	1.89637529707	0.884469496094
62617.0	2349560.0	25823.0	13513.0	2349560.0	4000000.0	554.0	4.0	3.03	2.98	1.15	0.04	6.47	0.36	1.28	0.2	9.49	0.51	2.73	1.49	0.41	AAA114.CD3.X14.Y8.tile.tissue.png	91	1	2000	91	c354b1468c32f0d2e37fd593b1fb26ea	0	0	0	0	0	0	0	0	0	0	0	0	0	/home/dhl_ec/bnelissen/Slides/CD3_manuscript/CD3_slides/AAA114.CD3/AAA114.CD3.run1	255	0.7	0.06	0.7	0.06	-9.29517764568	-11.5447546308	1.50866808321	0.34760921875
96836.0	2424539.0	41382.0	14773.0	2424539.0	4000000.0	896.0	10.0	3.3	3.2	1.12	0.0499999999997	6.45	0.37	0.73	0.12	9.08	0.31	2.14	1.49	0.41	AAA114.CD3.X14.Y9.tile.tissue.png	92	1	2000	92	142eaca108271be91c62c9b180877830	0	0	0	0	0	0	0	0	0	0	0	0	0	/home/dhl_ec/bnelissen/Slides/CD3_manuscript/CD3_slides/AAA114.CD3/AAA114.CD3.run1	255	0.7	0.06	0.7	0.06	-9.36213225322	-12.130739502	1.46331450622	0.258240507813
0.0	0.0	0.0	0.0	0.0	4000000.0	0.0	0.0	2.41	2.55	1.1	0.0500000000002	5.95	0.3	0.78	0.22	4.62	0.2	3.01	2.31	0.57	AAA114.CD3.X15.Y10.tile.tissue.png	93	1	2000	93	6c1f15fac132937e3d211ae16f80cf61	0	0	0	0	0	0	0	0	0	0	0	0	0	/home/dhl_ec/bnelissen/Slides/CD3_manuscript/CD3_slides/AAA114.CD3/AAA114.CD3.run1	255	1.0	0.06	1.0	0.06	0.0	-10.4484018285	0.0	6.27875661265
3302.0	1049655.0	1726.0	9098.0	1049655.0	4000000.0	39.0	1.0	2.52	1.48	1.17	0.0500000000002	6.89	0.45	0.75	0.17	7.37	0.37	3.33	2.46	1.4	AAA114.CD3.X15.Y11.tile.tissue.png	94	1	2000	94	3f8ef1097812bc94e6a6ce467e93f222	0	0	0	0	0	0	0	0	0	0	0	0	0	/home/dhl_ec/bnelissen/Slides/CD3_manuscript/CD3_slides/AAA114.CD3/AAA114.CD3.run1	255	0.7	0.06	0.7	0.06	-8.77146708132	-11.2288528543	2.1220789117	0.162150679687
13087.0	2193522.0	6772.0	8623.0	2193522.0	4000000.0	167.0	2.0	2.51	1.7	1.78	0.0700000000002	10.58	0.56	1.19	0.13	8.45	0.29	2.27	1.69	0.68	AAA114.CD3.X15.Y12.tile.tissue.png	95	1	2000	95	eca0c920ac522b3eebc1f1909bb38520	0	0	0	0	0	0	0	0	0	0	0	0	0	/home/dhl_ec/bnelissen/Slides/CD3_manuscript/CD3_slides/AAA114.CD3/AAA114.CD3.run1	255	0.7	0.06	0.7	0.06	-8.72421754138	-11.140616677	1.3225058206	0.132076582031
87205.0	1985059.0	37500.0	13944.0	1985059.0	4000000.0	822.0	5.0	1.28	2.54	1.14	0.0500000000002	7.18	0.36	0.73	0.13	8.39	0.47	3.38	2.31	1.47	AAA114.CD3.X15.Y13.tile.tissue.png	96	1	2000	96	c2c5f50cc8e9df41479723f367d3b432	0	0	0	0	0	0	0	0	0	0	0	0	0	/home/dhl_ec/bnelissen/Slides/CD3_manuscript/CD3_slides/AAA114.CD3/AAA114.CD3.run1	255	0.7	0.06	0.7	0.06	-9.29573400635	-11.7483824102	1.89162904841	0.212652023437
53098.0	3210547.0	24854.0	16491.0	3210547.0	4000000.0	549.0	8.0	2.8	2.27	1.78	0.0799999999999	9.99	0.56	1.19	0.13	13.3	0.52	3.35	2.34	0.63	AAA114.CD3.X15.Y14.tile.tissue.png	97	1	2000	97	fd2289e250e3444814f771666195f0e4	0	0	0	0	0	0	0	0	0	0	0	0	0	/home/dhl_ec/bnelissen/Slides/CD3_manuscript/CD3_slides/AAA114.CD3/AAA114.CD3.run1	255	0.7	0.06	0.7	0.06	-9.39239109635	-12.2002447314	1.80415135623	0.23460996875
15187.0	2044243.0	6434.0	37824.0	2044243.0	4000000.0	128.0	30.0	2.82	1.86	1.78	0.0700000000002	10.4	0.54	0.73	0.14	7.99	0.29	2.2	1.47	0.6	AAA114.CD3.X15.Y15.tile.tissue.png	98	1	2000	98	9029f81d916ae310201c248c61407f8a	0	0	0	0	0	0	0	0	0	0	0	0	0	/home/dhl_ec/bnelissen/Slides/CD3_manuscript/CD3_slides/AAA114.CD3/AAA114.CD3.run1	255	0.7	0.06	0.7	0.06	-8.99014435719	-12.3858404463	2.21585177436	0.318645664063
13423.0	1261814.0	5246.0	27178.0	1261814.0	4000000.0	96.0	16.0	3.31	1.51	1.76	0.0799999999999	10.31	0.58	1.2	0.25	10.77	0.39	3.4	2.3	0.630000000001	AAA114.CD3.X15.Y16.tile.tissue.png	99	1	2000	99	8d8ea1d0be5c7a097e26380c21e036a2	0	0	0	0	0	0	0	0	0	0	0	0	0	/home/dhl_ec/bnelissen/Slides/CD3_manuscript/CD3_slides/AAA114.CD3/AAA114.CD3.run1	255	0.7	0.06	0.7	0.06	-9.00251756904	-12.4883868502	3.32788809537	0.2919013125
1652.0	2637339.0	630.0	14496.0	2637339.0	4000000.0	10.0	8.0	2.99	1.87	1.72	0.0699999999997	10.26	0.56	1.2	0.16	11.97	0.46	2.79	1.69	0.41	AAA114.CD3.X15.Y17.tile.tissue.png	100	1	2000	100	c9e39456a8c9eb7b31f11190acbdc7bf	0	0	0	0	0	0	0	0	0	0	0	0	0	/home/dhl_ec/bnelissen/Slides/CD3_manuscript/CD3_slides/AAA114.CD3/AAA114.CD3.run1	255	0.7	0.06	0.7	0.06	-8.3840510207	-11.2590378478	1.10467228631	0.136322417969
144.0	3999174.0	66.0	8180.0	3999174.0	4000000.0	1.0	1.0	1.57	2.62	1.11	0.04	5.97	0.57	1.22	0.0900000000001	10.83	0.57	3.29	2.35	0.62	AAA114.CD3.X15.Y18.tile.tissue.png	101	1	2000	101	647f831a0961f937ac8eded4fef804cd	0	0	0	0	0	0	0	0	0	0	0	0	0	/home/dhl_ec/bnelissen/Slides/CD3_manuscript/CD3_slides/AAA114.CD3/AAA114.CD3.run1	255	0.7	0.0764703519993	0.7	0.0764703519993	-7.21642409864	-11.9302836268	0.569814178289	0.0541233703003
32083.0	3777669.0	13168.0	8202.0	3777669.0	4000000.0	247.0	1.0	2.61	3.36	1.71	0.0699999999997	10.64	0.55	1.22	0.1	11.48	0.37	3.3	1.51	0.61	AAA114.CD3.X15.Y19.tile.tissue.png	102	1	2000	102	a4e9340dc780fef644b665620a5889bb	0	0	0	0	0	0	0	0	0	0	0	0	0	/home/dhl_ec/bnelissen/Slides/CD3_manuscript/CD3_slides/AAA114.CD3/AAA114.CD3.run1	255	0.7	0.0614466146318	0.7	0.0614466146318	-7.91400419618	-11.133706688	0.602596763888	0.102079427734
14597.0	725393.0	6234.0	7049.0	725393.0	4000000.0	121.0	1.0	3.4	2.86	1.77	0.0700000000002	10.02	0.38	0.76	0.19	7.19	0.23	2.07	1.48	0.37	AAA114.CD3.X15.Y20.tile.tissue.png	103	1	2000	103	cbb314c06add59a18761d932922a4f80	0	0	0	0	0	0	0	0	0	0	0	0	0	/home/dhl_ec/bnelissen/Slides/CD3_manuscript/CD3_slides/AAA114.CD3/AAA114.CD3.run1	255	0.7	0.06	0.7	0.06	-8.44002611634	-10.9677477538	2.17104464692	0.152172273438
0.0	0.0	0.0	0.0	0.0	4000000.0	0.0	0.0	2.73	3.19	1.22	0.0799999999999	9.82	0.49	1.25	0.32	4.81	0.12	2.09	1.51	0.46	AAA114.CD3.X15.Y21.tile.tissue.png	104	1	2000	104	bf2dfebf726d6181cbfb075e7a43d5d2	0	0	0	0	0	0	0	0	0	0	0	0	0	/home/dhl_ec/bnelissen/Slides/CD3_manuscript/CD3_slides/AAA114.CD3/AAA114.CD3.run1	255	1.0	0.06	1.0	0.06	0.0	-10.2428736051	0.0	0.152214362587
0.0	1603.0	0.0	176.0	1603.0	4000000.0	0.0	1.0	1.27	2.06	1.14	0.0599999999999	7.0	0.37	1.18	0.32	8.82	0.21	3.1	2.47	0.44	AAA114.CD3.X15.Y22.tile.tissue.png	105	1	2000	105	91c0950e887856ba8d25a285ffe46e02	0	0	0	0	0	0	0	0	0	0	0	0	0	/home/dhl_ec/bnelissen/Slides/CD3_manuscript/CD3_slides/AAA114.CD3/AAA114.CD3.run1	255	0.7	0.06	0.7	0.06	-9.12548281048	-12.0324002509	4.74582556554	3.65190869048
301.0	4821.0	72.0	436.0	4821.0	4000000.0	2.0	1.0	0.73	1.37	1.17	0.0599999999999	6.52	0.56	1.39	0.32	9.22	0.31	3.12	2.33	0.55	AAA114.CD3.X15.Y7.tile.tissue.png	106	1	2000	106	9d4b3af60e77c25daaa743390963a912	0	0	0	0	0	0	0	0	0	0	0	0	0	/home/dhl_ec/bnelissen/Slides/CD3_manuscript/CD3_slides/AAA114.CD3/AAA114.CD3.run1	255	0.7	0.06	0.7	0.06	-9.53855381343	-12.656215672	5.45143067701	1.29343810718
12762.0	236543.0	4417.0	6729.0	236543.0	4000000.0	83.0	7.0	3.56	1.35	1.78	0.0799999999999	10.49	0.56	1.29	0.31	9.77	0.33	3.27	2.35	0.57	AAA114.CD3.X15.Y8.tile.tissue.png	107	1	2000	107	ab97878607172dc83482d21653ee4bd4	0	0	0	0	0	0	0	0	0	0	0	0	0	/home/dhl_ec/bnelissen/Slides/CD3_manuscript/CD3_slides/AAA114.CD3/AAA114.CD3.run1	255	0.7	0.06	0.7	0.06	-9.43121990861	-12.7446395587	3.14520791233	2.06610794141
5552.0	73134.0	2001.0	3010.0	73134.0	4000000.0	32.0	4.0	2.92	1.4	1.8	0.0900000000001	10.33	0.59	1.46	0.34	9.95	0.35	3.35	2.62	0.63	AAA114.CD3.X15.Y9.tile.tissue.png	108	1	2000	108	ff807d8af6c35d2cbbd1a699d346a58b	0	0	0	0	0	0	0	0	0	0	0	0	0	/home/dhl_ec/bnelissen/Slides/CD3_manuscript/CD3_slides/AAA114.CD3/AAA114.CD3.run1	255	0.7	0.06	0.7	0.06	-9.75010103518	-12.8251384322	4.27662995188	1.62505516992
5095.0	503084.0	2453.0	7541.0	503084.0	4000000.0	58.0	3.0	2.95	2.68	1.16	0.0799999999999	10.63	0.57	1.19	0.2	6.95	0.23	2.17	1.5	0.37	AAA114.CD3.X16.Y10.tile.tissue.png	109	1	2000	109	60a5200d48a25f65426c52c6967a181f	0	0	0	0	0	0	0	0	0	0	0	0	0	/home/dhl_ec/bnelissen/Slides/CD3_manuscript/CD3_slides/AAA114.CD3/AAA114.CD3.run1	255	0.7	0.06	0.7	0.06	-9.68771279431	-11.7583366675	4.04798488547	0.840067945312
49332.0	2762860.0	21693.0	13344.0	2762860.0	4000000.0	484.0	2.0	3.41	2.22	1.1	0.04	6.48	0.6	1.27	0.16	13.08	0.52	3.38	2.32	0.63	AAA114.CD3.X16.Y11.tile.tissue.png	110	1	2000	110	f498fd1921631512ee3a8cee30772967	0	0	0	0	0	0	0	0	0	0	0	0	0	/home/dhl_ec/bnelissen/Slides/CD3_manuscript/CD3_slides/AAA114.CD3/AAA114.CD3.run1	255	0.7	0.06	0.7	0.06	-9.66285216876	-11.7775461805	3.35215083295	0.395631515625
115519.0	3651471.0	46538.0	16584.0	3651471.0	4000000.0	1008.0	4.0	3.43	2.32	1.81	0.0700000000002	10.58	0.59	1.27	0.11	13.9	0.57	2.41	1.49	0.42	AAA114.CD3.X16.Y12.tile.tissue.png	111	1	2000	111	e0d4bec02bab1e0a0240154137c25358	0	0	0	0	0	0	0	0	0	0	0	0	0	/home/dhl_ec/bnelissen/Slides/CD3_manuscript/CD3_slides/AAA114.CD3/AAA114.CD3.run1	255	0.7	0.0634871518393	0.7	0.0634871518393	-9.68465327262	-12.4309133816	2.80903832659	0.300701195313
104069.0	3877565.0	44469.0	8416.0	3877565.0	4000000.0	1014.0	1.0	3.21	2.21	1.09	0.04	7.35	0.37	0.75	0.0599999999999	9.92	0.38	2.13	1.51	0.69	AAA114.CD3.X16.Y13.tile.tissue.png	112	1	2000	112	a293038f0c258f9d62e55ec20e2559af	0	0	0	0	0	0	0	0	0	0	0	0	0	/home/dhl_ec/bnelissen/Slides/CD3_manuscript/CD3_slides/AAA114.CD3/AAA114.CD3.run1	255	0.7	0.0688461512412	0.7	0.0688461512412	-9.30158491037	-12.6282103128	1.46861751622	0.166792291992
46585.0	1893938.0	21836.0	11019.0	1893938.0	4000000.0	498.0	2.0	2.64	1.46	1.81	0.0700000000002	10.25	0.37	0.76	0.14	8.71	0.3	2.2	1.52	1.34	AAA114.CD3.X16.Y14.tile.tissue.png	113	1	2000	113	19fcc0638014a7afea3b6ccc55bf5a83	0	0	0	0	0	0	0	0	0	0	0	0	0	/home/dhl_ec/bnelissen/Slides/CD3_manuscript/CD3_slides/AAA114.CD3/AAA114.CD3.run1	255	0.7	0.06	0.7	0.06	-9.07321611566	-11.4540714703	1.40795365081	0.122886277344
136497.0	3730414.0	57294.0	12807.0	3730414.0	4000000.0	1351.0	2.0	2.53	2.27	1.22	0.0499999999997	7.48	0.63	1.21	0.0999999999999	15.2	0.59	3.34	1.5	0.62	AAA114.CD3.X16.Y15.tile.tissue.png	114	1	2000	114	b6d95ffb7210d5c3185887a6ec37c60a	0	0	0	0	0	0	0	0	0	0	0	0	0	/home/dhl_ec/bnelissen/Slides/CD3_manuscript/CD3_slides/AAA114.CD3/AAA114.CD3.run1	255	0.7	0.0623251072377	0.7	0.0623251072377	-9.39083492924	-12.5653060685	1.78724206942	0.279396128906
3787.0	1722930.0	1991.0	26976.0	1722930.0	4000000.0	47.0	16.0	2.81	2.7	1.27	0.04	8.48	0.36	0.71	0.14	7.55	0.27	2.16	1.47	0.400000000001	AAA114.CD3.X16.Y16.tile.tissue.png	115	1	2000	115	b80b679bc450ba957bac248ae68348a2	0	0	0	0	0	0	0	0	0	0	0	0	0	/home/dhl_ec/bnelissen/Slides/CD3_manuscript/CD3_slides/AAA114.CD3/AAA114.CD3.run1	255	0.7	0.06	0.7	0.06	-9.34520830447	-12.3032272621	3.1131984836	0.28315815625
518.0	466547.0	186.0	4041.0	466547.0	4000000.0	3.0	1.0	2.96	2.29	1.08	0.04	6.37	0.35	0.72	0.18	6.63	0.23	2.15	1.53	0.38	AAA114.CD3.X16.Y17.tile.tissue.png	116	1	2000	116	6a396386aa8f360404ccb5507f120954	0	0	0	0	0	0	0	0	0	0	0	0	0	/home/dhl_ec/bnelissen/Slides/CD3_manuscript/CD3_slides/AAA114.CD3/AAA114.CD3.run1	255	0.7	0.06	0.7	0.06	-8.03305079288	-10.7612240397	2.5313322246	0.515435511719
557.0	2736392.0	261.0	9529.0	2736392.0	4000000.0	5.0	4.0	3.1	2.44	1.11	0.0500000000002	6.5	0.36	0.72	0.0999999999999	8.2	0.3	2.2	1.53	0.59	AAA114.CD3.X16.Y18.tile.tissue.png	117	1	2000	117	4feea77537c85c5bfaed48ad84ce0f69	0	0	0	0	0	0	0	0	0	0	0	0	0	/home/dhl_ec/bnelissen/Slides/CD3_manuscript/CD3_slides/AAA114.CD3/AAA114.CD3.run1	255	0.7	0.06	0.7	0.06	-7.75253956866	-11.7821260422	1.39594429985	0.19009884375
0.0	3999974.0	0.0	8016.0	3999974.0	4000000.0	0.0	1.0	1.67	2.61	1.17	0.0500000000002	8.39	0.36	0.73	0.0500000000002	8.95	0.28	2.14	1.51	0.4	AAA114.CD3.X16.Y19.tile.tissue.png	118	1	2000	118	8631c8138d37e2521df6c27c376ccbe2	0	0	0	0	0	0	0	0	0	0	0	0	0	/home/dhl_ec/bnelissen/Slides/CD3_manuscript/CD3_slides/AAA114.CD3/AAA114.CD3.run1	255	0.7	0.0653571922673	0.7	0.0653571922673	-7.32865695221	-11.5999465831	0.734393034082	0.0547732100658
6005.0	2672240.0	2656.0	8560.0	2672240.0	4000000.0	54.0	1.0	3.29	3.07	1.15	0.04	6.59	0.36	0.71	0.11	8.27	0.31	2.11	1.47	0.62	AAA114.CD3.X16.Y20.tile.tissue.png	119	1	2000	119	dd63d7974c216690a216eb4f572ec678	0	0	0	0	0	0	0	0	0	0	0	0	0	/home/dhl_ec/bnelissen/Slides/CD3_manuscript/CD3_slides/AAA114.CD3/AAA114.CD3.run1	255	0.7	0.06	0.7	0.06	-8.05176925193	-10.816243002	0.989816855745	0.120398925781
122.0	21379.0	62.0	1665.0	21379.0	4000000.0	1.0	5.0	2.98	2.33	1.77	0.0900000000001	9.93	0.56	1.2	0.32	9.03	0.31	3.15	2.31	0.56	AAA114.CD3.X16.Y21.tile.tissue.png	120	1	2000	120	9acfb92232832cc8cad33d4ed090e4f7	0	0	0	0	0	0	0	0	0	0	0	0	0	/home/dhl_ec/bnelissen/Slides/CD3_manuscript/CD3_slides/AAA114.CD3/AAA114.CD3.run1	255	0.7	0.06	0.7	0.06	-8.52931190462	-11.4765514761	2.40097405136	0.694582726318
0.0	20383.0	0.0	1028.0	20383.0	4000000.0	0.0	3.0	2.31	2.41	1.25	0.0500000000002	6.51	0.36	0.72	0.21	5.91	0.13	2.07	1.64	0.55	AAA114.CD3.X16.Y22.tile.tissue.png	121	1	2000	121	43b161527fdee85afe7e967d45f72e36	0	0	0	0	0	0	0	0	0	0	0	0	0	/home/dhl_ec/bnelissen/Slides/CD3_manuscript/CD3_slides/AAA114.CD3/AAA114.CD3.run1	255	0.7	0.06	0.7	0.06	-8.30409014124	-11.1238127512	1.19548733038	0.529265911011
0.0	20352.0	0.0	1672.0	20352.0	4000000.0	0.0	4.0	1.13	1.56	1.58	0.0899999999997	6.38	0.35	0.84	0.21	5.36	0.22	3.14	2.34	0.56	AAA114.CD3.X16.Y23.tile.tissue.png	122	1	2000	122	7be4ceead9c89a9231b67c1ae1a4f308	0	0	0	0	0	0	0	0	0	0	0	0	0	/home/dhl_ec/bnelissen/Slides/CD3_manuscript/CD3_slides/AAA114.CD3/AAA114.CD3.run1	255	0.7	0.06	0.7	0.06	0.0	-10.5873839399	0.082981991318	7.36396447651
0.0	0.0	0.0	0.0	0.0	4000000.0	0.0	0.0	2.89	2.85	1.61	0.0499999999997	5.25	0.28	0.87	0.21	4.42	0.12	3.02	2.31	0.55	AAA114.CD3.X16.Y9.tile.tissue.png	123	1	2000	123	641b2c2062117180a911fac288f3fa3c	0	0	0	0	0	0	0	0	0	0	0	0	0	/home/dhl_ec/bnelissen/Slides/CD3_manuscript/CD3_slides/AAA114.CD3/AAA114.CD3.run1	255	1.0	0.06	1.0	0.06	0.0	0.0	0.0	3.8798075
30953.0	1891715.0	12789.0	43961.0	1891715.0	4000000.0	269.0	40.0	2.76	2.5	1.77	0.0699999999997	10.39	0.59	1.2	0.21	11.44	0.44	3.26	2.32	0.619999999999	AAA114.CD3.X17.Y10.tile.tissue.png	124	1	2000	124	866f2e6dd37a2fea028e3ef361b865bb	0	0	0	0	0	0	0	0	0	0	0	0	0	/home/dhl_ec/bnelissen/Slides/CD3_manuscript/CD3_slides/AAA114.CD3/AAA114.CD3.run1	255	0.7	0.06	0.7	0.06	-9.79367105192	-12.2183948446	4.50908329726	0.525405859375
33698.0	1334099.0	12567.0	44920.0	1334099.0	4000000.0	252.0	38.0	2.41	2.9	1.78	0.0700000000002	10.46	0.6	1.21	0.24	11.08	0.41	3.45	2.32	0.62	AAA114.CD3.X17.Y11.tile.tissue.png	125	1	2000	125	fbcdd59e50997e529af88372fe4d3869	0	0	0	0	0	0	0	0	0	0	0	0	0	/home/dhl_ec/bnelissen/Slides/CD3_manuscript/CD3_slides/AAA114.CD3/AAA114.CD3.run1	255	0.7	0.06	0.7	0.06	-10.0318027096	-12.420268062	4.57112498797	0.502412546875
23031.0	761771.0	9138.0	45562.0	761771.0	4000000.0	190.0	48.0	2.73	2.5	1.82	0.0699999999997	10.48	0.59	1.22	0.27	10.42	0.36	3.42	2.31	0.61	AAA114.CD3.X17.Y12.tile.tissue.png	126	1	2000	126	c5138aca8d0a68348f320565ab888806	0	0	0	0	0	0	0	0	0	0	0	0	0	/home/dhl_ec/bnelissen/Slides/CD3_manuscript/CD3_slides/AAA114.CD3/AAA114.CD3.run1	255	0.7	0.06	0.7	0.06	-10.0861990235	-12.6244350677	4.09618204407	0.315775929688
97510.0	3122191.0	40317.0	23989.0	3122191.0	4000000.0	873.0	11.0	3.21	3.29	1.46	0.04	6.76	0.38	0.72	0.0899999999997	9.69	0.54	3.6	2.35	0.64	AAA114.CD3.X17.Y13.tile.tissue.png	127	1	2000	127	af80cd7b52727b4578bcf81efc0cc155	0	0	0	0	0	0	0	0	0	0	0	0	0	/home/dhl_ec/bnelissen/Slides/CD3_manuscript/CD3_slides/AAA114.CD3/AAA114.CD3.run1	255	0.7	0.06	0.7	0.06	-9.74517175619	-12.6571207246	2.90220557005	0.378208421875
18793.0	3711367.0	9400.0	12996.0	3711367.0	4000000.0	217.0	3.0	3.26	1.92	1.13	0.0499999999997	6.88	0.38	0.76	0.0700000000002	9.82	0.36	2.18	1.49	0.63	AAA114.CD3.X17.Y14.tile.tissue.png	128	1	2000	128	abed49e881ad38b800215028f67d608e	0	0	0	0	0	0	0	0	0	0	0	0	0	/home/dhl_ec/bnelissen/Slides/CD3_manuscript/CD3_slides/AAA114.CD3/AAA114.CD3.run1	255	0.7	0.06	0.7	0.06	-8.84839767088	-12.01667747	1.22370315075	0.148582554688
44923.0	2965869.0	20238.0	12536.0	2965869.0	4000000.0	482.0	1.0	2.21	2.58	1.81	0.0699999999997	10.3	0.59	1.28	0.16	13.21	0.33	2.15	1.5	0.67	AAA114.CD3.X17.Y15.tile.tissue.png	129	1	2000	129	92be6ab0f8b09e3eb87bd7eda01f6fa5	0	0	0	0	0	0	0	0	0	0	0	0	0	/home/dhl_ec/bnelissen/Slides/CD3_manuscript/CD3_slides/AAA114.CD3/AAA114.CD3.run1	255	0.7	0.06	0.7	0.06	-8.87503910982	-11.4730838725	0.971748562542	0.117121878906
38158.0	3283701.0	17132.0	9537.0	3283701.0	4000000.0	395.0	1.0	3.14	1.59	1.13	0.0500000000002	6.45	0.37	0.75	0.0799999999999	9.62	0.35	2.19	1.53	0.43	AAA114.CD3.X17.Y16.tile.tissue.png	130	1	2000	130	7dfa1f493951e45bc795fd416856bb7a	0	0	0	0	0	0	0	0	0	0	0	0	0	/home/dhl_ec/bnelissen/Slides/CD3_manuscript/CD3_slides/AAA114.CD3/AAA114.CD3.run1	255	0.7	0.06	0.7	0.06	-8.61426046975	-11.2515845378	0.800535210477	0.128953392578
0.0	0.0	0.0	0.0	0.0	4000000.0	0.0	0.0	2.97	3.01	1.16	0.0500000000002	5.96	0.29	0.86	0.21	4.63	0.21	3.06	2.32	1.37	AAA114.CD3.X17.Y17.tile.tissue.png	131	1	2000	131	72f9424ee41284679ed5c83ed6ac5603	0	0	0	0	0	0	0	0	0	0	0	0	0	/home/dhl_ec/bnelissen/Slides/CD3_manuscript/CD3_slides/AAA114.CD3/AAA114.CD3.run1	255	1.0	0.06	1.0	0.06	0.0	-11.9665320425	0.0	5.61349404274
198.0	177179.0	85.0	3349.0	177179.0	4000000.0	2.0	1.0	2.26	3.09	1.2	0.0599999999999	6.82	0.37	0.78	0.21	6.8	0.21	2.11	1.52	1.4	AAA114.CD3.X17.Y18.tile.tissue.png	132	1	2000	132	ceee6750db8cacdf3f96e1230d011ea6	0	0	0	0	0	0	0	0	0	0	0	0	0	/home/dhl_ec/bnelissen/Slides/CD3_manuscript/CD3_slides/AAA114.CD3/AAA114.CD3.run1	255	0.7	0.06	0.7	0.06	-8.4567606515	-11.0849167731	1.01960313983	1.78349090918
1761.0	3976893.0	416.0	8340.0	3976893.0	4000000.0	5.0	1.0	3.24	2.36	1.16	0.04	6.4	0.36	0.76	0.0600000000004	9.49	0.36	2.12	1.47	0.41	AAA114.CD3.X17.Y19.tile.tissue.png	133	1	2000	133	2449f8805340d91898177a373b40ad4f	0	0	0	0	0	0	0	0	0	0	0	0	0	/home/dhl_ec/bnelissen/Slides/CD3_manuscript/CD3_slides/AAA114.CD3/AAA114.CD3.run1	255	0.7	0.0695294564262	0.7	0.0695294564262	-8.2335518684	-12.0884355433	0.797719094434	0.0787719736328
173.0	4000000.0	100.0	7996.0	4000000.0	4000000.0	3.0	1.0	2.4	2.4	1.23	0.04	5.94	0.28	0.74	0.04	9.27	0.35	2.12	1.48	0.41	AAA114.CD3.X17.Y20.tile.tissue.png	134	1	2000	134	ac0299b5f6a4f4805df9a64f6fc10c71	0	0	0	0	0	0	0	0	0	0	0	0	0	/home/dhl_ec/bnelissen/Slides/CD3_manuscript/CD3_slides/AAA114.CD3/AAA114.CD3.run1	255	0.7	0.0700852464196	0.7	0.0700852464196	-8.32369564577	-10.2760137227	0.542062195511	0.0332222712632
13480.0	3281688.0	4530.0	9929.0	3281688.0	4000000.0	88.0	1.0	2.98	1.69	1.14	0.04	6.56	0.37	0.77	0.0799999999999	9.33	0.35	2.19	1.52	0.43	AAA114.CD3.X17.Y21.tile.tissue.png	135	1	2000	135	f310816d5ad135edf2f73dcac30763dd	0	0	0	0	0	0	0	0	0	0	0	0	0	/home/dhl_ec/bnelissen/Slides/CD3_manuscript/CD3_slides/AAA114.CD3/AAA114.CD3.run1	255	0.7	0.06	0.7	0.06	-8.22796178988	-10.8870406697	0.792720467666	0.110216353516
44553.0	1374385.0	14762.0	7976.0	1374385.0	4000000.0	258.0	2.0	3.17	2.47	1.18	0.04	6.58	0.57	1.21	0.24	8.1	0.27	2.06	1.49	0.63	AAA114.CD3.X17.Y22.tile.tissue.png	136	1	2000	136	2f2e58b6519f63dbdddb145a81b7476f	0	0	0	0	0	0	0	0	0	0	0	0	0	/home/dhl_ec/bnelissen/Slides/CD3_manuscript/CD3_slides/AAA114.CD3/AAA114.CD3.run1	255	0.7	0.06	0.7	0.06	-8.59686918246	-11.8361454194	1.79841331233	0.223536804688
0.0	76562.0	0.0	2742.0	76562.0	4000000.0	0.0	4.0	3.59	2.54	1.09	0.0499999999997	6.33	0.36	0.81	0.22	5.58	0.13	2.03	1.48	0.54	AAA114.CD3.X17.Y23.tile.tissue.png	137	1	2000	137	b9be9adfe441170260d22fe28777a6b8	0	0	0	0	0	0	0	0	0	0	0	0	0	/home/dhl_ec/bnelissen/Slides/CD3_manuscript/CD3_slides/AAA114.CD3/AAA114.CD3.run1	255	0.7	0.06	0.7	0.06	0.0	-10.7329218663	0.0457122149828	8.68693443815
436.0	38073.0	166.0	1750.0	38073.0	4000000.0	3.0	4.0	2.74	2.36	1.9	0.0900000000001	10.5	0.56	1.29	0.33	9.43	0.309999999999	3.14	2.39	0.56	AAA114.CD3.X17.Y9.tile.tissue.png	138	1	2000	138	e74caf15d34868eba50f5f08d20b664a	0	0	0	0	0	0	0	0	0	0	0	0	0	/home/dhl_ec/bnelissen/Slides/CD3_manuscript/CD3_slides/AAA114.CD3/AAA114.CD3.run1	255	0.7	0.06	0.7	0.06	-9.25719296117	-12.0977088001	5.33092728547	1.710209646
2129.0	2935763.0	988.0	10644.0	2935763.0	4000000.0	22.0	4.0	1.27	1.7	1.14	0.0499999999993	6.71	0.559999999999	1.22	0.15	12.36	0.49	3.34	2.4	0.66	AAA114.CD3.X18.Y10.tile.tissue.png	139	1	2000	139	b59f85733ffe84826016ae84853d0bda	0	0	0	0	0	0	0	0	0	0	0	0	0	/home/dhl_ec/bnelissen/Slides/CD3_manuscript/CD3_slides/AAA114.CD3/AAA114.CD3.run1	255	0.7	0.06	0.7	0.06	-7.80973654342	-11.1934631326	1.20018525692	0.186965289063
18003.0	701580.0	7277.0	48811.0	701580.0	4000000.0	150.0	55.0	1.2	1.1	1.13	0.04	6.84	0.38	0.73	0.200000000001	7.14	0.23	2.27	1.63	0.58	AAA114.CD3.X18.Y11.tile.tissue.png	140	1	2000	140	fd71fb3b945301ec3a08ac5f60e39f5b	0	0	0	0	0	0	0	0	0	0	0	0	0	/home/dhl_ec/bnelissen/Slides/CD3_manuscript/CD3_slides/AAA114.CD3/AAA114.CD3.run1	255	0.7	0.06	0.7	0.06	-10.0462988495	-12.5984038045	3.9168068378	0.380771414062
19094.0	501261.0	7752.0	28978.0	501261.0	4000000.0	157.0	24.0	1.21	2.05	1.8	0.0700000000006	10.33	0.58	1.22	0.29	9.95	0.35	2.59	1.53	0.4	AAA114.CD3.X18.Y12.tile.tissue.png	141	1	2000	141	5512ba68cadbddddebf9ba05e17c2412	0	0	0	0	0	0	0	0	0	0	0	0	0	/home/dhl_ec/bnelissen/Slides/CD3_manuscript/CD3_slides/AAA114.CD3/AAA114.CD3.run1	255	0.7	0.06	0.7	0.06	-10.2195398451	-12.0469418651	4.48806826198	0.410581226563
36956.0	1227220.0	14446.0	33412.0	1227220.0	4000000.0	290.0	24.0	0.9	1.12	1.17	0.0500000000002	7.19	0.38	0.75	0.17	7.94	0.27	2.21	1.53	0.589999999999	AAA114.CD3.X18.Y13.tile.tissue.png	142	1	2000	142	df036d9bf727ccc19edaeb57dc15444c	0	0	0	0	0	0	0	0	0	0	0	0	0	/home/dhl_ec/bnelissen/Slides/CD3_manuscript/CD3_slides/AAA114.CD3/AAA114.CD3.run1	255	0.7	0.06	0.7	0.06	-9.84865630808	-12.7424694695	3.57837668214	0.409528609375
87160.0	3567288.0	35970.0	19492.0	3567288.0	4000000.0	759.0	9.0	1.63	2.22	1.79	0.0699999999997	11.61	0.58	0.75	0.0699999999997	9.93	0.58	3.54	2.34	0.679999999999	AAA114.CD3.X18.Y14.tile.tissue.png	143	1	2000	143	672af47eaeccd774aa09d53ba69aaff3	0	0	0	0	0	0	0	0	0	0	0	0	0	/home/dhl_ec/bnelissen/Slides/CD3_manuscript/CD3_slides/AAA114.CD3/AAA114.CD3.run1	255	0.7	0.06	0.7	0.06	-9.33119952853	-12.4238895979	1.94120559229	0.273752566406
18566.0	2666958.0	8221.0	18156.0	2666958.0	4000000.0	179.0	4.0	2.58	2.67	1.74	0.0599999999995	9.56	0.58	1.13	0.17	11.98	0.5	3.39	2.32	0.62	AAA114.CD3.X18.Y15.tile.tissue.png	144	1	2000	144	9c5e769b1ce49554d45c86578f391369	0	0	0	0	0	0	0	0	0	0	0	0	0	/home/dhl_ec/bnelissen/Slides/CD3_manuscript/CD3_slides/AAA114.CD3/AAA114.CD3.run1	255	0.7	0.06	0.7	0.06	-8.69870298821	-11.5880208265	1.13860355943	0.142239421875
86344.0	3597610.0	34776.0	14661.0	3597610.0	4000000.0	780.0	2.0	3.0	2.52	1.71	0.0500000000002	17.63	0.58	1.15	0.11	15.35	0.59	3.26	2.3	0.650000000001	AAA114.CD3.X18.Y16.tile.tissue.png	145	1	2000	145	edf90d9c9960f990ded0803bc404cdeb	0	0	0	0	0	0	0	0	0	0	0	0	0	/home/dhl_ec/bnelissen/Slides/CD3_manuscript/CD3_slides/AAA114.CD3/AAA114.CD3.run1	255	0.7	0.0806446910082	0.7	0.0806446910082	-9.14802136921	-12.3024572031	1.20743188911	0.22967225
1833.0	214939.0	583.0	6843.0	214939.0	4000000.0	10.0	7.0	1.08	1.69	1.81	0.0799999999999	10.25	0.59	1.3	0.35	9.89	0.34	3.08	2.29	0.58	AAA114.CD3.X18.Y17.tile.tissue.png	146	1	2000	146	8f139cd5aacedb58100e84102d8bfd78	0	0	0	0	0	0	0	0	0	0	0	0	0	/home/dhl_ec/bnelissen/Slides/CD3_manuscript/CD3_slides/AAA114.CD3/AAA114.CD3.run1	255	0.7	0.06	0.7	0.06	-9.47174636435	-11.458711917	3.10189374298	0.827926023437
0.0	2112.0	0.0	214.0	2112.0	4000000.0	0.0	1.0	2.09	2.11	1.83	0.0799999999999	10.06	0.58	1.33	0.34	9.03	0.23	3.11	2.23	0.59	AAA114.CD3.X18.Y18.tile.tissue.png	147	1	2000	147	dc862804ce0f83d5c6c57c46f51c30bd	0	0	0	0	0	0	0	0	0	0	0	0	0	/home/dhl_ec/bnelissen/Slides/CD3_manuscript/CD3_slides/AAA114.CD3/AAA114.CD3.run1	255	0.7	0.06	0.7	0.06	-6.79377379752	-11.7672810991	5.79308804599	1.39587518726
6713.0	2569456.0	2300.0	18284.0	2569456.0	4000000.0	48.0	4.0	2.95	2.51	1.74	0.0699999999997	10.66	0.59	1.24	0.17	14.35	0.37	2.55	2.32	1.15	AAA114.CD3.X18.Y19.tile.tissue.png	148	1	2000	148	7137e1a8f47fb655473c4968e9abdeba	0	0	0	0	0	0	0	0	0	0	0	0	0	/home/dhl_ec/bnelissen/Slides/CD3_manuscript/CD3_slides/AAA114.CD3/AAA114.CD3.run1	255	0.7	0.06	0.7	0.06	-8.10299140496	-12.1253062015	1.21424353365	0.310784609375
326.0	3944922.0	127.0	10003.0	3944922.0	4000000.0	2.0	1.0	2.4	3.32	1.81	0.0699999999997	9.87	0.589999999999	1.26	0.1	14.11	0.49	2.86	2.42	0.68	AAA114.CD3.X18.Y20.tile.tissue.png	149	1	2000	149	f9b15e77f349c2d65b20aebfe6ad3055	0	0	0	0	0	0	0	0	0	0	0	0	0	/home/dhl_ec/bnelissen/Slides/CD3_manuscript/CD3_slides/AAA114.CD3/AAA114.CD3.run1	255	0.7	0.0667445794156	0.7	0.0667445794156	-6.88091521693	-11.3883936515	0.415270397633	0.0412270698242
557.0	4000000.0	226.0	7996.0	4000000.0	4000000.0	5.0	1.0	3.07	1.72	1.82	0.0699999999997	8.86	0.48	1.26	0.0799999999999	14.08	0.540000000001	3.24	2.34	0.62	AAA114.CD3.X18.Y21.tile.tissue.png	150	1	2000	150	b0cf6284935771bded5186caaf515fd3	0	0	0	0	0	0	0	0	0	0	0	0	0	/home/dhl_ec/bnelissen/Slides/CD3_manuscript/CD3_slides/AAA114.CD3/AAA114.CD3.run1	255	0.7	0.0703087310217	0.7	0.0703087310217	-7.63850862777	0.0	0.229038510207	0.016883296875
36759.0	2472935.0	12116.0	12469.0	2472935.0	4000000.0	204.0	6.0	1.23	1.85	1.81	0.0699999999997	9.99	0.58	1.23	0.169999999999	12.98	0.47	3.29	2.32	0.609999999999	AAA114.CD3.X18.Y22.tile.tissue.png	151	1	2000	151	291c03c1cef982ff9027626200e0a445	0	0	0	0	0	0	0	0	0	0	0	0	0	/home/dhl_ec/bnelissen/Slides/CD3_manuscript/CD3_slides/AAA114.CD3/AAA114.CD3.run1	255	0.7	0.06	0.7	0.06	-8.63607782063	-12.0105453449	1.34626922316	0.270551945312
65.0	134567.0	42.0	6116.0	134567.0	4000000.0	1.0	9.0	1.74	2.92	1.8	0.0900000000001	9.89	0.57	1.28	0.33	9.39	0.31	3.21	2.35	0.58	AAA114.CD3.X18.Y23.tile.tissue.png	152	1	2000	152	6c58708a2e0905fd2213ef65388c342c	0	0	0	0	0	0	0	0	0	0	0	0	0	/home/dhl_ec/bnelissen/Slides/CD3_manuscript/CD3_slides/AAA114.CD3/AAA114.CD3.run1	255	0.7	0.06	0.7	0.06	-7.81457362283	-11.7674822296	1.38665741228	3.28484185547
3786.0	430056.0	1487.0	3527.0	430056.0	4000000.0	28.0	1.0	2.85	2.55	1.12	0.0599999999995	6.75	0.36	0.760000000001	0.190000000001	6.99	0.22	2.16	1.55	0.570000000001	AAA114.CD3.X18.Y4.tile.tissue.png	153	1	2000	153	4a293a540e986924ddaefb20a2520535	0	0	0	0	0	0	0	0	0	0	0	0	0	/home/dhl_ec/bnelissen/Slides/CD3_manuscript/CD3_slides/AAA114.CD3/AAA114.CD3.run1	255	0.7	0.06	0.7	0.06	-8.48368390625	-11.1920992514	1.56946071163	0.851821060547
15779.0	696214.0	6812.0	13222.0	696214.0	4000000.0	127.0	6.0	2.87	2.51	1.78	0.0799999999999	10.13	0.57	1.21	0.29	10.19	0.36	3.33	2.31	0.58	AAA114.CD3.X18.Y5.tile.tissue.png	154	1	2000	154	b65c11a6c789f8f1fd0240e6fd8900e1	0	0	0	0	0	0	0	0	0	0	0	0	0	/home/dhl_ec/bnelissen/Slides/CD3_manuscript/CD3_slides/AAA114.CD3/AAA114.CD3.run1	255	0.7	0.06	0.7	0.06	-9.12217035078	-11.6077580341	2.66376185116	0.387279554688
2138.0	678653.0	944.0	8626.0	678653.0	4000000.0	19.0	4.0	3.74	1.67	1.82	0.0899999999992	10.49	0.360000000001	0.73	0.18	6.87	0.37	3.53	2.45	0.59	AAA114.CD3.X18.Y6.tile.tissue.png	155	1	2000	155	aafd54a13bc296caae302312f08affb6	0	0	0	0	0	0	0	0	0	0	0	0	0	/home/dhl_ec/bnelissen/Slides/CD3_manuscript/CD3_slides/AAA114.CD3/AAA114.CD3.run1	255	0.7	0.06	0.7	0.06	-8.97055099829	-11.0732672621	1.90755822809	0.501609210937
7094.0	564543.0	2529.0	7880.0	564543.0	4000000.0	50.0	4.0	2.89	2.13	1.18	0.0599999999995	6.76	0.370000000001	0.74	0.2	6.97	0.219999999999	2.08	1.49	0.37	AAA114.CD3.X18.Y7.tile.tissue.png	156	1	2000	156	2f464580d0cdf9f590b79ea0c0f3577e	0	0	0	0	0	0	0	0	0	0	0	0	0	/home/dhl_ec/bnelissen/Slides/CD3_manuscript/CD3_slides/AAA114.CD3/AAA114.CD3.run1	255	0.7	0.06	0.7	0.06	-9.41598191626	-11.7418143504	2.25446381174	0.693929640625
0.0	1815.0	0.0	190.0	1815.0	4000000.0	0.0	1.0	2.13	1.86	1.08	0.0599999999995	6.25	0.35	0.82	0.21	5.64	0.13	2.02	1.52	0.349999999999	AAA114.CD3.X18.Y8.tile.tissue.png	157	1	2000	157	f2a87dbed7004523f449ca3b35a002c3	0	0	0	0	0	0	0	0	0	0	0	0	0	/home/dhl_ec/bnelissen/Slides/CD3_manuscript/CD3_slides/AAA114.CD3/AAA114.CD3.run1	255	0.7	0.06	0.7	0.06	0.0	-12.2214778018	5.107728026	4.04729613534
6754.0	1277851.0	2776.0	12066.0	1277851.0	4000000.0	59.0	12.0	2.51	1.98	1.09	0.0599999999995	6.7	0.36	0.73	0.17	7.43	0.4	3.42	2.37	0.610000000001	AAA114.CD3.X18.Y9.tile.tissue.png	158	1	2000	158	7e93f7284a0f9c07a3461eca2826bf32	0	0	0	0	0	0	0	0	0	0	0	0	0	/home/dhl_ec/bnelissen/Slides/CD3_manuscript/CD3_slides/AAA114.CD3/AAA114.CD3.run1	255	0.7	0.06	0.7	0.06	-8.12289628743	-10.871301806	1.5543402822	0.239086664063
6376.0	3901302.0	2899.0	10606.0	3901302.0	4000000.0	59.0	1.0	2.59	2.65	1.1	0.0500000000002	6.8	0.36	0.75	0.0599999999995	9.42	0.36	2.14	1.5	0.599999999999	AAA114.CD3.X19.Y10.tile.tissue.png	159	1	2000	159	c8a81f3d607f15e5dfe8967062beb690	0	0	0	0	0	0	0	0	0	0	0	0	0	/home/dhl_ec/bnelissen/Slides/CD3_manuscript/CD3_slides/AAA114.CD3/AAA114.CD3.run1	255	0.7	0.06	0.7	0.06	-8.6766354948	-11.9782405656	2.33540114368	0.23969490625
2725.0	1009290.0	1143.0	12583.0	1009290.0	4000000.0	20.0	5.0	2.41	2.76	1.85	0.0799999999999	10.1	0.58	1.27	0.289999999999	10.16	0.25	2.66	2.51	0.599999999999	AAA114.CD3.X19.Y11.tile.tissue.png	160	1	2000	160	e2c7f9656c803b0db50d85224314f26e	0	0	0	0	0	0	0	0	0	0	0	0	0	/home/dhl_ec/bnelissen/Slides/CD3_manuscript/CD3_slides/AAA114.CD3/AAA114.CD3.run1	255	0.7	0.06	0.7	0.06	-9.22934884888	-11.2896655238	2.72913337632	0.589134617188
0.0	0.0	0.0	0.0	0.0	4000000.0	0.0	0.0	3.69	1.34	1.16	0.0600000000004	5.54	0.290000000001	0.889999999999	0.22	4.62	0.12	2.01	1.53	0.37	AAA114.CD3.X19.Y12.tile.tissue.png	161	1	2000	161	b7fb1b927201d72f95483cb7ad9205c9	0	0	0	0	0	0	0	0	0	0	0	0	0	/home/dhl_ec/bnelissen/Slides/CD3_manuscript/CD3_slides/AAA114.CD3/AAA114.CD3.run1	255	1.0	0.06	1.0	0.06	0.0	0.0	0.0	5.373502
5005.0	170681.0	2049.0	9197.0	170681.0	4000000.0	43.0	6.0	2.78	1.66	1.13	0.0599999999995	7.17	0.360000000001	0.760000000001	0.2	6.73	0.32	3.29	2.52	0.599999999999	AAA114.CD3.X19.Y13.tile.tissue.png	162	1	2000	162	5a24011bc87c7b9b61f8fedc34873c6c	0	0	0	0	0	0	0	0	0	0	0	0	0	/home/dhl_ec/bnelissen/Slides/CD3_manuscript/CD3_slides/AAA114.CD3/AAA114.CD3.run1	255	0.7	0.06	0.7	0.06	-10.0048569315	-12.1985366189	3.8160110288	1.65780241016
99250.0	3205629.0	38276.0	22221.0	3205629.0	4000000.0	792.0	6.0	3.45	3.73	1.16	0.0500000000002	6.59	0.360000000001	0.74	0.0799999999999	10.0	0.349999999999	2.14	1.52	0.619999999999	AAA114.CD3.X19.Y14.tile.tissue.png	163	1	2000	163	50861891f4f29241daf76f91a6553fcf	0	0	0	0	0	0	0	0	0	0	0	0	0	/home/dhl_ec/bnelissen/Slides/CD3_manuscript/CD3_slides/AAA114.CD3/AAA114.CD3.run1	255	0.7	0.06	0.7	0.06	-9.63407152178	-12.6790870172	2.64828815052	0.383222367188
38355.0	3503036.0	16378.0	13005.0	3503036.0	4000000.0	343.0	3.0	3.47	1.31	1.16	0.0500000000002	7.06	0.37	0.76	0.0799999999999	9.76	0.35	2.2	1.52	0.61	AAA114.CD3.X19.Y15.tile.tissue.png	164	1	2000	164	6a086e5a9904aaca4604030d003ebcfa	0	0	0	0	0	0	0	0	0	0	0	0	0	/home/dhl_ec/bnelissen/Slides/CD3_manuscript/CD3_slides/AAA114.CD3/AAA114.CD3.run1	255	0.7	0.06	0.7	0.06	-8.98128491057	-11.9653262914	1.53335365923	0.19425809375
74826.0	3525542.0	33110.0	15542.0	3525542.0	4000000.0	751.0	2.0	2.62	1.67	1.84	0.0699999999997	11.36	0.64	1.36	0.13	14.94	0.61	2.26	1.54	0.66	AAA114.CD3.X19.Y16.tile.tissue.png	165	1	2000	165	29210583faf085acf680a277545523d1	0	0	0	0	0	0	0	0	0	0	0	0	0	/home/dhl_ec/bnelissen/Slides/CD3_manuscript/CD3_slides/AAA114.CD3/AAA114.CD3.run1	255	0.7	0.06	0.7	0.06	-9.30780328497	-12.1811669827	1.62625272481	0.188908691406
14759.0	2759065.0	5745.0	27399.0	2759065.0	4000000.0	118.0	10.0	1.28	1.75	1.84	0.0799999999999	10.94	0.58	1.34	0.18	12.97	0.48	3.59	2.6	0.780000000001	AAA114.CD3.X19.Y17.tile.tissue.png	166	1	2000	166	c54a0e32d944a5429690d58ab7f556cb	0	0	0	0	0	0	0	0	0	0	0	0	0	/home/dhl_ec/bnelissen/Slides/CD3_manuscript/CD3_slides/AAA114.CD3/AAA114.CD3.run1	255	0.7	0.06	0.7	0.06	-9.29976766743	-12.0135447072	2.36418337405	0.241492710937
3573.0	190706.0	1289.0	6146.0	190706.0	4000000.0	23.0	8.0	1.25	1.98	1.14	0.04	7.02	0.38	0.75	0.21	6.94	0.22	2.12	1.53	0.63	AAA114.CD3.X19.Y18.tile.tissue.png	167	1	2000	167	01e83ef98b0ae2b7b33da6d0fa1a9b47	0	0	0	0	0	0	0	0	0	0	0	0	0	/home/dhl_ec/bnelissen/Slides/CD3_manuscript/CD3_slides/AAA114.CD3/AAA114.CD3.run1	255	0.7	0.06	0.7	0.06	-9.58693561909	-12.2790157929	4.51687292664	0.166794232422
2342.0	1204428.0	998.0	7430.0	1204428.0	4000000.0	21.0	4.0	1.97	2.6	1.99	0.0799999999999	8.64	0.370000000001	0.75	0.18	7.65	0.25	2.18	1.52	0.57	AAA114.CD3.X19.Y19.tile.tissue.png	168	1	2000	168	1461d5aa8de666793d09a2055177a23f	0	0	0	0	0	0	0	0	0	0	0	0	0	/home/dhl_ec/bnelissen/Slides/CD3_manuscript/CD3_slides/AAA114.CD3/AAA114.CD3.run1	255	0.7	0.06	0.7	0.06	-8.05938508704	-10.9536664464	0.93590400551	0.111146734375
0.0	3954157.0	0.0	8084.0	3954157.0	4000000.0	0.0	1.0	0.990000000001	2.86	1.14	0.0500000000002	6.39	0.36	0.73	0.0500000000002	8.99	0.28	2.17	1.51	0.440000000001	AAA114.CD3.X19.Y20.tile.tissue.png	169	1	2000	169	0516e886ce19080e29f64f495f7fdc92	0	0	0	0	0	0	0	0	0	0	0	0	0	/home/dhl_ec/bnelissen/Slides/CD3_manuscript/CD3_slides/AAA114.CD3/AAA114.CD3.run1	255	0.7	0.064489678952	0.7	0.064489678952	-7.34031012928	-10.9944932724	0.22767524595	0.025944395752
0.0	4000000.0	0.0	7996.0	4000000.0	4000000.0	0.0	1.0	2.97	1.66	1.09	0.0500000000002	5.9	0.280000000001	0.74	0.0499999999993	8.96	0.29	2.16	1.5	0.59	AAA114.CD3.X19.Y21.tile.tissue.png	170	1	2000	170	ca2eaa4ed1eb555bd374e75ae4566c7f	0	0	0	0	0	0	0	0	0	0	0	0	0	/home/dhl_ec/bnelissen/Slides/CD3_manuscript/CD3_slides/AAA114.CD3/AAA114.CD3.run1	255	0.7	0.0643648948798	0.7	0.0643648948798	-6.22223907494	-9.88519647488	0.144083709021	0.0127491699368
1473.0	3893954.0	662.0	8918.0	3893954.0	4000000.0	12.0	1.0	2.62	3.54	1.1	0.0500000000002	6.68	0.37	0.77	0.0599999999995	9.78	0.36	2.21	1.53	0.420000000001	AAA114.CD3.X19.Y22.tile.tissue.png	171	1	2000	171	f4492d987129f0dd1c8d1e1c88b80c38	0	0	0	0	0	0	0	0	0	0	0	0	0	/home/dhl_ec/bnelissen/Slides/CD3_manuscript/CD3_slides/AAA114.CD3/AAA114.CD3.run1	255	0.7	0.06	0.7	0.06	-7.72504935199	-11.5533668212	0.433182461448	0.0728205537109
13953.0	869108.0	4484.0	11392.0	869108.0	4000000.0	78.0	6.0	1.51	2.65	1.17	0.0500000000002	6.99	0.379999999999	0.78	0.190000000001	7.92	0.25	2.14	1.68	0.440000000001	AAA114.CD3.X19.Y23.tile.tissue.png	172	1	2000	172	c6c9aaeae2ef42322b71337cccfb8b8e	0	0	0	0	0	0	0	0	0	0	0	0	0	/home/dhl_ec/bnelissen/Slides/CD3_manuscript/CD3_slides/AAA114.CD3/AAA114.CD3.run1	255	0.7	0.06	0.7	0.06	-8.58024486986	-12.059136249	2.53124282417	1.35770940625
5517.0	1257667.0	2375.0	9482.0	1257667.0	4000000.0	46.0	2.0	1.24	2.27	1.22	0.0599999999995	6.9	0.58	1.33	0.25	11.67	0.43	3.01	1.56	0.59	AAA114.CD3.X19.Y4.tile.tissue.png	173	1	2000	173	d97f6afa5dfced8a73bfe6e473850dbd	0	0	0	0	0	0	0	0	0	0	0	0	0	/home/dhl_ec/bnelissen/Slides/CD3_manuscript/CD3_slides/AAA114.CD3/AAA114.CD3.run1	255	0.7	0.06	0.7	0.06	-9.00080951202	-11.1925806546	1.46472194921	0.299795640625
13867.0	3829056.0	6987.0	10542.0	3829056.0	4000000.0	163.0	2.0	1.4	1.76	1.19	0.0499999999993	6.51	0.36	0.75	0.0700000000006	9.88	0.360000000001	2.19	1.53	0.43	AAA114.CD3.X19.Y5.tile.tissue.png	174	1	2000	174	251200f005ba2eed6acc67d27b5c1075	0	0	0	0	0	0	0	0	0	0	0	0	0	/home/dhl_ec/bnelissen/Slides/CD3_manuscript/CD3_slides/AAA114.CD3/AAA114.CD3.run1	255	0.7	0.06	0.7	0.06	-9.02330564395	-12.3501611747	1.07639646567	0.187411786133
25178.0	3434321.0	11345.0	16292.0	3434321.0	4000000.0	245.0	2.0	2.73	3.48	1.21	0.04	7.0	0.37	0.74	0.0700000000006	9.62	0.35	2.21	1.48	0.53	AAA114.CD3.X19.Y6.tile.tissue.png	175	1	2000	175	efb012df3ea9d72393d0e59daf8087e6	0	0	0	0	0	0	0	0	0	0	0	0	0	/home/dhl_ec/bnelissen/Slides/CD3_manuscript/CD3_slides/AAA114.CD3/AAA114.CD3.run1	255	0.7	0.06	0.7	0.06	-9.27818418737	-11.9978319209	1.84779963407	0.203578599609
47132.0	2576737.0	18903.0	28872.0	2576737.0	4000000.0	386.0	8.0	3.57	3.04	1.24	0.04	6.61	0.38	0.74	0.12	9.11	0.5	3.63	2.44	0.660000000001	AAA114.CD3.X19.Y7.tile.tissue.png	176	1	2000	176	10256a8792974fbbb102fbde40b885ea	0	0	0	0	0	0	0	0	0	0	0	0	0	/home/dhl_ec/bnelissen/Slides/CD3_manuscript/CD3_slides/AAA114.CD3/AAA114.CD3.run1	255	0.7	0.06	0.7	0.06	-9.54410703599	-11.9365953072	2.82345636351	0.38685215625
1965.0	86135.0	888.0	4122.0	86135.0	4000000.0	15.0	6.0	2.31	2.0	1.09	0.0500000000002	6.36	0.58	1.22	0.32	9.4	0.32	3.26	2.43	0.59	AAA114.CD3.X19.Y8.tile.tissue.png	177	1	2000	177	3bceb2b446c995fb1ca0e52c9551d777	0	0	0	0	0	0	0	0	0	0	0	0	0	/home/dhl_ec/bnelissen/Slides/CD3_manuscript/CD3_slides/AAA114.CD3/AAA114.CD3.run1	255	0.7	0.06	0.7	0.06	-9.48272299607	-11.8729319778	4.12748642805	0.147271817383
7395.0	3527505.0	2990.0	11726.0	3527505.0	4000000.0	62.0	4.0	2.55	2.16	1.09	0.04	6.79	0.599999999999	1.04	0.12	12.66	0.440000000001	3.13	1.61	0.43	AAA114.CD3.X19.Y9.tile.tissue.png	178	1	2000	178	66db0bad92e80ce3879eada497e083a4	0	0	0	0	0	0	0	0	0	0	0	0	0	/home/dhl_ec/bnelissen/Slides/CD3_manuscript/CD3_slides/AAA114.CD3/AAA114.CD3.run1	255	0.7	0.06	0.7	0.06	-8.76378485109	-12.0587813271	1.96909269201	0.17687875
77.0	3104682.0	40.0	18473.0	3104682.0	4000000.0	1.0	2.0	3.24	1.59	1.75	0.0700000000006	9.91	0.389999999999	0.76	0.11	12.01	0.56	3.39	2.33	0.640000000001	AAA114.CD3.X2.Y10.tile.tissue.png	179	1	2000	179	da69c9f4ea143d4608f360a069616ef0	0	0	0	0	0	0	0	0	0	0	0	0	0	/home/dhl_ec/bnelissen/Slides/CD3_manuscript/CD3_slides/AAA114.CD3/AAA114.CD3.run1	255	0.7	0.06	0.7	0.06	-8.59733697208	-11.788064644	1.54166598268	0.170929554688
755.0	3199562.0	219.0	15771.0	3199562.0	4000000.0	3.0	7.0	1.22	1.82	1.43	0.0699999999997	10.54	0.59	1.21	0.14	12.9	0.509999999999	3.36	2.31	0.63	AAA114.CD3.X2.Y11.tile.tissue.png	180	1	2000	180	8b362444952aaebffbdda371bf55e8be	0	0	0	0	0	0	0	0	0	0	0	0	0	/home/dhl_ec/bnelissen/Slides/CD3_manuscript/CD3_slides/AAA114.CD3/AAA114.CD3.run1	255	0.7	0.06	0.7	0.06	-8.5145516114	-11.5525960651	0.805315194014	0.11305890625
9103.0	3909202.0	3151.0	9973.0	3909202.0	4000000.0	60.0	1.0	1.26	1.66	1.17	0.0500000000002	6.29	0.37	0.76	0.0600000000004	9.65	0.36	2.18	1.53	0.63	AAA114.CD3.X2.Y12.tile.tissue.png	181	1	2000	181	eaae0702b99a5c002d10a66db32cf39e	0	0	0	0	0	0	0	0	0	0	0	0	0	/home/dhl_ec/bnelissen/Slides/CD3_manuscript/CD3_slides/AAA114.CD3/AAA114.CD3.run1	255	0.7	0.06	0.7	0.06	-8.19862220241	-11.9706038578	0.703187514019	0.103826198242
4462.0	493528.0	1719.0	6980.0	493528.0	4000000.0	30.0	4.0	3.1	1.89	1.8	0.0799999999999	10.06	0.570000000001	1.2	0.3	10.34	0.39	3.22	2.31	0.58	AAA114.CD3.X2.Y13.tile.tissue.png	182	1	2000	182	ffe174c9c122bd330e73c57b75000bdb	0	0	0	0	0	0	0	0	0	0	0	0	0	/home/dhl_ec/bnelissen/Slides/CD3_manuscript/CD3_slides/AAA114.CD3/AAA114.CD3.run1	255	0.7	0.06	0.7	0.06	-8.99622687078	-11.5806647568	2.1284906107	0.141268957031
221.0	7444.0	114.0	772.0	7444.0	4000000.0	2.0	4.0	2.36	2.52	1.82	0.0900000000001	10.29	0.570000000001	1.25	0.34	9.83	0.35	2.8	1.49	0.38	AAA114.CD3.X2.Y14.tile.tissue.png	183	1	2000	183	db0a3a0b5f4043eb778ef923ea700cb5	0	0	0	0	0	0	0	0	0	0	0	0	0	/home/dhl_ec/bnelissen/Slides/CD3_manuscript/CD3_slides/AAA114.CD3/AAA114.CD3.run1	255	0.7	0.06	0.7	0.06	-9.24009660443	-11.7434085126	4.22463819464	2.0166233266
0.0	0.0	0.0	0.0	0.0	4000000.0	0.0	0.0	1.0	1.44	1.15	0.0600000000004	6.18	0.48	1.51	0.320000000001	6.82	0.21	2.54	1.52	0.64	AAA114.CD3.X2.Y7.tile.tissue.png	184	1	2000	184	81d18501d5a4dce6e9a5ed642125ecbf	0	0	0	0	0	0	0	0	0	0	0	0	0	/home/dhl_ec/bnelissen/Slides/CD3_manuscript/CD3_slides/AAA114.CD3/AAA114.CD3.run1	255	1.0	0.06	1.0	0.06	0.0	-9.16821546069	0.0	3.79808225015
120.0	238436.0	68.0	3494.0	238436.0	4000000.0	2.0	2.0	1.64	2.26	1.84	0.0799999999999	10.28	0.56	1.26	0.309999999999	9.88	0.320000000001	3.42	1.48	0.440000000001	AAA114.CD3.X2.Y8.tile.tissue.png	185	1	2000	185	0c09dd9da9cb1a7aaf48184e4c739692	0	0	0	0	0	0	0	0	0	0	0	0	0	/home/dhl_ec/bnelissen/Slides/CD3_manuscript/CD3_slides/AAA114.CD3/AAA114.CD3.run1	255	0.7	0.06	0.7	0.06	-8.62117764531	-11.2070719676	2.51854698859	2.02147962793
280.0	2405854.0	124.0	14262.0	2405854.0	4000000.0	2.0	1.0	1.45	2.86	1.16	0.04	7.08	0.57	1.24	0.18	12.19	0.46	3.39	2.31	1.39	AAA114.CD3.X2.Y9.tile.tissue.png	186	1	2000	186	da37718ae7fdb14033fa0ae13510edc8	0	0	0	0	0	0	0	0	0	0	0	0	0	/home/dhl_ec/bnelissen/Slides/CD3_manuscript/CD3_slides/AAA114.CD3/AAA114.CD3.run1	255	0.7	0.06	0.7	0.06	-8.49604681433	-11.2581160238	1.79104703855	0.20350846875
8231.0	3986183.0	3713.0	9205.0	3986183.0	4000000.0	71.0	1.0	2.66	2.75	1.17	0.04	6.58	0.370000000001	0.76	0.0599999999995	9.9	0.37	2.17	1.62	0.43	AAA114.CD3.X20.Y10.tile.tissue.png	187	1	2000	187	93c8fc910a3c007535e035fc995627c9	0	0	0	0	0	0	0	0	0	0	0	0	0	/home/dhl_ec/bnelissen/Slides/CD3_manuscript/CD3_slides/AAA114.CD3/AAA114.CD3.run1	255	0.7	0.0749493773373	0.7	0.0749493773373	-8.43220252709	-12.0116665202	1.68809387908	0.138376863037
6926.0	1517754.0	1907.0	8030.0	1517754.0	4000000.0	34.0	3.0	1.94	3.52	1.52	0.0799999999999	10.04	0.58	1.22	0.24	11.03	0.4	3.19	2.3	0.6	AAA114.CD3.X20.Y11.tile.tissue.png	188	1	2000	188	42ec7fba52037479683606e4c7eaebdf	0	0	0	0	0	0	0	0	0	0	0	0	0	/home/dhl_ec/bnelissen/Slides/CD3_manuscript/CD3_slides/AAA114.CD3/AAA114.CD3.run1	255	0.7	0.06	0.7	0.06	-8.74371718688	-11.8826381438	1.77025874144	0.1658433125
0.0	2861.0	0.0	238.0	2861.0	4000000.0	0.0	1.0	2.89	2.51	1.8	0.0899999999992	9.77	0.559999999999	1.38	0.32	7.96	0.219999999999	3.09	2.29	0.559999999999	AAA114.CD3.X20.Y12.tile.tissue.png	189	1	2000	189	76b05b91ac5c7ee0e46e9caffc6c63b5	0	0	0	0	0	0	0	0	0	0	0	0	0	/home/dhl_ec/bnelissen/Slides/CD3_manuscript/CD3_slides/AAA114.CD3/AAA114.CD3.run1	255	0.7	0.06	0.7	0.06	0.0	-11.791422057	1.32410022105	5.61366156937
158.0	3020.0	66.0	378.0	3020.0	4000000.0	1.0	2.0	2.94	1.7	1.82	0.0900000000001	9.78	0.56	1.35	0.32	9.17	0.309999999999	3.12	2.3	0.56	AAA114.CD3.X20.Y13.tile.tissue.png	190	1	2000	190	46d92e15b38ce32d700deae07079a30e	0	0	0	0	0	0	0	0	0	0	0	0	0	/home/dhl_ec/bnelissen/Slides/CD3_manuscript/CD3_slides/AAA114.CD3/AAA114.CD3.run1	255	0.7	0.06	0.7	0.06	-9.33286020932	-12.3173742237	4.88357075498	3.02795692099
125218.0	2573276.0	44748.0	17493.0	2573276.0	4000000.0	894.0	7.0	1.49	2.56	1.38	0.04	7.55	0.37	0.75	0.110000000001	10.37	0.33	2.22	2.31	0.63	AAA114.CD3.X20.Y14.tile.tissue.png	191	1	2000	191	aa346462e540f2c07cb9fcac1664d302	0	0	0	0	0	0	0	0	0	0	0	0	0	/home/dhl_ec/bnelissen/Slides/CD3_manuscript/CD3_slides/AAA114.CD3/AAA114.CD3.run1	255	0.7	0.06	0.7	0.06	-9.64389633059	-12.7481969192	2.89018332563	0.474442796875
64674.0	3789311.0	28130.0	16232.0	3789311.0	4000000.0	585.0	5.0	2.98	1.53	1.8	0.0699999999997	10.65	0.57	1.21	0.0999999999995	11.61	0.360000000001	2.13	1.5	0.68	AAA114.CD3.X20.Y15.tile.tissue.png	192	1	2000	192	b1415b61c4560ca6fc8eb4e7a2979e19	0	0	0	0	0	0	0	0	0	0	0	0	0	/home/dhl_ec/bnelissen/Slides/CD3_manuscript/CD3_slides/AAA114.CD3/AAA114.CD3.run1	255	0.7	0.06	0.7	0.06	-9.10088373984	-12.4658939028	1.66720118711	0.220399419922
36185.0	3394678.0	14922.0	15275.0	3394678.0	4000000.0	320.0	5.0	3.28	1.7	1.14	0.0499999999993	6.55	0.36	0.74	0.13	14.63	0.530000000001	3.5	2.34	0.639999999999	AAA114.CD3.X20.Y16.tile.tissue.png	193	1	2000	193	4fe2902dbe0d5376068bec7d068b46a6	0	0	0	0	0	0	0	0	0	0	0	0	0	/home/dhl_ec/bnelissen/Slides/CD3_manuscript/CD3_slides/AAA114.CD3/AAA114.CD3.run1	255	0.7	0.06	0.7	0.06	-9.10752551142	-11.8156243566	1.7027158041	0.178356074219
31058.0	3825415.0	12096.0	10436.0	3825415.0	4000000.0	231.0	1.0	2.94	2.28	1.17	0.0500000000002	6.87	0.37	0.74	0.0600000000004	9.73	0.36	2.12	1.48	0.66	AAA114.CD3.X20.Y17.tile.tissue.png	194	1	2000	194	6dc376d1b91102068c57dbb3e8377f33	0	0	0	0	0	0	0	0	0	0	0	0	0	/home/dhl_ec/bnelissen/Slides/CD3_manuscript/CD3_slides/AAA114.CD3/AAA114.CD3.run1	255	0.7	0.0620906436867	0.7	0.0620906436867	-9.662277327	-12.1069710585	2.34522279692	0.261483886719
4307.0	176546.0	1297.0	5485.0	176546.0	4000000.0	20.0	3.0	3.29	2.55	1.92	0.0799999999999	8.42	0.56	1.21	0.319999999999	7.59	0.21	2.02	1.47	0.389999999999	AAA114.CD3.X20.Y18.tile.tissue.png	195	1	2000	195	19f0c8393a3fd6e859a2df87c257d4fc	0	0	0	0	0	0	0	0	0	0	0	0	0	/home/dhl_ec/bnelissen/Slides/CD3_manuscript/CD3_slides/AAA114.CD3/AAA114.CD3.run1	255	0.7	0.06	0.7	0.06	-9.29193126935	-11.3970074981	2.34412414966	0.264054882813
6487.0	181302.0	2326.0	4256.0	181302.0	4000000.0	41.0	3.0	2.38	1.36	1.09	0.0700000000006	10.73	0.63	1.35	0.34	6.89	0.21	2.08	1.52	0.6	AAA114.CD3.X20.Y19.tile.tissue.png	196	1	2000	196	d55c37f3b3f3ba58ecd7914d2aeca4e7	0	0	0	0	0	0	0	0	0	0	0	0	0	/home/dhl_ec/bnelissen/Slides/CD3_manuscript/CD3_slides/AAA114.CD3/AAA114.CD3.run1	255	0.7	0.06	0.7	0.06	-8.68383125517	-11.1658183712	3.85939145621	0.214105457031
12352.0	2327944.0	4916.0	14223.0	2327944.0	4000000.0	89.0	3.0	2.97	2.01	1.8	0.0700000000006	10.22	0.620000000001	1.31	0.2	8.96	0.31	2.21	1.53	0.42	AAA114.CD3.X20.Y20.tile.tissue.png	197	1	2000	197	19e7a499118ddb63f0edc64eb89bbefc	0	0	0	0	0	0	0	0	0	0	0	0	0	/home/dhl_ec/bnelissen/Slides/CD3_manuscript/CD3_slides/AAA114.CD3/AAA114.CD3.run1	255	0.7	0.06	0.7	0.06	-8.32794440974	-11.1992184364	1.34328239511	0.178511859375
829.0	3930505.0	357.0	7996.0	3930505.0	4000000.0	7.0	1.0	1.03	1.19	1.15	0.0500000000002	6.33	0.36	0.75	0.0600000000004	9.68	0.56	3.3	2.33	0.62	AAA114.CD3.X20.Y21.tile.tissue.png	198	1	2000	198	7a925f37617f7b79bfd66fd68840171c	0	0	0	0	0	0	0	0	0	0	0	0	0	/home/dhl_ec/bnelissen/Slides/CD3_manuscript/CD3_slides/AAA114.CD3/AAA114.CD3.run1	255	0.7	0.0604105391771	0.7	0.0604105391771	-7.64598262022	-10.9948250651	0.354203183862	0.0428420803223
2245.0	1668931.0	853.0	7904.0	1668931.0	4000000.0	15.0	4.0	1.04	1.05	1.16	0.0499999999993	6.7	0.37	0.72	0.150000000001	7.67	0.27	2.19	1.51	0.400000000001	AAA114.CD3.X20.Y22.tile.tissue.png	199	1	2000	199	69e4c67dcdd877fbd9774cda6d84bfb2	0	0	0	0	0	0	0	0	0	0	0	0	0	/home/dhl_ec/bnelissen/Slides/CD3_manuscript/CD3_slides/AAA114.CD3/AAA114.CD3.run1	255	0.7	0.06	0.7	0.06	-7.75034517106	-10.3783394522	0.634369926463	0.123200964844
243.0	32453.0	110.0	1225.0	32453.0	4000000.0	2.0	2.0	1.83	2.64	1.12	0.0600000000004	6.36	0.570000000001	1.31	0.34	10.23	0.349999999999	3.35	2.48	0.6	AAA114.CD3.X20.Y23.tile.tissue.png	200	1	2000	200	de20e727093646a611ce8d83e0764b1c	0	0	0	0	0	0	0	0	0	0	0	0	0	/home/dhl_ec/bnelissen/Slides/CD3_manuscript/CD3_slides/AAA114.CD3/AAA114.CD3.run1	255	0.7	0.06	0.7	0.06	-9.43125557849	-12.004028598	3.94129994475	2.58822208984
0.0	0.0	0.0	0.0	0.0	4000000.0	0.0	0.0	2.3	2.24	1.81	0.0900000000001	9.64	0.469999999999	1.4	0.360000000001	4.84	0.12	2.0	1.75	0.37	AAA114.CD3.X20.Y3.tile.tissue.png	201	1	2000	201	031eab3d5b866437f30f4a9eb500a0cf	0	0	0	0	0	0	0	0	0	0	0	0	0	/home/dhl_ec/bnelissen/Slides/CD3_manuscript/CD3_slides/AAA114.CD3/AAA114.CD3.run1	255	1.0	0.06	1.0	0.06	0.0	-12.16306634	0.0	4.19891621531
37536.0	2146169.0	16991.0	11686.0	2146169.0	4000000.0	359.0	3.0	2.22	2.02	1.18	0.04	6.72	0.580000000001	0.8	0.13	8.68	0.309999999999	2.18	1.61	0.58	AAA114.CD3.X20.Y4.tile.tissue.png	202	1	2000	202	75025855de6821f0d9840cb9acc845cb	0	0	0	0	0	0	0	0	0	0	0	0	0	/home/dhl_ec/bnelissen/Slides/CD3_manuscript/CD3_slides/AAA114.CD3/AAA114.CD3.run1	255	0.7	0.06	0.7	0.06	-9.31966559635	-11.3228772882	1.97316465881	0.24813175
91799.0	3224188.0	38838.0	18584.0	3224188.0	4000000.0	828.0	5.0	1.21	1.67	1.97	0.0799999999999	10.72	0.61	1.21	0.13	11.43	0.36	2.23	1.53	0.62	AAA114.CD3.X20.Y5.tile.tissue.png	203	1	2000	203	1e39cf9eb410fc3620e1c0d29b18cb4d	0	0	0	0	0	0	0	0	0	0	0	0	0	/home/dhl_ec/bnelissen/Slides/CD3_manuscript/CD3_slides/AAA114.CD3/AAA114.CD3.run1	255	0.7	0.06	0.7	0.06	-9.38623054609	-12.1965631663	1.52056132532	0.256032398437
44839.0	1884011.0	17377.0	14859.0	1884011.0	4000000.0	344.0	2.0	1.68	2.47	1.24	0.04	6.7	0.57	1.26	0.22	12.1	0.45	3.33	2.38	0.7	AAA114.CD3.X20.Y6.tile.tissue.png	204	1	2000	204	23e1aaa2ea836878a5f862533fe1f5e3	0	0	0	0	0	0	0	0	0	0	0	0	0	/home/dhl_ec/bnelissen/Slides/CD3_manuscript/CD3_slides/AAA114.CD3/AAA114.CD3.run1	255	0.7	0.06	0.7	0.06	-9.40543387781	-12.1786247813	2.12385739511	0.222109152344
31423.0	1479671.0	13678.0	14492.0	1479671.0	4000000.0	287.0	5.0	1.05	1.44	1.17	0.0700000000006	14.13	0.57	1.21	0.240000000001	11.36	0.42	3.34	2.32	0.49	AAA114.CD3.X20.Y7.tile.tissue.png	205	1	2000	205	11592c5ffab61af82d036bfade6797d0	0	0	0	0	0	0	0	0	0	0	0	0	0	/home/dhl_ec/bnelissen/Slides/CD3_manuscript/CD3_slides/AAA114.CD3/AAA114.CD3.run1	255	0.7	0.06	0.7	0.06	-9.4407699145	-11.892919629	2.36148642953	0.204908085938
20502.0	1746694.0	9011.0	16735.0	1746694.0	4000000.0	185.0	6.0	1.16	1.46	1.17	0.0700000000006	10.27	0.57	1.22	0.219999999999	11.68	0.43	3.42	2.3	0.68	AAA114.CD3.X20.Y8.tile.tissue.png	206	1	2000	206	9ca65133f9d47ca23babc864fd59a68a	0	0	0	0	0	0	0	0	0	0	0	0	0	/home/dhl_ec/bnelissen/Slides/CD3_manuscript/CD3_slides/AAA114.CD3/AAA114.CD3.run1	255	0.7	0.06	0.7	0.06	-9.34725532319	-11.6491849723	1.89148964215	0.16979778125
2970.0	3641021.0	1484.0	12273.0	3641021.0	4000000.0	33.0	2.0	1.59	2.71	1.82	0.0799999999999	16.3	0.59	1.25	0.110000000001	9.07	0.34	2.11	1.48	0.42	AAA114.CD3.X20.Y9.tile.tissue.png	207	1	2000	207	aeb43b613878814fcc12b8d0e6b67319	0	0	0	0	0	0	0	0	0	0	0	0	0	/home/dhl_ec/bnelissen/Slides/CD3_manuscript/CD3_slides/AAA114.CD3/AAA114.CD3.run1	255	0.7	0.06	0.7	0.06	-8.53950359891	-12.2051432678	1.45773360265	0.150423865234
2425.0	3977216.0	831.0	8542.0	3977216.0	4000000.0	13.0	3.0	3.21	2.64	1.83	0.0699999999997	10.2	0.63	1.37	0.0900000000001	13.98	0.57	3.3	2.35	2.18	AAA114.CD3.X21.Y10.tile.tissue.png	208	1	2000	208	e450adac9c576f399c4ad3034fc0cdd5	0	0	0	0	0	0	0	0	0	0	0	0	0	/home/dhl_ec/bnelissen/Slides/CD3_manuscript/CD3_slides/AAA114.CD3/AAA114.CD3.run1	255	0.7	0.06	0.7	0.06	-8.37829571608	-11.494766299	0.662439059965	0.0733739370117
18787.0	3348643.0	6738.0	11279.0	3348643.0	4000000.0	119.0	2.0	2.11	1.84	1.79	0.0700000000006	7.85	0.570000000001	1.25	0.13	13.52	0.52	3.32	2.33	1.03	AAA114.CD3.X21.Y11.tile.tissue.png	209	1	2000	209	5312110eb4c1d826e11858c759c59be8	0	0	0	0	0	0	0	0	0	0	0	0	0	/home/dhl_ec/bnelissen/Slides/CD3_manuscript/CD3_slides/AAA114.CD3/AAA114.CD3.run1	255	0.7	0.06	0.7	0.06	-8.8285869204	-12.0705996337	1.39579875329	0.202236121094
1129.0	1225686.0	523.0	8334.0	1225686.0	4000000.0	12.0	1.0	1.99	2.14	1.82	0.0699999999997	7.4	0.57	1.23	0.259999999999	10.58	0.389999999999	3.37	2.32	0.73	AAA114.CD3.X21.Y12.tile.tissue.png	210	1	2000	210	6cddb9f79091737ce7d36047af33ce2a	0	0	0	0	0	0	0	0	0	0	0	0	0	/home/dhl_ec/bnelissen/Slides/CD3_manuscript/CD3_slides/AAA114.CD3/AAA114.CD3.run1	255	0.7	0.06	0.7	0.06	-8.57028567256	-11.2497840109	1.4159494751	0.162125628906
0.0	3342.0	0.0	332.0	3342.0	4000000.0	0.0	1.0	1.06	1.59	1.84	0.0699999999997	9.81	0.56	1.28	0.320000000001	8.76	0.23	3.14	2.32	0.64	AAA114.CD3.X21.Y13.tile.tissue.png	211	1	2000	211	07b95673e7eb850423aebda22938e8a8	0	0	0	0	0	0	0	0	0	0	0	0	0	/home/dhl_ec/bnelissen/Slides/CD3_manuscript/CD3_slides/AAA114.CD3/AAA114.CD3.run1	255	0.7	0.06	0.7	0.06	-9.42350470598	-11.7784443574	1.52050752082	3.17621232196
22107.0	333884.0	7790.0	11685.0	333884.0	4000000.0	143.0	10.0	1.18	2.93	1.81	0.0699999999997	10.24	0.58	1.21	0.3	7.7	0.219999999999	2.15	1.54	0.62	AAA114.CD3.X21.Y14.tile.tissue.png	212	1	2000	212	7550e8dabfb24cfbd2e7959f271b89f0	0	0	0	0	0	0	0	0	0	0	0	0	0	/home/dhl_ec/bnelissen/Slides/CD3_manuscript/CD3_slides/AAA114.CD3/AAA114.CD3.run1	255	0.7	0.06	0.7	0.06	-9.72249600613	-12.4011833068	3.23576744114	0.211441882812
130725.0	3693168.0	49454.0	13164.0	3693168.0	4000000.0	965.0	1.0	1.52	1.37	1.17	0.04	6.57	0.57	1.22	0.11	15.91	0.58	3.37	2.49	0.86	AAA114.CD3.X21.Y15.tile.tissue.png	213	1	2000	213	16770525e6f1da0242ce73c44e955538	0	0	0	0	0	0	0	0	0	0	0	0	0	/home/dhl_ec/bnelissen/Slides/CD3_manuscript/CD3_slides/AAA114.CD3/AAA114.CD3.run1	255	0.7	0.06	0.7	0.06	-9.38643492384	-12.495761832	1.99085521157	0.317672060547
88194.0	3177859.0	36288.0	18976.0	3177859.0	4000000.0	780.0	4.0	1.23	1.77	1.8	0.0700000000006	10.29	0.58	1.21	0.139999999999	14.25	0.54	3.34	2.31	0.659999999999	AAA114.CD3.X21.Y16.tile.tissue.png	214	1	2000	214	46b37e07016a7a7681377676d5d9a825	0	0	0	0	0	0	0	0	0	0	0	0	0	/home/dhl_ec/bnelissen/Slides/CD3_manuscript/CD3_slides/AAA114.CD3/AAA114.CD3.run1	255	0.7	0.06	0.7	0.06	-9.16028492064	-11.7406858137	1.63833781534	0.251453914063
40271.0	3314677.0	17227.0	15817.0	3314677.0	4000000.0	367.0	2.0	1.44	2.72	1.8	0.0699999999997	11.13	0.37	0.75	0.0799999999999	9.57	0.349999999999	2.2	1.63	0.619999999999	AAA114.CD3.X21.Y17.tile.tissue.png	215	1	2000	215	2171d78f9994b9d188a06e3a1037fb5e	0	0	0	0	0	0	0	0	0	0	0	0	0	/home/dhl_ec/bnelissen/Slides/CD3_manuscript/CD3_slides/AAA114.CD3/AAA114.CD3.run1	255	0.7	0.06	0.7	0.06	-9.1963122313	-12.1718862112	1.5848326778	0.220205785156
5793.0	659017.0	2088.0	10595.0	659017.0	4000000.0	42.0	10.0	1.26	1.99	1.13	0.0500000000002	6.69	0.38	0.740000000001	0.199999999999	7.15	0.24	2.13	1.54	0.41	AAA114.CD3.X21.Y18.tile.tissue.png	216	1	2000	216	1f329dd28a3b0c8020fd9e0a38c2124e	0	0	0	0	0	0	0	0	0	0	0	0	0	/home/dhl_ec/bnelissen/Slides/CD3_manuscript/CD3_slides/AAA114.CD3/AAA114.CD3.run1	255	0.7	0.06	0.7	0.06	-9.12729731738	-11.8195225838	2.34370246015	0.142750367188
21528.0	448269.0	6773.0	6650.0	448269.0	4000000.0	116.0	3.0	2.48	2.61	1.13	0.0500000000002	8.59	0.570000000001	1.21	0.31	11.22	0.35	3.18	2.31	0.59	AAA114.CD3.X21.Y19.tile.tissue.png	217	1	2000	217	1f353f8a934fb0c93fa3e811de2e1362	0	0	0	0	0	0	0	0	0	0	0	0	0	/home/dhl_ec/bnelissen/Slides/CD3_manuscript/CD3_slides/AAA114.CD3/AAA114.CD3.run1	255	0.7	0.06	0.7	0.06	-8.75300690533	-11.795894501	1.86294526329	0.18413221875
27467.0	1269778.0	9123.0	10225.0	1269778.0	4000000.0	156.0	6.0	3.08	2.88	1.86	0.0700000000006	10.68	0.58	1.21	0.25	11.36	0.4	3.23	2.32	0.599999999999	AAA114.CD3.X21.Y20.tile.tissue.png	218	1	2000	218	32ad0f36c2c4d76c1d943774bc86499a	0	0	0	0	0	0	0	0	0	0	0	0	0	/home/dhl_ec/bnelissen/Slides/CD3_manuscript/CD3_slides/AAA114.CD3/AAA114.CD3.run1	255	0.7	0.06	0.7	0.06	-8.84360554472	-12.0760864057	2.26502200653	0.231912789063
18479.0	678908.0	6483.0	5219.0	678908.0	4000000.0	117.0	3.0	2.34	1.47	1.84	0.0900000000001	10.52	0.59	1.22	0.290000000001	10.37	0.360000000001	3.26	2.31	0.62	AAA114.CD3.X21.Y21.tile.tissue.png	219	1	2000	219	94ec361efc1a6867fb9751747e303922	0	0	0	0	0	0	0	0	0	0	0	0	0	/home/dhl_ec/bnelissen/Slides/CD3_manuscript/CD3_slides/AAA114.CD3/AAA114.CD3.run1	255	0.7	0.06	0.7	0.06	-8.408997136	-10.9742702757	1.53383970179	0.718473890625
0.0	1341.0	0.0	164.0	1341.0	4000000.0	0.0	1.0	1.11	1.72	1.79	0.0799999999999	8.4	0.38	0.76	0.22	6.24	0.139999999999	2.07	1.53	0.38	AAA114.CD3.X21.Y22.tile.tissue.png	220	1	2000	220	4533e601c859064847a1061b012b1ac3	0	0	0	0	0	0	0	0	0	0	0	0	0	/home/dhl_ec/bnelissen/Slides/CD3_manuscript/CD3_slides/AAA114.CD3/AAA114.CD3.run1	255	0.7	0.06	0.7	0.06	-8.88648018075	-11.1787009325	4.04791809845	1.66016801369
0.0	8026.0	0.0	548.0	8026.0	4000000.0	0.0	2.0	2.28	3.18	1.8	0.0900000000001	9.99	0.570000000001	1.54	0.339999999999	8.49	0.26	3.83	2.3	0.62	AAA114.CD3.X21.Y23.tile.tissue.png	221	1	2000	221	a46c6e56a98c4fb03735e9b62cafc17e	0	0	0	0	0	0	0	0	0	0	0	0	0	/home/dhl_ec/bnelissen/Slides/CD3_manuscript/CD3_slides/AAA114.CD3/AAA114.CD3.run1	255	0.7	0.06	0.7	0.06	0.0	-12.2122652285	2.75756452662	5.06148510187
0.0	0.0	0.0	0.0	0.0	4000000.0	0.0	0.0	2.24	2.97	1.22	0.0500000000002	5.49	0.29	0.900000000001	0.23	4.61	0.13	2.02	2.52	0.63	AAA114.CD3.X21.Y3.tile.tissue.png	222	1	2000	222	1b91eab56eac995e3a08bf65cc1f1931	0	0	0	0	0	0	0	0	0	0	0	0	0	/home/dhl_ec/bnelissen/Slides/CD3_manuscript/CD3_slides/AAA114.CD3/AAA114.CD3.run1	255	1.0	0.06	1.0	0.06	0.0	0.0	0.0	5.0108815
81963.0	2215844.0	34288.0	18399.0	2215844.0	4000000.0	692.0	1.0	3.25	2.42	1.19	0.0600000000004	6.98	0.400000000001	0.75	0.129999999999	9.09	0.32	2.2	1.56	0.59	AAA114.CD3.X21.Y4.tile.tissue.png	223	1	2000	223	2b1e2a1cfe3c77285a9f85fe11be6426	0	0	0	0	0	0	0	0	0	0	0	0	0	/home/dhl_ec/bnelissen/Slides/CD3_manuscript/CD3_slides/AAA114.CD3/AAA114.CD3.run1	255	0.7	0.06	0.7	0.06	-9.44318741456	-11.4892112159	2.37780266385	0.421465640625
163770.0	3081809.0	63278.0	27745.0	3081809.0	4000000.0	1231.0	4.0	2.44	1.68	1.18	0.0500000000002	7.68	0.389999999999	0.759999999999	0.0900000000001	10.45	0.559999999999	3.42	2.31	1.05	AAA114.CD3.X21.Y5.tile.tissue.png	224	1	2000	224	fe79bcb075ff46e10105924ffe77ae6a	0	0	0	0	0	0	0	0	0	0	0	0	0	/home/dhl_ec/bnelissen/Slides/CD3_manuscript/CD3_slides/AAA114.CD3/AAA114.CD3.run1	255	0.7	0.06	0.7	0.06	-9.62611164229	-12.8905306243	2.65631941763	0.434392867187
269910.0	3438746.0	95170.0	16791.0	3438746.0	4000000.0	1787.0	4.0	3.58	2.34	1.21	0.0500000000002	7.4	0.37	0.749999999999	0.0699999999997	13.16	0.389999999999	2.22	2.32	1.3	AAA114.CD3.X21.Y6.tile.tissue.png	225	1	2000	225	725f4a8820b168d78892732b3301bed7	0	0	0	0	0	0	0	0	0	0	0	0	0	/home/dhl_ec/bnelissen/Slides/CD3_manuscript/CD3_slides/AAA114.CD3/AAA114.CD3.run1	255	0.7	0.0795828735592	0.7	0.0795828735592	-9.75055191375	-13.0528081516	2.64878008378	0.49037646875
172944.0	3433143.0	65953.0	15502.0	3433143.0	4000000.0	1293.0	2.0	2.7	1.83	1.81	0.0700000000006	10.43	0.57	1.23	0.120000000001	15.33	0.58	3.34	2.31	0.660000000001	AAA114.CD3.X21.Y7.tile.tissue.png	226	1	2000	226	13fdced1edc11245bea127d6e653d0cc	0	0	0	0	0	0	0	0	0	0	0	0	0	/home/dhl_ec/bnelissen/Slides/CD3_manuscript/CD3_slides/AAA114.CD3/AAA114.CD3.run1	255	0.7	0.06	0.7	0.06	-9.74196265892	-12.6288376934	3.23890244588	0.406860757812
164812.0	3333567.0	65748.0	13520.0	3333567.0	4000000.0	1308.0	5.0	3.82	1.52	1.83	0.0700000000006	10.52	0.57	1.23	0.12	14.9	0.599999999999	3.39	2.35	0.660000000001	AAA114.CD3.X21.Y8.tile.tissue.png	227	1	2000	227	cb60b0906618c6b7522764d556e47167	0	0	0	0	0	0	0	0	0	0	0	0	0	/home/dhl_ec/bnelissen/Slides/CD3_manuscript/CD3_slides/AAA114.CD3/AAA114.CD3.run1	255	0.7	0.06	0.7	0.06	-9.46152169315	-12.2137431699	1.6698308037	0.24204175
14500.0	3991900.0	6579.0	8294.0	3991900.0	4000000.0	137.0	1.0	1.88	2.92	1.81	0.0700000000006	10.87	0.57	1.21	0.0799999999999	13.66	0.559999999999	3.26	2.31	0.639999999999	AAA114.CD3.X21.Y9.tile.tissue.png	228	1	2000	228	01136bf1a5e660d5d64947bd0271900e	0	0	0	0	0	0	0	0	0	0	0	0	0	/home/dhl_ec/bnelissen/Slides/CD3_manuscript/CD3_slides/AAA114.CD3/AAA114.CD3.run1	255	0.7	0.0648682793652	0.7	0.0648682793652	-8.88435873638	-12.2557618886	1.24160737135	0.112859584473
4938.0	3994222.0	1984.0	8270.0	3994222.0	4000000.0	37.0	1.0	2.59	2.25	1.79	0.0699999999997	15.69	0.580000000001	1.23	0.0900000000001	13.69	0.559999999999	3.33	2.37	0.67	AAA114.CD3.X22.Y10.tile.tissue.png	229	1	2000	229	82be3da518954d15ffc2cb73dbf9a4b5	0	0	0	0	0	0	0	0	0	0	0	0	0	/home/dhl_ec/bnelissen/Slides/CD3_manuscript/CD3_slides/AAA114.CD3/AAA114.CD3.run1	255	0.7	0.0602235261674	0.7	0.0602235261674	-8.54038219782	-11.8784576181	0.974149985055	0.0889569101562
0.0	3999806.0	0.0	8018.0	3999806.0	4000000.0	0.0	1.0	1.44	2.26	1.84	0.0699999999997	12.99	0.57	1.23	0.0799999999999	13.14	0.51	3.31	2.37	0.65	AAA114.CD3.X22.Y11.tile.tissue.png	230	1	2000	230	f6eef932e32fe3affdf5d274c2314464	0	0	0	0	0	0	0	0	0	0	0	0	0	/home/dhl_ec/bnelissen/Slides/CD3_manuscript/CD3_slides/AAA114.CD3/AAA114.CD3.run1	255	0.7	0.0674053302067	0.7	0.0674053302067	-8.34439495319	-11.9154100177	1.01069579475	0.0708989149857
62.0	3906849.0	41.0	9179.0	3906849.0	4000000.0	1.0	1.0	1.26	1.74	1.14	0.04	7.04	0.37	0.77	0.0599999999995	9.85	0.56	3.45	2.45	0.63	AAA114.CD3.X22.Y12.tile.tissue.png	231	1	2000	231	959ff1383027d3ad7e0a6c9650ef0794	0	0	0	0	0	0	0	0	0	0	0	0	0	/home/dhl_ec/bnelissen/Slides/CD3_manuscript/CD3_slides/AAA114.CD3/AAA114.CD3.run1	255	0.7	0.0651459560916	0.7	0.0651459560916	-8.63379997365	-11.9241689197	1.18964672852	0.0907626269531
124.0	2480965.0	83.0	10674.0	2480965.0	4000000.0	2.0	4.0	1.74	1.78	1.1	0.04	6.79	0.37	0.76	0.11	8.56	0.559999999999	3.78	2.6	0.679999999999	AAA114.CD3.X22.Y13.tile.tissue.png	232	1	2000	232	878c1ef80ddea7da08aea1222d4a7633	0	0	0	0	0	0	0	0	0	0	0	0	0	/home/dhl_ec/bnelissen/Slides/CD3_manuscript/CD3_slides/AAA114.CD3/AAA114.CD3.run1	255	0.7	0.06	0.7	0.06	-8.05700124959	-11.1480577282	1.43238159109	0.138974621094
433.0	364031.0	192.0	6667.0	364031.0	4000000.0	4.0	7.0	1.12	1.09	1.11	0.0700000000006	7.6	0.36	0.73	0.190000000001	9.79	0.33	3.3	1.49	0.370000000001	AAA114.CD3.X22.Y14.tile.tissue.png	233	1	2000	233	12a83430ad9d9118063bb8aff0e38a8b	0	0	0	0	0	0	0	0	0	0	0	0	0	/home/dhl_ec/bnelissen/Slides/CD3_manuscript/CD3_slides/AAA114.CD3/AAA114.CD3.run1	255	0.7	0.06	0.7	0.06	-8.36073030715	-11.1086357565	1.90359667575	0.148157644531
42644.0	1538435.0	17381.0	13332.0	1538435.0	4000000.0	360.0	5.0	0.86	1.59	1.08	0.0499999999993	6.93	0.36	0.73	0.16	7.9	0.28	2.13	1.49	0.58	AAA114.CD3.X22.Y15.tile.tissue.png	234	1	2000	234	a8b17ba11028e80dc4198c21a9d0d47b	0	0	0	0	0	0	0	0	0	0	0	0	0	/home/dhl_ec/bnelissen/Slides/CD3_manuscript/CD3_slides/AAA114.CD3/AAA114.CD3.run1	255	0.7	0.06	0.7	0.06	-9.7451652974	-12.0384181573	2.82076655612	0.28136821875
28479.0	2967549.0	13379.0	16370.0	2967549.0	4000000.0	303.0	4.0	3.0	2.58	1.8	0.0799999999999	10.45	0.58	1.22	0.14	9.66	0.32	3.75	2.6	0.65	AAA114.CD3.X22.Y16.tile.tissue.png	235	1	2000	235	9f208a1172140f95734a41e76d395087	0	0	0	0	0	0	0	0	0	0	0	0	0	/home/dhl_ec/bnelissen/Slides/CD3_manuscript/CD3_slides/AAA114.CD3/AAA114.CD3.run1	255	0.7	0.06	0.7	0.06	-9.04219372697	-12.3008521142	1.74276548061	0.233003570313
92654.0	3066272.0	41630.0	18678.0	3066272.0	4000000.0	894.0	6.0	2.72	2.03	1.12	0.0699999999997	10.73	0.59	1.22	0.14	14.22	0.570000000001	3.62	2.36	0.55	AAA114.CD3.X22.Y17.tile.tissue.png	236	1	2000	236	910925c13f352d9663a9d80b4331eeaa	0	0	0	0	0	0	0	0	0	0	0	0	0	/home/dhl_ec/bnelissen/Slides/CD3_manuscript/CD3_slides/AAA114.CD3/AAA114.CD3.run1	255	0.7	0.06	0.7	0.06	-9.09156152699	-12.0287592662	1.62194642606	0.3259779375
792.0	137951.0	343.0	4729.0	137951.0	4000000.0	7.0	2.0	2.69	1.76	1.17	0.0500000000002	6.81	0.58	1.22	0.32	9.52	0.320000000001	3.29	2.38	0.570000000001	AAA114.CD3.X22.Y18.tile.tissue.png	237	1	2000	237	e086dd0f1cae9d56f9b155acaf082583	0	0	0	0	0	0	0	0	0	0	0	0	0	/home/dhl_ec/bnelissen/Slides/CD3_manuscript/CD3_slides/AAA114.CD3/AAA114.CD3.run1	255	0.7	0.06	0.7	0.06	-9.55191904774	-11.3525256235	3.81653375251	0.197970442383
3629.0	297655.0	1152.0	4846.0	297655.0	4000000.0	22.0	3.0	2.45	2.08	1.81	0.0799999999999	10.02	0.57	1.29	0.31	9.65	0.33	3.22	2.32	0.57	AAA114.CD3.X22.Y19.tile.tissue.png	238	1	2000	238	3f7c6e8956102b1404ed43d4d936e571	0	0	0	0	0	0	0	0	0	0	0	0	0	/home/dhl_ec/bnelissen/Slides/CD3_manuscript/CD3_slides/AAA114.CD3/AAA114.CD3.run1	255	0.7	0.06	0.7	0.06	-8.90347327021	-11.7240912484	2.61378474111	1.39114999023
120.0	32372.0	85.0	1176.0	32372.0	4000000.0	2.0	2.0	1.06	1.8	1.82	0.0799999999999	9.96	0.57	0.780000000001	0.22	6.63	0.309999999999	3.14	2.31	0.559999999999	AAA114.CD3.X22.Y20.tile.tissue.png	239	1	2000	239	e693df4afc40980be46580423f0bbaa1	0	0	0	0	0	0	0	0	0	0	0	0	0	/home/dhl_ec/bnelissen/Slides/CD3_manuscript/CD3_slides/AAA114.CD3/AAA114.CD3.run1	255	0.7	0.06	0.7	0.06	-8.06532240982	-11.975700548	3.1528938415	1.93317451758
0.0	0.0	0.0	0.0	0.0	4000000.0	0.0	0.0	2.33	2.87	1.14	0.0900000000001	8.51	0.469999999999	1.44	0.32	6.64	0.21	3.07	2.56	0.619999999999	AAA114.CD3.X22.Y21.tile.tissue.png	240	1	2000	240	19192edb8cdb2f3fcf70cb51d83fbd56	0	0	0	0	0	0	0	0	0	0	0	0	0	/home/dhl_ec/bnelissen/Slides/CD3_manuscript/CD3_slides/AAA114.CD3/AAA114.CD3.run1	255	1.0	0.06	1.0	0.06	0.0	0.0	0.0	3.680325
0.0	1627.0	0.0	180.0	1627.0	4000000.0	0.0	1.0	2.58	2.59	1.14	0.0600000000004	6.55	0.37	0.88	0.21	5.69	0.13	2.06	1.52	0.530000000001	AAA114.CD3.X22.Y22.tile.tissue.png	241	1	2000	241	29d3e6d24756167894474dfa332271f7	0	0	0	0	0	0	0	0	0	0	0	0	0	/home/dhl_ec/bnelissen/Slides/CD3_manuscript/CD3_slides/AAA114.CD3/AAA114.CD3.run1	255	0.7	0.06	0.7	0.06	0.0	-12.1553597321	3.02862762657	3.51010252588
0.0	14920.0	0.0	834.0	14920.0	4000000.0	0.0	2.0	2.52	1.54	1.85	0.0900000000001	9.96	0.669999999999	1.39	0.339999999999	8.04	0.22	3.1	2.29	1.3	AAA114.CD3.X22.Y23.tile.tissue.png	242	1	2000	242	6c1e00fd8e9586c171d6d833217498c4	0	0	0	0	0	0	0	0	0	0	0	0	0	/home/dhl_ec/bnelissen/Slides/CD3_manuscript/CD3_slides/AAA114.CD3/AAA114.CD3.run1	255	0.7	0.06	0.7	0.06	0.0	-11.4532989694	0.384289158062	4.01003832629
35827.0	489760.0	12926.0	12238.0	489760.0	4000000.0	251.0	9.0	1.98	1.78	1.8	0.0900000000001	10.62	0.58	1.31	0.31	10.5	0.349999999999	3.24	2.34	0.8	AAA114.CD3.X22.Y4.tile.tissue.png	243	1	2000	243	98482da3ecf6bd906da4987949bd2bfd	0	0	0	0	0	0	0	0	0	0	0	0	0	/home/dhl_ec/bnelissen/Slides/CD3_manuscript/CD3_slides/AAA114.CD3/AAA114.CD3.run1	255	0.7	0.06	0.7	0.06	-9.88232870691	-12.6916370774	3.25589056218	1.32867360156
37621.0	465187.0	12484.0	13732.0	465187.0	4000000.0	225.0	9.0	2.37	1.3	1.18	0.0500000000002	6.66	0.370000000001	0.75	0.209999999999	7.29	0.240000000001	2.16	1.54	1.91	AAA114.CD3.X22.Y5.tile.tissue.png	244	1	2000	244	f517fbb941d3148f769a8ffa87d69182	0	0	0	0	0	0	0	0	0	0	0	0	0	/home/dhl_ec/bnelissen/Slides/CD3_manuscript/CD3_slides/AAA114.CD3/AAA114.CD3.run1	255	0.7	0.06	0.7	0.06	-10.0388431861	-12.0666116379	3.0127201038	0.543186398438
2989.0	42522.0	1164.0	3652.0	42522.0	4000000.0	22.0	9.0	1.1	1.76	1.13	0.0599999999995	6.59	0.36	0.8	0.219999999999	6.7	0.31	3.17	2.29	1.66	AAA114.CD3.X22.Y6.tile.tissue.png	245	1	2000	245	82f1a659c96b46f6aa52588d2a3d8cb4	0	0	0	0	0	0	0	0	0	0	0	0	0	/home/dhl_ec/bnelissen/Slides/CD3_manuscript/CD3_slides/AAA114.CD3/AAA114.CD3.run1	255	0.7	0.06	0.7	0.06	-9.96229385613	-12.6932715153	2.9826485826	2.04692637012
11169.0	166389.0	4196.0	7159.0	166389.0	4000000.0	79.0	11.0	2.32	2.52	1.81	0.0900000000001	10.45	0.570000000001	1.3	0.320000000001	9.88	0.33	3.21	2.39	1.44	AAA114.CD3.X22.Y7.tile.tissue.png	246	1	2000	246	455d8e9fd808e12b518fa24320425f72	0	0	0	0	0	0	0	0	0	0	0	0	0	/home/dhl_ec/bnelissen/Slides/CD3_manuscript/CD3_slides/AAA114.CD3/AAA114.CD3.run1	255	0.7	0.06	0.7	0.06	-10.0662468078	-12.6811640406	3.57860167179	2.04130264453
35150.0	367847.0	13359.0	7798.0	367847.0	4000000.0	257.0	10.0	2.67	3.5	1.2	0.0600000000004	6.91	0.57	1.22	0.31	7.79	0.34	3.26	2.3	0.72	AAA114.CD3.X22.Y8.tile.tissue.png	247	1	2000	247	a09ded280909b5726d8a6d06e2b4f860	0	0	0	0	0	0	0	0	0	0	0	0	0	/home/dhl_ec/bnelissen/Slides/CD3_manuscript/CD3_slides/AAA114.CD3/AAA114.CD3.run1	255	0.7	0.06	0.7	0.06	-9.67824438075	-11.5980209876	1.9915247409	0.7452765625
107111.0	3372335.0	43518.0	17722.0	3372335.0	4000000.0	859.0	5.0	3.97	2.95	1.17	0.04	6.44	0.37	0.76	0.0799999999999	10.07	0.36	2.21	1.54	0.679999999999	AAA114.CD3.X22.Y9.tile.tissue.png	248	1	2000	248	a5c2bc7a09b14eae941ef1b617312820	0	0	0	0	0	0	0	0	0	0	0	0	0	/home/dhl_ec/bnelissen/Slides/CD3_manuscript/CD3_slides/AAA114.CD3/AAA114.CD3.run1	255	0.7	0.06	0.7	0.06	-9.23735074598	-12.0489137324	1.19196321352	0.234364248047
35300.0	3890406.0	16295.0	11860.0	3890406.0	4000000.0	329.0	2.0	2.98	1.42	1.79	0.0699999999997	9.79	0.58	1.22	0.0900000000001	14.4	0.57	3.31	2.36	0.650000000001	AAA114.CD3.X23.Y10.tile.tissue.png	249	1	2000	249	4e9dcab3c7424d7bf79ec3925d319d26	0	0	0	0	0	0	0	0	0	0	0	0	0	/home/dhl_ec/bnelissen/Slides/CD3_manuscript/CD3_slides/AAA114.CD3/AAA114.CD3.run1	255	0.7	0.0676695061392	0.7	0.0676695061392	-9.15816619344	-12.5829477301	1.01696550188	0.223601987305
7026.0	3569406.0	2895.0	14552.0	3569406.0	4000000.0	53.0	2.0	0.959999999999	1.48	1.84	0.0699999999997	10.44	0.59	1.32	0.12	13.1	0.54	3.42	2.59	0.71	AAA114.CD3.X23.Y11.tile.tissue.png	250	1	2000	250	0d8c3540466ea6e4915063e74a8a6a7f	0	0	0	0	0	0	0	0	0	0	0	0	0	/home/dhl_ec/bnelissen/Slides/CD3_manuscript/CD3_slides/AAA114.CD3/AAA114.CD3.run1	255	0.7	0.06	0.7	0.06	-8.60086767285	-12.0603997497	1.22106564082	0.198799730469
5592.0	3810835.0	1541.0	14806.0	3810835.0	4000000.0	30.0	4.0	1.33	1.89	1.1	0.0500000000002	6.49	0.37	0.740000000001	0.0599999999995	9.53	0.360000000001	2.27	1.56	0.599999999999	AAA114.CD3.X23.Y12.tile.tissue.png	251	1	2000	251	c6d0d8091e7559b2aabfc85f1e76c76d	0	0	0	0	0	0	0	0	0	0	0	0	0	/home/dhl_ec/bnelissen/Slides/CD3_manuscript/CD3_slides/AAA114.CD3/AAA114.CD3.run1	255	0.7	0.06	0.7	0.06	-8.14210141511	-11.856464064	1.04020211354	0.136731610596
0.0	3996714.0	0.0	8517.0	3996714.0	4000000.0	0.0	1.0	1.46	1.72	1.16	0.04	7.57	0.37	0.759999999999	0.0500000000002	9.41	0.29	2.21	1.53	0.43	AAA114.CD3.X23.Y13.tile.tissue.png	252	1	2000	252	fe46d9494268f15811e681ed9306b52d	0	0	0	0	0	0	0	0	0	0	0	0	0	/home/dhl_ec/bnelissen/Slides/CD3_manuscript/CD3_slides/AAA114.CD3/AAA114.CD3.run1	255	0.7	0.0675366347874	0.7	0.0675366347874	-8.11559236468	-12.0476593113	1.03642686822	0.0603137093811
40974.0	2523909.0	13427.0	8753.0	2523909.0	4000000.0	250.0	1.0	0.96	1.58	1.14	0.0699999999997	10.92	0.599999999999	1.38	0.17	13.08	0.49	3.46	2.44	0.56	AAA114.CD3.X23.Y14.tile.tissue.png	253	1	2000	253	076527350fccc0ba7b9ccc01a7cd6738	0	0	0	0	0	0	0	0	0	0	0	0	0	/home/dhl_ec/bnelissen/Slides/CD3_manuscript/CD3_slides/AAA114.CD3/AAA114.CD3.run1	255	0.7	0.06	0.7	0.06	-8.0898846136	-11.5813542133	0.978565404931	0.239359101563
0.0	0.0	0.0	0.0	0.0	4000000.0	0.0	0.0	1.48	3.39	1.36	0.0600000000004	5.3	0.47	1.17	0.21	4.47	0.14	2.0	1.51	0.37	AAA114.CD3.X23.Y15.tile.tissue.png	254	1	2000	254	f9135b95e45a07487b1ba8e1c7fec07b	0	0	0	0	0	0	0	0	0	0	0	0	0	/home/dhl_ec/bnelissen/Slides/CD3_manuscript/CD3_slides/AAA114.CD3/AAA114.CD3.run1	255	1.0	0.06	1.0	0.06	0.0	0.0	0.0	5.4675955
9032.0	931451.0	3859.0	12579.0	931451.0	4000000.0	84.0	5.0	2.91	2.92	1.1	0.0600000000004	6.79	0.37	0.74	0.19	7.2	0.25	2.17	1.54	0.4	AAA114.CD3.X23.Y16.tile.tissue.png	255	1	2000	255	7ed584c99582574e3705c23aff0fedcd	0	0	0	0	0	0	0	0	0	0	0	0	0	/home/dhl_ec/bnelissen/Slides/CD3_manuscript/CD3_slides/AAA114.CD3/AAA114.CD3.run1	255	0.7	0.06	0.7	0.06	-9.34216124204	-11.4249153981	2.6063625429	0.534874148438
25608.0	2630330.0	11918.0	37130.0	2630330.0	4000000.0	272.0	21.0	2.38	2.21	1.24	0.04	7.39	0.589999999999	1.21	0.17	9.1	0.309999999999	2.23	1.48	0.67	AAA114.CD3.X23.Y17.tile.tissue.png	256	1	2000	256	556bda87e4323ee02bf8ad43b989d3ca	0	0	0	0	0	0	0	0	0	0	0	0	0	/home/dhl_ec/bnelissen/Slides/CD3_manuscript/CD3_slides/AAA114.CD3/AAA114.CD3.run1	255	0.7	0.06	0.7	0.06	-9.27426077865	-12.3008340249	2.24926021614	0.280451125
2427.0	947806.0	1189.0	10335.0	947806.0	4000000.0	30.0	6.0	2.84	1.92	1.1	0.0500000000002	6.54	0.36	0.719999999999	0.18	7.18	0.240000000001	3.41	2.51	0.65	AAA114.CD3.X23.Y18.tile.tissue.png	257	1	2000	257	4cfbe29ed1d625942fb234fc9a91f09a	0	0	0	0	0	0	0	0	0	0	0	0	0	/home/dhl_ec/bnelissen/Slides/CD3_manuscript/CD3_slides/AAA114.CD3/AAA114.CD3.run1	255	0.7	0.06	0.7	0.06	-9.10577177475	-10.9465707119	2.60669676324	0.151275246094
0.0	0.0	0.0	0.0	0.0	4000000.0	0.0	0.0	2.66	3.04	1.18	0.0500000000002	5.29	0.29	0.88	0.21	4.44	0.12	1.95	1.47	0.52	AAA114.CD3.X23.Y19.tile.tissue.png	258	1	2000	258	f46d4098efffaaafc594f50cbb991f03	0	0	0	0	0	0	0	0	0	0	0	0	0	/home/dhl_ec/bnelissen/Slides/CD3_manuscript/CD3_slides/AAA114.CD3/AAA114.CD3.run1	255	1.0	0.06	1.0	0.06	0.0	0.0	0.0	5.730313
0.0	0.0	0.0	0.0	0.0	4000000.0	0.0	0.0	2.55	1.91	1.85	0.0799999999999	9.4	0.47	1.46	0.32	4.71	0.2	3.15	2.31	0.559999999999	AAA114.CD3.X23.Y5.tile.tissue.png	259	1	2000	259	5074c3b1da9b961647113f287d0c3ab9	0	0	0	0	0	0	0	0	0	0	0	0	0	/home/dhl_ec/bnelissen/Slides/CD3_manuscript/CD3_slides/AAA114.CD3/AAA114.CD3.run1	255	1.0	0.06	1.0	0.06	0.0	-11.7184729465	0.0	2.43658667087
0.0	0.0	0.0	0.0	0.0	4000000.0	0.0	0.0	0.950000000001	2.59	1.17	0.0500000000002	5.44	0.29	0.86	0.21	4.49	0.13	1.97	1.49	0.34	AAA114.CD3.X23.Y8.tile.tissue.png	260	1	2000	260	17513ce6e086fce23a2f83ec590b14db	0	0	0	0	0	0	0	0	0	0	0	0	0	/home/dhl_ec/bnelissen/Slides/CD3_manuscript/CD3_slides/AAA114.CD3/AAA114.CD3.run1	255	1.0	0.06	1.0	0.06	0.0	0.0	0.0	5.771771
36701.0	1345271.0	16399.0	8434.0	1345271.0	4000000.0	326.0	2.0	3.61	2.77	1.9	0.0999999999995	10.78	0.57	1.3	0.25	11.18	0.26	2.15	1.48	0.48	AAA114.CD3.X23.Y9.tile.tissue.png	261	1	2000	261	ef2a56de5f4834328993e9540de149a8	0	0	0	0	0	0	0	0	0	0	0	0	0	/home/dhl_ec/bnelissen/Slides/CD3_manuscript/CD3_slides/AAA114.CD3/AAA114.CD3.run1	255	0.7	0.06	0.7	0.06	-9.35468071622	-11.1611413995	1.84338755009	0.481940476562
60411.0	2537734.0	24250.0	10567.0	2537734.0	4000000.0	504.0	1.0	2.36	2.49	1.86	0.0700000000006	10.26	0.57	1.23	0.18	11.22	0.32	2.37	1.52	0.41	AAA114.CD3.X24.Y10.tile.tissue.png	262	1	2000	262	2c523fca49fbb29dcf23f2120aca9341	0	0	0	0	0	0	0	0	0	0	0	0	0	/home/dhl_ec/bnelissen/Slides/CD3_manuscript/CD3_slides/AAA114.CD3/AAA114.CD3.run1	255	0.7	0.06	0.7	0.06	-9.11131694206	-11.8835458623	0.998971444094	0.265031015625
30369.0	3862451.0	11966.0	11130.0	3862451.0	4000000.0	210.0	1.0	1.12	1.66	1.78	0.0700000000006	10.64	0.599999999999	1.22	0.0900000000001	14.39	0.56	3.27	2.31	0.639999999999	AAA114.CD3.X24.Y11.tile.tissue.png	263	1	2000	263	d289e76781f96c9af0ecc554cc994016	0	0	0	0	0	0	0	0	0	0	0	0	0	/home/dhl_ec/bnelissen/Slides/CD3_manuscript/CD3_slides/AAA114.CD3/AAA114.CD3.run1	255	0.7	0.0726766834274	0.7	0.0726766834274	-8.87493507848	-12.327255745	1.43603272177	0.249760551758
17429.0	3830281.0	6016.0	14654.0	3830281.0	4000000.0	109.0	3.0	1.07	1.47	1.12	0.0500000000002	6.89	0.58	1.25	0.0900000000001	13.89	0.56	3.3	1.54	0.43	AAA114.CD3.X24.Y12.tile.tissue.png	264	1	2000	264	86686b3fa1d7fe2d0e1d8ac766650c42	0	0	0	0	0	0	0	0	0	0	0	0	0	/home/dhl_ec/bnelissen/Slides/CD3_manuscript/CD3_slides/AAA114.CD3/AAA114.CD3.run1	255	0.7	0.0743292514388	0.7	0.0743292514388	-7.82726467818	-12.1589113736	1.17971118311	0.161964976563
371.0	3721560.0	222.0	19504.0	3721560.0	4000000.0	5.0	7.0	0.870000000001	1.13	1.12	0.0500000000002	7.03	0.380000000001	0.749999999998	0.0699999999997	9.65	0.35	2.26	1.54	0.620000000001	AAA114.CD3.X24.Y13.tile.tissue.png	265	1	2000	265	34451c3c1279aea18e1cb1ad5f3e5c4f	0	0	0	0	0	0	0	0	0	0	0	0	0	/home/dhl_ec/bnelissen/Slides/CD3_manuscript/CD3_slides/AAA114.CD3/AAA114.CD3.run1	255	0.7	0.06	0.7	0.06	-8.63485144462	-11.7465259422	0.963698121641	0.134459374023
168017.0	3706423.0	53958.0	8155.0	3706423.0	4000000.0	960.0	1.0	1.28	1.26	1.12	0.0400000000009	8.04	0.57	1.24	0.1	16.41	0.58	2.12	1.48	0.66	AAA114.CD3.X24.Y14.tile.tissue.png	266	1	2000	266	5f2d3ffad50ab8615aae75505ab02045	0	0	0	0	0	0	0	0	0	0	0	0	0	/home/dhl_ec/bnelissen/Slides/CD3_manuscript/CD3_slides/AAA114.CD3/AAA114.CD3.run1	255	0.707542720417	0.127114384941	0.707542720417	0.127114384941	-7.31797693856	-11.8692827797	0.264499608154	0.180249425781
0.0	40602.0	0.0	1084.0	40602.0	4000000.0	0.0	1.0	1.17	1.63	1.98	0.1	9.08	0.369999999999	0.75	0.209999999999	5.73	0.130000000001	2.03	1.47	0.719999999999	AAA114.CD3.X24.Y15.tile.tissue.png	267	1	2000	267	a80c381f2c8a2f2dba5d4a5ea11f490e	0	0	0	0	0	0	0	0	0	0	0	0	0	/home/dhl_ec/bnelissen/Slides/CD3_manuscript/CD3_slides/AAA114.CD3/AAA114.CD3.run1	255	0.7	0.06	0.7	0.06	0.0	-9.81517439916	0.0147679733247	4.90882230175
0.0	0.0	0.0	0.0	0.0	4000000.0	0.0	0.0	1.53	1.93	1.8	0.0799999999999	9.31	0.48	1.4	0.33	6.79	0.209999999999	3.16	2.41	0.789999999999	AAA114.CD3.X24.Y16.tile.tissue.png	268	1	2000	268	ce4d8ee1f01f88b62af6fa5d611a79c3	0	0	0	0	0	0	0	0	0	0	0	0	0	/home/dhl_ec/bnelissen/Slides/CD3_manuscript/CD3_slides/AAA114.CD3/AAA114.CD3.run1	255	1.0	0.06	1.0	0.06	0.0	-11.6374426497	0.0	3.65034357294
8043.0	1046625.0	3371.0	17483.0	1046625.0	4000000.0	71.0	11.0	2.35	1.75	1.9	0.0900000000001	9.68	0.59	1.17	0.280000000001	10.66	0.380000000001	3.31	2.32	0.74	AAA114.CD3.X24.Y17.tile.tissue.png	269	1	2000	269	c00321bd16e2a986e50f1c42ace32070	0	0	0	0	0	0	0	0	0	0	0	0	0	/home/dhl_ec/bnelissen/Slides/CD3_manuscript/CD3_slides/AAA114.CD3/AAA114.CD3.run1	255	0.7	0.06	0.7	0.06	-9.57282918187	-11.6261023656	3.3961268541	0.806272515625
14711.0	1765190.0	6543.0	24946.0	1765190.0	4000000.0	142.0	14.0	2.99	2.99	1.79	0.0700000000015	9.86	0.59	1.22	0.230000000001	11.33	0.42	3.35	2.31	0.609999999999	AAA114.CD3.X24.Y18.tile.tissue.png	270	1	2000	270	e32d94821ace33c53b7b39bc2e7e3ed4	0	0	0	0	0	0	0	0	0	0	0	0	0	/home/dhl_ec/bnelissen/Slides/CD3_manuscript/CD3_slides/AAA114.CD3/AAA114.CD3.run1	255	0.7	0.06	0.7	0.06	-9.66046197301	-11.9642945543	3.00505679238	0.280391101563
8939.0	752847.0	3805.0	10664.0	752847.0	4000000.0	81.0	13.0	1.18	1.75	1.8	0.0799999999999	10.12	0.58	1.21	0.300000000001	10.11	0.360000000001	3.27	2.3	0.59	AAA114.CD3.X24.Y19.tile.tissue.png	271	1	2000	271	e6e1391e649d850d5a4cf03cf4b122ef	0	0	0	0	0	0	0	0	0	0	0	0	0	/home/dhl_ec/bnelissen/Slides/CD3_manuscript/CD3_slides/AAA114.CD3/AAA114.CD3.run1	255	0.7	0.06	0.7	0.06	-9.15537623735	-11.0644012625	2.72010827513	0.29934665625
0.0	0.0	0.0	0.0	0.0	4000000.0	0.0	0.0	1.05	1.54	1.79	0.0799999999999	9.36	0.470000000001	1.41	0.330000000002	6.73	0.209999999999	3.03	2.34	0.57	AAA114.CD3.X24.Y20.tile.tissue.png	272	1	2000	272	5cccd353627b4952e0620f1c2f58688e	0	0	0	0	0	0	0	0	0	0	0	0	0	/home/dhl_ec/bnelissen/Slides/CD3_manuscript/CD3_slides/AAA114.CD3/AAA114.CD3.run1	255	1.0	0.06	1.0	0.06	0.0	-11.8527843991	0.0	3.45793384023
0.0	0.0	0.0	0.0	0.0	4000000.0	0.0	0.0	1.06	1.38	1.79	0.0799999999999	9.46	0.470000000001	1.36	0.320000000002	6.73	0.209999999999	3.07	2.35	0.619999999999	AAA114.CD3.X24.Y9.tile.tissue.png	273	1	2000	273	735cb3fb59c63ab19f6f24dfda824ed9	0	0	0	0	0	0	0	0	0	0	0	0	0	/home/dhl_ec/bnelissen/Slides/CD3_manuscript/CD3_slides/AAA114.CD3/AAA114.CD3.run1	255	1.0	0.06	1.0	0.06	0.0	-10.7599336626	0.0	7.98696051294
4768.0	202621.0	1950.0	3726.0	202621.0	4000000.0	35.0	2.0	1.27	1.81	1.12	0.0900000000001	8.45	0.359999999999	0.77	0.210000000001	6.55	0.210000000001	2.02	1.48	0.57	AAA114.CD3.X25.Y10.tile.tissue.png	274	1	2000	274	891e63607b389bd2493d6354b431c757	0	0	0	0	0	0	0	0	0	0	0	0	0	/home/dhl_ec/bnelissen/Slides/CD3_manuscript/CD3_slides/AAA114.CD3/AAA114.CD3.run1	255	0.7	0.06	0.7	0.06	-9.54992835318	-12.1903705786	2.99130995953	1.85108233203
50078.0	3259142.0	22286.0	9160.0	3259142.0	4000000.0	493.0	1.0	1.89	2.34	1.79	0.0799999999999	15.38	0.57	1.21	0.130000000001	11.13	0.34	2.15	1.48	0.480000000001	AAA114.CD3.X25.Y11.tile.tissue.png	275	1	2000	275	25f484b0a91b1a1bc928ec5221bca380	0	0	0	0	0	0	0	0	0	0	0	0	0	/home/dhl_ec/bnelissen/Slides/CD3_manuscript/CD3_slides/AAA114.CD3/AAA114.CD3.run1	255	0.7	0.06	0.7	0.06	-9.25648955413	-12.0562264644	1.43408927634	0.230478828125
6249.0	3885197.0	2144.0	13884.0	3885197.0	4000000.0	44.0	1.0	1.05	1.46	1.12	0.0500000000011	6.54	0.360000000001	0.739999999998	0.0599999999995	9.8	0.380000000001	2.19	1.53	0.58	AAA114.CD3.X25.Y12.tile.tissue.png	276	1	2000	276	a1389e6152b92cbe41122e84fb430198	0	0	0	0	0	0	0	0	0	0	0	0	0	/home/dhl_ec/bnelissen/Slides/CD3_manuscript/CD3_slides/AAA114.CD3/AAA114.CD3.run1	255	0.7	0.0618700019378	0.7	0.0618700019378	-9.12456753665	-12.603623707	1.75068602577	0.311075786133
4440.0	3825467.0	1295.0	11830.0	3825467.0	4000000.0	26.0	3.0	1.39	3.06	1.2	0.0500000000011	7.68	0.629999999999	1.37	0.1	10.65	0.540000000001	3.71	2.58	1.15	AAA114.CD3.X25.Y13.tile.tissue.png	277	1	2000	277	c46b6d9522ab3fbccffc742dff55c377	0	0	0	0	0	0	0	0	0	0	0	0	0	/home/dhl_ec/bnelissen/Slides/CD3_manuscript/CD3_slides/AAA114.CD3/AAA114.CD3.run1	255	0.7	0.0644510199696	0.7	0.0644510199696	-7.9686025648	-11.8079357475	1.18719175987	0.149295933594
29058.0	3601579.0	10417.0	18480.0	3601579.0	4000000.0	184.0	4.0	2.47	2.04	1.22	0.0499999999993	6.49	0.359999999999	0.75	0.120000000001	15.51	0.559999999999	2.66	1.48	0.620000000001	AAA114.CD3.X25.Y14.tile.tissue.png	278	1	2000	278	44d9bb018dad932b33de926ea2fee887	0	0	0	0	0	0	0	0	0	0	0	0	0	/home/dhl_ec/bnelissen/Slides/CD3_manuscript/CD3_slides/AAA114.CD3/AAA114.CD3.run1	255	0.7	0.0863357427934	0.7	0.0863357427934	-8.57842795563	-12.0445642428	0.887641109183	0.220394273438
3949.0	197848.0	1320.0	3846.0	197848.0	4000000.0	24.0	2.0	3.17	2.84	1.85	0.0699999999997	10.12	0.57	0.76	0.220000000001	6.81	0.220000000001	2.11	2.52	0.58	AAA114.CD3.X25.Y15.tile.tissue.png	279	1	2000	279	58974468981a8092fe8514955b1db9d7	0	0	0	0	0	0	0	0	0	0	0	0	0	/home/dhl_ec/bnelissen/Slides/CD3_manuscript/CD3_slides/AAA114.CD3/AAA114.CD3.run1	255	0.7	0.06	0.7	0.06	-8.0121086215	-12.0944967334	1.30582426887	0.331069171875
74.0	99809.0	35.0	1574.0	99809.0	4000000.0	1.0	1.0	2.79	2.08	1.65	0.0500000000011	6.54	0.360000000001	0.750000000002	0.219999999998	6.5	0.199999999999	2.02	1.48	0.35	AAA114.CD3.X25.Y16.tile.tissue.png	280	1	2000	280	e661043a1646bfcba0f06d37d9afb54e	0	0	0	0	0	0	0	0	0	0	0	0	0	/home/dhl_ec/bnelissen/Slides/CD3_manuscript/CD3_slides/AAA114.CD3/AAA114.CD3.run1	255	0.7	0.06	0.7	0.06	-8.92478394961	-11.2618664066	1.59901544585	1.51932305615
0.0	274475.0	0.0	3142.0	274475.0	4000000.0	0.0	1.0	3.04	2.0	1.09	0.0499999999993	6.24	0.629999999999	0.74	0.199999999999	5.69	0.15	2.19	1.51	0.559999999999	AAA114.CD3.X25.Y17.tile.tissue.png	281	1	2000	281	66cf097c510414508b67f356ec22a410	0	0	0	0	0	0	0	0	0	0	0	0	0	/home/dhl_ec/bnelissen/Slides/CD3_manuscript/CD3_slides/AAA114.CD3/AAA114.CD3.run1	255	0.7	0.06	0.7	0.06	0.0	-10.3030958929	0.906885759177	1.00083452197
2231.0	297311.0	885.0	3559.0	297311.0	4000000.0	19.0	3.0	3.96	1.64	1.86	0.0799999999999	10.04	0.6	1.23	0.310000000001	9.65	0.33	3.14	2.51	0.559999999999	AAA114.CD3.X25.Y18.tile.tissue.png	282	1	2000	282	207885109b69f5037137b7a7189a85f4	0	0	0	0	0	0	0	0	0	0	0	0	0	/home/dhl_ec/bnelissen/Slides/CD3_manuscript/CD3_slides/AAA114.CD3/AAA114.CD3.run1	255	0.7	0.06	0.7	0.06	-8.22178791846	-10.9124553176	1.81248510724	0.214841740234
6976.0	1957671.0	3244.0	14491.0	1957671.0	4000000.0	65.0	4.0	5.23	1.88	1.18	0.0499999999993	7.38	0.380000000001	0.750000000002	0.139999999999	8.22	0.289999999999	2.19	1.52	0.57	AAA114.CD3.X25.Y19.tile.tissue.png	283	1	2000	283	dffb8965f2116a75278c3615148fb406	0	0	0	0	0	0	0	0	0	0	0	0	0	/home/dhl_ec/bnelissen/Slides/CD3_manuscript/CD3_slides/AAA114.CD3/AAA114.CD3.run1	255	0.7	0.06	0.7	0.06	-8.98177194684	-11.804075185	2.14372806324	0.227699367188
0.0	2163.0	0.0	212.0	2163.0	4000000.0	0.0	1.0	3.34	2.63	1.76	0.0799999999999	9.59	0.559999999999	0.960000000001	0.199999999999	6.2	0.209999999999	3.13	2.3	0.57	AAA114.CD3.X25.Y20.tile.tissue.png	284	1	2000	284	bc06ef69cc4f71e825e47f89b33b582e	0	0	0	0	0	0	0	0	0	0	0	0	0	/home/dhl_ec/bnelissen/Slides/CD3_manuscript/CD3_slides/AAA114.CD3/AAA114.CD3.run1	255	0.7	0.06	0.7	0.06	-8.24166728832	-12.5885875248	6.48078036477	2.80932197726
0.0	0.0	0.0	0.0	0.0	4000000.0	0.0	0.0	3.21	1.33	1.77	0.0800000000017	8.43	0.470000000001	1.46	0.32	6.63	0.210000000001	3.01	2.31	0.560000000001	AAA114.CD3.X26.Y10.tile.tissue.png	285	1	2000	285	31e5d1c93166ed973a55d454c34ee409	0	0	0	0	0	0	0	0	0	0	0	0	0	/home/dhl_ec/bnelissen/Slides/CD3_manuscript/CD3_slides/AAA114.CD3/AAA114.CD3.run1	255	1.0	0.06	1.0	0.06	0.0	0.0	0.0	3.2008335
56455.0	343271.0	20510.0	3206.0	343271.0	4000000.0	432.0	1.0	2.69	1.64	1.78	0.0900000000001	11.38	0.560000000001	1.25	0.309999999998	10.05	0.33	3.16	2.31	0.580000000002	AAA114.CD3.X26.Y11.tile.tissue.png	286	1	2000	286	7a2813e1846a326663468bd75d89ec35	0	0	0	0	0	0	0	0	0	0	0	0	0	/home/dhl_ec/bnelissen/Slides/CD3_manuscript/CD3_slides/AAA114.CD3/AAA114.CD3.run1	255	0.7	0.06	0.7	0.06	-9.59290153105	-11.907090079	2.02695635809	1.18794076953
49230.0	3466365.0	20656.0	10752.0	3466365.0	4000000.0	424.0	2.0	1.08	3.02	1.79	0.0699999999997	10.63	0.57	1.2	0.119999999999	13.92	0.529999999999	3.33	2.35	0.640000000001	AAA114.CD3.X26.Y12.tile.tissue.png	287	1	2000	287	619c5df935fab769541ec8feda987f5c	0	0	0	0	0	0	0	0	0	0	0	0	0	/home/dhl_ec/bnelissen/Slides/CD3_manuscript/CD3_slides/AAA114.CD3/AAA114.CD3.run1	255	0.7	0.0698682206308	0.7	0.0698682206308	-9.47118723026	-12.4725814736	1.53044606408	0.285425101563
47692.0	3535373.0	19057.0	21312.0	3535373.0	4000000.0	354.0	6.0	1.02	1.86	1.79	0.0799999999999	12.04	0.58	1.22	0.110000000001	14.1	0.549999999999	3.31	2.3	0.629999999999	AAA114.CD3.X26.Y13.tile.tissue.png	288	1	2000	288	c0699ad336be93ed52045000ff921080	0	0	0	0	0	0	0	0	0	0	0	0	0	/home/dhl_ec/bnelissen/Slides/CD3_manuscript/CD3_slides/AAA114.CD3/AAA114.CD3.run1	255	0.7	0.0628330065125	0.7	0.0628330065125	-8.56905523405	-13.0278512806	1.59754797646	0.351745
8687.0	2462949.0	3681.0	8634.0	2462949.0	4000000.0	68.0	1.0	1.15	1.61	1.81	0.0700000000015	10.31	0.59	1.21	0.17	12.02	0.470000000001	3.33	2.34	0.629999999999	AAA114.CD3.X26.Y14.tile.tissue.png	289	1	2000	289	9fdcb9fad1915ae35d07f961f360aebd	0	0	0	0	0	0	0	0	0	0	0	0	0	/home/dhl_ec/bnelissen/Slides/CD3_manuscript/CD3_slides/AAA114.CD3/AAA114.CD3.run1	255	0.7	0.06	0.7	0.06	-8.06690690299	-11.2251306909	0.97309080589	0.128357707031
0.0	5297.0	0.0	508.0	5297.0	4000000.0	0.0	2.0	1.11	2.39	1.81	0.0700000000015	9.81	0.57	1.2	0.32	8.75	0.209999999999	3.11	2.32	0.579999999998	AAA114.CD3.X26.Y15.tile.tissue.png	290	1	2000	290	ad840ffedf994a25241b4bdcaad6801e	0	0	0	0	0	0	0	0	0	0	0	0	0	/home/dhl_ec/bnelissen/Slides/CD3_manuscript/CD3_slides/AAA114.CD3/AAA114.CD3.run1	255	0.7	0.06	0.7	0.06	-7.96982532157	-12.4551670038	2.92606492595	0.119041055176
430.0	2023828.0	209.0	8615.0	2023828.0	4000000.0	5.0	2.0	1.91	2.17	1.78	0.0700000000015	9.61	0.359999999999	0.730000000001	0.130000000001	7.97	0.279999999999	2.14	1.48	0.4	AAA114.CD3.X26.Y16.tile.tissue.png	291	1	2000	291	640c2aa4dba57bdc8c66d1f1150ba88a	0	0	0	0	0	0	0	0	0	0	0	0	0	/home/dhl_ec/bnelissen/Slides/CD3_manuscript/CD3_slides/AAA114.CD3/AAA114.CD3.run1	255	0.7	0.06	0.7	0.06	-8.38555618516	-11.2550079463	0.820449398219	0.147774355469
2943.0	3259336.0	1263.0	16642.0	3259336.0	4000000.0	23.0	6.0	3.4	1.68	1.16	0.0500000000011	6.62	0.379999999999	0.75	0.0799999999999	9.18	0.34	2.22	1.85	1.14	AAA114.CD3.X26.Y17.tile.tissue.png	292	1	2000	292	fd006398fb27ae2b27800f4c79186d6d	0	0	0	0	0	0	0	0	0	0	0	0	0	/home/dhl_ec/bnelissen/Slides/CD3_manuscript/CD3_slides/AAA114.CD3/AAA114.CD3.run1	255	0.7	0.06	0.7	0.06	-8.29466980503	-11.1545279699	1.08927220432	0.149045167969
12850.0	651584.0	4332.0	4872.0	651584.0	4000000.0	75.0	2.0	2.33	2.64	1.13	0.0399999999991	6.74	0.559999999999	1.22	0.210000000001	7.13	0.23	2.04	1.48	0.83	AAA114.CD3.X26.Y18.tile.tissue.png	293	1	2000	293	61931c11e34f8beb4c7ffcfe1ce3d7e9	0	0	0	0	0	0	0	0	0	0	0	0	0	/home/dhl_ec/bnelissen/Slides/CD3_manuscript/CD3_slides/AAA114.CD3/AAA114.CD3.run1	255	0.7	0.06	0.7	0.06	-8.28791993273	-10.6941267828	1.47404042742	0.444782753906
0.0	0.0	0.0	0.0	0.0	4000000.0	0.0	0.0	2.01	1.65	1.09	0.0499999999993	6.07	0.459999999999	0.879999999999	0.200000000001	4.89	0.120000000001	1.94	1.49	0.739999999998	AAA114.CD3.X26.Y19.tile.tissue.png	294	1	2000	294	fc21461fcff4149330e44d32b1e96a82	0	0	0	0	0	0	0	0	0	0	0	0	0	/home/dhl_ec/bnelissen/Slides/CD3_manuscript/CD3_slides/AAA114.CD3/AAA114.CD3.run1	255	1.0	0.06	1.0	0.06	0.0	-10.0905339616	0.0	8.95499207558
0.0	0.0	0.0	0.0	0.0	4000000.0	0.0	0.0	1.4	2.12	1.1	0.0499999999993	6.08	0.279999999999	0.869999999999	0.219999999999	4.53	0.120000000001	1.97	1.74	0.790000000001	AAA114.CD3.X26.Y20.tile.tissue.png	295	1	2000	295	b7208f310adfe851df4673bb19900166	0	0	0	0	0	0	0	0	0	0	0	0	0	/home/dhl_ec/bnelissen/Slides/CD3_manuscript/CD3_slides/AAA114.CD3/AAA114.CD3.run1	255	1.0	0.06	1.0	0.06	0.0	-11.4584447995	0.0	3.12490079854
0.0	2758.0	0.0	240.0	2758.0	4000000.0	0.0	1.0	2.3	2.47	1.8	0.0799999999999	9.87	0.359999999999	0.880000000001	0.209999999999	5.56	0.129999999999	2.03	1.49	1.3	AAA114.CD3.X27.Y11.tile.tissue.png	296	1	2000	296	2f2a7ed398ca77df2714d836552caa13	0	0	0	0	0	0	0	0	0	0	0	0	0	/home/dhl_ec/bnelissen/Slides/CD3_manuscript/CD3_slides/AAA114.CD3/AAA114.CD3.run1	255	0.7	0.06	0.7	0.06	0.0	-12.3753088933	2.63569952043	1.54608795294
11923.0	523165.0	5040.0	5356.0	523165.0	4000000.0	107.0	3.0	1.65	1.45	1.81	0.0799999999999	9.84	0.559999999999	1.12	0.210000000001	10.25	0.35	3.25	2.38	0.710000000001	AAA114.CD3.X27.Y12.tile.tissue.png	297	1	2000	297	7e9eb84c9b67e4fa1e1c06578d4c361d	0	0	0	0	0	0	0	0	0	0	0	0	0	/home/dhl_ec/bnelissen/Slides/CD3_manuscript/CD3_slides/AAA114.CD3/AAA114.CD3.run1	255	0.7	0.06	0.7	0.06	-9.2322609381	-11.5640304521	1.27484864631	1.14100649219
6297.0	1173955.0	2679.0	9040.0	1173955.0	4000000.0	53.0	5.0	1.96	2.75	1.78	0.0699999999997	10.44	0.57	1.21	0.25	10.57	0.379999999999	3.25	2.3	0.730000000001	AAA114.CD3.X27.Y13.tile.tissue.png	298	1	2000	298	9d7d342aeea73d42cafe49ecc24dacff	0	0	0	0	0	0	0	0	0	0	0	0	0	/home/dhl_ec/bnelissen/Slides/CD3_manuscript/CD3_slides/AAA114.CD3/AAA114.CD3.run1	255	0.7	0.06	0.7	0.06	-9.04132258858	-11.9424806823	1.39896981225	0.217800628906
3510.0	53224.0	1248.0	2002.0	53224.0	4000000.0	22.0	3.0	1.96	1.91	1.77	0.0699999999997	10.01	0.559999999999	1.2	0.330000000002	9.33	0.310000000001	3.2	2.3	0.549999999999	AAA114.CD3.X27.Y14.tile.tissue.png	299	1	2000	299	c171c996ae450c2e817b0617e6fd8c93	0	0	0	0	0	0	0	0	0	0	0	0	0	/home/dhl_ec/bnelissen/Slides/CD3_manuscript/CD3_slides/AAA114.CD3/AAA114.CD3.run1	255	0.7	0.06	0.7	0.06	-9.03109044669	-12.4591579955	2.84620991424	0.133063466797
0.0	1318.0	0.0	164.0	1318.0	4000000.0	0.0	1.0	2.24	2.12	1.78	0.0699999999997	7.25	0.369999999999	0.77	0.219999999999	7.25	0.219999999999	3.1	2.33	0.99	AAA114.CD3.X27.Y15.tile.tissue.png	300	1	2000	300	d8cad840098c51f5b19deeefd8bda2fd	0	0	0	0	0	0	0	0	0	0	0	0	0	/home/dhl_ec/bnelissen/Slides/CD3_manuscript/CD3_slides/AAA114.CD3/AAA114.CD3.run1	255	0.7	0.06	0.7	0.06	0.0	-11.0668210355	2.49232568582	1.04786735863
6822.0	2059266.0	3086.0	22088.0	2059266.0	4000000.0	66.0	11.0	2.56	2.44	1.82	0.0699999999997	11.02	0.59	1.21	0.210000000001	11.62	0.440000000001	2.63	1.5	0.890000000001	AAA114.CD3.X27.Y16.tile.tissue.png	301	1	2000	301	55996eb1616d1f40c3e982a4eac4f8f0	0	0	0	0	0	0	0	0	0	0	0	0	0	/home/dhl_ec/bnelissen/Slides/CD3_manuscript/CD3_slides/AAA114.CD3/AAA114.CD3.run1	255	0.7	0.06	0.7	0.06	-8.68714602187	-11.4894713775	1.92370165689	0.31670275
582.0	79201.0	271.0	3168.0	79201.0	4000000.0	6.0	5.0	2.51	1.72	1.81	0.0799999999999	10.0	0.42	1.31	0.33	9.84	0.349999999999	3.42	2.57	0.629999999999	AAA114.CD3.X27.Y17.tile.tissue.png	302	1	2000	302	6b4c1a6520ffba8b042f76fec5524e6f	0	0	0	0	0	0	0	0	0	0	0	0	0	/home/dhl_ec/bnelissen/Slides/CD3_manuscript/CD3_slides/AAA114.CD3/AAA114.CD3.run1	255	0.7	0.06	0.7	0.06	-9.21684631507	-11.5901969686	4.38710106129	0.541045402344
0.0	1323.0	0.0	162.0	1323.0	4000000.0	0.0	1.0	1.15	1.12	1.14	0.0500000000011	6.63	0.369999999999	0.779999999999	0.219999999999	6.3	0.220000000001	3.21	2.4	0.639999999999	AAA114.CD3.X27.Y18.tile.tissue.png	303	1	2000	303	1a98d7f9d592790ba00955d9d3952005	0	0	0	0	0	0	0	0	0	0	0	0	0	/home/dhl_ec/bnelissen/Slides/CD3_manuscript/CD3_slides/AAA114.CD3/AAA114.CD3.run1	255	0.7	0.06	0.7	0.06	-8.00150606127	-11.8575609551	2.51076066463	3.76800981998
0.0	0.0	0.0	0.0	0.0	4000000.0	0.0	0.0	2.21	1.8	1.83	0.1	7.96	0.539999999999	1.59	0.360000000001	6.91	0.199999999999	3.01	2.49	0.560000000001	AAA114.CD3.X27.Y19.tile.tissue.png	304	1	2000	304	24d107adf3cca4ebb478c0f543e1df55	0	0	0	0	0	0	0	0	0	0	0	0	0	/home/dhl_ec/bnelissen/Slides/CD3_manuscript/CD3_slides/AAA114.CD3/AAA114.CD3.run1	255	1.0	0.06	1.0	0.06	0.0	0.0	0.0	2.097152
78.0	3142.0	53.0	364.0	3142.0	4000000.0	1.0	2.0	1.74	1.33	1.8	0.0900000000001	7.45	0.359999999999	0.869999999999	0.210000000001	6.56	0.200000000001	2.03	1.49	0.51	AAA114.CD3.X27.Y20.tile.tissue.png	305	1	2000	305	c1eec3bb1eb64c652c3220e42b5e66f5	0	0	0	0	0	0	0	0	0	0	0	0	0	/home/dhl_ec/bnelissen/Slides/CD3_manuscript/CD3_slides/AAA114.CD3/AAA114.CD3.run1	255	0.7	0.06	0.7	0.06	-9.52466880673	-12.34238797	5.33623099196	1.66053260428
434.0	270946.0	249.0	4362.0	270946.0	3898000.0	3.0	4.0	1.0	1.68	1.12	0.0599999999995	6.16	0.35	0.84	0.18	6.74	0.209999999999	2.04	1.44	0.34	AAA114.CD3.X28.Y0.tile.tissue.png	306	1	1949	306	2827b97c72c91b3864a46cf0f53675a9	0	0	0	0	0	0	0	0	0	0	0	0	0	/home/dhl_ec/bnelissen/Slides/CD3_manuscript/CD3_slides/AAA114.CD3/AAA114.CD3.run1	255	0.7	0.06	0.7	0.06	-8.59589686266	-12.3593361237	2.05144173279	0.455460236018
0.0	13342.0	0.0	600.0	13342.0	3898000.0	0.0	1.0	1.48	2.99	1.08	0.0500000000011	6.24	0.35	0.830000000002	0.199999999999	5.54	0.140000000001	2.01	2.25	0.57	AAA114.CD3.X28.Y1.tile.tissue.png	307	1	1949	307	a499e689431b33dc7c5c44582fb9ad59	0	0	0	0	0	0	0	0	0	0	0	0	0	/home/dhl_ec/bnelissen/Slides/CD3_manuscript/CD3_slides/AAA114.CD3/AAA114.CD3.run1	255	0.7	0.06	0.7	0.06	0.0	-11.6119416771	0.113401746628	1.9819732962
0.0	0.0	0.0	0.0	0.0	3898000.0	0.0	0.0	1.43	2.18	1.77	0.0799999999999	6.16	0.280000000001	0.85	0.209999999999	4.25	0.209999999999	2.95	1.7	0.440000000001	AAA114.CD3.X28.Y10.tile.tissue.png	308	1	1949	308	27444a56895b33f1c9f77fb9e5fbf6c6	0	0	0	0	0	0	0	0	0	0	0	0	0	/home/dhl_ec/bnelissen/Slides/CD3_manuscript/CD3_slides/AAA114.CD3/AAA114.CD3.run1	255	1.0	0.06	1.0	0.06	0.0	0.0	0.0	4.80729091842
0.0	0.0	0.0	0.0	0.0	3898000.0	0.0	0.0	2.11	2.37	1.07	0.0499999999993	5.17	0.279999999999	0.840000000002	0.200000000001	4.44	0.120000000001	1.95	1.48	0.360000000001	AAA114.CD3.X28.Y11.tile.tissue.png	309	1	1949	309	cdfcdd70eefcd6d2ae3483b5ed2f180b	0	0	0	0	0	0	0	0	0	0	0	0	0	/home/dhl_ec/bnelissen/Slides/CD3_manuscript/CD3_slides/AAA114.CD3/AAA114.CD3.run1	255	1.0	0.06	1.0	0.06	0.0	0.0	0.0	5.52815546434
0.0	0.0	0.0	0.0	0.0	3898000.0	0.0	0.0	2.53	2.35	1.15	0.0600000000013	5.14	0.269999999999	0.84	0.200000000001	4.31	0.110000000001	1.9	1.44	0.52	AAA114.CD3.X28.Y12.tile.tissue.png	310	1	1949	310	31939daa80362d5df8489914849cccb2	0	0	0	0	0	0	0	0	0	0	0	0	0	/home/dhl_ec/bnelissen/Slides/CD3_manuscript/CD3_slides/AAA114.CD3/AAA114.CD3.run1	255	1.0	0.06	1.0	0.06	0.0	0.0	0.0	5.71201847101
0.0	0.0	0.0	0.0	0.0	3898000.0	0.0	0.0	3.11	1.48	1.07	0.0499999999993	5.82	0.279999999999	0.85	0.190000000001	4.23	0.120000000001	1.88	1.45	0.34	AAA114.CD3.X28.Y13.tile.tissue.png	311	1	1949	311	1aa9fea75c57b6f614622c928d07ba4d	0	0	0	0	0	0	0	0	0	0	0	0	0	/home/dhl_ec/bnelissen/Slides/CD3_manuscript/CD3_slides/AAA114.CD3/AAA114.CD3.run1	255	1.0	0.06	1.0	0.06	0.0	-11.0872902414	0.0	5.19766971138
0.0	0.0	0.0	0.0	0.0	3898000.0	0.0	0.0	2.47	2.05	1.09	0.0799999999999	9.38	0.459999999999	1.36	0.309999999999	6.48	0.200000000001	2.98	2.3	0.559999999999	AAA114.CD3.X28.Y14.tile.tissue.png	312	1	1949	312	0c8cbf12cc985028aceff1dbd493c2a1	0	0	0	0	0	0	0	0	0	0	0	0	0	/home/dhl_ec/bnelissen/Slides/CD3_manuscript/CD3_slides/AAA114.CD3/AAA114.CD3.run1	255	1.0	0.06	1.0	0.06	0.0	-11.3789787616	0.0	4.77646159096
0.0	0.0	0.0	0.0	0.0	3898000.0	0.0	0.0	1.02	1.65	1.81	0.0799999999999	9.44	0.280000000001	0.889999999999	0.199999999999	4.23	0.199999999999	3.26	1.77	0.34	AAA114.CD3.X28.Y15.tile.tissue.png	313	1	1949	313	bb7d80e75973556eede790b362221bec	0	0	0	0	0	0	0	0	0	0	0	0	0	/home/dhl_ec/bnelissen/Slides/CD3_manuscript/CD3_slides/AAA114.CD3/AAA114.CD3.run1	255	1.0	0.06	1.0	0.06	0.0	-11.5218382125	0.0	5.19628842747
0.0	0.0	0.0	0.0	0.0	3898000.0	0.0	0.0	0.970000000001	1.41	1.08	0.0400000000009	6.05	0.289999999999	0.810000000001	0.200000000001	4.35	0.119999999999	1.88	1.44	0.610000000001	AAA114.CD3.X28.Y16.tile.tissue.png	314	1	1949	314	a34bd5883bbb80bae63fbf82f8dba910	0	0	0	0	0	0	0	0	0	0	0	0	0	/home/dhl_ec/bnelissen/Slides/CD3_manuscript/CD3_slides/AAA114.CD3/AAA114.CD3.run1	255	1.0	0.06	1.0	0.06	0.0	-11.8848531138	0.0	5.79336664783
0.0	0.0	0.0	0.0	0.0	3898000.0	0.0	0.0	2.29	1.92	1.1	0.0500000000011	6.34	0.299999999999	0.85	0.210000000001	4.37	0.120000000001	1.91	1.45	0.500000000002	AAA114.CD3.X28.Y17.tile.tissue.png	315	1	1949	315	e10c8d109b0004a90aef3e0fe3bd8e44	0	0	0	0	0	0	0	0	0	0	0	0	0	/home/dhl_ec/bnelissen/Slides/CD3_manuscript/CD3_slides/AAA114.CD3/AAA114.CD3.run1	255	1.0	0.06	1.0	0.06	0.0	-11.1265352812	0.0	5.77612298534
0.0	1762.0	0.0	208.0	1762.0	3898000.0	0.0	1.0	0.699999999999	0.959999999999	1.05	0.0599999999995	6.04	0.35	0.84	0.209999999999	5.39	0.129999999999	1.98	1.47	0.530000000001	AAA114.CD3.X28.Y18.tile.tissue.png	316	1	1949	316	b9482ce5eb58946bf5677f53d7f34578	0	0	0	0	0	0	0	0	0	0	0	0	0	/home/dhl_ec/bnelissen/Slides/CD3_manuscript/CD3_slides/AAA114.CD3/AAA114.CD3.run1	255	0.7	0.06	0.7	0.06	0.0	-12.0223921759	1.72990398429	2.15210306153
0.0	0.0	0.0	0.0	0.0	3898000.0	0.0	0.0	1.38	2.33	1.14	0.0499999999993	5.53	0.279999999999	0.880000000001	0.209999999999	4.54	0.129999999999	1.9	1.46	0.51	AAA114.CD3.X28.Y19.tile.tissue.png	317	1	1949	317	b0b82a3699fb07f80a2f61ab7bf3738b	0	0	0	0	0	0	0	0	0	0	0	0	0	/home/dhl_ec/bnelissen/Slides/CD3_manuscript/CD3_slides/AAA114.CD3/AAA114.CD3.run1	255	1.0	0.06	1.0	0.06	0.0	0.0	0.0	5.22181528989
0.0	0.0	0.0	0.0	0.0	3898000.0	0.0	0.0	0.959999999999	1.37	1.08	0.0599999999995	5.11	0.290000000001	0.840000000002	0.200000000001	4.27	0.139999999999	1.89	1.45	0.369999999997	AAA114.CD3.X28.Y2.tile.tissue.png	318	1	1949	318	dffe079414527a450b94786b2d7c4ce9	0	0	0	0	0	0	0	0	0	0	0	0	0	/home/dhl_ec/bnelissen/Slides/CD3_manuscript/CD3_slides/AAA114.CD3/AAA114.CD3.run1	255	1.0	0.06	1.0	0.06	0.0	0.0	0.0	4.51219497178
0.0	98658.0	0.0	1684.0	98658.0	3898000.0	0.0	1.0	1.32	2.32	1.09	0.0500000000011	8.19	0.360000000001	0.809999999999	0.199999999999	5.45	0.220000000001	3.07	2.24	0.540000000001	AAA114.CD3.X28.Y20.tile.tissue.png	319	1	1949	319	73607cffdf772c0fff7cf98c1e7290af	0	0	0	0	0	0	0	0	0	0	0	0	0	/home/dhl_ec/bnelissen/Slides/CD3_manuscript/CD3_slides/AAA114.CD3/AAA114.CD3.run1	255	0.7	0.06	0.7	0.06	0.0	-12.2251680562	0.19773253547	5.22457809143
0.0	0.0	0.0	0.0	0.0	3898000.0	0.0	0.0	2.42	2.03	1.05	0.0499999999993	5.84	0.459999999999	1.39	0.209999999999	4.2	0.120000000001	1.9	1.45	0.58	AAA114.CD3.X28.Y21.tile.tissue.png	320	1	1949	320	a1f5201eb5a442af58e524070a1c97d3	0	0	0	0	0	0	0	0	0	0	0	0	0	/home/dhl_ec/bnelissen/Slides/CD3_manuscript/CD3_slides/AAA114.CD3/AAA114.CD3.run1	255	1.0	0.06	1.0	0.06	0.0	-12.3100578673	0.0	1.43738863062
0.0	0.0	0.0	0.0	0.0	3898000.0	0.0	0.0	1.01	1.63	1.74	0.0799999999999	8.14	0.460000000001	1.38	0.309999999999	6.02	0.119999999999	1.89	1.83	0.620000000001	AAA114.CD3.X28.Y22.tile.tissue.png	321	1	1949	321	9311bced1486f346aa153c73a3812d5c	0	0	0	0	0	0	0	0	0	0	0	0	0	/home/dhl_ec/bnelissen/Slides/CD3_manuscript/CD3_slides/AAA114.CD3/AAA114.CD3.run1	255	1.0	0.06	1.0	0.06	0.0	0.0	0.0	3.34128065675
0.0	0.0	0.0	0.0	0.0	3898000.0	0.0	0.0	1.3	2.1	1.73	0.0799999999999	6.3	0.279999999999	0.870000000001	0.209999999999	4.22	0.120000000001	1.88	1.44	0.73	AAA114.CD3.X28.Y23.tile.tissue.png	322	1	1949	322	215256059c16425fbba4aa3a58e4607a	0	0	0	0	0	0	0	0	0	0	0	0	0	/home/dhl_ec/bnelissen/Slides/CD3_manuscript/CD3_slides/AAA114.CD3/AAA114.CD3.run1	255	1.0	0.06	1.0	0.06	0.0	0.0	0.0	4.40499948692
0.0	0.0	0.0	0.0	0.0	3898000.0	0.0	0.0	1.96	1.24	1.73	0.0799999999999	5.22	0.280000000001	0.839999999998	0.199999999999	4.21	0.110000000001	1.88	1.48	0.800000000001	AAA114.CD3.X28.Y3.tile.tissue.png	323	1	1949	323	c3ce4aa54214ff522aa3bc39d48276f9	0	0	0	0	0	0	0	0	0	0	0	0	0	/home/dhl_ec/bnelissen/Slides/CD3_manuscript/CD3_slides/AAA114.CD3/AAA114.CD3.run1	255	1.0	0.06	1.0	0.06	0.0	0.0	0.0	4.75210312981
0.0	0.0	0.0	0.0	0.0	3898000.0	0.0	0.0	2.36	2.37	1.73	0.0799999999999	8.19	0.450000000001	1.37	0.309999999999	6.38	0.199999999999	2.83	1.68	0.740000000002	AAA114.CD3.X28.Y4.tile.tissue.png	324	1	1949	324	077b4a107ab8ebda22b4a92a50abd88d	0	0	0	0	0	0	0	0	0	0	0	0	0	/home/dhl_ec/bnelissen/Slides/CD3_manuscript/CD3_slides/AAA114.CD3/AAA114.CD3.run1	255	1.0	0.06	1.0	0.06	0.0	0.0	0.0	4.56464597229
0.0	0.0	0.0	0.0	0.0	3898000.0	0.0	0.0	1.02	1.25	1.34	0.0499999999993	5.09	0.280000000001	0.849999999999	0.200000000001	4.21	0.120000000001	1.88	1.44	0.529999999999	AAA114.CD3.X28.Y5.tile.tissue.png	325	1	1949	325	8dec1e5f930dd5464d3df16947197346	0	0	0	0	0	0	0	0	0	0	0	0	0	/home/dhl_ec/bnelissen/Slides/CD3_manuscript/CD3_slides/AAA114.CD3/AAA114.CD3.run1	255	1.0	0.06	1.0	0.06	0.0	0.0	0.0	4.9172349923
0.0	0.0	0.0	0.0	0.0	3898000.0	0.0	0.0	2.04	1.22	1.09	0.0900000000001	6.03	0.279999999999	0.84	0.200000000001	4.19	0.120000000001	1.88	1.73	0.610000000001	AAA114.CD3.X28.Y6.tile.tissue.png	326	1	1949	326	4978415e1bf83f1aebfbc9b77d3a9f4c	0	0	0	0	0	0	0	0	0	0	0	0	0	/home/dhl_ec/bnelissen/Slides/CD3_manuscript/CD3_slides/AAA114.CD3/AAA114.CD3.run1	255	1.0	0.06	1.0	0.06	0.0	0.0	0.0	5.34504822986
0.0	0.0	0.0	0.0	0.0	3898000.0	0.0	0.0	0.839999999998	1.24	1.73	0.0900000000001	6.87	0.460000000001	1.39	0.320000000002	6.42	0.200000000001	2.92	2.23	0.640000000001	AAA114.CD3.X28.Y7.tile.tissue.png	327	1	1949	327	fa085e158331f4583e0987918b1e036f	0	0	0	0	0	0	0	0	0	0	0	0	0	/home/dhl_ec/bnelissen/Slides/CD3_manuscript/CD3_slides/AAA114.CD3/AAA114.CD3.run1	255	1.0	0.06	1.0	0.06	0.0	0.0	0.0	4.5498024628
0.0	0.0	0.0	0.0	0.0	3898000.0	0.0	0.0	0.839999999998	1.17	1.24	0.0799999999999	8.12	0.449999999999	1.39	0.300000000001	6.4	0.200000000001	2.98	2.3	0.700000000001	AAA114.CD3.X28.Y8.tile.tissue.png	328	1	1949	328	3751d95aa66cf880c89197c9c3eb9840	0	0	0	0	0	0	0	0	0	0	0	0	0	/home/dhl_ec/bnelissen/Slides/CD3_manuscript/CD3_slides/AAA114.CD3/AAA114.CD3.run1	255	1.0	0.06	1.0	0.06	0.0	0.0	0.0	5.06904874295
0.0	0.0	0.0	0.0	0.0	3898000.0	0.0	0.0	0.960000000001	1.88	1.73	0.0799999999999	8.17	0.459999999999	1.38	0.310000000001	6.38	0.199999999999	2.92	2.26	0.609999999999	AAA114.CD3.X28.Y9.tile.tissue.png	329	1	1949	329	8e56b44b694c08fa263d8bce0d293323	0	0	0	0	0	0	0	0	0	0	0	0	0	/home/dhl_ec/bnelissen/Slides/CD3_manuscript/CD3_slides/AAA114.CD3/AAA114.CD3.run1	255	1.0	0.06	1.0	0.06	0.0	0.0	0.0	5.42987993843
0.0	1415.0	0.0	174.0	1415.0	4000000.0	0.0	1.0	0.93	1.49	1.77	0.0799999999999	9.56	0.57	1.42	0.32	7.96	0.219999999999	2.59	1.47	0.620000000001	AAA114.CD3.X3.Y1.tile.tissue.png	330	1	2000	330	5de8462acbaea6582a1a2cc497035d3d	0	0	0	0	0	0	0	0	0	0	0	0	0	/home/dhl_ec/bnelissen/Slides/CD3_manuscript/CD3_slides/AAA114.CD3/AAA114.CD3.run1	255	0.7	0.06	0.7	0.06	0.0	-12.2557733027	5.16092473222	1.14484800861
26931.0	2940583.0	10637.0	8980.0	2940583.0	4000000.0	208.0	3.0	1.52	2.29	1.76	0.0699999999997	10.39	0.949999999999	1.38	0.18	11.57	0.32	2.12	1.47	0.52	AAA114.CD3.X3.Y10.tile.tissue.png	331	1	2000	331	433b4751bb46dc2927b6ad2abfad8be4	0	0	0	0	0	0	0	0	0	0	0	0	0	/home/dhl_ec/bnelissen/Slides/CD3_manuscript/CD3_slides/AAA114.CD3/AAA114.CD3.run1	255	0.7	0.06	0.7	0.06	-7.81005588361	-11.0690856044	0.672310498144	0.140740675781
636.0	3993948.0	357.0	8854.0	3993948.0	4000000.0	8.0	2.0	2.82	1.41	1.08	0.0500000000011	6.19	0.360000000001	0.719999999999	0.0599999999995	9.45	0.34	2.26	1.55	0.450000000001	AAA114.CD3.X3.Y11.tile.tissue.png	332	1	2000	332	2232932a0d2b8a96e398c25d8db59fcb	0	0	0	0	0	0	0	0	0	0	0	0	0	/home/dhl_ec/bnelissen/Slides/CD3_manuscript/CD3_slides/AAA114.CD3/AAA114.CD3.run1	255	0.7	0.0634469768895	0.7	0.0634469768895	-8.22431216061	-12.2304228101	1.12926444137	0.107376146484
15589.0	3933773.0	5941.0	11535.0	3933773.0	4000000.0	118.0	1.0	2.1	1.34	1.11	0.0500000000011	6.1	0.360000000001	0.720000000001	0.0599999999995	9.48	0.379999999999	2.26	1.84	0.43	AAA114.CD3.X3.Y12.tile.tissue.png	333	1	2000	333	87e8a63d24f0af88951ff150181631b8	0	0	0	0	0	0	0	0	0	0	0	0	0	/home/dhl_ec/bnelissen/Slides/CD3_manuscript/CD3_slides/AAA114.CD3/AAA114.CD3.run1	255	0.7	0.06	0.7	0.06	-8.75947187174	-12.1861024972	1.05354662699	0.146043367187
39811.0	3003351.0	16113.0	17779.0	3003351.0	4000000.0	323.0	3.0	1.05	1.84	1.12	0.0400000000009	6.55	0.4	0.720000000001	0.1	10.72	0.33	2.16	2.31	0.629999999999	AAA114.CD3.X3.Y13.tile.tissue.png	334	1	2000	334	f19f34f19ef20d82f2645347f5512edf	0	0	0	0	0	0	0	0	0	0	0	0	0	/home/dhl_ec/bnelissen/Slides/CD3_manuscript/CD3_slides/AAA114.CD3/AAA114.CD3.run1	255	0.7	0.06	0.7	0.06	-9.18406280269	-12.274706085	1.51671701344	0.2542075
51.0	10386.0	34.0	672.0	10386.0	4000000.0	1.0	2.0	1.12	1.6	1.79	0.0699999999997	9.81	0.6	1.17	0.389999999999	9.16	0.309999999999	2.45	1.5	0.529999999999	AAA114.CD3.X3.Y14.tile.tissue.png	335	1	2000	335	d57f6623168168439ad8921366c4ca30	0	0	0	0	0	0	0	0	0	0	0	0	0	/home/dhl_ec/bnelissen/Slides/CD3_manuscript/CD3_slides/AAA114.CD3/AAA114.CD3.run1	255	0.7	0.06	0.7	0.06	-9.08647503936	-12.2237101489	3.19746917335	0.0792778762207
0.0	0.0	0.0	0.0	0.0	4000000.0	0.0	0.0	1.16	1.5	1.72	0.0799999999999	7.9	0.48	1.38	0.33	6.87	0.210000000001	2.95	2.33	0.539999999999	AAA114.CD3.X3.Y15.tile.tissue.png	336	1	2000	336	36d27a20620fc58be93f3ea314b1bfc0	0	0	0	0	0	0	0	0	0	0	0	0	0	/home/dhl_ec/bnelissen/Slides/CD3_manuscript/CD3_slides/AAA114.CD3/AAA114.CD3.run1	255	1.0	0.06	1.0	0.06	0.0	0.0	0.0	8.193237
201.0	422622.0	83.0	6140.0	422622.0	4000000.0	2.0	3.0	1.96	2.32	1.74	0.0799999999999	9.63	0.58	1.29	0.289999999999	9.69	0.33	3.3	2.25	0.560000000001	AAA114.CD3.X3.Y2.tile.tissue.png	337	1	2000	337	a74067a32cd45885483a526ca5b171a0	0	0	0	0	0	0	0	0	0	0	0	0	0	/home/dhl_ec/bnelissen/Slides/CD3_manuscript/CD3_slides/AAA114.CD3/AAA114.CD3.run1	255	0.7	0.06	0.7	0.06	-8.76547488495	-11.6729547108	2.80708952034	1.8948033457
698.0	566601.0	386.0	8014.0	566601.0	4000000.0	8.0	2.0	1.29	1.96	1.72	0.0799999999999	10.47	0.59	1.29	0.299999999999	9.81	0.34	3.32	2.28	0.57	AAA114.CD3.X3.Y3.tile.tissue.png	338	1	2000	338	245208e490abf490bdf73bec6b3953ba	0	0	0	0	0	0	0	0	0	0	0	0	0	/home/dhl_ec/bnelissen/Slides/CD3_manuscript/CD3_slides/AAA114.CD3/AAA114.CD3.run1	255	0.7	0.06	0.7	0.06	-8.76627257063	-11.2603163055	3.21947737416	1.74596901563
116.0	431303.0	69.0	11559.0	431303.0	4000000.0	1.0	7.0	1.07	1.68	1.65	0.0899999999983	9.74	0.570000000002	1.22	0.299999999999	9.53	0.33	3.34	2.27	0.580000000002	AAA114.CD3.X3.Y4.tile.tissue.png	339	1	2000	339	8c4728b59ca31a9186376ffdec7904e3	0	0	0	0	0	0	0	0	0	0	0	0	0	/home/dhl_ec/bnelissen/Slides/CD3_manuscript/CD3_slides/AAA114.CD3/AAA114.CD3.run1	255	0.7	0.06	0.7	0.06	-8.66718060251	-11.445856017	3.77449605744	1.40284455859
0.0	145937.0	0.0	4718.0	145937.0	4000000.0	0.0	3.0	1.11	1.31	1.43	0.0799999999999	9.95	0.560000000001	1.26	0.32	8.78	0.230000000001	3.14	2.29	0.550000000001	AAA114.CD3.X3.Y5.tile.tissue.png	340	1	2000	340	5063beef1adb39963f4fed3dc0f6dd3f	0	0	0	0	0	0	0	0	0	0	0	0	0	/home/dhl_ec/bnelissen/Slides/CD3_manuscript/CD3_slides/AAA114.CD3/AAA114.CD3.run1	255	0.7	0.06	0.7	0.06	-7.67839286986	-11.3163133637	2.9198841491	2.38331753418
0.0	261816.0	0.0	6107.0	261816.0	4000000.0	0.0	4.0	1.08	1.41	1.11	0.0599999999995	6.96	0.370000000001	0.769999999999	0.200000000001	6.37	0.15	2.28	1.52	0.370000000001	AAA114.CD3.X3.Y6.tile.tissue.png	341	1	2000	341	5c8f6787db374ef323891b3b6ab4be42	0	0	0	0	0	0	0	0	0	0	0	0	0	/home/dhl_ec/bnelissen/Slides/CD3_manuscript/CD3_slides/AAA114.CD3/AAA114.CD3.run1	255	0.7	0.06	0.7	0.06	-8.43476995686	-10.9364936431	2.24651848814	2.11381951172
0.0	1237912.0	0.0	8702.0	1237912.0	4000000.0	0.0	3.0	0.860000000001	1.15	1.15	0.0599999999995	7.38	0.379999999999	0.75	0.17	7.2	0.18	2.4	2.33	0.6	AAA114.CD3.X3.Y7.tile.tissue.png	342	1	2000	342	a5e8a2ed6f2c3913e7d67eae6f8bc4bb	0	0	0	0	0	0	0	0	0	0	0	0	0	/home/dhl_ec/bnelissen/Slides/CD3_manuscript/CD3_slides/AAA114.CD3/AAA114.CD3.run1	255	0.7	0.06	0.7	0.06	-8.18001765799	-10.5222497359	1.70035866104	0.51164825
97.0	3302483.0	44.0	10257.0	3302483.0	4000000.0	1.0	2.0	1.24	1.47	1.74	0.0799999999999	10.25	0.580000000002	1.21	0.119999999999	12.65	0.51	3.31	1.98	0.43	AAA114.CD3.X3.Y8.tile.tissue.png	343	1	2000	343	e649e715ddef0a9fcffa874aad0f0540	0	0	0	0	0	0	0	0	0	0	0	0	0	/home/dhl_ec/bnelissen/Slides/CD3_manuscript/CD3_slides/AAA114.CD3/AAA114.CD3.run1	255	0.7	0.06	0.7	0.06	-8.87050758878	-11.2650276882	1.6359202165	0.115464808594
7071.0	3559719.0	2506.0	9067.0	3559719.0	4000000.0	51.0	1.0	1.22	1.62	1.71	0.0799999999999	10.54	0.57	1.2	0.110000000001	13.04	0.550000000001	3.41	2.38	0.630000000001	AAA114.CD3.X3.Y9.tile.tissue.png	344	1	2000	344	1813428e8b3fa9933af719f4aa6d2785	0	0	0	0	0	0	0	0	0	0	0	0	0	/home/dhl_ec/bnelissen/Slides/CD3_manuscript/CD3_slides/AAA114.CD3/AAA114.CD3.run1	255	0.7	0.06	0.7	0.06	-8.07983828214	-11.4467084424	1.05672249614	0.0939980527344
310.0	1440837.0	134.0	14630.0	1440837.0	4000000.0	3.0	6.0	1.1	1.51	1.79	0.0900000000001	9.89	0.620000000001	1.33	0.220000000001	9.87	0.27	2.74	2.46	0.740000000002	AAA114.CD3.X4.Y1.tile.tissue.png	345	1	2000	345	a8275d9c4ecbc2db2ab9f1057fa25342	0	0	0	0	0	0	0	0	0	0	0	0	0	/home/dhl_ec/bnelissen/Slides/CD3_manuscript/CD3_slides/AAA114.CD3/AAA114.CD3.run1	255	0.7	0.06	0.7	0.06	-9.40530363509	-11.9287487668	1.69911394186	1.53826844922
24214.0	3247914.0	6896.0	13915.0	3247914.0	4000000.0	147.0	4.0	1.28	1.71	1.73	0.0799999999999	10.36	0.389999999999	0.75	0.1	12.12	0.43	3.34	2.49	0.65	AAA114.CD3.X4.Y10.tile.tissue.png	346	1	2000	346	13f3624b9136a0a644232bc0ad27b210	0	0	0	0	0	0	0	0	0	0	0	0	0	/home/dhl_ec/bnelissen/Slides/CD3_manuscript/CD3_slides/AAA114.CD3/AAA114.CD3.run1	255	0.7	0.06	0.7	0.06	-8.55606005522	-11.4112453276	0.856769575944	0.139259818359
5056.0	3992881.0	2755.0	8566.0	3992881.0	4000000.0	63.0	1.0	1.63	3.28	1.89	0.0799999999999	8.92	0.390000000001	0.740000000002	0.0599999999995	9.69	0.4	2.19	1.53	0.419999999998	AAA114.CD3.X4.Y11.tile.tissue.png	347	1	2000	347	ac63417f620cf352003ae154446376fa	0	0	0	0	0	0	0	0	0	0	0	0	0	/home/dhl_ec/bnelissen/Slides/CD3_manuscript/CD3_slides/AAA114.CD3/AAA114.CD3.run1	255	0.7	0.0643819227412	0.7	0.0643819227412	-9.25359262476	-12.7860025961	1.3823881892	0.182958571777
63017.0	3668713.0	25789.0	9577.0	3668713.0	4000000.0	516.0	2.0	1.13	2.51	1.12	0.0499999999993	6.8	0.379999999999	0.740000000002	0.0699999999997	10.2	0.369999999999	2.2	1.53	0.42	AAA114.CD3.X4.Y12.tile.tissue.png	348	1	2000	348	56078b4dd7ed337f34b95379342a8b49	0	0	0	0	0	0	0	0	0	0	0	0	0	/home/dhl_ec/bnelissen/Slides/CD3_manuscript/CD3_slides/AAA114.CD3/AAA114.CD3.run1	255	0.7	0.06	0.7	0.06	-9.34500128997	-12.4213877676	1.72547722146	0.249514738281
43161.0	854496.0	17330.0	7990.0	854496.0	4000000.0	343.0	2.0	1.62	2.08	1.12	0.0499999999993	7.36	0.370000000001	0.740000000002	0.189999999999	7.93	0.25	2.21	1.53	0.389999999999	AAA114.CD3.X4.Y13.tile.tissue.png	349	1	2000	349	17ecf0e6980eeb8606cb63431c671f16	0	0	0	0	0	0	0	0	0	0	0	0	0	/home/dhl_ec/bnelissen/Slides/CD3_manuscript/CD3_slides/AAA114.CD3/AAA114.CD3.run1	255	0.7	0.06	0.7	0.06	-9.3822816053	-11.4078953961	2.17120553984	0.180497664063
212.0	12283.0	94.0	658.0	12283.0	4000000.0	2.0	2.0	0.879999999999	1.66	1.13	0.0500000000011	6.86	0.380000000001	0.74	0.23	9.33	0.33	3.2	2.33	0.559999999999	AAA114.CD3.X4.Y14.tile.tissue.png	350	1	2000	350	4c638ed0c946ead28c57d82822e26ed3	0	0	0	0	0	0	0	0	0	0	0	0	0	/home/dhl_ec/bnelissen/Slides/CD3_manuscript/CD3_slides/AAA114.CD3/AAA114.CD3.run1	255	0.7	0.06	0.7	0.06	-8.93962484515	-12.2411521208	3.4775858645	0.0591548376465
0.0	3272.0	0.0	375.0	3272.0	4000000.0	0.0	2.0	2.5	2.25	1.83	0.0900000000001	10.03	0.6	1.28	0.219999999999	7.95	0.219999999999	3.18	2.39	0.58	AAA114.CD3.X4.Y15.tile.tissue.png	351	1	2000	351	aaedbafc12d1324a118aedc0282df30e	0	0	0	0	0	0	0	0	0	0	0	0	0	/home/dhl_ec/bnelissen/Slides/CD3_manuscript/CD3_slides/AAA114.CD3/AAA114.CD3.run1	255	0.7	0.06	0.7	0.06	-7.91423251047	-11.5054517863	3.53202772206	2.46780483383
990.0	3194625.0	438.0	26034.0	3194625.0	4000000.0	9.0	11.0	1.25	1.9	1.78	0.0799999999999	10.82	0.57	1.18	0.130000000001	12.58	0.509999999998	3.36	2.27	0.620000000001	AAA114.CD3.X4.Y2.tile.tissue.png	352	1	2000	352	85dd8844822eaa3b4d7545161b1c9a48	0	0	0	0	0	0	0	0	0	0	0	0	0	/home/dhl_ec/bnelissen/Slides/CD3_manuscript/CD3_slides/AAA114.CD3/AAA114.CD3.run1	255	0.7	0.06	0.7	0.06	-8.12520398415	-11.9814111751	0.991451353648	0.178826097656
114.0	3366138.0	65.0	11879.0	3366138.0	4000000.0	2.0	4.0	1.26	2.02	1.77	0.0699999999997	9.35	0.559999999999	1.19	0.120000000001	12.77	0.530000000001	3.33	2.31	0.609999999999	AAA114.CD3.X4.Y3.tile.tissue.png	353	1	2000	353	fc22a150f01262be8417a0447e7d2b0d	0	0	0	0	0	0	0	0	0	0	0	0	0	/home/dhl_ec/bnelissen/Slides/CD3_manuscript/CD3_slides/AAA114.CD3/AAA114.CD3.run1	255	0.7	0.06	0.7	0.06	-7.41518706062	-10.5473859931	0.418462258368	0.0631181992188
2462.0	3554625.0	697.0	15329.0	3554625.0	4000000.0	14.0	3.0	1.32	1.81	1.76	0.0699999999997	10.01	0.570000000002	1.2	0.109999999999	12.94	0.530000000001	3.38	2.29	0.619999999999	AAA114.CD3.X4.Y4.tile.tissue.png	354	1	2000	354	20fb8c1ae74c078c8c4fed6247057d5b	0	0	0	0	0	0	0	0	0	0	0	0	0	/home/dhl_ec/bnelissen/Slides/CD3_manuscript/CD3_slides/AAA114.CD3/AAA114.CD3.run1	255	0.7	0.06	0.7	0.06	-8.50908914832	-11.2451645188	0.707045816821	0.0991075214844
433.0	3983210.0	180.0	8534.0	3983210.0	4000000.0	3.0	1.0	1.24	1.99	1.78	0.0699999999997	9.67	0.560000000001	1.21	0.0900000000001	13.49	0.559999999999	3.36	2.35	0.620000000001	AAA114.CD3.X4.Y5.tile.tissue.png	355	1	2000	355	070a898f9925d990c55709903fb4c3b2	0	0	0	0	0	0	0	0	0	0	0	0	0	/home/dhl_ec/bnelissen/Slides/CD3_manuscript/CD3_slides/AAA114.CD3/AAA114.CD3.run1	255	0.7	0.0647439759554	0.7	0.0647439759554	-8.07911668796	-11.5828773033	0.451601183696	0.0443948254395
0.0	4000000.0	0.0	7996.0	4000000.0	4000000.0	0.0	1.0	1.18	1.8	1.78	0.0699999999997	10.46	0.48	1.21	0.0699999999997	12.98	0.459999999999	3.3	2.29	0.630000000001	AAA114.CD3.X4.Y6.tile.tissue.png	356	1	2000	356	f35e8e80a669490de0aa59774ff00a40	0	0	0	0	0	0	0	0	0	0	0	0	0	/home/dhl_ec/bnelissen/Slides/CD3_manuscript/CD3_slides/AAA114.CD3/AAA114.CD3.run1	255	0.7	0.065069565387	0.7	0.065069565387	-7.139674916	0.0	0.424001007234	0.0279172050781
0.0	4000000.0	0.0	7996.0	4000000.0	4000000.0	0.0	1.0	1.87	2.06	1.86	0.0800000000017	9.79	0.470000000001	1.21	0.0699999999997	13.11	0.279999999999	2.11	1.48	0.640000000001	AAA114.CD3.X4.Y7.tile.tissue.png	357	1	2000	357	4ecf6d80bb47dba76f1c42d2750d8498	0	0	0	0	0	0	0	0	0	0	0	0	0	/home/dhl_ec/bnelissen/Slides/CD3_manuscript/CD3_slides/AAA114.CD3/AAA114.CD3.run1	255	0.7	0.0611727455459	0.7	0.0611727455459	-7.28709131129	-10.8789364033	0.671738757536	0.0233746226777
62.0	4000000.0	44.0	7996.0	4000000.0	4000000.0	1.0	1.0	1.49	2.23	1.17	0.0399999999991	5.49	0.279999999999	0.709999999999	0.0400000000009	9.18	0.360000000001	2.12	1.49	0.4	AAA114.CD3.X4.Y8.tile.tissue.png	358	1	2000	358	780be56803a4e089d96065ad40cc92b9	0	0	0	0	0	0	0	0	0	0	0	0	0	/home/dhl_ec/bnelissen/Slides/CD3_manuscript/CD3_slides/AAA114.CD3/AAA114.CD3.run1	255	0.7	0.06	0.7	0.06	-8.28799700866	0.0	0.98258662048	0.0238889980469
675.0	4000000.0	286.0	7996.0	4000000.0	4000000.0	6.0	1.0	3.73	1.96	1.1	0.0499999999993	7.3	0.299999999999	0.73	0.0500000000011	9.27	0.369999999999	3.29	2.38	0.629999999999	AAA114.CD3.X4.Y9.tile.tissue.png	359	1	2000	359	f8d62bd25429bad1b7dd48623e4423b6	0	0	0	0	0	0	0	0	0	0	0	0	0	/home/dhl_ec/bnelissen/Slides/CD3_manuscript/CD3_slides/AAA114.CD3/AAA114.CD3.run1	255	0.7	0.06	0.7	0.06	-7.92842968807	-11.0910020834	0.574628453305	0.0450935624804
0.0	836793.0	0.0	8356.0	836793.0	4000000.0	0.0	4.0	3.5	1.86	1.13	0.0499999999993	9.1	0.370000000001	0.869999999999	0.18	6.76	0.17	2.15	1.53	0.57	AAA114.CD3.X5.Y1.tile.tissue.png	360	1	2000	360	a8cbf221444247254ab8c4e12ee6e564	0	0	0	0	0	0	0	0	0	0	0	0	0	/home/dhl_ec/bnelissen/Slides/CD3_manuscript/CD3_slides/AAA114.CD3/AAA114.CD3.run1	255	0.7	0.06	0.7	0.06	-7.66840252883	-11.5299873618	0.528744741291	1.53206113672
63330.0	2688225.0	23676.0	24461.0	2688225.0	4000000.0	477.0	9.0	3.32	2.03	1.16	0.0400000000009	6.83	0.369999999999	0.709999999999	0.1	9.33	0.33	2.24	1.53	1.04	AAA114.CD3.X5.Y10.tile.tissue.png	361	1	2000	361	9e5ec7f4e3b69fc7d0fb00e55c4112ef	0	0	0	0	0	0	0	0	0	0	0	0	0	/home/dhl_ec/bnelissen/Slides/CD3_manuscript/CD3_slides/AAA114.CD3/AAA114.CD3.run1	255	0.7	0.06	0.7	0.06	-9.21722225998	-12.5673075958	1.75872166208	0.321143109375
57955.0	1955598.0	23321.0	15376.0	1955598.0	4000000.0	487.0	2.0	2.56	1.39	1.82	0.0799999999999	10.28	0.58	1.19	0.209999999999	12.27	0.450000000001	3.32	2.3	0.740000000002	AAA114.CD3.X5.Y11.tile.tissue.png	362	1	2000	362	0c802e9246cd97b0ccb624088fac479d	0	0	0	0	0	0	0	0	0	0	0	0	0	/home/dhl_ec/bnelissen/Slides/CD3_manuscript/CD3_slides/AAA114.CD3/AAA114.CD3.run1	255	0.7	0.06	0.7	0.06	-9.40284182248	-12.0832762869	2.00535820354	0.30753734375
29460.0	253312.0	9257.0	7135.0	253312.0	4000000.0	182.0	5.0	2.13	2.69	1.78	0.0799999999999	9.98	0.570000000002	1.22	0.210000000001	7.0	0.219999999999	2.14	1.52	0.460000000001	AAA114.CD3.X5.Y12.tile.tissue.png	363	1	2000	363	8c1905104c301ed343c80577e8758342	0	0	0	0	0	0	0	0	0	0	0	0	0	/home/dhl_ec/bnelissen/Slides/CD3_manuscript/CD3_slides/AAA114.CD3/AAA114.CD3.run1	255	0.7	0.06	0.7	0.06	-9.77898489299	-12.0883027561	3.04180303916	1.00563210156
0.0	0.0	0.0	0.0	0.0	4000000.0	0.0	0.0	0.969999999999	1.62	1.18	0.0500000000011	6.32	0.540000000001	1.35	0.360000000001	6.75	0.23	3.1	2.51	0.73	AAA114.CD3.X5.Y13.tile.tissue.png	364	1	2000	364	995bc70418c421a6b15ef1173e396863	0	0	0	0	0	0	0	0	0	0	0	0	0	/home/dhl_ec/bnelissen/Slides/CD3_manuscript/CD3_slides/AAA114.CD3/AAA114.CD3.run1	255	1.0	0.06	1.0	0.06	0.0	-11.0175507082	0.0	2.47284083401
0.0	2173.0	0.0	208.0	2173.0	4000000.0	0.0	1.0	1.18	2.29	1.81	0.0799999999999	9.84	0.559999999999	1.19	0.33	8.34	0.129999999999	2.22	1.5	0.609999999999	AAA114.CD3.X5.Y14.tile.tissue.png	365	1	2000	365	27783ff56ce51486132d402ee4e2ebf7	0	0	0	0	0	0	0	0	0	0	0	0	0	/home/dhl_ec/bnelissen/Slides/CD3_manuscript/CD3_slides/AAA114.CD3/AAA114.CD3.run1	255	0.7	0.06	0.7	0.06	0.0	-11.7260431076	0.245206001657	0.0883433421593
0.0	0.0	0.0	0.0	0.0	4000000.0	0.0	0.0	1.5	1.68	1.1	0.0499999999993	6.02	0.290000000001	0.74	0.209999999999	4.41	0.119999999999	1.97	1.51	0.789999999999	AAA114.CD3.X5.Y15.tile.tissue.png	366	1	2000	366	ba537e1e0dad006b9d9e1ada9d2d6a03	0	0	0	0	0	0	0	0	0	0	0	0	0	/home/dhl_ec/bnelissen/Slides/CD3_manuscript/CD3_slides/AAA114.CD3/AAA114.CD3.run1	255	1.0	0.06	1.0	0.06	0.0	-11.4344833208	0.0	0.0765166663513
0.0	0.0	0.0	0.0	0.0	4000000.0	0.0	0.0	1.82	2.36	1.13	0.0599999999995	5.96	0.469999999999	1.47	0.360000000001	7.33	0.230000000001	3.13	2.29	1.0	AAA114.CD3.X5.Y16.tile.tissue.png	367	1	2000	367	a3909d8ba731bf7d447af3662e2a0740	0	0	0	0	0	0	0	0	0	0	0	0	0	/home/dhl_ec/bnelissen/Slides/CD3_manuscript/CD3_slides/AAA114.CD3/AAA114.CD3.run1	255	1.0	0.06	1.0	0.06	0.0	-10.20178608	0.0	9.24389203194
2521.0	2807038.0	1122.0	17057.0	2807038.0	4000000.0	23.0	7.0	4.05	1.83	1.78	0.0699999999997	13.71	0.369999999999	0.719999999999	0.1	8.33	0.48	3.45	2.35	0.630000000001	AAA114.CD3.X5.Y2.tile.tissue.png	368	1	2000	368	b7723bbd88f446998bad9759dac50a81	0	0	0	0	0	0	0	0	0	0	0	0	0	/home/dhl_ec/bnelissen/Slides/CD3_manuscript/CD3_slides/AAA114.CD3/AAA114.CD3.run1	255	0.7	0.06	0.7	0.06	-8.75046461663	-11.4577412671	0.800360702516	0.211568046875
229.0	3966149.0	157.0	10784.0	3966149.0	4000000.0	4.0	1.0	3.79	2.89	1.76	0.0699999999997	9.45	0.57	1.21	0.0799999999999	13.4	0.560000000001	3.34	2.3	0.630000000001	AAA114.CD3.X5.Y3.tile.tissue.png	369	1	2000	369	5dff1fd120ca692d6ceee6963a426765	0	0	0	0	0	0	0	0	0	0	0	0	0	/home/dhl_ec/bnelissen/Slides/CD3_manuscript/CD3_slides/AAA114.CD3/AAA114.CD3.run1	255	0.7	0.0716174372642	0.7	0.0716174372642	-7.89502180937	-12.3291604752	0.540312165087	0.0715608068848
120.0	3996969.0	77.0	8338.0	3996969.0	4000000.0	2.0	1.0	2.77	1.98	1.77	0.0799999999999	9.07	0.57	1.19	0.0799999999999	13.4	0.559999999999	3.31	2.3	0.630000000001	AAA114.CD3.X5.Y4.tile.tissue.png	370	1	2000	370	269e409b0b55d4c8be53a5907079b012	0	0	0	0	0	0	0	0	0	0	0	0	0	/home/dhl_ec/bnelissen/Slides/CD3_manuscript/CD3_slides/AAA114.CD3/AAA114.CD3.run1	255	0.7	0.0647615222458	0.7	0.0647615222458	-7.68321511602	-11.8550850685	0.291185289646	0.0469309574432
0.0	4000000.0	0.0	7996.0	4000000.0	4000000.0	0.0	1.0	2.98	2.38	1.11	0.0799999999999	8.0	0.289999999999	0.74	0.0499999999993	8.94	0.289999999999	2.11	1.48	0.420000000002	AAA114.CD3.X5.Y5.tile.tissue.png	371	1	2000	371	50449c4566d95bdf145edece2a7235a1	0	0	0	0	0	0	0	0	0	0	0	0	0	/home/dhl_ec/bnelissen/Slides/CD3_manuscript/CD3_slides/AAA114.CD3/AAA114.CD3.run1	255	0.7	0.063895285748	0.7	0.063895285748	-7.16644329696	0.0	0.157193441672	0.00776659521484
0.0	4000000.0	0.0	7996.0	4000000.0	4000000.0	0.0	1.0	2.59	2.45	1.13	0.0399999999991	5.63	0.48	1.23	0.0699999999997	12.91	0.469999999999	3.25	2.29	0.629999999999	AAA114.CD3.X5.Y6.tile.tissue.png	372	1	2000	372	2a579c8415596f29bbf0e42c7550aaca	0	0	0	0	0	0	0	0	0	0	0	0	0	/home/dhl_ec/bnelissen/Slides/CD3_manuscript/CD3_slides/AAA114.CD3/AAA114.CD3.run1	255	0.7	0.0653379294328	0.7	0.0653379294328	-7.77766275488	0.0	0.188801600426	0.0115344189453
124.0	3996438.0	52.0	8222.0	3996438.0	4000000.0	1.0	1.0	1.7	2.68	1.08	0.0400000000009	6.01	0.42	0.799999999999	0.0600000000013	9.62	0.560000000001	2.45	1.6	0.610000000001	AAA114.CD3.X5.Y7.tile.tissue.png	373	1	2000	373	f831fcd1d5700822769ef8fb5e467d49	0	0	0	0	0	0	0	0	0	0	0	0	0	/home/dhl_ec/bnelissen/Slides/CD3_manuscript/CD3_slides/AAA114.CD3/AAA114.CD3.run1	255	0.7	0.0673314546615	0.7	0.0673314546615	-7.72495787382	-11.1544819317	0.232515323514	0.0137637058411
0.0	3998356.0	0.0	8140.0	3998356.0	4000000.0	0.0	1.0	1.29	2.73	1.78	0.0699999999997	8.89	0.629999999999	1.33	0.0900000000001	10.11	0.470000000001	2.64	1.49	0.650000000001	AAA114.CD3.X5.Y8.tile.tissue.png	374	1	2000	374	d0201fe2e1e8955cb7c18723c4f25e15	0	0	0	0	0	0	0	0	0	0	0	0	0	/home/dhl_ec/bnelissen/Slides/CD3_manuscript/CD3_slides/AAA114.CD3/AAA114.CD3.run1	255	0.7	0.06	0.7	0.06	-5.30798683026	-11.4413355892	0.342181668141	0.0332359990063
6860.0	3710567.0	2673.0	12439.0	3710567.0	4000000.0	56.0	4.0	2.7	2.3	1.12	0.0499999999993	7.25	0.57	1.23	0.0999999999985	11.04	0.360000000001	2.27	1.54	0.610000000001	AAA114.CD3.X5.Y9.tile.tissue.png	375	1	2000	375	1e73a60d0522a4808fa6af94902f42bf	0	0	0	0	0	0	0	0	0	0	0	0	0	/home/dhl_ec/bnelissen/Slides/CD3_manuscript/CD3_slides/AAA114.CD3/AAA114.CD3.run1	255	0.7	0.06	0.7	0.06	-8.05527118041	-11.8161796958	0.682936953263	0.10877334082
54409.0	1706939.0	20468.0	10766.0	1706939.0	4000000.0	395.0	4.0	1.27	1.76	1.78	0.0799999999999	10.68	0.570000000002	0.709999999999	0.15	8.37	0.280000000001	2.1	1.48	0.559999999999	AAA114.CD3.X6.Y10.tile.tissue.png	376	1	2000	376	d221a0b1645ecc1a7fd8f6bb06f85cab	0	0	0	0	0	0	0	0	0	0	0	0	0	/home/dhl_ec/bnelissen/Slides/CD3_manuscript/CD3_slides/AAA114.CD3/AAA114.CD3.run1	255	0.7	0.06	0.7	0.06	-9.57516937864	-12.4580215461	2.22192357353	0.299756296875
0.0	0.0	0.0	0.0	0.0	4000000.0	0.0	0.0	1.13	1.42	1.76	0.0900000000001	9.15	0.469999999999	1.33	0.32	5.65	0.119999999999	1.97	1.55	0.530000000001	AAA114.CD3.X6.Y11.tile.tissue.png	377	1	2000	377	877e965456cd8d9c9de9ee19beec2b1c	0	0	0	0	0	0	0	0	0	0	0	0	0	/home/dhl_ec/bnelissen/Slides/CD3_manuscript/CD3_slides/AAA114.CD3/AAA114.CD3.run1	255	1.0	0.06	1.0	0.06	0.0	-11.825622206	0.0	5.96449084443
0.0	0.0	0.0	0.0	0.0	4000000.0	0.0	0.0	0.939999999999	1.47	1.09	0.0499999999993	5.5	0.48	1.43	0.32	6.89	0.120000000001	1.95	1.48	0.34	AAA114.CD3.X6.Y13.tile.tissue.png	378	1	2000	378	fc989b0687d56edac69c07081beb2018	0	0	0	0	0	0	0	0	0	0	0	0	0	/home/dhl_ec/bnelissen/Slides/CD3_manuscript/CD3_slides/AAA114.CD3/AAA114.CD3.run1	255	1.0	0.06	1.0	0.06	0.0	0.0	0.0	2.7148545
0.0	0.0	0.0	0.0	0.0	4000000.0	0.0	0.0	3.15	2.09	1.22	0.0499999999993	6.16	0.299999999999	0.74	0.209999999999	4.62	0.130000000001	1.98	1.53	0.369999999999	AAA114.CD3.X6.Y14.tile.tissue.png	379	1	2000	379	9194362899e67546ace03d76ecab85c0	0	0	0	0	0	0	0	0	0	0	0	0	0	/home/dhl_ec/bnelissen/Slides/CD3_manuscript/CD3_slides/AAA114.CD3/AAA114.CD3.run1	255	1.0	0.06	1.0	0.06	0.0	-10.696443498	0.0	0.0909415384436
104.0	3287.0	48.0	268.0	3287.0	4000000.0	1.0	1.0	2.34	2.02	1.27	0.0400000000009	6.44	0.35	0.710000000001	0.209999999999	6.52	0.309999999999	3.1	2.29	0.570000000002	AAA114.CD3.X6.Y15.tile.tissue.png	380	1	2000	380	351c089e83041e4427da080e41a57964	0	0	0	0	0	0	0	0	0	0	0	0	0	/home/dhl_ec/bnelissen/Slides/CD3_manuscript/CD3_slides/AAA114.CD3/AAA114.CD3.run1	255	0.7	0.06	0.7	0.06	-9.80225626379	-12.4775492533	5.20251157195	0.082400192688
0.0	0.0	0.0	0.0	0.0	4000000.0	0.0	0.0	2.55	2.82	1.31	0.0500000000011	6.05	0.310000000001	0.74	0.210000000001	4.52	0.130000000001	2.04	1.53	0.549999999999	AAA114.CD3.X6.Y16.tile.tissue.png	381	1	2000	381	3eee53bfc6021b9ab01a837bf9b81cb3	0	0	0	0	0	0	0	0	0	0	0	0	0	/home/dhl_ec/bnelissen/Slides/CD3_manuscript/CD3_slides/AAA114.CD3/AAA114.CD3.run1	255	1.0	0.06	1.0	0.06	0.0	-8.7579598317	0.0	1.80340688516
0.0	0.0	0.0	0.0	0.0	4000000.0	0.0	0.0	2.55	1.36	1.78	0.0799999999999	7.7	0.300000000001	0.859999999999	0.209999999999	4.49	0.120000000001	1.99	2.57	0.529999999999	AAA114.CD3.X6.Y17.tile.tissue.png	382	1	2000	382	82ef9971a37d014c0201d48680cfa632	0	0	0	0	0	0	0	0	0	0	0	0	0	/home/dhl_ec/bnelissen/Slides/CD3_manuscript/CD3_slides/AAA114.CD3/AAA114.CD3.run1	255	1.0	0.06	1.0	0.06	0.0	0.0	0.0	9.064463
3416.0	75485.0	1680.0	3390.0	75485.0	4000000.0	34.0	6.0	2.48	1.59	1.17	0.0599999999995	6.92	0.370000000001	0.790000000001	0.209999999999	6.57	0.209999999999	2.11	1.53	0.640000000001	AAA114.CD3.X6.Y2.tile.tissue.png	383	1	2000	383	cc28c966bf784c1ab2c38f2f671951be	0	0	0	0	0	0	0	0	0	0	0	0	0	/home/dhl_ec/bnelissen/Slides/CD3_manuscript/CD3_slides/AAA114.CD3/AAA114.CD3.run1	255	0.7	0.06	0.7	0.06	-9.29324458187	-12.8460080756	3.92805110428	2.87748961035
8279.0	298921.0	3247.0	7247.0	298921.0	4000000.0	55.0	6.0	2.37	1.51	1.1	0.0600000000013	6.67	0.370000000001	0.74	0.199999999999	6.82	0.219999999999	2.25	1.52	0.389999999999	AAA114.CD3.X6.Y3.tile.tissue.png	384	1	2000	384	6792a51bf127722c2750dec61873ff83	0	0	0	0	0	0	0	0	0	0	0	0	0	/home/dhl_ec/bnelissen/Slides/CD3_manuscript/CD3_slides/AAA114.CD3/AAA114.CD3.run1	255	0.7	0.06	0.7	0.06	-8.68761313623	-11.4253849912	2.46133936175	0.662722042969
13876.0	752813.0	5649.0	8496.0	752813.0	4000000.0	102.0	7.0	2.24	2.6	1.12	0.0899999999983	10.31	0.630000000001	1.35	0.309999999999	11.3	0.4	3.64	2.08	0.640000000001	AAA114.CD3.X6.Y4.tile.tissue.png	385	1	2000	385	de3730a8d26ab920f7f659afa4f87264	0	0	0	0	0	0	0	0	0	0	0	0	0	/home/dhl_ec/bnelissen/Slides/CD3_manuscript/CD3_slides/AAA114.CD3/AAA114.CD3.run1	255	0.7	0.06	0.7	0.06	-8.26085867615	-11.155713219	1.17562795686	0.576488765625
8762.0	1854091.0	3388.0	9516.0	1854091.0	4000000.0	70.0	5.0	1.24	1.43	1.11	0.0699999999997	8.36	0.380000000001	0.739999999998	0.139999999999	7.93	0.280000000001	2.25	1.52	1.05	AAA114.CD3.X6.Y5.tile.tissue.png	386	1	2000	386	fc490130378fdae1806bd5c568311614	0	0	0	0	0	0	0	0	0	0	0	0	0	/home/dhl_ec/bnelissen/Slides/CD3_manuscript/CD3_slides/AAA114.CD3/AAA114.CD3.run1	255	0.7	0.06	0.7	0.06	-8.09354743577	-11.2295861153	0.798848136171	0.183904429688
5638.0	2041329.0	1979.0	11002.0	2041329.0	4000000.0	42.0	8.0	2.28	1.96	1.75	0.0699999999997	9.96	0.58	1.23	0.219999999999	11.6	0.440000000001	3.36	2.28	0.719999999999	AAA114.CD3.X6.Y6.tile.tissue.png	387	1	2000	387	543a93b697080bd032840b79d3496328	0	0	0	0	0	0	0	0	0	0	0	0	0	/home/dhl_ec/bnelissen/Slides/CD3_manuscript/CD3_slides/AAA114.CD3/AAA114.CD3.run1	255	0.7	0.06	0.7	0.06	-8.16277805017	-10.8658425599	0.716448990643	0.149722957031
7214.0	2180992.0	3029.0	10787.0	2180992.0	4000000.0	58.0	7.0	2.3	2.45	1.76	0.0699999999997	10.09	0.57	1.2	0.190000000001	11.48	0.440000000001	3.32	2.29	0.620000000001	AAA114.CD3.X6.Y7.tile.tissue.png	388	1	2000	388	c6f2218531f2471469391c6b01871097	0	0	0	0	0	0	0	0	0	0	0	0	0	/home/dhl_ec/bnelissen/Slides/CD3_manuscript/CD3_slides/AAA114.CD3/AAA114.CD3.run1	255	0.7	0.06	0.7	0.06	-7.96964134413	-11.0014781409	0.92899275306	0.161467210937
2090.0	1595101.0	797.0	19214.0	1595101.0	4000000.0	14.0	10.0	1.13	1.42	1.15	0.0500000000011	7.34	0.380000000001	0.750000000002	0.150000000001	7.88	0.309999999999	2.34	1.52	0.41	AAA114.CD3.X6.Y8.tile.tissue.png	389	1	2000	389	82610a6d759fc24679093f4c5ebf3592	0	0	0	0	0	0	0	0	0	0	0	0	0	/home/dhl_ec/bnelissen/Slides/CD3_manuscript/CD3_slides/AAA114.CD3/AAA114.CD3.run1	255	0.7	0.06	0.7	0.06	-8.6666185404	-11.6389877018	1.51765569409	0.2261831875
20274.0	3077764.0	9928.0	14372.0	3077764.0	4000000.0	223.0	7.0	0.929999999998	1.44	1.13	0.0499999999993	11.82	0.379999999999	0.730000000001	0.1	9.06	0.34	2.27	1.54	0.609999999999	AAA114.CD3.X6.Y9.tile.tissue.png	390	1	2000	390	13c766a4ddc93efc35591f9cf81620f4	0	0	0	0	0	0	0	0	0	0	0	0	0	/home/dhl_ec/bnelissen/Slides/CD3_manuscript/CD3_slides/AAA114.CD3/AAA114.CD3.run1	255	0.7	0.06	0.7	0.06	-9.12810486258	-11.7962355798	1.19384197637	0.179921179687
63379.0	988163.0	23149.0	11527.0	988163.0	4000000.0	480.0	6.0	1.15	1.56	1.78	0.0799999999999	10.4	0.57	1.2	0.26	12.25	0.390000000001	3.18	2.29	0.59	AAA114.CD3.X7.Y10.tile.tissue.png	391	1	2000	391	397f940a20e0020e42f7782082fe6955	0	0	0	0	0	0	0	0	0	0	0	0	0	/home/dhl_ec/bnelissen/Slides/CD3_manuscript/CD3_slides/AAA114.CD3/AAA114.CD3.run1	255	0.7	0.06	0.7	0.06	-9.83802752442	-11.9728333203	3.481855367	0.680512890625
0.0	0.0	0.0	0.0	0.0	4000000.0	0.0	0.0	1.1	1.97	1.81	0.0799999999999	9.78	0.52	1.19	0.33	6.53	0.130000000001	2.02	1.66	0.41	AAA114.CD3.X7.Y14.tile.tissue.png	392	1	2000	392	bd0965e71e7dfd20e0b4885ac47643a0	0	0	0	0	0	0	0	0	0	0	0	0	0	/home/dhl_ec/bnelissen/Slides/CD3_manuscript/CD3_slides/AAA114.CD3/AAA114.CD3.run1	255	1.0	0.06	1.0	0.06	0.0	-12.2565908683	0.0	0.0875834826202
0.0	0.0	0.0	0.0	0.0	4000000.0	0.0	0.0	0.870000000001	1.33	1.17	0.0499999999993	6.04	0.290000000001	0.730000000001	0.209999999999	4.54	0.120000000001	2.0	1.53	0.550000000001	AAA114.CD3.X7.Y15.tile.tissue.png	393	1	2000	393	8f4e930ae575a6b8a5116607da4bc90b	0	0	0	0	0	0	0	0	0	0	0	0	0	/home/dhl_ec/bnelissen/Slides/CD3_manuscript/CD3_slides/AAA114.CD3/AAA114.CD3.run1	255	1.0	0.06	1.0	0.06	0.0	-11.3746941134	0.0	0.0766208666866
0.0	0.0	0.0	0.0	0.0	4000000.0	0.0	0.0	2.9	2.38	1.24	0.0500000000011	6.05	0.300000000001	0.739999999998	0.209999999999	4.78	0.120000000001	2.01	1.53	0.76	AAA114.CD3.X7.Y16.tile.tissue.png	394	1	2000	394	31c81e00801f7bb64c488d4616569a1b	0	0	0	0	0	0	0	0	0	0	0	0	0	/home/dhl_ec/bnelissen/Slides/CD3_manuscript/CD3_slides/AAA114.CD3/AAA114.CD3.run1	255	1.0	0.06	1.0	0.06	0.0	-11.4704813804	0.0	0.0895975591915
0.0	3191.0	0.0	262.0	3191.0	4000000.0	0.0	1.0	2.44	2.38	1.78	0.0799999999999	9.71	0.58	1.22	0.33	7.98	0.220000000001	3.11	2.31	0.869999999999	AAA114.CD3.X7.Y17.tile.tissue.png	395	1	2000	395	9f5f4b7cd562efa41ba666d839d1fc8d	0	0	0	0	0	0	0	0	0	0	0	0	0	/home/dhl_ec/bnelissen/Slides/CD3_manuscript/CD3_slides/AAA114.CD3/AAA114.CD3.run1	255	0.7	0.06	0.7	0.06	0.0	-10.8086720512	0.680192766276	3.08874887885
0.0	0.0	0.0	0.0	0.0	4000000.0	0.0	0.0	2.04	1.39	1.77	0.0900000000001	9.44	0.480000000001	1.44	0.369999999999	6.65	0.210000000001	3.0	2.3	0.630000000001	AAA114.CD3.X7.Y18.tile.tissue.png	396	1	2000	396	37e417a428f8de4d1aa43c2533d3fe01	0	0	0	0	0	0	0	0	0	0	0	0	0	/home/dhl_ec/bnelissen/Slides/CD3_manuscript/CD3_slides/AAA114.CD3/AAA114.CD3.run1	255	1.0	0.06	1.0	0.06	0.0	-10.1553153096	0.0	2.80581779213
0.0	0.0	0.0	0.0	0.0	4000000.0	0.0	0.0	1.32	3.09	1.8	0.0799999999999	8.2	0.470000000001	1.4	0.32	6.66	0.210000000001	2.98	2.29	0.830000000002	AAA114.CD3.X7.Y3.tile.tissue.png	397	1	2000	397	782d5bafdab3e29136d401c2cd24cebe	0	0	0	0	0	0	0	0	0	0	0	0	0	/home/dhl_ec/bnelissen/Slides/CD3_manuscript/CD3_slides/AAA114.CD3/AAA114.CD3.run1	255	1.0	0.06	1.0	0.06	0.0	0.0	0.0	6.323608
0.0	0.0	0.0	0.0	0.0	4000000.0	0.0	0.0	1.64	2.29	1.81	0.0799999999999	8.38	0.480000000001	1.42	0.32	6.59	0.200000000001	3.01	1.55	0.789999999999	AAA114.CD3.X7.Y5.tile.tissue.png	398	1	2000	398	56c4421ac9ac43273e7b42e6110781a5	0	0	0	0	0	0	0	0	0	0	0	0	0	/home/dhl_ec/bnelissen/Slides/CD3_manuscript/CD3_slides/AAA114.CD3/AAA114.CD3.run1	255	1.0	0.06	1.0	0.06	0.0	0.0	0.0	5.5504975
0.0	0.0	0.0	0.0	0.0	4000000.0	0.0	0.0	1.85	2.76	1.18	0.0599999999995	6.08	0.279999999999	0.799999999999	0.210000000001	4.53	0.119999999999	1.94	1.49	1.13	AAA114.CD3.X7.Y6.tile.tissue.png	399	1	2000	399	04ef21fd01b2725d91a68cfc15afb045	0	0	0	0	0	0	0	0	0	0	0	0	0	/home/dhl_ec/bnelissen/Slides/CD3_manuscript/CD3_slides/AAA114.CD3/AAA114.CD3.run1	255	1.0	0.06	1.0	0.06	0.0	-11.7047982987	0.0	6.31869158178
84.0	928014.0	41.0	6015.0	928014.0	4000000.0	1.0	4.0	3.2	2.37	1.08	0.0499999999993	6.79	0.58	1.22	0.269999999999	10.1	0.370000000001	3.28	2.3	0.799999999999	AAA114.CD3.X7.Y7.tile.tissue.png	400	1	2000	400	d9e573f3564636af401a167fdcf16173	0	0	0	0	0	0	0	0	0	0	0	0	0	/home/dhl_ec/bnelissen/Slides/CD3_manuscript/CD3_slides/AAA114.CD3/AAA114.CD3.run1	255	0.7	0.06	0.7	0.06	-8.64769279874	-10.7464930592	1.1867605693	0.211464875
12157.0	3178180.0	6177.0	11864.0	3178180.0	4000000.0	148.0	4.0	3.92	2.08	1.77	0.0700000000015	10.51	0.58	1.22	0.129999999999	13.08	0.51	3.32	2.31	0.630000000001	AAA114.CD3.X7.Y8.tile.tissue.png	401	1	2000	401	810d9a79935a412e94528d1d131e9ef1	0	0	0	0	0	0	0	0	0	0	0	0	0	/home/dhl_ec/bnelissen/Slides/CD3_manuscript/CD3_slides/AAA114.CD3/AAA114.CD3.run1	255	0.7	0.06	0.7	0.06	-9.25707953918	-12.0135272784	1.46895294615	0.175864242187
27190.0	3434936.0	12153.0	24721.0	3434936.0	4000000.0	275.0	11.0	2.78	1.75	1.78	0.0699999999997	22.34	0.620000000001	1.24	0.119999999999	13.76	0.549999999999	3.48	2.4	0.65	AAA114.CD3.X7.Y9.tile.tissue.png	402	1	2000	402	66fb655c6e58797a6f7fd8deff6e87b7	0	0	0	0	0	0	0	0	0	0	0	0	0	/home/dhl_ec/bnelissen/Slides/CD3_manuscript/CD3_slides/AAA114.CD3/AAA114.CD3.run1	255	0.7	0.06	0.7	0.06	-9.51375210023	-12.24276333	2.33937749996	0.251280164062
236.0	1922.0	73.0	204.0	1922.0	4000000.0	1.0	1.0	3.36	2.38	1.81	0.0900000000001	10.07	0.59	1.39	0.34	9.51	0.32	3.28	2.37	0.540000000001	AAA114.CD3.X8.Y10.tile.tissue.png	403	1	2000	403	457f37ab96139aefed4eaec43eed59d6	0	0	0	0	0	0	0	0	0	0	0	0	0	/home/dhl_ec/bnelissen/Slides/CD3_manuscript/CD3_slides/AAA114.CD3/AAA114.CD3.run1	255	0.7	0.06	0.7	0.06	-9.71161796863	-12.6226609081	5.17178931172	2.69659826843
0.0	0.0	0.0	0.0	0.0	4000000.0	0.0	0.0	2.89	1.44	1.8	0.0900000000001	9.59	0.470000000001	1.42	0.32	6.77	0.199999999999	3.07	2.36	0.550000000001	AAA114.CD3.X8.Y13.tile.tissue.png	404	1	2000	404	9521304e8c0a05f95a7338dbd6647f90	0	0	0	0	0	0	0	0	0	0	0	0	0	/home/dhl_ec/bnelissen/Slides/CD3_manuscript/CD3_slides/AAA114.CD3/AAA114.CD3.run1	255	1.0	0.06	1.0	0.06	0.0	-11.6526936644	0.0	4.48511288905
0.0	174661.0	0.0	2446.0	174661.0	4000000.0	0.0	1.0	1.25	1.63	1.09	0.0499999999993	6.53	0.360000000001	0.710000000001	0.200000000001	6.2	0.130000000001	2.03	2.38	0.58	AAA114.CD3.X8.Y14.tile.tissue.png	405	1	2000	405	c291f173d14095660daaa4a262e1de0e	0	0	0	0	0	0	0	0	0	0	0	0	0	/home/dhl_ec/bnelissen/Slides/CD3_manuscript/CD3_slides/AAA114.CD3/AAA114.CD3.run1	255	0.7	0.06	0.7	0.06	-7.75970078323	-11.3183424845	1.74915775562	0.0899558808594
2055.0	2757578.0	753.0	8422.0	2757578.0	4000000.0	15.0	1.0	1.3	1.95	1.68	0.0799999999999	10.45	0.57	1.2	0.16	12.75	0.51	3.44	2.38	0.599999999999	AAA114.CD3.X8.Y15.tile.tissue.png	406	1	2000	406	2410fa8302fa26d821883da1e55a4ac4	0	0	0	0	0	0	0	0	0	0	0	0	0	/home/dhl_ec/bnelissen/Slides/CD3_manuscript/CD3_slides/AAA114.CD3/AAA114.CD3.run1	255	0.7	0.06	0.7	0.06	-8.17896619166	-10.7884184906	0.882957735316	0.102182609375
11748.0	1563165.0	3836.0	14389.0	1563165.0	4000000.0	75.0	4.0	1.22	1.65	1.82	0.0700000000015	10.43	0.589999999998	1.25	0.25	11.14	0.42	2.27	1.53	0.610000000001	AAA114.CD3.X8.Y16.tile.tissue.png	407	1	2000	407	cb0ad4d2f890f77ef67322e4be238431	0	0	0	0	0	0	0	0	0	0	0	0	0	/home/dhl_ec/bnelissen/Slides/CD3_manuscript/CD3_slides/AAA114.CD3/AAA114.CD3.run1	255	0.7	0.06	0.7	0.06	-9.13624017747	-11.639350735	2.0516377731	0.161633492188
522.0	41349.0	256.0	2317.0	41349.0	4000000.0	6.0	8.0	1.39	1.55	1.78	0.0799999999999	9.85	0.559999999999	1.18	0.33	9.29	0.32	3.14	2.29	0.6	AAA114.CD3.X8.Y17.tile.tissue.png	408	1	2000	408	aad338868a0992f5d81100078754a479	0	0	0	0	0	0	0	0	0	0	0	0	0	/home/dhl_ec/bnelissen/Slides/CD3_manuscript/CD3_slides/AAA114.CD3/AAA114.CD3.run1	255	0.7	0.06	0.7	0.06	-8.69714601248	-12.3464657985	3.96975985308	0.0812878242187
377.0	63717.0	167.0	3551.0	63717.0	4000000.0	3.0	11.0	1.32	1.6	1.79	0.0799999999999	9.93	0.6	1.23	0.32	9.46	0.310000000001	3.2	2.32	0.560000000001	AAA114.CD3.X8.Y18.tile.tissue.png	409	1	2000	409	eafdb7f01a17e0140030d210056b7818	0	0	0	0	0	0	0	0	0	0	0	0	0	/home/dhl_ec/bnelissen/Slides/CD3_manuscript/CD3_slides/AAA114.CD3/AAA114.CD3.run1	255	0.7	0.06	0.7	0.06	-9.34127058047	-11.5576450836	2.10799353268	2.1798480376
0.0	0.0	0.0	0.0	0.0	4000000.0	0.0	0.0	1.03	2.31	1.8	0.0900000000001	9.33	0.48	1.41	0.320000000002	6.72	0.210000000001	3.01	2.31	0.540000000001	AAA114.CD3.X8.Y5.tile.tissue.png	410	1	2000	410	933cb185c3aed9e6cb0c274cbe8bb21d	0	0	0	0	0	0	0	0	0	0	0	0	0	/home/dhl_ec/bnelissen/Slides/CD3_manuscript/CD3_slides/AAA114.CD3/AAA114.CD3.run1	255	1.0	0.06	1.0	0.06	0.0	-12.0104877981	0.0	2.43909667566
7028.0	1055387.0	3389.0	9138.0	1055387.0	4000000.0	67.0	2.0	2.33	2.6	1.78	0.0799999999999	10.35	0.67	1.31	0.299999999999	10.9	0.390000000001	3.34	2.32	0.669999999998	AAA114.CD3.X8.Y6.tile.tissue.png	411	1	2000	411	c074a6cf6cbd541464f0a96de588719a	0	0	0	0	0	0	0	0	0	0	0	0	0	/home/dhl_ec/bnelissen/Slides/CD3_manuscript/CD3_slides/AAA114.CD3/AAA114.CD3.run1	255	0.7	0.06	0.7	0.06	-9.04162580637	-11.6200356128	2.1615524461	0.589216339844
18505.0	3795611.0	9370.0	10652.0	3795611.0	4000000.0	238.0	3.0	3.74	2.66	1.8	0.0700000000015	11.31	0.609999999999	1.36	0.0900000000001	14.1	0.559999999999	3.34	2.47	0.759999999998	AAA114.CD3.X8.Y7.tile.tissue.png	412	1	2000	412	4e4518cc369c18ac72edc76f517e5f47	0	0	0	0	0	0	0	0	0	0	0	0	0	/home/dhl_ec/bnelissen/Slides/CD3_manuscript/CD3_slides/AAA114.CD3/AAA114.CD3.run1	255	0.7	0.06	0.7	0.06	-9.15647082757	-11.6004269367	1.36674724688	0.174529722656
97716.0	3620249.0	37008.0	15340.0	3620249.0	4000000.0	811.0	9.0	2.8	2.03	1.93	0.0699999999997	11.53	0.59	1.2	0.110000000001	11.06	0.58	3.66	2.35	0.709999999999	AAA114.CD3.X8.Y8.tile.tissue.png	413	1	2000	413	cfc02cc487df6e07f55faa963e9fdace	0	0	0	0	0	0	0	0	0	0	0	0	0	/home/dhl_ec/bnelissen/Slides/CD3_manuscript/CD3_slides/AAA114.CD3/AAA114.CD3.run1	255	0.7	0.0744081789167	0.7	0.0744081789167	-9.52497799552	-12.3117391992	1.8300132384	0.249714167969
29207.0	1020525.0	10932.0	40195.0	1020525.0	4000000.0	209.0	25.0	2.15	1.58	1.88	0.1	11.21	0.59	1.2	0.259999999998	10.97	0.440000000001	3.53	2.29	0.620000000001	AAA114.CD3.X8.Y9.tile.tissue.png	414	1	2000	414	4d69ca01012a5ae1667e32eb4560ff1b	0	0	0	0	0	0	0	0	0	0	0	0	0	/home/dhl_ec/bnelissen/Slides/CD3_manuscript/CD3_slides/AAA114.CD3/AAA114.CD3.run1	255	0.7	0.06	0.7	0.06	-9.92268218373	-12.0355752911	4.63476919916	0.527572484375
2726.0	359616.0	1069.0	3068.0	359616.0	4000000.0	22.0	1.0	3.33	3.96	1.78	0.0799999999999	9.89	0.57	1.22	0.300000000001	9.64	0.33	3.19	2.3	0.57	AAA114.CD3.X9.Y13.tile.tissue.png	415	1	2000	415	790886553885d27afaae4ec96905938c	0	0	0	0	0	0	0	0	0	0	0	0	0	/home/dhl_ec/bnelissen/Slides/CD3_manuscript/CD3_slides/AAA114.CD3/AAA114.CD3.run1	255	0.7	0.06	0.7	0.06	-8.21842426613	-10.7349056753	1.89840727047	0.888334626953
14905.0	2857315.0	5557.0	15825.0	2857315.0	4000000.0	112.0	2.0	3.19	1.61	1.9	0.0699999999997	10.31	0.580000000002	1.4	0.190000000001	12.77	0.5	3.49	2.31	0.629999999999	AAA114.CD3.X9.Y14.tile.tissue.png	416	1	2000	416	e74a57a06139b9a7a3c1946b249c8404	0	0	0	0	0	0	0	0	0	0	0	0	0	/home/dhl_ec/bnelissen/Slides/CD3_manuscript/CD3_slides/AAA114.CD3/AAA114.CD3.run1	255	0.7	0.06	0.7	0.06	-8.4788977922	-11.6361216923	1.45731088745	0.180486019531
2333.0	3998194.0	694.0	8264.0	3998194.0	4000000.0	12.0	1.0	3.26	2.16	1.82	0.0700000000015	10.27	0.57	1.21	0.0799999999999	13.06	0.560000000001	3.47	2.32	0.629999999999	AAA114.CD3.X9.Y15.tile.tissue.png	417	1	2000	417	edd6e007310c8fa96f00debb9892e1eb	0	0	0	0	0	0	0	0	0	0	0	0	0	/home/dhl_ec/bnelissen/Slides/CD3_manuscript/CD3_slides/AAA114.CD3/AAA114.CD3.run1	255	0.7	0.0656965445197	0.7	0.0656965445197	-7.71407419588	-11.5364289465	0.421903546927	0.0539691771393
3556.0	3999348.0	1076.0	8028.0	3999348.0	4000000.0	21.0	1.0	3.11	2.8	1.77	0.0799999999999	9.97	0.74	1.27	0.0799999999999	13.98	0.59	3.46	2.52	1.04	AAA114.CD3.X9.Y16.tile.tissue.png	418	1	2000	418	9ce2cb06b155c235c295b95be8a7e86e	0	0	0	0	0	0	0	0	0	0	0	0	0	/home/dhl_ec/bnelissen/Slides/CD3_manuscript/CD3_slides/AAA114.CD3/AAA114.CD3.run1	255	0.7	0.0696597594248	0.7	0.0696597594248	-8.47205097911	-11.482591482	0.576861822775	0.0559786255646
39127.0	1756685.0	13251.0	16993.0	1756685.0	4000000.0	247.0	15.0	2.12	2.93	1.79	0.0799999999999	10.16	0.59	1.21	0.26	9.77	0.440000000001	3.41	2.31	1.4	AAA114.CD3.X9.Y17.tile.tissue.png	419	1	2000	419	d24e3129672e828e4070bf8548a9db89	0	0	0	0	0	0	0	0	0	0	0	0	0	/home/dhl_ec/bnelissen/Slides/CD3_manuscript/CD3_slides/AAA114.CD3/AAA114.CD3.run1	255	0.7	0.06	0.7	0.06	-8.8600376662	-11.9115269426	1.94412708882	0.208466828125
6472.0	178443.0	2156.0	4906.0	178443.0	4000000.0	38.0	9.0	2.27	2.23	1.78	0.0699999999997	10.13	0.57	1.2	0.310000000001	9.45	0.32	3.23	2.31	0.960000000001	AAA114.CD3.X9.Y18.tile.tissue.png	420	1	2000	420	23f2f9c9ace7e6ef7b25451a42996f4d	0	0	0	0	0	0	0	0	0	0	0	0	0	/home/dhl_ec/bnelissen/Slides/CD3_manuscript/CD3_slides/AAA114.CD3/AAA114.CD3.run1	255	0.7	0.06	0.7	0.06	-9.05719450758	-12.0990485461	3.61899110908	0.0925225761719
0.0	5576.0	0.0	596.0	5576.0	4000000.0	0.0	3.0	2.08	2.38	1.78	0.0900000000001	9.81	0.57	1.33	0.32	8.73	0.220000000001	3.12	2.34	1.31	AAA114.CD3.X9.Y19.tile.tissue.png	421	1	2000	421	8469bebecdf4d4f4897d0f09e8c3657e	0	0	0	0	0	0	0	0	0	0	0	0	0	/home/dhl_ec/bnelissen/Slides/CD3_manuscript/CD3_slides/AAA114.CD3/AAA114.CD3.run1	255	0.7	0.06	0.7	0.06	-8.31732835969	-11.9296938511	2.28242803127	6.02902644762
1699.0	36469.0	686.0	1954.0	36469.0	4000000.0	15.0	3.0	2.49	1.83	1.78	0.0900000000001	9.77	0.559999999999	1.31	0.32	9.36	0.310000000001	3.12	1.59	0.58	AAA114.CD3.X9.Y5.tile.tissue.png	422	1	2000	422	e7a3255a1f4b556d6dab587b4571135f	0	0	0	0	0	0	0	0	0	0	0	0	0	/home/dhl_ec/bnelissen/Slides/CD3_manuscript/CD3_slides/AAA114.CD3/AAA114.CD3.run1	255	0.7	0.06	0.7	0.06	-9.44220003789	-12.5772000153	5.10085199242	1.56214170215
5495.0	2934498.0	2557.0	9687.0	2934498.0	4000000.0	58.0	2.0	2.68	3.4	1.21	0.0499999999993	9.84	0.369999999999	0.74	0.1	9.03	0.33	2.24	1.51	0.599999999999	AAA114.CD3.X9.Y6.tile.tissue.png	423	1	2000	423	32e38a3e4f22af891574c0146decdbad	0	0	0	0	0	0	0	0	0	0	0	0	0	/home/dhl_ec/bnelissen/Slides/CD3_manuscript/CD3_slides/AAA114.CD3/AAA114.CD3.run1	255	0.7	0.06	0.7	0.06	-8.77415681573	-11.1490814836	0.836532235449	0.217863390625
18400.0	3914448.0	9179.0	11243.0	3914448.0	4000000.0	228.0	2.0	3.37	1.63	1.59	0.0500000000011	7.14	0.380000000001	0.740000000002	0.0600000000013	10.08	0.559999999999	3.29	2.33	0.659999999998	AAA114.CD3.X9.Y7.tile.tissue.png	424	1	2000	424	a793e8a09def3076a0441e3c271075e2	0	0	0	0	0	0	0	0	0	0	0	0	0	/home/dhl_ec/bnelissen/Slides/CD3_manuscript/CD3_slides/AAA114.CD3/AAA114.CD3.run1	255	0.7	0.06	0.7	0.06	-9.0750857991	-12.2240658498	1.80624037908	0.141591007813
43001.0	3317544.0	17334.0	27581.0	3317544.0	4000000.0	380.0	11.0	3.48	1.56	1.79	0.0699999999997	15.58	0.610000000001	1.19	0.120000000001	13.33	0.530000000001	3.41	2.37	0.630000000001	AAA114.CD3.X9.Y8.tile.tissue.png	425	1	2000	425	5b1a2c08a139a73aca57dc5fb48b8993	0	0	0	0	0	0	0	0	0	0	0	0	0	/home/dhl_ec/bnelissen/Slides/CD3_manuscript/CD3_slides/AAA114.CD3/AAA114.CD3.run1	255	0.7	0.06	0.7	0.06	-9.59769972221	-12.6023573519	3.01132718095	0.325615265625
18343.0	657655.0	7355.0	23508.0	657655.0	4000000.0	147.0	15.0	2.43	1.55	1.78	0.0799999999999	10.39	0.59	1.25	0.289999999999	10.09	0.360000000001	3.25	2.3	0.57	AAA114.CD3.X9.Y9.tile.tissue.png	426	1	2000	426	c8d7da394271bee9f110fcd8142d0bd0	0	0	0	0	0	0	0	0	0	0	0	0	0	/home/dhl_ec/bnelissen/Slides/CD3_manuscript/CD3_slides/AAA114.CD3/AAA114.CD3.run1	255	0.7	0.06	0.7	0.06	-10.0886964489	-12.23378635	4.99984891814	1.44000610938
[truncated: 2 more columns]
