# Supplementary material for: SlideToolkit: An Assistive Toolset for the Histological Quantification of Whole Slide Images
Source: PLoS One. 2014 Nov 5;9(11):e110289. doi: 10.1371/journal.pone.0110289 (PMC4220929; doi:10.1371/journal.pone.0110289)
Supplement: RawData S1 — ICC and BlandAltman plot - measurements and r-script.zip. Measurements of Run1 and Run2, including the code for the calculation of the intraclass correlation coefficient (ICC) and the code for the Bland and Altman plot. (ZIP) [file pone.0110289.s003.zip › cellprofiler.measurements/run1.8f47052d4d83526cc5862ea9fa080836.DefaultOUT_Image.csv]

AreaOccupied_AreaOccupied_DAB_Nuclei	AreaOccupied_AreaOccupied_Tissue	AreaOccupied_Perimeter_DAB_Nuclei	AreaOccupied_Perimeter_Tissue	AreaOccupied_TotalArea_DAB_Nuclei	AreaOccupied_TotalArea_Tissue	Count_DAB_Nuclei	Count_Tissue	ExecutionTime_01LoadImages	ExecutionTime_02ColorToGray	ExecutionTime_03Smooth	ExecutionTime_04ImageMath	ExecutionTime_05IdentifyPrimaryObjects	ExecutionTime_06MeasureImageAreaOccupied	ExecutionTime_07UnmixColors	ExecutionTime_08MaskImage	ExecutionTime_09IdentifyPrimaryObjects	ExecutionTime_10MeasureImageAreaOccupied	ExecutionTime_11OverlayOutlines	ExecutionTime_12OverlayOutlines	ExecutionTime_13SaveImages	FileName_Original	Group_Index	Group_Number	Height_Original	ImageNumber	MD5Digest_Original	ModuleError_01LoadImages	ModuleError_02ColorToGray	ModuleError_03Smooth	ModuleError_04ImageMath	ModuleError_05IdentifyPrimaryObjects	ModuleError_06MeasureImageAreaOccupied	ModuleError_07UnmixColors	ModuleError_08MaskImage	ModuleError_09IdentifyPrimaryObjects	ModuleError_10MeasureImageAreaOccupied	ModuleError_11OverlayOutlines	ModuleError_12OverlayOutlines	ModuleError_13SaveImages	PathName_Original	Scaling_Original	Threshold_FinalThreshold_DAB_Nuclei	Threshold_FinalThreshold_Tissue	Threshold_OrigThreshold_DAB_Nuclei	Threshold_OrigThreshold_Tissue	Threshold_SumOfEntropies_DAB_Nuclei	Threshold_SumOfEntropies_Tissue	Threshold_WeightedVariance_DAB_Nuclei	Threshold_WeightedVariance_Tissue
0.0	0.0	0.0	0.0	0.0	4000000.0	0.0	0.0	4.63	2.83	1.51	0.06	6.32	0.29	0.85	0.21	4.63	0.21	2.99	2.29	1.76	AAA430.cd3.X0.Y10.tile.tissue.png	1	1	2000	1	f88a669f3099b571c69a0f3bfb28a7d5	0	0	0	0	0	0	0	0	0	0	0	0	0	/home/dhl_ec/bnelissen/Slides/CD3_manuscript/CD3_slides/AAA430.cd3/AAA430.cd3.run1	255	1.0	0.06	1.0	0.06	0.0	-10.1000590545	0.0	9.3451020221
0.0	0.0	0.0	0.0	0.0	4000000.0	0.0	0.0	1.21	2.06	1.96	0.1	9.18	0.55	1.41	0.32	6.96	0.2	3.05	2.38	1.02	AAA430.cd3.X0.Y11.tile.tissue.png	2	1	2000	2	9bb09d3305c1eb8973f60af083a8874a	0	0	0	0	0	0	0	0	0	0	0	0	0	/home/dhl_ec/bnelissen/Slides/CD3_manuscript/CD3_slides/AAA430.cd3/AAA430.cd3.run1	255	1.0	0.06	1.0	0.06	0.0	0.0	0.0	7.5668215
11136.0	549343.0	4542.0	4520.0	549343.0	3768000.0	38.0	1.0	1.45	3.68	1.1	0.05	6.35	0.53	1.45	0.28	10.46	0.32	2.95	2.17	0.63	AAA430.cd3.X0.Y18.tile.tissue.png	3	1	2000	3	09e4b51faec256b8178cd3614846c33a	0	0	0	0	0	0	0	0	0	0	0	0	0	/home/dhl_ec/bnelissen/Slides/CD3_manuscript/CD3_slides/AAA430.cd3/AAA430.cd3.run1	255	0.7	0.06	0.7	0.06	-8.37649144797	-12.1930194065	2.70448413731	0.218087480096
0.0	1318.0	0.0	171.0	1318.0	4000000.0	0.0	1.0	3.13	1.59	1.83	0.08	9.5	0.57	1.38	0.33	7.91	0.21	3.11	2.36	0.6	AAA430.cd3.X0.Y9.tile.tissue.png	4	1	2000	4	a619592c3d832ee506b3d29fda3b926e	0	0	0	0	0	0	0	0	0	0	0	0	0	/home/dhl_ec/bnelissen/Slides/CD3_manuscript/CD3_slides/AAA430.cd3/AAA430.cd3.run1	255	0.7	0.06	0.7	0.06	0.0	-11.7191214389	0.861617000041	6.94943894903
0.0	1444.0	0.0	220.0	1444.0	4000000.0	0.0	1.0	1.19	1.7	1.78	0.07	9.38	0.57	1.19	0.33	7.94	0.21	3.06	2.16	0.65	AAA430.cd3.X1.Y10.tile.tissue.png	5	1	2000	5	72192ee6ac8d61a534e8b4c017d65a71	0	0	0	0	0	0	0	0	0	0	0	0	0	/home/dhl_ec/bnelissen/Slides/CD3_manuscript/CD3_slides/AAA430.cd3/AAA430.cd3.run1	255	0.7	0.06	0.7	0.06	0.0	-11.9440078788	4.30068521685	0.0488676866455
0.0	21026.0	0.0	624.0	21026.0	4000000.0	0.0	1.0	1.54	2.62	1.79	0.07	9.5	0.59	1.2	0.3	8.16	0.23	3.22	2.33	0.62	AAA430.cd3.X1.Y11.tile.tissue.png	6	1	2000	6	2d12c7dbaa3f69f3e1fd88c899e5bf80	0	0	0	0	0	0	0	0	0	0	0	0	0	/home/dhl_ec/bnelissen/Slides/CD3_manuscript/CD3_slides/AAA430.cd3/AAA430.cd3.run1	255	0.7	0.06	0.7	0.06	0.0	-10.2149725621	0.0521161915697	0.0441885296936
0.0	0.0	0.0	0.0	0.0	4000000.0	0.0	0.0	1.23	2.69	1.78	0.09	8.86	0.52	1.03	0.24	5.26	0.12	2.03	1.51	0.53	AAA430.cd3.X1.Y12.tile.tissue.png	7	1	2000	7	6ae22e2b89377cd41870ef7fcd8e4ae7	0	0	0	0	0	0	0	0	0	0	0	0	0	/home/dhl_ec/bnelissen/Slides/CD3_manuscript/CD3_slides/AAA430.cd3/AAA430.cd3.run1	255	1.0	0.06	1.0	0.06	0.0	-10.5060617259	0.0	2.65882188415
0.0	0.0	0.0	0.0	0.0	4000000.0	0.0	0.0	0.98	2.13	1.17	0.05	6.24	0.3	0.86	0.22	4.69	0.13	2.02	1.52	0.57	AAA430.cd3.X1.Y13.tile.tissue.png	8	1	2000	8	9ff52427bce6df4d2ad5de8ee836ea5d	0	0	0	0	0	0	0	0	0	0	0	0	0	/home/dhl_ec/bnelissen/Slides/CD3_manuscript/CD3_slides/AAA430.cd3/AAA430.cd3.run1	255	1.0	0.06	1.0	0.06	0.0	-11.5703188305	0.0	7.15063775068
16191.0	556338.0	6449.0	4564.0	556338.0	3768000.0	48.0	1.0	2.84	2.67	1.06	0.06	6.23	0.35	0.83	0.19	7.49	0.24	1.95	1.46	0.35	AAA430.cd3.X1.Y18.tile.tissue.png	9	1	2000	9	200b86acb90cebad56b7640c9689766f	0	0	0	0	0	0	0	0	0	0	0	0	0	/home/dhl_ec/bnelissen/Slides/CD3_manuscript/CD3_slides/AAA430.cd3/AAA430.cd3.run1	255	0.7	0.06	0.7	0.06	-7.93965276497	-12.0011134849	2.65605325005	0.200907353039
0.0	0.0	0.0	0.0	0.0	4000000.0	0.0	0.0	3.06	2.48	1.11	0.06	6.21	0.3	0.84	0.22	4.61	0.13	2.0	1.53	0.44	AAA430.cd3.X1.Y7.tile.tissue.png	10	1	2000	10	4b957fc47c26b5e5316b0c513b35f803	0	0	0	0	0	0	0	0	0	0	0	0	0	/home/dhl_ec/bnelissen/Slides/CD3_manuscript/CD3_slides/AAA430.cd3/AAA430.cd3.run1	255	1.0	0.06	1.0	0.06	0.0	-11.8926916037	0.0	6.4023286851
153.0	1947.0	62.0	194.0	1947.0	4000000.0	2.0	1.0	2.03	2.38	1.16	0.06	6.52	0.37	0.77	0.21	6.51	0.21	2.06	1.52	0.38	AAA430.cd3.X1.Y8.tile.tissue.png	11	1	2000	11	d7876cbf55fff7ef050beadd9e6b7f4f	0	0	0	0	0	0	0	0	0	0	0	0	0	/home/dhl_ec/bnelissen/Slides/CD3_manuscript/CD3_slides/AAA430.cd3/AAA430.cd3.run1	255	0.7	0.06	0.7	0.06	-8.47187411936	-11.4872979507	2.7943241692	3.1040456745
0.0	0.0	0.0	0.0	0.0	4000000.0	0.0	0.0	3.19	1.94	1.12	0.04	6.13	0.29	0.73	0.21	4.55	0.12	2.0	1.51	0.39	AAA430.cd3.X1.Y9.tile.tissue.png	12	1	2000	12	8300eb20c53a8d4153139e96b1b8c36e	0	0	0	0	0	0	0	0	0	0	0	0	0	/home/dhl_ec/bnelissen/Slides/CD3_manuscript/CD3_slides/AAA430.cd3/AAA430.cd3.run1	255	1.0	0.06	1.0	0.06	0.0	-11.9760435857	0.0	0.041602314373
0.0	0.0	0.0	0.0	0.0	4000000.0	0.0	0.0	2.04	1.51	1.16	0.06	5.46	0.29	0.84	0.21	4.56	0.13	2.0	1.69	0.41	AAA430.cd3.X10.Y0.tile.tissue.png	13	1	2000	13	5bdb822231ab1ee7e6bd27646ab8ccb8	0	0	0	0	0	0	0	0	0	0	0	0	0	/home/dhl_ec/bnelissen/Slides/CD3_manuscript/CD3_slides/AAA430.cd3/AAA430.cd3.run1	255	1.0	0.06	1.0	0.06	0.0	0.0	0.0	12.380802
0.0	0.0	0.0	0.0	0.0	4000000.0	0.0	0.0	2.71	1.37	1.16	0.04	6.11	0.29	0.72	0.21	4.57	0.12	2.0	1.53	0.37	AAA430.cd3.X10.Y1.tile.tissue.png	14	1	2000	14	af096c11632bf9b5d2640a38e6025473	0	0	0	0	0	0	0	0	0	0	0	0	0	/home/dhl_ec/bnelissen/Slides/CD3_manuscript/CD3_slides/AAA430.cd3/AAA430.cd3.run1	255	1.0	0.06	1.0	0.06	0.0	-11.7297657429	0.0	0.0410895431519
0.0	0.0	0.0	0.0	0.0	4000000.0	0.0	0.0	2.16	2.0	1.09	0.05	6.3	0.29	0.84	0.21	4.6	0.12	2.0	1.51	0.35	AAA430.cd3.X10.Y10.tile.tissue.png	15	1	2000	15	b50f5286de5bf27cfc3c4c5160ec176d	0	0	0	0	0	0	0	0	0	0	0	0	0	/home/dhl_ec/bnelissen/Slides/CD3_manuscript/CD3_slides/AAA430.cd3/AAA430.cd3.run1	255	1.0	0.06	1.0	0.06	0.0	-10.6371474132	0.0	9.47229126654
3252.0	564314.0	1840.0	4568.0	564314.0	3768000.0	13.0	1.0	2.53	2.28	1.07	0.0599999999999	6.19	0.4	0.88	0.17	8.89	0.22	1.96	1.43	0.35	AAA430.cd3.X10.Y18.tile.tissue.png	16	1	2000	16	5a3038cd1e76f85e83d5674d351e4557	0	0	0	0	0	0	0	0	0	0	0	0	0	/home/dhl_ec/bnelissen/Slides/CD3_manuscript/CD3_slides/AAA430.cd3/AAA430.cd3.run1	255	0.7	0.06	0.7	0.06	-7.82530175146	-10.0774473574	2.08325529824	0.174015923567
12563.0	1280095.0	3954.0	9494.0	1280095.0	4000000.0	74.0	2.0	2.37	2.42	1.11	0.05	6.84	0.37	0.88	0.19	7.56	0.27	2.16	1.52	0.4	AAA430.cd3.X10.Y2.tile.tissue.png	17	1	2000	17	67b5000a8d1844287efdb3defae882dc	0	0	0	0	0	0	0	0	0	0	0	0	0	/home/dhl_ec/bnelissen/Slides/CD3_manuscript/CD3_slides/AAA430.cd3/AAA430.cd3.run1	255	0.7	0.06	0.7	0.06	-8.70297267538	-12.1502218863	0.990115112287	0.171877875
25774.0	3495369.0	9387.0	19057.0	3495369.0	4000000.0	178.0	6.0	2.65	2.47	1.15	0.04	7.55	0.37	0.93	0.08	9.47	0.35	2.22	1.53	0.95	AAA430.cd3.X10.Y3.tile.tissue.png	18	1	2000	18	e24fc42bb6f7f30a17ad05440210d02f	0	0	0	0	0	0	0	0	0	0	0	0	0	/home/dhl_ec/bnelissen/Slides/CD3_manuscript/CD3_slides/AAA430.cd3/AAA430.cd3.run1	255	0.7	0.06	0.7	0.06	-9.17770076449	-12.871254422	1.43077265587	0.374559361328
6051.0	2186807.0	3118.0	27355.0	2186807.0	4000000.0	85.0	14.0	1.91	2.28	1.9	0.08	10.48	0.65	1.3	0.19	12.27	0.47	3.47	2.36	0.7	AAA430.cd3.X10.Y4.tile.tissue.png	19	1	2000	19	7bc5c38d79c62070f288b1b1d55891be	0	0	0	0	0	0	0	0	0	0	0	0	0	/home/dhl_ec/bnelissen/Slides/CD3_manuscript/CD3_slides/AAA430.cd3/AAA430.cd3.run1	255	0.7	0.06	0.7	0.06	-9.25425881109	-12.8559885913	1.72540992501	0.193321230469
4430.0	3161834.0	2135.0	30292.0	3161834.0	4000000.0	55.0	7.0	1.58	2.77	1.21	0.0500000000001	7.07	0.38	0.74	0.09	8.99	0.33	2.28	1.53	0.88	AAA430.cd3.X10.Y5.tile.tissue.png	20	1	2000	20	179ae3f36acd0a7c9576ae02e851115e	0	0	0	0	0	0	0	0	0	0	0	0	0	/home/dhl_ec/bnelissen/Slides/CD3_manuscript/CD3_slides/AAA430.cd3/AAA430.cd3.run1	255	0.7	0.06	0.7	0.06	-9.44158947547	-12.8951833372	2.04207852399	0.22550221875
3315.0	2828678.0	1730.0	47166.0	2828678.0	4000000.0	46.0	13.0	1.92	2.44	1.18	0.05	7.11	0.39	0.74	0.1	8.75	0.32	2.31	1.53	0.44	AAA430.cd3.X10.Y6.tile.tissue.png	21	1	2000	21	1bf6139c5334e35573fb2574b1b3d9bc	0	0	0	0	0	0	0	0	0	0	0	0	0	/home/dhl_ec/bnelissen/Slides/CD3_manuscript/CD3_slides/AAA430.cd3/AAA430.cd3.run1	255	0.7	0.06	0.7	0.06	-9.28344075536	-13.0991966256	2.03442699379	0.23808359375
787.0	694702.0	430.0	34742.0	694702.0	4000000.0	11.0	21.0	3.57	1.9	1.16	0.05	6.75	0.38	0.74	0.18	7.13	0.24	2.28	1.52	0.41	AAA430.cd3.X10.Y7.tile.tissue.png	22	1	2000	22	68d4b4b37b103cd8fbd42b9668edb154	0	0	0	0	0	0	0	0	0	0	0	0	0	/home/dhl_ec/bnelissen/Slides/CD3_manuscript/CD3_slides/AAA430.cd3/AAA430.cd3.run1	255	0.7	0.06	0.7	0.06	-9.00624716653	-12.85387776	2.05993768521	0.115407488281
467.0	217673.0	260.0	12645.0	217673.0	4000000.0	6.0	12.0	3.61	3.09	1.15	0.04	7.51	0.38	0.73	0.21	6.81	0.22	2.19	1.53	0.39	AAA430.cd3.X10.Y8.tile.tissue.png	23	1	2000	23	adf3384f6d8c44aaa53cd218d91574e4	0	0	0	0	0	0	0	0	0	0	0	0	0	/home/dhl_ec/bnelissen/Slides/CD3_manuscript/CD3_slides/AAA430.cd3/AAA430.cd3.run1	255	0.7	0.06	0.7	0.06	-9.2762762034	-12.4932770662	1.95414922506	0.0609090595703
0.0	6143.0	0.0	668.0	6143.0	4000000.0	0.0	3.0	3.16	2.2	1.14	0.05	6.51	0.37	0.75	0.2	5.75	0.13	2.06	1.54	0.37	AAA430.cd3.X10.Y9.tile.tissue.png	24	1	2000	24	8620206e8f71d77d5b29a73cd4eb70b9	0	0	0	0	0	0	0	0	0	0	0	0	0	/home/dhl_ec/bnelissen/Slides/CD3_manuscript/CD3_slides/AAA430.cd3/AAA430.cd3.run1	255	0.7	0.06	0.7	0.06	0.0	-10.1900691538	1.35475941875	1.66151149533
0.0	1476.0	0.0	170.0	1476.0	4000000.0	0.0	1.0	2.63	2.07	1.13	0.0599999999999	6.64	0.37	0.77	0.21	6.23	0.14	2.05	1.54	0.37	AAA430.cd3.X11.Y0.tile.tissue.png	25	1	2000	25	73b16f09ca653c84cc5ad6d9fe679ea1	0	0	0	0	0	0	0	0	0	0	0	0	0	/home/dhl_ec/bnelissen/Slides/CD3_manuscript/CD3_slides/AAA430.cd3/AAA430.cd3.run1	255	0.7	0.06	0.7	0.06	-8.84992826766	-11.1913235769	2.94091435705	3.70887454654
7649.0	530927.0	2229.0	8614.0	530927.0	4000000.0	36.0	4.0	3.26	1.66	1.88	0.0799999999999	10.26	0.51	0.86	0.31	7.62	0.23	2.2	1.53	0.42	AAA430.cd3.X11.Y1.tile.tissue.png	26	1	2000	26	0ebb6759492facac6a95412ed5600690	0	0	0	0	0	0	0	0	0	0	0	0	0	/home/dhl_ec/bnelissen/Slides/CD3_manuscript/CD3_slides/AAA430.cd3/AAA430.cd3.run1	255	0.7	0.06	0.7	0.06	-8.9637737465	-12.3554067903	1.63141362382	0.0961449453125
5407.0	568645.0	2886.0	4570.0	568645.0	3768000.0	22.0	1.0	1.03	2.15	1.09	0.0599999999999	6.28	0.35	0.83	0.18	8.87	0.22	1.96	1.44	0.33	AAA430.cd3.X11.Y18.tile.tissue.png	27	1	2000	27	6ddecba065442f97642e2ca9f650d898	0	0	0	0	0	0	0	0	0	0	0	0	0	/home/dhl_ec/bnelissen/Slides/CD3_manuscript/CD3_slides/AAA430.cd3/AAA430.cd3.run1	255	0.880210800438	0.06	0.880210800438	0.06	-7.02255328072	-9.6165499365	2.50439358067	0.164207537155
14096.0	2315892.0	5329.0	24715.0	2315892.0	4000000.0	106.0	12.0	0.97	1.37	1.15	0.05	7.17	0.38	0.73	0.12	8.44	0.31	2.26	1.52	0.43	AAA430.cd3.X11.Y2.tile.tissue.png	28	1	2000	28	29aecadf4de1c0cb33b71d82f8c2ca34	0	0	0	0	0	0	0	0	0	0	0	0	0	/home/dhl_ec/bnelissen/Slides/CD3_manuscript/CD3_slides/AAA430.cd3/AAA430.cd3.run1	255	0.7	0.06	0.7	0.06	-9.17439373013	-12.4188303599	1.20519026055	0.240268521484
54683.0	3386907.0	21851.0	27600.0	3386907.0	4000000.0	493.0	12.0	1.05	1.99	1.12	0.05	8.62	0.38	0.74	0.0799999999999	9.6	0.36	2.25	1.52	0.42	AAA430.cd3.X11.Y3.tile.tissue.png	29	1	2000	29	1cf25c529f46fe32374a74a182c31718	0	0	0	0	0	0	0	0	0	0	0	0	0	/home/dhl_ec/bnelissen/Slides/CD3_manuscript/CD3_slides/AAA430.cd3/AAA430.cd3.run1	255	0.7	0.06	0.7	0.06	-9.64024329821	-12.8459250645	1.70998370272	0.340730609375
4530.0	1268386.0	2009.0	59373.0	1268386.0	4000000.0	52.0	42.0	0.88	1.15	1.26	0.05	6.73	0.4	0.74	0.16	7.59	0.39	3.51	2.31	0.64	AAA430.cd3.X11.Y4.tile.tissue.png	30	1	2000	30	915203f341e29c9f816c93873ab36c0b	0	0	0	0	0	0	0	0	0	0	0	0	0	/home/dhl_ec/bnelissen/Slides/CD3_manuscript/CD3_slides/AAA430.cd3/AAA430.cd3.run1	255	0.7	0.06	0.7	0.06	-9.24569274014	-12.6251108063	1.5250983689	0.134039183594
16331.0	3515196.0	7061.0	26515.0	3515196.0	4000000.0	165.0	3.0	1.25	1.68	1.8	0.0700000000001	10.08	0.58	1.2	0.11	13.14	0.54	3.41	2.33	0.65	AAA430.cd3.X11.Y5.tile.tissue.png	31	1	2000	31	42588fac0164c2c253843270b4a8199d	0	0	0	0	0	0	0	0	0	0	0	0	0	/home/dhl_ec/bnelissen/Slides/CD3_manuscript/CD3_slides/AAA430.cd3/AAA430.cd3.run1	255	0.7	0.06	0.7	0.06	-9.45117003792	-12.7308837497	1.94420851858	0.233448808594
1000.0	1961408.0	526.0	27214.0	1961408.0	4000000.0	14.0	12.0	1.21	1.49	1.11	0.04	6.68	0.36	0.72	0.14	8.22	0.44	3.36	2.31	0.64	AAA430.cd3.X11.Y6.tile.tissue.png	32	1	2000	32	ea5d2daedb6302304ea3f78db3145628	0	0	0	0	0	0	0	0	0	0	0	0	0	/home/dhl_ec/bnelissen/Slides/CD3_manuscript/CD3_slides/AAA430.cd3/AAA430.cd3.run1	255	0.7	0.06	0.7	0.06	-9.28867086023	-12.9040606089	2.10921687551	0.153436792969
0.0	0.0	0.0	0.0	0.0	4000000.0	0.0	0.0	1.09	1.86	1.79	0.0700000000001	9.12	0.47	1.19	0.33	5.09	0.13	1.99	1.47	0.58	AAA430.cd3.X11.Y7.tile.tissue.png	33	1	2000	33	5f79aefa06473bef0910cb7b7a816d90	0	0	0	0	0	0	0	0	0	0	0	0	0	/home/dhl_ec/bnelissen/Slides/CD3_manuscript/CD3_slides/AAA430.cd3/AAA430.cd3.run1	255	1.0	0.06	1.0	0.06	0.0	-12.4143340688	0.0	0.0343998267822
0.0	0.0	0.0	0.0	0.0	4000000.0	0.0	0.0	0.83	1.23	1.11	0.0500000000001	6.31	0.47	1.23	0.36	6.8	0.23	3.0	2.38	0.63	AAA430.cd3.X11.Y8.tile.tissue.png	34	1	2000	34	7ccf7ccb43dcd428141aa40618476440	0	0	0	0	0	0	0	0	0	0	0	0	0	/home/dhl_ec/bnelissen/Slides/CD3_manuscript/CD3_slides/AAA430.cd3/AAA430.cd3.run1	255	1.0	0.06	1.0	0.06	0.0	-10.0407409063	0.0	4.50700094655
0.0	0.0	0.0	0.0	0.0	4000000.0	0.0	0.0	1.03	1.5	1.17	0.0500000000001	6.19	0.28	0.85	0.2	4.37	0.12	1.91	1.47	0.82	AAA430.cd3.X11.Y9.tile.tissue.png	35	1	2000	35	30b41b5df1e8048be77da25279ed71da	0	0	0	0	0	0	0	0	0	0	0	0	0	/home/dhl_ec/bnelissen/Slides/CD3_manuscript/CD3_slides/AAA430.cd3/AAA430.cd3.run1	255	1.0	0.06	1.0	0.06	0.0	-11.2679160105	0.0	4.4265216425
0.0	8225.0	0.0	800.0	8225.0	4000000.0	0.0	2.0	2.6	2.07	1.09	0.08	8.53	0.35	0.72	0.2	5.97	0.14	2.02	1.49	1.45	AAA430.cd3.X12.Y0.tile.tissue.png	36	1	2000	36	89c6a2df4d544b4e7dc8cfa4dfdd5086	0	0	0	0	0	0	0	0	0	0	0	0	0	/home/dhl_ec/bnelissen/Slides/CD3_manuscript/CD3_slides/AAA430.cd3/AAA430.cd3.run1	255	0.7	0.06	0.7	0.06	-8.09291845317	-10.3899523157	2.12288619682	0.634047710815
30361.0	1668951.0	10213.0	17720.0	1668951.0	4000000.0	184.0	11.0	2.11	2.76	1.19	0.04	6.57	0.38	0.71	0.15	7.91	0.27	2.18	1.5	0.46	AAA430.cd3.X12.Y1.tile.tissue.png	37	1	2000	37	1448fd6612a0d149d47fcd688b25d4d8	0	0	0	0	0	0	0	0	0	0	0	0	0	/home/dhl_ec/bnelissen/Slides/CD3_manuscript/CD3_slides/AAA430.cd3/AAA430.cd3.run1	255	0.7	0.06	0.7	0.06	-9.45216635019	-12.5673685623	1.4496161235	0.290122707031
10079.0	571280.0	5025.0	4570.0	571280.0	3768000.0	42.0	1.0	1.91	2.4	1.05	0.05	5.87	0.34	0.79	0.17	8.73	0.21	1.88	2.18	0.94	AAA430.cd3.X12.Y18.tile.tissue.png	38	1	2000	38	364478afb2f42a43b449d63e3504ce6e	0	0	0	0	0	0	0	0	0	0	0	0	0	/home/dhl_ec/bnelissen/Slides/CD3_manuscript/CD3_slides/AAA430.cd3/AAA430.cd3.run1	255	0.7	0.06	0.7	0.06	-7.55437317613	-9.2459997603	0.384107872899	0.158639256568
32203.0	3649371.0	13412.0	14916.0	3649371.0	4000000.0	288.0	2.0	1.91	2.58	1.17	0.05	7.07	0.36	0.72	0.0699999999999	9.68	0.37	2.21	1.53	0.45	AAA430.cd3.X12.Y2.tile.tissue.png	39	1	2000	39	fcb8b3a45007a6a53786d21097518275	0	0	0	0	0	0	0	0	0	0	0	0	0	/home/dhl_ec/bnelissen/Slides/CD3_manuscript/CD3_slides/AAA430.cd3/AAA430.cd3.run1	255	0.7	0.064019589342	0.7	0.064019589342	-9.46716024022	-12.5786158644	1.51958411261	0.328336541016
4373.0	2287471.0	2155.0	52509.0	2287471.0	4000000.0	58.0	20.0	3.02	1.79	1.17	0.04	6.86	0.39	0.74	0.13	8.37	0.3	2.31	1.52	0.41	AAA430.cd3.X12.Y3.tile.tissue.png	40	1	2000	40	09f4ec8f97dc8fb2bf1bd606efa48643	0	0	0	0	0	0	0	0	0	0	0	0	0	/home/dhl_ec/bnelissen/Slides/CD3_manuscript/CD3_slides/AAA430.cd3/AAA430.cd3.run1	255	0.7	0.06	0.7	0.06	-9.31738567052	-12.7457896491	1.73752007537	0.171716933594
2790.0	1242212.0	1408.0	58379.0	1242212.0	4000000.0	39.0	43.0	2.6	2.24	1.17	0.05	6.78	0.38	0.71	0.16	7.2	0.25	2.23	1.48	0.39	AAA430.cd3.X12.Y4.tile.tissue.png	41	1	2000	41	b9ac7afd5d39daebe88fafb1757b3e5e	0	0	0	0	0	0	0	0	0	0	0	0	0	/home/dhl_ec/bnelissen/Slides/CD3_manuscript/CD3_slides/AAA430.cd3/AAA430.cd3.run1	255	0.7	0.06	0.7	0.06	-9.1625069659	-12.7180593048	1.59411318774	0.142606367187
1291.0	2133310.0	712.0	53529.0	2133310.0	4000000.0	19.0	18.0	2.12	2.5	1.11	0.05	6.65	0.4	0.74	0.13	8.18	0.3	2.32	1.55	0.45	AAA430.cd3.X12.Y5.tile.tissue.png	42	1	2000	42	497609a60553e17f5d7e60511e3aec1b	0	0	0	0	0	0	0	0	0	0	0	0	0	/home/dhl_ec/bnelissen/Slides/CD3_manuscript/CD3_slides/AAA430.cd3/AAA430.cd3.run1	255	0.7	0.06	0.7	0.06	-9.28161887232	-13.0902657953	1.94442576979	0.200753117187
3636.0	3160779.0	1831.0	15679.0	3160779.0	4000000.0	48.0	5.0	2.52	2.53	1.17	0.04	6.89	0.36	0.72	0.0799999999999	8.72	0.33	2.24	1.48	0.41	AAA430.cd3.X12.Y6.tile.tissue.png	43	1	2000	43	ba17de69cd5d623e651f1df9f73eb2ad	0	0	0	0	0	0	0	0	0	0	0	0	0	/home/dhl_ec/bnelissen/Slides/CD3_manuscript/CD3_slides/AAA430.cd3/AAA430.cd3.run1	255	0.7	0.06	0.7	0.06	-9.43903952007	-12.9123989425	2.11307525111	0.222112628906
103.0	15337.0	46.0	1204.0	15337.0	4000000.0	1.0	3.0	2.0	2.09	1.13	0.0599999999999	6.36	0.35	0.72	0.2	6.33	0.2	2.0	1.47	0.42	AAA430.cd3.X12.Y7.tile.tissue.png	44	1	2000	44	5d073bd25b96dfba14bb34625e32b874	0	0	0	0	0	0	0	0	0	0	0	0	0	/home/dhl_ec/bnelissen/Slides/CD3_manuscript/CD3_slides/AAA430.cd3/AAA430.cd3.run1	255	0.7	0.06	0.7	0.06	-9.4417140767	-10.7786616116	2.52755932341	1.10221267151
0.0	0.0	0.0	0.0	0.0	4000000.0	0.0	0.0	2.94	1.61	1.44	0.0599999999999	5.88	0.29	0.84	0.2	4.35	0.13	1.99	1.49	0.35	AAA430.cd3.X12.Y8.tile.tissue.png	45	1	2000	45	8412d111d4a3a1011cdc2446769d7e1b	0	0	0	0	0	0	0	0	0	0	0	0	0	/home/dhl_ec/bnelissen/Slides/CD3_manuscript/CD3_slides/AAA430.cd3/AAA430.cd3.run1	255	1.0	0.06	1.0	0.06	0.0	-9.53379274229	0.0	3.64446150024
63.0	18203.0	39.0	1599.0	18203.0	4000000.0	1.0	5.0	3.31	2.99	1.14	0.0599999999999	6.21	0.36	0.71	0.36	6.88	0.34	3.48	2.56	0.59	AAA430.cd3.X13.Y0.tile.tissue.png	46	1	2000	46	d1bc26006cf6bbb5de04fc740d33035a	0	0	0	0	0	0	0	0	0	0	0	0	0	/home/dhl_ec/bnelissen/Slides/CD3_manuscript/CD3_slides/AAA430.cd3/AAA430.cd3.run1	255	0.7	0.06	0.7	0.06	-8.90801746259	-10.5440069734	2.02954387233	0.52079904248
14304.0	2689548.0	6091.0	21273.0	2689548.0	4000000.0	123.0	12.0	4.48	1.88	1.11	0.04	6.29	0.61	1.3	0.16	10.64	0.49	3.4	2.34	0.63	AAA430.cd3.X13.Y1.tile.tissue.png	47	1	2000	47	02bb4b9c02675ba36b062760183dc825	0	0	0	0	0	0	0	0	0	0	0	0	0	/home/dhl_ec/bnelissen/Slides/CD3_manuscript/CD3_slides/AAA430.cd3/AAA430.cd3.run1	255	0.7	0.06	0.7	0.06	-9.13983672095	-12.0748758073	0.985629501781	0.175415630859
8936.0	572000.0	4606.0	4568.0	572000.0	3768000.0	37.0	1.0	2.88	1.96	1.0	0.05	5.89	0.33	0.8	0.17	8.82	0.33	2.97	2.15	0.56	AAA430.cd3.X13.Y18.tile.tissue.png	48	1	2000	48	d13f3b92e36d8db9462f4fb7e054e8ed	0	0	0	0	0	0	0	0	0	0	0	0	0	/home/dhl_ec/bnelissen/Slides/CD3_manuscript/CD3_slides/AAA430.cd3/AAA430.cd3.run1	255	0.7	0.06	0.7	0.06	-7.94296226086	-9.73217365719	0.42117476526	0.155491557192
24553.0	3219971.0	11683.0	29339.0	3219971.0	4000000.0	289.0	3.0	2.38	2.18	1.06	0.0500000000002	6.58	0.37	0.72	0.0799999999999	8.86	0.33	2.18	1.48	0.4	AAA430.cd3.X13.Y2.tile.tissue.png	49	1	2000	49	2f729b03a1150209d2a08f9821a186f1	0	0	0	0	0	0	0	0	0	0	0	0	0	/home/dhl_ec/bnelissen/Slides/CD3_manuscript/CD3_slides/AAA430.cd3/AAA430.cd3.run1	255	0.7	0.06	0.7	0.06	-9.28403518466	-13.0724190289	1.92752371957	0.310598482422
922.0	1135345.0	475.0	63067.0	1135345.0	4000000.0	12.0	37.0	2.26	1.43	1.05	0.04	6.53	0.38	0.71	0.16	7.05	0.24	2.26	1.47	0.41	AAA430.cd3.X13.Y3.tile.tissue.png	50	1	2000	50	c7fa7a6d344c8f6ad0540c634181579e	0	0	0	0	0	0	0	0	0	0	0	0	0	/home/dhl_ec/bnelissen/Slides/CD3_manuscript/CD3_slides/AAA430.cd3/AAA430.cd3.run1	255	0.7	0.06	0.7	0.06	-9.19039398142	-12.9140111668	1.48866209097	0.126539769531
2335.0	1070616.0	987.0	57382.0	1070616.0	4000000.0	22.0	49.0	1.85	2.27	1.14	0.05	6.54	0.38	0.71	0.16	7.02	0.25	2.26	1.47	0.67	AAA430.cd3.X13.Y4.tile.tissue.png	51	1	2000	51	0f06dc336964dbe83ab4c30a929ea802	0	0	0	0	0	0	0	0	0	0	0	0	0	/home/dhl_ec/bnelissen/Slides/CD3_manuscript/CD3_slides/AAA430.cd3/AAA430.cd3.run1	255	0.7	0.06	0.7	0.06	-9.40671073214	-12.5486969279	1.80699396078	0.14945784375
5897.0	2082834.0	2470.0	47347.0	2082834.0	4000000.0	59.0	35.0	1.73	2.27	1.08	0.05	6.59	0.38	0.72	0.13	7.92	0.28	2.29	1.51	0.43	AAA430.cd3.X13.Y5.tile.tissue.png	52	1	2000	52	eceb9009d1ece1d6cc570d8765ccf53e	0	0	0	0	0	0	0	0	0	0	0	0	0	/home/dhl_ec/bnelissen/Slides/CD3_manuscript/CD3_slides/AAA430.cd3/AAA430.cd3.run1	255	0.7	0.06	0.7	0.06	-9.34198939022	-12.7056685497	1.80981471377	0.20349825
2768.0	3588612.0	1327.0	27212.0	3588612.0	4000000.0	32.0	3.0	3.1	2.84	1.13	0.04	6.72	0.58	1.2	0.11	13.61	0.53	3.42	2.28	0.63	AAA430.cd3.X13.Y6.tile.tissue.png	53	1	2000	53	2ee9c46bdc71c38dd2c456d8177c76f5	0	0	0	0	0	0	0	0	0	0	0	0	0	/home/dhl_ec/bnelissen/Slides/CD3_manuscript/CD3_slides/AAA430.cd3/AAA430.cd3.run1	255	0.7	0.06	0.7	0.06	-9.22012055139	-12.8801494164	2.27647881049	0.287640382812
0.0	25380.0	0.0	1785.0	25380.0	4000000.0	0.0	4.0	2.91	2.18	1.77	0.0799999999999	9.53	0.56	1.28	0.32	8.61	0.21	3.08	2.29	0.56	AAA430.cd3.X13.Y7.tile.tissue.png	54	1	2000	54	52aa5eda21753e87376f9b709b5af922	0	0	0	0	0	0	0	0	0	0	0	0	0	/home/dhl_ec/bnelissen/Slides/CD3_manuscript/CD3_slides/AAA430.cd3/AAA430.cd3.run1	255	0.7	0.06	0.7	0.06	-7.42452424877	-11.9696528999	2.87978151102	4.07903633594
0.0	2750.0	0.0	328.0	2750.0	4000000.0	0.0	2.0	1.14	1.81	1.79	0.0899999999999	9.75	0.59	1.35	0.36	8.28	0.21	3.3	2.37	0.6	AAA430.cd3.X14.Y0.tile.tissue.png	55	1	2000	55	9103c5b59a2fcb743d92c7b470f15df1	0	0	0	0	0	0	0	0	0	0	0	0	0	/home/dhl_ec/bnelissen/Slides/CD3_manuscript/CD3_slides/AAA430.cd3/AAA430.cd3.run1	255	0.7	0.06	0.7	0.06	0.0	-10.2556446596	1.57833149858	1.20022431679
10607.0	1962295.0	3555.0	21232.0	1962295.0	4000000.0	62.0	8.0	1.24	1.68	1.87	0.0699999999999	11.29	0.58	1.23	0.15	8.18	0.29	2.22	1.62	0.63	AAA430.cd3.X14.Y1.tile.tissue.png	56	1	2000	56	9ac7ee17110affd7ecc28e76ed161a00	0	0	0	0	0	0	0	0	0	0	0	0	0	/home/dhl_ec/bnelissen/Slides/CD3_manuscript/CD3_slides/AAA430.cd3/AAA430.cd3.run1	255	0.7	0.06	0.7	0.06	-9.06743915932	-12.1984232386	1.2237840143	0.184755992187
8670.0	572914.0	4184.0	4572.0	572914.0	3768000.0	36.0	1.0	0.8	1.05	1.05	0.0599999999999	6.1	0.35	0.84	0.18	9.16	0.23	1.97	1.44	0.36	AAA430.cd3.X14.Y18.tile.tissue.png	57	1	2000	57	7adb3fcdbca7c19516652bcaa29b2830	0	0	0	0	0	0	0	0	0	0	0	0	0	/home/dhl_ec/bnelissen/Slides/CD3_manuscript/CD3_slides/AAA430.cd3/AAA430.cd3.run1	255	0.7	0.06	0.7	0.06	-7.31096429961	-9.2272126084	0.34480515686	0.154324492436
68543.0	3762738.0	26604.0	16235.0	3762738.0	4000000.0	605.0	4.0	0.89	1.45	1.15	0.05	14.2	0.37	1.24	0.1	12.05	0.37	2.21	1.53	0.47	AAA430.cd3.X14.Y2.tile.tissue.png	58	1	2000	58	5730ce659ec31e6f35fba66a85989d5a	0	0	0	0	0	0	0	0	0	0	0	0	0	/home/dhl_ec/bnelissen/Slides/CD3_manuscript/CD3_slides/AAA430.cd3/AAA430.cd3.run1	255	0.7	0.06	0.7	0.06	-9.30216321801	-12.564487094	1.38200418655	0.294729339844
3635.0	2783839.0	1840.0	35607.0	2783839.0	4000000.0	48.0	12.0	2.11	2.39	1.12	0.05	6.99	0.39	0.76	0.12	8.5	0.31	2.22	1.47	0.4	AAA430.cd3.X14.Y3.tile.tissue.png	59	1	2000	59	cafd392d69fa8a573dd25f4e2b7435c5	0	0	0	0	0	0	0	0	0	0	0	0	0	/home/dhl_ec/bnelissen/Slides/CD3_manuscript/CD3_slides/AAA430.cd3/AAA430.cd3.run1	255	0.7	0.06	0.7	0.06	-8.89473233761	-12.9913074471	1.60712550299	0.180564621094
1505.0	790611.0	779.0	63819.0	790611.0	4000000.0	20.0	47.0	2.37	2.84	1.18	0.04	6.63	0.39	0.74	0.18	6.83	0.36	3.82	1.71	0.5	AAA430.cd3.X14.Y4.tile.tissue.png	60	1	2000	60	d561d0d14df6ff0c31c0e336e25c9eef	0	0	0	0	0	0	0	0	0	0	0	0	0	/home/dhl_ec/bnelissen/Slides/CD3_manuscript/CD3_slides/AAA430.cd3/AAA430.cd3.run1	255	0.7	0.06	0.7	0.06	-9.30979265937	-12.7555283508	1.88080527049	0.138932460938
2885.0	2353368.0	1418.0	51888.0	2353368.0	4000000.0	35.0	29.0	3.65	2.56	1.08	0.0700000000002	6.99	0.39	0.71	0.11	8.13	0.3	2.24	1.49	0.46	AAA430.cd3.X14.Y5.tile.tissue.png	61	1	2000	61	9d9e1f88eb9308095e160edeb350e1e1	0	0	0	0	0	0	0	0	0	0	0	0	0	/home/dhl_ec/bnelissen/Slides/CD3_manuscript/CD3_slides/AAA430.cd3/AAA430.cd3.run1	255	0.7	0.06	0.7	0.06	-9.23660097993	-12.7928510632	1.88444259575	0.214357574219
2783.0	2111541.0	1313.0	25303.0	2111541.0	4000000.0	29.0	13.0	3.7	1.97	1.06	0.04	7.28	0.36	0.73	0.12	7.9	0.44	3.41	2.28	1.35	AAA430.cd3.X14.Y6.tile.tissue.png	62	1	2000	62	1834b9102e865d250d8b278274098aa8	0	0	0	0	0	0	0	0	0	0	0	0	0	/home/dhl_ec/bnelissen/Slides/CD3_manuscript/CD3_slides/AAA430.cd3/AAA430.cd3.run1	255	0.7	0.06	0.7	0.06	-9.37817459321	-12.8037619427	2.40388497711	0.221437855469
0.0	2786.0	0.0	380.0	2786.0	4000000.0	0.0	2.0	1.98	1.68	1.78	0.0799999999999	9.61	0.56	1.32	0.33	8.01	0.22	3.12	2.29	0.82	AAA430.cd3.X14.Y7.tile.tissue.png	63	1	2000	63	d7518a9a55326bea7e8662de94e0ad80	0	0	0	0	0	0	0	0	0	0	0	0	0	/home/dhl_ec/bnelissen/Slides/CD3_manuscript/CD3_slides/AAA430.cd3/AAA430.cd3.run1	255	0.7	0.06	0.7	0.06	0.0	-11.5043814382	0.765867037475	8.3570589212
0.0	2762.0	0.0	240.0	2762.0	4000000.0	0.0	1.0	1.24	2.45	1.77	0.0799999999999	9.57	0.56	1.21	0.32	8.02	0.22	3.1	2.29	0.68	AAA430.cd3.X15.Y0.tile.tissue.png	64	1	2000	64	d475b291d326e0883cea9348a7d6cba2	0	0	0	0	0	0	0	0	0	0	0	0	0	/home/dhl_ec/bnelissen/Slides/CD3_manuscript/CD3_slides/AAA430.cd3/AAA430.cd3.run1	255	0.7	0.06	0.7	0.06	0.0	-10.6328608331	2.26466682318	1.05513578427
0.0	1101502.0	0.0	9413.0	1101502.0	4000000.0	0.0	1.0	1.43	2.54	1.79	0.0799999999999	10.34	0.57	1.19	0.26	9.69	0.29	2.19	1.48	1.32	AAA430.cd3.X15.Y1.tile.tissue.png	65	1	2000	65	596d0c87b4c0460cda697d79825707de	0	0	0	0	0	0	0	0	0	0	0	0	0	/home/dhl_ec/bnelissen/Slides/CD3_manuscript/CD3_slides/AAA430.cd3/AAA430.cd3.run1	255	0.7	0.06	0.7	0.06	-7.57199934036	-12.0179057489	0.996556375274	0.0859965546875
0.0	574000.0	0.0	4570.0	574000.0	3768000.0	0.0	1.0	1.85	1.94	1.7	0.0800000000002	9.06	0.52	1.34	0.27	8.14	0.25	2.98	2.18	1.03	AAA430.cd3.X15.Y18.tile.tissue.png	66	1	2000	66	1745bd32f532630ce06aecea66b2d548	0	0	0	0	0	0	0	0	0	0	0	0	0	/home/dhl_ec/bnelissen/Slides/CD3_manuscript/CD3_slides/AAA430.cd3/AAA430.cd3.run1	255	1.0	0.06	1.0	0.06	0.0	-9.05521631467	5.08796428571	0.146965167197
2761.0	3699590.0	980.0	8507.0	3699590.0	4000000.0	15.0	2.0	2.29	1.4	1.78	0.0699999999999	9.38	0.57	1.2	0.0999999999999	13.17	0.55	3.32	2.28	0.63	AAA430.cd3.X15.Y2.tile.tissue.png	67	1	2000	67	92742f42b7974dfa89e99c0b535e380c	0	0	0	0	0	0	0	0	0	0	0	0	0	/home/dhl_ec/bnelissen/Slides/CD3_manuscript/CD3_slides/AAA430.cd3/AAA430.cd3.run1	255	0.7	0.06	0.7	0.06	-8.92643923839	-11.9496516137	0.710595133952	0.118400811523
34938.0	3032087.0	14804.0	29606.0	3032087.0	4000000.0	341.0	10.0	1.45	2.29	1.8	0.0699999999999	11.6	0.58	1.2	0.15	12.91	0.51	3.38	2.31	0.64	AAA430.cd3.X15.Y3.tile.tissue.png	68	1	2000	68	1f81830255c0e7dcc689a390405d50e5	0	0	0	0	0	0	0	0	0	0	0	0	0	/home/dhl_ec/bnelissen/Slides/CD3_manuscript/CD3_slides/AAA430.cd3/AAA430.cd3.run1	255	0.7	0.06	0.7	0.06	-9.25511670283	-12.7384396744	1.29585396783	0.241280707031
5675.0	1183820.0	2531.0	60786.0	1183820.0	4000000.0	59.0	38.0	2.96	2.57	1.79	0.0700000000002	9.99	0.62	1.19	0.26	10.58	0.38	3.49	2.29	0.62	AAA430.cd3.X15.Y4.tile.tissue.png	69	1	2000	69	2e73b0c31bc8519c668db31961f4f056	0	0	0	0	0	0	0	0	0	0	0	0	0	/home/dhl_ec/bnelissen/Slides/CD3_manuscript/CD3_slides/AAA430.cd3/AAA430.cd3.run1	255	0.7	0.06	0.7	0.06	-9.51316810458	-12.6990450608	1.97296602348	0.171481875
4035.0	1699641.0	1863.0	57089.0	1699641.0	4000000.0	42.0	30.0	4.43	3.47	1.79	0.0699999999999	10.19	0.6	1.22	0.26	11.63	0.45	3.69	2.27	0.63	AAA430.cd3.X15.Y5.tile.tissue.png	70	1	2000	70	612570a02f5915d341c6ab8d1778f5bb	0	0	0	0	0	0	0	0	0	0	0	0	0	/home/dhl_ec/bnelissen/Slides/CD3_manuscript/CD3_slides/AAA430.cd3/AAA430.cd3.run1	255	0.7	0.06	0.7	0.06	-9.43799299821	-12.5162469145	1.95258612241	0.197315351562
1371.0	1075153.0	601.0	10739.0	1075153.0	4000000.0	12.0	5.0	1.94	3.05	1.61	0.0699999999999	7.58	0.39	0.75	0.26	7.67	0.37	2.3	1.53	0.38	AAA430.cd3.X15.Y6.tile.tissue.png	71	1	2000	71	6450939ce293e7805d13d71173a58960	0	0	0	0	0	0	0	0	0	0	0	0	0	/home/dhl_ec/bnelissen/Slides/CD3_manuscript/CD3_slides/AAA430.cd3/AAA430.cd3.run1	255	0.7	0.06	0.7	0.06	-9.43321083382	-12.5663185759	2.07384684918	0.1192225
0.0	20037.0	0.0	766.0	20037.0	4000000.0	0.0	2.0	1.71	2.56	1.16	0.0599999999999	6.85	0.37	0.83	0.22	5.59	0.21	2.1	1.5	0.39	AAA430.cd3.X15.Y7.tile.tissue.png	72	1	2000	72	ebdbb3e7e5771724e1570f76e6dd27ea	0	0	0	0	0	0	0	0	0	0	0	0	0	/home/dhl_ec/bnelissen/Slides/CD3_manuscript/CD3_slides/AAA430.cd3/AAA430.cd3.run1	255	0.7	0.06	0.7	0.06	0.0	-11.5214555455	0.160517776001	7.4668385249
0.0	1280.0	0.0	156.0	1280.0	4000000.0	0.0	1.0	2.26	2.22	1.05	0.0500000000002	6.1	0.54	0.94	0.22	5.55	0.13	2.0	1.5	0.36	AAA430.cd3.X16.Y0.tile.tissue.png	73	1	2000	73	17fe75b4de1dd87f94e10cc958c6de58	0	0	0	0	0	0	0	0	0	0	0	0	0	/home/dhl_ec/bnelissen/Slides/CD3_manuscript/CD3_slides/AAA430.cd3/AAA430.cd3.run1	255	0.7	0.06	0.7	0.06	0.0	-10.3908299599	0.980973243713	1.77901182506
0.0	3995.0	0.0	416.0	3995.0	4000000.0	0.0	2.0	2.47	1.96	1.6	0.0500000000002	6.45	0.36	0.73	0.23	5.58	0.14	2.01	1.49	0.35	AAA430.cd3.X16.Y1.tile.tissue.png	74	1	2000	74	5d115999404bb92052b25c9078d721c5	0	0	0	0	0	0	0	0	0	0	0	0	0	/home/dhl_ec/bnelissen/Slides/CD3_manuscript/CD3_slides/AAA430.cd3/AAA430.cd3.run1	255	0.7	0.06	0.7	0.06	0.0	-12.2095434456	0.427396978156	0.0465475755196
0.0	574000.0	0.0	4570.0	574000.0	3768000.0	0.0	1.0	2.0	1.51	1.09	0.0599999999999	6.12	0.34	0.81	0.19	5.64	0.15	1.94	1.45	0.32	AAA430.cd3.X16.Y18.tile.tissue.png	75	1	2000	75	be0fcc2e9ce64e7826d183756655549e	0	0	0	0	0	0	0	0	0	0	0	0	0	/home/dhl_ec/bnelissen/Slides/CD3_manuscript/CD3_slides/AAA430.cd3/AAA430.cd3.run1	255	1.0	0.06	1.0	0.06	0.0	-8.90874765873	5.09391332753	0.146908928808
169.0	483357.0	75.0	7887.0	483357.0	4000000.0	1.0	3.0	2.85	2.35	1.14	0.0500000000002	6.79	0.37	0.72	0.2	6.7	0.24	2.1	1.46	0.38	AAA430.cd3.X16.Y2.tile.tissue.png	76	1	2000	76	628c594f193e71985e439a81fe439f54	0	0	0	0	0	0	0	0	0	0	0	0	0	/home/dhl_ec/bnelissen/Slides/CD3_manuscript/CD3_slides/AAA430.cd3/AAA430.cd3.run1	255	0.7	0.06	0.7	0.06	-8.69951974523	-12.2604763529	1.30442498766	0.0847778105469
988.0	1898071.0	434.0	12799.0	1898071.0	4000000.0	9.0	2.0	2.66	1.9	1.03	0.04	6.14	0.38	0.72	0.13	7.34	0.29	2.25	1.54	0.44	AAA430.cd3.X16.Y3.tile.tissue.png	77	1	2000	77	defdef4a6f04629a0a55d12211f5c5e3	0	0	0	0	0	0	0	0	0	0	0	0	0	/home/dhl_ec/bnelissen/Slides/CD3_manuscript/CD3_slides/AAA430.cd3/AAA430.cd3.run1	255	0.7	0.06	0.7	0.06	-9.18963236804	-12.1670406608	1.14827319054	0.111970398437
1990.0	1457462.0	997.0	10495.0	1457462.0	4000000.0	22.0	2.0	3.05	1.4	1.1	0.0499999999997	6.75	0.36	0.72	0.16	7.46	0.27	2.15	1.47	0.42	AAA430.cd3.X16.Y4.tile.tissue.png	78	1	2000	78	9f6d7226ac2973233d226be3001add19	0	0	0	0	0	0	0	0	0	0	0	0	0	/home/dhl_ec/bnelissen/Slides/CD3_manuscript/CD3_slides/AAA430.cd3/AAA430.cd3.run1	255	0.7	0.06	0.7	0.06	-8.99217338261	-12.2396468295	1.16443418504	0.105567453125
0.0	51508.0	0.0	1030.0	51508.0	4000000.0	0.0	1.0	2.82	1.4	1.16	0.0500000000002	6.48	0.36	0.72	0.23	5.59	0.13	2.03	1.5	0.52	AAA430.cd3.X16.Y5.tile.tissue.png	79	1	2000	79	357116bee5a17a96479ee8544675d27c	0	0	0	0	0	0	0	0	0	0	0	0	0	/home/dhl_ec/bnelissen/Slides/CD3_manuscript/CD3_slides/AAA430.cd3/AAA430.cd3.run1	255	0.7	0.06	0.7	0.06	0.0	-12.1838343324	0.341700181889	0.0493860673828
0.0	0.0	0.0	0.0	0.0	4000000.0	0.0	0.0	2.05	1.26	1.17	0.0599999999999	6.11	0.29	0.72	0.22	4.45	0.13	1.94	1.49	0.85	AAA430.cd3.X16.Y6.tile.tissue.png	80	1	2000	80	0392670e9b5983a64dfb734359848906	0	0	0	0	0	0	0	0	0	0	0	0	0	/home/dhl_ec/bnelissen/Slides/CD3_manuscript/CD3_slides/AAA430.cd3/AAA430.cd3.run1	255	1.0	0.06	1.0	0.06	0.0	-9.6483675123	0.0	1.17010498345
0.0	0.0	0.0	0.0	0.0	4000000.0	0.0	0.0	2.32	1.78	1.08	0.0599999999999	5.46	0.29	0.83	0.23	4.49	0.12	1.94	1.49	0.73	AAA430.cd3.X16.Y7.tile.tissue.png	81	1	2000	81	b8de318d534cec2ac5aaa73d214e7af6	0	0	0	0	0	0	0	0	0	0	0	0	0	/home/dhl_ec/bnelissen/Slides/CD3_manuscript/CD3_slides/AAA430.cd3/AAA430.cd3.run1	255	1.0	0.06	1.0	0.06	0.0	0.0	0.0	12.914043
0.0	0.0	0.0	0.0	0.0	3304000.0	0.0	0.0	1.94	0.92	0.93	0.0500000000002	5.11	0.23	0.68	0.27	4.08	0.11	1.63	1.21	0.34	AAA430.cd3.X17.Y0.tile.tissue.png	82	1	1652	82	cecc58c445d8155a45939cb99e92c282	0	0	0	0	0	0	0	0	0	0	0	0	0	/home/dhl_ec/bnelissen/Slides/CD3_manuscript/CD3_slides/AAA430.cd3/AAA430.cd3.run1	255	1.0	0.06	1.0	0.06	0.0	-12.068739701	0.0	6.48094500828
0.0	0.0	0.0	0.0	0.0	3304000.0	0.0	0.0	2.22	0.900000000001	0.91	0.0499999999997	5.08	0.24	0.64	0.18	3.62	0.0999999999999	1.62	1.22	0.31	AAA430.cd3.X17.Y1.tile.tissue.png	83	1	1652	83	ae84458cfe2a3a93311ba0402bc8a10e	0	0	0	0	0	0	0	0	0	0	0	0	0	/home/dhl_ec/bnelissen/Slides/CD3_manuscript/CD3_slides/AAA430.cd3/AAA430.cd3.run1	255	1.0	0.06	1.0	0.06	0.0	-11.0760611686	0.0	6.91460255665
4240.0	468592.0	2313.0	3838.0	468592.0	3112368.0	17.0	1.0	0.86	1.9	0.89	0.04	4.76	0.28	0.66	0.14	6.89	0.17	1.53	1.14	0.26	AAA430.cd3.X17.Y18.tile.tissue.png	84	1	1652	84	14fcec33619a8c54d23b989786b4ecd3	0	0	0	0	0	0	0	0	0	0	0	0	0	/home/dhl_ec/bnelissen/Slides/CD3_manuscript/CD3_slides/AAA430.cd3/AAA430.cd3.run1	255	0.7	0.06	0.7	0.06	-6.6875715904	-8.93047901017	0.311627098932	0.154017435438
0.0	0.0	0.0	0.0	0.0	3304000.0	0.0	0.0	2.41	2.24	0.86	0.04	4.71	0.22	0.62	0.18	3.45	0.1	1.58	1.18	0.31	AAA430.cd3.X17.Y2.tile.tissue.png	85	1	1652	85	7b320cd4b6f61749c5df7c321e1a4028	0	0	0	0	0	0	0	0	0	0	0	0	0	/home/dhl_ec/bnelissen/Slides/CD3_manuscript/CD3_slides/AAA430.cd3/AAA430.cd3.run1	255	1.0	0.06	1.0	0.06	0.0	-10.8818513995	0.0	7.15803059426
0.0	0.0	0.0	0.0	0.0	3304000.0	0.0	0.0	1.55	1.88	0.85	0.04	4.74	0.24	0.59	0.17	3.44	0.0999999999999	1.57	1.22	0.27	AAA430.cd3.X17.Y3.tile.tissue.png	86	1	1652	86	eecd312cffaf851cb1f8d30e08e4935a	0	0	0	0	0	0	0	0	0	0	0	0	0	/home/dhl_ec/bnelissen/Slides/CD3_manuscript/CD3_slides/AAA430.cd3/AAA430.cd3.run1	255	1.0	0.06	1.0	0.06	0.0	-11.121614868	0.0	6.33175802645
0.0	5219.0	0.0	366.0	5219.0	3304000.0	0.0	1.0	2.82	2.26	0.86	0.04	4.94	0.32	0.63	0.18	4.96	0.11	1.69	1.26	0.29	AAA430.cd3.X17.Y4.tile.tissue.png	87	1	1652	87	76d9b81005048a09e7fe06a4ce4e8824	0	0	0	0	0	0	0	0	0	0	0	0	0	/home/dhl_ec/bnelissen/Slides/CD3_manuscript/CD3_slides/AAA430.cd3/AAA430.cd3.run1	255	0.7	0.06	0.7	0.06	-8.68434832843	-11.7983514927	1.98745958675	3.38232305953
0.0	2061.0	0.0	216.0	2061.0	3304000.0	0.0	1.0	1.57	0.96	0.98	0.0499999999997	5.37	0.3	0.69	0.18	4.56	0.11	1.69	1.25	0.28	AAA430.cd3.X17.Y5.tile.tissue.png	88	1	1652	88	e6f56827f7abc157b022225fc627e803	0	0	0	0	0	0	0	0	0	0	0	0	0	/home/dhl_ec/bnelissen/Slides/CD3_manuscript/CD3_slides/AAA430.cd3/AAA430.cd3.run1	255	0.7	0.06	0.7	0.06	0.0	-12.1371215689	1.87201214993	6.70610969374
0.0	127485.0	0.0	3626.0	127485.0	4000000.0	0.0	4.0	2.63	2.13	1.13	0.0500000000002	6.81	0.39	0.72	0.19	5.36	0.14	2.15	1.53	1.32	AAA430.cd3.X2.Y10.tile.tissue.png	89	1	2000	89	a642765aef3685c45a25a256aeaeb041	0	0	0	0	0	0	0	0	0	0	0	0	0	/home/dhl_ec/bnelissen/Slides/CD3_manuscript/CD3_slides/AAA430.cd3/AAA430.cd3.run1	255	0.7	0.06	0.7	0.06	0.0	-11.5577352686	0.716132902891	0.0343273183594
0.0	2044410.0	0.0	11950.0	2044410.0	4000000.0	0.0	2.0	1.61	1.82	1.11	0.0500000000002	6.56	0.37	0.73	0.14	7.63	0.21	2.17	1.47	1.01	AAA430.cd3.X2.Y11.tile.tissue.png	90	1	2000	90	5c4031f53334838be9270b06aa1007f8	0	0	0	0	0	0	0	0	0	0	0	0	0	/home/dhl_ec/bnelissen/Slides/CD3_manuscript/CD3_slides/AAA430.cd3/AAA430.cd3.run1	255	0.7	0.06	0.7	0.06	-8.61190784619	-12.0264545053	1.15328266994	0.0872280976563
256.0	1373612.0	139.0	14227.0	1373612.0	4000000.0	3.0	9.0	1.26	1.12	1.15	0.0500000000002	6.8	0.37	0.83	0.16	7.38	0.33	2.25	1.44	0.39	AAA430.cd3.X2.Y12.tile.tissue.png	91	1	2000	91	e5a134596e07c1a5b01b3743c9380f73	0	0	0	0	0	0	0	0	0	0	0	0	0	/home/dhl_ec/bnelissen/Slides/CD3_manuscript/CD3_slides/AAA430.cd3/AAA430.cd3.run1	255	0.7	0.06	0.7	0.06	-8.80637861397	-11.7830912255	1.30915201508	0.096535796875
0.0	216034.0	0.0	6504.0	216034.0	4000000.0	0.0	3.0	2.03	2.52	1.03	0.0499999999997	6.26	0.36	0.89	0.21	5.43	0.22	2.14	1.51	0.360000000001	AAA430.cd3.X2.Y13.tile.tissue.png	92	1	2000	92	f00f7f7d030d164e38e23f4cc8755774	0	0	0	0	0	0	0	0	0	0	0	0	0	/home/dhl_ec/bnelissen/Slides/CD3_manuscript/CD3_slides/AAA430.cd3/AAA430.cd3.run1	255	0.7	0.06	0.7	0.06	0.0	-12.0089038454	1.4939280391	5.21626557617
10034.0	559058.0	4289.0	4556.0	559058.0	3768000.0	31.0	1.0	2.16	2.09	1.07	0.0599999999999	6.13	0.35	0.81	0.19	7.37	0.21	1.94	1.39	0.37	AAA430.cd3.X2.Y18.tile.tissue.png	93	1	2000	93	38de29ba232eb387a34130f829d3b4d9	0	0	0	0	0	0	0	0	0	0	0	0	0	/home/dhl_ec/bnelissen/Slides/CD3_manuscript/CD3_slides/AAA430.cd3/AAA430.cd3.run1	255	0.7	0.06	0.7	0.06	-7.29034048802	-11.725767351	2.8559237534	0.203615744427
0.0	221530.0	0.0	4767.0	221530.0	4000000.0	0.0	1.0	1.99	1.03	1.09	0.0499999999997	6.53	0.37	0.79	0.2	5.71	0.14	2.08	1.48	0.36	AAA430.cd3.X2.Y6.tile.tissue.png	94	1	2000	94	386c1d09f13e53422299f2e0ad6b85ad	0	0	0	0	0	0	0	0	0	0	0	0	0	/home/dhl_ec/bnelissen/Slides/CD3_manuscript/CD3_slides/AAA430.cd3/AAA430.cd3.run1	255	0.7	0.06	0.7	0.06	0.0	-10.5884470653	0.0224177365227	8.95682001114
0.0	34058.0	0.0	2092.0	34058.0	4000000.0	0.0	6.0	0.91	0.98	1.1	0.0599999999999	6.59	0.36	0.73	0.22	6.05	0.13	2.05	1.47	0.35	AAA430.cd3.X2.Y7.tile.tissue.png	95	1	2000	95	fbf9df78dcd4e0281a5e9a0ef7571fcd	0	0	0	0	0	0	0	0	0	0	0	0	0	/home/dhl_ec/bnelissen/Slides/CD3_manuscript/CD3_slides/AAA430.cd3/AAA430.cd3.run1	255	0.7	0.06	0.7	0.06	-8.94487849546	-10.691987775	1.42116023254	0.0613720976563
0.0	2999.0	0.0	244.0	2999.0	4000000.0	0.0	1.0	0.85	1.02	1.09	0.0500000000002	6.53	0.37	0.73	0.22	6.02	0.13	2.03	1.49	0.35	AAA430.cd3.X2.Y8.tile.tissue.png	96	1	2000	96	c3f6d49569aca23b92e0018f2c594faa	0	0	0	0	0	0	0	0	0	0	0	0	0	/home/dhl_ec/bnelissen/Slides/CD3_manuscript/CD3_slides/AAA430.cd3/AAA430.cd3.run1	255	0.7	0.06	0.7	0.06	-7.38154597562	-12.6572779514	4.21439174925	0.0378736379395
158.0	4050.0	53.0	412.0	4050.0	4000000.0	1.0	2.0	0.87	1.03	1.14	0.0500000000002	6.53	0.36	0.72	0.21	6.45	0.21	2.07	1.52	0.36	AAA430.cd3.X2.Y9.tile.tissue.png	97	1	2000	97	ae9c9d83229732d7cc14734542d7c437	0	0	0	0	0	0	0	0	0	0	0	0	0	/home/dhl_ec/bnelissen/Slides/CD3_manuscript/CD3_slides/AAA430.cd3/AAA430.cd3.run1	255	0.7	0.06	0.7	0.06	-9.11504661342	-12.5093196601	2.30931252469	0.0403152713013
1271.0	3277110.0	513.0	17790.0	3277110.0	4000000.0	9.0	2.0	0.88	1.15	1.07	0.0499999999997	11.4	0.37	0.73	0.0899999999997	8.84	0.5	2.31	1.49	0.39	AAA430.cd3.X3.Y10.tile.tissue.png	98	1	2000	98	f2d2b030f395c5695a9ca018926ea7a4	0	0	0	0	0	0	0	0	0	0	0	0	0	/home/dhl_ec/bnelissen/Slides/CD3_manuscript/CD3_slides/AAA430.cd3/AAA430.cd3.run1	255	0.7	0.06	0.7	0.06	-8.81964263805	-12.6191767769	1.50139049163	0.20519575
16935.0	2053903.0	6739.0	39198.0	2053903.0	4000000.0	132.0	21.0	1.04	1.17	1.13	0.0500000000002	6.96	0.38	0.73	0.14	8.14	0.29	2.23	1.45	0.43	AAA430.cd3.X3.Y11.tile.tissue.png	99	1	2000	99	546f908602aeca80b5f97609f811f08f	0	0	0	0	0	0	0	0	0	0	0	0	0	/home/dhl_ec/bnelissen/Slides/CD3_manuscript/CD3_slides/AAA430.cd3/AAA430.cd3.run1	255	0.7	0.06	0.7	0.06	-9.4986391447	-12.63151923	2.34835658592	0.269096335937
9070.0	366258.0	3561.0	13363.0	366258.0	4000000.0	68.0	15.0	0.95	1.05	1.12	0.0499999999997	6.67	0.37	0.72	0.22	6.8	0.22	2.1	1.48	0.56	AAA430.cd3.X3.Y12.tile.tissue.png	100	1	2000	100	7f3207689ec1c1a1b63c64fca85acc1e	0	0	0	0	0	0	0	0	0	0	0	0	0	/home/dhl_ec/bnelissen/Slides/CD3_manuscript/CD3_slides/AAA430.cd3/AAA430.cd3.run1	255	0.7	0.06	0.7	0.06	-9.20168833481	-12.6722579831	2.80320628631	0.116426484375
0.0	1466.0	0.0	168.0	1466.0	4000000.0	0.0	1.0	2.77	1.09	1.17	0.0599999999999	6.46	0.36	0.79	0.21	5.54	0.13	2.03	1.49	0.37	AAA430.cd3.X3.Y13.tile.tissue.png	101	1	2000	101	e93993cd35f5e46fbdc3cde75f3bb90d	0	0	0	0	0	0	0	0	0	0	0	0	0	/home/dhl_ec/bnelissen/Slides/CD3_manuscript/CD3_slides/AAA430.cd3/AAA430.cd3.run1	255	0.7	0.06	0.7	0.06	0.0	-11.7588198366	0.900479638072	7.23279152872
4466.0	560559.0	2219.0	4570.0	560559.0	3768000.0	18.0	1.0	2.27	2.16	1.07	0.0600000000004	6.2	0.36	0.83	0.18	7.69	0.22	1.95	1.4	0.32	AAA430.cd3.X3.Y18.tile.tissue.png	102	1	2000	102	e4c92651f4df7ea5e44a4a65cc5a725d	0	0	0	0	0	0	0	0	0	0	0	0	0	/home/dhl_ec/bnelissen/Slides/CD3_manuscript/CD3_slides/AAA430.cd3/AAA430.cd3.run1	255	0.7	0.06	0.7	0.06	-7.43651379148	-11.6620585256	2.93234375526	0.195430160231
0.0	2020.0	0.0	212.0	2020.0	4000000.0	0.0	1.0	1.07	1.42	1.12	0.0599999999999	6.45	0.36	0.78	0.21	5.57	0.13	2.01	1.48	0.35	AAA430.cd3.X3.Y5.tile.tissue.png	103	1	2000	103	039c6b2574c5e5b47396a020eb84e51e	0	0	0	0	0	0	0	0	0	0	0	0	0	/home/dhl_ec/bnelissen/Slides/CD3_manuscript/CD3_slides/AAA430.cd3/AAA430.cd3.run1	255	0.7	0.06	0.7	0.06	0.0	-11.4171709575	1.37110039739	6.61869566058
0.0	0.0	0.0	0.0	0.0	4000000.0	0.0	0.0	2.06	1.44	1.14	0.0499999999997	6.09	0.29	0.72	0.22	4.45	0.13	1.96	1.48	0.35	AAA430.cd3.X3.Y6.tile.tissue.png	104	1	2000	104	af6f1b2d3871d889da0a0177f03c2f14	0	0	0	0	0	0	0	0	0	0	0	0	0	/home/dhl_ec/bnelissen/Slides/CD3_manuscript/CD3_slides/AAA430.cd3/AAA430.cd3.run1	255	1.0	0.06	1.0	0.06	0.0	-12.2080375291	0.0	0.0364166433573
0.0	0.0	0.0	0.0	0.0	4000000.0	0.0	0.0	1.97	0.99	1.14	0.0500000000002	6.07	0.29	0.72	0.21	4.43	0.12	1.96	1.48	0.56	AAA430.cd3.X3.Y7.tile.tissue.png	105	1	2000	105	668f4fb4aa0349e52414f2d3114a3379	0	0	0	0	0	0	0	0	0	0	0	0	0	/home/dhl_ec/bnelissen/Slides/CD3_manuscript/CD3_slides/AAA430.cd3/AAA430.cd3.run1	255	1.0	0.06	1.0	0.06	0.0	-12.4095486099	0.0	0.0359905301056
528.0	15531.0	116.0	1053.0	15531.0	4000000.0	1.0	2.0	1.08	1.21	1.35	0.0499999999997	6.43	0.36	0.72	0.21	6.44	0.2	2.04	1.47	0.48	AAA430.cd3.X3.Y8.tile.tissue.png	106	1	2000	106	b2cf5f02b50de4bfba77e08dbd5b0f0b	0	0	0	0	0	0	0	0	0	0	0	0	0	/home/dhl_ec/bnelissen/Slides/CD3_manuscript/CD3_slides/AAA430.cd3/AAA430.cd3.run1	255	0.7	0.06	0.7	0.06	-9.39821696499	-12.6009620932	2.07286636656	0.0357183681641
452.0	1242211.0	137.0	14293.0	1242211.0	4000000.0	2.0	6.0	0.81	1.05	1.1	0.0499999999997	6.8	0.37	0.73	0.17	7.25	0.26	2.21	1.48	0.48	AAA430.cd3.X3.Y9.tile.tissue.png	107	1	2000	107	5e1393a5da67e4ecd1e2e212c960732f	0	0	0	0	0	0	0	0	0	0	0	0	0	/home/dhl_ec/bnelissen/Slides/CD3_manuscript/CD3_slides/AAA430.cd3/AAA430.cd3.run1	255	0.7	0.06	0.7	0.06	-8.25016463223	-11.9275845154	0.942035318047	0.084579203125
20079.0	2430144.0	7455.0	30453.0	2430144.0	4000000.0	149.0	12.0	1.0	1.13	1.11	0.0500000000002	7.32	0.38	0.73	0.12	8.43	0.31	2.19	1.46	0.48	AAA430.cd3.X4.Y10.tile.tissue.png	108	1	2000	108	5b28dd12606b5630698d9846708ebbb4	0	0	0	0	0	0	0	0	0	0	0	0	0	/home/dhl_ec/bnelissen/Slides/CD3_manuscript/CD3_slides/AAA430.cd3/AAA430.cd3.run1	255	0.7	0.06	0.7	0.06	-9.08210880932	-12.6462979983	1.5762645129	0.253301363281
13450.0	2003876.0	5088.0	26351.0	2003876.0	4000000.0	100.0	18.0	0.93	1.12	1.1	0.0500000000002	7.04	0.37	0.73	0.14	8.09	0.29	2.2	1.48	0.62	AAA430.cd3.X4.Y11.tile.tissue.png	109	1	2000	109	9976bdfbad83e4ae2be1cf591a351857	0	0	0	0	0	0	0	0	0	0	0	0	0	/home/dhl_ec/bnelissen/Slides/CD3_manuscript/CD3_slides/AAA430.cd3/AAA430.cd3.run1	255	0.7	0.06	0.7	0.06	-9.42822321232	-12.3696245085	2.04633437151	0.212587023437
4195.0	265174.0	1488.0	7281.0	265174.0	4000000.0	24.0	12.0	1.18	1.08	1.18	0.0500000000002	6.67	0.38	0.74	0.21	6.68	0.22	2.1	1.48	0.56	AAA430.cd3.X4.Y12.tile.tissue.png	110	1	2000	110	b78a81e27897082179428eeae6ef65b4	0	0	0	0	0	0	0	0	0	0	0	0	0	/home/dhl_ec/bnelissen/Slides/CD3_manuscript/CD3_slides/AAA430.cd3/AAA430.cd3.run1	255	0.7	0.06	0.7	0.06	-9.68469471585	-11.9180649073	3.26155851873	0.0720734628906
0.0	0.0	0.0	0.0	0.0	4000000.0	0.0	0.0	1.01	0.99	1.16	0.0599999999999	6.16	0.3	0.81	0.21	4.48	0.12	1.97	1.49	0.7	AAA430.cd3.X4.Y13.tile.tissue.png	111	1	2000	111	4116e01049cea12749bd6a16e46b4c53	0	0	0	0	0	0	0	0	0	0	0	0	0	/home/dhl_ec/bnelissen/Slides/CD3_manuscript/CD3_slides/AAA430.cd3/AAA430.cd3.run1	255	1.0	0.06	1.0	0.06	0.0	-10.621004386	0.0	9.99777432349
4666.0	562288.0	2206.0	4576.0	562288.0	3768000.0	18.0	1.0	0.82	0.91	1.07	0.0599999999999	6.15	0.35	0.81	0.19	7.74	0.22	1.93	1.4	0.32	AAA430.cd3.X4.Y18.tile.tissue.png	112	1	2000	112	b0339a1b881a1ed05e8ee0c2d71007a7	0	0	0	0	0	0	0	0	0	0	0	0	0	/home/dhl_ec/bnelissen/Slides/CD3_manuscript/CD3_slides/AAA430.cd3/AAA430.cd3.run1	255	0.7	0.06	0.7	0.06	-7.62169348621	-11.6310392281	3.00765930207	0.190945669122
0.0	1536.0	0.0	188.0	1536.0	4000000.0	0.0	1.0	0.91	0.97	1.12	0.0500000000002	6.5	0.36	0.8	0.22	5.54	0.13	2.01	1.48	0.34	AAA430.cd3.X4.Y4.tile.tissue.png	113	1	2000	113	b45ea5c3b7b3245e5056323e4a277f05	0	0	0	0	0	0	0	0	0	0	0	0	0	/home/dhl_ec/bnelissen/Slides/CD3_manuscript/CD3_slides/AAA430.cd3/AAA430.cd3.run1	255	0.7	0.06	0.7	0.06	0.0	-11.6939879	1.52789735794	8.39179394411
0.0	2008.0	0.0	272.0	2008.0	4000000.0	0.0	1.0	0.86	0.98	1.11	0.0499999999997	6.47	0.36	0.72	0.21	5.52	0.14	2.02	1.47	0.42	AAA430.cd3.X4.Y5.tile.tissue.png	114	1	2000	114	9a305f173d994aec2f9e59ed571d6b56	0	0	0	0	0	0	0	0	0	0	0	0	0	/home/dhl_ec/bnelissen/Slides/CD3_manuscript/CD3_slides/AAA430.cd3/AAA430.cd3.run1	255	0.7	0.06	0.7	0.06	0.0	-12.3408422566	1.5835503202	0.0370887679749
0.0	0.0	0.0	0.0	0.0	4000000.0	0.0	0.0	0.97	1.68	1.12	0.0699999999997	6.16	0.29	0.72	0.22	4.45	0.13	1.95	1.48	0.44	AAA430.cd3.X4.Y6.tile.tissue.png	115	1	2000	115	f4f8eb5e3d58a30777c2ef193d6d5d67	0	0	0	0	0	0	0	0	0	0	0	0	0	/home/dhl_ec/bnelissen/Slides/CD3_manuscript/CD3_slides/AAA430.cd3/AAA430.cd3.run1	255	1.0	0.06	1.0	0.06	0.0	-12.344977323	0.0	0.0323131324997
0.0	278257.0	0.0	4273.0	278257.0	4000000.0	0.0	4.0	2.07	1.6	1.1	0.0500000000002	6.55	0.52	0.72	0.2	5.73	0.23	2.17	1.48	0.45	AAA430.cd3.X4.Y7.tile.tissue.png	116	1	2000	116	5ffe5df48266dd0300a037591db9d6ee	0	0	0	0	0	0	0	0	0	0	0	0	0	/home/dhl_ec/bnelissen/Slides/CD3_manuscript/CD3_slides/AAA430.cd3/AAA430.cd3.run1	255	0.7	0.06	0.7	0.06	0.0	-11.6354446244	0.465323339799	0.0360492958984
2658.0	2443292.0	1127.0	14456.0	2443292.0	4000000.0	21.0	5.0	1.11	1.15	1.15	0.0499999999997	6.77	0.37	0.72	0.12	8.27	0.31	2.19	1.47	0.47	AAA430.cd3.X4.Y8.tile.tissue.png	117	1	2000	117	9260b1e72ea4590e020e347cd823ef96	0	0	0	0	0	0	0	0	0	0	0	0	0	/home/dhl_ec/bnelissen/Slides/CD3_manuscript/CD3_slides/AAA430.cd3/AAA430.cd3.run1	255	0.7	0.06	0.7	0.06	-8.81297048737	-11.7816169604	0.674396187705	0.145591035156
42218.0	3306840.0	15089.0	23315.0	3306840.0	4000000.0	267.0	5.0	2.36	1.98	1.1	0.0500000000002	6.96	0.38	0.74	0.0900000000001	9.46	0.34	2.23	1.53	0.53	AAA430.cd3.X4.Y9.tile.tissue.png	118	1	2000	118	9f7859730c642aa0c29abee255f8560d	0	0	0	0	0	0	0	0	0	0	0	0	0	/home/dhl_ec/bnelissen/Slides/CD3_manuscript/CD3_slides/AAA430.cd3/AAA430.cd3.run1	255	0.7	0.06	0.7	0.06	-9.14854900815	-12.9701323573	1.94295072801	0.444538191406
775.0	2852889.0	420.0	23663.0	2852889.0	4000000.0	12.0	11.0	1.03	1.14	1.16	0.0499999999997	6.59	0.39	0.74	0.0999999999999	8.56	0.31	2.18	1.48	0.57	AAA430.cd3.X5.Y10.tile.tissue.png	119	1	2000	119	110d2554f127c871f275515e13cc5bb6	0	0	0	0	0	0	0	0	0	0	0	0	0	/home/dhl_ec/bnelissen/Slides/CD3_manuscript/CD3_slides/AAA430.cd3/AAA430.cd3.run1	255	0.7	0.06	0.7	0.06	-8.97301030088	-12.771982277	1.50750522663	0.163674878906
356.0	869454.0	195.0	11060.0	869454.0	4000000.0	5.0	3.0	0.98	1.02	1.14	0.0499999999997	6.8	0.37	0.72	0.19	6.86	0.23	2.05	1.44	0.5	AAA430.cd3.X5.Y11.tile.tissue.png	120	1	2000	120	adcfb17d13ed0fcebe64bf094637a3cf	0	0	0	0	0	0	0	0	0	0	0	0	0	/home/dhl_ec/bnelissen/Slides/CD3_manuscript/CD3_slides/AAA430.cd3/AAA430.cd3.run1	255	0.7	0.06	0.7	0.06	-9.1470073858	-12.6719513426	1.80058875419	0.114110203125
0.0	0.0	0.0	0.0	0.0	4000000.0	0.0	0.0	1.89	1.01	1.09	0.0500000000002	6.13	0.29	0.73	0.22	4.49	0.13	2.02	1.53	0.53	AAA430.cd3.X5.Y12.tile.tissue.png	121	1	2000	121	075b9e36c01a513a30f2b4b2adf5ec80	0	0	0	0	0	0	0	0	0	0	0	0	0	/home/dhl_ec/bnelissen/Slides/CD3_manuscript/CD3_slides/AAA430.cd3/AAA430.cd3.run1	255	1.0	0.06	1.0	0.06	0.0	-11.3288870127	0.0	0.0471103926672
0.0	0.0	0.0	0.0	0.0	4000000.0	0.0	0.0	1.0	1.13	1.19	0.0599999999999	6.13	0.3	0.82	0.21	4.42	0.12	1.95	1.46	0.51	AAA430.cd3.X5.Y13.tile.tissue.png	122	1	2000	122	da023d8f1a951b21ccf1488a6edabfec	0	0	0	0	0	0	0	0	0	0	0	0	0	/home/dhl_ec/bnelissen/Slides/CD3_manuscript/CD3_slides/AAA430.cd3/AAA430.cd3.run1	255	1.0	0.06	1.0	0.06	0.0	-11.0761118187	0.0	9.55871862229
4372.0	564383.0	2097.0	4580.0	564383.0	3768000.0	14.0	1.0	0.79	0.97	1.06	0.0599999999999	6.18	0.34	0.82	0.18	7.92	0.21	1.91	1.39	0.84	AAA430.cd3.X5.Y18.tile.tissue.png	123	1	2000	123	a6cae9f48ada42a50ca3a4ca49fe5f04	0	0	0	0	0	0	0	0	0	0	0	0	0	/home/dhl_ec/bnelissen/Slides/CD3_manuscript/CD3_slides/AAA430.cd3/AAA430.cd3.run1	255	0.7	0.06	0.7	0.06	-7.03208320551	-11.2443522459	3.08124815055	0.192541451035
0.0	0.0	0.0	0.0	0.0	4000000.0	0.0	0.0	1.97	2.1	1.11	0.0599999999999	6.21	0.29	0.84	0.21	4.41	0.12	1.96	1.51	1.3	AAA430.cd3.X5.Y3.tile.tissue.png	124	1	2000	124	548cdcb45f1fd65783323831e82a5f87	0	0	0	0	0	0	0	0	0	0	0	0	0	/home/dhl_ec/bnelissen/Slides/CD3_manuscript/CD3_slides/AAA430.cd3/AAA430.cd3.run1	255	1.0	0.06	1.0	0.06	0.0	-10.6430802761	0.0	9.39861053109
0.0	1338.0	0.0	190.0	1338.0	4000000.0	0.0	1.0	1.29	1.02	1.1	0.0599999999999	6.57	0.37	0.73	0.22	5.55	0.13	2.01	1.47	0.43	AAA430.cd3.X5.Y4.tile.tissue.png	125	1	2000	125	173db747c2cab21c8dc6576e9641febf	0	0	0	0	0	0	0	0	0	0	0	0	0	/home/dhl_ec/bnelissen/Slides/CD3_manuscript/CD3_slides/AAA430.cd3/AAA430.cd3.run1	255	0.7	0.06	0.7	0.06	0.0	-10.091857355	2.05135255366	0.107343394585
0.0	3452.0	0.0	388.0	3452.0	4000000.0	0.0	2.0	0.88	1.13	1.1	0.0499999999997	6.49	0.36	0.72	0.23	5.53	0.13	2.01	1.48	0.46	AAA430.cd3.X5.Y5.tile.tissue.png	126	1	2000	126	b68f55728a06836b54137b4d2181ad3a	0	0	0	0	0	0	0	0	0	0	0	0	0	/home/dhl_ec/bnelissen/Slides/CD3_manuscript/CD3_slides/AAA430.cd3/AAA430.cd3.run1	255	0.7	0.06	0.7	0.06	0.0	-12.3535599429	1.43290178248	0.0328692758026
163.0	636490.0	87.0	12591.0	636490.0	4000000.0	2.0	7.0	0.89	1.22	1.18	0.0500000000002	6.79	0.38	0.73	0.19	6.86	0.23	2.13	1.47	0.5	AAA430.cd3.X5.Y6.tile.tissue.png	127	1	2000	127	a220d1e634a9cb3fc95f14bdeb7b0ea3	0	0	0	0	0	0	0	0	0	0	0	0	0	/home/dhl_ec/bnelissen/Slides/CD3_manuscript/CD3_slides/AAA430.cd3/AAA430.cd3.run1	255	0.7	0.06	0.7	0.06	-8.9944723292	-12.1344344145	1.37903026623	0.0704542109375
16616.0	3403556.0	5862.0	20481.0	3403556.0	4000000.0	96.0	4.0	1.46	1.17	1.12	0.0500000000002	7.14	0.37	0.72	0.0900000000001	9.03	0.34	2.16	1.48	1.26	AAA430.cd3.X5.Y7.tile.tissue.png	128	1	2000	128	f48f2d075ec3522556b537b570561090	0	0	0	0	0	0	0	0	0	0	0	0	0	/home/dhl_ec/bnelissen/Slides/CD3_manuscript/CD3_slides/AAA430.cd3/AAA430.cd3.run1	255	0.7	0.06	0.7	0.06	-9.12992166749	-12.553721101	1.67577886755	0.26666940625
5807.0	3789184.0	2497.0	16103.0	3789184.0	4000000.0	51.0	1.0	1.12	1.23	1.09	0.0499999999997	6.63	0.37	0.72	0.0599999999999	9.22	0.35	2.15	1.48	0.51	AAA430.cd3.X5.Y8.tile.tissue.png	129	1	2000	129	44187b1fae24e5bed76ada8fedd84e64	0	0	0	0	0	0	0	0	0	0	0	0	0	/home/dhl_ec/bnelissen/Slides/CD3_manuscript/CD3_slides/AAA430.cd3/AAA430.cd3.run1	255	0.7	0.06	0.7	0.06	-9.26590290001	-12.3920218632	1.29168904375	0.198890769531
10402.0	2859371.0	5158.0	22421.0	2859371.0	4000000.0	123.0	11.0	1.16	1.15	1.17	0.0500000000002	7.95	0.38	0.72	0.11	8.62	0.32	2.17	1.48	0.96	AAA430.cd3.X5.Y9.tile.tissue.png	130	1	2000	130	7c9ec0a61fb41cfcda7fd63b22288e57	0	0	0	0	0	0	0	0	0	0	0	0	0	/home/dhl_ec/bnelissen/Slides/CD3_manuscript/CD3_slides/AAA430.cd3/AAA430.cd3.run1	255	0.7	0.06	0.7	0.06	-9.30475464816	-12.6601291642	1.53110070839	0.199808640625
3110.0	3533100.0	1576.0	25150.0	3533100.0	4000000.0	37.0	11.0	2.32	1.6	1.14	0.0499999999997	6.56	0.37	0.72	0.0799999999999	8.98	0.33	2.18	1.47	1.35	AAA430.cd3.X6.Y10.tile.tissue.png	131	1	2000	131	27d3e5118124011577b4bfb646076927	0	0	0	0	0	0	0	0	0	0	0	0	0	/home/dhl_ec/bnelissen/Slides/CD3_manuscript/CD3_slides/AAA430.cd3/AAA430.cd3.run1	255	0.7	0.06	0.7	0.06	-9.18986847077	-12.927132549	1.57957538845	0.229388763672
316.0	415141.0	143.0	17676.0	415141.0	4000000.0	3.0	10.0	1.21	1.23	1.11	0.0500000000002	7.76	0.36	0.72	0.19	6.75	0.23	2.16	1.5	0.71	AAA430.cd3.X6.Y11.tile.tissue.png	132	1	2000	132	e4c145dbf04f0d7ce795d44672ae6486	0	0	0	0	0	0	0	0	0	0	0	0	0	/home/dhl_ec/bnelissen/Slides/CD3_manuscript/CD3_slides/AAA430.cd3/AAA430.cd3.run1	255	0.7	0.06	0.7	0.06	-9.05160440183	-12.6125544374	1.70463142205	0.0888553613281
0.0	0.0	0.0	0.0	0.0	4000000.0	0.0	0.0	0.87	1.03	1.15	0.0499999999997	6.08	0.29	0.73	0.21	4.41	0.12	1.95	1.47	0.849999999999	AAA430.cd3.X6.Y12.tile.tissue.png	133	1	2000	133	aa100a8bdd0a556046e5f63bfc4d9a55	0	0	0	0	0	0	0	0	0	0	0	0	0	/home/dhl_ec/bnelissen/Slides/CD3_manuscript/CD3_slides/AAA430.cd3/AAA430.cd3.run1	255	1.0	0.06	1.0	0.06	0.0	-11.857579177	0.0	0.0369130436492
0.0	0.0	0.0	0.0	0.0	4000000.0	0.0	0.0	2.13	1.03	1.13	0.0599999999999	6.12	0.29	0.83	0.21	4.29	0.12	1.89	1.43	0.43	AAA430.cd3.X6.Y13.tile.tissue.png	134	1	2000	134	ccc3e173218d8f0b3f51175cdcec8393	0	0	0	0	0	0	0	0	0	0	0	0	0	/home/dhl_ec/bnelissen/Slides/CD3_manuscript/CD3_slides/AAA430.cd3/AAA430.cd3.run1	255	1.0	0.06	1.0	0.06	0.0	-11.1678390711	0.0	7.67759513296
6501.0	563610.0	3192.0	4566.0	563610.0	3768000.0	27.0	1.0	0.79	1.57	0.97	0.0600000000004	6.22	0.49	1.11	0.17	7.6	0.21	1.88	1.82	1.75	AAA430.cd3.X6.Y18.tile.tissue.png	135	1	2000	135	453debe719c5b3ec1705c38528129261	0	0	0	0	0	0	0	0	0	0	0	0	0	/home/dhl_ec/bnelissen/Slides/CD3_manuscript/CD3_slides/AAA430.cd3/AAA430.cd3.run1	255	0.7	0.06	0.7	0.06	-7.27571778772	-11.0794034244	2.89667121117	0.207648039411
0.0	0.0	0.0	0.0	0.0	4000000.0	0.0	0.0	0.9	0.93	1.49	0.11	5.76	0.29	0.88	0.2	4.28	0.12	1.92	1.46	0.84	AAA430.cd3.X6.Y2.tile.tissue.png	136	1	2000	136	a37f1cb9198b6ad882b357f2a3fb8254	0	0	0	0	0	0	0	0	0	0	0	0	0	/home/dhl_ec/bnelissen/Slides/CD3_manuscript/CD3_slides/AAA430.cd3/AAA430.cd3.run1	255	1.0	0.06	1.0	0.06	0.0	-11.3815980714	0.0	1.65122646487
0.0	14366.0	0.0	1271.0	14366.0	4000000.0	0.0	5.0	1.43	1.48	1.25	0.0699999999997	6.41	0.36	0.74	0.22	5.98	0.13	2.01	1.44	0.58	AAA430.cd3.X6.Y3.tile.tissue.png	137	1	2000	137	a1e729e8ed90f15a141267c3c3b08829	0	0	0	0	0	0	0	0	0	0	0	0	0	/home/dhl_ec/bnelissen/Slides/CD3_manuscript/CD3_slides/AAA430.cd3/AAA430.cd3.run1	255	0.7	0.06	0.7	0.06	-8.86311668166	-11.098844875	2.3880050811	2.11532156958
0.0	0.0	0.0	0.0	0.0	4000000.0	0.0	0.0	1.32	2.2	1.46	0.0500000000002	6.01	0.31	0.71	0.24	4.44	0.12	1.93	1.46	0.87	AAA430.cd3.X6.Y4.tile.tissue.png	138	1	2000	138	e479572bc368f1195a5c062e11e34d79	0	0	0	0	0	0	0	0	0	0	0	0	0	/home/dhl_ec/bnelissen/Slides/CD3_manuscript/CD3_slides/AAA430.cd3/AAA430.cd3.run1	255	1.0	0.06	1.0	0.06	0.0	-12.3408179716	0.0	0.0360292589207
0.0	576808.0	0.0	5786.0	576808.0	4000000.0	0.0	2.0	1.62	2.25	1.09	0.0500000000002	6.37	0.36	0.7	0.19	6.34	0.15	2.06	1.45	0.54	AAA430.cd3.X6.Y5.tile.tissue.png	139	1	2000	139	eadee277eeead0de23b81cf2f4902afd	0	0	0	0	0	0	0	0	0	0	0	0	0	/home/dhl_ec/bnelissen/Slides/CD3_manuscript/CD3_slides/AAA430.cd3/AAA430.cd3.run1	255	0.7	0.06	0.7	0.06	-7.8218267367	-11.8454578841	0.858229685936	0.0470318046875
3040.0	3549555.0	1366.0	11116.0	3549555.0	4000000.0	30.0	2.0	1.88	1.98	1.15	0.0599999999999	7.59	0.38	0.71	0.0800000000004	8.89	0.33	2.1	1.45	0.64	AAA430.cd3.X6.Y6.tile.tissue.png	140	1	2000	140	766e3c734fd81c2756c708824a175665	0	0	0	0	0	0	0	0	0	0	0	0	0	/home/dhl_ec/bnelissen/Slides/CD3_manuscript/CD3_slides/AAA430.cd3/AAA430.cd3.run1	255	0.7	0.06	0.7	0.06	-8.91306116841	-11.9787424203	0.728201026413	0.112375299805
3116.0	3231947.0	1616.0	18781.0	3231947.0	4000000.0	41.0	10.0	1.8	1.98	1.11	0.0500000000002	6.36	0.36	0.71	0.0900000000001	8.73	0.32	2.13	1.45	0.57	AAA430.cd3.X6.Y7.tile.tissue.png	141	1	2000	141	536392988f64d399dbfada69ab8ef23f	0	0	0	0	0	0	0	0	0	0	0	0	0	/home/dhl_ec/bnelissen/Slides/CD3_manuscript/CD3_slides/AAA430.cd3/AAA430.cd3.run1	255	0.7	0.06	0.7	0.06	-9.20931094084	-12.0355756948	1.39741595783	0.130629359375
1756.0	1988112.0	924.0	36116.0	1988112.0	4000000.0	24.0	15.0	1.6	1.82	1.09	0.0499999999997	6.55	0.61	0.74	0.14	7.82	0.28	2.16	1.44	1.14	AAA430.cd3.X6.Y8.tile.tissue.png	142	1	2000	142	cf2d4a2843cdcd0a612bfdcb5c79a630	0	0	0	0	0	0	0	0	0	0	0	0	0	/home/dhl_ec/bnelissen/Slides/CD3_manuscript/CD3_slides/AAA430.cd3/AAA430.cd3.run1	255	0.7	0.06	0.7	0.06	-9.29195859213	-12.498519932	1.87289867595	0.15117075
1418.0	3365926.0	547.0	14382.0	3365926.0	4000000.0	13.0	6.0	1.85	1.98	1.14	0.0500000000002	6.33	0.37	0.76	0.0900000000001	8.78	0.33	2.11	1.45	0.78	AAA430.cd3.X6.Y9.tile.tissue.png	143	1	2000	143	317ab1f8dcda349854c5029a3fdffd70	0	0	0	0	0	0	0	0	0	0	0	0	0	/home/dhl_ec/bnelissen/Slides/CD3_manuscript/CD3_slides/AAA430.cd3/AAA430.cd3.run1	255	0.7	0.06	0.7	0.06	-8.82163295305	-12.4765803693	1.23712474079	0.150442169922
2335.0	1917932.0	1073.0	68194.0	1917932.0	4000000.0	25.0	58.0	1.44	1.39	1.13	0.0500000000002	6.65	0.41	0.719999999999	0.15	7.77	0.27	2.27	1.44	0.72	AAA430.cd3.X7.Y10.tile.tissue.png	144	1	2000	144	e0ec44af175a50617abe916f15dac4d0	0	0	0	0	0	0	0	0	0	0	0	0	0	/home/dhl_ec/bnelissen/Slides/CD3_manuscript/CD3_slides/AAA430.cd3/AAA430.cd3.run1	255	0.7	0.06	0.7	0.06	-8.93359288824	-12.7817224656	1.62683366916	0.183148675781
332.0	260340.0	169.0	16106.0	260340.0	4000000.0	4.0	13.0	1.49	1.69	1.46	0.0599999999999	7.59	0.36	0.71	0.21	6.56	0.22	2.06	1.45	0.71	AAA430.cd3.X7.Y11.tile.tissue.png	145	1	2000	145	803b0feb69eb4db42d0274eab6f8ec5a	0	0	0	0	0	0	0	0	0	0	0	0	0	/home/dhl_ec/bnelissen/Slides/CD3_manuscript/CD3_slides/AAA430.cd3/AAA430.cd3.run1	255	0.7	0.06	0.7	0.06	-9.21652709432	-12.5283209099	1.92976996163	0.0828636582031
0.0	3859.0	0.0	338.0	3859.0	4000000.0	0.0	1.0	1.38	1.67	1.16	0.0599999999999	6.37	0.36	0.75	0.21	5.53	0.13	1.98	1.45	0.62	AAA430.cd3.X7.Y12.tile.tissue.png	146	1	2000	146	8d82f8470cadb419fac72f2723540ea1	0	0	0	0	0	0	0	0	0	0	0	0	0	/home/dhl_ec/bnelissen/Slides/CD3_manuscript/CD3_slides/AAA430.cd3/AAA430.cd3.run1	255	0.7	0.06	0.7	0.06	0.0	-11.0673735009	1.77610805301	4.54631623315
6477.0	561715.0	3264.0	4578.0	561715.0	3768000.0	23.0	1.0	1.42	1.21	1.09	0.0599999999999	6.0	0.34	0.8	0.18	8.08	0.21	1.89	1.37	0.650000000001	AAA430.cd3.X7.Y18.tile.tissue.png	147	1	2000	147	b33805d34edcb081e4a35956dbbf308d	0	0	0	0	0	0	0	0	0	0	0	0	0	/home/dhl_ec/bnelissen/Slides/CD3_manuscript/CD3_slides/AAA430.cd3/AAA430.cd3.run1	255	0.7	0.06	0.7	0.06	-7.18046831183	-10.9351988884	2.58256296513	0.224593932458
0.0	8087.0	0.0	632.0	8087.0	4000000.0	0.0	2.0	1.49	1.37	1.25	0.0599999999999	6.36	0.36	0.78	0.22	5.98	0.13	1.98	1.44	0.52	AAA430.cd3.X7.Y2.tile.tissue.png	148	1	2000	148	de47756ee168700e7cd7b2a310ef757f	0	0	0	0	0	0	0	0	0	0	0	0	0	/home/dhl_ec/bnelissen/Slides/CD3_manuscript/CD3_slides/AAA430.cd3/AAA430.cd3.run1	255	0.7	0.06	0.7	0.06	-8.9849667355	-12.1923820289	2.04456855848	5.30370557971
0.0	6739.0	0.0	628.0	6739.0	4000000.0	0.0	3.0	1.36	2.1	1.45	0.0500000000002	6.29	0.36	0.7	0.22	5.47	0.13	1.99	1.43	0.66	AAA430.cd3.X7.Y3.tile.tissue.png	149	1	2000	149	3850d62ef69ae2013105e87476ba3eb5	0	0	0	0	0	0	0	0	0	0	0	0	0	/home/dhl_ec/bnelissen/Slides/CD3_manuscript/CD3_slides/AAA430.cd3/AAA430.cd3.run1	255	0.7	0.06	0.7	0.06	0.0	-12.6336205197	1.36395016416	0.0418023918457
1745.0	229378.0	810.0	5264.0	229378.0	4000000.0	15.0	1.0	1.52	1.65	1.2	0.0599999999999	6.53	0.36	0.71	0.21	6.52	0.2	2.07	1.44	0.53	AAA430.cd3.X7.Y4.tile.tissue.png	150	1	2000	150	af1eaf34c5da479d7422b024770a9d22	0	0	0	0	0	0	0	0	0	0	0	0	0	/home/dhl_ec/bnelissen/Slides/CD3_manuscript/CD3_slides/AAA430.cd3/AAA430.cd3.run1	255	0.7	0.06	0.7	0.06	-8.99019314672	-12.7361452862	2.22777095925	0.077419984375
5013.0	2276834.0	2079.0	12917.0	2276834.0	4000000.0	39.0	6.0	1.55	1.95	1.14	0.0500000000002	6.55	0.4	0.73	0.13	8.02	0.29	2.11	1.44	0.75	AAA430.cd3.X7.Y5.tile.tissue.png	151	1	2000	151	2797a03fd1b3e457b7842d77cdbd1a87	0	0	0	0	0	0	0	0	0	0	0	0	0	/home/dhl_ec/bnelissen/Slides/CD3_manuscript/CD3_slides/AAA430.cd3/AAA430.cd3.run1	255	0.7	0.06	0.7	0.06	-9.20274714558	-12.0327417085	1.27989706557	0.119784955078
5790.0	3349336.0	2901.0	22408.0	3349336.0	4000000.0	77.0	6.0	1.8	2.17	1.1	0.0500000000002	6.38	0.37	0.75	0.0900000000001	8.94	0.32	2.12	1.44	0.57	AAA430.cd3.X7.Y6.tile.tissue.png	152	1	2000	152	4c37f152b6d4a2ea90b61acd9310d84d	0	0	0	0	0	0	0	0	0	0	0	0	0	/home/dhl_ec/bnelissen/Slides/CD3_manuscript/CD3_slides/AAA430.cd3/AAA430.cd3.run1	255	0.7	0.06	0.7	0.06	-9.40477401993	-12.6588456992	1.73487708645	0.176640294922
3540.0	2543807.0	1703.0	26563.0	2543807.0	4000000.0	44.0	14.0	1.59	2.07	1.56	0.0500000000002	6.63	0.37	0.72	0.13	8.23	0.3	2.15	1.46	0.56	AAA430.cd3.X7.Y7.tile.tissue.png	153	1	2000	153	01ae5c094b1e23eb351da2bddb8befca	0	0	0	0	0	0	0	0	0	0	0	0	0	/home/dhl_ec/bnelissen/Slides/CD3_manuscript/CD3_slides/AAA430.cd3/AAA430.cd3.run1	255	0.7	0.06	0.7	0.06	-9.39970370734	-12.5340125365	1.92080467028	0.147420234375
1386.0	2570285.0	681.0	27318.0	2570285.0	4000000.0	17.0	16.0	1.85	1.61	1.12	0.04	6.32	0.78	0.72	0.12	8.3	0.29	2.14	1.45	0.94	AAA430.cd3.X7.Y8.tile.tissue.png	154	1	2000	154	d4549ca9202f7b84a546b67cea536b99	0	0	0	0	0	0	0	0	0	0	0	0	0	/home/dhl_ec/bnelissen/Slides/CD3_manuscript/CD3_slides/AAA430.cd3/AAA430.cd3.run1	255	0.7	0.06	0.7	0.06	-9.13953818375	-12.5083383945	1.70947924001	0.17740328125
1362.0	2683803.0	626.0	41311.0	2683803.0	4000000.0	15.0	17.0	1.55	1.9	1.16	0.0499999999997	10.83	0.38	0.71	0.12	8.34	0.3	2.18	1.45	0.79	AAA430.cd3.X7.Y9.tile.tissue.png	155	1	2000	155	479b6d7d349abf91a554683abeba3bbc	0	0	0	0	0	0	0	0	0	0	0	0	0	/home/dhl_ec/bnelissen/Slides/CD3_manuscript/CD3_slides/AAA430.cd3/AAA430.cd3.run1	255	0.7	0.06	0.7	0.06	-9.06592866787	-12.8569528737	1.71393658149	0.211889578125
0.0	0.0	0.0	0.0	0.0	4000000.0	0.0	0.0	1.4	1.38	1.32	0.0599999999999	6.01	0.28	0.869999999999	0.22	4.41	0.12	1.92	1.44	0.59	AAA430.cd3.X8.Y1.tile.tissue.png	156	1	2000	156	547e56dd77e37696422afa4597dd7e20	0	0	0	0	0	0	0	0	0	0	0	0	0	/home/dhl_ec/bnelissen/Slides/CD3_manuscript/CD3_slides/AAA430.cd3/AAA430.cd3.run1	255	1.0	0.06	1.0	0.06	0.0	-11.5892721841	0.0	8.23711908087
2891.0	1239270.0	1321.0	43498.0	1239270.0	4000000.0	30.0	28.0	1.68	1.98	1.19	0.0499999999997	6.62	0.61	0.76	0.18	7.27	0.25	2.18	1.46	0.7	AAA430.cd3.X8.Y10.tile.tissue.png	157	1	2000	157	fc000ccfc45a9b67df9d4bfde8aeb989	0	0	0	0	0	0	0	0	0	0	0	0	0	/home/dhl_ec/bnelissen/Slides/CD3_manuscript/CD3_slides/AAA430.cd3/AAA430.cd3.run1	255	0.7	0.06	0.7	0.06	-9.06552912248	-12.603844984	1.80985572681	0.176608765625
92.0	10292.0	46.0	1032.0	10292.0	4000000.0	1.0	3.0	1.46	1.68	1.44	0.0599999999999	6.33	0.37	0.71	0.22	6.31	0.2	2.0	1.45	0.62	AAA430.cd3.X8.Y11.tile.tissue.png	158	1	2000	158	c58d8586c2cd0360f414905987d0ed1d	0	0	0	0	0	0	0	0	0	0	0	0	0	/home/dhl_ec/bnelissen/Slides/CD3_manuscript/CD3_slides/AAA430.cd3/AAA430.cd3.run1	255	0.7	0.06	0.7	0.06	-8.83575970114	-10.6304740586	2.70425075614	0.879265853882
0.0	0.0	0.0	0.0	0.0	4000000.0	0.0	0.0	1.34	1.21	1.08	0.0599999999999	5.39	0.29	0.87	0.23	4.42	0.12	1.93	1.46	0.5	AAA430.cd3.X8.Y12.tile.tissue.png	159	1	2000	159	deaa3546b406c99f4cd6822b8a06602c	0	0	0	0	0	0	0	0	0	0	0	0	0	/home/dhl_ec/bnelissen/Slides/CD3_manuscript/CD3_slides/AAA430.cd3/AAA430.cd3.run1	255	1.0	0.06	1.0	0.06	0.0	0.0	0.0	6.5450555
3077.0	559929.0	1522.0	4570.0	559929.0	3768000.0	12.0	1.0	1.26	1.22	1.14	0.0599999999999	6.0	0.58	0.849999999999	0.19	8.28	0.21	1.89	1.36	0.49	AAA430.cd3.X8.Y18.tile.tissue.png	160	1	2000	160	91789635bc2e38502bbbba4704446c4d	0	0	0	0	0	0	0	0	0	0	0	0	0	/home/dhl_ec/bnelissen/Slides/CD3_manuscript/CD3_slides/AAA430.cd3/AAA430.cd3.run1	255	0.7	0.06	0.7	0.06	-7.76297189898	-10.7673659187	2.38820119852	0.218809331874
0.0	0.0	0.0	0.0	0.0	4000000.0	0.0	0.0	1.25	1.48	1.13	0.0599999999999	5.96	0.29	0.71	0.219999999999	4.41	0.12	1.92	1.44	0.54	AAA430.cd3.X8.Y2.tile.tissue.png	161	1	2000	161	02aa7d0dd0d2dbb6e596f3e14eaca947	0	0	0	0	0	0	0	0	0	0	0	0	0	/home/dhl_ec/bnelissen/Slides/CD3_manuscript/CD3_slides/AAA430.cd3/AAA430.cd3.run1	255	1.0	0.06	1.0	0.06	0.0	-9.83095205362	0.0	0.179137487055
424.0	176112.0	151.0	2659.0	176112.0	4000000.0	3.0	1.0	1.47	1.47	1.15	0.0499999999993	6.39	0.37	0.71	0.21	6.45	0.21	2.02	1.44	0.73	AAA430.cd3.X8.Y3.tile.tissue.png	162	1	2000	162	33878a80d69b32f6bfe9579164a310fd	0	0	0	0	0	0	0	0	0	0	0	0	0	/home/dhl_ec/bnelissen/Slides/CD3_manuscript/CD3_slides/AAA430.cd3/AAA430.cd3.run1	255	0.7	0.06	0.7	0.06	-8.86496187695	-12.1190607467	1.11349758122	0.0481746240234
23210.0	1612387.0	8725.0	20793.0	1612387.0	4000000.0	171.0	9.0	1.45	2.01	1.62	0.0599999999995	6.98	0.370000000001	0.71	0.160000000001	8.45	0.27	2.14	1.44	0.6	AAA430.cd3.X8.Y4.tile.tissue.png	163	1	2000	163	922d71bee1ce0d8bc834c087b0f6527a	0	0	0	0	0	0	0	0	0	0	0	0	0	/home/dhl_ec/bnelissen/Slides/CD3_manuscript/CD3_slides/AAA430.cd3/AAA430.cd3.run1	255	0.7	0.06	0.7	0.06	-9.13967511144	-12.7899368106	1.52199267552	0.308986050781
12868.0	3276314.0	5980.0	21298.0	3276314.0	4000000.0	134.0	5.0	1.8	2.01	1.23	0.0500000000002	6.76	0.37	0.709999999999	0.0900000000001	9.22	0.320000000001	2.14	1.46	0.58	AAA430.cd3.X8.Y5.tile.tissue.png	164	1	2000	164	6cb18926fa76f819d8bd2b949a34545b	0	0	0	0	0	0	0	0	0	0	0	0	0	/home/dhl_ec/bnelissen/Slides/CD3_manuscript/CD3_slides/AAA430.cd3/AAA430.cd3.run1	255	0.7	0.0628997378932	0.7	0.0628997378932	-9.39698944854	-12.5195792962	1.62346877805	0.291024681641
15727.0	3369426.0	7356.0	28874.0	3369426.0	4000000.0	192.0	13.0	1.74	2.16	1.47	0.0500000000002	6.98	0.37	0.71	0.0900000000001	9.01	0.34	2.14	1.44	0.87	AAA430.cd3.X8.Y6.tile.tissue.png	165	1	2000	165	0209ea9c1f896a01fc8debb848dfa5a4	0	0	0	0	0	0	0	0	0	0	0	0	0	/home/dhl_ec/bnelissen/Slides/CD3_manuscript/CD3_slides/AAA430.cd3/AAA430.cd3.run1	255	0.7	0.06	0.7	0.06	-9.64298389448	-12.7780066293	2.0277119544	0.256440746094
376.0	1669553.0	178.0	19157.0	1669553.0	4000000.0	4.0	17.0	1.7	1.71	1.22	0.0500000000002	6.47	0.37	0.759999999999	0.16	7.59	0.27	2.15	1.44	0.58	AAA430.cd3.X8.Y7.tile.tissue.png	166	1	2000	166	b20bac08c4c97e074ab6fedf18080a1a	0	0	0	0	0	0	0	0	0	0	0	0	0	/home/dhl_ec/bnelissen/Slides/CD3_manuscript/CD3_slides/AAA430.cd3/AAA430.cd3.run1	255	0.7	0.06	0.7	0.06	-9.04610090615	-12.7115529645	1.58475880481	0.132286101563
1060.0	2336024.0	553.0	51717.0	2336024.0	4000000.0	15.0	16.0	1.68	1.95	1.12	0.0499999999993	7.06	0.38	0.710000000001	0.13	8.06	0.29	2.2	1.44	0.71	AAA430.cd3.X8.Y8.tile.tissue.png	167	1	2000	167	17b35b33744a8e9ce842f6c2435348e4	0	0	0	0	0	0	0	0	0	0	0	0	0	/home/dhl_ec/bnelissen/Slides/CD3_manuscript/CD3_slides/AAA430.cd3/AAA430.cd3.run1	255	0.7	0.06	0.7	0.06	-9.17961130836	-13.0563289536	1.82402241001	0.213107941406
2048.0	1570359.0	1057.0	58531.0	1570359.0	4000000.0	28.0	38.0	1.49	2.52	1.09	0.0500000000002	6.62	0.42	0.730000000001	0.16	7.46	0.26	2.22	1.45	0.68	AAA430.cd3.X8.Y9.tile.tissue.png	168	1	2000	168	22c846c85d9ef8d6ad5305ad1a75b6d6	0	0	0	0	0	0	0	0	0	0	0	0	0	/home/dhl_ec/bnelissen/Slides/CD3_manuscript/CD3_slides/AAA430.cd3/AAA430.cd3.run1	255	0.7	0.06	0.7	0.06	-8.97747536202	-12.7073487476	1.59615122609	0.16118415625
0.0	4255.0	0.0	392.0	4255.0	4000000.0	0.0	2.0	1.38	1.55	1.26	0.0599999999995	6.36	0.35	0.72	0.22	5.48	0.13	1.98	1.44	0.530000000001	AAA430.cd3.X9.Y1.tile.tissue.png	169	1	2000	169	aecfa5d68f1e6444cd7d7d5c47c61886	0	0	0	0	0	0	0	0	0	0	0	0	0	/home/dhl_ec/bnelissen/Slides/CD3_manuscript/CD3_slides/AAA430.cd3/AAA430.cd3.run1	255	0.7	0.06	0.7	0.06	0.0	-10.3423962048	0.615772804054	2.05815203987
0.0	9551.0	0.0	598.0	9551.0	4000000.0	0.0	2.0	1.32	1.73	1.12	0.0700000000006	6.32	0.35	0.7	0.22	5.47	0.13	1.99	1.44	0.54	AAA430.cd3.X9.Y10.tile.tissue.png	170	1	2000	170	5a7f25c26ec0e6bb88921d4e1cb9bef6	0	0	0	0	0	0	0	0	0	0	0	0	0	/home/dhl_ec/bnelissen/Slides/CD3_manuscript/CD3_slides/AAA430.cd3/AAA430.cd3.run1	255	0.7	0.06	0.7	0.06	0.0	-9.28229356102	0.542505417054	0.282326331146
0.0	1324.0	0.0	162.0	1324.0	4000000.0	0.0	1.0	1.18	1.36	1.27	0.0599999999995	6.34	0.39	0.85	0.22	5.49	0.13	1.96	1.44	0.609999999999	AAA430.cd3.X9.Y11.tile.tissue.png	171	1	2000	171	a2f5e162b16056696262b0b028aa9f29	0	0	0	0	0	0	0	0	0	0	0	0	0	/home/dhl_ec/bnelissen/Slides/CD3_manuscript/CD3_slides/AAA430.cd3/AAA430.cd3.run1	255	0.7	0.06	0.7	0.06	0.0	-12.0531257197	2.01986168807	6.50850466378
6642.0	560302.0	3394.0	4598.0	560302.0	3768000.0	29.0	1.0	1.7	1.33	1.1	0.0499999999993	6.0	0.47	0.95	0.179999999999	8.43	0.21	1.89	1.36	0.490000000001	AAA430.cd3.X9.Y18.tile.tissue.png	172	1	2000	172	1e7abb24f9a4d96efae0235d806441b8	0	0	0	0	0	0	0	0	0	0	0	0	0	/home/dhl_ec/bnelissen/Slides/CD3_manuscript/CD3_slides/AAA430.cd3/AAA430.cd3.run1	255	0.7	0.06	0.7	0.06	-8.02102518056	-10.4194166842	2.21328421593	0.193009927349
0.0	117656.0	0.0	1850.0	117656.0	4000000.0	0.0	1.0	1.26	1.57	1.28	0.0499999999993	6.48	0.360000000001	0.72	0.21	5.54	0.13	1.99	1.44	0.619999999999	AAA430.cd3.X9.Y2.tile.tissue.png	173	1	2000	173	6573254aa2e0b3740ce348fdf71784e9	0	0	0	0	0	0	0	0	0	0	0	0	0	/home/dhl_ec/bnelissen/Slides/CD3_manuscript/CD3_slides/AAA430.cd3/AAA430.cd3.run1	255	0.7	0.06	0.7	0.06	0.0	-11.8294035036	0.605264699102	0.038398282959
14267.0	1605188.0	5355.0	17309.0	1605188.0	4000000.0	96.0	6.0	1.59	2.0	1.37	0.0500000000002	6.6	0.37	0.71	0.160000000001	7.66	0.27	2.13	1.44	0.65	AAA430.cd3.X9.Y3.tile.tissue.png	174	1	2000	174	e6fc976a838b0eea2b485cadc6251214	0	0	0	0	0	0	0	0	0	0	0	0	0	/home/dhl_ec/bnelissen/Slides/CD3_manuscript/CD3_slides/AAA430.cd3/AAA430.cd3.run1	255	0.7	0.06	0.7	0.06	-8.82729651039	-12.3352624182	1.13039729787	0.183051115234
11732.0	2779434.0	4629.0	27462.0	2779434.0	4000000.0	105.0	20.0	1.67	1.97	1.39	0.0500000000002	7.97	0.37	0.709999999999	0.11	8.57	0.309999999999	2.14	1.44	0.64	AAA430.cd3.X9.Y4.tile.tissue.png	175	1	2000	175	2a1901a5bc76e3ff7fbc357e7dee1a9e	0	0	0	0	0	0	0	0	0	0	0	0	0	/home/dhl_ec/bnelissen/Slides/CD3_manuscript/CD3_slides/AAA430.cd3/AAA430.cd3.run1	255	0.7	0.06	0.7	0.06	-9.17591335214	-12.4470421973	1.22959418295	0.207106554687
16976.0	3595513.0	7882.0	24829.0	3595513.0	4000000.0	203.0	5.0	1.65	2.09	1.19	0.0500000000002	6.86	0.37	0.72	0.0799999999999	9.09	0.34	2.13	1.43	0.68	AAA430.cd3.X9.Y5.tile.tissue.png	176	1	2000	176	0dcf193b779a8fde6d47d101cb15b005	0	0	0	0	0	0	0	0	0	0	0	0	0	/home/dhl_ec/bnelissen/Slides/CD3_manuscript/CD3_slides/AAA430.cd3/AAA430.cd3.run1	255	0.7	0.06	0.7	0.06	-9.44162205828	-12.8834932257	1.88988053206	0.256845529297
8031.0	3357623.0	3474.0	27465.0	3357623.0	4000000.0	87.0	6.0	1.81	2.17	1.12	0.0499999999993	12.19	0.37	0.71	0.0899999999992	8.87	0.320000000001	2.15	1.44	0.65	AAA430.cd3.X9.Y6.tile.tissue.png	177	1	2000	177	ba5f65d90ff04c629c2e99ef856262dc	0	0	0	0	0	0	0	0	0	0	0	0	0	/home/dhl_ec/bnelissen/Slides/CD3_manuscript/CD3_slides/AAA430.cd3/AAA430.cd3.run1	255	0.7	0.06	0.7	0.06	-9.38544875222	-12.7268275652	1.89873919833	0.223293126953
1529.0	2762015.0	777.0	38481.0	2762015.0	4000000.0	20.0	18.0	1.64	1.92	1.16	0.0599999999995	7.05	0.67	0.7	0.110000000001	8.36	0.3	2.18	1.45	0.589999999999	AAA430.cd3.X9.Y7.tile.tissue.png	178	1	2000	178	5f801de3033d6ded19c4384c42f4673a	0	0	0	0	0	0	0	0	0	0	0	0	0	/home/dhl_ec/bnelissen/Slides/CD3_manuscript/CD3_slides/AAA430.cd3/AAA430.cd3.run1	255	0.7	0.06	0.7	0.06	-9.08053418331	-13.1607613039	1.86601238598	0.211065621094
573.0	1333909.0	330.0	73503.0	1333909.0	4000000.0	9.0	53.0	1.34	2.04	1.1	0.0500000000002	6.64	0.41	0.72	0.160000000001	7.28	0.26	2.29	1.44	0.79	AAA430.cd3.X9.Y8.tile.tissue.png	179	1	2000	179	f1d9b51f3e0bc7652f28aa508f58e469	0	0	0	0	0	0	0	0	0	0	0	0	0	/home/dhl_ec/bnelissen/Slides/CD3_manuscript/CD3_slides/AAA430.cd3/AAA430.cd3.run1	255	0.7	0.06	0.7	0.06	-8.95408075982	-12.7330745549	1.69953386728	0.138133222656
1306.0	409154.0	624.0	23171.0	409154.0	4000000.0	15.0	25.0	1.43	1.96	1.36	0.0500000000002	7.23	0.37	0.710000000001	0.2	6.62	0.22	2.14	1.44	0.59	AAA430.cd3.X9.Y9.tile.tissue.png	180	1	2000	180	702ee0b493326ee33975e69239cb7513	0	0	0	0	0	0	0	0	0	0	0	0	0	/home/dhl_ec/bnelissen/Slides/CD3_manuscript/CD3_slides/AAA430.cd3/AAA430.cd3.run1	255	0.7	0.06	0.7	0.06	-9.20637790014	-12.3758188256	1.87082370907	0.0769592226563
[truncated: 2 more columns]
