# Supplementary material for: SlideToolkit: An Assistive Toolset for the Histological Quantification of Whole Slide Images
Source: PLoS One. 2014 Nov 5;9(11):e110289. doi: 10.1371/journal.pone.0110289 (PMC4220929; doi:10.1371/journal.pone.0110289)
Supplement: RawData S1 — ICC and BlandAltman plot - measurements and r-script.zip. Measurements of Run1 and Run2, including the code for the calculation of the intraclass correlation coefficient (ICC) and the code for the Bland and Altman plot. (ZIP) [file pone.0110289.s003.zip › cellprofiler.measurements/run1.8fbe6a69c7eb6897a2dbfd445cc9d206.DefaultOUT_Image.csv]

AreaOccupied_AreaOccupied_DAB_Nuclei	AreaOccupied_AreaOccupied_Tissue	AreaOccupied_Perimeter_DAB_Nuclei	AreaOccupied_Perimeter_Tissue	AreaOccupied_TotalArea_DAB_Nuclei	AreaOccupied_TotalArea_Tissue	Count_DAB_Nuclei	Count_Tissue	ExecutionTime_01LoadImages	ExecutionTime_02ColorToGray	ExecutionTime_03Smooth	ExecutionTime_04ImageMath	ExecutionTime_05IdentifyPrimaryObjects	ExecutionTime_06MeasureImageAreaOccupied	ExecutionTime_07UnmixColors	ExecutionTime_08MaskImage	ExecutionTime_09IdentifyPrimaryObjects	ExecutionTime_10MeasureImageAreaOccupied	ExecutionTime_11OverlayOutlines	ExecutionTime_12OverlayOutlines	ExecutionTime_13SaveImages	FileName_Original	Group_Index	Group_Number	Height_Original	ImageNumber	MD5Digest_Original	ModuleError_01LoadImages	ModuleError_02ColorToGray	ModuleError_03Smooth	ModuleError_04ImageMath	ModuleError_05IdentifyPrimaryObjects	ModuleError_06MeasureImageAreaOccupied	ModuleError_07UnmixColors	ModuleError_08MaskImage	ModuleError_09IdentifyPrimaryObjects	ModuleError_10MeasureImageAreaOccupied	ModuleError_11OverlayOutlines	ModuleError_12OverlayOutlines	ModuleError_13SaveImages	PathName_Original	Scaling_Original	Threshold_FinalThreshold_DAB_Nuclei	Threshold_FinalThreshold_Tissue	Threshold_OrigThreshold_DAB_Nuclei	Threshold_OrigThreshold_Tissue	Threshold_SumOfEntropies_DAB_Nuclei	Threshold_SumOfEntropies_Tissue	Threshold_WeightedVariance_DAB_Nuclei	Threshold_WeightedVariance_Tissue
0.0	65528.0	0.0	1916.0	65528.0	4000000.0	0.0	2.0	4.37	3.95	1.81	0.08	9.46	0.56	1.32	0.32	8.91	0.22	3.11	2.28	1.59	AAA565.CD3.location-d.X0.Y1.tile.tissue.png	1	1	2000	1	2725a6ab80112921b89fc4968a21427f	0	0	0	0	0	0	0	0	0	0	0	0	0	/home/dhl_ec/bnelissen/Slides/CD3_manuscript/CD3_slides/AAA565.CD3.location-d/AAA565.CD3.location-d.run1	255	0.7	0.06	0.7	0.06	-8.04228961685	-11.830758946	2.4145564195	1.71469159863
3224.0	361431.0	1158.0	8503.0	361431.0	4000000.0	22.0	8.0	3.16	1.54	1.81	0.08	9.49	0.58	1.27	0.3	9.53	0.34	3.25	2.3	1.01	AAA565.CD3.location-d.X0.Y2.tile.tissue.png	2	1	2000	2	de9d436be9507a39a2eee0a8b6f1b683	0	0	0	0	0	0	0	0	0	0	0	0	0	/home/dhl_ec/bnelissen/Slides/CD3_manuscript/CD3_slides/AAA565.CD3.location-d/AAA565.CD3.location-d.run1	255	0.7	0.06	0.7	0.06	-8.45432119578	-12.3002674337	2.53134016617	1.33579614844
59.0	98074.0	38.0	2020.0	98074.0	4000000.0	1.0	1.0	3.8	2.1	1.8	0.08	9.5	0.57	1.35	0.31	9.05	0.32	3.1	2.3	0.68	AAA565.CD3.location-d.X0.Y3.tile.tissue.png	3	1	2000	3	7d0a2316d7575a7c11808245778af9a5	0	0	0	0	0	0	0	0	0	0	0	0	0	/home/dhl_ec/bnelissen/Slides/CD3_manuscript/CD3_slides/AAA565.CD3.location-d/AAA565.CD3.location-d.run1	255	0.7	0.06	0.7	0.06	-7.75305289768	-11.4945319454	2.33643610782	1.70544466309
0.0	0.0	0.0	0.0	0.0	4000000.0	0.0	0.0	3.15	2.28	1.81	0.08	8.01	0.47	1.37	0.31	6.61	0.2	2.99	2.28	0.59	AAA565.CD3.location-d.X1.Y0.tile.tissue.png	4	1	2000	4	f09e4394a8437e62a386a001683b785f	0	0	0	0	0	0	0	0	0	0	0	0	0	/home/dhl_ec/bnelissen/Slides/CD3_manuscript/CD3_slides/AAA565.CD3.location-d/AAA565.CD3.location-d.run1	255	1.0	0.06	1.0	0.06	0.0	0.0	0.0	10.196527
0.0	2495251.0	0.0	8825.0	2495251.0	4000000.0	0.0	3.0	1.7	3.6	1.82	0.07	9.37	0.56	1.18	0.17	11.12	0.36	3.27	2.28	0.75	AAA565.CD3.location-d.X1.Y1.tile.tissue.png	5	1	2000	5	705c68edb039d2734d92f4fadb95e22b	0	0	0	0	0	0	0	0	0	0	0	0	0	/home/dhl_ec/bnelissen/Slides/CD3_manuscript/CD3_slides/AAA565.CD3.location-d/AAA565.CD3.location-d.run1	255	0.7	0.06	0.7	0.06	-7.37607701986	-10.115242997	0.620897226154	0.222240306641
0.0	3854980.0	0.0	9973.0	3854980.0	4000000.0	0.0	1.0	3.59	2.74	1.79	0.07	13.16	0.56	1.17	0.08	12.65	0.45	3.25	2.28	0.72	AAA565.CD3.location-d.X1.Y2.tile.tissue.png	6	1	2000	6	72df3dc586d2851eff46ceabd39fb453	0	0	0	0	0	0	0	0	0	0	0	0	0	/home/dhl_ec/bnelissen/Slides/CD3_manuscript/CD3_slides/AAA565.CD3.location-d/AAA565.CD3.location-d.run1	255	0.7	0.06	0.7	0.06	-7.17446960367	-11.1333930399	0.46937703194	0.0527169326172
0.0	1578520.0	0.0	8832.0	1578520.0	4000000.0	0.0	3.0	1.68	2.15	1.8	0.08	9.92	0.56	1.19	0.22	10.17	0.32	3.24	2.29	0.69	AAA565.CD3.location-d.X1.Y3.tile.tissue.png	7	1	2000	7	8f20a76f93b80f4e8985461dec423e52	0	0	0	0	0	0	0	0	0	0	0	0	0	/home/dhl_ec/bnelissen/Slides/CD3_manuscript/CD3_slides/AAA565.CD3.location-d/AAA565.CD3.location-d.run1	255	0.7	0.06	0.7	0.06	-7.52985095035	-10.6688052733	0.787705043985	0.714322914063
0.0	0.0	0.0	0.0	0.0	4000000.0	0.0	0.0	3.03	3.35	1.83	0.08	8.88	0.47	1.33	0.31	6.64	0.21	3.02	2.27	0.62	AAA565.CD3.location-d.X2.Y0.tile.tissue.png	8	1	2000	8	71056dfb197818e0d7cf1fed19dfdc49	0	0	0	0	0	0	0	0	0	0	0	0	0	/home/dhl_ec/bnelissen/Slides/CD3_manuscript/CD3_slides/AAA565.CD3.location-d/AAA565.CD3.location-d.run1	255	1.0	0.06	1.0	0.06	0.0	-10.3555027939	0.0	6.49774113096
54.0	3441394.0	31.0	14767.0	3441394.0	4000000.0	1.0	3.0	2.79	2.35	1.8	0.07	9.64	0.57	1.19	0.11	12.67	0.52	3.31	2.29	0.68	AAA565.CD3.location-d.X2.Y1.tile.tissue.png	9	1	2000	9	dda582f1ae5f4521eb15eebe12a447fd	0	0	0	0	0	0	0	0	0	0	0	0	0	/home/dhl_ec/bnelissen/Slides/CD3_manuscript/CD3_slides/AAA565.CD3.location-d/AAA565.CD3.location-d.run1	255	0.7	0.06	0.7	0.06	-7.98854469574	-10.6741074252	1.01756182636	0.152318335937
96.0	4000000.0	48.0	7996.0	4000000.0	4000000.0	1.0	1.0	2.8	2.72	1.8	0.07	8.24	0.47	1.19	0.07	13.26	0.56	3.25	2.28	0.72	AAA565.CD3.location-d.X2.Y2.tile.tissue.png	10	1	2000	10	c1ac1cde9aa1388110842aace100db89	0	0	0	0	0	0	0	0	0	0	0	0	0	/home/dhl_ec/bnelissen/Slides/CD3_manuscript/CD3_slides/AAA565.CD3.location-d/AAA565.CD3.location-d.run1	255	0.7	0.06	0.7	0.06	-7.70983732233	0.0	0.214013396915	0.0201536757812
3518.0	2974317.0	1296.0	16145.0	2974317.0	4000000.0	24.0	2.0	3.48	3.67	1.82	0.07	9.74	0.57	1.18	0.14	12.25	0.5	3.31	2.28	0.69	AAA565.CD3.location-d.X2.Y3.tile.tissue.png	11	1	2000	11	f71db7cb68d21c51745428689bf0390d	0	0	0	0	0	0	0	0	0	0	0	0	0	/home/dhl_ec/bnelissen/Slides/CD3_manuscript/CD3_slides/AAA565.CD3.location-d/AAA565.CD3.location-d.run1	255	0.7	0.06	0.7	0.06	-8.41022435429	-11.5102432054	1.05277018579	0.196640296875
120.0	421590.0	67.0	4971.0	421590.0	4000000.0	2.0	1.0	3.01	2.16	1.81	0.08	9.54	0.57	1.29	0.29	9.52	0.33	3.13	2.29	0.57	AAA565.CD3.location-d.X2.Y4.tile.tissue.png	12	1	2000	12	d493378952b4196ba36e5fc91f5a1922	0	0	0	0	0	0	0	0	0	0	0	0	0	/home/dhl_ec/bnelissen/Slides/CD3_manuscript/CD3_slides/AAA565.CD3.location-d/AAA565.CD3.location-d.run1	255	0.7	0.06	0.7	0.06	-9.06971350743	-12.0106390267	3.39010654127	2.03422652344
0.0	4097.0	0.0	545.0	4097.0	4000000.0	0.0	1.0	1.52	2.44	1.81	0.09	9.37	0.56	1.3	0.32	7.92	0.21	3.08	2.35	0.56	AAA565.CD3.location-d.X3.Y0.tile.tissue.png	13	1	2000	13	2890232a28b48f9992c752779f0e65cf	0	0	0	0	0	0	0	0	0	0	0	0	0	/home/dhl_ec/bnelissen/Slides/CD3_manuscript/CD3_slides/AAA565.CD3.location-d/AAA565.CD3.location-d.run1	255	0.7	0.06	0.7	0.06	0.0	-12.0291108346	3.72047263051	3.95008304904
73.0	3770199.0	39.0	9377.0	3770199.0	4000000.0	1.0	1.0	2.43	2.57	1.8	0.07	9.67	0.57	1.18	0.09	13.07	0.55	3.3	2.28	0.68	AAA565.CD3.location-d.X3.Y1.tile.tissue.png	14	1	2000	14	de98492ff116a0256007f1dcb2a4cd7b	0	0	0	0	0	0	0	0	0	0	0	0	0	/home/dhl_ec/bnelissen/Slides/CD3_manuscript/CD3_slides/AAA565.CD3.location-d/AAA565.CD3.location-d.run1	255	0.7	0.06	0.7	0.06	-8.27009168167	-10.8543490475	0.793951377648	0.0731824335937
0.0	4000000.0	0.0	7996.0	4000000.0	4000000.0	0.0	1.0	1.96	2.31	1.8	0.0700000000001	8.27	0.46	1.19	0.0600000000001	12.8	0.47	3.24	2.3	0.7	AAA565.CD3.location-d.X3.Y2.tile.tissue.png	15	1	2000	15	0fb95d416b4ee77c45220220385ff9aa	0	0	0	0	0	0	0	0	0	0	0	0	0	/home/dhl_ec/bnelissen/Slides/CD3_manuscript/CD3_slides/AAA565.CD3.location-d/AAA565.CD3.location-d.run1	255	0.7	0.06	0.7	0.06	-7.23705165685	0.0	0.177255057542	0.0151834443359
10033.0	3870805.0	3574.0	10627.0	3870805.0	4000000.0	80.0	1.0	3.0	2.21	1.81	0.0699999999999	9.48	0.56	1.18	0.09	13.42	0.55	3.27	2.26	0.65	AAA565.CD3.location-d.X3.Y3.tile.tissue.png	16	1	2000	16	7209b5c77c53d014134312b76fc10d8c	0	0	0	0	0	0	0	0	0	0	0	0	0	/home/dhl_ec/bnelissen/Slides/CD3_manuscript/CD3_slides/AAA565.CD3.location-d/AAA565.CD3.location-d.run1	255	0.7	0.0663767785361	0.7	0.0663767785361	-8.41759147341	-12.1083483187	0.847373351096	0.185626802734
6448.0	941641.0	1611.0	6329.0	941641.0	4000000.0	33.0	1.0	2.69	2.16	1.8	0.08	9.79	0.56	1.23	0.26	10.13	0.37	3.15	2.3	0.61	AAA565.CD3.location-d.X3.Y4.tile.tissue.png	17	1	2000	17	974cba9c9aff81a495b6e8f96b5e97aa	0	0	0	0	0	0	0	0	0	0	0	0	0	/home/dhl_ec/bnelissen/Slides/CD3_manuscript/CD3_slides/AAA565.CD3.location-d/AAA565.CD3.location-d.run1	255	0.7	0.06	0.7	0.06	-8.92664301787	-11.5891921559	2.06104237692	1.12949804687
194.0	611317.0	59.0	6486.0	611317.0	4000000.0	1.0	6.0	3.26	2.45	1.83	0.08	9.61	0.56	1.23	0.28	9.79	0.34	3.23	2.32	0.57	AAA565.CD3.location-d.X4.Y0.tile.tissue.png	18	1	2000	18	bb8d99e742c9ea28370eb94f1dc5eb0c	0	0	0	0	0	0	0	0	0	0	0	0	0	/home/dhl_ec/bnelissen/Slides/CD3_manuscript/CD3_slides/AAA565.CD3.location-d/AAA565.CD3.location-d.run1	255	0.7	0.06	0.7	0.06	-8.34701020505	-11.1772374337	2.10262577115	1.35321506055
0.0	3888324.0	0.0	10378.0	3888324.0	4000000.0	0.0	2.0	4.38	2.92	1.13	0.05	7.0	0.57	1.21	0.09	12.97	0.46	3.51	2.35	0.68	AAA565.CD3.location-d.X4.Y1.tile.tissue.png	19	1	2000	19	30b401ac0274117dce7ab4a6092439b9	0	0	0	0	0	0	0	0	0	0	0	0	0	/home/dhl_ec/bnelissen/Slides/CD3_manuscript/CD3_slides/AAA565.CD3.location-d/AAA565.CD3.location-d.run1	255	0.7	0.06	0.7	0.06	-7.00232088221	-11.8278352447	0.951753056329	0.0899716445313
1779.0	3636660.0	607.0	14304.0	3636660.0	4000000.0	11.0	3.0	3.21	3.0	1.81	0.0699999999999	10.67	0.56	1.2	0.12	10.87	0.6	3.57	2.38	0.62	AAA565.CD3.location-d.X4.Y2.tile.tissue.png	20	1	2000	20	0b663994ef3561f1a4d0d883ee717576	0	0	0	0	0	0	0	0	0	0	0	0	0	/home/dhl_ec/bnelissen/Slides/CD3_manuscript/CD3_slides/AAA565.CD3.location-d/AAA565.CD3.location-d.run1	255	0.7	0.06	0.7	0.06	-7.28514438797	-11.2430435341	0.458345823924	0.0970876245117
6849.0	3735881.0	2330.0	10801.0	3735881.0	4000000.0	44.0	2.0	3.07	1.79	1.87	0.0700000000001	10.11	0.59	1.29	0.1	14.2	0.58	3.4	2.43	0.67	AAA565.CD3.location-d.X4.Y3.tile.tissue.png	21	1	2000	21	f45c9f863a14e67841411ce0719db382	0	0	0	0	0	0	0	0	0	0	0	0	0	/home/dhl_ec/bnelissen/Slides/CD3_manuscript/CD3_slides/AAA565.CD3.location-d/AAA565.CD3.location-d.run1	255	0.7	0.06	0.7	0.06	-7.78671791934	-12.2681102874	0.844717382124	0.184846410156
14866.0	806953.0	4553.0	12643.0	806953.0	4000000.0	81.0	5.0	2.84	1.85	1.9	0.08	8.06	0.38	0.76	0.18	6.96	0.24	2.07	1.49	0.54	AAA565.CD3.location-d.X4.Y4.tile.tissue.png	22	1	2000	22	edd3269bc79ade9bb37008fecca86b48	0	0	0	0	0	0	0	0	0	0	0	0	0	/home/dhl_ec/bnelissen/Slides/CD3_manuscript/CD3_slides/AAA565.CD3.location-d/AAA565.CD3.location-d.run1	255	0.7	0.06	0.7	0.06	-8.97955127989	-12.2069043935	2.74265446518	1.20510472656
0.0	292929.0	0.0	3490.0	292929.0	4000000.0	0.0	2.0	3.36	2.7	1.39	0.08	7.41	0.38	1.27	0.3	8.84	0.26	3.37	2.45	0.57	AAA565.CD3.location-d.X5.Y0.tile.tissue.png	23	1	2000	23	290ef20f44dce7f6fe5ffad799e2a5fe	0	0	0	0	0	0	0	0	0	0	0	0	0	/home/dhl_ec/bnelissen/Slides/CD3_manuscript/CD3_slides/AAA565.CD3.location-d/AAA565.CD3.location-d.run1	255	0.7	0.06	0.7	0.06	0.0	-11.5190258969	3.266430816	2.30517540625
0.0	3107726.0	0.0	9160.0	3107726.0	4000000.0	0.0	1.0	1.26	1.21	1.22	0.0500000000001	6.88	0.38	0.74	0.1	8.65	0.26	2.19	1.53	0.46	AAA565.CD3.location-d.X5.Y1.tile.tissue.png	24	1	2000	24	7582e3b66cfe42f2f6994d02c1afd5ed	0	0	0	0	0	0	0	0	0	0	0	0	0	/home/dhl_ec/bnelissen/Slides/CD3_manuscript/CD3_slides/AAA565.CD3.location-d/AAA565.CD3.location-d.run1	255	0.7	0.06	0.7	0.06	-7.93773327371	-11.1485806372	1.20217305058	0.267165789062
2586.0	3974270.0	799.0	9230.0	3974270.0	4000000.0	10.0	1.0	0.92	1.78	1.17	0.05	6.73	0.37	0.74	0.0600000000001	9.51	0.36	2.19	1.53	0.62	AAA565.CD3.location-d.X5.Y2.tile.tissue.png	25	1	2000	25	c08425e4efb4693c160146b0aa6ceeed	0	0	0	0	0	0	0	0	0	0	0	0	0	/home/dhl_ec/bnelissen/Slides/CD3_manuscript/CD3_slides/AAA565.CD3.location-d/AAA565.CD3.location-d.run1	255	0.7	0.0665194277308	0.7	0.0665194277308	-8.40574561996	-11.7738164188	0.568330540964	0.106840952637
11761.0	3438615.0	3285.0	14931.0	3438615.0	4000000.0	66.0	2.0	1.25	2.38	1.15	0.0500000000001	6.94	0.37	0.72	0.08	8.93	0.44	2.34	1.47	0.42	AAA565.CD3.location-d.X5.Y3.tile.tissue.png	26	1	2000	26	cf9001d7d6ec2673bb9ca5a228d8a305	0	0	0	0	0	0	0	0	0	0	0	0	0	/home/dhl_ec/bnelissen/Slides/CD3_manuscript/CD3_slides/AAA565.CD3.location-d/AAA565.CD3.location-d.run1	255	0.7	0.0657901713164	0.7	0.0657901713164	-8.706697885	-12.4006275689	1.09701857227	0.247720992187
3825.0	864483.0	1422.0	10301.0	864483.0	4000000.0	30.0	4.0	0.85	1.24	1.32	0.0599999999999	6.89	0.37	0.73	0.18	7.07	0.36	2.09	1.47	0.47	AAA565.CD3.location-d.X5.Y4.tile.tissue.png	27	1	2000	27	06d7c4eedc03fb8958d9baef1c49584d	0	0	0	0	0	0	0	0	0	0	0	0	0	/home/dhl_ec/bnelissen/Slides/CD3_manuscript/CD3_slides/AAA565.CD3.location-d/AAA565.CD3.location-d.run1	255	0.7	0.06	0.7	0.06	-9.05125745989	-11.8611630536	2.69690967665	1.3536006875
0.0	0.0	0.0	0.0	0.0	4000000.0	0.0	0.0	0.86	1.27	1.13	0.0600000000001	5.47	0.3	0.87	0.21	4.57	0.2	2.03	1.54	0.38	AAA565.CD3.location-d.X6.Y0.tile.tissue.png	28	1	2000	28	9058f05a979a7378a034116acc9f4b96	0	0	0	0	0	0	0	0	0	0	0	0	0	/home/dhl_ec/bnelissen/Slides/CD3_manuscript/CD3_slides/AAA565.CD3.location-d/AAA565.CD3.location-d.run1	255	1.0	0.06	1.0	0.06	0.0	0.0	0.0	2.99891
0.0	1652075.0	0.0	8316.0	1652075.0	4000000.0	0.0	1.0	2.75	2.7	1.11	0.0599999999999	6.53	0.36	0.72	0.15	7.08	0.19	2.1	1.5	0.41	AAA565.CD3.location-d.X6.Y1.tile.tissue.png	29	1	2000	29	f2019d90c9e6605ef30a003d4336d87c	0	0	0	0	0	0	0	0	0	0	0	0	0	/home/dhl_ec/bnelissen/Slides/CD3_manuscript/CD3_slides/AAA565.CD3.location-d/AAA565.CD3.location-d.run1	255	0.7	0.06	0.7	0.06	-7.33851207526	-10.7393181645	0.80430020734	0.703815564453
82.0	3938077.0	55.0	8410.0	3938077.0	4000000.0	1.0	1.0	2.87	2.12	1.1	0.0500000000001	7.02	0.59	1.23	0.09	10.77	0.35	3.34	2.3	0.63	AAA565.CD3.location-d.X6.Y2.tile.tissue.png	30	1	2000	30	8a6de10c0fca0c9c8353d99209f99b11	0	0	0	0	0	0	0	0	0	0	0	0	0	/home/dhl_ec/bnelissen/Slides/CD3_manuscript/CD3_slides/AAA565.CD3.location-d/AAA565.CD3.location-d.run1	255	0.7	0.06	0.7	0.06	-6.95243727453	-11.4251517268	0.380464526886	0.0473065684814
6819.0	2236843.0	2031.0	17600.0	2236843.0	4000000.0	34.0	4.0	2.22	2.24	1.16	0.05	6.54	0.36	0.71	0.13	7.94	0.3	2.22	1.49	0.61	AAA565.CD3.location-d.X6.Y3.tile.tissue.png	31	1	2000	31	5818e27e50928ab11289e940053d68c3	0	0	0	0	0	0	0	0	0	0	0	0	0	/home/dhl_ec/bnelissen/Slides/CD3_manuscript/CD3_slides/AAA565.CD3.location-d/AAA565.CD3.location-d.run1	255	0.7	0.06	0.7	0.06	-8.7861857092	-12.0035545907	1.3760731438	0.278882859375
5238.0	478775.0	1736.0	11227.0	478775.0	4000000.0	31.0	16.0	2.57	2.26	1.17	0.0599999999999	6.57	0.36	1.26	0.29	9.76	0.34	3.24	2.36	0.58	AAA565.CD3.location-d.X6.Y4.tile.tissue.png	32	1	2000	32	90533c1f9318570f82c8ccad936f315f	0	0	0	0	0	0	0	0	0	0	0	0	0	/home/dhl_ec/bnelissen/Slides/CD3_manuscript/CD3_slides/AAA565.CD3.location-d/AAA565.CD3.location-d.run1	255	0.7	0.06	0.7	0.06	-9.19723615661	-12.4607016635	3.12897929539	1.55216768359
303.0	710855.0	125.0	6080.0	710855.0	4000000.0	3.0	5.0	2.52	2.76	1.82	0.0800000000002	9.66	0.61	1.25	0.27	9.63	0.36	3.16	2.31	0.57	AAA565.CD3.location-d.X7.Y1.tile.tissue.png	33	1	2000	33	a9661a346abc9e645b50f0b73590cba9	0	0	0	0	0	0	0	0	0	0	0	0	0	/home/dhl_ec/bnelissen/Slides/CD3_manuscript/CD3_slides/AAA565.CD3.location-d/AAA565.CD3.location-d.run1	255	0.7	0.06	0.7	0.06	-8.00164972425	-11.3606702659	0.940391927805	1.35090127148
0.0	935901.0	0.0	7927.0	935901.0	4000000.0	0.0	4.0	0.81	1.06	1.2	0.0599999999999	6.74	0.37	0.73	0.17	6.52	0.17	2.12	1.49	1.06	AAA565.CD3.location-d.X7.Y2.tile.tissue.png	34	1	2000	34	a21ac425976cfa873d00c73fca738d69	0	0	0	0	0	0	0	0	0	0	0	0	0	/home/dhl_ec/bnelissen/Slides/CD3_manuscript/CD3_slides/AAA565.CD3.location-d/AAA565.CD3.location-d.run1	255	0.7	0.06	0.7	0.06	-7.45119197805	-11.1378751086	1.09886552616	1.57191201953
0.0	0.0	0.0	0.0	0.0	4000000.0	0.0	0.0	2.4	2.51	1.11	0.0599999999999	6.01	0.29	0.82	0.22	4.65	0.13	2.03	1.53	0.78	AAA565.CD3.location-d.X7.Y3.tile.tissue.png	35	1	2000	35	f23559185bf53d63bf2ff49578cb7dd4	0	0	0	0	0	0	0	0	0	0	0	0	0	/home/dhl_ec/bnelissen/Slides/CD3_manuscript/CD3_slides/AAA565.CD3.location-d/AAA565.CD3.location-d.run1	255	1.0	0.06	1.0	0.06	0.0	-11.9719167291	0.0	5.20652015808
[truncated: 2 more columns]
