# Supplementary material for: SlideToolkit: An Assistive Toolset for the Histological Quantification of Whole Slide Images
Source: PLoS One. 2014 Nov 5;9(11):e110289. doi: 10.1371/journal.pone.0110289 (PMC4220929; doi:10.1371/journal.pone.0110289)
Supplement: RawData S1 — ICC and BlandAltman plot - measurements and r-script.zip. Measurements of Run1 and Run2, including the code for the calculation of the intraclass correlation coefficient (ICC) and the code for the Bland and Altman plot. (ZIP) [file pone.0110289.s003.zip › cellprofiler.measurements/run1.8ff245bbaad33fe1dbdcb1d5c3b2bff3.DefaultOUT_Image.csv]

AreaOccupied_AreaOccupied_DAB_Nuclei	AreaOccupied_AreaOccupied_Tissue	AreaOccupied_Perimeter_DAB_Nuclei	AreaOccupied_Perimeter_Tissue	AreaOccupied_TotalArea_DAB_Nuclei	AreaOccupied_TotalArea_Tissue	Count_DAB_Nuclei	Count_Tissue	ExecutionTime_01LoadImages	ExecutionTime_02ColorToGray	ExecutionTime_03Smooth	ExecutionTime_04ImageMath	ExecutionTime_05IdentifyPrimaryObjects	ExecutionTime_06MeasureImageAreaOccupied	ExecutionTime_07UnmixColors	ExecutionTime_08MaskImage	ExecutionTime_09IdentifyPrimaryObjects	ExecutionTime_10MeasureImageAreaOccupied	ExecutionTime_11OverlayOutlines	ExecutionTime_12OverlayOutlines	ExecutionTime_13SaveImages	FileName_Original	Group_Index	Group_Number	Height_Original	ImageNumber	MD5Digest_Original	ModuleError_01LoadImages	ModuleError_02ColorToGray	ModuleError_03Smooth	ModuleError_04ImageMath	ModuleError_05IdentifyPrimaryObjects	ModuleError_06MeasureImageAreaOccupied	ModuleError_07UnmixColors	ModuleError_08MaskImage	ModuleError_09IdentifyPrimaryObjects	ModuleError_10MeasureImageAreaOccupied	ModuleError_11OverlayOutlines	ModuleError_12OverlayOutlines	ModuleError_13SaveImages	PathName_Original	Scaling_Original	Threshold_FinalThreshold_DAB_Nuclei	Threshold_FinalThreshold_Tissue	Threshold_OrigThreshold_DAB_Nuclei	Threshold_OrigThreshold_Tissue	Threshold_SumOfEntropies_DAB_Nuclei	Threshold_SumOfEntropies_Tissue	Threshold_WeightedVariance_DAB_Nuclei	Threshold_WeightedVariance_Tissue
0.0	12932.0	0.0	840.0	12932.0	4000000.0	0.0	2.0	3.2	3.64	1.17	0.06	6.74	0.36	0.9	0.21	5.9	0.14	2.06	1.53	1.18	AAA592.CD3.X0.Y10.tile.tissue.png	1	1	2000	1	9f5a4f94cc685bff124c2fab5a08de41	0	0	0	0	0	0	0	0	0	0	0	0	0	/home/dhl_ec/bnelissen/Slides/CD3_manuscript/CD3_slides/AAA592.CD3/AAA592.CD3.run1	255	0.7	0.06	0.7	0.06	0.0	-11.1132223991	0.0454771901445	2.36106858102
0.0	23288.0	0.0	784.0	23288.0	4000000.0	0.0	1.0	3.16	2.3	1.22	0.06	6.6	0.37	0.82	0.21	5.73	0.13	2.08	1.56	0.69	AAA592.CD3.X0.Y3.tile.tissue.png	2	1	2000	2	4a8785a8bbe1fcaa4d531ec39bb9bed8	0	0	0	0	0	0	0	0	0	0	0	0	0	/home/dhl_ec/bnelissen/Slides/CD3_manuscript/CD3_slides/AAA592.CD3/AAA592.CD3.run1	255	0.7	0.06	0.7	0.06	0.0	-11.110727006	0.583043037187	6.32680249954
130.0	1473989.0	77.0	18918.0	1473989.0	4000000.0	2.0	7.0	2.52	2.91	1.19	0.05	6.73	0.38	0.74	0.16	7.66	0.27	2.3	1.56	0.52	AAA592.CD3.X0.Y4.tile.tissue.png	3	1	2000	3	8f02b1253552486f1c2ee097d688a7ae	0	0	0	0	0	0	0	0	0	0	0	0	0	/home/dhl_ec/bnelissen/Slides/CD3_manuscript/CD3_slides/AAA592.CD3/AAA592.CD3.run1	255	0.7	0.06	0.7	0.06	-9.08962106438	-11.0887850437	0.845714384654	1.19127054102
66.0	1225825.0	40.0	17120.0	1225825.0	4000000.0	1.0	5.0	2.17	2.56	1.15	0.05	6.98	0.37	0.75	0.17	7.47	0.26	2.28	1.55	0.45	AAA592.CD3.X0.Y5.tile.tissue.png	4	1	2000	4	8a7389e6f500a30a3e59d04fcf83194b	0	0	0	0	0	0	0	0	0	0	0	0	0	/home/dhl_ec/bnelissen/Slides/CD3_manuscript/CD3_slides/AAA592.CD3/AAA592.CD3.run1	255	0.7	0.06	0.7	0.06	-9.11421585478	-11.4279613521	2.04586576403	1.83083807812
142.0	1006148.0	70.0	9403.0	1006148.0	4000000.0	2.0	5.0	2.46	1.09	1.21	0.05	6.88	0.37	0.76	0.18	7.34	0.25	2.27	1.55	0.46	AAA592.CD3.X0.Y6.tile.tissue.png	5	1	2000	5	db3ec64dd6f7d5a690fb62d81f30a2c8	0	0	0	0	0	0	0	0	0	0	0	0	0	/home/dhl_ec/bnelissen/Slides/CD3_manuscript/CD3_slides/AAA592.CD3/AAA592.CD3.run1	255	0.7	0.06	0.7	0.06	-9.9072685964	-11.9089669182	3.59289404075	1.98991239844
682.0	376669.0	299.0	10253.0	376669.0	4000000.0	7.0	3.0	3.57	3.29	1.22	0.05	6.76	0.37	0.79	0.2	6.78	0.22	2.27	1.55	0.41	AAA592.CD3.X0.Y7.tile.tissue.png	6	1	2000	6	7c46f0b4afd77ab8b7f45ab1c4b6a6dd	0	0	0	0	0	0	0	0	0	0	0	0	0	/home/dhl_ec/bnelissen/Slides/CD3_manuscript/CD3_slides/AAA592.CD3/AAA592.CD3.run1	255	0.7	0.06	0.7	0.06	-9.58909823695	-12.1087963855	3.56520869627	2.07600355078
327.0	388789.0	178.0	7232.0	388789.0	4000000.0	5.0	1.0	1.94	2.35	1.21	0.06	6.78	0.37	0.79	0.19	6.84	0.22	2.24	1.56	0.41	AAA592.CD3.X0.Y8.tile.tissue.png	7	1	2000	7	dd9d42f8170343e68720e17490ee2954	0	0	0	0	0	0	0	0	0	0	0	0	0	/home/dhl_ec/bnelissen/Slides/CD3_manuscript/CD3_slides/AAA592.CD3/AAA592.CD3.run1	255	0.7	0.06	0.7	0.06	-9.66256332071	-12.0758688233	3.10858264975	2.55842748828
0.0	0.0	0.0	0.0	0.0	4000000.0	0.0	0.0	3.27	2.71	1.21	0.06	5.59	0.29	0.87	0.22	4.6	0.13	2.05	1.55	0.43	AAA592.CD3.X0.Y9.tile.tissue.png	8	1	2000	8	46e0985add9ce53956608dc8eb301d16	0	0	0	0	0	0	0	0	0	0	0	0	0	/home/dhl_ec/bnelissen/Slides/CD3_manuscript/CD3_slides/AAA592.CD3/AAA592.CD3.run1	255	1.0	0.06	1.0	0.06	0.0	0.0	0.0	6.3945985
0.0	0.0	0.0	0.0	0.0	4000000.0	0.0	0.0	2.37	2.23	1.23	0.06	5.58	0.29	0.88	0.2	4.62	0.12	2.05	1.56	0.36	AAA592.CD3.X1.Y10.tile.tissue.png	9	1	2000	9	4ebab352d5f8950189ad55da971990f6	0	0	0	0	0	0	0	0	0	0	0	0	0	/home/dhl_ec/bnelissen/Slides/CD3_manuscript/CD3_slides/AAA592.CD3/AAA592.CD3.run1	255	1.0	0.06	1.0	0.06	0.0	0.0	0.0	3.4283805
0.0	0.0	0.0	0.0	0.0	4000000.0	0.0	0.0	1.11	2.16	1.28	0.05	5.59	0.3	0.89	0.21	4.61	0.13	2.04	1.56	0.39	AAA592.CD3.X1.Y2.tile.tissue.png	10	1	2000	10	f3b9c5a02b0a63afb0a69d85b4cd1a12	0	0	0	0	0	0	0	0	0	0	0	0	0	/home/dhl_ec/bnelissen/Slides/CD3_manuscript/CD3_slides/AAA592.CD3/AAA592.CD3.run1	255	1.0	0.06	1.0	0.06	0.0	0.0	0.0	2.5424595
365.0	992504.0	178.0	11470.0	992504.0	4000000.0	4.0	1.0	2.26	2.01	1.21	0.05	8.32	0.57	1.2	0.27	10.33	0.37	3.3	2.32	0.61	AAA592.CD3.X1.Y3.tile.tissue.png	11	1	2000	11	961daa247756767aa7034fbb33661848	0	0	0	0	0	0	0	0	0	0	0	0	0	/home/dhl_ec/bnelissen/Slides/CD3_manuscript/CD3_slides/AAA592.CD3/AAA592.CD3.run1	255	0.7	0.06	0.7	0.06	-9.10396789049	-11.1813259004	1.26780595973	0.651656132813
10569.0	3956155.0	4448.0	10628.0	3956155.0	4000000.0	89.0	2.0	2.35	1.49	1.17	0.05	6.96	0.37	0.73	0.09	13.47	0.56	3.38	2.4	0.76	AAA592.CD3.X1.Y4.tile.tissue.png	12	1	2000	12	7e826db4c46a509960727dfe74302559	0	0	0	0	0	0	0	0	0	0	0	0	0	/home/dhl_ec/bnelissen/Slides/CD3_manuscript/CD3_slides/AAA592.CD3/AAA592.CD3.run1	255	0.7	0.06	0.7	0.06	-9.66000332731	-10.7189332788	1.67246333095	0.212215623047
438.0	3710167.0	241.0	19409.0	3710167.0	4000000.0	6.0	3.0	4.22	2.63	1.2	0.05	7.08	0.38	1.19	0.1	13.64	0.53	3.64	2.43	0.7	AAA592.CD3.X1.Y5.tile.tissue.png	13	1	2000	13	90dc91b1b7294ae0b7dc270d6158fd59	0	0	0	0	0	0	0	0	0	0	0	0	0	/home/dhl_ec/bnelissen/Slides/CD3_manuscript/CD3_slides/AAA592.CD3/AAA592.CD3.run1	255	0.7	0.06	0.7	0.06	-9.39722139116	-11.7378191841	1.68382097928	0.2041446875
3920.0	2705627.0	1784.0	28523.0	2705627.0	4000000.0	43.0	7.0	2.89	2.83	1.29	0.05	10.03	0.37	0.72	0.1	8.35	0.3	2.23	1.5	0.42	AAA592.CD3.X1.Y6.tile.tissue.png	14	1	2000	14	bdfaf58fb3266a6fb3bb1c33763d009a	0	0	0	0	0	0	0	0	0	0	0	0	0	/home/dhl_ec/bnelissen/Slides/CD3_manuscript/CD3_slides/AAA592.CD3/AAA592.CD3.run1	255	0.7	0.06	0.7	0.06	-9.50790837135	-12.104152378	2.43015760301	0.301149171875
6901.0	3359103.0	3208.0	27139.0	3359103.0	4000000.0	76.0	4.0	1.73	2.16	1.11	0.04	6.24	0.38	0.74	0.09	8.78	0.33	2.2	1.51	0.44	AAA592.CD3.X1.Y7.tile.tissue.png	15	1	2000	15	91f5910ea69ddac3bc45262146e998d4	0	0	0	0	0	0	0	0	0	0	0	0	0	/home/dhl_ec/bnelissen/Slides/CD3_manuscript/CD3_slides/AAA592.CD3/AAA592.CD3.run1	255	0.7	0.06	0.7	0.06	-9.56767760959	-12.2920125573	2.13876762128	0.2305833125
5237.0	3772776.0	2452.0	12782.0	3772776.0	4000000.0	58.0	2.0	3.09	2.37	1.13	0.05	6.25	0.36	0.7	0.07	9.07	0.35	2.23	1.52	0.47	AAA592.CD3.X1.Y8.tile.tissue.png	16	1	2000	16	85d413ee0bec8e08b61c5614665816af	0	0	0	0	0	0	0	0	0	0	0	0	0	/home/dhl_ec/bnelissen/Slides/CD3_manuscript/CD3_slides/AAA592.CD3/AAA592.CD3.run1	255	0.7	0.06	0.7	0.06	-9.52357461727	-12.2752953059	2.36886531959	0.247363753906
183.0	470144.0	126.0	6105.0	470144.0	4000000.0	3.0	4.0	2.91	1.41	1.14	0.05	6.43	0.37	0.77	0.2	6.88	0.23	2.14	1.54	0.38	AAA592.CD3.X1.Y9.tile.tissue.png	17	1	2000	17	132ca5adcab4ba2909deb6c4693ed058	0	0	0	0	0	0	0	0	0	0	0	0	0	/home/dhl_ec/bnelissen/Slides/CD3_manuscript/CD3_slides/AAA592.CD3/AAA592.CD3.run1	255	0.7	0.06	0.7	0.06	-9.21042785227	-11.5959824403	2.10799302394	2.24422061328
0.0	22378.0	0.0	1428.0	22378.0	4000000.0	0.0	3.0	3.73	1.89	1.18	0.05	6.69	0.37	0.82	0.21	6.17	0.22	3.37	2.61	1.04	AAA592.CD3.X10.Y0.tile.tissue.png	18	1	2000	18	3d9b25cc5c24f6226e8b9cc258d96071	0	0	0	0	0	0	0	0	0	0	0	0	0	/home/dhl_ec/bnelissen/Slides/CD3_manuscript/CD3_slides/AAA592.CD3/AAA592.CD3.run1	255	0.7	0.06	0.7	0.06	-9.09736032562	-12.0851010296	2.18467341493	5.20490725037
284.0	1676296.0	149.0	13908.0	1676296.0	4000000.0	4.0	2.0	3.66	2.71	1.77	0.07	9.66	0.59	1.29	0.22	11.15	0.43	3.74	2.53	1.01	AAA592.CD3.X10.Y1.tile.tissue.png	19	1	2000	19	b3b45071ff028abc0220e9f473dd19a1	0	0	0	0	0	0	0	0	0	0	0	0	0	/home/dhl_ec/bnelissen/Slides/CD3_manuscript/CD3_slides/AAA592.CD3/AAA592.CD3.run1	255	0.7	0.06	0.7	0.06	-8.9791679231	-10.9164144054	1.36814532801	0.264919558594
0.0	3299.0	0.0	254.0	3299.0	4000000.0	0.0	1.0	2.0	3.36	1.22	0.0599999999999	6.63	0.37	0.87	0.21	5.64	0.14	2.09	1.56	0.43	AAA592.CD3.X10.Y10.tile.tissue.png	20	1	2000	20	c866335d6f02f8fa82cc3d9d6922754a	0	0	0	0	0	0	0	0	0	0	0	0	0	/home/dhl_ec/bnelissen/Slides/CD3_manuscript/CD3_slides/AAA592.CD3/AAA592.CD3.run1	255	0.7	0.06	0.7	0.06	0.0	-11.2194282627	0.205329888082	3.55866627321
9341.0	3666290.0	3997.0	15074.0	3666290.0	4000000.0	78.0	1.0	3.08	1.63	1.11	0.04	6.72	0.38	0.73	0.0700000000001	9.31	0.36	2.25	1.56	0.43	AAA592.CD3.X10.Y2.tile.tissue.png	21	1	2000	21	3934b4f595f6233f79c010b21ff9f6ed	0	0	0	0	0	0	0	0	0	0	0	0	0	/home/dhl_ec/bnelissen/Slides/CD3_manuscript/CD3_slides/AAA592.CD3/AAA592.CD3.run1	255	0.7	0.06	0.7	0.06	-9.47105790271	-11.4865912573	1.58625112964	0.31427940625
268.0	3656565.0	180.0	17328.0	3656565.0	4000000.0	4.0	2.0	3.94	2.63	1.24	0.05	6.74	0.57	1.19	0.0999999999999	13.47	0.54	3.6	2.37	0.69	AAA592.CD3.X10.Y3.tile.tissue.png	22	1	2000	22	2de3a19f902ad756b79bb17d45a026bd	0	0	0	0	0	0	0	0	0	0	0	0	0	/home/dhl_ec/bnelissen/Slides/CD3_manuscript/CD3_slides/AAA592.CD3/AAA592.CD3.run1	255	0.7	0.06	0.7	0.06	-9.08839395145	-11.4434511928	1.3327939019	0.194384039063
0.0	268180.0	0.0	5046.0	268180.0	4000000.0	0.0	6.0	2.86	2.11	1.32	0.0699999999999	11.81	0.63	1.33	0.34	9.58	0.26	3.59	2.55	0.6	AAA592.CD3.X10.Y4.tile.tissue.png	23	1	2000	23	cba5a3069acf84f43f1eb0f214dbcb6d	0	0	0	0	0	0	0	0	0	0	0	0	0	/home/dhl_ec/bnelissen/Slides/CD3_manuscript/CD3_slides/AAA592.CD3/AAA592.CD3.run1	255	0.7	0.06	0.7	0.06	-8.65138833928	-11.2781274884	1.15209858433	0.198431569824
0.0	79484.0	0.0	2762.0	79484.0	4000000.0	0.0	5.0	4.63	3.08	1.2	0.05	6.88	0.37	0.8	0.22	5.77	0.14	2.14	1.56	0.56	AAA592.CD3.X10.Y5.tile.tissue.png	24	1	2000	24	7dd6dd317172293b2ded5792a68be23b	0	0	0	0	0	0	0	0	0	0	0	0	0	/home/dhl_ec/bnelissen/Slides/CD3_manuscript/CD3_slides/AAA592.CD3/AAA592.CD3.run1	255	0.7	0.06	0.7	0.06	0.0	-11.8137080244	2.27067377554	3.51251319043
1449.0	600757.0	542.0	9945.0	600757.0	4000000.0	10.0	4.0	1.26	2.91	1.15	0.05	6.75	0.6	0.72	0.19	7.04	0.24	2.19	1.55	0.6	AAA592.CD3.X10.Y7.tile.tissue.png	25	1	2000	25	a54ccb8c76d5b089b8b5da7fba5c0b45	0	0	0	0	0	0	0	0	0	0	0	0	0	/home/dhl_ec/bnelissen/Slides/CD3_manuscript/CD3_slides/AAA592.CD3/AAA592.CD3.run1	255	0.7	0.06	0.7	0.06	-9.76147698253	-11.4372561898	2.73805443208	0.339429919922
755.0	555063.0	324.0	10186.0	555063.0	4000000.0	7.0	3.0	4.37	3.35	1.85	0.08	10.89	0.63	1.33	0.32	10.54	0.38	3.69	2.62	0.68	AAA592.CD3.X10.Y8.tile.tissue.png	26	1	2000	26	3d7cec9d66cf3ff5002d15a9b0a4bf18	0	0	0	0	0	0	0	0	0	0	0	0	0	/home/dhl_ec/bnelissen/Slides/CD3_manuscript/CD3_slides/AAA592.CD3/AAA592.CD3.run1	255	0.7	0.06	0.7	0.06	-9.6835742722	-11.2882850249	3.13289470774	0.230648935547
483.0	782725.0	228.0	14088.0	782725.0	4000000.0	6.0	5.0	3.1	1.9	1.21	0.0500000000001	8.39	0.37	0.74	0.18	7.11	0.25	2.24	1.56	0.38	AAA592.CD3.X10.Y9.tile.tissue.png	27	1	2000	27	f7931ae59bc245731615efe613666ef3	0	0	0	0	0	0	0	0	0	0	0	0	0	/home/dhl_ec/bnelissen/Slides/CD3_manuscript/CD3_slides/AAA592.CD3/AAA592.CD3.run1	255	0.7	0.06	0.7	0.06	-9.57087649495	-11.100181375	2.64262953664	0.429639167969
0.0	0.0	0.0	0.0	0.0	4000000.0	0.0	0.0	2.19	1.71	1.79	0.0799999999999	8.56	0.53	1.6	0.36	6.79	0.2	3.06	2.35	0.55	AAA592.CD3.X11.Y0.tile.tissue.png	28	1	2000	28	7cda6fcfdb4e7a1dc90c150ac48ca4d1	0	0	0	0	0	0	0	0	0	0	0	0	0	/home/dhl_ec/bnelissen/Slides/CD3_manuscript/CD3_slides/AAA592.CD3/AAA592.CD3.run1	255	1.0	0.06	1.0	0.06	0.0	0.0	0.0	3.98866625
108.0	894620.0	56.0	6320.0	894620.0	4000000.0	1.0	1.0	2.6	1.37	1.17	0.05	8.68	0.57	1.22	0.27	10.06	0.36	3.3	2.33	0.61	AAA592.CD3.X11.Y1.tile.tissue.png	29	1	2000	29	24bbc5b3d2a5463591ca603aa6c79056	0	0	0	0	0	0	0	0	0	0	0	0	0	/home/dhl_ec/bnelissen/Slides/CD3_manuscript/CD3_slides/AAA592.CD3/AAA592.CD3.run1	255	0.7	0.06	0.7	0.06	-9.07023797302	-10.9139862044	1.32071312475	1.42728586523
0.0	0.0	0.0	0.0	0.0	4000000.0	0.0	0.0	2.9	2.91	1.21	0.0599999999999	5.59	0.29	0.89	0.21	4.62	0.13	2.04	1.56	0.57	AAA592.CD3.X11.Y10.tile.tissue.png	30	1	2000	30	a959464e239388952901ba9250f601a5	0	0	0	0	0	0	0	0	0	0	0	0	0	/home/dhl_ec/bnelissen/Slides/CD3_manuscript/CD3_slides/AAA592.CD3/AAA592.CD3.run1	255	1.0	0.06	1.0	0.06	0.0	0.0	0.0	4.743646
210.0	2176554.0	111.0	14837.0	2176554.0	4000000.0	3.0	11.0	2.03	1.65	1.8	0.0699999999999	9.72	0.58	1.23	0.2	11.56	0.44	3.47	2.6	0.7	AAA592.CD3.X11.Y2.tile.tissue.png	31	1	2000	31	52f6bcc5aef306fbcac52b6d28d988b4	0	0	0	0	0	0	0	0	0	0	0	0	0	/home/dhl_ec/bnelissen/Slides/CD3_manuscript/CD3_slides/AAA592.CD3/AAA592.CD3.run1	255	0.7	0.06	0.7	0.06	-9.12343056435	-11.3438283338	1.41536305056	0.2223165625
417.0	2540482.0	208.0	18862.0	2540482.0	4000000.0	4.0	7.0	2.87	2.14	1.96	0.08	10.6	0.59	1.19	0.17	11.85	0.47	3.78	2.62	0.71	AAA592.CD3.X11.Y3.tile.tissue.png	32	1	2000	32	61cc4b4c94504972de585fb9684958cf	0	0	0	0	0	0	0	0	0	0	0	0	0	/home/dhl_ec/bnelissen/Slides/CD3_manuscript/CD3_slides/AAA592.CD3/AAA592.CD3.run1	255	0.7	0.06	0.7	0.06	-9.05284568556	-11.4091483101	1.59633977755	0.237247859375
414.0	123278.0	198.0	4660.0	123278.0	4000000.0	5.0	11.0	2.84	2.18	1.22	0.0500000000001	7.93	0.37	0.73	0.21	6.59	0.32	3.42	2.57	0.62	AAA592.CD3.X11.Y4.tile.tissue.png	33	1	2000	33	83535073d7f8b598c71accdf93d60ef3	0	0	0	0	0	0	0	0	0	0	0	0	0	/home/dhl_ec/bnelissen/Slides/CD3_manuscript/CD3_slides/AAA592.CD3/AAA592.CD3.run1	255	0.7	0.06	0.7	0.06	-9.39536525477	-11.2251468106	1.39688865412	0.240760205078
0.0	1517509.0	0.0	14450.0	1517509.0	4000000.0	0.0	4.0	3.17	1.93	1.13	0.05	6.73	0.37	0.74	0.16	6.72	0.19	2.24	1.55	0.41	AAA592.CD3.X11.Y5.tile.tissue.png	34	1	2000	34	bb18a73c3382a344721eda0f43955316	0	0	0	0	0	0	0	0	0	0	0	0	0	/home/dhl_ec/bnelissen/Slides/CD3_manuscript/CD3_slides/AAA592.CD3/AAA592.CD3.run1	255	0.7	0.06	0.7	0.06	0.0	-11.3119133044	2.17577441056	0.321293113281
0.0	101508.0	0.0	3951.0	101508.0	4000000.0	0.0	5.0	1.92	2.26	1.15	0.05	6.86	0.37	0.77	0.21	6.22	0.14	2.12	1.55	0.38	AAA592.CD3.X11.Y6.tile.tissue.png	35	1	2000	35	bc696af0115f015f659da01076b51a47	0	0	0	0	0	0	0	0	0	0	0	0	0	/home/dhl_ec/bnelissen/Slides/CD3_manuscript/CD3_slides/AAA592.CD3/AAA592.CD3.run1	255	0.7	0.06	0.7	0.06	-9.23458800615	-10.8034791366	1.93049338287	2.73666342456
206.0	992199.0	86.0	13498.0	992199.0	4000000.0	2.0	6.0	2.61	3.06	1.17	0.0500000000002	6.66	0.37	0.73	0.17	7.23	0.25	2.28	1.55	1.64	AAA592.CD3.X11.Y7.tile.tissue.png	36	1	2000	36	891d6f1e555488a4028fe2da09e7c1f7	0	0	0	0	0	0	0	0	0	0	0	0	0	/home/dhl_ec/bnelissen/Slides/CD3_manuscript/CD3_slides/AAA592.CD3/AAA592.CD3.run1	255	0.7	0.06	0.7	0.06	-9.3988797401	-10.9324188707	1.81960731716	0.344305201172
1630.0	1596573.0	631.0	15369.0	1596573.0	4000000.0	15.0	7.0	2.56	1.11	1.14	0.05	6.7	0.37	0.74	0.15	7.69	0.27	2.28	1.56	1.15	AAA592.CD3.X11.Y8.tile.tissue.png	37	1	2000	37	3dc174dee684f9cb7f10f417852ede88	0	0	0	0	0	0	0	0	0	0	0	0	0	/home/dhl_ec/bnelissen/Slides/CD3_manuscript/CD3_slides/AAA592.CD3/AAA592.CD3.run1	255	0.7	0.06	0.7	0.06	-9.52207337443	-11.5035228063	2.43976701827	0.318579429688
1620.0	987178.0	681.0	13856.0	987178.0	4000000.0	15.0	5.0	2.75	2.51	1.19	0.04	6.89	0.37	0.73	0.18	7.24	0.37	3.35	2.34	1.33	AAA592.CD3.X11.Y9.tile.tissue.png	38	1	2000	38	d89e3e7258038e454cab5c81a96dd4f8	0	0	0	0	0	0	0	0	0	0	0	0	0	/home/dhl_ec/bnelissen/Slides/CD3_manuscript/CD3_slides/AAA592.CD3/AAA592.CD3.run1	255	0.7	0.06	0.7	0.06	-9.66601347666	-11.2909315411	2.87762405914	0.307646742187
0.0	0.0	0.0	0.0	0.0	4000000.0	0.0	0.0	3.1	1.35	1.79	0.0799999999999	8.24	0.46	0.95	0.21	4.72	0.2	3.15	2.49	1.39	AAA592.CD3.X12.Y1.tile.tissue.png	39	1	2000	39	4f185b485332a8e7c51465494565fcf9	0	0	0	0	0	0	0	0	0	0	0	0	0	/home/dhl_ec/bnelissen/Slides/CD3_manuscript/CD3_slides/AAA592.CD3/AAA592.CD3.run1	255	1.0	0.06	1.0	0.06	0.0	0.0	0.0	3.4780265
0.0	0.0	0.0	0.0	0.0	4000000.0	0.0	0.0	2.06	2.42	1.22	0.0599999999999	6.27	0.29	0.85	0.33	6.92	0.2	3.1	2.36	1.3	AAA592.CD3.X12.Y2.tile.tissue.png	40	1	2000	40	327761cdf6333f36174ab44893420e09	0	0	0	0	0	0	0	0	0	0	0	0	0	/home/dhl_ec/bnelissen/Slides/CD3_manuscript/CD3_slides/AAA592.CD3/AAA592.CD3.run1	255	1.0	0.06	1.0	0.06	0.0	-11.9952491271	0.0	5.6246498169
0.0	17985.0	0.0	802.0	17985.0	4000000.0	0.0	2.0	2.21	3.03	1.8	0.0799999999999	9.83	0.55	1.33	0.31	8.51	0.22	3.25	2.5	2.05	AAA592.CD3.X12.Y3.tile.tissue.png	41	1	2000	41	469215726a6ded21c00535c0977e27df	0	0	0	0	0	0	0	0	0	0	0	0	0	/home/dhl_ec/bnelissen/Slides/CD3_manuscript/CD3_slides/AAA592.CD3/AAA592.CD3.run1	255	0.7	0.06	0.7	0.06	0.0	-11.1333032588	0.0651465128818	7.3911736045
0.0	0.0	0.0	0.0	0.0	4000000.0	0.0	0.0	1.36	2.25	1.2	0.0599999999999	6.29	0.29	0.85	0.32	6.93	0.23	3.34	2.56	1.71	AAA592.CD3.X12.Y4.tile.tissue.png	42	1	2000	42	2bd14607203e72abab8aadf5ac92bafe	0	0	0	0	0	0	0	0	0	0	0	0	0	/home/dhl_ec/bnelissen/Slides/CD3_manuscript/CD3_slides/AAA592.CD3/AAA592.CD3.run1	255	1.0	0.06	1.0	0.06	0.0	-12.1254754168	0.0	4.62140699337
0.0	483999.0	0.0	27303.0	483999.0	4000000.0	0.0	33.0	2.33	1.52	1.21	0.05	9.37	0.38	0.73	0.2	6.47	0.16	2.25	1.54	1.25	AAA592.CD3.X12.Y5.tile.tissue.png	43	1	2000	43	fac0dca69cab19e1e91e38dbaf288aba	0	0	0	0	0	0	0	0	0	0	0	0	0	/home/dhl_ec/bnelissen/Slides/CD3_manuscript/CD3_slides/AAA592.CD3/AAA592.CD3.run1	255	0.7	0.06	0.7	0.06	-6.66587259461	-11.4779828882	1.78451802181	0.666475714844
407.0	2336019.0	204.0	35192.0	2336019.0	4000000.0	5.0	15.0	1.77	1.71	1.15	0.04	6.63	0.39	0.73	0.12	8.2	0.3	2.32	1.54	0.41	AAA592.CD3.X12.Y6.tile.tissue.png	44	1	2000	44	7040589a4cbd9b8d5e8b95105ce98d65	0	0	0	0	0	0	0	0	0	0	0	0	0	/home/dhl_ec/bnelissen/Slides/CD3_manuscript/CD3_slides/AAA592.CD3/AAA592.CD3.run1	255	0.7	0.06	0.7	0.06	-9.57443041433	-11.362568979	1.4810170192	0.462846078125
56.0	3364584.0	31.0	34119.0	3364584.0	4000000.0	1.0	19.0	3.39	3.02	1.14	0.05	6.66	0.38	0.73	0.0799999999999	9.0	0.35	2.32	1.54	0.43	AAA592.CD3.X12.Y7.tile.tissue.png	45	1	2000	45	75d764112d4aba5a50606caab4e4bb8f	0	0	0	0	0	0	0	0	0	0	0	0	0	/home/dhl_ec/bnelissen/Slides/CD3_manuscript/CD3_slides/AAA592.CD3/AAA592.CD3.run1	255	0.7	0.06	0.7	0.06	-9.36532524653	-9.98619886292	1.64738629151	0.0958830585938
543.0	1581177.0	210.0	13779.0	1581177.0	4000000.0	4.0	3.0	0.91	2.36	1.11	0.0600000000002	6.91	0.37	0.74	0.15	7.69	0.26	2.26	1.55	0.58	AAA592.CD3.X12.Y8.tile.tissue.png	46	1	2000	46	9a741ba25961b6e9210c000f44eb394f	0	0	0	0	0	0	0	0	0	0	0	0	0	/home/dhl_ec/bnelissen/Slides/CD3_manuscript/CD3_slides/AAA592.CD3/AAA592.CD3.run1	255	0.7	0.06	0.7	0.06	-9.42498666597	-11.1858286639	2.08519661786	0.508998882813
1281.0	224307.0	447.0	3790.0	224307.0	4000000.0	10.0	4.0	2.66	2.01	1.65	0.0800000000002	9.86	0.56	1.27	0.31	7.84	0.32	3.19	2.31	0.51	AAA592.CD3.X12.Y9.tile.tissue.png	47	1	2000	47	0026a0ad4a21d5cb49a41e7810968dd2	0	0	0	0	0	0	0	0	0	0	0	0	0	/home/dhl_ec/bnelissen/Slides/CD3_manuscript/CD3_slides/AAA592.CD3/AAA592.CD3.run1	255	0.7	0.06	0.7	0.06	-9.61336915895	-12.0195897601	2.89999554594	1.90043042969
0.0	3807.0	0.0	274.0	3807.0	4000000.0	0.0	1.0	2.9	1.31	1.76	0.0899999999999	6.85	0.36	0.85	0.2	5.49	0.21	2.73	1.49	0.54	AAA592.CD3.X13.Y0.tile.tissue.png	48	1	2000	48	fb014814d88caf9e7d21ca5f99a71803	0	0	0	0	0	0	0	0	0	0	0	0	0	/home/dhl_ec/bnelissen/Slides/CD3_manuscript/CD3_slides/AAA592.CD3/AAA592.CD3.run1	255	0.7	0.06	0.7	0.06	0.0	-11.0443945699	0.0867276303186	2.62433746363
127.0	11094.0	54.0	1075.0	11094.0	4000000.0	1.0	4.0	2.9	2.17	1.13	0.0600000000002	6.33	0.35	0.81	0.21	6.37	0.31	2.18	1.51	0.53	AAA592.CD3.X13.Y1.tile.tissue.png	49	1	2000	49	b04552ef877a36bf52ba0bcf3e46cb58	0	0	0	0	0	0	0	0	0	0	0	0	0	/home/dhl_ec/bnelissen/Slides/CD3_manuscript/CD3_slides/AAA592.CD3/AAA592.CD3.run1	255	0.7	0.06	0.7	0.06	-9.65528998738	-12.3177361081	3.29458637563	4.36058851312
0.0	0.0	0.0	0.0	0.0	4000000.0	0.0	0.0	3.56	2.0	1.06	0.05	5.98	0.46	0.85	0.2	4.45	0.21	2.04	1.49	0.52	AAA592.CD3.X13.Y4.tile.tissue.png	50	1	2000	50	86c9d95ba9ab924a71dd3e0adffdbe9d	0	0	0	0	0	0	0	0	0	0	0	0	0	/home/dhl_ec/bnelissen/Slides/CD3_manuscript/CD3_slides/AAA592.CD3/AAA592.CD3.run1	255	1.0	0.06	1.0	0.06	0.0	-11.9548501925	0.0	3.83966372542
0.0	2111844.0	0.0	15892.0	2111844.0	4000000.0	0.0	1.0	2.56	2.47	1.76	0.0799999999999	9.65	0.57	1.2	0.2	10.77	0.35	3.29	2.33	0.67	AAA592.CD3.X13.Y5.tile.tissue.png	51	1	2000	51	cd94f59dae89266c0710986270d643a3	0	0	0	0	0	0	0	0	0	0	0	0	0	/home/dhl_ec/bnelissen/Slides/CD3_manuscript/CD3_slides/AAA592.CD3/AAA592.CD3.run1	255	0.7	0.06	0.7	0.06	-8.74149413797	-11.3578337938	1.57284838188	0.583883824219
0.0	3289513.0	0.0	27061.0	3289513.0	4000000.0	0.0	8.0	4.32	1.6	1.76	0.0800000000002	9.74	0.58	1.19	0.12	12.02	0.42	3.4	2.32	0.66	AAA592.CD3.X13.Y6.tile.tissue.png	52	1	2000	52	a4984f547cdfd5daf01a1ef8a85c205c	0	0	0	0	0	0	0	0	0	0	0	0	0	/home/dhl_ec/bnelissen/Slides/CD3_manuscript/CD3_slides/AAA592.CD3/AAA592.CD3.run1	255	0.7	0.06	0.7	0.06	-9.27544442613	-11.6738098227	1.88688976011	0.172487988281
81.0	1522651.0	37.0	30552.0	1522651.0	4000000.0	1.0	6.0	3.25	3.76	1.68	0.0800000000002	10.07	0.59	1.2	0.26	10.97	0.4	3.45	2.32	0.63	AAA592.CD3.X13.Y7.tile.tissue.png	53	1	2000	53	c337f7943cc6baa432a8a0ce609f1d57	0	0	0	0	0	0	0	0	0	0	0	0	0	/home/dhl_ec/bnelissen/Slides/CD3_manuscript/CD3_slides/AAA592.CD3/AAA592.CD3.run1	255	0.7	0.06	0.7	0.06	-9.05313031626	-10.9507873012	1.97171006302	0.403495941406
0.0	4182.0	0.0	294.0	4182.0	4000000.0	0.0	1.0	3.62	4.43	1.76	0.0899999999999	9.72	0.57	1.35	0.32	7.94	0.22	3.12	2.32	0.58	AAA592.CD3.X13.Y8.tile.tissue.png	54	1	2000	54	af925686a9b9ccccfc5f4598fd2ba7fd	0	0	0	0	0	0	0	0	0	0	0	0	0	/home/dhl_ec/bnelissen/Slides/CD3_manuscript/CD3_slides/AAA592.CD3/AAA592.CD3.run1	255	0.7	0.06	0.7	0.06	0.0	-11.3793427611	0.0359607479437	6.30201482236
0.0	24463.0	0.0	1447.0	24463.0	4000000.0	0.0	3.0	2.74	1.72	1.76	0.0799999999999	9.75	0.56	1.37	0.31	7.91	0.21	3.16	2.32	0.56	AAA592.CD3.X14.Y5.tile.tissue.png	55	1	2000	55	dc34c1f907ac7185c2ef848959b63491	0	0	0	0	0	0	0	0	0	0	0	0	0	/home/dhl_ec/bnelissen/Slides/CD3_manuscript/CD3_slides/AAA592.CD3/AAA592.CD3.run1	255	0.7	0.06	0.7	0.06	0.0	-11.8730844453	2.32565315476	3.08452202625
95.0	212936.0	48.0	6079.0	212936.0	4000000.0	1.0	3.0	1.45	1.9	1.77	0.0699999999999	10.38	0.57	1.31	0.31	9.18	0.32	3.32	2.31	0.57	AAA592.CD3.X14.Y6.tile.tissue.png	56	1	2000	56	6ada362b7cd5d45ea30c41eed5a5d5f8	0	0	0	0	0	0	0	0	0	0	0	0	0	/home/dhl_ec/bnelissen/Slides/CD3_manuscript/CD3_slides/AAA592.CD3/AAA592.CD3.run1	255	0.7	0.06	0.7	0.06	-9.17649186174	-11.5925003055	2.02070323804	3.95078037646
0.0	1324.0	0.0	164.0	1324.0	4000000.0	0.0	1.0	2.56	2.2	1.78	0.0799999999999	9.61	0.55	1.42	0.32	8.55	0.22	3.21	2.42	0.57	AAA592.CD3.X14.Y7.tile.tissue.png	57	1	2000	57	18f3f931945a496a34977c52360a4638	0	0	0	0	0	0	0	0	0	0	0	0	0	/home/dhl_ec/bnelissen/Slides/CD3_manuscript/CD3_slides/AAA592.CD3/AAA592.CD3.run1	255	0.7	0.06	0.7	0.06	-8.06193137364	-12.3378550481	4.71755705173	2.95803420308
0.0	1397.0	0.0	164.0	1397.0	1316000.0	0.0	1.0	0.47	0.66	0.56	0.03	3.2	0.12	0.28	0.0699999999999	1.76	0.04	0.66	0.49	0.2	AAA592.CD3.X15.Y0.tile.tissue.png	58	1	658	58	557a74e9db6826b00b5dc28a6f08c8bb	0	0	0	0	0	0	0	0	0	0	0	0	0	/home/dhl_ec/bnelissen/Slides/CD3_manuscript/CD3_slides/AAA592.CD3/AAA592.CD3.run1	255	0.7	0.06	0.7	0.06	0.0	-10.6722252218	0.0742804186636	7.11534550638
0.0	17523.0	0.0	766.0	17523.0	1316000.0	0.0	2.0	2.15	1.26	0.39	0.02	2.25	0.12	0.28	0.0700000000002	1.89	0.0500000000002	0.67	0.49	0.14	AAA592.CD3.X15.Y1.tile.tissue.png	59	1	658	59	311711d61e1778629971b22445a469a4	0	0	0	0	0	0	0	0	0	0	0	0	0	/home/dhl_ec/bnelissen/Slides/CD3_manuscript/CD3_slides/AAA592.CD3/AAA592.CD3.run1	255	0.7	0.06	0.7	0.06	-5.90780002484	-11.6112262429	0.073890895715	4.82644137174
0.0	0.0	0.0	0.0	0.0	1316000.0	0.0	0.0	2.26	0.64	0.39	0.02	2.12	0.1	0.28	0.0699999999999	1.38	0.04	0.64	0.51	0.19	AAA592.CD3.X15.Y10.tile.tissue.png	60	1	658	60	d6457508bb1aeae1ed17b7a6caf6e75b	0	0	0	0	0	0	0	0	0	0	0	0	0	/home/dhl_ec/bnelissen/Slides/CD3_manuscript/CD3_slides/AAA592.CD3/AAA592.CD3.run1	255	1.0	0.06	1.0	0.06	0.0	-10.6028993819	0.0	6.55685076454
0.0	0.0	0.0	0.0	0.0	902776.0	0.0	0.0	1.36	1.19	0.25	0.00999999999999	2.34	0.13	0.32	0.0700000000002	1.46	0.0599999999999	0.78	0.59	0.21	AAA592.CD3.X15.Y11.tile.tissue.png	61	1	658	61	1980bbc4b99e760b8282d368dba518c5	0	0	0	0	0	0	0	0	0	0	0	0	0	/home/dhl_ec/bnelissen/Slides/CD3_manuscript/CD3_slides/AAA592.CD3/AAA592.CD3.run1	255	1.0	0.06	1.0	0.06	0.0	-10.8856725726	0.0	7.21052015836
0.0	0.0	0.0	0.0	0.0	1316000.0	0.0	0.0	2.49	1.82	0.48	0.03	1.9	0.0999999999999	0.27	0.0699999999999	1.37	0.04	0.64	0.49	0.13	AAA592.CD3.X15.Y2.tile.tissue.png	62	1	658	62	b856e9df416dbde38ac04c2e1622e023	0	0	0	0	0	0	0	0	0	0	0	0	0	/home/dhl_ec/bnelissen/Slides/CD3_manuscript/CD3_slides/AAA592.CD3/AAA592.CD3.run1	255	1.0	0.06	1.0	0.06	0.0	0.0	0.0	7.50820744681
0.0	0.0	0.0	0.0	0.0	1316000.0	0.0	0.0	1.4	1.74	0.45	0.02	1.91	0.0999999999999	0.27	0.0700000000002	1.36	0.04	0.64	0.49	0.13	AAA592.CD3.X15.Y3.tile.tissue.png	63	1	658	63	3dab796f997febdc7b949b71feb3143e	0	0	0	0	0	0	0	0	0	0	0	0	0	/home/dhl_ec/bnelissen/Slides/CD3_manuscript/CD3_slides/AAA592.CD3/AAA592.CD3.run1	255	1.0	0.06	1.0	0.06	0.0	0.0	0.0	7.8908449848
0.0	0.0	0.0	0.0	0.0	1316000.0	0.0	0.0	2.11	1.98	0.38	0.00999999999999	2.13	0.1	0.26	0.0699999999999	1.32	0.04	0.62	0.49	0.15	AAA592.CD3.X15.Y4.tile.tissue.png	64	1	658	64	3936570d8690134311020352b0404eae	0	0	0	0	0	0	0	0	0	0	0	0	0	/home/dhl_ec/bnelissen/Slides/CD3_manuscript/CD3_slides/AAA592.CD3/AAA592.CD3.run1	255	1.0	0.06	1.0	0.06	0.0	-11.3982881633	0.0	4.50850582378
0.0	0.0	0.0	0.0	0.0	1316000.0	0.0	0.0	2.07	0.91	0.37	0.00999999999999	1.9	0.0899999999999	0.28	0.0700000000002	1.37	0.0400000000002	0.64	0.49	0.13	AAA592.CD3.X15.Y5.tile.tissue.png	65	1	658	65	d9bd41f22e145fc4f6662c78e38f393d	0	0	0	0	0	0	0	0	0	0	0	0	0	/home/dhl_ec/bnelissen/Slides/CD3_manuscript/CD3_slides/AAA592.CD3/AAA592.CD3.run1	255	1.0	0.06	1.0	0.06	0.0	0.0	0.0	9.06680547112
0.0	0.0	0.0	0.0	0.0	1316000.0	0.0	0.0	1.59	1.95	0.42	0.02	2.11	0.0999999999999	0.28	0.0700000000002	1.36	0.04	0.64	0.49	0.15	AAA592.CD3.X15.Y6.tile.tissue.png	66	1	658	66	a4c88738a014fbf78d3c3823b9005a85	0	0	0	0	0	0	0	0	0	0	0	0	0	/home/dhl_ec/bnelissen/Slides/CD3_manuscript/CD3_slides/AAA592.CD3/AAA592.CD3.run1	255	1.0	0.06	1.0	0.06	0.0	-10.5137474202	0.0	6.5027576297
0.0	0.0	0.0	0.0	0.0	1316000.0	0.0	0.0	1.91	0.59	0.39	0.02	2.11	0.1	0.28	0.0699999999999	1.36	0.04	0.64	0.49	0.13	AAA592.CD3.X15.Y7.tile.tissue.png	67	1	658	67	dd44a6b0bc6259be34f114e8e62d9709	0	0	0	0	0	0	0	0	0	0	0	0	0	/home/dhl_ec/bnelissen/Slides/CD3_manuscript/CD3_slides/AAA592.CD3/AAA592.CD3.run1	255	1.0	0.06	1.0	0.06	0.0	-10.2856793533	0.0	7.30718742382
0.0	4257.0	0.0	536.0	4257.0	1316000.0	0.0	2.0	0.95	0.64	0.38	0.02	2.22	0.13	0.27	0.0699999999999	1.74	0.05	0.66	0.49	0.13	AAA592.CD3.X15.Y8.tile.tissue.png	68	1	658	68	ed395a448aa60e4777011382214dd8a4	0	0	0	0	0	0	0	0	0	0	0	0	0	/home/dhl_ec/bnelissen/Slides/CD3_manuscript/CD3_slides/AAA592.CD3/AAA592.CD3.run1	255	0.7	0.06	0.7	0.06	0.0	-10.8019676142	0.0447892127867	6.71038546482
0.0	3429.0	0.0	268.0	3429.0	1316000.0	0.0	1.0	0.37	1.52	0.38	0.02	2.2	0.13	0.27	0.0699999999999	1.73	0.04	0.66	0.49	0.13	AAA592.CD3.X15.Y9.tile.tissue.png	69	1	658	69	9946ff0704758b6b768b23688b5f9b8f	0	0	0	0	0	0	0	0	0	0	0	0	0	/home/dhl_ec/bnelissen/Slides/CD3_manuscript/CD3_slides/AAA592.CD3/AAA592.CD3.run1	255	0.7	0.06	0.7	0.06	0.0	-11.360200894	0.0530961938626	5.56568599862
0.0	11912.0	0.0	796.0	11912.0	4000000.0	0.0	3.0	2.5	2.64	1.14	0.0599999999999	6.38	0.35	0.85	0.22	5.69	0.13	2.09	1.53	0.36	AAA592.CD3.X2.Y1.tile.tissue.png	70	1	2000	70	bceb342a80c6ef4b105b4550afff6c15	0	0	0	0	0	0	0	0	0	0	0	0	0	/home/dhl_ec/bnelissen/Slides/CD3_manuscript/CD3_slides/AAA592.CD3/AAA592.CD3.run1	255	0.7	0.06	0.7	0.06	0.0	-11.4484646366	0.0487452469231	4.14929122398
1289.0	963629.0	621.0	8874.0	963629.0	4000000.0	15.0	3.0	1.72	2.2	1.15	0.05	7.46	0.37	0.75	0.18	7.15	0.24	2.22	1.55	0.37	AAA592.CD3.X2.Y10.tile.tissue.png	71	1	2000	71	41bb331015bec99602738fd2ba2146cc	0	0	0	0	0	0	0	0	0	0	0	0	0	/home/dhl_ec/bnelissen/Slides/CD3_manuscript/CD3_slides/AAA592.CD3/AAA592.CD3.run1	255	0.7	0.06	0.7	0.06	-9.0783810707	-11.3088443148	1.3328010981	1.18292903906
0.0	0.0	0.0	0.0	0.0	4000000.0	0.0	0.0	0.84	1.3	1.11	0.0599999999999	6.11	0.3	0.84	0.21	4.59	0.13	2.04	1.55	0.35	AAA592.CD3.X2.Y2.tile.tissue.png	72	1	2000	72	f271c78f65ee60268a1539b1bdbc9bb7	0	0	0	0	0	0	0	0	0	0	0	0	0	/home/dhl_ec/bnelissen/Slides/CD3_manuscript/CD3_slides/AAA592.CD3/AAA592.CD3.run1	255	1.0	0.06	1.0	0.06	0.0	-10.3136991041	0.0	8.89947114426
3101.0	2233337.0	1400.0	23517.0	2233337.0	4000000.0	33.0	10.0	2.59	1.7	1.15	0.05	8.87	0.38	0.73	0.13	8.15	0.3	2.25	1.54	1.42	AAA592.CD3.X2.Y3.tile.tissue.png	73	1	2000	73	b83ee2a0e4ff1fe0be7a403a5458cd8f	0	0	0	0	0	0	0	0	0	0	0	0	0	/home/dhl_ec/bnelissen/Slides/CD3_manuscript/CD3_slides/AAA592.CD3/AAA592.CD3.run1	255	0.7	0.06	0.7	0.06	-9.59129701708	-11.5644340263	1.79622404403	0.384780921875
2404.0	3577224.0	1116.0	20936.0	3577224.0	4000000.0	26.0	7.0	2.04	2.69	1.14	0.0400000000002	8.78	0.38	0.74	0.0799999999999	9.26	0.35	2.23	1.53	1.48	AAA592.CD3.X2.Y4.tile.tissue.png	74	1	2000	74	60d513650ac8ebdd33bce7d1be5e977c	0	0	0	0	0	0	0	0	0	0	0	0	0	/home/dhl_ec/bnelissen/Slides/CD3_manuscript/CD3_slides/AAA592.CD3/AAA592.CD3.run1	255	0.7	0.06	0.7	0.06	-9.76212130007	-11.7930131216	2.9360406466	0.254041921875
1450.0	3879051.0	761.0	14632.0	3879051.0	4000000.0	22.0	2.0	2.29	2.48	1.21	0.05	6.4	0.37	0.74	0.0599999999999	9.41	0.37	2.26	1.55	0.53	AAA592.CD3.X2.Y5.tile.tissue.png	75	1	2000	75	399ac81493ae33622694c289ba9478a3	0	0	0	0	0	0	0	0	0	0	0	0	0	/home/dhl_ec/bnelissen/Slides/CD3_manuscript/CD3_slides/AAA592.CD3/AAA592.CD3.run1	255	0.7	0.06	0.7	0.06	-9.66960176237	-12.5737870045	2.45863760399	0.197095917969
3639.0	3689629.0	1810.0	17507.0	3689629.0	4000000.0	44.0	8.0	2.69	1.58	1.15	0.05	6.47	0.58	0.89	0.0900000000001	13.19	0.56	3.39	2.3	0.67	AAA592.CD3.X2.Y6.tile.tissue.png	76	1	2000	76	5644d8f3593d8422318de40bf065dbf2	0	0	0	0	0	0	0	0	0	0	0	0	0	/home/dhl_ec/bnelissen/Slides/CD3_manuscript/CD3_slides/AAA592.CD3/AAA592.CD3.run1	255	0.7	0.06	0.7	0.06	-9.57739002941	-12.8519547173	2.94687472974	0.241210027344
2152.0	3886263.0	1093.0	12107.0	3886263.0	4000000.0	28.0	3.0	2.47	2.07	1.79	0.0799999999999	9.58	0.57	1.29	0.0899999999999	13.4	0.57	3.34	2.3	0.65	AAA592.CD3.X2.Y7.tile.tissue.png	77	1	2000	77	fde53d2ba76afe70a1e6baacdbe08b4a	0	0	0	0	0	0	0	0	0	0	0	0	0	/home/dhl_ec/bnelissen/Slides/CD3_manuscript/CD3_slides/AAA592.CD3/AAA592.CD3.run1	255	0.7	0.06	0.7	0.06	-9.5509630204	-12.559960959	2.32971980714	0.184774699219
4570.0	3558369.0	1935.0	19530.0	3558369.0	4000000.0	45.0	4.0	3.4	2.32	1.78	0.0799999999999	9.54	0.58	1.18	0.11	12.95	0.53	3.35	2.28	0.64	AAA592.CD3.X2.Y8.tile.tissue.png	78	1	2000	78	9bcf81e27b59e329b0402a08c64e48be	0	0	0	0	0	0	0	0	0	0	0	0	0	/home/dhl_ec/bnelissen/Slides/CD3_manuscript/CD3_slides/AAA592.CD3/AAA592.CD3.run1	255	0.7	0.06	0.7	0.06	-9.57491137344	-12.4685758727	2.6049155508	0.229773714844
1157.0	2673912.0	546.0	17998.0	2673912.0	4000000.0	11.0	6.0	1.96	1.94	1.76	0.0799999999999	9.75	0.56	1.18	0.16	11.86	0.47	3.36	2.29	0.62	AAA592.CD3.X2.Y9.tile.tissue.png	79	1	2000	79	4f486fd5b7b55f057afb18d4a6e9f968	0	0	0	0	0	0	0	0	0	0	0	0	0	/home/dhl_ec/bnelissen/Slides/CD3_manuscript/CD3_slides/AAA592.CD3/AAA592.CD3.run1	255	0.7	0.06	0.7	0.06	-8.92105411815	-11.9588439999	1.35381244484	0.195657375
0.0	64462.0	0.0	4687.0	64462.0	4000000.0	0.0	7.0	2.17	2.98	1.75	0.0799999999999	10.04	0.58	1.25	0.35	9.0	0.22	3.46	2.57	0.57	AAA592.CD3.X3.Y1.tile.tissue.png	80	1	2000	80	182ee720d5b14ef1551c922702b4d4c7	0	0	0	0	0	0	0	0	0	0	0	0	0	/home/dhl_ec/bnelissen/Slides/CD3_manuscript/CD3_slides/AAA592.CD3/AAA592.CD3.run1	255	0.7	0.06	0.7	0.06	-8.58378636217	-10.8918538038	1.03482315527	2.1246219115
223.0	83554.0	116.0	7599.0	83554.0	4000000.0	3.0	18.0	1.88	2.33	1.79	0.0799999999999	9.74	0.59	1.24	0.32	9.58	0.31	3.18	2.29	0.6	AAA592.CD3.X3.Y10.tile.tissue.png	81	1	2000	81	194df775c5b2edbbd68da57700737169	0	0	0	0	0	0	0	0	0	0	0	0	0	/home/dhl_ec/bnelissen/Slides/CD3_manuscript/CD3_slides/AAA592.CD3/AAA592.CD3.run1	255	0.7	0.06	0.7	0.06	-9.82286119007	-11.5857156181	4.23550933808	1.78733205811
0.0	7243.0	0.0	1071.0	7243.0	4000000.0	0.0	3.0	1.15	4.42	1.12	0.0499999999997	6.61	0.37	0.76	0.22	5.73	0.13	2.05	1.53	0.36	AAA592.CD3.X3.Y2.tile.tissue.png	82	1	2000	82	b31c7aa421b4cd16b6d60ae6f323965d	0	0	0	0	0	0	0	0	0	0	0	0	0	/home/dhl_ec/bnelissen/Slides/CD3_manuscript/CD3_slides/AAA592.CD3/AAA592.CD3.run1	255	0.7	0.06	0.7	0.06	0.0	-10.2495247688	0.0409390213706	2.3133885732
971.0	1453593.0	527.0	27254.0	1453593.0	4000000.0	15.0	13.0	1.53	1.54	1.84	0.0799999999999	10.9	0.62	1.19	0.23	10.31	0.4	3.39	2.29	0.61	AAA592.CD3.X3.Y3.tile.tissue.png	83	1	2000	83	d57c14c1653a471aa94863efb0f55799	0	0	0	0	0	0	0	0	0	0	0	0	0	/home/dhl_ec/bnelissen/Slides/CD3_manuscript/CD3_slides/AAA592.CD3/AAA592.CD3.run1	255	0.7	0.06	0.7	0.06	-9.61339022118	-11.6666115738	3.24608130773	0.371851859375
1674.0	2413299.0	815.0	49974.0	2413299.0	4000000.0	21.0	22.0	4.5	1.86	1.17	0.0499999999997	6.91	0.6	1.19	0.18	11.82	0.5	3.53	2.31	0.64	AAA592.CD3.X3.Y4.tile.tissue.png	84	1	2000	84	3a1ed2ef3c90a6448ded14a24ea469a6	0	0	0	0	0	0	0	0	0	0	0	0	0	/home/dhl_ec/bnelissen/Slides/CD3_manuscript/CD3_slides/AAA592.CD3/AAA592.CD3.run1	255	0.7	0.06	0.7	0.06	-9.72785510641	-12.5000854994	3.29971150953	0.32320209375
4250.0	2968345.0	2003.0	40246.0	2968345.0	4000000.0	50.0	14.0	2.8	3.2	1.19	0.0499999999997	6.94	0.64	1.25	0.16	13.78	0.55	3.82	2.55	0.75	AAA592.CD3.X3.Y5.tile.tissue.png	85	1	2000	85	48b84760e942bcae88a53ab99f857220	0	0	0	0	0	0	0	0	0	0	0	0	0	/home/dhl_ec/bnelissen/Slides/CD3_manuscript/CD3_slides/AAA592.CD3/AAA592.CD3.run1	255	0.7	0.06	0.7	0.06	-9.68923909662	-12.6565345544	3.35258901961	0.295797429688
6968.0	3439633.0	3490.0	24500.0	3439633.0	4000000.0	90.0	2.0	2.62	2.8	1.08	0.0500000000002	6.57	0.57	1.33	0.12	14.12	0.56	3.5	2.41	0.65	AAA592.CD3.X3.Y6.tile.tissue.png	86	1	2000	86	270201aa6c7ec0011c984136419b161d	0	0	0	0	0	0	0	0	0	0	0	0	0	/home/dhl_ec/bnelissen/Slides/CD3_manuscript/CD3_slides/AAA592.CD3/AAA592.CD3.run1	255	0.7	0.06	0.7	0.06	-9.66407941124	-12.7430605803	2.98843088296	0.25798525
3379.0	3338584.0	1444.0	31153.0	3338584.0	4000000.0	35.0	6.0	3.59	2.93	1.89	0.0799999999999	9.99	0.63	1.33	0.12	10.15	0.34	2.26	1.52	0.63	AAA592.CD3.X3.Y7.tile.tissue.png	87	1	2000	87	b40f2923dd73929f7f57c7788fd52858	0	0	0	0	0	0	0	0	0	0	0	0	0	/home/dhl_ec/bnelissen/Slides/CD3_manuscript/CD3_slides/AAA592.CD3/AAA592.CD3.run1	255	0.7	0.06	0.7	0.06	-9.80377301779	-12.2799286789	2.90416791375	0.227585679687
6604.0	3832115.0	3110.0	13091.0	3832115.0	4000000.0	82.0	4.0	2.24	4.25	1.79	0.0700000000002	9.57	0.57	1.2	0.0900000000001	13.51	0.55	3.31	2.37	0.7	AAA592.CD3.X3.Y8.tile.tissue.png	88	1	2000	88	4abf68966432fc8b07249aacc4acb2d9	0	0	0	0	0	0	0	0	0	0	0	0	0	/home/dhl_ec/bnelissen/Slides/CD3_manuscript/CD3_slides/AAA592.CD3/AAA592.CD3.run1	255	0.7	0.06	0.7	0.06	-9.68979371678	-12.5139398973	2.72419477355	0.204701503906
4748.0	2452064.0	2044.0	41176.0	2452064.0	4000000.0	48.0	23.0	3.29	3.07	1.18	0.04	6.73	0.39	0.73	0.12	8.42	0.31	2.3	1.52	0.420000000001	AAA592.CD3.X3.Y9.tile.tissue.png	89	1	2000	89	8d97c1286ae27846311a7c56002511d3	0	0	0	0	0	0	0	0	0	0	0	0	0	/home/dhl_ec/bnelissen/Slides/CD3_manuscript/CD3_slides/AAA592.CD3/AAA592.CD3.run1	255	0.7	0.06	0.7	0.06	-9.48776043381	-12.6301579017	2.74269541049	0.274589921875
0.0	1299.0	0.0	264.0	1299.0	4000000.0	0.0	1.0	2.14	2.13	1.77	0.0800000000004	10.02	0.56	1.41	0.31	7.21	0.22	3.11	2.3	0.55	AAA592.CD3.X4.Y0.tile.tissue.png	90	1	2000	90	ae4f42f00afdc7af71b8e60a552f3c02	0	0	0	0	0	0	0	0	0	0	0	0	0	/home/dhl_ec/bnelissen/Slides/CD3_manuscript/CD3_slides/AAA592.CD3/AAA592.CD3.run1	255	0.7	0.06	0.7	0.06	0.0	-10.5229103867	0.0581470457199	4.37713903232
0.0	6780.0	0.0	931.0	6780.0	4000000.0	0.0	2.0	2.58	2.57	1.78	0.0699999999997	8.02	0.57	1.19	0.33	7.97	0.22	3.11	2.3	0.57	AAA592.CD3.X4.Y1.tile.tissue.png	91	1	2000	91	6e9439f32ccf971883cb58ff9f467aca	0	0	0	0	0	0	0	0	0	0	0	0	0	/home/dhl_ec/bnelissen/Slides/CD3_manuscript/CD3_slides/AAA592.CD3/AAA592.CD3.run1	255	0.7	0.06	0.7	0.06	0.0	-10.4150097882	0.0610939993619	0.261701435425
922.0	457341.0	514.0	16389.0	457341.0	4000000.0	13.0	13.0	2.78	1.43	1.79	0.0900000000001	9.9	0.58	1.25	0.29	9.6	0.34	3.22	2.29	0.59	AAA592.CD3.X4.Y10.tile.tissue.png	92	1	2000	92	9538ea67d36e3b7ae1af41e9972b2959	0	0	0	0	0	0	0	0	0	0	0	0	0	/home/dhl_ec/bnelissen/Slides/CD3_manuscript/CD3_slides/AAA592.CD3/AAA592.CD3.run1	255	0.7	0.06	0.7	0.06	-9.70824439815	-12.1108086772	4.72960792125	2.16413796484
0.0	43225.0	0.0	3611.0	43225.0	4000000.0	0.0	9.0	1.15	1.56	1.79	0.0700000000002	9.75	0.56	1.2	0.32	8.71	0.22	3.17	2.3	0.58	AAA592.CD3.X4.Y2.tile.tissue.png	93	1	2000	93	e6a093bf2bee270e75225ca7242fa20f	0	0	0	0	0	0	0	0	0	0	0	0	0	/home/dhl_ec/bnelissen/Slides/CD3_manuscript/CD3_slides/AAA592.CD3/AAA592.CD3.run1	255	0.7	0.06	0.7	0.06	-6.96226716561	-11.1010378697	1.26230598359	0.298187005859
495.0	1772866.0	247.0	23979.0	1772866.0	4000000.0	5.0	8.0	1.43	1.72	1.78	0.0699999999997	10.05	0.59	1.2	0.21	8.04	0.28	2.26	1.53	0.62	AAA592.CD3.X4.Y3.tile.tissue.png	94	1	2000	94	576f6b1c1b1149a4c98cfeedff33c8fd	0	0	0	0	0	0	0	0	0	0	0	0	0	/home/dhl_ec/bnelissen/Slides/CD3_manuscript/CD3_slides/AAA592.CD3/AAA592.CD3.run1	255	0.7	0.06	0.7	0.06	-9.59379778333	-11.5867324369	3.13172481195	0.352012578125
1651.0	1884912.0	779.0	26438.0	1884912.0	4000000.0	16.0	22.0	3.4	3.74	1.78	0.0700000000002	7.65	0.38	0.71	0.14	7.75	0.28	2.27	1.54	0.41	AAA592.CD3.X4.Y4.tile.tissue.png	95	1	2000	95	58fb7dc3a62cb21577b0bb13cf8a871b	0	0	0	0	0	0	0	0	0	0	0	0	0	/home/dhl_ec/bnelissen/Slides/CD3_manuscript/CD3_slides/AAA592.CD3/AAA592.CD3.run1	255	0.7	0.06	0.7	0.06	-9.54346566394	-11.9557638495	3.04754329848	0.325592140625
1754.0	3477337.0	934.0	30527.0	3477337.0	4000000.0	27.0	16.0	2.01	2.18	1.16	0.0599999999995	6.35	0.41	0.75	0.0799999999999	9.17	0.34	2.19	1.48	0.41	AAA592.CD3.X4.Y5.tile.tissue.png	96	1	2000	96	2df4eed05a93a8c3d81d61f4a9591d11	0	0	0	0	0	0	0	0	0	0	0	0	0	/home/dhl_ec/bnelissen/Slides/CD3_manuscript/CD3_slides/AAA592.CD3/AAA592.CD3.run1	255	0.7	0.06	0.7	0.06	-9.74232345563	-12.3426540674	3.36147290874	0.249811210938
756.0	3514000.0	396.0	27651.0	3514000.0	4000000.0	12.0	8.0	2.99	2.29	1.34	0.0700000000002	9.53	0.58	1.22	0.12	13.13	0.53	3.46	2.29	0.66	AAA592.CD3.X4.Y6.tile.tissue.png	97	1	2000	97	e858645d889b9ad3b2b7f9637fc54cd4	0	0	0	0	0	0	0	0	0	0	0	0	0	/home/dhl_ec/bnelissen/Slides/CD3_manuscript/CD3_slides/AAA592.CD3/AAA592.CD3.run1	255	0.7	0.06	0.7	0.06	-9.58234147676	-12.3910450524	3.50813927977	0.234827328125
3018.0	3671632.0	1603.0	21252.0	3671632.0	4000000.0	46.0	9.0	1.32	1.8	1.79	0.0799999999999	9.72	0.57	1.2	0.0999999999999	13.27	0.54	3.38	2.3	0.65	AAA592.CD3.X4.Y7.tile.tissue.png	98	1	2000	98	eaf629de03a6163b541e52162ec808fc	0	0	0	0	0	0	0	0	0	0	0	0	0	/home/dhl_ec/bnelissen/Slides/CD3_manuscript/CD3_slides/AAA592.CD3/AAA592.CD3.run1	255	0.7	0.06	0.7	0.06	-9.52181823263	-12.639666693	3.23331218924	0.241869054688
6153.0	3874173.0	3084.0	12886.0	3874173.0	4000000.0	79.0	1.0	3.18	2.95	1.79	0.0700000000002	9.6	0.56	1.22	0.0900000000001	13.49	0.57	3.34	2.3	0.68	AAA592.CD3.X4.Y8.tile.tissue.png	99	1	2000	99	3ebdcaa93ca39bf3a55d364d1831356c	0	0	0	0	0	0	0	0	0	0	0	0	0	/home/dhl_ec/bnelissen/Slides/CD3_manuscript/CD3_slides/AAA592.CD3/AAA592.CD3.run1	255	0.7	0.06	0.7	0.06	-9.64635348532	-12.5398526077	2.92960590504	0.199410707031
1958.0	1672573.0	767.0	70067.0	1672573.0	4000000.0	18.0	57.0	3.37	2.23	1.8	0.0700000000002	10.7	0.62	1.2	0.23	11.13	0.42	3.53	2.32	0.66	AAA592.CD3.X4.Y9.tile.tissue.png	100	1	2000	100	62b6774e66dd46b212d516b1298238a5	0	0	0	0	0	0	0	0	0	0	0	0	0	/home/dhl_ec/bnelissen/Slides/CD3_manuscript/CD3_slides/AAA592.CD3/AAA592.CD3.run1	255	0.7	0.06	0.7	0.06	-9.65560982362	-12.8654794711	3.72570683675	0.32240146875
0.0	18562.0	0.0	1336.0	18562.0	4000000.0	0.0	5.0	2.62	1.73	1.79	0.0900000000001	9.78	0.57	1.33	0.33	7.99	0.22	3.17	2.32	0.56	AAA592.CD3.X5.Y0.tile.tissue.png	101	1	2000	101	bd213eb1d189654ede0bab0a8fc2555a	0	0	0	0	0	0	0	0	0	0	0	0	0	/home/dhl_ec/bnelissen/Slides/CD3_manuscript/CD3_slides/AAA592.CD3/AAA592.CD3.run1	255	0.7	0.06	0.7	0.06	0.0	-11.3525477264	0.0900364437952	5.29246175464
0.0	36416.0	0.0	2199.0	36416.0	4000000.0	0.0	6.0	1.42	1.66	1.8	0.0799999999999	9.88	0.57	1.19	0.32	7.97	0.21	3.21	2.36	0.58	AAA592.CD3.X5.Y1.tile.tissue.png	102	1	2000	102	7ca40ae5642020fa1dee0ee1fe66634f	0	0	0	0	0	0	0	0	0	0	0	0	0	/home/dhl_ec/bnelissen/Slides/CD3_manuscript/CD3_slides/AAA592.CD3/AAA592.CD3.run1	255	0.7	0.06	0.7	0.06	0.0	-10.6763028068	0.142748546098	0.305440939148
1654.0	558118.0	868.0	32615.0	558118.0	4000000.0	22.0	27.0	1.39	1.56	1.48	0.0799999999999	10.14	0.6	1.21	0.29	9.76	0.35	3.33	2.29	0.6	AAA592.CD3.X5.Y10.tile.tissue.png	103	1	2000	103	c9d89d1430220403436181c94705528c	0	0	0	0	0	0	0	0	0	0	0	0	0	/home/dhl_ec/bnelissen/Slides/CD3_manuscript/CD3_slides/AAA592.CD3/AAA592.CD3.run1	255	0.7	0.06	0.7	0.06	-9.648084076	-11.9207338786	4.12209954351	1.35536568359
0.0	0.0	0.0	0.0	0.0	2744000.0	0.0	0.0	1.09	1.35	1.26	0.0599999999999	5.78	0.33	0.98	0.22	4.52	0.15	2.11	1.59	0.39	AAA592.CD3.X5.Y11.tile.tissue.png	104	1	2000	104	fc0aab9bccbf20670e9549d7d7053ae1	0	0	0	0	0	0	0	0	0	0	0	0	0	/home/dhl_ec/bnelissen/Slides/CD3_manuscript/CD3_slides/AAA592.CD3/AAA592.CD3.run1	255	1.0	0.06	1.0	0.06	0.0	0.0	0.0	3.41988046647
239.0	16286.0	89.0	1388.0	16286.0	4000000.0	1.0	5.0	2.48	1.47	1.78	0.0799999999999	9.76	0.57	1.19	0.33	9.01	0.31	3.14	2.29	0.59	AAA592.CD3.X5.Y2.tile.tissue.png	105	1	2000	105	7dcf87231c1ac47ebca01fd2c1597857	0	0	0	0	0	0	0	0	0	0	0	0	0	/home/dhl_ec/bnelissen/Slides/CD3_manuscript/CD3_slides/AAA592.CD3/AAA592.CD3.run1	255	0.7	0.06	0.7	0.06	-7.31175765958	-10.7629234423	0.240372669239	0.315974155212
0.0	45749.0	0.0	3965.0	45749.0	4000000.0	0.0	7.0	3.41	2.97	1.78	0.0700000000002	9.75	0.57	1.19	0.32	7.3	0.14	2.04	1.47	0.76	AAA592.CD3.X5.Y3.tile.tissue.png	106	1	2000	106	a533243014169d5111f436db2d29fb2a	0	0	0	0	0	0	0	0	0	0	0	0	0	/home/dhl_ec/bnelissen/Slides/CD3_manuscript/CD3_slides/AAA592.CD3/AAA592.CD3.run1	255	0.7	0.06	0.7	0.06	-8.84958425836	-11.6388184495	2.71802522104	0.523378399902
1512.0	1405023.0	793.0	55468.0	1405023.0	4000000.0	20.0	32.0	2.74	2.14	1.38	0.0499999999997	6.77	0.39	0.71	0.16	7.56	0.26	2.23	1.48	0.83	AAA592.CD3.X5.Y4.tile.tissue.png	107	1	2000	107	946c3f32314bc10d9eba1fa55dad3bc0	0	0	0	0	0	0	0	0	0	0	0	0	0	/home/dhl_ec/bnelissen/Slides/CD3_manuscript/CD3_slides/AAA592.CD3/AAA592.CD3.run1	255	0.7	0.06	0.7	0.06	-9.60397110809	-11.9273676913	3.90680949252	0.388544367188
992.0	1395400.0	492.0	23349.0	1395400.0	4000000.0	13.0	13.0	1.77	1.84	1.15	0.0699999999997	10.09	0.59	1.19	0.23	8.81	0.26	3.37	2.17	1.41	AAA592.CD3.X5.Y5.tile.tissue.png	108	1	2000	108	d86c9636ab7f4276e9501614e346f132	0	0	0	0	0	0	0	0	0	0	0	0	0	/home/dhl_ec/bnelissen/Slides/CD3_manuscript/CD3_slides/AAA592.CD3/AAA592.CD3.run1	255	0.7	0.06	0.7	0.06	-9.61037315544	-11.8533593707	3.8020644805	0.333308585938
240.0	2251035.0	145.0	30158.0	2251035.0	4000000.0	4.0	13.0	2.34	2.78	1.16	0.0699999999997	8.29	0.38	0.71	0.13	8.07	0.44	2.25	1.46	0.6	AAA592.CD3.X5.Y6.tile.tissue.png	109	1	2000	109	d41089e27144a235914ee0de93837ce1	0	0	0	0	0	0	0	0	0	0	0	0	0	/home/dhl_ec/bnelissen/Slides/CD3_manuscript/CD3_slides/AAA592.CD3/AAA592.CD3.run1	255	0.7	0.06	0.7	0.06	-9.34304195175	-12.2849516686	3.77572150441	0.301913273438
1575.0	2847495.0	776.0	26946.0	2847495.0	4000000.0	19.0	8.0	3.1	1.56	1.77	0.0699999999997	6.55	0.37	0.73	0.0999999999999	8.63	0.49	3.41	2.3	0.64	AAA592.CD3.X5.Y7.tile.tissue.png	110	1	2000	110	4e8c5c01a2735e0ecc3fda1f89c2c66f	0	0	0	0	0	0	0	0	0	0	0	0	0	/home/dhl_ec/bnelissen/Slides/CD3_manuscript/CD3_slides/AAA592.CD3/AAA592.CD3.run1	255	0.7	0.06	0.7	0.06	-9.4083626821	-12.3971225074	3.20494239134	0.241874773437
2206.0	3512084.0	1126.0	20013.0	3512084.0	4000000.0	30.0	7.0	3.88	2.97	1.18	0.0599999999999	6.77	0.4	0.75	0.0799999999999	9.37	0.35	2.22	1.53	0.43	AAA592.CD3.X5.Y8.tile.tissue.png	111	1	2000	111	742fcfabeed946977d426c94ea5df13e	0	0	0	0	0	0	0	0	0	0	0	0	0	/home/dhl_ec/bnelissen/Slides/CD3_manuscript/CD3_slides/AAA592.CD3/AAA592.CD3.run1	255	0.7	0.06	0.7	0.06	-9.3573233559	-12.7218052129	3.09111158658	0.231107714844
4477.0	2449623.0	2212.0	44899.0	2449623.0	4000000.0	51.0	23.0	1.08	1.75	1.22	0.0500000000002	7.45	0.41	0.75	0.13	8.63	0.32	2.29	1.53	0.59	AAA592.CD3.X5.Y9.tile.tissue.png	112	1	2000	112	b01550158235d2a5214818676c65a037	0	0	0	0	0	0	0	0	0	0	0	0	0	/home/dhl_ec/bnelissen/Slides/CD3_manuscript/CD3_slides/AAA592.CD3/AAA592.CD3.run1	255	0.7	0.06	0.7	0.06	-9.49764319497	-12.9277590089	3.91132543727	0.347772671875
0.0	18161.0	0.0	1848.0	18161.0	4000000.0	0.0	4.0	3.76	2.05	1.2	0.0599999999999	6.79	0.38	0.86	0.22	6.26	0.14	2.1	1.52	0.38	AAA592.CD3.X6.Y0.tile.tissue.png	113	1	2000	113	d9de0952b2abcd822eefb24508534e8a	0	0	0	0	0	0	0	0	0	0	0	0	0	/home/dhl_ec/bnelissen/Slides/CD3_manuscript/CD3_slides/AAA592.CD3/AAA592.CD3.run1	255	0.7	0.06	0.7	0.06	-7.22527059313	-11.5450321813	0.188769869211	4.91437885046
0.0	25185.0	0.0	1598.0	25185.0	4000000.0	0.0	4.0	2.89	1.64	1.19	0.0599999999999	8.4	0.57	1.32	0.33	7.99	0.22	3.12	2.29	0.57	AAA592.CD3.X6.Y1.tile.tissue.png	114	1	2000	114	d6c968b9cf01a50465a31d04922d2539	0	0	0	0	0	0	0	0	0	0	0	0	0	/home/dhl_ec/bnelissen/Slides/CD3_manuscript/CD3_slides/AAA592.CD3/AAA592.CD3.run1	255	0.7	0.06	0.7	0.06	0.0	-11.3265711335	0.195040082297	7.3266075705
1617.0	2596668.0	890.0	31435.0	2596668.0	4000000.0	22.0	16.0	1.67	2.9	1.79	0.0700000000002	14.62	0.59	1.21	0.17	12.03	0.47	3.37	2.3	0.63	AAA592.CD3.X6.Y10.tile.tissue.png	115	1	2000	115	2d6b556ce95d0e0b152a7285452bd3aa	0	0	0	0	0	0	0	0	0	0	0	0	0	/home/dhl_ec/bnelissen/Slides/CD3_manuscript/CD3_slides/AAA592.CD3/AAA592.CD3.run1	255	0.7	0.06	0.7	0.06	-9.485130467	-12.2883057827	2.95789613459	0.2929139375
0.0	3329.0	0.0	363.0	3329.0	2744000.0	0.0	2.0	2.1	2.27	1.24	0.0599999999999	6.75	0.39	0.93	0.23	5.4	0.15	2.15	1.56	0.39	AAA592.CD3.X6.Y11.tile.tissue.png	116	1	2000	116	ac6ec8a2bd8714a87ecf36efd9c1043c	0	0	0	0	0	0	0	0	0	0	0	0	0	/home/dhl_ec/bnelissen/Slides/CD3_manuscript/CD3_slides/AAA592.CD3/AAA592.CD3.run1	255	0.7	0.06	0.7	0.06	0.0	-11.9163386041	1.30497703655	4.46566559959
0.0	1832.0	0.0	192.0	1832.0	4000000.0	0.0	1.0	1.64	2.56	1.77	0.0799999999999	9.59	0.56	1.42	0.32	7.95	0.21	3.08	2.29	0.56	AAA592.CD3.X6.Y2.tile.tissue.png	117	1	2000	117	06681cfd114f874ccd86ab343d4ca3fc	0	0	0	0	0	0	0	0	0	0	0	0	0	/home/dhl_ec/bnelissen/Slides/CD3_manuscript/CD3_slides/AAA592.CD3/AAA592.CD3.run1	255	0.7	0.06	0.7	0.06	0.0	-11.5485427664	0.180487387045	2.22018375644
0.0	6665.0	0.0	780.0	6665.0	4000000.0	0.0	1.0	2.52	2.24	1.77	0.0900000000001	9.73	0.56	1.44	0.33	7.99	0.21	3.1	2.29	0.56	AAA592.CD3.X6.Y3.tile.tissue.png	118	1	2000	118	5c9f72e8ae1f64af85d3cf0ce0064a13	0	0	0	0	0	0	0	0	0	0	0	0	0	/home/dhl_ec/bnelissen/Slides/CD3_manuscript/CD3_slides/AAA592.CD3/AAA592.CD3.run1	255	0.7	0.06	0.7	0.06	0.0	-10.9298770971	0.140162634653	3.0657907601
0.0	6875.0	0.0	560.0	6875.0	4000000.0	0.0	2.0	2.84	1.44	1.77	0.0799999999999	9.73	0.56	1.35	0.34	7.97	0.21	3.1	2.28	0.56	AAA592.CD3.X6.Y4.tile.tissue.png	119	1	2000	119	172d2659b7eff8ff627583ef82526d79	0	0	0	0	0	0	0	0	0	0	0	0	0	/home/dhl_ec/bnelissen/Slides/CD3_manuscript/CD3_slides/AAA592.CD3/AAA592.CD3.run1	255	0.7	0.06	0.7	0.06	0.0	-11.9450802368	1.66141136364	4.87620995419
306.0	452080.0	170.0	11316.0	452080.0	4000000.0	4.0	7.0	2.82	3.04	1.77	0.0799999999999	10.0	0.57	1.25	0.31	9.63	0.33	3.25	2.28	0.58	AAA592.CD3.X6.Y5.tile.tissue.png	120	1	2000	120	73ae6ab27380a22899addc96c8b75c2b	0	0	0	0	0	0	0	0	0	0	0	0	0	/home/dhl_ec/bnelissen/Slides/CD3_manuscript/CD3_slides/AAA592.CD3/AAA592.CD3.run1	255	0.7	0.06	0.7	0.06	-9.66379165451	-11.9516233365	4.28759516383	1.93466159375
281.0	1238180.0	125.0	25916.0	1238180.0	4000000.0	3.0	9.0	2.63	2.46	1.79	0.0700000000002	10.26	0.59	1.19	0.25	10.58	0.39	3.33	2.29	0.62	AAA592.CD3.X6.Y6.tile.tissue.png	121	1	2000	121	4347c58787fd3dbdbe469555443294fc	0	0	0	0	0	0	0	0	0	0	0	0	0	/home/dhl_ec/bnelissen/Slides/CD3_manuscript/CD3_slides/AAA592.CD3/AAA592.CD3.run1	255	0.7	0.06	0.7	0.06	-9.66078950662	-11.7868543982	3.9805030192	0.388075867187
559.0	3482840.0	297.0	26174.0	3482840.0	4000000.0	8.0	1.0	3.41	2.67	1.78	0.0700000000002	9.79	0.58	1.2	0.11	13.08	0.53	3.37	2.3	0.65	AAA592.CD3.X6.Y7.tile.tissue.png	122	1	2000	122	f1551296b61eed6da28cf491a3c83103	0	0	0	0	0	0	0	0	0	0	0	0	0	/home/dhl_ec/bnelissen/Slides/CD3_manuscript/CD3_slides/AAA592.CD3/AAA592.CD3.run1	255	0.7	0.06	0.7	0.06	-9.46655408228	-12.5512676307	4.03429289933	0.263370976563
3060.0	3063216.0	1554.0	34775.0	3063216.0	4000000.0	38.0	20.0	2.08	3.04	1.79	0.0700000000002	10.24	0.59	1.2	0.14	12.62	0.52	3.39	2.29	0.64	AAA592.CD3.X6.Y8.tile.tissue.png	123	1	2000	123	2f2caf22dd4d1df43faadfdbcd54a420	0	0	0	0	0	0	0	0	0	0	0	0	0	/home/dhl_ec/bnelissen/Slides/CD3_manuscript/CD3_slides/AAA592.CD3/AAA592.CD3.run1	255	0.7	0.06	0.7	0.06	-9.40400203682	-12.4953829181	3.6833272256	0.28293959375
4869.0	3419433.0	2284.0	25778.0	3419433.0	4000000.0	59.0	8.0	2.15	2.59	1.1	0.0500000000002	6.47	0.38	0.74	0.0799999999999	9.13	0.34	2.22	1.54	0.63	AAA592.CD3.X6.Y9.tile.tissue.png	124	1	2000	124	5df90f7e71dbd110d77b3278c3b01431	0	0	0	0	0	0	0	0	0	0	0	0	0	/home/dhl_ec/bnelissen/Slides/CD3_manuscript/CD3_slides/AAA592.CD3/AAA592.CD3.run1	255	0.7	0.06	0.7	0.06	-9.53627764696	-12.5255113431	2.99520982311	0.226118640625
870.0	1151378.0	471.0	18890.0	1151378.0	4000000.0	11.0	14.0	2.97	2.01	1.1	0.0499999999997	6.91	0.38	0.74	0.17	7.38	0.26	2.19	1.54	0.61	AAA592.CD3.X7.Y10.tile.tissue.png	125	1	2000	125	a003bb890501770c155cf2cfaa011548	0	0	0	0	0	0	0	0	0	0	0	0	0	/home/dhl_ec/bnelissen/Slides/CD3_manuscript/CD3_slides/AAA592.CD3/AAA592.CD3.run1	255	0.7	0.06	0.7	0.06	-9.12252615068	-11.9149297825	1.85583090964	0.221912
0.0	0.0	0.0	0.0	0.0	2744000.0	0.0	0.0	2.44	2.77	0.86	0.0599999999999	5.96	0.37	1.1	0.25	4.76	0.14	2.08	1.6	0.41	AAA592.CD3.X7.Y11.tile.tissue.png	126	1	2000	126	7358e802a8080bb3940e5d5f2f5bfc0b	0	0	0	0	0	0	0	0	0	0	0	0	0	/home/dhl_ec/bnelissen/Slides/CD3_manuscript/CD3_slides/AAA592.CD3/AAA592.CD3.run1	255	1.0	0.06	1.0	0.06	0.0	0.0	0.0	8.5338425656
0.0	3287.0	0.0	362.0	3287.0	4000000.0	0.0	2.0	2.59	1.49	1.79	0.0799999999999	9.97	0.64	1.41	0.34	8.09	0.21	3.13	2.31	0.56	AAA592.CD3.X7.Y3.tile.tissue.png	127	1	2000	127	d439b8b9d851e8b039916b60fe77390e	0	0	0	0	0	0	0	0	0	0	0	0	0	/home/dhl_ec/bnelissen/Slides/CD3_manuscript/CD3_slides/AAA592.CD3/AAA592.CD3.run1	255	0.7	0.06	0.7	0.06	0.0	-11.1304202241	0.0488793048447	5.33295322104
0.0	1440.0	0.0	210.0	1440.0	4000000.0	0.0	1.0	1.74	1.92	1.78	0.0800000000004	9.76	0.56	1.32	0.32	8.01	0.21	3.1	2.32	0.58	AAA592.CD3.X7.Y4.tile.tissue.png	128	1	2000	128	26a6d240d690bf2a3028dfc978742fb7	0	0	0	0	0	0	0	0	0	0	0	0	0	/home/dhl_ec/bnelissen/Slides/CD3_manuscript/CD3_slides/AAA592.CD3/AAA592.CD3.run1	255	0.7	0.06	0.7	0.06	0.0	-11.4131483115	0.162078317006	5.73635315321
108.0	102099.0	42.0	2098.0	102099.0	4000000.0	1.0	1.0	1.38	2.48	1.15	0.0599999999999	6.71	0.36	0.79	0.2	6.61	0.21	2.08	1.53	0.36	AAA592.CD3.X7.Y5.tile.tissue.png	129	1	2000	129	7b5a3cda49b3d8395e083c27c3585a60	0	0	0	0	0	0	0	0	0	0	0	0	0	/home/dhl_ec/bnelissen/Slides/CD3_manuscript/CD3_slides/AAA592.CD3/AAA592.CD3.run1	255	0.7	0.06	0.7	0.06	-9.2990384385	-11.7259091186	2.95131493738	2.71165409546
56.0	2634193.0	31.0	25844.0	2634193.0	4000000.0	1.0	5.0	2.18	2.54	1.2	0.0499999999997	6.84	0.58	1.2	0.17	12.01	0.48	3.41	2.32	0.630000000001	AAA592.CD3.X7.Y6.tile.tissue.png	130	1	2000	130	6c0551187a90ceef86351034aa663463	0	0	0	0	0	0	0	0	0	0	0	0	0	/home/dhl_ec/bnelissen/Slides/CD3_manuscript/CD3_slides/AAA592.CD3/AAA592.CD3.run1	255	0.7	0.06	0.7	0.06	-9.36504544588	-11.9505231117	4.11414818409	0.43577034375
200.0	3353664.0	93.0	33176.0	3353664.0	4000000.0	2.0	5.0	2.88	1.55	1.79	0.0799999999999	9.92	0.59	1.21	0.12	12.9	0.52	3.41	2.31	0.64	AAA592.CD3.X7.Y7.tile.tissue.png	131	1	2000	131	ab5901d689bfec02f38b64d0de3f6dd1	0	0	0	0	0	0	0	0	0	0	0	0	0	/home/dhl_ec/bnelissen/Slides/CD3_manuscript/CD3_slides/AAA592.CD3/AAA592.CD3.run1	255	0.7	0.06	0.7	0.06	-9.53716420132	-12.2920943433	3.81529369218	0.29202709375
461.0	3504955.0	266.0	26069.0	3504955.0	4000000.0	7.0	11.0	1.33	1.57	1.81	0.0700000000002	9.78	0.58	1.2	0.12	9.5	0.36	2.27	1.52	0.44	AAA592.CD3.X7.Y8.tile.tissue.png	132	1	2000	132	d09571622380950619f37d1dd5287b12	0	0	0	0	0	0	0	0	0	0	0	0	0	/home/dhl_ec/bnelissen/Slides/CD3_manuscript/CD3_slides/AAA592.CD3/AAA592.CD3.run1	255	0.7	0.06	0.7	0.06	-9.28276424656	-12.4864192212	2.70530911505	0.216207929687
857.0	2394494.0	400.0	14840.0	2394494.0	4000000.0	10.0	2.0	0.99	1.15	1.19	0.0500000000002	10.27	0.39	0.75	0.13	8.54	0.44	2.23	1.53	0.89	AAA592.CD3.X7.Y9.tile.tissue.png	133	1	2000	133	bb703ed931490ffb66d438e1d706b2ec	0	0	0	0	0	0	0	0	0	0	0	0	0	/home/dhl_ec/bnelissen/Slides/CD3_manuscript/CD3_slides/AAA592.CD3/AAA592.CD3.run1	255	0.7	0.06	0.7	0.06	-8.951800252	-11.8791478318	1.69043440578	0.176404328125
0.0	7073.0	0.0	384.0	7073.0	4000000.0	0.0	1.0	1.87	1.57	1.17	0.0599999999999	6.73	0.37	0.909999999999	0.32	6.08	0.14	2.08	1.54	0.53	AAA592.CD3.X8.Y0.tile.tissue.png	134	1	2000	134	cd6ae06821ca592aea281ff6d722d920	0	0	0	0	0	0	0	0	0	0	0	0	0	/home/dhl_ec/bnelissen/Slides/CD3_manuscript/CD3_slides/AAA592.CD3/AAA592.CD3.run1	255	0.7	0.06	0.7	0.06	0.0	-10.958476308	0.0702805585846	1.89108000544
172.0	122744.0	89.0	2978.0	122744.0	4000000.0	2.0	2.0	1.35	2.06	1.37	0.0900000000001	10.16	0.58	1.27	0.31	9.3	0.32	3.18	2.29	2.07	AAA592.CD3.X8.Y10.tile.tissue.png	135	1	2000	135	9308ff5a4ae02e6690ed38e8d44f156b	0	0	0	0	0	0	0	0	0	0	0	0	0	/home/dhl_ec/bnelissen/Slides/CD3_manuscript/CD3_slides/AAA592.CD3/AAA592.CD3.run1	255	0.7	0.06	0.7	0.06	-9.06776610513	-11.8307366306	2.37127971963	1.95173341504
0.0	73909.0	0.0	2325.0	73909.0	4000000.0	0.0	3.0	1.75	1.4	1.76	0.0900000000001	10.29	0.57	1.28	0.32	8.78	0.23	3.38	2.28	0.679999999999	AAA592.CD3.X8.Y2.tile.tissue.png	136	1	2000	136	8d1a15038c2edda8f0176cd23c9c040f	0	0	0	0	0	0	0	0	0	0	0	0	0	/home/dhl_ec/bnelissen/Slides/CD3_manuscript/CD3_slides/AAA592.CD3/AAA592.CD3.run1	255	0.7	0.06	0.7	0.06	-8.46524431681	-11.8516578821	2.79318028778	3.79240936304
0.0	606174.0	0.0	11756.0	606174.0	4000000.0	0.0	8.0	1.18	1.52	1.76	0.0900000000001	12.43	0.56	1.23	0.33	11.82	0.25	3.47	2.55	0.72	AAA592.CD3.X8.Y3.tile.tissue.png	137	1	2000	137	fb54eb1245c657429797a29a516f70e1	0	0	0	0	0	0	0	0	0	0	0	0	0	/home/dhl_ec/bnelissen/Slides/CD3_manuscript/CD3_slides/AAA592.CD3/AAA592.CD3.run1	255	0.7	0.06	0.7	0.06	-8.76224464696	-11.2004441182	2.56264815849	0.721763546875
226.0	1898004.0	95.0	41272.0	1898004.0	4000000.0	2.0	27.0	1.32	1.81	1.85	0.0700000000002	10.64	0.6	1.46	0.28	12.41	0.5	5.09	2.75	1.14	AAA592.CD3.X8.Y4.tile.tissue.png	138	1	2000	138	45db6737204a8a508ac6630ca079d33f	0	0	0	0	0	0	0	0	0	0	0	0	0	/home/dhl_ec/bnelissen/Slides/CD3_manuscript/CD3_slides/AAA592.CD3/AAA592.CD3.run1	255	0.7	0.06	0.7	0.06	-9.59931152292	-11.7539095558	4.2519297094	0.409362710937
348.0	1727157.0	169.0	22396.0	1727157.0	4000000.0	4.0	11.0	1.45	1.67	1.77	0.0700000000002	10.03	0.58	1.24	0.22	11.9	0.55	4.54	2.87	1.0	AAA592.CD3.X8.Y5.tile.tissue.png	139	1	2000	139	468a4770c6e4262a26fce59d1f0dd42e	0	0	0	0	0	0	0	0	0	0	0	0	0	/home/dhl_ec/bnelissen/Slides/CD3_manuscript/CD3_slides/AAA592.CD3/AAA592.CD3.run1	255	0.7	0.06	0.7	0.06	-9.28734752028	-11.3543664388	2.82985849005	0.384195882813
477.0	2715393.0	242.0	44374.0	2715393.0	4000000.0	5.0	17.0	1.81	4.07	1.14	0.04	11.32	0.39	0.75	0.11	8.63	0.32	2.32	1.53	1.4	AAA592.CD3.X8.Y6.tile.tissue.png	140	1	2000	140	f3fd7dd79d2884952c9c91997f7440a2	0	0	0	0	0	0	0	0	0	0	0	0	0	/home/dhl_ec/bnelissen/Slides/CD3_manuscript/CD3_slides/AAA592.CD3/AAA592.CD3.run1	255	0.7	0.06	0.7	0.06	-9.63295100312	-11.9972455681	4.11963207016	0.359686171875
1556.0	3120646.0	777.0	24489.0	3120646.0	4000000.0	21.0	7.0	2.21	2.96	1.12	0.0500000000002	6.49	0.379999999999	0.74	0.1	9.06	0.34	2.25	1.53	0.43	AAA592.CD3.X8.Y7.tile.tissue.png	141	1	2000	141	4eccbb510aa28f5d6fa9bf463d9a01b4	0	0	0	0	0	0	0	0	0	0	0	0	0	/home/dhl_ec/bnelissen/Slides/CD3_manuscript/CD3_slides/AAA592.CD3/AAA592.CD3.run1	255	0.7	0.06	0.7	0.06	-9.10886460684	-12.2284204271	1.98417825021	0.227898085937
865.0	3867349.0	465.0	11754.0	3867349.0	4000000.0	11.0	2.0	3.58	4.31	1.12	0.0500000000002	6.44	0.56	1.19	0.0900000000001	13.22	0.54	3.43	2.3	0.740000000001	AAA592.CD3.X8.Y8.tile.tissue.png	142	1	2000	142	bb80e61211090dbef097d4988c3e75e8	0	0	0	0	0	0	0	0	0	0	0	0	0	/home/dhl_ec/bnelissen/Slides/CD3_manuscript/CD3_slides/AAA592.CD3/AAA592.CD3.run1	255	0.7	0.06	0.7	0.06	-8.91643648081	-12.3854074399	1.27819837502	0.120233537109
59.0	3455393.0	32.0	16496.0	3455393.0	4000000.0	1.0	3.0	2.23	2.08	1.12	0.0699999999997	9.91	0.610000000001	1.27	0.12	13.75	0.58	3.63	2.31	0.63	AAA592.CD3.X8.Y9.tile.tissue.png	143	1	2000	143	c165159fc1ff15976b62fc21e8e73371	0	0	0	0	0	0	0	0	0	0	0	0	0	/home/dhl_ec/bnelissen/Slides/CD3_manuscript/CD3_slides/AAA592.CD3/AAA592.CD3.run1	255	0.7	0.06	0.7	0.06	-8.98955129819	-12.4171081899	1.88173947067	0.162028535156
73.0	537853.0	36.0	11807.0	537853.0	4000000.0	1.0	8.0	3.48	2.8	1.12	0.0500000000002	6.73	0.38	0.79	0.2	7.0	0.23	2.24	1.53	0.389999999999	AAA592.CD3.X9.Y0.tile.tissue.png	144	1	2000	144	33d94678daffbc89a7b610801b461060	0	0	0	0	0	0	0	0	0	0	0	0	0	/home/dhl_ec/bnelissen/Slides/CD3_manuscript/CD3_slides/AAA592.CD3/AAA592.CD3.run1	255	0.7	0.06	0.7	0.06	-9.30371418952	-11.6311657384	1.78071737771	3.26794406348
0.0	11631.0	0.0	911.0	11631.0	4000000.0	0.0	3.0	2.3	2.67	1.18	0.0500000000002	7.23	0.52	1.18	0.35	8.07	0.2	3.27	2.45	0.389999999999	AAA592.CD3.X9.Y1.tile.tissue.png	145	1	2000	145	d3949da33ff250237f566e3a8e3815f0	0	0	0	0	0	0	0	0	0	0	0	0	0	/home/dhl_ec/bnelissen/Slides/CD3_manuscript/CD3_slides/AAA592.CD3/AAA592.CD3.run1	255	0.7	0.06	0.7	0.06	0.0	-10.5957968083	0.101223356325	4.83046761298
0.0	0.0	0.0	0.0	0.0	4000000.0	0.0	0.0	3.39	1.5	1.14	0.0600000000004	6.44	0.299999999999	0.849999999999	0.24	4.69	0.13	2.02	1.54	0.37	AAA592.CD3.X9.Y10.tile.tissue.png	146	1	2000	146	ae8097fe7c9f379b68becca388047d4a	0	0	0	0	0	0	0	0	0	0	0	0	0	/home/dhl_ec/bnelissen/Slides/CD3_manuscript/CD3_slides/AAA592.CD3/AAA592.CD3.run1	255	1.0	0.06	1.0	0.06	0.0	-10.2509045954	0.0	8.97257808707
10067.0	1414825.0	4546.0	17563.0	1414825.0	4000000.0	92.0	7.0	2.55	1.97	1.12	0.0499999999993	9.34	0.6	1.22	0.28	11.17	0.41	3.31	2.33	0.61	AAA592.CD3.X9.Y2.tile.tissue.png	147	1	2000	147	7eca6bbe21227461e493cd54c005c85c	0	0	0	0	0	0	0	0	0	0	0	0	0	/home/dhl_ec/bnelissen/Slides/CD3_manuscript/CD3_slides/AAA592.CD3/AAA592.CD3.run1	255	0.7	0.06	0.7	0.06	-9.74283328138	-11.701232013	2.68321953796	0.46306321875
4274.0	2826995.0	1980.0	20100.0	2826995.0	4000000.0	42.0	10.0	3.49	2.44	1.79	0.0700000000006	10.32	0.58	1.2	0.15	12.36	0.49	3.4	2.36	0.620000000001	AAA592.CD3.X9.Y3.tile.tissue.png	148	1	2000	148	feadc07562a06b937fdb90b3618db30b	0	0	0	0	0	0	0	0	0	0	0	0	0	/home/dhl_ec/bnelissen/Slides/CD3_manuscript/CD3_slides/AAA592.CD3/AAA592.CD3.run1	255	0.7	0.06	0.7	0.06	-9.43453295331	-11.7436490613	1.84005162106	0.40692846875
585.0	1572603.0	346.0	25961.0	1572603.0	4000000.0	8.0	23.0	2.82	1.7	1.82	0.0700000000006	10.17	0.6	1.2	0.23	10.87	0.41	3.37	2.3	0.61	AAA592.CD3.X9.Y4.tile.tissue.png	149	1	2000	149	8dc757fd76ddbe59dd0c4df112571106	0	0	0	0	0	0	0	0	0	0	0	0	0	/home/dhl_ec/bnelissen/Slides/CD3_manuscript/CD3_slides/AAA592.CD3/AAA592.CD3.run1	255	0.7	0.06	0.7	0.06	-9.31637875723	-11.7167018004	2.25557699305	0.371609851562
662.0	739110.0	232.0	20138.0	739110.0	4000000.0	4.0	9.0	2.4	2.45	1.77	0.0799999999999	10.55	0.58	1.21	0.28	10.7	0.400000000001	3.69	2.46	0.679999999999	AAA592.CD3.X9.Y5.tile.tissue.png	150	1	2000	150	20ed0dd6354f325faa6586d528c793a9	0	0	0	0	0	0	0	0	0	0	0	0	0	/home/dhl_ec/bnelissen/Slides/CD3_manuscript/CD3_slides/AAA592.CD3/AAA592.CD3.run1	255	0.7	0.06	0.7	0.06	-9.71599413988	-11.3251797771	2.58107210777	0.541569285156
127.0	887886.0	66.0	12588.0	887886.0	4000000.0	2.0	3.0	3.34	2.71	1.16	0.0599999999995	6.78	0.37	0.749999999999	0.179999999999	7.12	0.24	2.14	1.48	0.400000000001	AAA592.CD3.X9.Y6.tile.tissue.png	151	1	2000	151	9b093af277294071deecb28617bb2799	0	0	0	0	0	0	0	0	0	0	0	0	0	/home/dhl_ec/bnelissen/Slides/CD3_manuscript/CD3_slides/AAA592.CD3/AAA592.CD3.run1	255	0.7	0.06	0.7	0.06	-9.81590037241	-11.7425231015	3.34907895698	2.22548798437
1823.0	1195335.0	780.0	13191.0	1195335.0	4000000.0	17.0	9.0	2.82	1.88	1.17	0.04	6.74	0.37	0.73	0.17	7.4	0.25	2.23	1.52	0.400000000001	AAA592.CD3.X9.Y7.tile.tissue.png	152	1	2000	152	27e3573fc57a0de44df3034cd9f682b3	0	0	0	0	0	0	0	0	0	0	0	0	0	/home/dhl_ec/bnelissen/Slides/CD3_manuscript/CD3_slides/AAA592.CD3/AAA592.CD3.run1	255	0.7	0.06	0.7	0.06	-9.57619026594	-11.7066078627	2.63627704875	0.25733596875
58.0	762803.0	40.0	12528.0	762803.0	4000000.0	1.0	7.0	2.56	1.9	1.11	0.04	6.72	0.37	0.739999999999	0.18	7.07	0.360000000001	3.46	2.35	0.599999999999	AAA592.CD3.X9.Y8.tile.tissue.png	153	1	2000	153	291fa3b960dfbe66d4c06f56f6afb112	0	0	0	0	0	0	0	0	0	0	0	0	0	/home/dhl_ec/bnelissen/Slides/CD3_manuscript/CD3_slides/AAA592.CD3/AAA592.CD3.run1	255	0.7	0.06	0.7	0.06	-8.8805273621	-11.7293421199	1.96086297654	0.172490320313
1030.0	2085907.0	452.0	15827.0	2085907.0	4000000.0	11.0	3.0	2.67	1.98	1.76	0.0699999999997	10.01	0.58	1.2	0.2	11.44	0.440000000001	3.37	2.41	0.63	AAA592.CD3.X9.Y9.tile.tissue.png	154	1	2000	154	6a06813aa030754f1f4d31941445bfb6	0	0	0	0	0	0	0	0	0	0	0	0	0	/home/dhl_ec/bnelissen/Slides/CD3_manuscript/CD3_slides/AAA592.CD3/AAA592.CD3.run1	255	0.7	0.06	0.7	0.06	-9.41143374411	-11.4174660466	1.86024622556	0.230387277344
[truncated: 2 more columns]
