# Supplementary material for: SlideToolkit: An Assistive Toolset for the Histological Quantification of Whole Slide Images
Source: PLoS One. 2014 Nov 5;9(11):e110289. doi: 10.1371/journal.pone.0110289 (PMC4220929; doi:10.1371/journal.pone.0110289)
Supplement: RawData S1 — ICC and BlandAltman plot - measurements and r-script.zip. Measurements of Run1 and Run2, including the code for the calculation of the intraclass correlation coefficient (ICC) and the code for the Bland and Altman plot. (ZIP) [file pone.0110289.s003.zip › cellprofiler.measurements/run1.910dcabee674331375925a85dea57123.DefaultOUT_Image.csv]

AreaOccupied_AreaOccupied_DAB_Nuclei	AreaOccupied_AreaOccupied_Tissue	AreaOccupied_Perimeter_DAB_Nuclei	AreaOccupied_Perimeter_Tissue	AreaOccupied_TotalArea_DAB_Nuclei	AreaOccupied_TotalArea_Tissue	Count_DAB_Nuclei	Count_Tissue	ExecutionTime_01LoadImages	ExecutionTime_02ColorToGray	ExecutionTime_03Smooth	ExecutionTime_04ImageMath	ExecutionTime_05IdentifyPrimaryObjects	ExecutionTime_06MeasureImageAreaOccupied	ExecutionTime_07UnmixColors	ExecutionTime_08MaskImage	ExecutionTime_09IdentifyPrimaryObjects	ExecutionTime_10MeasureImageAreaOccupied	ExecutionTime_11OverlayOutlines	ExecutionTime_12OverlayOutlines	ExecutionTime_13SaveImages	FileName_Original	Group_Index	Group_Number	Height_Original	ImageNumber	MD5Digest_Original	ModuleError_01LoadImages	ModuleError_02ColorToGray	ModuleError_03Smooth	ModuleError_04ImageMath	ModuleError_05IdentifyPrimaryObjects	ModuleError_06MeasureImageAreaOccupied	ModuleError_07UnmixColors	ModuleError_08MaskImage	ModuleError_09IdentifyPrimaryObjects	ModuleError_10MeasureImageAreaOccupied	ModuleError_11OverlayOutlines	ModuleError_12OverlayOutlines	ModuleError_13SaveImages	PathName_Original	Scaling_Original	Threshold_FinalThreshold_DAB_Nuclei	Threshold_FinalThreshold_Tissue	Threshold_OrigThreshold_DAB_Nuclei	Threshold_OrigThreshold_Tissue	Threshold_SumOfEntropies_DAB_Nuclei	Threshold_SumOfEntropies_Tissue	Threshold_WeightedVariance_DAB_Nuclei	Threshold_WeightedVariance_Tissue
0.0	586052.0	0.0	6149.0	586052.0	4000000.0	0.0	4.0	3.21	3.41	1.1	0.05	6.06	0.34	0.68	0.17	5.7	0.14	2.02	1.42	1.06	AAA468.cd3.location-b.X0.Y10.tile.tissue.png	1	1	2000	1	378d6d12698d9b3c7aea129011484114	0	0	0	0	0	0	0	0	0	0	0	0	0	/home/dhl_ec/bnelissen/Slides/CD3_manuscript/CD3_slides/AAA468.cd3.location-b/AAA468.cd3.location-b.run1	255	0.7	0.06	0.7	0.06	0.0	-8.58540851536	0.0336363969995	2.07396120361
424.0	720615.0	121.0	9302.0	720615.0	4000000.0	1.0	10.0	2.59	1.48	1.89	0.08	9.47	0.59	1.16	0.26	9.82	0.33	3.43	2.33	0.94	AAA468.cd3.location-b.X0.Y11.tile.tissue.png	2	1	2000	2	826b7646e7120c5e966a998e336b665f	0	0	0	0	0	0	0	0	0	0	0	0	0	/home/dhl_ec/bnelissen/Slides/CD3_manuscript/CD3_slides/AAA468.cd3.location-b/AAA468.cd3.location-b.run1	255	0.7	0.06	0.7	0.06	-5.60152032905	-8.21146957228	0.0491314301263	1.40706704883
0.0	554916.0	0.0	5704.0	554916.0	4000000.0	0.0	4.0	2.96	2.56	1.13	0.05	6.03	0.34	0.68	0.17	6.0	0.24	3.35	2.31	0.65	AAA468.cd3.location-b.X0.Y12.tile.tissue.png	3	1	2000	3	3595b80ddce1310968e4c59451df608b	0	0	0	0	0	0	0	0	0	0	0	0	0	/home/dhl_ec/bnelissen/Slides/CD3_manuscript/CD3_slides/AAA468.cd3.location-b/AAA468.cd3.location-b.run1	255	0.7	0.06	0.7	0.06	-4.04665557814	-8.24953341439	0.0247341731253	2.14730582056
0.0	613179.0	0.0	6386.0	613179.0	4000000.0	0.0	5.0	2.85	2.48	1.07	0.05	5.97	0.54	1.14	0.28	8.78	0.27	3.32	2.35	0.57	AAA468.cd3.location-b.X0.Y13.tile.tissue.png	4	1	2000	4	209c2797460a5746268a22d21a1cd4f1	0	0	0	0	0	0	0	0	0	0	0	0	0	/home/dhl_ec/bnelissen/Slides/CD3_manuscript/CD3_slides/AAA468.cd3.location-b/AAA468.cd3.location-b.run1	255	0.7	0.06	0.7	0.06	0.0	-8.27726877298	0.0259861972274	2.06840799072
0.0	763878.0	0.0	8332.0	763878.0	4000000.0	0.0	7.0	2.35	2.55	1.16	0.05	6.01	0.54	1.17	0.3	8.6	0.28	3.49	2.2	0.62	AAA468.cd3.location-b.X0.Y14.tile.tissue.png	5	1	2000	5	0cc3693401e155cf88b1f6ebde8dbd31	0	0	0	0	0	0	0	0	0	0	0	0	0	/home/dhl_ec/bnelissen/Slides/CD3_manuscript/CD3_slides/AAA468.cd3.location-b/AAA468.cd3.location-b.run1	255	0.7	0.06	0.7	0.06	0.0	-8.64867538043	0.0839777987699	1.72604035352
0.0	602690.0	0.0	5322.0	602690.0	4000000.0	0.0	2.0	3.35	1.14	1.08	0.05	6.02	0.54	1.17	0.28	8.63	0.25	3.39	2.43	0.62	AAA468.cd3.location-b.X0.Y15.tile.tissue.png	6	1	2000	6	68ad62f0c476366f2920abdff040f4b0	0	0	0	0	0	0	0	0	0	0	0	0	0	/home/dhl_ec/bnelissen/Slides/CD3_manuscript/CD3_slides/AAA468.cd3.location-b/AAA468.cd3.location-b.run1	255	0.7	0.06	0.7	0.06	0.0	-8.34791069104	0.0661493159833	2.74251332288
98.0	850444.0	48.0	11517.0	850444.0	4000000.0	1.0	9.0	2.43	2.16	1.18	0.05	6.09	0.36	0.69	0.17	6.79	0.23	2.08	1.44	0.41	AAA468.cd3.location-b.X0.Y16.tile.tissue.png	7	1	2000	7	92c7899349594ace2b3aa45c57853d28	0	0	0	0	0	0	0	0	0	0	0	0	0	/home/dhl_ec/bnelissen/Slides/CD3_manuscript/CD3_slides/AAA468.cd3.location-b/AAA468.cd3.location-b.run1	255	0.7	0.06	0.7	0.06	-5.77951245309	-8.32463720443	0.0515430342489	1.25604288232
0.0	1762365.0	0.0	29739.0	1762365.0	4000000.0	0.0	14.0	2.66	3.32	1.09	0.05	6.07	0.36	0.68	0.13	6.94	0.35	3.59	2.38	0.68	AAA468.cd3.location-b.X0.Y17.tile.tissue.png	8	1	2000	8	8235d3fc66e47a7b271010f5d9080df0	0	0	0	0	0	0	0	0	0	0	0	0	0	/home/dhl_ec/bnelissen/Slides/CD3_manuscript/CD3_slides/AAA468.cd3.location-b/AAA468.cd3.location-b.run1	255	0.7	0.06	0.7	0.06	-6.4039132131	-8.4713196429	0.0724427496459	0.710557291992
0.0	1602939.0	0.0	26946.0	1602939.0	4000000.0	0.0	10.0	2.79	1.47	1.07	0.05	6.08	0.57	1.14	0.22	9.97	0.3	3.27	2.22	0.56	AAA468.cd3.location-b.X0.Y18.tile.tissue.png	9	1	2000	9	195a650ecbee6782c08f32567e605bce	0	0	0	0	0	0	0	0	0	0	0	0	0	/home/dhl_ec/bnelissen/Slides/CD3_manuscript/CD3_slides/AAA468.cd3.location-b/AAA468.cd3.location-b.run1	255	0.7	0.06	0.7	0.06	-5.4872974712	-8.78001426279	0.0647757120334	1.11765520508
74.0	907131.0	37.0	13228.0	907131.0	4000000.0	1.0	16.0	3.61	3.16	1.79	0.08	7.02	0.57	1.17	0.25	10.02	0.38	3.26	2.22	0.59	AAA468.cd3.location-b.X0.Y19.tile.tissue.png	10	1	2000	10	1f8d5138e690d5d2002456de3e406c67	0	0	0	0	0	0	0	0	0	0	0	0	0	/home/dhl_ec/bnelissen/Slides/CD3_manuscript/CD3_slides/AAA468.cd3.location-b/AAA468.cd3.location-b.run1	255	0.7	0.06	0.7	0.06	-5.52151528162	-8.31111684298	0.0502340144621	1.4180740376
0.0	212744.0	0.0	3931.0	212744.0	4000000.0	0.0	3.0	4.33	2.22	1.08	0.05	6.04	0.35	0.78	0.19	5.47	0.22	3.14	2.31	0.53	AAA468.cd3.location-b.X0.Y2.tile.tissue.png	11	1	2000	11	6cef6b4f5efa1f0b46681c40056d2a34	0	0	0	0	0	0	0	0	0	0	0	0	0	/home/dhl_ec/bnelissen/Slides/CD3_manuscript/CD3_slides/AAA468.cd3.location-b/AAA468.cd3.location-b.run1	255	0.7	0.06	0.7	0.06	0.0	-10.5373704244	0.0236084434226	8.77929406067
69.0	892769.0	37.0	12377.0	892769.0	4000000.0	1.0	15.0	3.31	1.52	1.07	0.05	6.1	0.65	1.18	0.28	9.45	0.35	3.21	2.21	0.55	AAA468.cd3.location-b.X0.Y20.tile.tissue.png	12	1	2000	12	14d16333c669af0cacc4030e27619f1e	0	0	0	0	0	0	0	0	0	0	0	0	0	/home/dhl_ec/bnelissen/Slides/CD3_manuscript/CD3_slides/AAA468.cd3.location-b/AAA468.cd3.location-b.run1	255	0.7	0.06	0.7	0.06	-5.68734978696	-8.22669148781	0.0697343302183	1.24576993604
0.0	505714.0	0.0	5120.0	505714.0	4000000.0	0.0	3.0	2.83	2.74	1.72	0.07	8.87	0.49	0.69	0.25	6.12	0.23	2.17	1.44	0.54	AAA468.cd3.location-b.X0.Y21.tile.tissue.png	13	1	2000	13	be47da9eca9b15d3633cbad2b7607784	0	0	0	0	0	0	0	0	0	0	0	0	0	/home/dhl_ec/bnelissen/Slides/CD3_manuscript/CD3_slides/AAA468.cd3.location-b/AAA468.cd3.location-b.run1	255	0.7	0.06	0.7	0.06	-4.0055730392	-8.47953571351	0.0142119287787	2.83999400238
0.0	123353.0	0.0	4110.0	123353.0	4000000.0	0.0	5.0	3.42	1.97	1.07	0.05	7.56	0.46	1.21	0.34	5.92	0.13	2.01	1.44	0.5	AAA468.cd3.location-b.X0.Y22.tile.tissue.png	14	1	2000	14	c530715d3ae791f1d51dcca3fe18d968	0	0	0	0	0	0	0	0	0	0	0	0	0	/home/dhl_ec/bnelissen/Slides/CD3_manuscript/CD3_slides/AAA468.cd3.location-b/AAA468.cd3.location-b.run1	255	0.7	0.06	0.7	0.06	0.0	-10.0521722533	0.0572114508894	5.3134817981
0.0	239523.0	0.0	5414.0	239523.0	1688000.0	0.0	4.0	0.5	0.6	0.45	0.03	4.27	0.16	0.29	0.07	2.32	0.06	0.88	0.6	0.16	AAA468.cd3.location-b.X0.Y23.tile.tissue.png	15	1	2000	15	f79713a12fe3d54c6516f95f4d8edfec	0	0	0	0	0	0	0	0	0	0	0	0	0	/home/dhl_ec/bnelissen/Slides/CD3_manuscript/CD3_slides/AAA468.cd3.location-b/AAA468.cd3.location-b.run1	255	0.7	0.06	0.7	0.06	0.0	-12.4173207473	2.24927564368	3.76114733597
205.0	521606.0	120.0	7359.0	521606.0	4000000.0	3.0	9.0	2.7	2.56	1.15	0.08	9.56	0.55	1.18	0.32	10.14	0.35	3.48	2.26	0.54	AAA468.cd3.location-b.X0.Y3.tile.tissue.png	16	1	2000	16	0d1566dc2b0bc3543f5f55b08d1009d5	0	0	0	0	0	0	0	0	0	0	0	0	0	/home/dhl_ec/bnelissen/Slides/CD3_manuscript/CD3_slides/AAA468.cd3.location-b/AAA468.cd3.location-b.run1	255	0.7	0.06	0.7	0.06	-5.40864373302	-8.58538627823	0.0480652544809	2.28316123364
0.0	733678.0	0.0	10361.0	733678.0	4000000.0	0.0	10.0	3.67	4.07	1.61	0.0700000000001	9.58	0.62	1.3	0.3	8.38	0.26	3.42	1.79	1.94	AAA468.cd3.location-b.X0.Y4.tile.tissue.png	17	1	2000	17	aa7d6fe897d880f5213d264c44ff0204	0	0	0	0	0	0	0	0	0	0	0	0	0	/home/dhl_ec/bnelissen/Slides/CD3_manuscript/CD3_slides/AAA468.cd3.location-b/AAA468.cd3.location-b.run1	255	0.7	0.06	0.7	0.06	0.0	-8.90605581008	0.0435367438738	2.81431123364
0.0	435323.0	0.0	5470.0	435323.0	4000000.0	0.0	3.0	3.48	3.26	1.1	0.06	6.27	0.36	0.68	0.19	5.64	0.14	2.06	1.43	1.25	AAA468.cd3.location-b.X0.Y5.tile.tissue.png	18	1	2000	18	df090430062d3fb92fd228265ef3f695	0	0	0	0	0	0	0	0	0	0	0	0	0	/home/dhl_ec/bnelissen/Slides/CD3_manuscript/CD3_slides/AAA468.cd3.location-b/AAA468.cd3.location-b.run1	255	0.7	0.06	0.7	0.06	0.0	-8.73369881483	0.0251403035074	3.0086200658
0.0	320359.0	0.0	6003.0	320359.0	4000000.0	0.0	5.0	2.54	2.04	1.08	0.0600000000001	6.22	0.35	0.69	0.2	6.04	0.13	2.07	1.43	0.74	AAA468.cd3.location-b.X0.Y6.tile.tissue.png	19	1	2000	19	783477aae8836cf28152d6b47037e90b	0	0	0	0	0	0	0	0	0	0	0	0	0	/home/dhl_ec/bnelissen/Slides/CD3_manuscript/CD3_slides/AAA468.cd3.location-b/AAA468.cd3.location-b.run1	255	0.7	0.06	0.7	0.06	-5.12581806104	-8.95330072663	0.0928166022427	3.30903833423
2205.0	480870.0	831.0	7754.0	480870.0	4000000.0	17.0	6.0	2.4	3.01	1.09	0.05	6.41	0.53	1.2	0.29	10.16	0.33	3.25	2.37	0.94	AAA468.cd3.location-b.X0.Y7.tile.tissue.png	20	1	2000	20	8065c11a924fb33abf4089a0ad21d251	0	0	0	0	0	0	0	0	0	0	0	0	0	/home/dhl_ec/bnelissen/Slides/CD3_manuscript/CD3_slides/AAA468.cd3.location-b/AAA468.cd3.location-b.run1	255	0.7	0.06	0.7	0.06	-6.37349486464	-9.50878585242	0.494354861911	1.95240411328
1455.0	769083.0	674.0	8228.0	769083.0	4000000.0	13.0	6.0	2.21	2.23	1.74	0.08	9.01	0.36	0.69	0.19	6.71	0.34	3.28	2.28	0.99	AAA468.cd3.location-b.X0.Y8.tile.tissue.png	21	1	2000	21	ace4faf44d888c1f4acc187dc311cb75	0	0	0	0	0	0	0	0	0	0	0	0	0	/home/dhl_ec/bnelissen/Slides/CD3_manuscript/CD3_slides/AAA468.cd3.location-b/AAA468.cd3.location-b.run1	255	0.7	0.06	0.7	0.06	-6.74046344898	-9.68328778868	0.601749071919	1.86828449219
0.0	582458.0	0.0	6772.0	582458.0	4000000.0	0.0	6.0	2.97	2.14	1.08	0.0500000000001	6.24	0.35	0.68	0.19	6.2	0.15	2.08	1.43	0.9	AAA468.cd3.location-b.X0.Y9.tile.tissue.png	22	1	2000	22	0508e7485ab2af46580150355ffdaba1	0	0	0	0	0	0	0	0	0	0	0	0	0	/home/dhl_ec/bnelissen/Slides/CD3_manuscript/CD3_slides/AAA468.cd3.location-b/AAA468.cd3.location-b.run1	255	0.7	0.06	0.7	0.06	-4.02824771067	-8.46207777318	0.0486948870237	2.1092031333
0.0	0.0	0.0	0.0	0.0	4000000.0	0.0	0.0	1.69	2.22	1.08	0.04	5.87	0.28	0.66	0.21	4.42	0.12	1.89	1.45	1.07	AAA468.cd3.location-b.X1.Y10.tile.tissue.png	23	1	2000	23	585cc6d664eefd939ab4b9875f723d58	0	0	0	0	0	0	0	0	0	0	0	0	0	/home/dhl_ec/bnelissen/Slides/CD3_manuscript/CD3_slides/AAA468.cd3.location-b/AAA468.cd3.location-b.run1	255	1.0	0.06	1.0	0.06	0.0	-12.3686983891	0.0	0.0387733195715
67.0	180930.0	43.0	9325.0	180930.0	4000000.0	1.0	20.0	2.01	3.16	1.1	0.0400000000001	6.19	0.35	0.68	0.2	6.33	0.21	2.03	1.43	0.45	AAA468.cd3.location-b.X1.Y11.tile.tissue.png	24	1	2000	24	b14a14c83ded0df34aaabe6c28fc661b	0	0	0	0	0	0	0	0	0	0	0	0	0	/home/dhl_ec/bnelissen/Slides/CD3_manuscript/CD3_slides/AAA468.cd3.location-b/AAA468.cd3.location-b.run1	255	0.7	0.06	0.7	0.06	-6.46496351701	-10.763518767	0.199584407329	0.0372183994141
0.0	78113.0	0.0	5550.0	78113.0	4000000.0	0.0	13.0	1.64	2.86	1.08	0.04	6.13	0.34	0.67	0.2	5.9	0.13	2.03	1.43	0.43	AAA468.cd3.location-b.X1.Y12.tile.tissue.png	25	1	2000	25	d4f6123e02d31ea09b63d75f20a372a7	0	0	0	0	0	0	0	0	0	0	0	0	0	/home/dhl_ec/bnelissen/Slides/CD3_manuscript/CD3_slides/AAA468.cd3.location-b/AAA468.cd3.location-b.run1	255	0.7	0.06	0.7	0.06	-6.97388311363	-11.7703680549	0.11819880419	0.0341307043457
72.0	25246.0	44.0	1766.0	25246.0	4000000.0	1.0	5.0	3.09	1.99	1.07	0.04	6.13	0.34	0.66	0.2	6.19	0.19	1.97	1.42	0.39	AAA468.cd3.location-b.X1.Y13.tile.tissue.png	26	1	2000	26	bc4bfba15f8026ae3776ce7d4733b619	0	0	0	0	0	0	0	0	0	0	0	0	0	/home/dhl_ec/bnelissen/Slides/CD3_manuscript/CD3_slides/AAA468.cd3.location-b/AAA468.cd3.location-b.run1	255	0.7	0.06	0.7	0.06	-8.33390699527	-12.418279985	1.26465062451	0.0379021875
0.0	48094.0	0.0	1692.0	48094.0	4000000.0	0.0	4.0	4.01	3.71	1.08	0.0500000000001	6.2	0.34	0.66	0.21	5.85	0.2	3.16	2.58	0.61	AAA468.cd3.location-b.X1.Y14.tile.tissue.png	27	1	2000	27	cb246450430712308c1283490028f3c8	0	0	0	0	0	0	0	0	0	0	0	0	0	/home/dhl_ec/bnelissen/Slides/CD3_manuscript/CD3_slides/AAA468.cd3.location-b/AAA468.cd3.location-b.run1	255	0.7	0.06	0.7	0.06	-7.00440262292	-11.455254844	0.327959911248	0.0346959372559
0.0	35355.0	0.0	1846.0	35355.0	4000000.0	0.0	4.0	2.15	2.71	1.15	0.0500000000001	6.25	0.54	1.12	0.3	7.63	0.2	3.02	2.26	0.53	AAA468.cd3.location-b.X1.Y15.tile.tissue.png	28	1	2000	28	c35536c3c1b1b915cc883423ac09649b	0	0	0	0	0	0	0	0	0	0	0	0	0	/home/dhl_ec/bnelissen/Slides/CD3_manuscript/CD3_slides/AAA468.cd3.location-b/AAA468.cd3.location-b.run1	255	0.7	0.06	0.7	0.06	0.0	-11.8173329705	0.0488834511119	0.0359054008179
0.0	130943.0	0.0	6858.0	130943.0	4000000.0	0.0	15.0	3.25	2.37	1.74	0.0599999999999	8.9	0.53	1.11	0.31	8.45	0.22	3.12	2.27	0.55	AAA468.cd3.location-b.X1.Y16.tile.tissue.png	29	1	2000	29	01479f5acd9b3ba7f29981056718baf0	0	0	0	0	0	0	0	0	0	0	0	0	0	/home/dhl_ec/bnelissen/Slides/CD3_manuscript/CD3_slides/AAA468.cd3.location-b/AAA468.cd3.location-b.run1	255	0.7	0.06	0.7	0.06	-6.80091451828	-11.3167764648	0.230731235927	0.036873387207
0.0	1396882.0	0.0	36097.0	1396882.0	4000000.0	0.0	23.0	4.59	2.88	1.09	0.05	6.34	0.58	1.13	0.23	7.78	0.31	3.68	2.37	0.56	AAA468.cd3.location-b.X1.Y17.tile.tissue.png	30	1	2000	30	d8afe8865918f4c382665ddccee0c0e2	0	0	0	0	0	0	0	0	0	0	0	0	0	/home/dhl_ec/bnelissen/Slides/CD3_manuscript/CD3_slides/AAA468.cd3.location-b/AAA468.cd3.location-b.run1	255	0.7	0.06	0.7	0.06	-5.9338347383	-11.1313485955	0.0393734953953	0.0174323237305
0.0	1508141.0	0.0	27205.0	1508141.0	4000000.0	0.0	16.0	2.78	2.82	1.09	0.05	6.29	0.37	0.66	0.22	9.66	0.29	3.25	2.21	0.58	AAA468.cd3.location-b.X1.Y18.tile.tissue.png	31	1	2000	31	5206fb83543280288e1ced56d76b1499	0	0	0	0	0	0	0	0	0	0	0	0	0	/home/dhl_ec/bnelissen/Slides/CD3_manuscript/CD3_slides/AAA468.cd3.location-b/AAA468.cd3.location-b.run1	255	0.7	0.06	0.7	0.06	-6.55715991354	-11.1732626564	0.0446969256386	0.021965034668
55.0	213699.0	36.0	11447.0	213699.0	4000000.0	1.0	28.0	1.23	1.97	1.74	0.0599999999999	8.64	0.55	1.13	0.32	8.95	0.3	2.65	1.43	0.36	AAA468.cd3.location-b.X1.Y19.tile.tissue.png	32	1	2000	32	89776e14917762f958258a04a3c673a7	0	0	0	0	0	0	0	0	0	0	0	0	0	/home/dhl_ec/bnelissen/Slides/CD3_manuscript/CD3_slides/AAA468.cd3.location-b/AAA468.cd3.location-b.run1	255	0.7	0.06	0.7	0.06	-7.29390964037	-12.0443625668	0.112482438674	0.0347678493652
0.0	543924.0	0.0	5532.0	543924.0	4000000.0	0.0	5.0	2.52	1.92	1.07	0.05	6.22	0.54	1.2	0.26	7.91	0.23	2.91	2.14	0.53	AAA468.cd3.location-b.X1.Y2.tile.tissue.png	33	1	2000	33	eabd98154be0e4a63caa87a791d34e5e	0	0	0	0	0	0	0	0	0	0	0	0	0	/home/dhl_ec/bnelissen/Slides/CD3_manuscript/CD3_slides/AAA468.cd3.location-b/AAA468.cd3.location-b.run1	255	0.7	0.06	0.7	0.06	0.0	-9.67226641086	0.027960788539	5.28118528101
59.0	256826.0	35.0	11948.0	256826.0	4000000.0	1.0	21.0	3.86	1.7	1.7	0.0599999999999	8.79	0.54	1.11	0.29	6.55	0.2	2.01	1.42	0.36	AAA468.cd3.location-b.X1.Y20.tile.tissue.png	34	1	2000	34	9e3a56c6a115013c5fcece5897257041	0	0	0	0	0	0	0	0	0	0	0	0	0	/home/dhl_ec/bnelissen/Slides/CD3_manuscript/CD3_slides/AAA468.cd3.location-b/AAA468.cd3.location-b.run1	255	0.7	0.06	0.7	0.06	-6.67614456107	-11.4750432787	0.0617852230122	0.0312278444824
0.0	118900.0	0.0	5991.0	118900.0	4000000.0	0.0	12.0	1.79	1.94	1.06	0.04	7.47	0.53	1.12	0.3	8.31	0.22	3.09	2.23	0.55	AAA468.cd3.location-b.X1.Y21.tile.tissue.png	35	1	2000	35	ea5a6c75e32503877231bbab3dc63741	0	0	0	0	0	0	0	0	0	0	0	0	0	/home/dhl_ec/bnelissen/Slides/CD3_manuscript/CD3_slides/AAA468.cd3.location-b/AAA468.cd3.location-b.run1	255	0.7	0.06	0.7	0.06	-6.64526044317	-11.3816605755	0.111807435982	0.0401806925049
0.0	73487.0	0.0	4029.0	73487.0	4000000.0	0.0	10.0	1.68	2.23	1.71	0.0599999999999	8.75	0.54	1.12	0.3	8.28	0.21	3.07	2.24	0.54	AAA468.cd3.location-b.X1.Y22.tile.tissue.png	36	1	2000	36	350b6cacd2b0cb902b0f8223ceb07f29	0	0	0	0	0	0	0	0	0	0	0	0	0	/home/dhl_ec/bnelissen/Slides/CD3_manuscript/CD3_slides/AAA468.cd3.location-b/AAA468.cd3.location-b.run1	255	0.7	0.06	0.7	0.06	-7.60430105545	-10.652395859	0.763861637553	0.507849817871
0.0	288358.0	0.0	5567.0	288358.0	1688000.0	0.0	3.0	2.32	1.15	0.73	0.03	4.29	0.23	0.48	0.11	3.53	0.11	1.32	0.93	0.24	AAA468.cd3.location-b.X1.Y23.tile.tissue.png	37	1	2000	37	03ed47e185bbb777b50cc20cb47f0760	0	0	0	0	0	0	0	0	0	0	0	0	0	/home/dhl_ec/bnelissen/Slides/CD3_manuscript/CD3_slides/AAA468.cd3.location-b/AAA468.cd3.location-b.run1	255	0.7	0.06	0.7	0.06	-5.9882035493	-11.895569233	2.46871857316	1.69528450829
141.0	12403.0	87.0	1066.0	12403.0	4000000.0	2.0	4.0	3.15	3.29	1.72	0.0599999999999	8.74	0.53	1.13	0.29	8.57	0.3	3.08	2.28	0.57	AAA468.cd3.location-b.X1.Y3.tile.tissue.png	38	1	2000	38	f1276267988cb6e6a1b17b39db6db8de	0	0	0	0	0	0	0	0	0	0	0	0	0	/home/dhl_ec/bnelissen/Slides/CD3_manuscript/CD3_slides/AAA468.cd3.location-b/AAA468.cd3.location-b.run1	255	0.7	0.06	0.7	0.06	-8.56959488446	-12.7916092945	1.72415972988	0.0403376768799
0.0	113794.0	0.0	4035.0	113794.0	4000000.0	0.0	10.0	3.08	2.96	1.72	0.0599999999999	8.57	0.34	0.67	0.19	5.5	0.21	3.07	2.24	0.54	AAA468.cd3.location-b.X1.Y4.tile.tissue.png	39	1	2000	39	0e0dfe1e2bb26c3e30f847e756200586	0	0	0	0	0	0	0	0	0	0	0	0	0	/home/dhl_ec/bnelissen/Slides/CD3_manuscript/CD3_slides/AAA468.cd3.location-b/AAA468.cd3.location-b.run1	255	0.7	0.06	0.7	0.06	0.0	-12.2688975693	0.274755482632	0.04842578125
0.0	4624.0	0.0	448.0	4624.0	4000000.0	0.0	2.0	2.45	1.86	1.09	0.05	6.25	0.35	0.67	0.2	5.43	0.21	2.65	1.44	0.51	AAA468.cd3.location-b.X1.Y5.tile.tissue.png	40	1	2000	40	4c50a47e4cb8029248022f59c4dffe88	0	0	0	0	0	0	0	0	0	0	0	0	0	/home/dhl_ec/bnelissen/Slides/CD3_manuscript/CD3_slides/AAA468.cd3.location-b/AAA468.cd3.location-b.run1	255	0.7	0.06	0.7	0.06	0.0	-12.8065928209	1.38301281781	0.0460045224915
0.0	17163.0	0.0	1204.0	17163.0	4000000.0	0.0	4.0	3.03	2.77	1.57	0.0599999999999	9.08	0.6	1.23	0.31	8.28	0.21	2.71	1.44	0.54	AAA468.cd3.location-b.X1.Y6.tile.tissue.png	41	1	2000	41	4f32414f937a9660c0916fe32171734c	0	0	0	0	0	0	0	0	0	0	0	0	0	/home/dhl_ec/bnelissen/Slides/CD3_manuscript/CD3_slides/AAA468.cd3.location-b/AAA468.cd3.location-b.run1	255	0.7	0.06	0.7	0.06	0.0	-12.6778919816	1.29484790592	0.0346662668457
14229.0	2021684.0	5238.0	7800.0	2021684.0	4000000.0	92.0	1.0	2.3	2.19	1.09	0.0500000000002	6.36	0.35	0.67	0.12	7.7	0.27	2.0	1.43	0.43	AAA468.cd3.location-b.X1.Y7.tile.tissue.png	42	1	2000	42	af89b2e19c7845fef94ef4ab2165b4e4	0	0	0	0	0	0	0	0	0	0	0	0	0	/home/dhl_ec/bnelissen/Slides/CD3_manuscript/CD3_slides/AAA468.cd3.location-b/AAA468.cd3.location-b.run1	255	0.7	0.06	0.7	0.06	-8.32668704016	-11.2922970306	0.552043775354	0.0865630332031
10415.0	2544921.0	4609.0	14952.0	2544921.0	4000000.0	99.0	9.0	2.34	2.92	1.06	0.0599999999999	8.81	0.35	0.67	0.1	7.88	0.29	2.09	1.42	2.23	AAA468.cd3.location-b.X1.Y8.tile.tissue.png	43	1	2000	43	11d0cf1daac5425ed7b3c89ba97982f2	0	0	0	0	0	0	0	0	0	0	0	0	0	/home/dhl_ec/bnelissen/Slides/CD3_manuscript/CD3_slides/AAA468.cd3.location-b/AAA468.cd3.location-b.run1	255	0.7	0.06	0.7	0.06	-8.66083079695	-11.6764793414	0.727559756321	0.131622901367
611.0	230608.0	300.0	6409.0	230608.0	4000000.0	7.0	9.0	2.65	2.1	1.72	0.05	9.45	0.53	1.12	0.33	8.83	0.32	2.34	1.43	1.48	AAA468.cd3.location-b.X1.Y9.tile.tissue.png	44	1	2000	44	fb5116bf87288e538c11f5ec17071084	0	0	0	0	0	0	0	0	0	0	0	0	0	/home/dhl_ec/bnelissen/Slides/CD3_manuscript/CD3_slides/AAA468.cd3.location-b/AAA468.cd3.location-b.run1	255	0.7	0.06	0.7	0.06	-8.64840482335	-12.4514392267	1.1808319548	0.0737465644531
19243.0	776759.0	8338.0	15137.0	776759.0	4000000.0	167.0	6.0	1.26	2.65	1.69	0.0599999999999	9.22	0.54	1.14	0.3	8.89	0.22	3.2	2.25	1.56	AAA468.cd3.location-b.X10.Y10.tile.tissue.png	45	1	2000	45	4eacae824e8a59336c45e527e28ab25c	0	0	0	0	0	0	0	0	0	0	0	0	0	/home/dhl_ec/bnelissen/Slides/CD3_manuscript/CD3_slides/AAA468.cd3.location-b/AAA468.cd3.location-b.run1	255	0.7	0.06	0.7	0.06	-8.99760972114	-12.5315681248	2.32612894747	0.148713164062
0.0	324596.0	0.0	8761.0	324596.0	4000000.0	0.0	11.0	2.86	2.17	1.05	0.05	5.96	0.35	0.66	0.18	6.02	0.14	2.03	1.44	1.27	AAA468.cd3.location-b.X10.Y11.tile.tissue.png	46	1	2000	46	f3bb31cc245d031ae495fcba0965a1db	0	0	0	0	0	0	0	0	0	0	0	0	0	/home/dhl_ec/bnelissen/Slides/CD3_manuscript/CD3_slides/AAA468.cd3.location-b/AAA468.cd3.location-b.run1	255	0.7	0.06	0.7	0.06	-7.03716155494	-11.9817659155	0.153348687592	0.0579678432617
59775.0	1615166.0	27148.0	14170.0	1615166.0	4000000.0	599.0	8.0	1.47	1.46	1.62	0.04	6.81	0.34	0.67	0.13	7.64	0.26	2.09	1.43	0.89	AAA468.cd3.location-b.X10.Y12.tile.tissue.png	47	1	2000	47	7404c8319edbe32f586f9149487fa99f	0	0	0	0	0	0	0	0	0	0	0	0	0	/home/dhl_ec/bnelissen/Slides/CD3_manuscript/CD3_slides/AAA468.cd3.location-b/AAA468.cd3.location-b.run1	255	0.7	0.06	0.7	0.06	-8.93154719878	-12.2164904531	1.09776074581	0.393171240234
127922.0	3055848.0	59311.0	10616.0	3055848.0	4000000.0	1325.0	2.0	2.95	3.23	1.08	0.05	6.24	0.53	1.13	0.14	10.23	0.54	3.51	2.46	0.58	AAA468.cd3.location-b.X10.Y13.tile.tissue.png	48	1	2000	48	2d976f2b78ae6435f4a63843a8bb3cc7	0	0	0	0	0	0	0	0	0	0	0	0	0	/home/dhl_ec/bnelissen/Slides/CD3_manuscript/CD3_slides/AAA468.cd3.location-b/AAA468.cd3.location-b.run1	255	0.7	0.06	0.7	0.06	-8.77037487644	-11.9398496833	0.727976560693	0.387164102539
257634.0	3908705.0	116341.0	8060.0	3908705.0	4000000.0	2559.0	1.0	3.83	3.32	1.74	0.0599999999999	7.13	0.55	0.97	0.05	10.83	0.39	2.03	1.43	0.43	AAA468.cd3.location-b.X10.Y14.tile.tissue.png	49	1	2000	49	4f9478037dc2ec83d3c3be6fcec68865	0	0	0	0	0	0	0	0	0	0	0	0	0	/home/dhl_ec/bnelissen/Slides/CD3_manuscript/CD3_slides/AAA468.cd3.location-b/AAA468.cd3.location-b.run1	255	0.7	0.06	0.7	0.06	-8.71821487743	-11.5194259332	0.384780558552	0.112344250977
395602.0	3998472.0	154282.0	8187.0	3998472.0	4000000.0	3274.0	1.0	3.81	1.91	1.05	0.04	6.9	0.34	0.68	0.0599999999999	11.72	0.4	2.04	1.42	0.42	AAA468.cd3.location-b.X10.Y15.tile.tissue.png	50	1	2000	50	6e8a0190026eb81d079806aaefc7674c	0	0	0	0	0	0	0	0	0	0	0	0	0	/home/dhl_ec/bnelissen/Slides/CD3_manuscript/CD3_slides/AAA468.cd3.location-b/AAA468.cd3.location-b.run1	255	0.7	0.084514785637	0.7	0.084514785637	-9.15724451075	-11.6623300096	0.479655608447	0.135285945952
380273.0	3999206.0	145748.0	8052.0	3999206.0	4000000.0	3039.0	1.0	2.92	2.35	1.14	0.05	6.45	0.35	0.67	0.0599999999999	11.54	0.4	2.03	1.44	0.41	AAA468.cd3.location-b.X10.Y16.tile.tissue.png	51	1	2000	51	6ac5f2d19ed40e3f04f1e3c66d990d24	0	0	0	0	0	0	0	0	0	0	0	0	0	/home/dhl_ec/bnelissen/Slides/CD3_manuscript/CD3_slides/AAA468.cd3.location-b/AAA468.cd3.location-b.run1	255	0.7	0.0836619092781	0.7	0.0836619092781	-9.32495665124	-12.3766238053	0.560326695308	0.151628763756
228769.0	4000000.0	100782.0	7996.0	4000000.0	4000000.0	2198.0	1.0	2.01	2.39	1.71	0.0599999999999	8.75	0.44	0.99	0.0599999999999	15.17	0.62	3.52	2.55	0.7	AAA468.cd3.location-b.X10.Y17.tile.tissue.png	52	1	2000	52	4015de066255267386091768f9d0ec81	0	0	0	0	0	0	0	0	0	0	0	0	0	/home/dhl_ec/bnelissen/Slides/CD3_manuscript/CD3_slides/AAA468.cd3.location-b/AAA468.cd3.location-b.run1	255	0.7	0.079765458239	0.7	0.079765458239	-9.25813160369	-12.0344550704	0.557677229309	0.0905298765283
239226.0	4000000.0	105442.0	7996.0	4000000.0	4000000.0	2371.0	1.0	1.48	2.94	1.07	0.0400000000002	5.43	0.28	0.68	0.05	10.56	0.68	3.55	2.41	0.68	AAA468.cd3.location-b.X10.Y18.tile.tissue.png	53	1	2000	53	c7dfca51dd8072469ab5fd75e4a26598	0	0	0	0	0	0	0	0	0	0	0	0	0	/home/dhl_ec/bnelissen/Slides/CD3_manuscript/CD3_slides/AAA468.cd3.location-b/AAA468.cd3.location-b.run1	255	0.7	0.0772996941748	0.7	0.0772996941748	-9.07581556241	0.0	0.566892624146	0.0978455078125
245686.0	4000000.0	103402.0	7996.0	4000000.0	4000000.0	2236.0	1.0	3.21	2.34	1.05	0.0599999999999	5.51	0.46	1.17	0.05	10.56	0.38	3.47	2.47	0.69	AAA468.cd3.location-b.X10.Y19.tile.tissue.png	54	1	2000	54	6530849676519e7b3bbd44ce90485be4	0	0	0	0	0	0	0	0	0	0	0	0	0	/home/dhl_ec/bnelissen/Slides/CD3_manuscript/CD3_slides/AAA468.cd3.location-b/AAA468.cd3.location-b.run1	255	0.7	0.0701543839682	0.7	0.0701543839682	-9.20116259374	0.0	0.41749475415	0.147608484375
0.0	376345.0	0.0	4426.0	376345.0	4000000.0	0.0	1.0	2.15	2.62	1.11	0.0500000000002	6.0	0.35	0.73	0.19	5.53	0.22	3.19	2.4	0.51	AAA468.cd3.location-b.X10.Y2.tile.tissue.png	55	1	2000	55	c1c66311f4e24e3fe8cbff6f36a8da00	0	0	0	0	0	0	0	0	0	0	0	0	0	/home/dhl_ec/bnelissen/Slides/CD3_manuscript/CD3_slides/AAA468.cd3.location-b/AAA468.cd3.location-b.run1	255	0.7	0.06	0.7	0.06	0.0	-10.1032327456	0.00311013599452	10.1737331198
36471.0	3905753.0	16568.0	10502.0	3905753.0	4000000.0	355.0	2.0	3.18	1.83	1.06	0.05	6.11	0.34	0.68	0.0599999999999	8.99	0.34	2.08	1.44	0.56	AAA468.cd3.location-b.X10.Y20.tile.tissue.png	56	1	2000	56	80ba9674330961f5b1f06b5588c088b0	0	0	0	0	0	0	0	0	0	0	0	0	0	/home/dhl_ec/bnelissen/Slides/CD3_manuscript/CD3_slides/AAA468.cd3.location-b/AAA468.cd3.location-b.run1	255	0.7	0.0621420678279	0.7	0.0621420678279	-8.44455895218	-11.3547994127	0.311234728329	0.0901932036743
19084.0	2182756.0	7467.0	12164.0	2182756.0	4000000.0	133.0	3.0	1.0	1.32	1.78	0.0600000000002	10.01	0.6	1.24	0.21	11.75	0.47	3.52	2.4	0.63	AAA468.cd3.location-b.X10.Y21.tile.tissue.png	57	1	2000	57	20d8f05e817d66fb50d0c3596b82b696	0	0	0	0	0	0	0	0	0	0	0	0	0	/home/dhl_ec/bnelissen/Slides/CD3_manuscript/CD3_slides/AAA468.cd3.location-b/AAA468.cd3.location-b.run1	255	0.7	0.06	0.7	0.06	-8.65235284158	-11.7140501168	0.778929194455	0.112516375977
836.0	928340.0	254.0	11392.0	928340.0	4000000.0	5.0	5.0	1.07	2.5	1.06	0.04	6.03	0.35	0.67	0.16	6.84	0.39	3.44	2.39	0.55	AAA468.cd3.location-b.X10.Y22.tile.tissue.png	58	1	2000	58	26fee8f4cfabda2760cc3fc7bccaf95f	0	0	0	0	0	0	0	0	0	0	0	0	0	/home/dhl_ec/bnelissen/Slides/CD3_manuscript/CD3_slides/AAA468.cd3.location-b/AAA468.cd3.location-b.run1	255	0.7	0.06	0.7	0.06	-7.48060438801	-9.7414561228	0.207252104681	0.526726214844
0.0	471285.0	0.0	6446.0	471285.0	1688000.0	0.0	4.0	2.29	2.99	0.49	0.02	3.22	0.16	0.29	0.0600000000002	2.63	0.12	1.39	1.03	0.29	AAA468.cd3.location-b.X10.Y23.tile.tissue.png	59	1	2000	59	e21bff8e9732f8cafd9bec0adbea450a	0	0	0	0	0	0	0	0	0	0	0	0	0	/home/dhl_ec/bnelissen/Slides/CD3_manuscript/CD3_slides/AAA468.cd3.location-b/AAA468.cd3.location-b.run1	255	0.7	0.06	0.7	0.06	-7.45380963258	-12.208169035	0.937652688983	2.77445356931
147.0	1634.0	71.0	176.0	1634.0	4000000.0	1.0	1.0	5.11	1.78	1.06	0.04	6.03	0.54	1.2	0.32	9.29	0.32	3.29	2.53	0.96	AAA468.cd3.location-b.X10.Y3.tile.tissue.png	60	1	2000	60	6eb3be95e9b8ee9da8509bbef4f57de3	0	0	0	0	0	0	0	0	0	0	0	0	0	/home/dhl_ec/bnelissen/Slides/CD3_manuscript/CD3_slides/AAA468.cd3.location-b/AAA468.cd3.location-b.run1	255	0.7	0.06	0.7	0.06	-9.245197581	-12.6154960317	2.66470970088	0.0490820843811
0.0	19886.0	0.0	1306.0	19886.0	4000000.0	0.0	4.0	2.68	2.81	1.78	0.0700000000002	9.26	0.55	1.15	0.3	8.56	0.2	3.18	2.29	1.38	AAA468.cd3.location-b.X10.Y4.tile.tissue.png	61	1	2000	61	f2d810cfffd4895fda830d9dfb3c8c1c	0	0	0	0	0	0	0	0	0	0	0	0	0	/home/dhl_ec/bnelissen/Slides/CD3_manuscript/CD3_slides/AAA468.cd3.location-b/AAA468.cd3.location-b.run1	255	0.7	0.06	0.7	0.06	-6.33706879414	-12.2073539929	0.841948309144	0.049957958374
7080.0	771835.0	3386.0	7588.0	771835.0	4000000.0	78.0	5.0	1.82	2.25	1.06	0.0400000000002	6.27	0.34	0.67	0.17	9.51	0.34	2.23	1.42	0.42	AAA468.cd3.location-b.X10.Y5.tile.tissue.png	62	1	2000	62	c825b887c440732d51f62ae79a0e8dad	0	0	0	0	0	0	0	0	0	0	0	0	0	/home/dhl_ec/bnelissen/Slides/CD3_manuscript/CD3_slides/AAA468.cd3.location-b/AAA468.cd3.location-b.run1	255	0.7	0.06	0.7	0.06	-8.96975700952	-12.3859116226	0.943301460004	0.128989019531
107919.0	3975719.0	46156.0	8820.0	3975719.0	4000000.0	998.0	1.0	3.63	2.27	1.06	0.0500000000002	6.93	0.34	0.66	0.0599999999999	12.44	0.56	3.14	1.74	0.4	AAA468.cd3.location-b.X10.Y6.tile.tissue.png	63	1	2000	63	a5846ab71ca8e298eaf49517d283d672	0	0	0	0	0	0	0	0	0	0	0	0	0	/home/dhl_ec/bnelissen/Slides/CD3_manuscript/CD3_slides/AAA468.cd3.location-b/AAA468.cd3.location-b.run1	255	0.7	0.0631985349005	0.7	0.0631985349005	-8.97682615961	-12.1724558585	0.638433589374	0.175726646729
78080.0	4000000.0	32836.0	7996.0	4000000.0	4000000.0	710.0	1.0	4.14	3.17	1.06	0.05	5.75	0.28	0.66	0.05	9.23	0.35	2.01	1.43	0.4	AAA468.cd3.location-b.X10.Y7.tile.tissue.png	64	1	2000	64	bf77d38e8ffdf5d4b566d579df57100b	0	0	0	0	0	0	0	0	0	0	0	0	0	/home/dhl_ec/bnelissen/Slides/CD3_manuscript/CD3_slides/AAA468.cd3.location-b/AAA468.cd3.location-b.run1	255	0.7	0.06	0.7	0.06	-9.16771631621	0.0	0.463026266144	0.119802851562
21759.0	3856578.0	10072.0	10076.0	3856578.0	4000000.0	210.0	2.0	2.64	2.16	1.06	0.05	5.84	0.35	0.67	0.0599999999999	8.8	0.33	2.04	1.42	0.57	AAA468.cd3.location-b.X10.Y8.tile.tissue.png	65	1	2000	65	2fae5a4a1b02d51dc8319b9bd36d8aba	0	0	0	0	0	0	0	0	0	0	0	0	0	/home/dhl_ec/bnelissen/Slides/CD3_manuscript/CD3_slides/AAA468.cd3.location-b/AAA468.cd3.location-b.run1	255	0.7	0.06	0.7	0.06	-8.70001152941	-11.235376809	0.454282808804	0.0788070437012
28584.0	2397467.0	12574.0	25925.0	2397467.0	4000000.0	253.0	11.0	1.96	3.66	1.08	0.04	6.66	0.36	0.67	0.11	7.85	0.29	2.1	1.44	0.38	AAA468.cd3.location-b.X10.Y9.tile.tissue.png	66	1	2000	66	1fff1b90cea5b0f7b938d2429865374f	0	0	0	0	0	0	0	0	0	0	0	0	0	/home/dhl_ec/bnelissen/Slides/CD3_manuscript/CD3_slides/AAA468.cd3.location-b/AAA468.cd3.location-b.run1	255	0.7	0.06	0.7	0.06	-9.01320388288	-12.1722600018	1.23223887592	0.192931435547
7021.0	3439375.0	3374.0	10864.0	3439375.0	4000000.0	73.0	5.0	2.02	1.72	1.07	0.04	7.36	0.54	1.15	0.11	12.13	0.52	3.39	2.26	0.59	AAA468.cd3.location-b.X11.Y10.tile.tissue.png	67	1	2000	67	16f1112ee107ec171b4512a81461970a	0	0	0	0	0	0	0	0	0	0	0	0	0	/home/dhl_ec/bnelissen/Slides/CD3_manuscript/CD3_slides/AAA468.cd3.location-b/AAA468.cd3.location-b.run1	255	0.7	0.06	0.7	0.06	-8.3597827232	-11.093954034	0.378712665983	0.0782322861328
7588.0	1440740.0	3629.0	8964.0	1440740.0	4000000.0	79.0	5.0	1.24	1.4	1.69	0.0699999999999	9.22	0.53	1.15	0.22	10.07	0.37	3.24	2.25	0.57	AAA468.cd3.location-b.X11.Y11.tile.tissue.png	68	1	2000	68	4e18982bddf9e9891a26a5640e38b243	0	0	0	0	0	0	0	0	0	0	0	0	0	/home/dhl_ec/bnelissen/Slides/CD3_manuscript/CD3_slides/AAA468.cd3.location-b/AAA468.cd3.location-b.run1	255	0.7	0.06	0.7	0.06	-8.53056081787	-11.457696782	0.610374148069	0.0740253828125
5556.0	205689.0	2424.0	6187.0	205689.0	4000000.0	50.0	4.0	2.8	2.59	1.72	0.0699999999999	9.3	0.56	1.12	0.31	8.91	0.31	3.17	2.22	0.53	AAA468.cd3.location-b.X11.Y12.tile.tissue.png	69	1	2000	69	cc06317e56288489595eb86eaffcb61f	0	0	0	0	0	0	0	0	0	0	0	0	0	/home/dhl_ec/bnelissen/Slides/CD3_manuscript/CD3_slides/AAA468.cd3.location-b/AAA468.cd3.location-b.run1	255	0.7	0.06	0.7	0.06	-9.29306820656	-12.5706970024	1.75367313609	0.0587050390625
0.0	198996.0	0.0	4607.0	198996.0	4000000.0	0.0	6.0	2.59	1.33	1.77	0.0699999999999	8.97	0.54	1.1	0.3	7.71	0.22	3.02	2.22	0.57	AAA468.cd3.location-b.X11.Y13.tile.tissue.png	70	1	2000	70	6e44deb2e4b1f60ad083edf9aff7cf67	0	0	0	0	0	0	0	0	0	0	0	0	0	/home/dhl_ec/bnelissen/Slides/CD3_manuscript/CD3_slides/AAA468.cd3.location-b/AAA468.cd3.location-b.run1	255	0.7	0.06	0.7	0.06	0.0	-11.1819995595	0.066651848137	0.0366049847412
39899.0	1272563.0	19169.0	9727.0	1272563.0	4000000.0	447.0	5.0	2.99	3.3	1.79	0.0599999999999	9.67	0.54	1.14	0.25	10.35	0.38	3.17	2.41	0.56	AAA468.cd3.location-b.X11.Y14.tile.tissue.png	71	1	2000	71	7b79edaea6b1a56b1602d636e8bb1632	0	0	0	0	0	0	0	0	0	0	0	0	0	/home/dhl_ec/bnelissen/Slides/CD3_manuscript/CD3_slides/AAA468.cd3.location-b/AAA468.cd3.location-b.run1	255	0.7	0.06	0.7	0.06	-8.76618213522	-12.2463209945	0.945769746014	0.269362203125
222612.0	3440554.0	100089.0	9941.0	3440554.0	4000000.0	2225.0	2.0	3.23	2.51	1.07	0.0500000000002	6.67	0.34	0.67	0.0699999999997	10.38	0.37	2.09	1.43	0.4	AAA468.cd3.location-b.X11.Y15.tile.tissue.png	72	1	2000	72	ffb3655105af50decf9cab0cee0ef730	0	0	0	0	0	0	0	0	0	0	0	0	0	/home/dhl_ec/bnelissen/Slides/CD3_manuscript/CD3_slides/AAA468.cd3.location-b/AAA468.cd3.location-b.run1	255	0.7	0.06	0.7	0.06	-8.65010318333	-11.8303025547	0.515554125397	0.238084456055
374382.0	4000000.0	154926.0	7996.0	4000000.0	4000000.0	3336.0	1.0	3.12	2.36	1.06	0.04	8.59	0.27	0.68	0.04	11.54	0.41	2.05	1.42	0.420000000001	AAA468.cd3.location-b.X11.Y16.tile.tissue.png	73	1	2000	73	a15e59b94699144f5ec3a20ef5db608b	0	0	0	0	0	0	0	0	0	0	0	0	0	/home/dhl_ec/bnelissen/Slides/CD3_manuscript/CD3_slides/AAA468.cd3.location-b/AAA468.cd3.location-b.run1	255	0.7	0.0883090946331	0.7	0.0883090946331	-9.21848981651	-11.4509954568	0.401193681152	0.0968617488685
303234.0	3999957.0	118058.0	8012.0	3999957.0	4000000.0	2510.0	1.0	1.94	2.86	1.75	0.0699999999997	9.96	0.59	1.29	0.0799999999999	16.54	0.67	3.6	2.58	0.65	AAA468.cd3.location-b.X11.Y17.tile.tissue.png	74	1	2000	74	1bf82381f5c3be7f0a5bdf793b5763fe	0	0	0	0	0	0	0	0	0	0	0	0	0	/home/dhl_ec/bnelissen/Slides/CD3_manuscript/CD3_slides/AAA468.cd3.location-b/AAA468.cd3.location-b.run1	255	0.7	0.0830981494003	0.7	0.0830981494003	-9.14878883535	-11.8200037763	0.460323350576	0.113075220673
268479.0	3999488.0	111401.0	8102.0	3999488.0	4000000.0	2452.0	1.0	1.04	1.77	1.06	0.0400000000004	6.46	0.34	0.679999999999	0.0500000000002	11.06	0.39	2.06	1.43	0.41	AAA468.cd3.location-b.X11.Y18.tile.tissue.png	75	1	2000	75	a9df6e108d0974bb687d8156b623bca5	0	0	0	0	0	0	0	0	0	0	0	0	0	/home/dhl_ec/bnelissen/Slides/CD3_manuscript/CD3_slides/AAA468.cd3.location-b/AAA468.cd3.location-b.run1	255	0.7	0.0799977162536	0.7	0.0799977162536	-9.17772667329	-11.618643946	0.528354276503	0.0996549926466
279011.0	4000000.0	117050.0	7996.0	4000000.0	4000000.0	2597.0	1.0	3.49	1.76	1.06	0.04	5.82	0.28	0.68	0.04	11.05	0.39	2.03	1.45	0.4	AAA468.cd3.location-b.X11.Y19.tile.tissue.png	76	1	2000	76	4d22e60ca927732295d40aaea7630696	0	0	0	0	0	0	0	0	0	0	0	0	0	/home/dhl_ec/bnelissen/Slides/CD3_manuscript/CD3_slides/AAA468.cd3.location-b/AAA468.cd3.location-b.run1	255	0.7	0.0782175007211	0.7	0.0782175007211	-9.57545392337	-11.1949552294	0.510588443604	0.09876435609
78.0	353072.0	40.0	4662.0	353072.0	4000000.0	1.0	2.0	1.83	0.99	1.06	0.0599999999999	6.59	0.51	1.15	0.27	8.65	0.31	2.95	2.16	0.54	AAA468.cd3.location-b.X11.Y2.tile.tissue.png	77	1	2000	77	d8fb8cbdd091c9b357c87c9604c70ece	0	0	0	0	0	0	0	0	0	0	0	0	0	/home/dhl_ec/bnelissen/Slides/CD3_manuscript/CD3_slides/AAA468.cd3.location-b/AAA468.cd3.location-b.run1	255	0.7	0.06	0.7	0.06	-4.48986366639	-9.70955194744	0.0226698741042	4.77032798962
201820.0	3987274.0	88188.0	8409.0	3987274.0	4000000.0	1955.0	2.0	3.16	3.66	1.87	0.0699999999997	8.37	0.35	0.67	0.0599999999999	13.07	0.58	3.15	2.26	0.84	AAA468.cd3.location-b.X11.Y20.tile.tissue.png	78	1	2000	78	c68bbd04fda88ddbe780967bed080f73	0	0	0	0	0	0	0	0	0	0	0	0	0	/home/dhl_ec/bnelissen/Slides/CD3_manuscript/CD3_slides/AAA468.cd3.location-b/AAA468.cd3.location-b.run1	255	0.7	0.0693102437021	0.7	0.0693102437021	-8.89999374218	-11.8190366012	0.409316114891	0.108795882454
29433.0	3956198.0	12431.0	10459.0	3956198.0	4000000.0	258.0	1.0	1.79	2.66	1.74	0.0700000000002	10.79	0.55	1.13	0.0799999999999	12.82	0.54	3.12	2.23	0.82	AAA468.cd3.location-b.X11.Y21.tile.tissue.png	79	1	2000	79	82bc77026c450c0c61e6c81e4684fbaa	0	0	0	0	0	0	0	0	0	0	0	0	0	/home/dhl_ec/bnelissen/Slides/CD3_manuscript/CD3_slides/AAA468.cd3.location-b/AAA468.cd3.location-b.run1	255	0.7	0.0640428026122	0.7	0.0640428026122	-8.63700954707	-11.4052809176	0.480633316814	0.0990622692871
2222.0	1740789.0	1012.0	14594.0	1740789.0	4000000.0	22.0	6.0	1.24	1.52	1.7	0.0599999999999	9.0	0.55	1.11	0.22	10.25	0.4	3.18	2.23	1.88	AAA468.cd3.location-b.X11.Y22.tile.tissue.png	80	1	2000	80	adb985358f84a57c92c31c095211aa54	0	0	0	0	0	0	0	0	0	0	0	0	0	/home/dhl_ec/bnelissen/Slides/CD3_manuscript/CD3_slides/AAA468.cd3.location-b/AAA468.cd3.location-b.run1	255	0.7	0.06	0.7	0.06	-8.70364000164	-10.9545057335	1.05646208363	0.62923428125
0.0	852444.0	0.0	9857.0	852444.0	1688000.0	0.0	3.0	2.22	3.59	0.73	0.0300000000002	4.22	0.24	0.49	0.0900000000001	3.91	0.13	1.43	1.03	0.25	AAA468.cd3.location-b.X11.Y23.tile.tissue.png	81	1	2000	81	b589aadce3eadfa89d84e6756195b4f4	0	0	0	0	0	0	0	0	0	0	0	0	0	/home/dhl_ec/bnelissen/Slides/CD3_manuscript/CD3_slides/AAA468.cd3.location-b/AAA468.cd3.location-b.run1	255	0.7	0.06	0.7	0.06	0.0	-11.9565133412	1.29767116667	2.84302099378
0.0	12481.0	0.0	1078.0	12481.0	4000000.0	0.0	4.0	3.62	2.97	1.66	0.0599999999999	6.45	0.34	0.66	0.2	5.44	0.12	1.97	1.41	1.07	AAA468.cd3.location-b.X11.Y3.tile.tissue.png	82	1	2000	82	0e783dddd95e5df1dea1c324422101d2	0	0	0	0	0	0	0	0	0	0	0	0	0	/home/dhl_ec/bnelissen/Slides/CD3_manuscript/CD3_slides/AAA468.cd3.location-b/AAA468.cd3.location-b.run1	255	0.7	0.06	0.7	0.06	0.0	-12.441796674	0.201092926874	0.0569505022736
0.0	0.0	0.0	0.0	0.0	4000000.0	0.0	0.0	0.93	1.35	1.05	0.04	5.73	0.27	0.65	0.19	4.39	0.12	1.87	2.23	0.96	AAA468.cd3.location-b.X11.Y4.tile.tissue.png	83	1	2000	83	26c370fdc68d8529c5a88b271fd5f250	0	0	0	0	0	0	0	0	0	0	0	0	0	/home/dhl_ec/bnelissen/Slides/CD3_manuscript/CD3_slides/AAA468.cd3.location-b/AAA468.cd3.location-b.run1	255	1.0	0.06	1.0	0.06	0.0	-12.3396602103	0.0	0.037473304697
16658.0	2069575.0	8201.0	7768.0	2069575.0	4000000.0	175.0	1.0	2.8	2.54	1.1	0.04	6.27	0.35	0.67	0.12	7.83	0.42	3.17	2.32	0.69	AAA468.cd3.location-b.X11.Y5.tile.tissue.png	84	1	2000	84	1c5fff6e8d20e2bcae9397e18849171d	0	0	0	0	0	0	0	0	0	0	0	0	0	/home/dhl_ec/bnelissen/Slides/CD3_manuscript/CD3_slides/AAA468.cd3.location-b/AAA468.cd3.location-b.run1	255	0.7	0.06	0.7	0.06	-8.58639980915	-11.8025043323	0.572785728759	0.0916903691406
51857.0	4000000.0	24032.0	7996.0	4000000.0	4000000.0	567.0	1.0	1.93	1.48	1.81	0.0700000000002	8.95	0.5	1.21	0.0700000000002	14.81	0.68	4.51	2.23	0.61	AAA468.cd3.location-b.X11.Y6.tile.tissue.png	85	1	2000	85	2f5b6650df9d7e603dc83cc5d342dfd8	0	0	0	0	0	0	0	0	0	0	0	0	0	/home/dhl_ec/bnelissen/Slides/CD3_manuscript/CD3_slides/AAA468.cd3.location-b/AAA468.cd3.location-b.run1	255	0.7	0.06	0.7	0.06	-9.00748229425	0.0	0.413963300278	0.0880328828125
49919.0	4000000.0	21725.0	7996.0	4000000.0	4000000.0	478.0	1.0	1.18	1.31	1.73	0.0700000000002	9.12	0.44	1.13	0.0599999999999	14.04	0.56	3.8	3.21	0.7	AAA468.cd3.location-b.X11.Y7.tile.tissue.png	86	1	2000	86	376c85f47491ddbe31f1442ef38fcc5e	0	0	0	0	0	0	0	0	0	0	0	0	0	/home/dhl_ec/bnelissen/Slides/CD3_manuscript/CD3_slides/AAA468.cd3.location-b/AAA468.cd3.location-b.run1	255	0.7	0.06	0.7	0.06	-8.94171009426	0.0	0.420290140335	0.084408171875
44427.0	4000000.0	21771.0	7996.0	4000000.0	4000000.0	485.0	1.0	1.67	2.01	1.72	0.0700000000006	10.1	0.55	1.53	0.0900000000001	13.93	0.55	3.11	2.4	0.64	AAA468.cd3.location-b.X11.Y8.tile.tissue.png	87	1	2000	87	9004dd1d03d7f6cac99c9a98153616e2	0	0	0	0	0	0	0	0	0	0	0	0	0	/home/dhl_ec/bnelissen/Slides/CD3_manuscript/CD3_slides/AAA468.cd3.location-b/AAA468.cd3.location-b.run1	255	0.7	0.061910763472	0.7	0.061910763472	-8.94981273974	-11.3445748689	0.462455003723	0.0686103752035
12856.0	4000000.0	6693.0	7996.0	4000000.0	4000000.0	153.0	1.0	2.14	1.34	1.08	0.04	7.37	0.28	0.67	0.0499999999997	9.1	0.35	2.08	1.44	1.22	AAA468.cd3.location-b.X11.Y9.tile.tissue.png	88	1	2000	88	a3b5d8de66056534e988a4475f087b7d	0	0	0	0	0	0	0	0	0	0	0	0	0	/home/dhl_ec/bnelissen/Slides/CD3_manuscript/CD3_slides/AAA468.cd3.location-b/AAA468.cd3.location-b.run1	255	0.7	0.0611776930057	0.7	0.0611776930057	-8.55473283127	-10.9231008616	0.323446094864	0.0452004090912
113431.0	4000000.0	49538.0	7996.0	4000000.0	4000000.0	1069.0	1.0	2.9	1.86	1.81	0.0699999999997	9.52	0.49	1.17	0.0699999999997	14.11	0.63	3.46	2.48	0.67	AAA468.cd3.location-b.X12.Y10.tile.tissue.png	89	1	2000	89	d5d1f9557a9d1a9504e66e8c0376912e	0	0	0	0	0	0	0	0	0	0	0	0	0	/home/dhl_ec/bnelissen/Slides/CD3_manuscript/CD3_slides/AAA468.cd3.location-b/AAA468.cd3.location-b.run1	255	0.7	0.0660337222784	0.7	0.0660337222784	-8.86830436953	-11.2191230488	0.387373940186	0.102960983346
106046.0	4000000.0	45706.0	7996.0	4000000.0	4000000.0	998.0	1.0	2.08	2.11	1.05	0.04	5.92	0.28	0.68	0.04	9.65	0.37	2.04	1.43	0.39	AAA468.cd3.location-b.X12.Y11.tile.tissue.png	90	1	2000	90	9d2fc86bd27be1b10cebad1156223c33	0	0	0	0	0	0	0	0	0	0	0	0	0	/home/dhl_ec/bnelissen/Slides/CD3_manuscript/CD3_slides/AAA468.cd3.location-b/AAA468.cd3.location-b.run1	255	0.7	0.0645825575803	0.7	0.0645825575803	-8.86734471434	-11.7411038715	0.304266712921	0.112090636534
13816.0	3936736.0	6466.0	10007.0	3936736.0	4000000.0	140.0	1.0	2.53	1.84	1.71	0.0600000000004	8.73	0.54	1.11	0.0800000000004	12.58	0.53	3.13	2.22	0.590000000001	AAA468.cd3.location-b.X12.Y12.tile.tissue.png	91	1	2000	91	8f754af07390e10ad1e09694492ecb35	0	0	0	0	0	0	0	0	0	0	0	0	0	/home/dhl_ec/bnelissen/Slides/CD3_manuscript/CD3_slides/AAA468.cd3.location-b/AAA468.cd3.location-b.run1	255	0.7	0.0602318906479	0.7	0.0602318906479	-8.48927784722	-11.6095256693	0.400961865667	0.0803617963257
5936.0	2770729.0	2865.0	10687.0	2770729.0	4000000.0	62.0	3.0	2.18	1.35	1.73	0.0700000000002	9.0	0.54	1.12	0.15	11.31	0.46	3.17	2.21	0.58	AAA468.cd3.location-b.X12.Y13.tile.tissue.png	92	1	2000	92	4ee6fec43a21a459129cf0f546d760a2	0	0	0	0	0	0	0	0	0	0	0	0	0	/home/dhl_ec/bnelissen/Slides/CD3_manuscript/CD3_slides/AAA468.cd3.location-b/AAA468.cd3.location-b.run1	255	0.7	0.06	0.7	0.06	-8.51014423063	-11.2253541466	0.600855463039	0.099217703125
3166.0	1460735.0	1089.0	11837.0	1460735.0	4000000.0	19.0	6.0	1.07	1.41	1.73	0.0599999999999	9.21	0.55	1.12	0.23	10.0	0.39	3.18	2.21	0.55	AAA468.cd3.location-b.X12.Y14.tile.tissue.png	93	1	2000	93	908147214f74be13a9cc16bdcc3ee0b2	0	0	0	0	0	0	0	0	0	0	0	0	0	/home/dhl_ec/bnelissen/Slides/CD3_manuscript/CD3_slides/AAA468.cd3.location-b/AAA468.cd3.location-b.run1	255	0.7	0.06	0.7	0.06	-8.17598210346	-11.7784619131	0.937931026896	0.297281908203
436.0	331840.0	226.0	8972.0	331840.0	4000000.0	5.0	10.0	1.03	1.39	1.71	0.0599999999999	8.4	0.54	1.15	0.29	8.89	0.32	3.12	2.06	0.53	AAA468.cd3.location-b.X12.Y15.tile.tissue.png	94	1	2000	94	5a6acfe33f1de880c456a16db33bb569	0	0	0	0	0	0	0	0	0	0	0	0	0	/home/dhl_ec/bnelissen/Slides/CD3_manuscript/CD3_slides/AAA468.cd3.location-b/AAA468.cd3.location-b.run1	255	0.7	0.06	0.7	0.06	-7.4911964161	-11.2105634169	0.454692456873	0.0650991113281
91556.0	1848900.0	40633.0	14822.0	1848900.0	4000000.0	894.0	6.0	1.49	1.23	1.05	0.0400000000004	6.41	0.35	0.67	0.13	8.15	0.28	2.1	1.42	0.55	AAA468.cd3.location-b.X12.Y16.tile.tissue.png	95	1	2000	95	b8ef15e7c498681c54365bc6d1294b68	0	0	0	0	0	0	0	0	0	0	0	0	0	/home/dhl_ec/bnelissen/Slides/CD3_manuscript/CD3_slides/AAA468.cd3.location-b/AAA468.cd3.location-b.run1	255	0.7	0.06	0.7	0.06	-8.78888433619	-12.0977538909	1.10866495055	0.525123525391
305355.0	3692128.0	121122.0	10343.0	3692128.0	4000000.0	2610.0	2.0	3.15	2.35	1.73	0.0599999999999	7.81	0.54	1.12	0.0999999999999	15.13	0.6	3.14	2.2	0.62	AAA468.cd3.location-b.X12.Y17.tile.tissue.png	96	1	2000	96	6a9642421a891dc63c3a29fd6acdfcfe	0	0	0	0	0	0	0	0	0	0	0	0	0	/home/dhl_ec/bnelissen/Slides/CD3_manuscript/CD3_slides/AAA468.cd3.location-b/AAA468.cd3.location-b.run1	255	0.7	0.06	0.7	0.06	-8.91596983102	-11.9660155492	0.670425822367	0.43412528186
335952.0	3999819.0	127812.0	8028.0	3999819.0	4000000.0	2701.0	1.0	2.9	2.93	1.7	0.0700000000002	9.41	0.53	1.12	0.0899999999997	12.8	0.4	2.06	1.43	0.410000000001	AAA468.cd3.location-b.X12.Y18.tile.tissue.png	97	1	2000	97	350c7ddc07ec134c968a3f16f5df95ea	0	0	0	0	0	0	0	0	0	0	0	0	0	/home/dhl_ec/bnelissen/Slides/CD3_manuscript/CD3_slides/AAA468.cd3.location-b/AAA468.cd3.location-b.run1	255	0.7	0.0820198160855	0.7	0.0820198160855	-9.44346856466	-11.6708405725	0.544116786568	0.126881811192
275937.0	4000000.0	116866.0	7996.0	4000000.0	4000000.0	2589.0	1.0	2.68	2.37	1.09	0.04	6.1	0.28	0.68	0.04	11.01	0.39	2.05	1.43	0.63	AAA468.cd3.location-b.X12.Y19.tile.tissue.png	98	1	2000	98	276b8c36b4f6b7c34e6d6738fbafa739	0	0	0	0	0	0	0	0	0	0	0	0	0	/home/dhl_ec/bnelissen/Slides/CD3_manuscript/CD3_slides/AAA468.cd3.location-b/AAA468.cd3.location-b.run1	255	0.7	0.0800136255169	0.7	0.0800136255169	-9.33789652438	-11.0421484617	0.525684134888	0.0870597843143
0.0	403971.0	0.0	4978.0	403971.0	4000000.0	0.0	3.0	1.39	1.27	1.71	0.0699999999997	9.25	0.61	1.36	0.32	8.52	0.27	3.2	2.43	0.579999999999	AAA468.cd3.location-b.X12.Y2.tile.tissue.png	99	1	2000	99	c80e72d8d0b82588e2760da48fd8d37d	0	0	0	0	0	0	0	0	0	0	0	0	0	/home/dhl_ec/bnelissen/Slides/CD3_manuscript/CD3_slides/AAA468.cd3.location-b/AAA468.cd3.location-b.run1	255	0.7	0.06	0.7	0.06	0.0	-9.95371727357	0.0193564363898	7.73464795758
304680.0	4000000.0	128401.0	7996.0	4000000.0	4000000.0	2778.0	1.0	1.98	1.72	1.05	0.0700000000002	10.23	0.48	1.18	0.0600000000004	16.08	0.69	3.31	2.14	0.42	AAA468.cd3.location-b.X12.Y20.tile.tissue.png	100	1	2000	100	a90a84cf647ee49abe4a0e5241f5601d	0	0	0	0	0	0	0	0	0	0	0	0	0	/home/dhl_ec/bnelissen/Slides/CD3_manuscript/CD3_slides/AAA468.cd3.location-b/AAA468.cd3.location-b.run1	255	0.7	0.080854348682	0.7	0.080854348682	-9.59551068733	-10.6186476496	0.405161707642	0.093971857545
124837.0	3973917.0	53094.0	8978.0	3973917.0	4000000.0	1127.0	2.0	3.95	3.35	1.07	0.04	5.93	0.54	1.12	0.0800000000004	14.16	0.57	3.14	2.26	0.86	AAA468.cd3.location-b.X12.Y21.tile.tissue.png	101	1	2000	101	f18f2c4577d55953d6700dfba8513cf6	0	0	0	0	0	0	0	0	0	0	0	0	0	/home/dhl_ec/bnelissen/Slides/CD3_manuscript/CD3_slides/AAA468.cd3.location-b/AAA468.cd3.location-b.run1	255	0.7	0.068820235298	0.7	0.068820235298	-8.59706615205	-11.857739913	0.343728945595	0.160037185608
10884.0	1549710.0	4709.0	8620.0	1549710.0	4000000.0	91.0	3.0	2.8	1.27	1.06	0.04	6.25	0.35	0.68	0.14	7.31	0.25	2.03	1.43	0.43	AAA468.cd3.location-b.X12.Y22.tile.tissue.png	102	1	2000	102	73d91ebb29a1bfdb555500a23adb1ed6	0	0	0	0	0	0	0	0	0	0	0	0	0	/home/dhl_ec/bnelissen/Slides/CD3_manuscript/CD3_slides/AAA468.cd3.location-b/AAA468.cd3.location-b.run1	255	0.7	0.06	0.7	0.06	-8.28672710307	-10.6396027338	0.827022472977	0.577210460937
0.0	574971.0	0.0	8283.0	574971.0	1688000.0	0.0	3.0	1.39	1.94	0.53	0.02	2.8	0.15	0.29	0.0599999999999	2.48	0.0699999999997	0.88	0.59	0.23	AAA468.cd3.location-b.X12.Y23.tile.tissue.png	103	1	2000	103	2d0540e2a3b2b6cc6dfc3877c2da5a9e	0	0	0	0	0	0	0	0	0	0	0	0	0	/home/dhl_ec/bnelissen/Slides/CD3_manuscript/CD3_slides/AAA468.cd3.location-b/AAA468.cd3.location-b.run1	255	0.7	0.06	0.7	0.06	0.0	-12.0901665549	1.36307211581	2.9767744372
1068.0	31484.0	426.0	1379.0	31484.0	4000000.0	9.0	3.0	3.13	2.34	1.72	0.0700000000002	6.79	0.53	1.12	0.31	8.66	0.3	2.98	2.22	1.0	AAA468.cd3.location-b.X12.Y3.tile.tissue.png	104	1	2000	104	780c60c81e273eac0362e05c1f781747	0	0	0	0	0	0	0	0	0	0	0	0	0	/home/dhl_ec/bnelissen/Slides/CD3_manuscript/CD3_slides/AAA468.cd3.location-b/AAA468.cd3.location-b.run1	255	0.7	0.06	0.7	0.06	-9.11987118723	-12.6448747644	1.78408699111	0.0488204931641
17297.0	2058293.0	7260.0	8042.0	2058293.0	4000000.0	147.0	3.0	3.24	2.75	1.7	0.0599999999999	9.34	0.54	1.12	0.19	10.83	0.42	3.21	2.23	0.57	AAA468.cd3.location-b.X12.Y4.tile.tissue.png	105	1	2000	105	6fc754969382d046d12d6e002eddae57	0	0	0	0	0	0	0	0	0	0	0	0	0	/home/dhl_ec/bnelissen/Slides/CD3_manuscript/CD3_slides/AAA468.cd3.location-b/AAA468.cd3.location-b.run1	255	0.7	0.06	0.7	0.06	-8.5175079803	-11.6650689065	0.559121927541	0.0957298925781
16902.0	3965629.0	9001.0	8002.0	3965629.0	4000000.0	215.0	1.0	1.86	1.47	1.7	0.0699999999997	9.34	0.53	1.11	0.0800000000004	12.5	0.54	3.12	2.25	0.6	AAA468.cd3.location-b.X12.Y5.tile.tissue.png	106	1	2000	106	15d8d3bcb4c6b785f1cca8ee62f753fb	0	0	0	0	0	0	0	0	0	0	0	0	0	/home/dhl_ec/bnelissen/Slides/CD3_manuscript/CD3_slides/AAA468.cd3.location-b/AAA468.cd3.location-b.run1	255	0.7	0.06	0.7	0.06	-8.81384012477	-11.0594994073	0.441752919264	0.0864953034897
53976.0	4000000.0	23599.0	7996.0	4000000.0	4000000.0	543.0	1.0	1.33	1.58	1.72	0.0599999999999	9.05	0.46	1.11	0.0599999999999	13.06	0.55	2.78	1.43	0.4	AAA468.cd3.location-b.X12.Y6.tile.tissue.png	107	1	2000	107	7de44afee97c4fe60cd998604f7154e2	0	0	0	0	0	0	0	0	0	0	0	0	0	/home/dhl_ec/bnelissen/Slides/CD3_manuscript/CD3_slides/AAA468.cd3.location-b/AAA468.cd3.location-b.run1	255	0.7	0.06	0.7	0.06	-8.87977815243	-11.38853479	0.381983684052	0.104339841111
46739.0	4000000.0	21648.0	7996.0	4000000.0	4000000.0	516.0	1.0	2.66	3.14	1.07	0.0400000000004	5.99	0.27	0.67	0.04	9.36	0.36	2.06	1.44	0.39	AAA468.cd3.location-b.X12.Y7.tile.tissue.png	108	1	2000	108	fb5d6ff0ca93b832ef25b1acd6e63b1d	0	0	0	0	0	0	0	0	0	0	0	0	0	/home/dhl_ec/bnelissen/Slides/CD3_manuscript/CD3_slides/AAA468.cd3.location-b/AAA468.cd3.location-b.run1	255	0.7	0.06	0.7	0.06	-8.99003948181	-11.7822564492	0.590156706299	0.0850981623383
45974.0	4000000.0	21744.0	7996.0	4000000.0	4000000.0	494.0	1.0	2.45	1.71	1.05	0.04	5.95	0.27	0.67	0.04	9.26	0.55	3.37	2.51	0.67	AAA468.cd3.location-b.X12.Y8.tile.tissue.png	109	1	2000	109	2a7e69d9375c8649a52273bb0b36286f	0	0	0	0	0	0	0	0	0	0	0	0	0	/home/dhl_ec/bnelissen/Slides/CD3_manuscript/CD3_slides/AAA468.cd3.location-b/AAA468.cd3.location-b.run1	255	0.7	0.06	0.7	0.06	-8.89558083528	-11.5419082679	0.551007385056	0.0703272129478
69701.0	4000000.0	33837.0	7996.0	4000000.0	4000000.0	750.0	1.0	2.78	2.54	1.05	0.04	5.7	0.27	0.67	0.04	9.61	0.36	2.05	1.43	0.62	AAA468.cd3.location-b.X12.Y9.tile.tissue.png	110	1	2000	110	b40a5d8970beb592f0db5e334180b994	0	0	0	0	0	0	0	0	0	0	0	0	0	/home/dhl_ec/bnelissen/Slides/CD3_manuscript/CD3_slides/AAA468.cd3.location-b/AAA468.cd3.location-b.run1	255	0.7	0.0646582818584	0.7	0.0646582818584	-8.9070363198	0.0	0.464235133469	0.06836884375
22273.0	4000000.0	11272.0	7996.0	4000000.0	4000000.0	267.0	1.0	2.85	2.19	1.74	0.0699999999997	10.44	0.48	1.17	0.0699999999997	13.22	0.6	2.21	1.44	0.39	AAA468.cd3.location-b.X13.Y10.tile.tissue.png	111	1	2000	111	b28a6db09deeea4e7d349ae5e39a5581	0	0	0	0	0	0	0	0	0	0	0	0	0	/home/dhl_ec/bnelissen/Slides/CD3_manuscript/CD3_slides/AAA468.cd3.location-b/AAA468.cd3.location-b.run1	255	0.7	0.0622271212233	0.7	0.0622271212233	-8.74810589239	0.0	0.362681617043	0.0516236132812
40687.0	4000000.0	19886.0	7996.0	4000000.0	4000000.0	466.0	1.0	2.41	2.12	1.87	0.0699999999997	9.69	0.46	1.24	0.0700000000002	13.62	0.54	3.35	2.39	0.62	AAA468.cd3.location-b.X13.Y11.tile.tissue.png	112	1	2000	112	354c4a7295b231e838b2ba77f667818c	0	0	0	0	0	0	0	0	0	0	0	0	0	/home/dhl_ec/bnelissen/Slides/CD3_manuscript/CD3_slides/AAA468.cd3.location-b/AAA468.cd3.location-b.run1	255	0.7	0.0609144924227	0.7	0.0609144924227	-8.99270389989	-9.85084875657	0.29122311499	0.065374313186
76086.0	4000000.0	37059.0	7996.0	4000000.0	4000000.0	818.0	1.0	1.83	2.0	1.32	0.04	5.57	0.27	0.67	0.04	9.65	0.36	2.1	2.35	0.39	AAA468.cd3.location-b.X13.Y12.tile.tissue.png	113	1	2000	113	6d88bb4931c60e808f70e9bdc477f5cf	0	0	0	0	0	0	0	0	0	0	0	0	0	/home/dhl_ec/bnelissen/Slides/CD3_manuscript/CD3_slides/AAA468.cd3.location-b/AAA468.cd3.location-b.run1	255	0.7	0.0661244364025	0.7	0.0661244364025	-8.84616330604	0.0	0.281929789001	0.0743368203125
39598.0	4000000.0	18837.0	7996.0	4000000.0	4000000.0	416.0	1.0	0.79	1.93	1.06	0.0499999999997	5.54	0.28	0.670000000001	0.04	9.25	0.35	2.06	1.43	0.38	AAA468.cd3.location-b.X13.Y13.tile.tissue.png	114	1	2000	114	62507902f8d16c7d1dabaca418136dbd	0	0	0	0	0	0	0	0	0	0	0	0	0	/home/dhl_ec/bnelissen/Slides/CD3_manuscript/CD3_slides/AAA468.cd3.location-b/AAA468.cd3.location-b.run1	255	0.7	0.0630841119233	0.7	0.0630841119233	-8.73106049463	0.0	0.30020682692	0.0546051289062
21862.0	3896897.0	10696.0	10651.0	3896897.0	4000000.0	241.0	2.0	2.29	3.36	1.08	0.04	6.98	0.34	0.68	0.0599999999999	9.09	0.34	2.07	1.43	0.39	AAA468.cd3.location-b.X13.Y14.tile.tissue.png	115	1	2000	115	546273059f9d7351016afa6b80bcdc4e	0	0	0	0	0	0	0	0	0	0	0	0	0	/home/dhl_ec/bnelissen/Slides/CD3_manuscript/CD3_slides/AAA468.cd3.location-b/AAA468.cd3.location-b.run1	255	0.7	0.063523320188	0.7	0.063523320188	-8.43441995319	-11.5182356093	0.380747266642	0.07237240625
8970.0	2526227.0	4147.0	10584.0	2526227.0	4000000.0	87.0	6.0	2.27	2.79	1.08	0.04	6.12	0.58	1.12	0.16	9.54	0.29	2.08	1.43	0.37	AAA468.cd3.location-b.X13.Y15.tile.tissue.png	116	1	2000	116	0d2fa6ea84ea27cf6908a3771552f660	0	0	0	0	0	0	0	0	0	0	0	0	0	/home/dhl_ec/bnelissen/Slides/CD3_manuscript/CD3_slides/AAA468.cd3.location-b/AAA468.cd3.location-b.run1	255	0.7	0.06	0.7	0.06	-8.51688840114	-11.1748482824	0.567389173907	0.0958921787109
1790.0	314719.0	829.0	6124.0	314719.0	4000000.0	18.0	7.0	0.79	2.66	1.07	0.04	6.09	0.34	0.670000000001	0.18	6.41	0.2	2.03	1.44	0.33	AAA468.cd3.location-b.X13.Y16.tile.tissue.png	117	1	2000	117	467b6f02c07f3f1d3982b9855a99becf	0	0	0	0	0	0	0	0	0	0	0	0	0	/home/dhl_ec/bnelissen/Slides/CD3_manuscript/CD3_slides/AAA468.cd3.location-b/AAA468.cd3.location-b.run1	255	0.7	0.06	0.7	0.06	-8.98109045651	-12.0119491328	1.42259310224	0.0547896582031
21819.0	913808.0	8736.0	11969.0	913808.0	4000000.0	181.0	6.0	3.57	2.03	1.08	0.04	6.14	0.35	0.67	0.16	7.02	0.24	2.06	1.43	0.34	AAA468.cd3.location-b.X13.Y17.tile.tissue.png	118	1	2000	118	c56e38fea2462abf909168e17dfa32b7	0	0	0	0	0	0	0	0	0	0	0	0	0	/home/dhl_ec/bnelissen/Slides/CD3_manuscript/CD3_slides/AAA468.cd3.location-b/AAA468.cd3.location-b.run1	255	0.7	0.06	0.7	0.06	-8.20236508416	-11.5956776412	0.967441910131	0.267198503906
266612.0	3710590.0	105071.0	8873.0	3710590.0	4000000.0	2362.0	2.0	3.97	2.11	1.06	0.04	5.89	0.34	0.68	0.0600000000004	10.68	0.38	2.07	1.42	0.41	AAA468.cd3.location-b.X13.Y18.tile.tissue.png	119	1	2000	119	da17a00578f3366be8f59537ca8daa53	0	0	0	0	0	0	0	0	0	0	0	0	0	/home/dhl_ec/bnelissen/Slides/CD3_manuscript/CD3_slides/AAA468.cd3.location-b/AAA468.cd3.location-b.run1	255	0.7	0.0676642179074	0.7	0.0676642179074	-9.14056939938	-12.1694613737	0.704394884638	0.229200307861
257977.0	3979650.0	107264.0	8326.0	3979650.0	4000000.0	2262.0	1.0	4.45	2.81	1.07	0.04	6.49	0.34	0.68	0.0500000000002	11.08	0.39	2.07	1.43	0.400000000001	AAA468.cd3.location-b.X13.Y19.tile.tissue.png	120	1	2000	120	b77a92e3b4cd42a38e326f5eb103d667	0	0	0	0	0	0	0	0	0	0	0	0	0	/home/dhl_ec/bnelissen/Slides/CD3_manuscript/CD3_slides/AAA468.cd3.location-b/AAA468.cd3.location-b.run1	255	0.7	0.0842676476059	0.7	0.0842676476059	-8.86139777266	-12.3999683657	0.493325784062	0.118288336182
0.0	447871.0	0.0	4590.0	447871.0	4000000.0	0.0	1.0	2.92	2.14	1.06	0.0500000000002	6.03	0.56	1.24	0.29	7.99	0.24	3.03	2.28	0.54	AAA468.cd3.location-b.X13.Y2.tile.tissue.png	121	1	2000	121	260a397e63eafd036bd5a7381005af4e	0	0	0	0	0	0	0	0	0	0	0	0	0	/home/dhl_ec/bnelissen/Slides/CD3_manuscript/CD3_slides/AAA468.cd3.location-b/AAA468.cd3.location-b.run1	255	0.7	0.06	0.7	0.06	0.0	-9.93962296099	0.00647839087246	10.8915417881
99017.0	3033100.0	47222.0	13284.0	3033100.0	4000000.0	976.0	3.0	2.08	2.43	1.74	0.0699999999997	9.22	0.559999999999	1.12	0.14	13.1	0.52	3.22	2.27	0.6	AAA468.cd3.location-b.X13.Y20.tile.tissue.png	122	1	2000	122	be1cc69cc703814f0e103cba4685372a	0	0	0	0	0	0	0	0	0	0	0	0	0	/home/dhl_ec/bnelissen/Slides/CD3_manuscript/CD3_slides/AAA468.cd3.location-b/AAA468.cd3.location-b.run1	255	0.7	0.06	0.7	0.06	-8.76610851327	-12.3266089208	0.97613790922	0.465361489258
23759.0	2015800.0	9920.0	18738.0	2015800.0	4000000.0	196.0	7.0	2.72	1.63	1.75	0.0699999999997	9.05	0.44	1.13	0.13	7.84	0.44	3.01	2.22	0.57	AAA468.cd3.location-b.X13.Y21.tile.tissue.png	123	1	2000	123	8b992e35a8216c0055e10bb3549139a3	0	0	0	0	0	0	0	0	0	0	0	0	0	/home/dhl_ec/bnelissen/Slides/CD3_manuscript/CD3_slides/AAA468.cd3.location-b/AAA468.cd3.location-b.run1	255	0.7	0.06	0.7	0.06	-8.45319600434	-12.5072622697	1.04931902681	0.457364025391
3224.0	246529.0	1277.0	6390.0	246529.0	4000000.0	24.0	7.0	1.86	2.49	1.76	0.0599999999999	6.8	0.35	0.67	0.19	6.26	0.21	1.97	1.43	0.34	AAA468.cd3.location-b.X13.Y22.tile.tissue.png	124	1	2000	124	d36d3f90bd070d0a2e2ca468c8e950ee	0	0	0	0	0	0	0	0	0	0	0	0	0	/home/dhl_ec/bnelissen/Slides/CD3_manuscript/CD3_slides/AAA468.cd3.location-b/AAA468.cd3.location-b.run1	255	0.7	0.06	0.7	0.06	-7.29781509288	-11.6378815465	0.711065859931	0.168103136719
0.0	633779.0	0.0	9336.0	633779.0	1688000.0	0.0	6.0	1.17	0.53	0.45	0.02	2.98	0.15	0.29	0.0599999999999	2.58	0.0799999999999	0.89	0.6	0.16	AAA468.cd3.location-b.X13.Y23.tile.tissue.png	125	1	2000	125	8bf934ac78dd9af6a95f61f542a23176	0	0	0	0	0	0	0	0	0	0	0	0	0	/home/dhl_ec/bnelissen/Slides/CD3_manuscript/CD3_slides/AAA468.cd3.location-b/AAA468.cd3.location-b.run1	255	0.7	0.06	0.7	0.06	0.0	-12.441392294	1.34457022874	2.09723059834
28607.0	1195702.0	13707.0	6870.0	1195702.0	4000000.0	289.0	4.0	2.1	3.35	1.69	0.0599999999999	9.71	0.56	1.12	0.22	10.79	0.36	3.11	1.99	0.38	AAA468.cd3.location-b.X13.Y3.tile.tissue.png	126	1	2000	126	634f9680e9c62942aed9c8f895572cdb	0	0	0	0	0	0	0	0	0	0	0	0	0	/home/dhl_ec/bnelissen/Slides/CD3_manuscript/CD3_slides/AAA468.cd3.location-b/AAA468.cd3.location-b.run1	255	0.7	0.06	0.7	0.06	-8.57719804816	-11.8180372909	0.683236665327	0.0892192714844
141109.0	4000000.0	66812.0	7996.0	4000000.0	4000000.0	1451.0	1.0	3.28	2.02	1.33	0.0500000000002	5.82	0.28	0.66	0.0499999999997	10.06	0.38	2.01	1.43	0.4	AAA468.cd3.location-b.X13.Y4.tile.tissue.png	127	1	2000	127	3fbbd28580cf251141a6b3d300b0d73f	0	0	0	0	0	0	0	0	0	0	0	0	0	/home/dhl_ec/bnelissen/Slides/CD3_manuscript/CD3_slides/AAA468.cd3.location-b/AAA468.cd3.location-b.run1	255	0.7	0.0679730485794	0.7	0.0679730485794	-9.05184680859	0.0	0.473517109802	0.106749859375
138723.0	4000000.0	62746.0	7996.0	4000000.0	4000000.0	1424.0	1.0	2.73	2.08	1.07	0.0500000000002	5.79	0.28	0.67	0.0500000000002	9.82	0.36	2.03	1.42	0.42	AAA468.cd3.location-b.X13.Y5.tile.tissue.png	128	1	2000	128	38488f3208f764c62ac754cb306f96ea	0	0	0	0	0	0	0	0	0	0	0	0	0	/home/dhl_ec/bnelissen/Slides/CD3_manuscript/CD3_slides/AAA468.cd3.location-b/AAA468.cd3.location-b.run1	255	0.7	0.0630325502504	0.7	0.0630325502504	-9.10861357616	0.0	0.679279736084	0.14154265625
103317.0	4000000.0	47356.0	7996.0	4000000.0	4000000.0	1062.0	1.0	3.08	2.08	1.07	0.04	5.58	0.27	0.67	0.0499999999997	9.81	0.37	2.02	1.42	0.44	AAA468.cd3.location-b.X13.Y6.tile.tissue.png	129	1	2000	129	3c8da57d987b695f2fb48ed7f6c383d5	0	0	0	0	0	0	0	0	0	0	0	0	0	/home/dhl_ec/bnelissen/Slides/CD3_manuscript/CD3_slides/AAA468.cd3.location-b/AAA468.cd3.location-b.run1	255	0.7	0.06	0.7	0.06	-9.27522827197	0.0	0.736237559265	0.1746873125
24770.0	4000000.0	13114.0	7996.0	4000000.0	4000000.0	327.0	1.0	2.22	2.19	1.06	0.0499999999997	6.8	0.28	0.66	0.0500000000002	9.0	0.35	2.01	1.43	0.4	AAA468.cd3.location-b.X13.Y7.tile.tissue.png	130	1	2000	130	1c6b53dcdb00dc19184dd8b7c89d92fa	0	0	0	0	0	0	0	0	0	0	0	0	0	/home/dhl_ec/bnelissen/Slides/CD3_manuscript/CD3_slides/AAA468.cd3.location-b/AAA468.cd3.location-b.run1	255	0.7	0.06	0.7	0.06	-8.97098272998	0.0	0.676006971001	0.0623761015625
37778.0	4000000.0	17329.0	7996.0	4000000.0	4000000.0	407.0	1.0	2.8	2.12	1.06	0.0500000000002	5.67	0.28	0.67	0.0500000000002	9.07	0.36	2.01	1.43	0.58	AAA468.cd3.location-b.X13.Y8.tile.tissue.png	131	1	2000	131	2c8f45efe7cff39405c3641a3ec05e21	0	0	0	0	0	0	0	0	0	0	0	0	0	/home/dhl_ec/bnelissen/Slides/CD3_manuscript/CD3_slides/AAA468.cd3.location-b/AAA468.cd3.location-b.run1	255	0.7	0.06	0.7	0.06	-9.008497595	0.0	0.587837787941	0.0767027109375
16233.0	4000000.0	8399.0	7996.0	4000000.0	4000000.0	209.0	1.0	2.74	2.78	1.07	0.0499999999997	6.49	0.28	0.67	0.0500000000002	8.91	0.35	2.01	1.43	0.58	AAA468.cd3.location-b.X13.Y9.tile.tissue.png	132	1	2000	132	819a22b541278f4df7e21c718fdc3b9b	0	0	0	0	0	0	0	0	0	0	0	0	0	/home/dhl_ec/bnelissen/Slides/CD3_manuscript/CD3_slides/AAA468.cd3.location-b/AAA468.cd3.location-b.run1	255	0.7	0.06	0.7	0.06	-8.62791945655	0.0	0.481316635761	0.0414492304688
44542.0	4000000.0	22096.0	7996.0	4000000.0	4000000.0	524.0	1.0	5.35	1.49	1.77	0.0599999999999	8.59	0.42	1.12	0.0699999999997	13.8	0.57	3.28	2.37	0.6	AAA468.cd3.location-b.X14.Y10.tile.tissue.png	133	1	2000	133	d6ccc1e95abb257fc8417bdda91303fd	0	0	0	0	0	0	0	0	0	0	0	0	0	/home/dhl_ec/bnelissen/Slides/CD3_manuscript/CD3_slides/AAA468.cd3.location-b/AAA468.cd3.location-b.run1	255	0.7	0.064728011758	0.7	0.064728011758	-8.90027488771	0.0	0.515794514725	0.0554165585937
72994.0	4000000.0	36601.0	7996.0	4000000.0	4000000.0	879.0	1.0	4.24	2.3	1.77	0.0599999999999	8.65	0.47	1.14	0.0599999999999	14.1	0.54	3.28	2.39	0.63	AAA468.cd3.location-b.X14.Y11.tile.tissue.png	134	1	2000	134	3763cc4072641465a9308c50fa0f3b5b	0	0	0	0	0	0	0	0	0	0	0	0	0	/home/dhl_ec/bnelissen/Slides/CD3_manuscript/CD3_slides/AAA468.cd3.location-b/AAA468.cd3.location-b.run1	255	0.7	0.0674833027098	0.7	0.0674833027098	-8.95747759777	0.0	0.472526155746	0.0631120117187
119799.0	4000000.0	56803.0	7996.0	4000000.0	4000000.0	1316.0	1.0	2.62	2.42	1.78	0.0599999999999	9.0	0.47	1.15	0.0699999999997	13.89	0.58	3.13	2.24	0.6	AAA468.cd3.location-b.X14.Y12.tile.tissue.png	135	1	2000	135	64f7fced894ce32195833c6a50875d54	0	0	0	0	0	0	0	0	0	0	0	0	0	/home/dhl_ec/bnelissen/Slides/CD3_manuscript/CD3_slides/AAA468.cd3.location-b/AAA468.cd3.location-b.run1	255	0.7	0.0709182621385	0.7	0.0709182621385	-8.93316743353	0.0	0.452563449097	0.0783338671875
60550.0	4000000.0	30880.0	7996.0	4000000.0	4000000.0	726.0	1.0	0.98	1.43	1.7	0.0599999999999	8.37	0.44	1.12	0.0599999999999	13.33	0.56	3.11	2.2	0.61	AAA468.cd3.location-b.X14.Y13.tile.tissue.png	136	1	2000	136	f44648db0e0b127bb3f5b36b704b32f5	0	0	0	0	0	0	0	0	0	0	0	0	0	/home/dhl_ec/bnelissen/Slides/CD3_manuscript/CD3_slides/AAA468.cd3.location-b/AAA468.cd3.location-b.run1	255	0.7	0.0662699934986	0.7	0.0662699934986	-8.92363692675	0.0	0.461751350647	0.0556042304687
77870.0	4000000.0	36760.0	7996.0	4000000.0	4000000.0	853.0	1.0	1.75	1.58	1.7	0.0700000000002	8.35	0.45	1.13	0.0599999999999	13.33	0.549999999999	3.11	2.2	0.6	AAA468.cd3.location-b.X14.Y14.tile.tissue.png	137	1	2000	137	8cf08a543c5fe51104fb5c1b4a06b2e1	0	0	0	0	0	0	0	0	0	0	0	0	0	/home/dhl_ec/bnelissen/Slides/CD3_manuscript/CD3_slides/AAA468.cd3.location-b/AAA468.cd3.location-b.run1	255	0.7	0.0662751331328	0.7	0.0662751331328	-8.93473098679	0.0	0.392681679016	0.0701463984375
22434.0	4000000.0	11446.0	7996.0	4000000.0	4000000.0	243.0	1.0	3.07	2.43	1.73	0.0600000000004	8.91	0.45	1.11	0.0699999999997	13.7	0.6	3.32	2.33	0.63	AAA468.cd3.location-b.X14.Y15.tile.tissue.png	138	1	2000	138	2ebeefa40a645d0395a8ceb840194d1f	0	0	0	0	0	0	0	0	0	0	0	0	0	/home/dhl_ec/bnelissen/Slides/CD3_manuscript/CD3_slides/AAA468.cd3.location-b/AAA468.cd3.location-b.run1	255	0.7	0.06235286094	0.7	0.06235286094	-8.78070135145	0.0	0.323576753685	0.048317328125
5215.0	3436478.0	2958.0	9784.0	3436478.0	4000000.0	63.0	3.0	3.22	1.47	1.05	0.0500000000002	6.08	0.34	0.67	0.0799999999999	8.62	0.32	2.05	1.44	0.58	AAA468.cd3.location-b.X14.Y16.tile.tissue.png	139	1	2000	139	bce9e89f549819b354da2ab16c07d88d	0	0	0	0	0	0	0	0	0	0	0	0	0	/home/dhl_ec/bnelissen/Slides/CD3_manuscript/CD3_slides/AAA468.cd3.location-b/AAA468.cd3.location-b.run1	255	0.7	0.06	0.7	0.06	-8.2828941007	-11.0102303254	0.440114224978	0.0706767111816
460.0	660690.0	235.0	8629.0	660690.0	4000000.0	5.0	8.0	2.16	2.32	1.56	0.04	6.27	0.339999999999	0.67	0.17	6.62	0.219999999999	2.06	1.43	1.21	AAA468.cd3.location-b.X14.Y17.tile.tissue.png	140	1	2000	140	b6eb3628a58f4944e7ca57f4c19cfade	0	0	0	0	0	0	0	0	0	0	0	0	0	/home/dhl_ec/bnelissen/Slides/CD3_manuscript/CD3_slides/AAA468.cd3.location-b/AAA468.cd3.location-b.run1	255	0.7	0.06	0.7	0.06	-8.64942703293	-11.8406920123	0.770590566485	0.0852986894531
67355.0	1356155.0	26913.0	10126.0	1356155.0	4000000.0	575.0	4.0	1.73	2.55	1.06	0.04	6.13	0.35	0.66	0.150000000001	7.72	0.259999999999	2.09	1.42	1.09	AAA468.cd3.location-b.X14.Y18.tile.tissue.png	141	1	2000	141	89e67b33493659229875985baeba7b90	0	0	0	0	0	0	0	0	0	0	0	0	0	/home/dhl_ec/bnelissen/Slides/CD3_manuscript/CD3_slides/AAA468.cd3.location-b/AAA468.cd3.location-b.run1	255	0.7	0.06	0.7	0.06	-9.23148604515	-12.3780574028	1.08002911955	0.228975451172
52990.0	1985300.0	22040.0	16766.0	1985300.0	4000000.0	423.0	7.0	1.25	1.47	1.37	0.04	10.5	0.549999999999	1.11	0.2	11.2	0.42	3.13	2.19	0.7	AAA468.cd3.location-b.X14.Y19.tile.tissue.png	142	1	2000	142	1e2a9f8b2f46f8a56682506395ddc5d0	0	0	0	0	0	0	0	0	0	0	0	0	0	/home/dhl_ec/bnelissen/Slides/CD3_manuscript/CD3_slides/AAA468.cd3.location-b/AAA468.cd3.location-b.run1	255	0.7	0.06	0.7	0.06	-8.82039081626	-12.4171124548	1.22551528392	0.556773642578
0.0	455336.0	0.0	4962.0	455336.0	4000000.0	0.0	2.0	3.04	2.87	1.07	0.0500000000002	6.03	0.54	1.23	0.28	7.89	0.23	2.97	2.2	1.27	AAA468.cd3.location-b.X14.Y2.tile.tissue.png	143	1	2000	143	0b66ffa6d07e1a151a4278efff1f2ffa	0	0	0	0	0	0	0	0	0	0	0	0	0	/home/dhl_ec/bnelissen/Slides/CD3_manuscript/CD3_slides/AAA468.cd3.location-b/AAA468.cd3.location-b.run1	255	0.7	0.06	0.7	0.06	0.0	-9.94315439934	0.00744811903411	8.54111543347
244.0	949408.0	74.0	14270.0	949408.0	4000000.0	1.0	7.0	2.18	1.92	1.05	0.04	5.96	0.349999999999	0.65	0.16	9.5	0.35	3.08	2.23	1.12	AAA468.cd3.location-b.X14.Y20.tile.tissue.png	144	1	2000	144	c30c80f7772c18f90030fa97f423249e	0	0	0	0	0	0	0	0	0	0	0	0	0	/home/dhl_ec/bnelissen/Slides/CD3_manuscript/CD3_slides/AAA468.cd3.location-b/AAA468.cd3.location-b.run1	255	0.7	0.06	0.7	0.06	-6.41550882791	-10.5529877865	0.0323463883834	0.0304297382813
0.0	274172.0	0.0	5079.0	274172.0	4000000.0	0.0	4.0	1.87	2.23	1.14	0.04	6.06	0.349999999999	0.670000000001	0.190000000001	5.61	0.14	2.0	1.43	1.6	AAA468.cd3.location-b.X14.Y21.tile.tissue.png	145	1	2000	145	3357c91df6b08605306d5d60ab0795a6	0	0	0	0	0	0	0	0	0	0	0	0	0	/home/dhl_ec/bnelissen/Slides/CD3_manuscript/CD3_slides/AAA468.cd3.location-b/AAA468.cd3.location-b.run1	255	0.7	0.06	0.7	0.06	0.0	-11.5526904098	0.0352885446339	0.0355282661743
0.0	0.0	0.0	0.0	0.0	4000000.0	0.0	0.0	2.59	3.0	1.68	0.0499999999993	5.67	0.27	0.66	0.2	4.43	0.120000000001	1.87	2.21	0.81	AAA468.cd3.location-b.X14.Y22.tile.tissue.png	146	1	2000	146	ffe32a9aca5c2676f376a11ff4f186f4	0	0	0	0	0	0	0	0	0	0	0	0	0	/home/dhl_ec/bnelissen/Slides/CD3_manuscript/CD3_slides/AAA468.cd3.location-b/AAA468.cd3.location-b.run1	255	1.0	0.06	1.0	0.06	0.0	-11.9757624603	0.0	0.0760244903851
0.0	498497.0	0.0	7226.0	498497.0	1688000.0	0.0	3.0	1.72	2.18	0.54	0.0199999999995	2.88	0.24	0.48	0.1	3.63	0.12	1.32	0.93	0.240000000001	AAA468.cd3.location-b.X14.Y23.tile.tissue.png	147	1	2000	147	024fb6a54fd8160e27a56212ef459c44	0	0	0	0	0	0	0	0	0	0	0	0	0	/home/dhl_ec/bnelissen/Slides/CD3_manuscript/CD3_slides/AAA468.cd3.location-b/AAA468.cd3.location-b.run1	255	0.7	0.06	0.7	0.06	0.0	-12.0659270069	1.24406729128	2.05656025992
53154.0	1467075.0	24596.0	6961.0	1467075.0	4000000.0	508.0	3.0	2.26	2.46	1.41	0.04	7.41	0.34	0.67	0.139999999999	7.69	0.4	3.06	2.24	0.7	AAA468.cd3.location-b.X14.Y3.tile.tissue.png	148	1	2000	148	bd9acdee007d893eaab948465b25b813	0	0	0	0	0	0	0	0	0	0	0	0	0	/home/dhl_ec/bnelissen/Slides/CD3_manuscript/CD3_slides/AAA468.cd3.location-b/AAA468.cd3.location-b.run1	255	0.7	0.06	0.7	0.06	-8.63770738675	-11.9166325303	0.506494165587	0.11467546875
157425.0	3569947.0	73848.0	11711.0	3569947.0	4000000.0	1586.0	1.0	3.75	2.58	1.09	0.04	6.32	0.34	0.67	0.0600000000004	10.16	0.36	2.06	2.24	0.61	AAA468.cd3.location-b.X14.Y4.tile.tissue.png	149	1	2000	149	31ad77380043b8d9c6184fddeaf6a4b6	0	0	0	0	0	0	0	0	0	0	0	0	0	/home/dhl_ec/bnelissen/Slides/CD3_manuscript/CD3_slides/AAA468.cd3.location-b/AAA468.cd3.location-b.run1	255	0.7	0.06	0.7	0.06	-8.82784465201	-11.8135641325	0.591510148095	0.182053939331
215532.0	4000000.0	100073.0	7996.0	4000000.0	4000000.0	2225.0	1.0	2.35	1.85	1.72	0.0599999999995	8.2	0.45	1.12	0.0600000000004	14.85	0.59	3.15	2.23	0.620000000001	AAA468.cd3.location-b.X14.Y5.tile.tissue.png	150	1	2000	150	67db96a4516317ee73016f586b40da63	0	0	0	0	0	0	0	0	0	0	0	0	0	/home/dhl_ec/bnelissen/Slides/CD3_manuscript/CD3_slides/AAA468.cd3.location-b/AAA468.cd3.location-b.run1	255	0.7	0.0746873312781	0.7	0.0746873312781	-9.13838894357	0.0	0.58962626355	0.0958168046875
298157.0	4000000.0	125800.0	7996.0	4000000.0	4000000.0	2780.0	1.0	2.74	2.0	1.06	0.04	5.58	0.28	0.679999999999	0.0700000000006	13.15	0.400000000001	3.14	2.24	0.63	AAA468.cd3.location-b.X14.Y6.tile.tissue.png	151	1	2000	151	f46f7185eac0e9f41af022a897aa11b3	0	0	0	0	0	0	0	0	0	0	0	0	0	/home/dhl_ec/bnelissen/Slides/CD3_manuscript/CD3_slides/AAA468.cd3.location-b/AAA468.cd3.location-b.run1	255	0.7	0.0753471607893	0.7	0.0753471607893	-9.26918794253	0.0	0.548139425476	0.128497929687
161853.0	4000000.0	72990.0	7996.0	4000000.0	4000000.0	1643.0	1.0	2.28	1.61	1.05	0.0700000000006	6.67	0.27	0.679999999999	0.0500000000002	10.34	0.379999999999	2.05	1.42	0.589999999999	AAA468.cd3.location-b.X14.Y7.tile.tissue.png	152	1	2000	152	942d31d4095007a9c242e01b5ab8049f	0	0	0	0	0	0	0	0	0	0	0	0	0	/home/dhl_ec/bnelissen/Slides/CD3_manuscript/CD3_slides/AAA468.cd3.location-b/AAA468.cd3.location-b.run1	255	0.7	0.0646472393509	0.7	0.0646472393509	-9.07522906113	0.0	0.756424237701	0.130258960938
91802.0	4000000.0	43009.0	7996.0	4000000.0	4000000.0	999.0	1.0	3.9	1.87	1.7	0.0699999999997	8.88	0.27	0.67	0.04	9.74	0.570000000001	3.11	2.26	0.609999999999	AAA468.cd3.location-b.X14.Y8.tile.tissue.png	153	1	2000	153	f0cb31ee2a2c42646dfcbd3b6926c588	0	0	0	0	0	0	0	0	0	0	0	0	0	/home/dhl_ec/bnelissen/Slides/CD3_manuscript/CD3_slides/AAA468.cd3.location-b/AAA468.cd3.location-b.run1	255	0.7	0.0610765003414	0.7	0.0610765003414	-9.00417506357	-11.5403799046	0.880678000427	0.108968198467
60244.0	4000000.0	30098.0	7996.0	4000000.0	4000000.0	730.0	1.0	5.14	1.75	1.06	0.04	5.42	0.27	0.68	0.04	9.57	0.36	2.05	1.43	0.580000000001	AAA468.cd3.location-b.X14.Y9.tile.tissue.png	154	1	2000	154	28aa2f61a4349e7159e7335c671a4f79	0	0	0	0	0	0	0	0	0	0	0	0	0	/home/dhl_ec/bnelissen/Slides/CD3_manuscript/CD3_slides/AAA468.cd3.location-b/AAA468.cd3.location-b.run1	255	0.7	0.0635106220674	0.7	0.0635106220674	-9.11469744476	0.0	0.76446246994	0.0627354921875
119142.0	4000000.0	53825.0	7996.0	4000000.0	4000000.0	1225.0	1.0	2.53	1.86	1.08	0.04	6.07	0.28	0.670000000001	0.04	9.98	0.37	2.06	1.43	0.400000000001	AAA468.cd3.location-b.X15.Y10.tile.tissue.png	155	1	2000	155	b1e38393cebfeae881fadc495ff53983	0	0	0	0	0	0	0	0	0	0	0	0	0	/home/dhl_ec/bnelissen/Slides/CD3_manuscript/CD3_slides/AAA468.cd3.location-b/AAA468.cd3.location-b.run1	255	0.7	0.0683766577525	0.7	0.0683766577525	-9.11988088691	-11.5771843914	0.730704833496	0.0907419076488
33857.0	4000000.0	17494.0	7996.0	4000000.0	4000000.0	428.0	1.0	3.24	1.9	1.06	0.04	6.54	0.27	0.669999999999	0.04	9.22	0.35	2.05	1.42	0.39	AAA468.cd3.location-b.X15.Y11.tile.tissue.png	156	1	2000	156	90275031231977898c6bd901a2c68f7c	0	0	0	0	0	0	0	0	0	0	0	0	0	/home/dhl_ec/bnelissen/Slides/CD3_manuscript/CD3_slides/AAA468.cd3.location-b/AAA468.cd3.location-b.run1	255	0.7	0.0630364204099	0.7	0.0630364204099	-8.61945265221	0.0	0.538225344376	0.0501946445312
90214.0	3999848.0	42234.0	8028.0	3999848.0	4000000.0	977.0	1.0	1.5	2.05	1.06	0.04	5.94	0.34	0.669999999999	0.0500000000002	9.79	0.36	2.05	1.42	0.400000000001	AAA468.cd3.location-b.X15.Y12.tile.tissue.png	157	1	2000	157	a6a702c30c70b8db09bf39d9fe49e22a	0	0	0	0	0	0	0	0	0	0	0	0	0	/home/dhl_ec/bnelissen/Slides/CD3_manuscript/CD3_slides/AAA468.cd3.location-b/AAA468.cd3.location-b.run1	255	0.7	0.0698417820401	0.7	0.0698417820401	-9.16851518694	-10.9956230282	0.516884628799	0.0783916301596
192388.0	4000000.0	80854.0	7996.0	4000000.0	4000000.0	1841.0	1.0	2.86	1.77	1.06	0.04	6.08	0.27	0.669999999999	0.04	10.33	0.38	2.06	2.25	0.409999999999	AAA468.cd3.location-b.X15.Y13.tile.tissue.png	158	1	2000	158	806809cba83e13899d10da72c8351055	0	0	0	0	0	0	0	0	0	0	0	0	0	/home/dhl_ec/bnelissen/Slides/CD3_manuscript/CD3_slides/AAA468.cd3.location-b/AAA468.cd3.location-b.run1	255	0.7	0.0715793055416	0.7	0.0715793055416	-9.28742379422	-11.4605936848	0.564976309326	0.112718905034
133128.0	4000000.0	62767.0	7996.0	4000000.0	4000000.0	1501.0	1.0	2.52	2.14	1.06	0.0699999999997	8.5	0.450000000001	1.12	0.0699999999997	14.03	0.5	3.14	2.23	0.619999999999	AAA468.cd3.location-b.X15.Y14.tile.tissue.png	159	1	2000	159	d5b155b95a40987bed22e254c7ad8eae	0	0	0	0	0	0	0	0	0	0	0	0	0	/home/dhl_ec/bnelissen/Slides/CD3_manuscript/CD3_slides/AAA468.cd3.location-b/AAA468.cd3.location-b.run1	255	0.7	0.0706382519359	0.7	0.0706382519359	-9.20185003543	0.0	0.552682312408	0.0729798359375
98348.0	4000000.0	47135.0	7996.0	4000000.0	4000000.0	1120.0	1.0	1.14	2.36	1.18	0.04	5.51	0.440000000001	1.13	0.0699999999997	13.76	0.559999999999	3.16	2.23	0.610000000001	AAA468.cd3.location-b.X15.Y15.tile.tissue.png	160	1	2000	160	1bcf7b5be22812399f05b9198c48a063	0	0	0	0	0	0	0	0	0	0	0	0	0	/home/dhl_ec/bnelissen/Slides/CD3_manuscript/CD3_slides/AAA468.cd3.location-b/AAA468.cd3.location-b.run1	255	0.7	0.0667168299862	0.7	0.0667168299862	-9.11312047482	0.0	0.466722465515	0.069036171875
186707.0	4000000.0	78663.0	7996.0	4000000.0	4000000.0	1731.0	1.0	2.76	3.56	1.07	0.0400000000009	5.58	0.27	1.11	0.0699999999997	14.33	0.58	3.13	2.22	0.62	AAA468.cd3.location-b.X15.Y16.tile.tissue.png	161	1	2000	161	079f50baed72a848e6df863a9615ceac	0	0	0	0	0	0	0	0	0	0	0	0	0	/home/dhl_ec/bnelissen/Slides/CD3_manuscript/CD3_slides/AAA468.cd3.location-b/AAA468.cd3.location-b.run1	255	0.7	0.0688360055009	0.7	0.0688360055009	-9.08428225003	0.0	0.365141678223	0.14697090625
37555.0	3599841.0	14352.0	9526.0	3599841.0	4000000.0	283.0	3.0	2.76	1.13	1.06	0.04	6.99	0.34	0.669999999999	0.0699999999997	8.94	0.52	3.19	2.27	0.590000000001	AAA468.cd3.location-b.X15.Y17.tile.tissue.png	162	1	2000	162	5091bfd0973cac6e96daedf3bb295fd7	0	0	0	0	0	0	0	0	0	0	0	0	0	/home/dhl_ec/bnelissen/Slides/CD3_manuscript/CD3_slides/AAA468.cd3.location-b/AAA468.cd3.location-b.run1	255	0.7	0.06	0.7	0.06	-8.35227039903	-10.8686781288	0.318681238242	0.102023799561
18900.0	1121688.0	8038.0	13790.0	1121688.0	4000000.0	157.0	10.0	1.42	2.32	1.13	0.04	6.18	0.54	1.12	0.25	9.87	0.37	3.18	2.22	0.55	AAA468.cd3.location-b.X15.Y18.tile.tissue.png	163	1	2000	163	0a9fa9282059071ebe0d53275a975b82	0	0	0	0	0	0	0	0	0	0	0	0	0	/home/dhl_ec/bnelissen/Slides/CD3_manuscript/CD3_slides/AAA468.cd3.location-b/AAA468.cd3.location-b.run1	255	0.7	0.06	0.7	0.06	-8.85748447246	-12.2052750648	1.21995261662	0.161383519531
279.0	340579.0	128.0	8110.0	340579.0	4000000.0	2.0	8.0	2.62	2.51	1.05	0.04	6.05	0.34	0.66	0.18	6.47	0.32	3.09	2.21	0.53	AAA468.cd3.location-b.X15.Y19.tile.tissue.png	164	1	2000	164	874aea4c58d4fae75bf995ba2fddb64e	0	0	0	0	0	0	0	0	0	0	0	0	0	/home/dhl_ec/bnelissen/Slides/CD3_manuscript/CD3_slides/AAA468.cd3.location-b/AAA468.cd3.location-b.run1	255	0.7	0.06	0.7	0.06	-7.05206189655	-10.3768382534	0.157674185625	0.0464114541016
0.0	418854.0	0.0	4942.0	418854.0	4000000.0	0.0	2.0	2.44	2.24	1.11	0.0799999999999	8.94	0.53	1.23	0.28	6.96	0.150000000001	1.96	1.43	0.32	AAA468.cd3.location-b.X15.Y2.tile.tissue.png	165	1	2000	165	e19fac23362211ddb8e1495c63d21cf0	0	0	0	0	0	0	0	0	0	0	0	0	0	/home/dhl_ec/bnelissen/Slides/CD3_manuscript/CD3_slides/AAA468.cd3.location-b/AAA468.cd3.location-b.run1	255	0.7	0.06	0.7	0.06	-4.63431842084	-9.75006277957	0.0181347820122	5.52795982446
0.0	107928.0	0.0	2275.0	107928.0	4000000.0	0.0	3.0	4.15	3.29	1.13	0.0699999999997	8.97	0.530000000001	1.11	0.31	6.24	0.22	3.17	2.48	0.58	AAA468.cd3.location-b.X15.Y20.tile.tissue.png	166	1	2000	166	bfe414e56693c2e4b2f35fe00cc4cea4	0	0	0	0	0	0	0	0	0	0	0	0	0	/home/dhl_ec/bnelissen/Slides/CD3_manuscript/CD3_slides/AAA468.cd3.location-b/AAA468.cd3.location-b.run1	255	0.7	0.06	0.7	0.06	-4.00067080317	-11.097766833	0.0932356597106	0.029496786499
0.0	54168.0	0.0	1430.0	54168.0	4000000.0	0.0	3.0	3.26	2.05	1.06	0.04	6.03	0.34	0.65	0.2	5.51	0.21	2.98	2.21	0.93	AAA468.cd3.location-b.X15.Y21.tile.tissue.png	167	1	2000	167	fcf1f13e1181e68bd95ff64446c015a7	0	0	0	0	0	0	0	0	0	0	0	0	0	/home/dhl_ec/bnelissen/Slides/CD3_manuscript/CD3_slides/AAA468.cd3.location-b/AAA468.cd3.location-b.run1	255	0.7	0.06	0.7	0.06	0.0	-12.5450772439	0.187639557863	0.0302987139893
0.0	25715.0	0.0	1626.0	25715.0	4000000.0	0.0	5.0	2.0	1.3	1.07	0.04	6.0	0.54	1.12	0.31	7.35	0.12	1.95	1.44	1.05	AAA468.cd3.location-b.X15.Y22.tile.tissue.png	168	1	2000	168	1b4273ffee9c96b5937420aa3815d584	0	0	0	0	0	0	0	0	0	0	0	0	0	/home/dhl_ec/bnelissen/Slides/CD3_manuscript/CD3_slides/AAA468.cd3.location-b/AAA468.cd3.location-b.run1	255	0.7	0.06	0.7	0.06	-7.99664390889	-12.6513680009	1.4818466639	0.0817709492187
0.0	438979.0	0.0	5852.0	438979.0	1688000.0	0.0	3.0	3.17	1.75	0.45	0.0199999999995	3.3	0.15	0.28	0.0700000000006	2.48	0.11	1.32	0.93	0.24	AAA468.cd3.location-b.X15.Y23.tile.tissue.png	169	1	2000	169	0fc39eabc643e9206af0ad8a821771b3	0	0	0	0	0	0	0	0	0	0	0	0	0	/home/dhl_ec/bnelissen/Slides/CD3_manuscript/CD3_slides/AAA468.cd3.location-b/AAA468.cd3.location-b.run1	255	0.7	0.06	0.7	0.06	0.0	-11.8652493255	1.26280001435	1.61511935352
4468.0	650558.0	2388.0	6538.0	650558.0	4000000.0	54.0	7.0	2.48	2.53	1.05	0.04	6.21	0.36	0.66	0.17	6.61	0.35	3.06	2.24	0.78	AAA468.cd3.location-b.X15.Y3.tile.tissue.png	170	1	2000	170	38b6f5e024a22b9dda170e55d3730c25	0	0	0	0	0	0	0	0	0	0	0	0	0	/home/dhl_ec/bnelissen/Slides/CD3_manuscript/CD3_slides/AAA468.cd3.location-b/AAA468.cd3.location-b.run1	255	0.7	0.06	0.7	0.06	-8.55452909757	-11.7675394182	0.673889179659	0.0995970507812
65109.0	2859516.0	29614.0	15622.0	2859516.0	4000000.0	630.0	4.0	2.42	2.44	1.09	0.0500000000002	6.36	0.35	0.670000000001	0.0900000000001	8.74	0.309999999999	2.06	1.44	0.38	AAA468.cd3.location-b.X15.Y4.tile.tissue.png	171	1	2000	171	3779bf66c48cfbc92be7ff693507f1ea	0	0	0	0	0	0	0	0	0	0	0	0	0	/home/dhl_ec/bnelissen/Slides/CD3_manuscript/CD3_slides/AAA468.cd3.location-b/AAA468.cd3.location-b.run1	255	0.7	0.06	0.7	0.06	-8.86413624314	-12.157856041	0.741710927829	0.222172525391
144724.0	3953219.0	69919.0	8590.0	3953219.0	4000000.0	1558.0	1.0	1.57	3.27	1.13	0.04	8.31	0.34	0.670000000001	0.0600000000004	10.06	0.59	3.2	2.25	0.61	AAA468.cd3.location-b.X15.Y5.tile.tissue.png	172	1	2000	172	e31057e37bce5f1e71e6a0277403061c	0	0	0	0	0	0	0	0	0	0	0	0	0	/home/dhl_ec/bnelissen/Slides/CD3_manuscript/CD3_slides/AAA468.cd3.location-b/AAA468.cd3.location-b.run1	255	0.7	0.0677292099978	0.7	0.0677292099978	-8.95496124779	-12.0194015167	0.58211949222	0.11308104892
165496.0	4000000.0	78828.0	7996.0	4000000.0	4000000.0	1788.0	1.0	3.0	1.6	1.57	0.04	6.53	0.28	0.679999999999	0.0500000000002	10.52	0.419999999999	2.29	1.44	0.41	AAA468.cd3.location-b.X15.Y6.tile.tissue.png	173	1	2000	173	34389f72ed56ae3818f183f8404643c0	0	0	0	0	0	0	0	0	0	0	0	0	0	/home/dhl_ec/bnelissen/Slides/CD3_manuscript/CD3_slides/AAA468.cd3.location-b/AAA468.cd3.location-b.run1	255	0.7	0.070636121628	0.7	0.070636121628	-9.16451028201	0.0	0.544698137085	0.095768515625
279436.0	4000000.0	118810.0	7996.0	4000000.0	4000000.0	2634.0	1.0	2.82	1.96	1.74	0.0600000000004	5.93	0.27	0.68	0.04	10.84	0.62	2.02	1.43	0.599999999999	AAA468.cd3.location-b.X15.Y7.tile.tissue.png	174	1	2000	174	75ee9d4deb1daf940d67b2116caf4235	0	0	0	0	0	0	0	0	0	0	0	0	0	/home/dhl_ec/bnelissen/Slides/CD3_manuscript/CD3_slides/AAA468.cd3.location-b/AAA468.cd3.location-b.run1	255	0.7	0.0742831760489	0.7	0.0742831760489	-9.1287254039	0.0	0.601489318481	0.118000101563
360818.0	4000000.0	152844.0	7996.0	4000000.0	4000000.0	3429.0	1.0	3.81	1.9	1.74	0.0600000000004	8.33	0.45	1.14	0.0699999999997	16.01	0.63	3.17	2.26	0.63	AAA468.cd3.location-b.X15.Y8.tile.tissue.png	175	1	2000	175	ab8a8feb35c72bee41047a06f05cc641	0	0	0	0	0	0	0	0	0	0	0	0	0	/home/dhl_ec/bnelissen/Slides/CD3_manuscript/CD3_slides/AAA468.cd3.location-b/AAA468.cd3.location-b.run1	255	0.7	0.0782498172439	0.7	0.0782498172439	-9.1836847116	0.0	0.629829283203	0.10960696875
325766.0	4000000.0	127206.0	7996.0	4000000.0	4000000.0	2809.0	1.0	3.61	2.19	1.04	0.0499999999993	6.05	0.28	0.669999999999	0.04	11.04	0.4	3.2	2.28	0.64	AAA468.cd3.location-b.X15.Y9.tile.tissue.png	176	1	2000	176	241c5421d9bc97b81c71371edac38f3f	0	0	0	0	0	0	0	0	0	0	0	0	0	/home/dhl_ec/bnelissen/Slides/CD3_manuscript/CD3_slides/AAA468.cd3.location-b/AAA468.cd3.location-b.run1	255	0.7	0.0741344622201	0.7	0.0741344622201	-9.23993654529	-11.5349206465	0.735798452881	0.156088776626
178722.0	4000000.0	82399.0	7996.0	4000000.0	4000000.0	1902.0	1.0	3.53	2.97	1.08	0.0500000000002	5.71	0.27	0.669999999999	0.04	10.28	0.6	2.98	2.35	0.660000000001	AAA468.cd3.location-b.X16.Y10.tile.tissue.png	177	1	2000	177	948ed053dfbddb087341bd314f8c0832	0	0	0	0	0	0	0	0	0	0	0	0	0	/home/dhl_ec/bnelissen/Slides/CD3_manuscript/CD3_slides/AAA468.cd3.location-b/AAA468.cd3.location-b.run1	255	0.7	0.0723976388621	0.7	0.0723976388621	-9.12995607441	0.0	0.647749808594	0.078783125
257030.0	4000000.0	105820.0	7996.0	4000000.0	4000000.0	2352.0	1.0	3.27	1.42	1.78	0.0600000000004	8.17	0.280000000001	0.68	0.04	10.55	0.389999999999	2.02	1.43	0.42	AAA468.cd3.location-b.X16.Y11.tile.tissue.png	178	1	2000	178	65c1bd474d0a633bde0a149630d4a378	0	0	0	0	0	0	0	0	0	0	0	0	0	/home/dhl_ec/bnelissen/Slides/CD3_manuscript/CD3_slides/AAA468.cd3.location-b/AAA468.cd3.location-b.run1	255	0.7	0.0726585096156	0.7	0.0726585096156	-9.2988132063	0.0	0.694680026733	0.122549867187
109539.0	4000000.0	51694.0	7996.0	4000000.0	4000000.0	1195.0	1.0	3.02	2.24	1.05	0.04	5.42	0.46	1.14	0.0600000000004	14.4	0.57	3.21	2.26	0.63	AAA468.cd3.location-b.X16.Y12.tile.tissue.png	179	1	2000	179	4fc87c02f9752605aeddfd33d0b7935e	0	0	0	0	0	0	0	0	0	0	0	0	0	/home/dhl_ec/bnelissen/Slides/CD3_manuscript/CD3_slides/AAA468.cd3.location-b/AAA468.cd3.location-b.run1	255	0.7	0.0689033593022	0.7	0.0689033593022	-9.14713146683	0.0	0.642485361572	0.0875539921875
51626.0	4000000.0	26222.0	7996.0	4000000.0	4000000.0	617.0	1.0	3.32	2.66	1.09	0.04	7.05	0.280000000001	0.67	0.04	9.19	0.35	2.01	2.53	0.679999999999	AAA468.cd3.location-b.X16.Y13.tile.tissue.png	180	1	2000	180	3af89a67adb8c9e8cd446fb792a1c21f	0	0	0	0	0	0	0	0	0	0	0	0	0	/home/dhl_ec/bnelissen/Slides/CD3_manuscript/CD3_slides/AAA468.cd3.location-b/AAA468.cd3.location-b.run1	255	0.7	0.0659374709113	0.7	0.0659374709113	-9.06478918469	-11.4611323038	0.587925819641	0.0566356918702
140491.0	4000000.0	66089.0	7996.0	4000000.0	4000000.0	1525.0	1.0	2.75	0.95	1.06	0.0600000000004	5.74	0.42	0.68	0.0500000000002	9.86	0.37	2.02	1.43	0.62	AAA468.cd3.location-b.X16.Y14.tile.tissue.png	181	1	2000	181	92054813130e03f39af7c4c435c9c374	0	0	0	0	0	0	0	0	0	0	0	0	0	/home/dhl_ec/bnelissen/Slides/CD3_manuscript/CD3_slides/AAA468.cd3.location-b/AAA468.cd3.location-b.run1	255	0.7	0.0732919083075	0.7	0.0732919083075	-9.16862171807	0.0	0.612950207611	0.0799965625
316830.0	4000000.0	124081.0	7996.0	4000000.0	4000000.0	2794.0	1.0	4.15	1.83	1.73	0.0600000000004	9.09	0.5	1.27	0.0799999999999	15.85	0.62	3.14	2.32	0.629999999999	AAA468.cd3.location-b.X16.Y15.tile.tissue.png	182	1	2000	182	a2ad6e85e788549d3f93837472d173b4	0	0	0	0	0	0	0	0	0	0	0	0	0	/home/dhl_ec/bnelissen/Slides/CD3_manuscript/CD3_slides/AAA468.cd3.location-b/AAA468.cd3.location-b.run1	255	0.7	0.0767474287914	0.7	0.0767474287914	-9.14345418313	0.0	0.548737528137	0.155891734375
211680.0	4000000.0	94355.0	7996.0	4000000.0	4000000.0	2165.0	1.0	1.16	1.86	1.06	0.0400000000009	5.98	0.27	0.67	0.0500000000002	10.36	0.39	2.01	1.43	0.599999999999	AAA468.cd3.location-b.X16.Y16.tile.tissue.png	183	1	2000	183	df0eb8312328e6ec9e7f3ebaf42ab76a	0	0	0	0	0	0	0	0	0	0	0	0	0	/home/dhl_ec/bnelissen/Slides/CD3_manuscript/CD3_slides/AAA468.cd3.location-b/AAA468.cd3.location-b.run1	255	0.7	0.0724974682891	0.7	0.0724974682891	-9.03541734208	-10.8609256308	0.507894235168	0.103876161134
90253.0	4000000.0	43639.0	7996.0	4000000.0	4000000.0	979.0	1.0	3.13	3.4	1.72	0.0599999999995	8.5	0.44	1.13	0.0599999999995	13.43	0.559999999999	3.22	2.24	0.619999999999	AAA468.cd3.location-b.X16.Y17.tile.tissue.png	184	1	2000	184	c7acfa862119a41812090808021581aa	0	0	0	0	0	0	0	0	0	0	0	0	0	/home/dhl_ec/bnelissen/Slides/CD3_manuscript/CD3_slides/AAA468.cd3.location-b/AAA468.cd3.location-b.run1	255	0.7	0.0660377395521	0.7	0.0660377395521	-8.68375190631	0.0	0.300870909393	0.07968928125
13795.0	3946602.0	6325.0	8406.0	3946602.0	4000000.0	133.0	1.0	2.8	1.81	1.17	0.04	7.63	0.35	0.669999999999	0.0599999999995	8.94	0.54	3.27	2.48	0.66	AAA468.cd3.location-b.X16.Y18.tile.tissue.png	185	1	2000	185	e841ab526e3cfadc3f84c4a34e3f7dd4	0	0	0	0	0	0	0	0	0	0	0	0	0	/home/dhl_ec/bnelissen/Slides/CD3_manuscript/CD3_slides/AAA468.cd3.location-b/AAA468.cd3.location-b.run1	255	0.7	0.0632775230944	0.7	0.0632775230944	-8.44894135641	-11.0072247277	0.31399811169	0.0668143300781
6779.0	326665.0	2165.0	8336.0	326665.0	4000000.0	39.0	9.0	2.04	1.07	1.73	0.0600000000004	9.13	0.54	1.19	0.29	9.49	0.34	3.18	2.35	0.62	AAA468.cd3.location-b.X16.Y19.tile.tissue.png	186	1	2000	186	41b7e713828f9af3c4a0375f6ec869ad	0	0	0	0	0	0	0	0	0	0	0	0	0	/home/dhl_ec/bnelissen/Slides/CD3_manuscript/CD3_slides/AAA468.cd3.location-b/AAA468.cd3.location-b.run1	255	0.7	0.06	0.7	0.06	-9.08339176795	-12.5075446805	1.60879716458	0.133593140625
0.0	398609.0	0.0	5030.0	398609.0	4000000.0	0.0	3.0	1.79	2.7	1.05	0.0500000000002	5.97	0.339999999999	0.74	0.18	5.96	0.14	1.94	1.43	1.09	AAA468.cd3.location-b.X16.Y2.tile.tissue.png	187	1	2000	187	df1d00ee282dbeae0c96721eefb0b6af	0	0	0	0	0	0	0	0	0	0	0	0	0	/home/dhl_ec/bnelissen/Slides/CD3_manuscript/CD3_slides/AAA468.cd3.location-b/AAA468.cd3.location-b.run1	255	0.7	0.06	0.7	0.06	-3.90558332205	-10.0641702857	0.0180110234614	7.54288687781
0.0	0.0	0.0	0.0	0.0	4000000.0	0.0	0.0	1.05	1.56	1.05	0.04	5.65	0.27	0.67	0.2	4.26	0.12	1.86	1.42	0.51	AAA468.cd3.location-b.X16.Y20.tile.tissue.png	188	1	2000	188	a0c013c8ae58189e41045c37f4ef1913	0	0	0	0	0	0	0	0	0	0	0	0	0	/home/dhl_ec/bnelissen/Slides/CD3_manuscript/CD3_slides/AAA468.cd3.location-b/AAA468.cd3.location-b.run1	255	1.0	0.06	1.0	0.06	0.0	-12.5172196891	0.0	0.0262349572887
277.0	2138.0	93.0	202.0	2138.0	4000000.0	1.0	1.0	2.0	2.43	1.05	0.04	5.9	0.34	0.66	0.19	6.12	0.19	1.93	1.43	1.46	AAA468.cd3.location-b.X16.Y21.tile.tissue.png	189	1	2000	189	561a8fe40901f0201428e37b2f4b355c	0	0	0	0	0	0	0	0	0	0	0	0	0	/home/dhl_ec/bnelissen/Slides/CD3_manuscript/CD3_slides/AAA468.cd3.location-b/AAA468.cd3.location-b.run1	255	0.7	0.06	0.7	0.06	-8.69031838713	-12.2206429598	1.68780516363	0.0295950536499
0.0	20455.0	0.0	1696.0	20455.0	4000000.0	0.0	6.0	3.06	2.85	1.09	0.0500000000002	5.95	0.34	0.66	0.2	5.77	0.13	1.93	1.42	0.759999999999	AAA468.cd3.location-b.X16.Y22.tile.tissue.png	190	1	2000	190	dec59dd91dda53a57f7683bb4a6ca6cb	0	0	0	0	0	0	0	0	0	0	0	0	0	/home/dhl_ec/bnelissen/Slides/CD3_manuscript/CD3_slides/AAA468.cd3.location-b/AAA468.cd3.location-b.run1	255	0.7	0.06	0.7	0.06	-8.50824278416	-12.4534151809	1.21216987365	0.0650499609375
0.0	512787.0	0.0	8106.0	512787.0	1688000.0	0.0	2.0	1.53	2.17	0.540000000001	0.0100000000002	2.9	0.150000000001	0.29	0.0699999999997	2.5	0.0799999999999	0.860000000001	0.969999999999	0.24	AAA468.cd3.location-b.X16.Y23.tile.tissue.png	191	1	2000	191	7226023f7df8fced8761fcef57771450	0	0	0	0	0	0	0	0	0	0	0	0	0	/home/dhl_ec/bnelissen/Slides/CD3_manuscript/CD3_slides/AAA468.cd3.location-b/AAA468.cd3.location-b.run1	255	0.7	0.06	0.7	0.06	0.0	-12.0844028695	1.26203155501	1.91601995705
698.0	26320.0	179.0	1957.0	26320.0	4000000.0	3.0	7.0	3.1	1.87	1.5	0.04	5.97	0.349999999999	0.669999999999	0.19	6.18	0.2	1.98	1.44	0.98	AAA468.cd3.location-b.X16.Y3.tile.tissue.png	192	1	2000	192	11ecba79d442dd228d9a061055725d96	0	0	0	0	0	0	0	0	0	0	0	0	0	/home/dhl_ec/bnelissen/Slides/CD3_manuscript/CD3_slides/AAA468.cd3.location-b/AAA468.cd3.location-b.run1	255	0.7	0.06	0.7	0.06	-9.26370473567	-12.5932424636	1.55669827467	0.0660672106934
187.0	78029.0	95.0	3247.0	78029.0	4000000.0	2.0	9.0	1.89	2.21	1.04	0.04	6.2	0.35	0.659999999999	0.19	6.1	0.2	1.98	1.43	0.75	AAA468.cd3.location-b.X16.Y4.tile.tissue.png	193	1	2000	193	69d9e8a9c39136bd19de8fb6e8a4de48	0	0	0	0	0	0	0	0	0	0	0	0	0	/home/dhl_ec/bnelissen/Slides/CD3_manuscript/CD3_slides/AAA468.cd3.location-b/AAA468.cd3.location-b.run1	255	0.7	0.06	0.7	0.06	-8.09850249463	-12.3943750924	0.315072659465	0.0581276113281
6925.0	427072.0	3500.0	7542.0	427072.0	4000000.0	81.0	10.0	3.37	1.36	1.05	0.0500000000002	6.12	0.34	0.670000000001	0.18	6.52	0.21	2.06	1.42	0.34	AAA468.cd3.location-b.X16.Y5.tile.tissue.png	194	1	2000	194	6b4ca342579716fc6c8220458459873e	0	0	0	0	0	0	0	0	0	0	0	0	0	/home/dhl_ec/bnelissen/Slides/CD3_manuscript/CD3_slides/AAA468.cd3.location-b/AAA468.cd3.location-b.run1	255	0.7	0.06	0.7	0.06	-8.97626819936	-12.5090040412	1.21547728151	0.136263648437
26994.0	1611831.0	13157.0	11301.0	1611831.0	4000000.0	305.0	7.0	2.45	2.8	1.75	0.0600000000004	9.49	0.339999999999	0.659999999999	0.139999999999	7.47	0.26	2.07	1.43	0.38	AAA468.cd3.location-b.X16.Y6.tile.tissue.png	195	1	2000	195	85479d33aae0f234783493140d42f97e	0	0	0	0	0	0	0	0	0	0	0	0	0	/home/dhl_ec/bnelissen/Slides/CD3_manuscript/CD3_slides/AAA468.cd3.location-b/AAA468.cd3.location-b.run1	255	0.7	0.06	0.7	0.06	-8.9569350289	-12.2702893837	0.879784533266	0.177295523437
72955.0	2833180.0	34630.0	7965.0	2833180.0	4000000.0	789.0	1.0	3.55	2.64	1.07	0.0500000000002	9.4	0.34	0.660000000001	0.0900000000001	8.68	0.309999999999	2.04	1.43	0.380000000001	AAA468.cd3.location-b.X16.Y7.tile.tissue.png	196	1	2000	196	a208c8e5d11ee0b21569a99b5594a94e	0	0	0	0	0	0	0	0	0	0	0	0	0	/home/dhl_ec/bnelissen/Slides/CD3_manuscript/CD3_slides/AAA468.cd3.location-b/AAA468.cd3.location-b.run1	255	0.7	0.06	0.7	0.06	-8.89611870566	-12.2486755857	0.782656083038	0.131700503906
159575.0	3895738.0	74779.0	8056.0	3895738.0	4000000.0	1709.0	1.0	1.61	2.26	1.14	0.0500000000002	5.79	0.34	0.67	0.0600000000004	9.96	0.37	2.03	1.43	0.409999999999	AAA468.cd3.location-b.X16.Y8.tile.tissue.png	197	1	2000	197	a366a1fda18ef997874613886d6591c9	0	0	0	0	0	0	0	0	0	0	0	0	0	/home/dhl_ec/bnelissen/Slides/CD3_manuscript/CD3_slides/AAA468.cd3.location-b/AAA468.cd3.location-b.run1	255	0.7	0.0694087758289	0.7	0.0694087758289	-9.06563003169	-12.2797334191	0.801571564982	0.123775690674
179889.0	4000000.0	82864.0	7996.0	4000000.0	4000000.0	1905.0	1.0	2.63	2.41	1.07	0.0499999999993	5.7	0.450000000001	1.14	0.0699999999997	15.8	0.62	2.91	2.26	0.63	AAA468.cd3.location-b.X16.Y9.tile.tissue.png	198	1	2000	198	0a44510e03ca1c60e1584686f41ac314	0	0	0	0	0	0	0	0	0	0	0	0	0	/home/dhl_ec/bnelissen/Slides/CD3_manuscript/CD3_slides/AAA468.cd3.location-b/AAA468.cd3.location-b.run1	255	0.7	0.0725273875597	0.7	0.0725273875597	-9.13272030529	0.0	0.666092131042	0.09085634375
88180.0	3228253.0	42703.0	10140.0	3228253.0	4000000.0	973.0	2.0	3.15	3.01	1.04	0.0500000000002	7.05	0.54	0.67	0.0799999999999	9.04	0.339999999999	2.04	2.26	0.610000000001	AAA468.cd3.location-b.X17.Y10.tile.tissue.png	199	1	2000	199	97d40bbc0f349aead3756fdba0228965	0	0	0	0	0	0	0	0	0	0	0	0	0	/home/dhl_ec/bnelissen/Slides/CD3_manuscript/CD3_slides/AAA468.cd3.location-b/AAA468.cd3.location-b.run1	255	0.7	0.06	0.7	0.06	-8.7998181292	-11.7292762764	0.793932896752	0.169020821777
218387.0	4000000.0	98123.0	7996.0	4000000.0	4000000.0	2228.0	1.0	2.91	2.45	1.16	0.0600000000004	5.48	0.450000000001	1.14	0.0699999999997	10.91	0.63	3.53	2.29	0.67	AAA468.cd3.location-b.X17.Y11.tile.tissue.png	200	1	2000	200	d53ae25e2011abc2b2d02195cdfa0673	0	0	0	0	0	0	0	0	0	0	0	0	0	/home/dhl_ec/bnelissen/Slides/CD3_manuscript/CD3_slides/AAA468.cd3.location-b/AAA468.cd3.location-b.run1	255	0.7	0.0785405755497	0.7	0.0785405755497	-9.02889567826	0.0	0.567298326111	0.083799109375
336459.0	4000000.0	144209.0	7996.0	4000000.0	4000000.0	3202.0	1.0	3.45	2.47	1.75	0.0600000000004	8.5	0.45	1.13	0.0699999999997	15.77	0.62	3.17	2.25	0.63	AAA468.cd3.location-b.X17.Y12.tile.tissue.png	201	1	2000	201	0fb40e901e14aafce157916eee43df19	0	0	0	0	0	0	0	0	0	0	0	0	0	/home/dhl_ec/bnelissen/Slides/CD3_manuscript/CD3_slides/AAA468.cd3.location-b/AAA468.cd3.location-b.run1	255	0.7	0.0858350127503	0.7	0.0858350127503	-8.91865267049	0.0	0.439645048279	0.0833315703125
268738.0	4000000.0	111514.0	7996.0	4000000.0	4000000.0	2421.0	1.0	3.41	2.7	1.71	0.0600000000004	6.1	0.28	0.679999999999	0.0500000000002	11.62	0.400000000001	2.03	1.43	0.41	AAA468.cd3.location-b.X17.Y13.tile.tissue.png	202	1	2000	202	913cae41de05b9539b9384ff1054bb2b	0	0	0	0	0	0	0	0	0	0	0	0	0	/home/dhl_ec/bnelissen/Slides/CD3_manuscript/CD3_slides/AAA468.cd3.location-b/AAA468.cd3.location-b.run1	255	0.7	0.0752076638286	0.7	0.0752076638286	-9.10103571643	0.0	0.6082549104	0.1394426875
60437.0	4000000.0	30457.0	7996.0	4000000.0	4000000.0	707.0	1.0	2.17	1.36	1.07	0.0500000000002	6.65	0.360000000001	0.680000000001	0.04	9.3	0.56	3.26	2.31	0.63	AAA468.cd3.location-b.X17.Y14.tile.tissue.png	203	1	2000	203	dda55e16593b1e9395bb88e71cc235b5	0	0	0	0	0	0	0	0	0	0	0	0	0	/home/dhl_ec/bnelissen/Slides/CD3_manuscript/CD3_slides/AAA468.cd3.location-b/AAA468.cd3.location-b.run1	255	0.7	0.0673749798501	0.7	0.0673749798501	-9.12434992792	0.0	0.648912094391	0.053289765625
129658.0	4000000.0	62015.0	7996.0	4000000.0	4000000.0	1451.0	1.0	3.19	2.14	1.75	0.0599999999995	7.72	0.41	0.8	0.0500000000002	9.84	0.55	2.15	2.34	0.610000000001	AAA468.cd3.location-b.X17.Y15.tile.tissue.png	204	1	2000	204	a964ead527b664939ea512d4ee16d114	0	0	0	0	0	0	0	0	0	0	0	0	0	/home/dhl_ec/bnelissen/Slides/CD3_manuscript/CD3_slides/AAA468.cd3.location-b/AAA468.cd3.location-b.run1	255	0.7	0.0732190926766	0.7	0.0732190926766	-9.12372171448	0.0	0.53070300354	0.070322640625
275884.0	4000000.0	115308.0	7996.0	4000000.0	4000000.0	2589.0	1.0	1.51	2.55	1.76	0.0600000000004	8.65	0.46	1.15	0.0699999999997	15.54	0.65	3.28	2.37	0.64	AAA468.cd3.location-b.X17.Y16.tile.tissue.png	205	1	2000	205	635cbfe7d537b2f843b40742b3df6639	0	0	0	0	0	0	0	0	0	0	0	0	0	/home/dhl_ec/bnelissen/Slides/CD3_manuscript/CD3_slides/AAA468.cd3.location-b/AAA468.cd3.location-b.run1	255	0.7	0.0780186906933	0.7	0.0780186906933	-9.24372406094	0.0	0.530417558105	0.10728853125
250063.0	3997496.0	112833.0	8036.0	3997496.0	4000000.0	2495.0	1.0	1.36	2.04	1.12	0.0500000000002	6.44	0.34	1.28	0.0799999999999	11.73	0.79	2.18	1.42	0.4	AAA468.cd3.location-b.X17.Y17.tile.tissue.png	206	1	2000	206	c4fd2fc237fb26eb2c522798d9e0d780	0	0	0	0	0	0	0	0	0	0	0	0	0	/home/dhl_ec/bnelissen/Slides/CD3_manuscript/CD3_slides/AAA468.cd3.location-b/AAA468.cd3.location-b.run1	255	0.7	0.0776501302768	0.7	0.0776501302768	-8.78620028376	-11.9241297479	0.416271389662	0.0942758318863
43058.0	2376641.0	20448.0	14066.0	2376641.0	4000000.0	418.0	7.0	4.54	2.29	1.14	0.0500000000002	7.17	0.34	0.67	0.110000000001	8.02	0.46	3.29	2.31	0.579999999999	AAA468.cd3.location-b.X17.Y18.tile.tissue.png	207	1	2000	207	033671fb1a62c58b9f5cbc47a9bebdd1	0	0	0	0	0	0	0	0	0	0	0	0	0	/home/dhl_ec/bnelissen/Slides/CD3_manuscript/CD3_slides/AAA468.cd3.location-b/AAA468.cd3.location-b.run1	255	0.7	0.06	0.7	0.06	-8.89215180834	-12.1839409887	0.825392814939	0.411531314453
0.0	529181.0	0.0	11915.0	529181.0	4000000.0	0.0	11.0	4.07	2.63	1.07	0.0599999999995	9.08	0.549999999999	1.15	0.3	9.04	0.28	3.27	2.29	0.56	AAA468.cd3.location-b.X17.Y19.tile.tissue.png	208	1	2000	208	cc901d6ba81b78124f844666cfce0cbc	0	0	0	0	0	0	0	0	0	0	0	0	0	/home/dhl_ec/bnelissen/Slides/CD3_manuscript/CD3_slides/AAA468.cd3.location-b/AAA468.cd3.location-b.run1	255	0.7	0.06	0.7	0.06	0.0	-12.0575078605	0.0255380539545	0.0261447313232
402.0	389376.0	131.0	4954.0	389376.0	4000000.0	2.0	3.0	3.2	2.62	1.76	0.0700000000006	9.09	0.54	1.24	0.29	7.8	0.200000000001	2.58	2.33	0.53	AAA468.cd3.location-b.X17.Y2.tile.tissue.png	209	1	2000	209	aace6cd871c54dbf2ae342f83d39a2bb	0	0	0	0	0	0	0	0	0	0	0	0	0	/home/dhl_ec/bnelissen/Slides/CD3_manuscript/CD3_slides/AAA468.cd3.location-b/AAA468.cd3.location-b.run1	255	0.7	0.06	0.7	0.06	-4.94989262524	-9.71115420551	0.0432449878456	4.56258777368
63.0	33993.0	34.0	1858.0	33993.0	4000000.0	1.0	6.0	1.35	2.61	1.74	0.0600000000004	9.05	0.54	1.13	0.32	7.53	0.2	1.97	1.43	0.52	AAA468.cd3.location-b.X17.Y20.tile.tissue.png	210	1	2000	210	db9d58749761f20c7614df732056e833	0	0	0	0	0	0	0	0	0	0	0	0	0	/home/dhl_ec/bnelissen/Slides/CD3_manuscript/CD3_slides/AAA468.cd3.location-b/AAA468.cd3.location-b.run1	255	0.7	0.06	0.7	0.06	-8.50416519408	-12.6441592714	1.68314962466	0.0369847041016
0.0	2203.0	0.0	222.0	2203.0	4000000.0	0.0	1.0	3.31	2.36	1.4	0.0500000000002	5.96	0.339999999999	0.66	0.190000000001	5.36	0.21	2.66	1.44	0.51	AAA468.cd3.location-b.X17.Y21.tile.tissue.png	211	1	2000	211	28f16dc61a19f8f5a18d701069167e56	0	0	0	0	0	0	0	0	0	0	0	0	0	/home/dhl_ec/bnelissen/Slides/CD3_manuscript/CD3_slides/AAA468.cd3.location-b/AAA468.cd3.location-b.run1	255	0.7	0.06	0.7	0.06	0.0	-12.6118619905	1.03516434	0.0282290813293
110.0	39597.0	72.0	1755.0	39597.0	4000000.0	2.0	5.0	3.11	2.29	1.7	0.0500000000002	6.95	0.55	1.15	0.32	8.82	0.3	3.21	2.36	0.62	AAA468.cd3.location-b.X17.Y22.tile.tissue.png	212	1	2000	212	d0280cccef2ca89b59efa0439b29f345	0	0	0	0	0	0	0	0	0	0	0	0	0	/home/dhl_ec/bnelissen/Slides/CD3_manuscript/CD3_slides/AAA468.cd3.location-b/AAA468.cd3.location-b.run1	255	0.7	0.06	0.7	0.06	-8.77524862337	-11.93714203	0.811978542188	0.0626599846191
0.0	397450.0	0.0	5206.0	397450.0	1688000.0	0.0	3.0	1.68	1.19	0.75	0.0200000000004	4.4	0.27	0.51	0.11	3.52	0.110000000001	1.38	0.73	0.23	AAA468.cd3.location-b.X17.Y23.tile.tissue.png	213	1	2000	213	13e1e8e16141fef86595f6f138411368	0	0	0	0	0	0	0	0	0	0	0	0	0	/home/dhl_ec/bnelissen/Slides/CD3_manuscript/CD3_slides/AAA468.cd3.location-b/AAA468.cd3.location-b.run1	255	0.7	0.06	0.7	0.06	0.0	-11.4532338089	1.12174966977	1.03886155028
0.0	2791.0	0.0	248.0	2791.0	4000000.0	0.0	1.0	2.99	2.94	1.47	0.0600000000004	9.16	0.589999999999	1.13	0.32	8.46	0.23	3.45	2.54	0.989999999999	AAA468.cd3.location-b.X17.Y3.tile.tissue.png	214	1	2000	214	297fbfba8027e70b5c4d9cd1cd6e960d	0	0	0	0	0	0	0	0	0	0	0	0	0	/home/dhl_ec/bnelissen/Slides/CD3_manuscript/CD3_slides/AAA468.cd3.location-b/AAA468.cd3.location-b.run1	255	0.7	0.06	0.7	0.06	-8.59415246918	-12.6935837666	2.53497073308	0.0630712640991
0.0	38826.0	0.0	1260.0	38826.0	4000000.0	0.0	2.0	2.52	1.2	1.06	0.0499999999993	6.12	0.54	1.18	0.31	8.85	0.21	3.34	2.5	0.88	AAA468.cd3.location-b.X17.Y4.tile.tissue.png	215	1	2000	215	3ed2e9ccff26fdbb162821927afa7b88	0	0	0	0	0	0	0	0	0	0	0	0	0	/home/dhl_ec/bnelissen/Slides/CD3_manuscript/CD3_slides/AAA468.cd3.location-b/AAA468.cd3.location-b.run1	255	0.7	0.06	0.7	0.06	-4.65600765835	-11.6618809497	0.0359974063903	0.0520504584656
0.0	22020.0	0.0	1704.0	22020.0	4000000.0	0.0	6.0	2.8	1.18	1.05	0.0500000000002	5.91	0.34	0.660000000001	0.19	5.79	0.12	1.94	1.44	0.64	AAA468.cd3.location-b.X17.Y5.tile.tissue.png	216	1	2000	216	93e71a58f7c5f54ff52aec4be2420b51	0	0	0	0	0	0	0	0	0	0	0	0	0	/home/dhl_ec/bnelissen/Slides/CD3_manuscript/CD3_slides/AAA468.cd3.location-b/AAA468.cd3.location-b.run1	255	0.7	0.06	0.7	0.06	-9.11252515165	-12.4296202924	0.92603483971	0.0489634899902
0.0	2843.0	0.0	376.0	2843.0	4000000.0	0.0	2.0	1.43	3.09	1.09	0.0499999999993	5.99	0.34	0.67	0.2	5.73	0.13	1.93	1.42	0.860000000001	AAA468.cd3.location-b.X17.Y6.tile.tissue.png	217	1	2000	217	d4d4a53cb0235bf329227c1543b80710	0	0	0	0	0	0	0	0	0	0	0	0	0	/home/dhl_ec/bnelissen/Slides/CD3_manuscript/CD3_slides/AAA468.cd3.location-b/AAA468.cd3.location-b.run1	255	0.7	0.06	0.7	0.06	-7.84040947353	-12.6210131291	1.4844995151	0.0538091022339
0.0	13181.0	0.0	1176.0	13181.0	4000000.0	0.0	4.0	3.37	2.56	1.05	0.0500000000002	6.01	0.35	0.660000000001	0.190000000001	5.34	0.13	1.95	1.43	1.35	AAA468.cd3.location-b.X17.Y7.tile.tissue.png	218	1	2000	218	048f8a987c803c99a168e23a631ba587	0	0	0	0	0	0	0	0	0	0	0	0	0	/home/dhl_ec/bnelissen/Slides/CD3_manuscript/CD3_slides/AAA468.cd3.location-b/AAA468.cd3.location-b.run1	255	0.7	0.06	0.7	0.06	0.0	-12.1393335068	1.12721762148	0.0641890369873
1315.0	213209.0	789.0	4735.0	213209.0	4000000.0	18.0	7.0	1.93	2.1	1.1	0.04	6.39	0.35	0.66	0.19	6.22	0.21	2.01	1.43	1.15	AAA468.cd3.location-b.X17.Y8.tile.tissue.png	219	1	2000	219	ccb9934f35faa98b743ab796072a93d3	0	0	0	0	0	0	0	0	0	0	0	0	0	/home/dhl_ec/bnelissen/Slides/CD3_manuscript/CD3_slides/AAA468.cd3.location-b/AAA468.cd3.location-b.run1	255	0.7	0.06	0.7	0.06	-8.78467654116	-12.3451125352	1.16214836164	0.102887492187
10192.0	1502876.0	5680.0	10358.0	1502876.0	4000000.0	130.0	5.0	2.57	1.83	1.05	0.04	6.14	0.360000000001	0.67	0.150000000001	7.27	0.26	2.06	1.42	0.81	AAA468.cd3.location-b.X17.Y9.tile.tissue.png	220	1	2000	220	2e80221f0cb315262021e68df7cbdb6a	0	0	0	0	0	0	0	0	0	0	0	0	0	/home/dhl_ec/bnelissen/Slides/CD3_manuscript/CD3_slides/AAA468.cd3.location-b/AAA468.cd3.location-b.run1	255	0.7	0.06	0.7	0.06	-8.69659817231	-12.0170289926	0.859262839043	0.185721058594
467.0	149810.0	243.0	3918.0	149810.0	4000000.0	6.0	6.0	3.79	2.92	1.08	0.0500000000002	5.94	0.35	0.66	0.19	6.2	0.2	1.99	1.43	0.33	AAA468.cd3.location-b.X18.Y10.tile.tissue.png	221	1	2000	221	6aea1812656c29ca9b09f340ec7cae66	0	0	0	0	0	0	0	0	0	0	0	0	0	/home/dhl_ec/bnelissen/Slides/CD3_manuscript/CD3_slides/AAA468.cd3.location-b/AAA468.cd3.location-b.run1	255	0.7	0.06	0.7	0.06	-8.03010079865	-11.9025212631	1.01736672788	0.0807847265625
86347.0	2271727.0	40804.0	9059.0	2271727.0	4000000.0	932.0	1.0	3.08	1.91	1.05	0.0499999999993	6.24	0.34	0.66	0.12	8.39	0.3	2.05	1.43	0.37	AAA468.cd3.location-b.X18.Y11.tile.tissue.png	222	1	2000	222	0415ad32a5a6db8afc1231469bbba62f	0	0	0	0	0	0	0	0	0	0	0	0	0	/home/dhl_ec/bnelissen/Slides/CD3_manuscript/CD3_slides/AAA468.cd3.location-b/AAA468.cd3.location-b.run1	255	0.7	0.06	0.7	0.06	-8.87409770278	-11.9430972397	0.815123427113	0.213755925781
405384.0	3880656.0	164293.0	8276.0	3880656.0	4000000.0	3519.0	1.0	3.05	2.04	1.06	0.04	6.4	0.54	0.849999999999	0.0600000000004	11.52	0.629999999999	2.83	1.44	0.400000000001	AAA468.cd3.location-b.X18.Y12.tile.tissue.png	223	1	2000	223	e3d0c13a077af9ff56a5ae7b48d24c1c	0	0	0	0	0	0	0	0	0	0	0	0	0	/home/dhl_ec/bnelissen/Slides/CD3_manuscript/CD3_slides/AAA468.cd3.location-b/AAA468.cd3.location-b.run1	255	0.7	0.06	0.7	0.06	-8.75980509643	-11.5895452706	0.412623966637	0.20735278717
361988.0	4000000.0	147378.0	7996.0	4000000.0	4000000.0	3241.0	1.0	3.67	3.24	1.75	0.0599999999995	6.78	0.45	1.15	0.0699999999997	12.04	0.64	3.27	2.31	0.65	AAA468.cd3.location-b.X18.Y13.tile.tissue.png	224	1	2000	224	6756a8429786c412df2efeb12edafbc2	0	0	0	0	0	0	0	0	0	0	0	0	0	/home/dhl_ec/bnelissen/Slides/CD3_manuscript/CD3_slides/AAA468.cd3.location-b/AAA468.cd3.location-b.run1	255	0.7	0.0836363195103	0.7	0.0836363195103	-9.23152953166	0.0	0.40571181189	0.108265039062
178187.0	3999894.0	80565.0	8026.0	3999894.0	4000000.0	1815.0	1.0	1.35	3.58	1.73	0.0600000000004	8.84	0.530000000001	1.15	0.0799999999999	14.57	0.59	3.24	2.32	0.640000000001	AAA468.cd3.location-b.X18.Y14.tile.tissue.png	225	1	2000	225	53afa34f20dda995c8641c352ae87710	0	0	0	0	0	0	0	0	0	0	0	0	0	/home/dhl_ec/bnelissen/Slides/CD3_manuscript/CD3_slides/AAA468.cd3.location-b/AAA468.cd3.location-b.run1	255	0.7	0.0762258593757	0.7	0.0762258593757	-9.18930861007	-10.960717063	0.606155359443	0.0818908266542
65162.0	4000000.0	33357.0	7996.0	4000000.0	4000000.0	787.0	1.0	4.12	2.5	1.76	0.0600000000004	10.45	0.45	1.15	0.0700000000006	13.47	0.56	3.29	2.34	0.629999999999	AAA468.cd3.location-b.X18.Y15.tile.tissue.png	226	1	2000	226	a8a33995aee0f064213537a56570ff5c	0	0	0	0	0	0	0	0	0	0	0	0	0	/home/dhl_ec/bnelissen/Slides/CD3_manuscript/CD3_slides/AAA468.cd3.location-b/AAA468.cd3.location-b.run1	255	0.7	0.0675070552797	0.7	0.0675070552797	-8.9742490187	0.0	0.631821923569	0.0553954804687
108735.0	4000000.0	53641.0	7996.0	4000000.0	4000000.0	1232.0	1.0	4.08	2.97	1.08	0.04	6.09	0.28	0.679999999999	0.04	9.77	0.37	2.02	1.43	0.420000000001	AAA468.cd3.location-b.X18.Y16.tile.tissue.png	227	1	2000	227	35cda61cb8784104d0f388f2dcc70e5f	0	0	0	0	0	0	0	0	0	0	0	0	0	/home/dhl_ec/bnelissen/Slides/CD3_manuscript/CD3_slides/AAA468.cd3.location-b/AAA468.cd3.location-b.run1	255	0.7	0.0719165194035	0.7	0.0719165194035	-8.89608906005	-11.5198016623	0.514403701996	0.0641804255362
105543.0	3444444.0	50819.0	9687.0	3444444.0	4000000.0	1108.0	2.0	3.03	2.59	1.09	0.04	6.21	0.34	0.67	0.0700000000006	9.43	0.34	2.04	1.43	0.38	AAA468.cd3.location-b.X18.Y17.tile.tissue.png	228	1	2000	228	8f52738968b7aa72dece0df10c11a6d2	0	0	0	0	0	0	0	0	0	0	0	0	0	/home/dhl_ec/bnelissen/Slides/CD3_manuscript/CD3_slides/AAA468.cd3.location-b/AAA468.cd3.location-b.run1	255	0.7	0.06	0.7	0.06	-8.54513407099	-11.7262094846	0.475074863621	0.174720803467
0.0	1191620.0	0.0	18147.0	1191620.0	4000000.0	0.0	12.0	2.83	1.99	1.06	0.0500000000002	6.02	0.349999999999	0.66	0.150000000001	6.5	0.17	2.04	1.44	0.34	AAA468.cd3.location-b.X18.Y18.tile.tissue.png	229	1	2000	229	01c87278eaa912877c2b7aeffa3df1d5	0	0	0	0	0	0	0	0	0	0	0	0	0	/home/dhl_ec/bnelissen/Slides/CD3_manuscript/CD3_slides/AAA468.cd3.location-b/AAA468.cd3.location-b.run1	255	0.7	0.06	0.7	0.06	-5.37851956882	-11.2000064631	0.0368021439431	0.0221350087891
0.0	199658.0	0.0	3930.0	199658.0	4000000.0	0.0	2.0	3.3	3.07	1.77	0.0599999999995	9.1	0.57	1.18	0.35	7.87	0.13	1.96	1.43	0.330000000001	AAA468.cd3.location-b.X18.Y19.tile.tissue.png	230	1	2000	230	e4c023eced06f935e9d3fd23d5d87e2e	0	0	0	0	0	0	0	0	0	0	0	0	0	/home/dhl_ec/bnelissen/Slides/CD3_manuscript/CD3_slides/AAA468.cd3.location-b/AAA468.cd3.location-b.run1	255	0.7	0.06	0.7	0.06	0.0	-11.4754010885	0.020015267367	0.0235024070129
0.0	312381.0	0.0	4706.0	312381.0	4000000.0	0.0	2.0	3.35	1.58	1.05	0.0499999999993	6.05	0.35	0.74	0.18	5.52	0.139999999999	1.94	1.42	0.330000000001	AAA468.cd3.location-b.X18.Y2.tile.tissue.png	231	1	2000	231	8e942a658c8323dc90a780f043dd9d17	0	0	0	0	0	0	0	0	0	0	0	0	0	/home/dhl_ec/bnelissen/Slides/CD3_manuscript/CD3_slides/AAA468.cd3.location-b/AAA468.cd3.location-b.run1	255	0.7	0.06	0.7	0.06	0.0	-10.0166387813	0.0268537133941	6.68479299207
0.0	19027.0	0.0	1852.0	19027.0	4000000.0	0.0	8.0	2.45	2.15	1.05	0.0500000000002	5.97	0.34	0.66	0.19	5.74	0.120000000001	1.94	1.43	0.53	AAA468.cd3.location-b.X18.Y20.tile.tissue.png	232	1	2000	232	442e44b7cef8e848321fda6ee00ef6df	0	0	0	0	0	0	0	0	0	0	0	0	0	/home/dhl_ec/bnelissen/Slides/CD3_manuscript/CD3_slides/AAA468.cd3.location-b/AAA468.cd3.location-b.run1	255	0.7	0.06	0.7	0.06	-8.61211204412	-12.437483054	1.52357869247	0.0329502178955
0.0	12450.0	0.0	1334.0	12450.0	4000000.0	0.0	4.0	2.72	1.28	1.07	0.04	6.03	0.339999999999	0.650000000001	0.190000000001	5.83	0.21	2.14	1.44	0.52	AAA468.cd3.location-b.X18.Y21.tile.tissue.png	233	1	2000	233	6c95f88b03cada07130f51bcb3f074dd	0	0	0	0	0	0	0	0	0	0	0	0	0	/home/dhl_ec/bnelissen/Slides/CD3_manuscript/CD3_slides/AAA468.cd3.location-b/AAA468.cd3.location-b.run1	255	0.7	0.06	0.7	0.06	-7.39816396773	-11.9907055593	0.636808009982	0.0315389396362
0.0	14944.0	0.0	907.0	14944.0	4000000.0	0.0	3.0	3.47	1.43	1.74	0.0600000000004	6.15	0.34	0.67	0.19	5.85	0.13	3.25	2.38	0.56	AAA468.cd3.location-b.X18.Y22.tile.tissue.png	234	1	2000	234	cd7ab115761d6b033ace579a9fd67fd2	0	0	0	0	0	0	0	0	0	0	0	0	0	/home/dhl_ec/bnelissen/Slides/CD3_manuscript/CD3_slides/AAA468.cd3.location-b/AAA468.cd3.location-b.run1	255	0.7	0.06	0.7	0.06	-6.61573486649	-11.981106396	0.181343309591	0.0591922624207
0.0	415310.0	0.0	5280.0	415310.0	1688000.0	0.0	2.0	2.18	1.72	0.450000000001	0.0299999999997	5.82	0.24	0.37	0.0700000000006	2.38	0.0699999999997	0.84	0.61	0.250000000001	AAA468.cd3.location-b.X18.Y23.tile.tissue.png	235	1	2000	235	1113c50f8ab3a7803700140e2efd687b	0	0	0	0	0	0	0	0	0	0	0	0	0	/home/dhl_ec/bnelissen/Slides/CD3_manuscript/CD3_slides/AAA468.cd3.location-b/AAA468.cd3.location-b.run1	255	0.7	0.06	0.7	0.06	0.0	-11.5860386103	1.2818953011	1.19349414988
0.0	0.0	0.0	0.0	0.0	4000000.0	0.0	0.0	3.29	2.73	1.05	0.04	5.83	0.27	0.670000000001	0.200000000001	4.32	0.2	2.8	2.59	0.55	AAA468.cd3.location-b.X18.Y3.tile.tissue.png	236	1	2000	236	14bd125069cf41d607a25ab6a9ae04a9	0	0	0	0	0	0	0	0	0	0	0	0	0	/home/dhl_ec/bnelissen/Slides/CD3_manuscript/CD3_slides/AAA468.cd3.location-b/AAA468.cd3.location-b.run1	255	1.0	0.06	1.0	0.06	0.0	-12.2270451539	0.0	0.0667723418846
76.0	6354.0	40.0	618.0	6354.0	4000000.0	1.0	3.0	3.57	3.13	1.07	0.0500000000002	8.49	0.55	1.23	0.35	8.54	0.29	2.74	2.41	0.549999999999	AAA468.cd3.location-b.X18.Y4.tile.tissue.png	237	1	2000	237	35006f2d3d87d33b21b095416f201bd6	0	0	0	0	0	0	0	0	0	0	0	0	0	/home/dhl_ec/bnelissen/Slides/CD3_manuscript/CD3_slides/AAA468.cd3.location-b/AAA468.cd3.location-b.run1	255	0.7	0.06	0.7	0.06	-9.17917897282	-12.3883904292	1.27672669953	0.0471969346313
0.0	55169.0	0.0	1396.0	55169.0	4000000.0	0.0	2.0	3.29	1.62	1.17	0.0500000000002	6.15	0.34	0.66	0.2	5.33	0.13	1.94	1.43	0.33	AAA468.cd3.location-b.X18.Y5.tile.tissue.png	238	1	2000	238	ef8d58e8ca86397ec41c7d348f2d5d9d	0	0	0	0	0	0	0	0	0	0	0	0	0	/home/dhl_ec/bnelissen/Slides/CD3_manuscript/CD3_slides/AAA468.cd3.location-b/AAA468.cd3.location-b.run1	255	0.7	0.06	0.7	0.06	0.0	-11.7266219275	0.300880094007	0.0577094099121
147.0	9191.0	74.0	730.0	9191.0	4000000.0	1.0	3.0	3.18	2.38	1.25	0.0500000000002	6.0	0.35	0.66	0.2	6.17	0.2	1.96	1.42	1.31	AAA468.cd3.location-b.X18.Y6.tile.tissue.png	239	1	2000	239	4898ccbb74aaada8c300117a210185d2	0	0	0	0	0	0	0	0	0	0	0	0	0	/home/dhl_ec/bnelissen/Slides/CD3_manuscript/CD3_slides/AAA468.cd3.location-b/AAA468.cd3.location-b.run1	255	0.7	0.06	0.7	0.06	-9.30529743768	-12.7505466906	2.18200515048	0.0505880343018
0.0	5477.0	0.0	458.0	5477.0	4000000.0	0.0	2.0	1.59	2.5	1.05	0.0400000000009	6.15	0.34	0.67	0.200000000001	5.37	0.13	1.92	1.44	1.14	AAA468.cd3.location-b.X18.Y7.tile.tissue.png	240	1	2000	240	e383aea20b9d2e5b665587a8e22a3279	0	0	0	0	0	0	0	0	0	0	0	0	0	/home/dhl_ec/bnelissen/Slides/CD3_manuscript/CD3_slides/AAA468.cd3.location-b/AAA468.cd3.location-b.run1	255	0.7	0.06	0.7	0.06	0.0	-12.7506610387	1.38091910632	0.0468577616577
0.0	0.0	0.0	0.0	0.0	4000000.0	0.0	0.0	2.3	2.11	1.05	0.0499999999993	5.61	0.27	0.669999999999	0.19	4.29	0.19	1.88	1.94	1.73	AAA468.cd3.location-b.X18.Y8.tile.tissue.png	241	1	2000	241	fadca84eeb19e8eb0fb010cfc7fe34cb	0	0	0	0	0	0	0	0	0	0	0	0	0	/home/dhl_ec/bnelissen/Slides/CD3_manuscript/CD3_slides/AAA468.cd3.location-b/AAA468.cd3.location-b.run1	255	1.0	0.06	1.0	0.06	0.0	-12.4490965454	0.0	0.0482198570805
252.0	12263.0	100.0	1006.0	12263.0	4000000.0	2.0	4.0	2.13	3.58	1.07	0.04	6.27	0.339999999999	0.670000000001	0.190000000001	6.07	0.290000000001	3.17	2.36	0.949999999999	AAA468.cd3.location-b.X18.Y9.tile.tissue.png	242	1	2000	242	c32876cf0e93c0fd6d8eb7543f4d6320	0	0	0	0	0	0	0	0	0	0	0	0	0	/home/dhl_ec/bnelissen/Slides/CD3_manuscript/CD3_slides/AAA468.cd3.location-b/AAA468.cd3.location-b.run1	255	0.7	0.06	0.7	0.06	-9.1870072823	-12.9033913613	1.79434786169	0.047093949585
0.0	4019.0	0.0	342.0	4019.0	4000000.0	0.0	1.0	2.87	2.86	1.78	0.0600000000004	7.25	0.55	0.86	0.200000000001	6.31	0.200000000001	2.69	2.18	2.05	AAA468.cd3.location-b.X19.Y10.tile.tissue.png	243	1	2000	243	13f2fec3196e0bdfd84dda6d53a0118c	0	0	0	0	0	0	0	0	0	0	0	0	0	/home/dhl_ec/bnelissen/Slides/CD3_manuscript/CD3_slides/AAA468.cd3.location-b/AAA468.cd3.location-b.run1	255	0.7	0.06	0.7	0.06	-8.33188452144	-12.7560246253	2.36907084253	0.0487832008057
0.0	0.0	0.0	0.0	0.0	4000000.0	0.0	0.0	1.5	1.44	1.74	0.0600000000004	8.45	0.450000000001	1.17	0.33	5.05	0.12	1.86	1.43	1.28	AAA468.cd3.location-b.X19.Y11.tile.tissue.png	244	1	2000	244	2c5e2a3e74ca5d033dff580dcc42113f	0	0	0	0	0	0	0	0	0	0	0	0	0	/home/dhl_ec/bnelissen/Slides/CD3_manuscript/CD3_slides/AAA468.cd3.location-b/AAA468.cd3.location-b.run1	255	1.0	0.06	1.0	0.06	0.0	-12.4519600015	0.0	0.0405211712475
8430.0	841825.0	3676.0	16075.0	841825.0	4000000.0	82.0	11.0	2.03	1.1	1.06	0.04	6.53	0.35	0.66	0.179999999999	6.75	0.23	2.07	1.43	1.47	AAA468.cd3.location-b.X19.Y12.tile.tissue.png	245	1	2000	245	af8a08f6184e47c9e0e4978c811a3265	0	0	0	0	0	0	0	0	0	0	0	0	0	/home/dhl_ec/bnelissen/Slides/CD3_manuscript/CD3_slides/AAA468.cd3.location-b/AAA468.cd3.location-b.run1	255	0.7	0.06	0.7	0.06	-7.42882263035	-11.2977616644	0.503106644157	0.147273431641
134952.0	2768967.0	53698.0	14449.0	2768967.0	4000000.0	1182.0	3.0	2.28	2.1	1.75	0.0600000000004	9.48	0.55	1.15	0.15	12.87	0.5	3.34	2.37	0.629999999999	AAA468.cd3.location-b.X19.Y13.tile.tissue.png	246	1	2000	246	5e4cf6eeeb0a6cbb76da6f4616ba3285	0	0	0	0	0	0	0	0	0	0	0	0	0	/home/dhl_ec/bnelissen/Slides/CD3_manuscript/CD3_slides/AAA468.cd3.location-b/AAA468.cd3.location-b.run1	255	0.7	0.06	0.7	0.06	-9.04845360793	-12.4746538789	0.990229962782	0.671638110352
203480.0	3955263.0	80635.0	8414.0	3955263.0	4000000.0	1732.0	1.0	4.65	1.95	1.76	0.0599999999995	9.06	0.54	1.15	0.0800000000008	14.87	0.59	3.27	2.32	0.63	AAA468.cd3.location-b.X19.Y14.tile.tissue.png	247	1	2000	247	7caf0d082708cd89070c57f2abd0b142	0	0	0	0	0	0	0	0	0	0	0	0	0	/home/dhl_ec/bnelissen/Slides/CD3_manuscript/CD3_slides/AAA468.cd3.location-b/AAA468.cd3.location-b.run1	255	0.7	0.0802598052956	0.7	0.0802598052956	-8.86010994139	-12.1248636793	0.525653569623	0.178086768829
264691.0	4000000.0	109590.0	7996.0	4000000.0	4000000.0	2485.0	1.0	2.62	1.4	1.76	0.0600000000004	8.63	0.45	1.23	0.0700000000006	17.7	0.61	3.96	2.47	0.650000000001	AAA468.cd3.location-b.X19.Y15.tile.tissue.png	248	1	2000	248	b57548b0cf52db52f492d66933e2b6aa	0	0	0	0	0	0	0	0	0	0	0	0	0	/home/dhl_ec/bnelissen/Slides/CD3_manuscript/CD3_slides/AAA468.cd3.location-b/AAA468.cd3.location-b.run1	255	0.7	0.0790053567812	0.7	0.0790053567812	-9.20849120897	0.0	0.549124503479	0.117291914062
117991.0	3846912.0	58129.0	8122.0	3846912.0	4000000.0	1312.0	1.0	2.84	2.55	1.15	0.0500000000002	6.22	0.35	0.669999999999	0.0599999999995	9.73	0.360000000001	2.03	1.44	0.39	AAA468.cd3.location-b.X19.Y16.tile.tissue.png	249	1	2000	249	d93282632691ce66085670d525f282c9	0	0	0	0	0	0	0	0	0	0	0	0	0	/home/dhl_ec/bnelissen/Slides/CD3_manuscript/CD3_slides/AAA468.cd3.location-b/AAA468.cd3.location-b.run1	255	0.7	0.06	0.7	0.06	-8.50877438437	-11.5803086481	0.395169034312	0.1142445401
7837.0	1796245.0	3932.0	18951.0	1796245.0	4000000.0	87.0	5.0	2.63	2.14	1.06	0.0499999999993	6.17	0.349999999999	0.659999999999	0.14	7.46	0.26	2.09	1.43	0.41	AAA468.cd3.location-b.X19.Y17.tile.tissue.png	250	1	2000	250	20016bb9ea194a8cbca196852aebb974	0	0	0	0	0	0	0	0	0	0	0	0	0	/home/dhl_ec/bnelissen/Slides/CD3_manuscript/CD3_slides/AAA468.cd3.location-b/AAA468.cd3.location-b.run1	255	0.7	0.06	0.7	0.06	-8.2098563452	-11.8245583424	0.967003738136	0.405992171875
0.0	603662.0	0.0	10362.0	603662.0	4000000.0	0.0	8.0	2.61	1.8	1.05	0.0500000000002	6.14	0.35	0.679999999999	0.18	6.15	0.150000000001	3.26	2.4	0.6	AAA468.cd3.location-b.X19.Y18.tile.tissue.png	251	1	2000	251	6d2ee334c29e3dfae111fca637219af5	0	0	0	0	0	0	0	0	0	0	0	0	0	/home/dhl_ec/bnelissen/Slides/CD3_manuscript/CD3_slides/AAA468.cd3.location-b/AAA468.cd3.location-b.run1	255	0.7	0.06	0.7	0.06	-5.81715736908	-11.3229592529	0.0257654770872	0.0224232200928
0.0	11691.0	0.0	952.0	11691.0	4000000.0	0.0	4.0	1.17	1.77	1.05	0.0500000000002	6.19	0.34	0.660000000001	0.200000000001	5.32	0.12	1.93	1.44	0.32	AAA468.cd3.location-b.X19.Y19.tile.tissue.png	252	1	2000	252	b08b113a95f8a086aadf9347df862fba	0	0	0	0	0	0	0	0	0	0	0	0	0	/home/dhl_ec/bnelissen/Slides/CD3_manuscript/CD3_slides/AAA468.cd3.location-b/AAA468.cd3.location-b.run1	255	0.7	0.06	0.7	0.06	0.0	-12.7702806665	0.82790790258	0.0320067697754
0.0	289135.0	0.0	4490.0	289135.0	4000000.0	0.0	1.0	2.75	1.96	1.06	0.0600000000004	6.0	0.34	0.74	0.18	5.49	0.139999999999	1.95	1.44	0.31	AAA468.cd3.location-b.X19.Y2.tile.tissue.png	253	1	2000	253	0b2c5a87cc84cacf043d15dfd23e6e4b	0	0	0	0	0	0	0	0	0	0	0	0	0	/home/dhl_ec/bnelissen/Slides/CD3_manuscript/CD3_slides/AAA468.cd3.location-b/AAA468.cd3.location-b.run1	255	0.7	0.06	0.7	0.06	0.0	-10.2576405844	0.00724293086085	10.8666594006
113.0	8983.0	54.0	920.0	8983.0	4000000.0	1.0	4.0	2.11	2.33	1.08	0.0500000000002	6.04	0.34	0.659999999999	0.2	6.12	0.200000000001	1.95	1.43	0.33	AAA468.cd3.location-b.X19.Y20.tile.tissue.png	254	1	2000	254	945f97f8c00b04e7d620c5371848a956	0	0	0	0	0	0	0	0	0	0	0	0	0	/home/dhl_ec/bnelissen/Slides/CD3_manuscript/CD3_slides/AAA468.cd3.location-b/AAA468.cd3.location-b.run1	255	0.7	0.06	0.7	0.06	-8.28493446172	-11.9682787669	1.3604229694	0.0316370164795
252.0	38062.0	97.0	1756.0	38062.0	4000000.0	2.0	6.0	3.29	2.09	1.05	0.0500000000002	6.03	0.339999999999	0.66	0.190000000001	6.19	0.190000000001	1.99	1.43	0.33	AAA468.cd3.location-b.X19.Y21.tile.tissue.png	255	1	2000	255	4a25c60b4a172cddc8f5d6f2ea179e31	0	0	0	0	0	0	0	0	0	0	0	0	0	/home/dhl_ec/bnelissen/Slides/CD3_manuscript/CD3_slides/AAA468.cd3.location-b/AAA468.cd3.location-b.run1	255	0.7	0.06	0.7	0.06	-6.80351420768	-11.6279192008	0.278913964138	0.0296783509521
0.0	30646.0	0.0	2034.0	30646.0	4000000.0	0.0	6.0	3.21	2.38	1.06	0.0500000000002	6.17	0.35	0.650000000001	0.19	5.44	0.13	1.95	1.42	0.34	AAA468.cd3.location-b.X19.Y22.tile.tissue.png	256	1	2000	256	94ac2ccd1a7ee16fa77dd032b24d6792	0	0	0	0	0	0	0	0	0	0	0	0	0	/home/dhl_ec/bnelissen/Slides/CD3_manuscript/CD3_slides/AAA468.cd3.location-b/AAA468.cd3.location-b.run1	255	0.7	0.06	0.7	0.06	0.0	-11.678946199	0.145052082271	0.0644874340515
0.0	642105.0	0.0	5282.0	642105.0	1688000.0	0.0	2.0	2.51	1.63	0.45	0.0200000000004	2.91	0.150000000001	0.29	0.0599999999995	2.57	0.0799999999999	0.87	0.6	0.15	AAA468.cd3.location-b.X19.Y23.tile.tissue.png	257	1	2000	257	ffbc3639004fa9ada9d52694d92e1fe1	0	0	0	0	0	0	0	0	0	0	0	0	0	/home/dhl_ec/bnelissen/Slides/CD3_manuscript/CD3_slides/AAA468.cd3.location-b/AAA468.cd3.location-b.run1	255	0.7	0.06	0.7	0.06	0.0	-12.0453879142	1.67293335981	2.00420549467
0.0	54728.0	0.0	1916.0	54728.0	4000000.0	0.0	5.0	1.79	1.67	1.04	0.0500000000002	5.98	0.339999999999	0.67	0.18	5.79	0.129999999999	1.95	1.43	0.34	AAA468.cd3.location-b.X19.Y3.tile.tissue.png	258	1	2000	258	2650e3c3cbcc1a27209969ebc10880f6	0	0	0	0	0	0	0	0	0	0	0	0	0	/home/dhl_ec/bnelissen/Slides/CD3_manuscript/CD3_slides/AAA468.cd3.location-b/AAA468.cd3.location-b.run1	255	0.7	0.06	0.7	0.06	-7.85480397503	-12.1738213992	0.433210328717	0.0753919697266
0.0	2047.0	0.0	272.0	2047.0	4000000.0	0.0	1.0	2.12	1.22	1.07	0.04	6.02	0.34	0.679999999999	0.19	5.34	0.12	1.91	1.44	0.33	AAA468.cd3.location-b.X19.Y4.tile.tissue.png	259	1	2000	259	c65dc5c564ad1a8bb8c1f31402cca06b	0	0	0	0	0	0	0	0	0	0	0	0	0	/home/dhl_ec/bnelissen/Slides/CD3_manuscript/CD3_slides/AAA468.cd3.location-b/AAA468.cd3.location-b.run1	255	0.7	0.06	0.7	0.06	0.0	-12.1805657018	0.284268661074	0.0468522328186
0.0	0.0	0.0	0.0	0.0	4000000.0	0.0	0.0	1.69	1.65	1.08	0.0500000000002	5.73	0.28	0.669999999999	0.19	4.29	0.120000000001	1.87	1.43	0.33	AAA468.cd3.location-b.X19.Y5.tile.tissue.png	260	1	2000	260	69437d38a1e5cf24034ba2901586dc84	0	0	0	0	0	0	0	0	0	0	0	0	0	/home/dhl_ec/bnelissen/Slides/CD3_manuscript/CD3_slides/AAA468.cd3.location-b/AAA468.cd3.location-b.run1	255	1.0	0.06	1.0	0.06	0.0	-12.297653018	0.0	0.048270532629
0.0	5727.0	0.0	476.0	5727.0	4000000.0	0.0	2.0	3.05	2.02	1.06	0.04	6.09	0.349999999999	0.669999999999	0.2	5.31	0.13	1.93	1.44	0.33	AAA468.cd3.location-b.X19.Y6.tile.tissue.png	261	1	2000	261	96ceb375382f347e4d7967cae7f9543a	0	0	0	0	0	0	0	0	0	0	0	0	0	/home/dhl_ec/bnelissen/Slides/CD3_manuscript/CD3_slides/AAA468.cd3.location-b/AAA468.cd3.location-b.run1	255	0.7	0.06	0.7	0.06	0.0	-12.6150513927	3.36101061856	0.0531957541504
0.0	3063.0	0.0	250.0	3063.0	4000000.0	0.0	1.0	2.64	1.68	1.06	0.04	6.05	0.35	0.66	0.2	5.81	0.13	1.93	1.43	0.34	AAA468.cd3.location-b.X19.Y7.tile.tissue.png	262	1	2000	262	34025dea41d8a4006b042801835cda79	0	0	0	0	0	0	0	0	0	0	0	0	0	/home/dhl_ec/bnelissen/Slides/CD3_manuscript/CD3_slides/AAA468.cd3.location-b/AAA468.cd3.location-b.run1	255	0.7	0.06	0.7	0.06	-8.08554696466	-12.6332021538	2.67137642997	0.0508431427612
70.0	7135.0	42.0	645.0	7135.0	4000000.0	1.0	3.0	2.92	3.48	1.06	0.04	6.04	0.34	0.669999999999	0.200000000001	6.08	0.2	1.96	1.43	0.34	AAA468.cd3.location-b.X19.Y8.tile.tissue.png	263	1	2000	263	3f9b61e09c7bbc48d527120b8d5bcc9b	0	0	0	0	0	0	0	0	0	0	0	0	0	/home/dhl_ec/bnelissen/Slides/CD3_manuscript/CD3_slides/AAA468.cd3.location-b/AAA468.cd3.location-b.run1	255	0.7	0.06	0.7	0.06	-8.80854298334	-12.7739048547	1.96893950157	0.0487361264648
0.0	0.0	0.0	0.0	0.0	4000000.0	0.0	0.0	2.41	1.35	1.07	0.04	5.75	0.280000000001	0.660000000001	0.209999999999	4.32	0.12	1.85	1.43	0.339999999999	AAA468.cd3.location-b.X19.Y9.tile.tissue.png	264	1	2000	264	800e5175cbaf7c55211949ebab6a3993	0	0	0	0	0	0	0	0	0	0	0	0	0	/home/dhl_ec/bnelissen/Slides/CD3_manuscript/CD3_slides/AAA468.cd3.location-b/AAA468.cd3.location-b.run1	255	1.0	0.06	1.0	0.06	0.0	-12.4574190212	0.0	0.0434723527679
2399.0	410478.0	1142.0	6378.0	410478.0	4000000.0	24.0	8.0	3.47	1.87	1.06	0.04	6.25	0.35	0.67	0.19	6.38	0.21	2.03	1.44	1.07	AAA468.cd3.location-b.X2.Y10.tile.tissue.png	265	1	2000	265	90fd4f363aecf99e162c7ff98b56e9a4	0	0	0	0	0	0	0	0	0	0	0	0	0	/home/dhl_ec/bnelissen/Slides/CD3_manuscript/CD3_slides/AAA468.cd3.location-b/AAA468.cd3.location-b.run1	255	0.7	0.06	0.7	0.06	-8.89339421453	-12.0004380813	1.16690336613	0.0606949335938
0.0	374728.0	0.0	16321.0	374728.0	4000000.0	0.0	23.0	2.34	2.56	1.07	0.04	6.12	0.349999999999	0.67	0.2	5.99	0.139999999999	2.02	1.44	0.83	AAA468.cd3.location-b.X2.Y11.tile.tissue.png	266	1	2000	266	171f09bb140dda130d403ee4e727505d	0	0	0	0	0	0	0	0	0	0	0	0	0	/home/dhl_ec/bnelissen/Slides/CD3_manuscript/CD3_slides/AAA468.cd3.location-b/AAA468.cd3.location-b.run1	255	0.7	0.06	0.7	0.06	-6.0745511211	-11.1075753267	0.0376452988164	0.0347551298828
0.0	160213.0	0.0	7831.0	160213.0	4000000.0	0.0	14.0	2.49	2.87	1.08	0.0500000000002	6.01	0.35	0.909999999999	0.21	5.48	0.13	1.99	1.43	0.56	AAA468.cd3.location-b.X2.Y12.tile.tissue.png	267	1	2000	267	076ad7e2058c779b993d2ee942bf237b	0	0	0	0	0	0	0	0	0	0	0	0	0	/home/dhl_ec/bnelissen/Slides/CD3_manuscript/CD3_slides/AAA468.cd3.location-b/AAA468.cd3.location-b.run1	255	0.7	0.06	0.7	0.06	0.0	-10.8969773956	0.0465361078884	0.0307109158936
0.0	54402.0	0.0	2822.0	54402.0	4000000.0	0.0	5.0	3.54	1.91	1.09	0.04	6.18	0.349999999999	0.670000000001	0.2	5.39	0.13	1.93	1.43	1.18	AAA468.cd3.location-b.X2.Y13.tile.tissue.png	268	1	2000	268	84136c5241c4c1d8965f985ba3e82a80	0	0	0	0	0	0	0	0	0	0	0	0	0	/home/dhl_ec/bnelissen/Slides/CD3_manuscript/CD3_slides/AAA468.cd3.location-b/AAA468.cd3.location-b.run1	255	0.7	0.06	0.7	0.06	0.0	-10.9521732246	0.107042088727	0.0326528491211
0.0	89950.0	0.0	3309.0	89950.0	4000000.0	0.0	7.0	1.98	2.17	1.08	0.04	5.95	0.35	0.65	0.2	5.91	0.13	1.98	1.43	1.0	AAA468.cd3.location-b.X2.Y14.tile.tissue.png	269	1	2000	269	1d0c85a4d4a77bc2f5c7e641192746e5	0	0	0	0	0	0	0	0	0	0	0	0	0	/home/dhl_ec/bnelissen/Slides/CD3_manuscript/CD3_slides/AAA468.cd3.location-b/AAA468.cd3.location-b.run1	255	0.7	0.06	0.7	0.06	-6.13050962305	-12.5269062783	0.06118382272	0.0366624539795
326.0	123112.0	111.0	5190.0	123112.0	4000000.0	2.0	13.0	2.5	2.24	1.07	0.04	6.15	0.360000000001	0.65	0.2	6.28	0.3	2.08	1.43	1.8	AAA468.cd3.location-b.X2.Y15.tile.tissue.png	270	1	2000	270	886a93d537d9a3eba26577c4f4a5d32b	0	0	0	0	0	0	0	0	0	0	0	0	0	/home/dhl_ec/bnelissen/Slides/CD3_manuscript/CD3_slides/AAA468.cd3.location-b/AAA468.cd3.location-b.run1	255	0.7	0.06	0.7	0.06	-5.69138994939	-10.9840123455	0.0680692846769	0.0361208980713
0.0	145039.0	0.0	7614.0	145039.0	4000000.0	0.0	13.0	2.19	2.24	1.1	0.04	8.38	0.5	1.14	0.37	7.4	0.21	3.22	2.13	0.749999999999	AAA468.cd3.location-b.X2.Y16.tile.tissue.png	271	1	2000	271	323a42dab9a57f9a9b8cfaa413691580	0	0	0	0	0	0	0	0	0	0	0	0	0	/home/dhl_ec/bnelissen/Slides/CD3_manuscript/CD3_slides/AAA468.cd3.location-b/AAA468.cd3.location-b.run1	255	0.7	0.06	0.7	0.06	0.0	-11.2831813913	0.0326536533116	0.0340378422241
0.0	1195079.0	0.0	31884.0	1195079.0	4000000.0	0.0	14.0	1.71	3.15	1.06	0.0500000000002	6.2	0.360000000001	0.650000000001	0.16	7.25	0.17	3.04	1.45	0.759999999999	AAA468.cd3.location-b.X2.Y17.tile.tissue.png	272	1	2000	272	9a20837f26becaaca69897147ca9bb36	0	0	0	0	0	0	0	0	0	0	0	0	0	/home/dhl_ec/bnelissen/Slides/CD3_manuscript/CD3_slides/AAA468.cd3.location-b/AAA468.cd3.location-b.run1	255	0.7	0.06	0.7	0.06	-5.89764182235	-10.7721999998	0.0257616189815	0.0151052473145
0.0	1753294.0	0.0	34880.0	1753294.0	4000000.0	0.0	20.0	2.65	2.72	1.68	0.0599999999995	6.65	0.37	0.660000000001	0.13	6.93	0.190000000001	2.12	1.44	0.52	AAA468.cd3.location-b.X2.Y18.tile.tissue.png	273	1	2000	273	2578a0fc575288104ddb974d04c991b8	0	0	0	0	0	0	0	0	0	0	0	0	0	/home/dhl_ec/bnelissen/Slides/CD3_manuscript/CD3_slides/AAA468.cd3.location-b/AAA468.cd3.location-b.run1	255	0.7	0.06	0.7	0.06	-6.82733792043	-11.6331731279	0.0411467074701	0.0162432226562
80.0	151109.0	45.0	8603.0	151109.0	4000000.0	1.0	21.0	3.04	1.13	1.59	0.0599999999995	8.9	0.580000000001	1.15	0.34	7.7	0.2	2.02	1.43	0.45	AAA468.cd3.location-b.X2.Y19.tile.tissue.png	274	1	2000	274	6031ab7ed0b12d0f65cd18d210a1dee8	0	0	0	0	0	0	0	0	0	0	0	0	0	/home/dhl_ec/bnelissen/Slides/CD3_manuscript/CD3_slides/AAA468.cd3.location-b/AAA468.cd3.location-b.run1	255	0.7	0.06	0.7	0.06	-6.88008184271	-11.1826028054	0.150873094996	0.0327842133789
0.0	472779.0	0.0	4786.0	472779.0	4000000.0	0.0	2.0	1.24	1.79	1.05	0.0500000000002	6.21	0.34	0.73	0.17	5.6	0.14	1.95	1.42	0.32	AAA468.cd3.location-b.X2.Y2.tile.tissue.png	275	1	2000	275	810aaf2d61a8fcdc5ed255a114cb548b	0	0	0	0	0	0	0	0	0	0	0	0	0	/home/dhl_ec/bnelissen/Slides/CD3_manuscript/CD3_slides/AAA468.cd3.location-b/AAA468.cd3.location-b.run1	255	0.7	0.06	0.7	0.06	0.0	-9.73726644567	0.0127396098802	6.34389355652
161.0	161647.0	95.0	8394.0	161647.0	4000000.0	2.0	20.0	2.77	2.7	1.05	0.0500000000002	6.07	0.349999999999	0.65	0.18	6.29	0.200000000001	2.03	1.44	0.33	AAA468.cd3.location-b.X2.Y20.tile.tissue.png	276	1	2000	276	f0ce2406d6eac0682c0380e1f630f324	0	0	0	0	0	0	0	0	0	0	0	0	0	/home/dhl_ec/bnelissen/Slides/CD3_manuscript/CD3_slides/AAA468.cd3.location-b/AAA468.cd3.location-b.run1	255	0.7	0.06	0.7	0.06	-7.01008773951	-10.6558745472	0.239371470169	0.0397975039062
0.0	10786.0	0.0	1105.0	10786.0	4000000.0	0.0	5.0	3.03	1.51	1.04	0.04	6.21	0.33	0.66	0.190000000001	5.8	0.12	1.92	1.43	0.340000000001	AAA468.cd3.location-b.X2.Y21.tile.tissue.png	277	1	2000	277	6eb36eff73884c0494d15f18f49084a0	0	0	0	0	0	0	0	0	0	0	0	0	0	/home/dhl_ec/bnelissen/Slides/CD3_manuscript/CD3_slides/AAA468.cd3.location-b/AAA468.cd3.location-b.run1	255	0.7	0.06	0.7	0.06	-5.5652397423	-11.9944251615	0.328610123582	0.0300582788086
0.0	32592.0	0.0	1570.0	32592.0	4000000.0	0.0	3.0	2.61	2.04	1.04	0.04	6.02	0.35	0.669999999999	0.19	5.43	0.13	2.85	2.39	0.36	AAA468.cd3.location-b.X2.Y22.tile.tissue.png	278	1	2000	278	6fa32113f9d258c1dcdff57ac89bfdd1	0	0	0	0	0	0	0	0	0	0	0	0	0	/home/dhl_ec/bnelissen/Slides/CD3_manuscript/CD3_slides/AAA468.cd3.location-b/AAA468.cd3.location-b.run1	255	0.7	0.06	0.7	0.06	0.0	-9.95963003688	0.225618717304	0.653533656555
0.0	472863.0	0.0	8665.0	472863.0	1688000.0	0.0	3.0	1.38	1.6	0.45	0.0199999999995	2.82	0.15	0.29	0.0700000000006	3.47	0.12	1.23	1.03	0.25	AAA468.cd3.location-b.X2.Y23.tile.tissue.png	279	1	2000	279	58c5c87347bffce588f831004e50aa0b	0	0	0	0	0	0	0	0	0	0	0	0	0	/home/dhl_ec/bnelissen/Slides/CD3_manuscript/CD3_slides/AAA468.cd3.location-b/AAA468.cd3.location-b.run1	255	0.7	0.06	0.7	0.06	-5.82387699821	-12.2163454999	2.15999613149	2.61689084716
269.0	13310.0	116.0	1066.0	13310.0	4000000.0	2.0	4.0	2.29	2.46	1.09	0.0500000000002	5.95	0.54	1.15	0.33	8.83	0.299999999999	3.22	2.36	0.55	AAA468.cd3.location-b.X2.Y3.tile.tissue.png	280	1	2000	280	826ac616d02b052edcbf12f372f03ba2	0	0	0	0	0	0	0	0	0	0	0	0	0	/home/dhl_ec/bnelissen/Slides/CD3_manuscript/CD3_slides/AAA468.cd3.location-b/AAA468.cd3.location-b.run1	255	0.7	0.06	0.7	0.06	-9.15581401681	-12.6709712352	1.5612557294	0.0412811384277
0.0	20949.0	0.0	1836.0	20949.0	4000000.0	0.0	8.0	4.79	2.94	1.71	0.0599999999995	9.31	0.49	1.12	0.29	7.8	0.2	2.67	2.4	0.5	AAA468.cd3.location-b.X2.Y4.tile.tissue.png	281	1	2000	281	166fe0ec70a7771d4d915dee84f0001c	0	0	0	0	0	0	0	0	0	0	0	0	0	/home/dhl_ec/bnelissen/Slides/CD3_manuscript/CD3_slides/AAA468.cd3.location-b/AAA468.cd3.location-b.run1	255	0.7	0.06	0.7	0.06	-8.01203698383	-12.1871258994	0.825227741588	0.0449700974121
0.0	14925.0	0.0	1342.0	14925.0	4000000.0	0.0	6.0	4.35	2.58	1.73	0.0700000000006	8.42	0.5	1.12	0.29	6.89	0.129999999999	1.93	1.42	0.34	AAA468.cd3.location-b.X2.Y5.tile.tissue.png	282	1	2000	282	f5449a2d7ab693d278ffb62d4319b6f8	0	0	0	0	0	0	0	0	0	0	0	0	0	/home/dhl_ec/bnelissen/Slides/CD3_manuscript/CD3_slides/AAA468.cd3.location-b/AAA468.cd3.location-b.run1	255	0.7	0.06	0.7	0.06	-8.58213630382	-12.6719557084	1.4966013119	0.0498224799805
0.0	25535.0	0.0	2028.0	25535.0	4000000.0	0.0	8.0	3.31	2.72	1.08	0.0499999999993	5.98	0.34	1.03	0.29	8.3	0.2	2.89	1.48	0.339999999999	AAA468.cd3.location-b.X2.Y6.tile.tissue.png	283	1	2000	283	66fa048854ba1bf6fad3824a3fdf4851	0	0	0	0	0	0	0	0	0	0	0	0	0	/home/dhl_ec/bnelissen/Slides/CD3_manuscript/CD3_slides/AAA468.cd3.location-b/AAA468.cd3.location-b.run1	255	0.7	0.06	0.7	0.06	-9.10904771376	-12.5673506655	1.1826882369	0.042347208252
27917.0	2180196.0	12765.0	10227.0	2180196.0	4000000.0	270.0	3.0	3.45	2.85	1.07	0.04	6.2	0.34	0.68	0.12	7.88	0.280000000001	2.06	1.43	0.35	AAA468.cd3.location-b.X2.Y7.tile.tissue.png	284	1	2000	284	debdca849a8a1576358f34539bedb985	0	0	0	0	0	0	0	0	0	0	0	0	0	/home/dhl_ec/bnelissen/Slides/CD3_manuscript/CD3_slides/AAA468.cd3.location-b/AAA468.cd3.location-b.run1	255	0.7	0.06	0.7	0.06	-8.61139510713	-11.3812595539	0.470735970664	0.106096501953
20561.0	3390360.0	10422.0	9570.0	3390360.0	4000000.0	226.0	3.0	2.53	1.67	1.06	0.0499999999993	6.22	0.34	0.67	0.0799999999999	8.61	0.32	2.03	1.42	0.370000000001	AAA468.cd3.location-b.X2.Y8.tile.tissue.png	285	1	2000	285	e798e8841d518368fd1d13030e902b88	0	0	0	0	0	0	0	0	0	0	0	0	0	/home/dhl_ec/bnelissen/Slides/CD3_manuscript/CD3_slides/AAA468.cd3.location-b/AAA468.cd3.location-b.run1	255	0.7	0.06	0.7	0.06	-8.34712738001	-11.5205571654	0.369500200905	0.0939104594727
10502.0	3069128.0	5501.0	9473.0	3069128.0	4000000.0	119.0	4.0	2.81	1.59	1.05	0.0599999999995	9.19	0.540000000001	1.14	0.129999999999	11.57	0.49	3.27	2.32	0.6	AAA468.cd3.location-b.X2.Y9.tile.tissue.png	286	1	2000	286	968db379386f8c54ad874cb34f4dc337	0	0	0	0	0	0	0	0	0	0	0	0	0	/home/dhl_ec/bnelissen/Slides/CD3_manuscript/CD3_slides/AAA468.cd3.location-b/AAA468.cd3.location-b.run1	255	0.7	0.06	0.7	0.06	-8.3426409756	-11.2246486371	0.422325591495	0.0731158212891
0.0	0.0	0.0	0.0	0.0	4000000.0	0.0	0.0	1.8	1.75	1.05	0.0499999999993	5.7	0.27	0.66	0.189999999999	4.34	0.200000000001	3.01	2.36	0.540000000001	AAA468.cd3.location-b.X20.Y10.tile.tissue.png	287	1	2000	287	9e247987ad787d6437af27fc3384938a	0	0	0	0	0	0	0	0	0	0	0	0	0	/home/dhl_ec/bnelissen/Slides/CD3_manuscript/CD3_slides/AAA468.cd3.location-b/AAA468.cd3.location-b.run1	255	1.0	0.06	1.0	0.06	0.0	-11.9563490836	0.0	0.045284747374
0.0	0.0	0.0	0.0	0.0	4000000.0	0.0	0.0	4.34	2.61	1.78	0.0599999999995	8.39	0.450000000001	1.13	0.32	6.33	0.199999999999	2.53	1.43	0.33	AAA468.cd3.location-b.X20.Y11.tile.tissue.png	288	1	2000	288	9ab3fdaea2bc9c76881b038334cf8ed0	0	0	0	0	0	0	0	0	0	0	0	0	0	/home/dhl_ec/bnelissen/Slides/CD3_manuscript/CD3_slides/AAA468.cd3.location-b/AAA468.cd3.location-b.run1	255	1.0	0.06	1.0	0.06	0.0	-12.3963411812	0.0	0.0440487468945
0.0	106265.0	0.0	4461.0	106265.0	4000000.0	0.0	6.0	3.34	1.34	1.07	0.0400000000009	6.09	0.34	0.66	0.200000000001	6.17	0.219999999999	3.0	2.23	0.51	AAA468.cd3.location-b.X20.Y12.tile.tissue.png	289	1	2000	289	733ecb6cfbc95dcea575dc71d97e73cd	0	0	0	0	0	0	0	0	0	0	0	0	0	/home/dhl_ec/bnelissen/Slides/CD3_manuscript/CD3_slides/AAA468.cd3.location-b/AAA468.cd3.location-b.run1	255	0.7	0.06	0.7	0.06	0.0	-12.1813443265	0.29159701351	0.0353505195312
0.0	251980.0	0.0	7560.0	251980.0	4000000.0	0.0	10.0	2.86	1.79	1.73	0.0599999999995	9.01	0.559999999999	1.13	0.309999999999	6.47	0.139999999999	1.98	1.44	0.42	AAA468.cd3.location-b.X20.Y13.tile.tissue.png	290	1	2000	290	afa9ff5840f41ee8f0861ebb015b2f06	0	0	0	0	0	0	0	0	0	0	0	0	0	/home/dhl_ec/bnelissen/Slides/CD3_manuscript/CD3_slides/AAA468.cd3.location-b/AAA468.cd3.location-b.run1	255	0.7	0.06	0.7	0.06	0.0	-12.1587022648	0.0178756475278	0.0266771661835
33402.0	2076323.0	15035.0	15386.0	2076323.0	4000000.0	324.0	8.0	1.16	1.33	1.07	0.0399999999991	6.15	0.35	0.669999999998	0.129999999999	10.4	0.43	3.29	2.27	0.57	AAA468.cd3.location-b.X20.Y14.tile.tissue.png	291	1	2000	291	fe37e1daf2ff4539201d72fcd4856680	0	0	0	0	0	0	0	0	0	0	0	0	0	/home/dhl_ec/bnelissen/Slides/CD3_manuscript/CD3_slides/AAA468.cd3.location-b/AAA468.cd3.location-b.run1	255	0.7	0.06	0.7	0.06	-8.9441148871	-12.3844897355	1.15904976798	0.390519123047
170173.0	3455224.0	66780.0	13164.0	3455224.0	4000000.0	1378.0	3.0	1.15	1.55	1.74	0.0600000000013	9.29	0.539999999999	1.14	0.110000000001	14.25	0.59	3.31	2.34	0.610000000001	AAA468.cd3.location-b.X20.Y15.tile.tissue.png	292	1	2000	292	740f16fc1d0f7458463a0ced8bcda561	0	0	0	0	0	0	0	0	0	0	0	0	0	/home/dhl_ec/bnelissen/Slides/CD3_manuscript/CD3_slides/AAA468.cd3.location-b/AAA468.cd3.location-b.run1	255	0.7	0.06	0.7	0.06	-9.05353141782	-12.356833348	0.897270946511	0.508011679199
28970.0	2184651.0	13314.0	17910.0	2184651.0	4000000.0	277.0	4.0	1.99	2.03	1.05	0.0600000000013	9.44	0.549999999999	1.13	0.190000000001	11.2	0.429999999998	3.19	2.27	0.57	AAA468.cd3.location-b.X20.Y16.tile.tissue.png	293	1	2000	293	a790863a8d06c10f9235287eeb15d534	0	0	0	0	0	0	0	0	0	0	0	0	0	/home/dhl_ec/bnelissen/Slides/CD3_manuscript/CD3_slides/AAA468.cd3.location-b/AAA468.cd3.location-b.run1	255	0.7	0.06	0.7	0.06	-8.41800577919	-11.8398863692	1.00692129232	0.540435645508
0.0	1109292.0	0.0	16466.0	1109292.0	4000000.0	0.0	9.0	4.01	3.05	1.75	0.0599999999995	9.2	0.549999999999	1.12	0.24	8.87	0.27	3.26	2.35	0.549999999999	AAA468.cd3.location-b.X20.Y17.tile.tissue.png	294	1	2000	294	2ce89c044abd30f1c1a28a613a0b4df4	0	0	0	0	0	0	0	0	0	0	0	0	0	/home/dhl_ec/bnelissen/Slides/CD3_manuscript/CD3_slides/AAA468.cd3.location-b/AAA468.cd3.location-b.run1	255	0.7	0.06	0.7	0.06	0.0	-12.5169158785	0.0300971038847	0.0166263591309
77.0	85584.0	53.0	3418.0	85584.0	4000000.0	1.0	8.0	2.95	2.34	1.77	0.0699999999997	9.4	0.599999999999	1.28	0.349999999999	8.97	0.299999999999	3.14	2.31	0.77	AAA468.cd3.location-b.X20.Y18.tile.tissue.png	295	1	2000	295	fca775f0294d1a6887d02ec5075729aa	0	0	0	0	0	0	0	0	0	0	0	0	0	/home/dhl_ec/bnelissen/Slides/CD3_manuscript/CD3_slides/AAA468.cd3.location-b/AAA468.cd3.location-b.run1	255	0.7	0.06	0.7	0.06	-6.14269336117	-10.9268562078	0.369101543436	0.0377797226563
0.0	1950.0	0.0	206.0	1950.0	4000000.0	0.0	1.0	1.02	1.91	1.04	0.0399999999991	5.95	0.539999999999	1.13	0.35	7.76	0.199999999999	2.32	1.43	0.920000000002	AAA468.cd3.location-b.X20.Y19.tile.tissue.png	296	1	2000	296	2f813a86a6edaad90c4fe5b64cc63012	0	0	0	0	0	0	0	0	0	0	0	0	0	/home/dhl_ec/bnelissen/Slides/CD3_manuscript/CD3_slides/AAA468.cd3.location-b/AAA468.cd3.location-b.run1	255	0.7	0.06	0.7	0.06	0.0	-12.4533058275	0.543764272837	0.0300472563782
0.0	325556.0	0.0	4436.0	325556.0	4000000.0	0.0	1.0	2.13	2.84	1.74	0.0699999999997	9.29	0.51	1.25	0.299999999999	8.14	0.23	3.14	2.32	1.26	AAA468.cd3.location-b.X20.Y2.tile.tissue.png	297	1	2000	297	60bd910382bc0d9c80cb7ce509565e5c	0	0	0	0	0	0	0	0	0	0	0	0	0	/home/dhl_ec/bnelissen/Slides/CD3_manuscript/CD3_slides/AAA468.cd3.location-b/AAA468.cd3.location-b.run1	255	0.7	0.06	0.7	0.06	0.0	-10.167209749	0.00554349037565	10.9064895707
0.0	7402.0	0.0	568.0	7402.0	4000000.0	0.0	2.0	1.89	2.04	1.75	0.0600000000013	9.67	0.6	1.16	0.309999999999	8.65	0.220000000001	3.37	2.54	0.77	AAA468.cd3.location-b.X20.Y20.tile.tissue.png	298	1	2000	298	f4ea41e8ad8c6f1e69bb97161293ee84	0	0	0	0	0	0	0	0	0	0	0	0	0	/home/dhl_ec/bnelissen/Slides/CD3_manuscript/CD3_slides/AAA468.cd3.location-b/AAA468.cd3.location-b.run1	255	0.7	0.06	0.7	0.06	-8.19321329263	-12.3892510875	1.54442218367	0.0317728977051
65.0	46388.0	35.0	1960.0	46388.0	4000000.0	1.0	5.0	2.23	1.85	1.15	0.0399999999991	6.02	0.34	0.670000000002	0.199999999999	6.13	0.199999999999	1.99	1.48	0.410000000002	AAA468.cd3.location-b.X20.Y21.tile.tissue.png	299	1	2000	299	d5cb7d144fe6be6f0b78f1e1a754865b	0	0	0	0	0	0	0	0	0	0	0	0	0	/home/dhl_ec/bnelissen/Slides/CD3_manuscript/CD3_slides/AAA468.cd3.location-b/AAA468.cd3.location-b.run1	255	0.7	0.06	0.7	0.06	-6.73140420313	-11.9948788372	0.13342193721	0.0303615650635
0.0	8075.0	0.0	859.0	8075.0	4000000.0	0.0	4.0	2.39	2.54	1.06	0.0400000000009	6.05	0.540000000001	1.2	0.359999999999	7.7	0.130000000001	1.93	2.33	0.85	AAA468.cd3.location-b.X20.Y22.tile.tissue.png	300	1	2000	300	2f7a70100af422b620c464b11f30b1be	0	0	0	0	0	0	0	0	0	0	0	0	0	/home/dhl_ec/bnelissen/Slides/CD3_manuscript/CD3_slides/AAA468.cd3.location-b/AAA468.cd3.location-b.run1	255	0.7	0.06	0.7	0.06	0.0	-11.637848661	0.26957221725	0.0679617446518
0.0	540635.0	0.0	5384.0	540635.0	1688000.0	0.0	2.0	1.44	2.04	0.74	0.0200000000004	4.25	0.230000000001	0.48	0.1	3.59	0.120000000001	1.35	0.960000000001	0.24	AAA468.cd3.location-b.X20.Y23.tile.tissue.png	301	1	2000	301	2167739d562c46b3907a358953a2a130	0	0	0	0	0	0	0	0	0	0	0	0	0	/home/dhl_ec/bnelissen/Slides/CD3_manuscript/CD3_slides/AAA468.cd3.location-b/AAA468.cd3.location-b.run1	255	0.7	0.06	0.7	0.06	0.0	-11.4263884766	1.74214349792	1.07520464307
0.0	26009.0	0.0	1424.0	26009.0	4000000.0	0.0	4.0	2.49	1.78	1.75	0.0599999999995	7.88	0.34	0.66	0.189999999999	5.55	0.209999999999	2.16	1.43	1.48	AAA468.cd3.location-b.X20.Y3.tile.tissue.png	302	1	2000	302	d34302d2719d56e6ac87f7f642a50e1c	0	0	0	0	0	0	0	0	0	0	0	0	0	/home/dhl_ec/bnelissen/Slides/CD3_manuscript/CD3_slides/AAA468.cd3.location-b/AAA468.cd3.location-b.run1	255	0.7	0.06	0.7	0.06	0.0	-12.4012600438	0.395990104988	0.0601591721802
0.0	4187.0	0.0	422.0	4187.0	4000000.0	0.0	2.0	2.77	2.65	1.77	0.0599999999995	9.03	0.530000000001	1.13	0.320000000002	7.72	0.220000000001	3.1	2.32	0.539999999999	AAA468.cd3.location-b.X20.Y4.tile.tissue.png	303	1	2000	303	b41fe0ee53da3df24635aac5f4b22f53	0	0	0	0	0	0	0	0	0	0	0	0	0	/home/dhl_ec/bnelissen/Slides/CD3_manuscript/CD3_slides/AAA468.cd3.location-b/AAA468.cd3.location-b.run1	255	0.7	0.06	0.7	0.06	0.0	-12.7070296748	2.06462781937	0.0440344498901
0.0	13392.0	0.0	854.0	13392.0	4000000.0	0.0	2.0	1.33	4.24	1.75	0.0599999999995	9.28	0.529999999999	1.19	0.35	8.05	0.210000000001	3.13	2.34	0.6	AAA468.cd3.location-b.X20.Y5.tile.tissue.png	304	1	2000	304	1e711bbf5d099807b7fbef8c35da811e	0	0	0	0	0	0	0	0	0	0	0	0	0	/home/dhl_ec/bnelissen/Slides/CD3_manuscript/CD3_slides/AAA468.cd3.location-b/AAA468.cd3.location-b.run1	255	0.7	0.06	0.7	0.06	0.0	-11.9304611051	0.107952468854	0.0493041734161
0.0	10619.0	0.0	676.0	10619.0	4000000.0	0.0	2.0	3.99	1.79	1.67	0.0699999999997	6.32	0.34	0.67	0.200000000001	5.49	0.129999999999	1.92	1.43	0.33	AAA468.cd3.location-b.X20.Y6.tile.tissue.png	305	1	2000	305	0e793b66de993dc33dbd08345ee436be	0	0	0	0	0	0	0	0	0	0	0	0	0	/home/dhl_ec/bnelissen/Slides/CD3_manuscript/CD3_slides/AAA468.cd3.location-b/AAA468.cd3.location-b.run1	255	0.7	0.06	0.7	0.06	0.0	-12.9157294034	2.00159078803	0.0526718457031
0.0	1430.0	0.0	166.0	1430.0	4000000.0	0.0	1.0	3.73	2.77	1.09	0.0500000000011	6.13	0.34	0.659999999998	0.190000000001	5.93	0.130000000001	1.92	1.45	0.530000000001	AAA468.cd3.location-b.X20.Y7.tile.tissue.png	306	1	2000	306	e90e2ef8151882ae62dcf6ebf4f09055	0	0	0	0	0	0	0	0	0	0	0	0	0	/home/dhl_ec/bnelissen/Slides/CD3_manuscript/CD3_slides/AAA468.cd3.location-b/AAA468.cd3.location-b.run1	255	0.7	0.06	0.7	0.06	-7.73442524419	-12.3818506197	1.49912057118	0.0445759809113
0.0	9535.0	0.0	630.0	9535.0	4000000.0	0.0	2.0	4.38	3.32	1.08	0.0499999999993	6.09	0.34	0.66	0.189999999999	5.98	0.130000000001	1.93	1.43	0.34	AAA468.cd3.location-b.X20.Y8.tile.tissue.png	307	1	2000	307	eaf93ec79e7258bd95a1c4e44008bb39	0	0	0	0	0	0	0	0	0	0	0	0	0	/home/dhl_ec/bnelissen/Slides/CD3_manuscript/CD3_slides/AAA468.cd3.location-b/AAA468.cd3.location-b.run1	255	0.7	0.06	0.7	0.06	-7.60981891404	-12.2035349387	1.04509713489	0.0478632581787
0.0	11545.0	0.0	722.0	11545.0	4000000.0	0.0	2.0	2.4	1.92	1.07	0.0500000000011	6.29	0.34	0.660000000002	0.200000000001	5.92	0.129999999999	1.93	1.43	0.360000000001	AAA468.cd3.location-b.X20.Y9.tile.tissue.png	308	1	2000	308	e8965cb27195155316967603c67a5177	0	0	0	0	0	0	0	0	0	0	0	0	0	/home/dhl_ec/bnelissen/Slides/CD3_manuscript/CD3_slides/AAA468.cd3.location-b/AAA468.cd3.location-b.run1	255	0.7	0.06	0.7	0.06	-7.18980527374	-12.957456017	1.72652975553	0.045291085083
62.0	7542.0	31.0	398.0	7542.0	4000000.0	1.0	1.0	2.98	1.89	1.64	0.0399999999991	6.03	0.34	0.660000000002	0.190000000001	6.16	0.220000000001	1.93	1.44	0.34	AAA468.cd3.location-b.X21.Y10.tile.tissue.png	309	1	2000	309	3cbdcf6091a06f6b2db4a1d001a22c58	0	0	0	0	0	0	0	0	0	0	0	0	0	/home/dhl_ec/bnelissen/Slides/CD3_manuscript/CD3_slides/AAA468.cd3.location-b/AAA468.cd3.location-b.run1	255	0.7	0.06	0.7	0.06	-7.96089205645	-12.9662210284	1.25021453842	0.0419056928711
0.0	1405.0	0.0	176.0	1405.0	4000000.0	0.0	1.0	4.95	3.33	1.07	0.0400000000009	6.87	0.34	0.669999999998	0.200000000001	5.51	0.129999999999	1.92	1.42	0.34	AAA468.cd3.location-b.X21.Y11.tile.tissue.png	310	1	2000	310	f1757dbf471a96770b2004a37df2b370	0	0	0	0	0	0	0	0	0	0	0	0	0	/home/dhl_ec/bnelissen/Slides/CD3_manuscript/CD3_slides/AAA468.cd3.location-b/AAA468.cd3.location-b.run1	255	0.7	0.06	0.7	0.06	0.0	-12.4764263397	0.0834782719188	0.0354412320557
0.0	195044.0	0.0	8607.0	195044.0	4000000.0	0.0	11.0	3.61	2.41	1.05	0.0499999999993	6.13	0.34	0.66	0.190000000001	5.58	0.139999999999	1.99	1.43	0.34	AAA468.cd3.location-b.X21.Y12.tile.tissue.png	311	1	2000	311	38db67fffc2c68d33775371b3bca33d2	0	0	0	0	0	0	0	0	0	0	0	0	0	/home/dhl_ec/bnelissen/Slides/CD3_manuscript/CD3_slides/AAA468.cd3.location-b/AAA468.cd3.location-b.run1	255	0.7	0.06	0.7	0.06	0.0	-11.9928235658	0.038710523631	0.031672922821
0.0	117016.0	0.0	7072.0	117016.0	4000000.0	0.0	15.0	3.27	2.97	1.09	0.0499999999993	6.14	0.34	0.669999999998	0.190000000001	5.58	0.139999999999	2.0	1.44	0.339999999998	AAA468.cd3.location-b.X21.Y13.tile.tissue.png	312	1	2000	312	add5a52dd695663ea2a4c842a02aba5b	0	0	0	0	0	0	0	0	0	0	0	0	0	/home/dhl_ec/bnelissen/Slides/CD3_manuscript/CD3_slides/AAA468.cd3.location-b/AAA468.cd3.location-b.run1	255	0.7	0.06	0.7	0.06	0.0	-11.1308989588	0.284820258287	0.0360154970703
0.0	91316.0	0.0	5597.0	91316.0	4000000.0	0.0	10.0	3.46	2.79	1.06	0.0400000000009	6.08	0.349999999999	0.66	0.190000000001	5.55	0.129999999999	1.98	2.42	0.549999999999	AAA468.cd3.location-b.X21.Y14.tile.tissue.png	313	1	2000	313	e57acbda4600171dd02a7fd34f23e7b5	0	0	0	0	0	0	0	0	0	0	0	0	0	/home/dhl_ec/bnelissen/Slides/CD3_manuscript/CD3_slides/AAA468.cd3.location-b/AAA468.cd3.location-b.run1	255	0.7	0.06	0.7	0.06	0.0	-12.0296944461	0.019090289778	0.0312797302094
0.0	609938.0	0.0	11314.0	609938.0	4000000.0	0.0	10.0	2.97	3.25	1.51	0.0499999999993	6.16	0.35	0.66	0.17	5.85	0.25	3.26	2.25	0.570000000002	AAA468.cd3.location-b.X21.Y15.tile.tissue.png	314	1	2000	314	2e14884cca52e3c6f09c260f60d10472	0	0	0	0	0	0	0	0	0	0	0	0	0	/home/dhl_ec/bnelissen/Slides/CD3_manuscript/CD3_slides/AAA468.cd3.location-b/AAA468.cd3.location-b.run1	255	0.7	0.06	0.7	0.06	0.0	-10.7523521467	0.0398802220728	0.0251471213379
0.0	991884.0	0.0	14890.0	991884.0	4000000.0	0.0	8.0	3.12	2.32	1.39	0.0500000000011	6.27	0.360000000001	0.669999999998	0.16	7.97	0.26	3.08	2.26	0.549999999999	AAA468.cd3.location-b.X21.Y16.tile.tissue.png	315	1	2000	315	4cab89753fa81c638a49e952c054ca3e	0	0	0	0	0	0	0	0	0	0	0	0	0	/home/dhl_ec/bnelissen/Slides/CD3_manuscript/CD3_slides/AAA468.cd3.location-b/AAA468.cd3.location-b.run1	255	0.7	0.06	0.7	0.06	-5.50897126703	-11.0297171479	0.0465854958885	0.0219384667969
270.0	120552.0	136.0	3208.0	120552.0	4000000.0	2.0	7.0	3.25	2.56	1.74	0.0599999999995	8.82	0.539999999999	1.14	0.310000000001	8.76	0.300000000001	3.19	2.32	0.530000000001	AAA468.cd3.location-b.X21.Y17.tile.tissue.png	316	1	2000	316	411ecbf9b9665f7b10a54a1a9344ad68	0	0	0	0	0	0	0	0	0	0	0	0	0	/home/dhl_ec/bnelissen/Slides/CD3_manuscript/CD3_slides/AAA468.cd3.location-b/AAA468.cd3.location-b.run1	255	0.7	0.06	0.7	0.06	-6.75870016999	-11.0803254009	0.219068766753	0.032711255127
62.0	37805.0	41.0	2171.0	37805.0	4000000.0	1.0	4.0	4.76	2.78	1.09	0.0500000000011	6.15	0.35	0.74	0.199999999999	6.34	0.200000000001	1.98	1.43	0.34	AAA468.cd3.location-b.X21.Y18.tile.tissue.png	317	1	2000	317	177a25fb03c8fd2f1deaba68fc187475	0	0	0	0	0	0	0	0	0	0	0	0	0	/home/dhl_ec/bnelissen/Slides/CD3_manuscript/CD3_slides/AAA468.cd3.location-b/AAA468.cd3.location-b.run1	255	0.7	0.06	0.7	0.06	-7.12401700585	-11.6124731778	0.547777533073	0.034695947998
0.0	0.0	0.0	0.0	0.0	4000000.0	0.0	0.0	3.34	3.24	1.05	0.0399999999991	5.93	0.279999999999	0.67	0.190000000001	4.61	0.120000000001	1.85	1.43	0.33	AAA468.cd3.location-b.X21.Y19.tile.tissue.png	318	1	2000	318	89aef59ac2e6feb40bfd974df584a07e	0	0	0	0	0	0	0	0	0	0	0	0	0	/home/dhl_ec/bnelissen/Slides/CD3_manuscript/CD3_slides/AAA468.cd3.location-b/AAA468.cd3.location-b.run1	255	1.0	0.06	1.0	0.06	0.0	-12.4103448336	0.0	0.0335099940367
0.0	206498.0	0.0	3881.0	206498.0	4000000.0	0.0	3.0	0.83	1.0	1.37	0.0599999999995	6.12	0.35	0.76	0.190000000001	5.67	0.219999999999	3.09	2.29	0.559999999999	AAA468.cd3.location-b.X21.Y2.tile.tissue.png	319	1	2000	319	6e72da259b4243b008d6fc30b02ef2cd	0	0	0	0	0	0	0	0	0	0	0	0	0	/home/dhl_ec/bnelissen/Slides/CD3_manuscript/CD3_slides/AAA468.cd3.location-b/AAA468.cd3.location-b.run1	255	0.7	0.06	0.7	0.06	0.0	-10.6299979628	0.0254716118997	10.8164981987
0.0	72415.0	0.0	4439.0	72415.0	4000000.0	0.0	9.0	3.17	2.83	1.71	0.0700000000015	6.84	0.540000000001	1.12	0.309999999999	7.52	0.210000000001	3.08	1.68	0.33	AAA468.cd3.location-b.X21.Y20.tile.tissue.png	320	1	2000	320	0e262f59658a1a68bc0606e9296df8cc	0	0	0	0	0	0	0	0	0	0	0	0	0	/home/dhl_ec/bnelissen/Slides/CD3_manuscript/CD3_slides/AAA468.cd3.location-b/AAA468.cd3.location-b.run1	255	0.7	0.06	0.7	0.06	-6.47541339934	-11.2473001791	0.240748442459	0.0352554609375
0.0	33707.0	0.0	1772.0	33707.0	4000000.0	0.0	5.0	0.82	1.32	1.05	0.0400000000009	6.06	0.34	0.66	0.199999999999	5.89	0.129999999999	1.95	1.43	0.559999999999	AAA468.cd3.location-b.X21.Y21.tile.tissue.png	321	1	2000	321	8d2b481efc436facce27da7cad66b90f	0	0	0	0	0	0	0	0	0	0	0	0	0	/home/dhl_ec/bnelissen/Slides/CD3_manuscript/CD3_slides/AAA468.cd3.location-b/AAA468.cd3.location-b.run1	255	0.7	0.06	0.7	0.06	-6.11147734393	-11.6878440999	0.623245711018	0.0323613583984
0.0	4638.0	0.0	433.0	4638.0	4000000.0	0.0	2.0	1.47	3.28	1.08	0.0500000000011	6.11	0.34	0.669999999998	0.200000000001	5.53	0.129999999999	1.92	1.43	0.690000000001	AAA468.cd3.location-b.X21.Y22.tile.tissue.png	322	1	2000	322	7a838b145ddaee9e15f5bef3c4af2b21	0	0	0	0	0	0	0	0	0	0	0	0	0	/home/dhl_ec/bnelissen/Slides/CD3_manuscript/CD3_slides/AAA468.cd3.location-b/AAA468.cd3.location-b.run1	255	0.7	0.06	0.7	0.06	0.0	-12.1678943457	1.31305334331	0.0612602672119
0.0	681508.0	0.0	5524.0	681508.0	1688000.0	0.0	2.0	1.87	1.22	0.449999999999	0.0200000000004	3.04	0.16	0.279999999999	0.0599999999995	2.69	0.0799999999999	0.860000000001	0.59	0.160000000002	AAA468.cd3.location-b.X21.Y23.tile.tissue.png	323	1	2000	323	f5a9f61a0c9f44e8f5bd364d37f93966	0	0	0	0	0	0	0	0	0	0	0	0	0	/home/dhl_ec/bnelissen/Slides/CD3_manuscript/CD3_slides/AAA468.cd3.location-b/AAA468.cd3.location-b.run1	255	0.7	0.06	0.7	0.06	0.0	-11.6744353554	1.34590698128	1.03790025178
0.0	11522.0	0.0	954.0	11522.0	4000000.0	0.0	3.0	2.74	3.66	1.1	0.0500000000011	6.08	0.34	0.67	0.190000000001	5.52	0.130000000001	1.95	1.43	1.24	AAA468.cd3.location-b.X21.Y3.tile.tissue.png	324	1	2000	324	ac0974ad716fe60cedd238d9836d987a	0	0	0	0	0	0	0	0	0	0	0	0	0	/home/dhl_ec/bnelissen/Slides/CD3_manuscript/CD3_slides/AAA468.cd3.location-b/AAA468.cd3.location-b.run1	255	0.7	0.06	0.7	0.06	0.0	-12.4437700755	0.968625747212	0.0534596695557
0.0	13233.0	0.0	1026.0	13233.0	4000000.0	0.0	3.0	2.8	2.06	1.07	0.0499999999993	6.31	0.35	0.67	0.200000000001	5.94	0.129999999999	1.95	1.43	1.12	AAA468.cd3.location-b.X21.Y4.tile.tissue.png	325	1	2000	325	df9bc14b8fc7881b8bee677d17bfc9fe	0	0	0	0	0	0	0	0	0	0	0	0	0	/home/dhl_ec/bnelissen/Slides/CD3_manuscript/CD3_slides/AAA468.cd3.location-b/AAA468.cd3.location-b.run1	255	0.7	0.06	0.7	0.06	-6.5156581117	-11.6984036819	0.330117830885	0.0463069293823
0.0	1795.0	0.0	196.0	1795.0	4000000.0	0.0	1.0	2.04	1.82	1.05	0.0399999999991	6.06	0.339999999998	0.66	0.190000000001	5.49	0.130000000001	1.92	1.43	0.559999999999	AAA468.cd3.location-b.X21.Y5.tile.tissue.png	326	1	2000	326	d7fc2dd84785a019ea4c8708198b0448	0	0	0	0	0	0	0	0	0	0	0	0	0	/home/dhl_ec/bnelissen/Slides/CD3_manuscript/CD3_slides/AAA468.cd3.location-b/AAA468.cd3.location-b.run1	255	0.7	0.06	0.7	0.06	0.0	-12.8269676787	1.92831718424	0.0496806143951
108.0	6328.0	48.0	486.0	6328.0	4000000.0	1.0	2.0	2.91	2.88	1.05	0.0399999999991	6.09	0.34	0.660000000002	0.199999999999	6.28	0.199999999999	1.95	1.43	0.68	AAA468.cd3.location-b.X21.Y6.tile.tissue.png	327	1	2000	327	4d8f196a318cb4fb35e441feeb9af8d8	0	0	0	0	0	0	0	0	0	0	0	0	0	/home/dhl_ec/bnelissen/Slides/CD3_manuscript/CD3_slides/AAA468.cd3.location-b/AAA468.cd3.location-b.run1	255	0.7	0.06	0.7	0.06	-8.41086339049	-12.4301331903	0.958927935128	0.0556001845093
111.0	6547.0	53.0	390.0	6547.0	4000000.0	1.0	1.0	1.28	1.62	1.04	0.0500000000011	6.12	0.540000000001	1.13	0.309999999999	8.75	0.300000000001	2.64	1.43	1.08	AAA468.cd3.location-b.X21.Y7.tile.tissue.png	328	1	2000	328	b67c4fbfa76d69adb8a353adc3fa6603	0	0	0	0	0	0	0	0	0	0	0	0	0	/home/dhl_ec/bnelissen/Slides/CD3_manuscript/CD3_slides/AAA468.cd3.location-b/AAA468.cd3.location-b.run1	255	0.7	0.06	0.7	0.06	-9.28677680388	-12.718014354	1.71905751394	0.0462632265625
0.0	1299.0	0.0	158.0	1299.0	4000000.0	0.0	1.0	3.23	2.08	1.77	0.0599999999995	8.97	0.540000000001	1.15	0.309999999999	8.3	0.210000000001	3.06	2.37	1.66	AAA468.cd3.location-b.X21.Y8.tile.tissue.png	329	1	2000	329	6c3acf7b0cb0c360ba1cb09220fd7460	0	0	0	0	0	0	0	0	0	0	0	0	0	/home/dhl_ec/bnelissen/Slides/CD3_manuscript/CD3_slides/AAA468.cd3.location-b/AAA468.cd3.location-b.run1	255	0.7	0.06	0.7	0.06	-7.95974626289	-12.5114648845	0.966003461884	0.0415404892273
0.0	0.0	0.0	0.0	0.0	4000000.0	0.0	0.0	2.34	2.53	1.75	0.0599999999995	8.54	0.449999999999	1.14	0.33	6.31	0.190000000001	2.99	2.02	1.79	AAA468.cd3.location-b.X21.Y9.tile.tissue.png	330	1	2000	330	77bc77d8eaf8c6c823d41af27f17d560	0	0	0	0	0	0	0	0	0	0	0	0	0	/home/dhl_ec/bnelissen/Slides/CD3_manuscript/CD3_slides/AAA468.cd3.location-b/AAA468.cd3.location-b.run1	255	1.0	0.06	1.0	0.06	0.0	-12.4113886825	0.0	0.0410448963661
15100.0	3494183.0	7905.0	8904.0	3494183.0	4000000.0	174.0	1.0	2.82	3.03	1.77	0.0599999999995	9.19	0.540000000001	1.14	0.109999999999	9.28	0.33	2.06	1.45	0.380000000001	AAA468.cd3.location-b.X3.Y10.tile.tissue.png	331	1	2000	331	191ea2da75481856aad3ac6ca97f3fda	0	0	0	0	0	0	0	0	0	0	0	0	0	/home/dhl_ec/bnelissen/Slides/CD3_manuscript/CD3_slides/AAA468.cd3.location-b/AAA468.cd3.location-b.run1	255	0.7	0.06	0.7	0.06	-8.38938028573	-11.4689633865	0.458017067654	0.0816234584961
5840.0	974170.0	2728.0	19243.0	974170.0	4000000.0	57.0	23.0	2.67	4.12	1.76	0.0499999999993	9.13	0.560000000001	1.13	0.26	9.69	0.35	3.42	2.37	0.620000000001	AAA468.cd3.location-b.X3.Y11.tile.tissue.png	332	1	2000	332	9e790886a90cbd4506a0d29943beaefc	0	0	0	0	0	0	0	0	0	0	0	0	0	/home/dhl_ec/bnelissen/Slides/CD3_manuscript/CD3_slides/AAA468.cd3.location-b/AAA468.cd3.location-b.run1	255	0.7	0.06	0.7	0.06	-8.87204579926	-12.1466331932	1.10793911205	0.208269542969
133.0	182297.0	53.0	9935.0	182297.0	4000000.0	1.0	23.0	1.16	3.11	1.77	0.0599999999995	8.98	0.559999999999	1.13	0.300000000001	8.88	0.300000000001	3.28	2.39	0.539999999999	AAA468.cd3.location-b.X3.Y12.tile.tissue.png	333	1	2000	333	527cd8cbcf63bada2d31976ef44c7b36	0	0	0	0	0	0	0	0	0	0	0	0	0	/home/dhl_ec/bnelissen/Slides/CD3_manuscript/CD3_slides/AAA468.cd3.location-b/AAA468.cd3.location-b.run1	255	0.7	0.06	0.7	0.06	-5.56568703163	-10.7320507367	0.0363342477685	0.0312084892578
0.0	7194.0	0.0	736.0	7194.0	4000000.0	0.0	3.0	3.17	1.88	1.82	0.0499999999993	9.08	0.549999999999	1.16	0.33	8.37	0.210000000001	3.17	2.41	0.549999999999	AAA468.cd3.location-b.X3.Y13.tile.tissue.png	334	1	2000	334	2e880235332d90eb8da30035c6043655	0	0	0	0	0	0	0	0	0	0	0	0	0	/home/dhl_ec/bnelissen/Slides/CD3_manuscript/CD3_slides/AAA468.cd3.location-b/AAA468.cd3.location-b.run1	255	0.7	0.06	0.7	0.06	-7.25391304744	-11.8517947188	0.308757327847	0.0364348837585
0.0	2858.0	0.0	366.0	2858.0	4000000.0	0.0	2.0	3.52	2.45	1.76	0.0599999999995	8.9	0.34	0.66	0.189999999999	5.33	0.129999999999	1.92	1.43	0.33	AAA468.cd3.location-b.X3.Y14.tile.tissue.png	335	1	2000	335	73e8cc785719fba0c7116d4b83b848ba	0	0	0	0	0	0	0	0	0	0	0	0	0	/home/dhl_ec/bnelissen/Slides/CD3_manuscript/CD3_slides/AAA468.cd3.location-b/AAA468.cd3.location-b.run1	255	0.7	0.06	0.7	0.06	0.0	-12.0774674702	0.0878681158836	0.0367515398445
0.0	99613.0	0.0	3086.0	99613.0	4000000.0	0.0	6.0	2.73	1.23	1.07	0.0499999999993	6.0	0.35	0.649999999998	0.190000000001	5.42	0.129999999999	1.97	1.43	0.33	AAA468.cd3.location-b.X3.Y15.tile.tissue.png	336	1	2000	336	e97666a3b1b15078542a8820666f5f4b	0	0	0	0	0	0	0	0	0	0	0	0	0	/home/dhl_ec/bnelissen/Slides/CD3_manuscript/CD3_slides/AAA468.cd3.location-b/AAA468.cd3.location-b.run1	255	0.7	0.06	0.7	0.06	0.0	-12.9895321913	0.23621350172	0.0376504174805
0.0	84684.0	0.0	5031.0	84684.0	4000000.0	0.0	12.0	2.16	1.62	1.05	0.0499999999993	6.11	0.349999999999	0.660000000002	0.190000000001	5.41	0.130000000001	1.96	1.44	0.33	AAA468.cd3.location-b.X3.Y16.tile.tissue.png	337	1	2000	337	d4112c18db5c81e45e08ead2c2d1d5a7	0	0	0	0	0	0	0	0	0	0	0	0	0	/home/dhl_ec/bnelissen/Slides/CD3_manuscript/CD3_slides/AAA468.cd3.location-b/AAA468.cd3.location-b.run1	255	0.7	0.06	0.7	0.06	0.0	-11.6259821151	0.111407660114	0.032289855835
0.0	356230.0	0.0	18300.0	356230.0	4000000.0	0.0	27.0	2.38	2.2	1.06	0.0399999999991	6.08	0.35	0.66	0.190000000001	6.04	0.139999999999	2.04	1.44	0.33	AAA468.cd3.location-b.X3.Y17.tile.tissue.png	338	1	2000	338	7c112040970dc27c55bec4eef34d4763	0	0	0	0	0	0	0	0	0	0	0	0	0	/home/dhl_ec/bnelissen/Slides/CD3_manuscript/CD3_slides/AAA468.cd3.location-b/AAA468.cd3.location-b.run1	255	0.7	0.06	0.7	0.06	-4.87267857992	-11.7065340215	0.0499768570511	0.0273836135254
205.0	942297.0	76.0	29992.0	942297.0	4000000.0	2.0	28.0	2.44	3.59	1.07	0.0399999999991	6.24	0.359999999999	0.67	0.17	6.79	0.23	2.12	1.43	0.369999999999	AAA468.cd3.location-b.X3.Y18.tile.tissue.png	339	1	2000	339	2d7d1db0108f4d864c98acf55dd38172	0	0	0	0	0	0	0	0	0	0	0	0	0	/home/dhl_ec/bnelissen/Slides/CD3_manuscript/CD3_slides/AAA468.cd3.location-b/AAA468.cd3.location-b.run1	255	0.7	0.06	0.7	0.06	-6.39844236501	-10.6731664109	0.0515666348233	0.0235296147461
0.0	166575.0	0.0	9153.0	166575.0	4000000.0	0.0	18.0	1.84	1.73	1.06	0.0499999999993	6.23	0.35	0.660000000002	0.200000000001	5.93	0.129999999999	2.02	1.44	0.34	AAA468.cd3.location-b.X3.Y19.tile.tissue.png	340	1	2000	340	8f85dc3275ddfbf6800b99a038301156	0	0	0	0	0	0	0	0	0	0	0	0	0	/home/dhl_ec/bnelissen/Slides/CD3_manuscript/CD3_slides/AAA468.cd3.location-b/AAA468.cd3.location-b.run1	255	0.7	0.06	0.7	0.06	-6.49324176875	-11.2067830168	0.133836362672	0.0325082539063
0.0	510889.0	0.0	4736.0	510889.0	4000000.0	0.0	2.0	2.87	1.69	1.07	0.0499999999993	6.15	0.34	0.729999999998	0.190000000001	5.61	0.139999999999	1.95	1.44	0.32	AAA468.cd3.location-b.X3.Y2.tile.tissue.png	341	1	2000	341	02210ab5791f0f96062296e0fb014bec	0	0	0	0	0	0	0	0	0	0	0	0	0	/home/dhl_ec/bnelissen/Slides/CD3_manuscript/CD3_slides/AAA468.cd3.location-b/AAA468.cd3.location-b.run1	255	0.7	0.06	0.7	0.06	0.0	-9.75006065111	0.00927531469654	7.23384159009
83.0	276009.0	39.0	14453.0	276009.0	4000000.0	1.0	26.0	2.47	1.74	1.08	0.0399999999991	6.1	0.35	0.67	0.189999999999	6.34	0.200000000001	2.04	1.44	0.35	AAA468.cd3.location-b.X3.Y20.tile.tissue.png	342	1	2000	342	43b95fe552dd5243c8fb64e632e8aa7c	0	0	0	0	0	0	0	0	0	0	0	0	0	/home/dhl_ec/bnelissen/Slides/CD3_manuscript/CD3_slides/AAA468.cd3.location-b/AAA468.cd3.location-b.run1	255	0.7	0.06	0.7	0.06	-6.89876513182	-11.1528067779	0.0951849115456	0.0306327758789
0.0	63490.0	0.0	3740.0	63490.0	4000000.0	0.0	12.0	2.69	0.940000000001	1.06	0.0400000000009	6.32	0.35	0.670000000002	0.200000000001	5.59	0.129999999999	1.99	1.44	0.390000000001	AAA468.cd3.location-b.X3.Y21.tile.tissue.png	343	1	2000	343	40ec4490fdf2200e086bc7a677b63a21	0	0	0	0	0	0	0	0	0	0	0	0	0	/home/dhl_ec/bnelissen/Slides/CD3_manuscript/CD3_slides/AAA468.cd3.location-b/AAA468.cd3.location-b.run1	255	0.7	0.06	0.7	0.06	0.0	-11.8885289087	0.453258940877	0.0370007641602
71.0	15505.0	40.0	1216.0	15505.0	4000000.0	1.0	4.0	1.99	2.15	1.13	0.0400000000009	6.52	0.35	0.66	0.200000000001	6.37	0.200000000001	1.97	1.43	0.34	AAA468.cd3.location-b.X3.Y22.tile.tissue.png	344	1	2000	344	1808fe72d23260a6288297c035fae5a3	0	0	0	0	0	0	0	0	0	0	0	0	0	/home/dhl_ec/bnelissen/Slides/CD3_manuscript/CD3_slides/AAA468.cd3.location-b/AAA468.cd3.location-b.run1	255	0.7	0.06	0.7	0.06	-8.34372706666	-11.0255620031	1.04732166686	0.47049447583
0.0	462950.0	0.0	8537.0	462950.0	1688000.0	0.0	6.0	2.19	1.95	0.65	0.0200000000004	3.03	0.16	0.290000000001	0.0599999999995	2.77	0.0799999999999	0.879999999999	0.610000000001	0.220000000001	AAA468.cd3.location-b.X3.Y23.tile.tissue.png	345	1	2000	345	ddcca5501d7a31b079371982328c1c7c	0	0	0	0	0	0	0	0	0	0	0	0	0	/home/dhl_ec/bnelissen/Slides/CD3_manuscript/CD3_slides/AAA468.cd3.location-b/AAA468.cd3.location-b.run1	255	0.7	0.06	0.7	0.06	-6.63655567951	-12.0875590727	2.17359627523	2.53603524882
178.0	19376.0	62.0	1246.0	19376.0	4000000.0	1.0	4.0	3.05	3.0	1.1	0.0400000000009	6.32	0.34	0.650000000001	0.210000000001	6.35	0.199999999999	1.96	1.44	0.33	AAA468.cd3.location-b.X3.Y3.tile.tissue.png	346	1	2000	346	37d09edf46a6f810ea47bb1afdecc4a8	0	0	0	0	0	0	0	0	0	0	0	0	0	/home/dhl_ec/bnelissen/Slides/CD3_manuscript/CD3_slides/AAA468.cd3.location-b/AAA468.cd3.location-b.run1	255	0.7	0.06	0.7	0.06	-8.09765942194	-11.8526947083	0.901577220745	0.0447107888184
0.0	29399.0	0.0	1906.0	29399.0	4000000.0	0.0	6.0	2.85	2.64	1.25	0.0399999999991	6.6	0.34	0.66	0.200000000001	5.88	0.130000000001	1.94	1.43	0.35	AAA468.cd3.location-b.X3.Y4.tile.tissue.png	347	1	2000	347	70acf62913b8ec6bdb321eab6bb0348a	0	0	0	0	0	0	0	0	0	0	0	0	0	/home/dhl_ec/bnelissen/Slides/CD3_manuscript/CD3_slides/AAA468.cd3.location-b/AAA468.cd3.location-b.run1	255	0.7	0.06	0.7	0.06	-7.47778792097	-12.6553407243	0.88321749539	0.0448457749023
0.0	5781.0	0.0	476.0	5781.0	4000000.0	0.0	2.0	3.75	2.06	1.3	0.0400000000009	6.08	0.34	0.66	0.200000000001	5.51	0.130000000001	1.93	1.44	1.3	AAA468.cd3.location-b.X3.Y5.tile.tissue.png	348	1	2000	348	dac173c1123a67ef09bb034509814663	0	0	0	0	0	0	0	0	0	0	0	0	0	/home/dhl_ec/bnelissen/Slides/CD3_manuscript/CD3_slides/AAA468.cd3.location-b/AAA468.cd3.location-b.run1	255	0.7	0.06	0.7	0.06	0.0	-12.4798515263	1.36839084596	0.0525426369629
250.0	21155.0	94.0	1421.0	21155.0	4000000.0	2.0	5.0	2.42	2.78	1.22	0.0400000000009	6.28	0.34	0.65	0.210000000001	6.22	0.200000000001	1.95	1.43	0.799999999999	AAA468.cd3.location-b.X3.Y6.tile.tissue.png	349	1	2000	349	e48bd5254b8beb50bb59b90ec165ecc0	0	0	0	0	0	0	0	0	0	0	0	0	0	/home/dhl_ec/bnelissen/Slides/CD3_manuscript/CD3_slides/AAA468.cd3.location-b/AAA468.cd3.location-b.run1	255	0.7	0.06	0.7	0.06	-9.07019295379	-12.7290634382	1.77614750665	0.0449959399414
21417.0	700018.0	9693.0	10855.0	700018.0	4000000.0	193.0	11.0	3.22	2.87	1.09	0.0499999999993	6.37	0.35	0.68	0.17	7.0	0.23	2.06	1.43	0.870000000001	AAA468.cd3.location-b.X3.Y7.tile.tissue.png	350	1	2000	350	cf1fbcfcc4b6518a3608c51c5158f6fc	0	0	0	0	0	0	0	0	0	0	0	0	0	/home/dhl_ec/bnelissen/Slides/CD3_manuscript/CD3_slides/AAA468.cd3.location-b/AAA468.cd3.location-b.run1	255	0.7	0.06	0.7	0.06	-8.69112213986	-12.0657516772	1.01479043384	0.118879066406
128644.0	3745469.0	57344.0	9053.0	3745469.0	4000000.0	1206.0	2.0	4.28	5.11	1.7	0.0599999999995	10.04	0.550000000001	1.12	0.0900000000001	14.27	0.560000000001	3.22	2.25	0.599999999999	AAA468.cd3.location-b.X3.Y8.tile.tissue.png	351	1	2000	351	f6b08bc683c28682ea0e3542395165d0	0	0	0	0	0	0	0	0	0	0	0	0	0	/home/dhl_ec/bnelissen/Slides/CD3_manuscript/CD3_slides/AAA468.cd3.location-b/AAA468.cd3.location-b.run1	255	0.7	0.06	0.7	0.06	-8.57887038686	-11.5802725193	0.481329955279	0.139764459351
66920.0	4000000.0	31292.0	7996.0	4000000.0	4000000.0	691.0	1.0	4.15	3.35	1.69	0.0599999999995	8.96	0.439999999999	1.12	0.0699999999997	13.72	0.559999999999	3.18	2.25	0.6	AAA468.cd3.location-b.X3.Y9.tile.tissue.png	352	1	2000	352	76a2f5f1b3c1ee16c4d59c39357d73ff	0	0	0	0	0	0	0	0	0	0	0	0	0	/home/dhl_ec/bnelissen/Slides/CD3_manuscript/CD3_slides/AAA468.cd3.location-b/AAA468.cd3.location-b.run1	255	0.7	0.0669029394092	0.7	0.0669029394092	-8.94675910467	0.0	0.356610794266	0.06988184375
233917.0	4000000.0	98294.0	7996.0	4000000.0	4000000.0	2125.0	1.0	2.78	2.97	1.68	0.0600000000013	8.57	0.440000000001	1.12	0.0599999999995	15.31	0.6	3.15	2.25	0.620000000001	AAA468.cd3.location-b.X4.Y10.tile.tissue.png	353	1	2000	353	dc9a92d0f9d90d208386f6ebfc11c809	0	0	0	0	0	0	0	0	0	0	0	0	0	/home/dhl_ec/bnelissen/Slides/CD3_manuscript/CD3_slides/AAA468.cd3.location-b/AAA468.cd3.location-b.run1	255	0.7	0.07234127338	0.7	0.07234127338	-9.38702093086	0.0	0.468445693909	0.13729471875
39942.0	3972230.0	18021.0	8538.0	3972230.0	4000000.0	385.0	1.0	1.27	1.35	1.72	0.0599999999995	9.35	0.529999999999	1.12	0.0799999999999	13.02	0.539999999999	3.23	2.28	0.6	AAA468.cd3.location-b.X4.Y11.tile.tissue.png	354	1	2000	354	15050ecf5e2b4818e9a658b90d81a51e	0	0	0	0	0	0	0	0	0	0	0	0	0	/home/dhl_ec/bnelissen/Slides/CD3_manuscript/CD3_slides/AAA468.cd3.location-b/AAA468.cd3.location-b.run1	255	0.7	0.0619623117482	0.7	0.0619623117482	-8.61943329993	-10.947439127	0.368212423238	0.0796203967505
16375.0	2731502.0	6439.0	18136.0	2731502.0	4000000.0	128.0	7.0	1.19	1.41	1.73	0.0600000000013	9.47	0.549999999999	1.12	0.16	11.89	0.459999999999	3.23	2.25	0.58	AAA468.cd3.location-b.X4.Y12.tile.tissue.png	355	1	2000	355	ad1d0528973eae7139c8c84f92a01a86	0	0	0	0	0	0	0	0	0	0	0	0	0	/home/dhl_ec/bnelissen/Slides/CD3_manuscript/CD3_slides/AAA468.cd3.location-b/AAA468.cd3.location-b.run1	255	0.7	0.06	0.7	0.06	-8.6155626186	-11.3177887888	0.670644743847	0.138741199707
5011.0	806845.0	2184.0	9746.0	806845.0	4000000.0	44.0	7.0	1.21	1.59	1.72	0.0599999999995	9.92	0.540000000001	1.12	0.26	9.68	0.34	3.28	2.24	0.549999999999	AAA468.cd3.location-b.X4.Y13.tile.tissue.png	356	1	2000	356	7807b84647f4d57620f83f5849932865	0	0	0	0	0	0	0	0	0	0	0	0	0	/home/dhl_ec/bnelissen/Slides/CD3_manuscript/CD3_slides/AAA468.cd3.location-b/AAA468.cd3.location-b.run1	255	0.7	0.06	0.7	0.06	-9.09055773623	-11.6680581797	1.06195327722	0.0883521347656
57.0	1320.0	30.0	160.0	1320.0	4000000.0	1.0	1.0	1.13	1.49	1.72	0.0600000000013	9.28	0.540000000001	1.1	0.32	8.81	0.300000000001	3.01	2.39	0.599999999999	AAA468.cd3.location-b.X4.Y14.tile.tissue.png	357	1	2000	357	88d92de22853ea25d36c29c2f79513bd	0	0	0	0	0	0	0	0	0	0	0	0	0	/home/dhl_ec/bnelissen/Slides/CD3_manuscript/CD3_slides/AAA468.cd3.location-b/AAA468.cd3.location-b.run1	255	0.7	0.06	0.7	0.06	-7.62678653105	-12.317183639	0.891052653618	0.030257268158
0.0	84286.0	0.0	1810.0	84286.0	4000000.0	0.0	2.0	1.04	1.63	1.71	0.0599999999995	8.91	0.540000000001	1.12	0.299999999999	8.38	0.209999999999	3.09	2.26	0.529999999999	AAA468.cd3.location-b.X4.Y15.tile.tissue.png	358	1	2000	358	ecdc11780aae1946638949679bb0b248	0	0	0	0	0	0	0	0	0	0	0	0	0	/home/dhl_ec/bnelissen/Slides/CD3_manuscript/CD3_slides/AAA468.cd3.location-b/AAA468.cd3.location-b.run1	255	0.7	0.06	0.7	0.06	-7.25105480582	-12.9340699073	0.295371594855	0.0369443857422
87.0	47641.0	54.0	1995.0	47641.0	4000000.0	1.0	5.0	1.33	2.53	1.74	0.0600000000013	9.08	0.539999999999	1.12	0.300000000001	8.89	0.300000000001	3.04	2.3	0.630000000001	AAA468.cd3.location-b.X4.Y16.tile.tissue.png	359	1	2000	359	48de58ca3444a41d78a08c72415df735	0	0	0	0	0	0	0	0	0	0	0	0	0	/home/dhl_ec/bnelissen/Slides/CD3_manuscript/CD3_slides/AAA468.cd3.location-b/AAA468.cd3.location-b.run1	255	0.7	0.06	0.7	0.06	-7.49185546886	-11.7624483075	0.202946316794	0.0348565943604
286.0	182019.0	115.0	9576.0	182019.0	4000000.0	2.0	16.0	1.59	2.79	1.82	0.0600000000013	10.0	0.6	1.24	0.33	9.63	0.33	3.28	2.31	0.539999999999	AAA468.cd3.location-b.X4.Y17.tile.tissue.png	360	1	2000	360	7a4a6d25ce24c2d2e8df1bb4aaa0a4d5	0	0	0	0	0	0	0	0	0	0	0	0	0	/home/dhl_ec/bnelissen/Slides/CD3_manuscript/CD3_slides/AAA468.cd3.location-b/AAA468.cd3.location-b.run1	255	0.7	0.06	0.7	0.06	-6.42674486113	-11.158232576	0.0838425098291	0.0336534841309
54.0	359683.0	30.0	17101.0	359683.0	4000000.0	1.0	29.0	2.91	1.88	1.81	0.0600000000013	9.06	0.6	1.23	0.320000000002	9.8	0.35	3.26	2.23	0.59	AAA468.cd3.location-b.X4.Y18.tile.tissue.png	361	1	2000	361	e9507c5fc05c2bdeaedb26719c7d9654	0	0	0	0	0	0	0	0	0	0	0	0	0	/home/dhl_ec/bnelissen/Slides/CD3_manuscript/CD3_slides/AAA468.cd3.location-b/AAA468.cd3.location-b.run1	255	0.7	0.06	0.7	0.06	-6.46581318215	-10.4834351538	0.104904326193	0.0331419995117
219.0	138648.0	118.0	6803.0	138648.0	4000000.0	2.0	15.0	2.74	3.01	1.33	0.0399999999991	6.11	0.349999999999	0.659999999998	0.190000000001	6.33	0.34	3.23	2.48	0.6	AAA468.cd3.location-b.X4.Y19.tile.tissue.png	362	1	2000	362	797e99f3e05eeaa7feaee2b3b1dc0d34	0	0	0	0	0	0	0	0	0	0	0	0	0	/home/dhl_ec/bnelissen/Slides/CD3_manuscript/CD3_slides/AAA468.cd3.location-b/AAA468.cd3.location-b.run1	255	0.7	0.06	0.7	0.06	-7.14466263175	-11.2032424355	0.170728347672	0.0346134897461
0.0	503247.0	0.0	5847.0	503247.0	4000000.0	0.0	5.0	3.07	2.18	1.09	0.0499999999993	6.13	0.35	0.73	0.189999999999	5.73	0.139999999999	1.96	1.42	0.530000000001	AAA468.cd3.location-b.X4.Y2.tile.tissue.png	363	1	2000	363	749d9e50ed436b54b4dc8b481bb4ae38	0	0	0	0	0	0	0	0	0	0	0	0	0	/home/dhl_ec/bnelissen/Slides/CD3_manuscript/CD3_slides/AAA468.cd3.location-b/AAA468.cd3.location-b.run1	255	0.7	0.06	0.7	0.06	0.0	-9.86209545503	0.0358463699237	5.84636489722
0.0	284478.0	0.0	11719.0	284478.0	4000000.0	0.0	16.0	2.35	3.44	1.05	0.0499999999993	6.08	0.35	0.65	0.18	6.02	0.139999999999	2.03	1.44	0.34	AAA468.cd3.location-b.X4.Y20.tile.tissue.png	364	1	2000	364	877b2537ccf837c0ab75c72dc0cf4c5e	0	0	0	0	0	0	0	0	0	0	0	0	0	/home/dhl_ec/bnelissen/Slides/CD3_manuscript/CD3_slides/AAA468.cd3.location-b/AAA468.cd3.location-b.run1	255	0.7	0.06	0.7	0.06	-7.27384790035	-11.8836648366	0.407524022566	0.0517945410156
0.0	27495.0	0.0	1169.0	27495.0	4000000.0	0.0	3.0	2.06	1.94	1.82	0.0700000000015	9.42	0.530000000001	1.11	0.299999999999	8.87	0.24	3.32	2.51	0.59	AAA468.cd3.location-b.X4.Y21.tile.tissue.png	365	1	2000	365	d0293d32e3d76562eb47e2df89bceeaf	0	0	0	0	0	0	0	0	0	0	0	0	0	/home/dhl_ec/bnelissen/Slides/CD3_manuscript/CD3_slides/AAA468.cd3.location-b/AAA468.cd3.location-b.run1	255	0.7	0.06	0.7	0.06	-5.34816511465	-12.1851667083	0.0430806112555	0.0342147393494
0.0	132117.0	0.0	5839.0	132117.0	4000000.0	0.0	12.0	1.21	1.46	1.41	0.0399999999991	6.09	0.35	0.67	0.190000000001	5.98	0.130000000001	2.01	1.44	0.33	AAA468.cd3.location-b.X4.Y22.tile.tissue.png	366	1	2000	366	4d88cfff560b4b689cc35ec3254f95e0	0	0	0	0	0	0	0	0	0	0	0	0	0	/home/dhl_ec/bnelissen/Slides/CD3_manuscript/CD3_slides/AAA468.cd3.location-b/AAA468.cd3.location-b.run1	255	0.7	0.06	0.7	0.06	-6.72855492474	-10.0505280773	0.279273895289	0.71848067041
0.0	510869.0	0.0	8471.0	510869.0	1688000.0	0.0	2.0	1.78	0.730000000001	0.73	0.0300000000007	3.96	0.15	0.289999999999	0.0699999999997	2.5	0.0799999999999	0.870000000001	0.6	0.16	AAA468.cd3.location-b.X4.Y23.tile.tissue.png	367	1	2000	367	e872124927efc0dd9213d9ae8802aed0	0	0	0	0	0	0	0	0	0	0	0	0	0	/home/dhl_ec/bnelissen/Slides/CD3_manuscript/CD3_slides/AAA468.cd3.location-b/AAA468.cd3.location-b.run1	255	0.7	0.06	0.7	0.06	0.0	-11.9127758115	1.94085873776	2.70634511996
0.0	9067.0	0.0	610.0	9067.0	4000000.0	0.0	2.0	1.89	2.15	1.08	0.0399999999991	6.26	0.59	1.19	0.35	8.2	0.210000000001	2.97	2.33	0.550000000001	AAA468.cd3.location-b.X4.Y3.tile.tissue.png	368	1	2000	368	b5fa0c71eb330834444a304a6e437516	0	0	0	0	0	0	0	0	0	0	0	0	0	/home/dhl_ec/bnelissen/Slides/CD3_manuscript/CD3_slides/AAA468.cd3.location-b/AAA468.cd3.location-b.run1	255	0.7	0.06	0.7	0.06	0.0	-12.6599916662	0.963206954995	0.0417433242188
0.0	10990.0	0.0	608.0	10990.0	4000000.0	0.0	2.0	5.02	3.36	1.06	0.0400000000009	6.07	0.34	0.67	0.199999999999	5.61	0.26	3.23	2.46	1.17	AAA468.cd3.location-b.X4.Y4.tile.tissue.png	369	1	2000	369	9e5380d4c0ba0436f73f05e09f9d542c	0	0	0	0	0	0	0	0	0	0	0	0	0	/home/dhl_ec/bnelissen/Slides/CD3_manuscript/CD3_slides/AAA468.cd3.location-b/AAA468.cd3.location-b.run1	255	0.7	0.06	0.7	0.06	0.0	-12.4387133472	0.357459551297	0.044588094635
0.0	42585.0	0.0	2114.0	42585.0	4000000.0	0.0	5.0	2.11	2.73	1.73	0.0600000000013	8.97	0.57	1.11	0.300000000001	7.75	0.209999999999	3.05	2.36	1.09	AAA468.cd3.location-b.X4.Y5.tile.tissue.png	370	1	2000	370	36ae23cb0218b57a184d7e6d2a21c0e7	0	0	0	0	0	0	0	0	0	0	0	0	0	/home/dhl_ec/bnelissen/Slides/CD3_manuscript/CD3_slides/AAA468.cd3.location-b/AAA468.cd3.location-b.run1	255	0.7	0.06	0.7	0.06	0.0	-12.384677528	0.31692561568	0.0520082938843
451.0	66035.0	207.0	3582.0	66035.0	4000000.0	4.0	8.0	2.63	3.36	1.72	0.0600000000013	9.05	0.539999999999	1.12	0.309999999999	8.93	0.33	3.09	2.28	1.01	AAA468.cd3.location-b.X4.Y6.tile.tissue.png	371	1	2000	371	42c881606c505627e79150f66b53a6fd	0	0	0	0	0	0	0	0	0	0	0	0	0	/home/dhl_ec/bnelissen/Slides/CD3_manuscript/CD3_slides/AAA468.cd3.location-b/AAA468.cd3.location-b.run1	255	0.7	0.06	0.7	0.06	-9.0593936659	-12.6388786642	1.50798921646	0.0425508994141
16468.0	2099452.0	8004.0	9066.0	2099452.0	4000000.0	171.0	6.0	1.62	2.68	1.13	0.0399999999991	6.55	0.34	0.68	0.120000000001	7.89	0.289999999999	2.04	1.42	0.549999999999	AAA468.cd3.location-b.X4.Y7.tile.tissue.png	372	1	2000	372	ebd599a2c501a914c455acbda3ed829c	0	0	0	0	0	0	0	0	0	0	0	0	0	/home/dhl_ec/bnelissen/Slides/CD3_manuscript/CD3_slides/AAA468.cd3.location-b/AAA468.cd3.location-b.run1	255	0.7	0.06	0.7	0.06	-8.45989525972	-11.5573486941	0.565593092706	0.0825850996094
94742.0	4000000.0	44022.0	7996.0	4000000.0	4000000.0	997.0	1.0	3.17	3.33	1.09	0.0500000000011	5.92	0.450000000001	1.12	0.0699999999997	14.15	0.640000000001	3.39	2.32	0.639999999999	AAA468.cd3.location-b.X4.Y8.tile.tissue.png	373	1	2000	373	56042031c453a273f0f451c79550a9af	0	0	0	0	0	0	0	0	0	0	0	0	0	/home/dhl_ec/bnelissen/Slides/CD3_manuscript/CD3_slides/AAA468.cd3.location-b/AAA468.cd3.location-b.run1	255	0.7	0.0729912760541	0.7	0.0729912760541	-8.98395395274	-9.95396142539	0.398334828705	0.0705115234933
148556.0	4000000.0	65320.0	7996.0	4000000.0	4000000.0	1415.0	1.0	1.25	2.89	1.08	0.0400000000009	6.25	0.470000000001	1.2	0.0799999999999	14.43	0.58	3.19	2.27	0.609999999999	AAA468.cd3.location-b.X4.Y9.tile.tissue.png	374	1	2000	374	59e5e89f046556a00c889df76e63e13c	0	0	0	0	0	0	0	0	0	0	0	0	0	/home/dhl_ec/bnelissen/Slides/CD3_manuscript/CD3_slides/AAA468.cd3.location-b/AAA468.cd3.location-b.run1	255	0.7	0.0772077544959	0.7	0.0772077544959	-9.12501611918	-11.3689765176	0.462534533478	0.0784052100664
151926.0	4000000.0	69213.0	7996.0	4000000.0	4000000.0	1563.0	1.0	3.27	3.57	1.09	0.0499999999993	5.74	0.27	1.14	0.0599999999995	14.31	0.58	3.15	2.23	0.66	AAA468.cd3.location-b.X5.Y10.tile.tissue.png	375	1	2000	375	f3095360798ebd59aafbfa804552b6e6	0	0	0	0	0	0	0	0	0	0	0	0	0	/home/dhl_ec/bnelissen/Slides/CD3_manuscript/CD3_slides/AAA468.cd3.location-b/AAA468.cd3.location-b.run1	255	0.7	0.0756900876045	0.7	0.0756900876045	-9.3137828212	-11.703840279	0.640727389496	0.0839650643921
91489.0	4000000.0	46356.0	7996.0	4000000.0	4000000.0	1069.0	1.0	2.82	2.97	1.18	0.0499999999993	5.81	0.27	0.68	0.0699999999997	9.91	0.369999999999	2.02	1.43	0.57	AAA468.cd3.location-b.X5.Y11.tile.tissue.png	376	1	2000	376	a2b850073f7fd84726c6e62a333a4feb	0	0	0	0	0	0	0	0	0	0	0	0	0	/home/dhl_ec/bnelissen/Slides/CD3_manuscript/CD3_slides/AAA468.cd3.location-b/AAA468.cd3.location-b.run1	255	0.7	0.0690329985967	0.7	0.0690329985967	-9.10966353427	0.0	0.473796698944	0.0630347734375
33970.0	4000000.0	18772.0	7996.0	4000000.0	4000000.0	432.0	1.0	3.3	2.8	1.79	0.0599999999995	8.63	0.440000000001	1.12	0.0699999999997	13.13	0.549999999999	3.13	2.45	0.610000000001	AAA468.cd3.location-b.X5.Y12.tile.tissue.png	377	1	2000	377	bb3f5e5cb7405a7cd438cd330de5c240	0	0	0	0	0	0	0	0	0	0	0	0	0	/home/dhl_ec/bnelissen/Slides/CD3_manuscript/CD3_slides/AAA468.cd3.location-b/AAA468.cd3.location-b.run1	255	0.7	0.0642149126807	0.7	0.0642149126807	-8.82862798344	0.0	0.378476424217	0.0542902265625
25296.0	3976330.0	12460.0	8004.0	3976330.0	4000000.0	271.0	1.0	2.93	2.73	1.62	0.0499999999993	6.34	0.34	0.679999999998	0.0599999999995	9.37	0.539999999999	2.14	1.42	0.550000000001	AAA468.cd3.location-b.X5.Y13.tile.tissue.png	378	1	2000	378	39cae26d788141d17b19796c121c9eea	0	0	0	0	0	0	0	0	0	0	0	0	0	/home/dhl_ec/bnelissen/Slides/CD3_manuscript/CD3_slides/AAA468.cd3.location-b/AAA468.cd3.location-b.run1	255	0.7	0.0618598990889	0.7	0.0618598990889	-8.61572167016	-11.16373183	0.346346055679	0.0584550210266
8608.0	2827808.0	3755.0	14541.0	2827808.0	4000000.0	75.0	5.0	1.34	2.24	1.72	0.0599999999995	9.26	0.540000000001	1.14	0.15	11.39	0.459999999999	3.2	2.23	0.57	AAA468.cd3.location-b.X5.Y14.tile.tissue.png	379	1	2000	379	78d7793de99183857a8973bb4dd1b314	0	0	0	0	0	0	0	0	0	0	0	0	0	/home/dhl_ec/bnelissen/Slides/CD3_manuscript/CD3_slides/AAA468.cd3.location-b/AAA468.cd3.location-b.run1	255	0.7	0.06	0.7	0.06	-8.69235226706	-11.0823319126	0.643063028832	0.119772863281
9435.0	587366.0	3956.0	8524.0	587366.0	4000000.0	72.0	4.0	2.6	1.83	1.7	0.0599999999995	9.2	0.540000000001	1.12	0.280000000001	9.3	0.33	3.2	2.22	0.540000000001	AAA468.cd3.location-b.X5.Y15.tile.tissue.png	380	1	2000	380	a10080045057e1d985dbeafc7e4cfd87	0	0	0	0	0	0	0	0	0	0	0	0	0	/home/dhl_ec/bnelissen/Slides/CD3_manuscript/CD3_slides/AAA468.cd3.location-b/AAA468.cd3.location-b.run1	255	0.7	0.06	0.7	0.06	-9.13127523306	-12.2930783351	1.22926908496	0.0891592324219
0.0	33677.0	0.0	1274.0	33677.0	4000000.0	0.0	3.0	1.49	2.98	1.4	0.0399999999991	6.14	0.34	0.659999999998	0.200000000001	5.95	0.130000000001	1.94	1.42	0.33	AAA468.cd3.location-b.X5.Y16.tile.tissue.png	381	1	2000	381	f5100aba3457b81ae9e0b04cf27fccf8	0	0	0	0	0	0	0	0	0	0	0	0	0	/home/dhl_ec/bnelissen/Slides/CD3_manuscript/CD3_slides/AAA468.cd3.location-b/AAA468.cd3.location-b.run1	255	0.7	0.06	0.7	0.06	-6.95418872465	-11.7502961696	0.475766860739	0.0320912672119
0.0	36226.0	0.0	1305.0	36226.0	4000000.0	0.0	4.0	2.7	2.49	1.11	0.0500000000011	6.08	0.34	0.66	0.190000000001	5.92	0.129999999999	1.94	1.43	0.5	AAA468.cd3.location-b.X5.Y17.tile.tissue.png	382	1	2000	382	f99d9b68646c1c347752803a324b784c	0	0	0	0	0	0	0	0	0	0	0	0	0	/home/dhl_ec/bnelissen/Slides/CD3_manuscript/CD3_slides/AAA468.cd3.location-b/AAA468.cd3.location-b.run1	255	0.7	0.06	0.7	0.06	-5.30817579219	-12.4092637098	0.0921973507315	0.0326506189575
502.0	150326.0	105.0	8153.0	150326.0	4000000.0	1.0	16.0	3.78	2.34	1.11	0.0400000000009	6.14	0.35	0.649999999998	0.190000000001	6.42	0.199999999999	2.03	1.43	0.51	AAA468.cd3.location-b.X5.Y18.tile.tissue.png	383	1	2000	383	0405800df4631e5c9d30168f7b7d9021	0	0	0	0	0	0	0	0	0	0	0	0	0	/home/dhl_ec/bnelissen/Slides/CD3_manuscript/CD3_slides/AAA468.cd3.location-b/AAA468.cd3.location-b.run1	255	0.7	0.06	0.7	0.06	-5.03634557151	-10.133542551	0.0576908244134	0.0329008901367
0.0	15671.0	0.0	1110.0	15671.0	4000000.0	0.0	4.0	3.68	4.01	1.8	0.0599999999995	9.06	0.530000000001	1.15	0.33	8.47	0.200000000001	3.01	2.24	0.529999999999	AAA468.cd3.location-b.X5.Y19.tile.tissue.png	384	1	2000	384	294fbaeac08e68eee5ba88a0fbbc1d2c	0	0	0	0	0	0	0	0	0	0	0	0	0	/home/dhl_ec/bnelissen/Slides/CD3_manuscript/CD3_slides/AAA468.cd3.location-b/AAA468.cd3.location-b.run1	255	0.7	0.06	0.7	0.06	-9.05227829305	-12.1634277015	1.520412676	0.0322540566406
0.0	475363.0	0.0	4746.0	475363.0	4000000.0	0.0	1.0	3.13	2.92	1.73	0.0699999999997	8.86	0.540000000001	1.22	0.279999999999	8.18	0.230000000001	3.15	2.39	0.519999999999	AAA468.cd3.location-b.X5.Y2.tile.tissue.png	385	1	2000	385	f9ea51abf02fe8b56dfaf0807ddc8e4c	0	0	0	0	0	0	0	0	0	0	0	0	0	/home/dhl_ec/bnelissen/Slides/CD3_manuscript/CD3_slides/AAA468.cd3.location-b/AAA468.cd3.location-b.run1	255	0.7	0.06	0.7	0.06	0.0	-10.0387828509	0.00362045381142	9.43917230185
0.0	97442.0	0.0	4656.0	97442.0	4000000.0	0.0	10.0	2.3	2.44	1.71	0.0599999999995	9.43	0.550000000001	1.16	0.32	8.76	0.23	3.11	2.33	0.52	AAA468.cd3.location-b.X5.Y20.tile.tissue.png	386	1	2000	386	330c8d3956aaad861183c3055ee3ce9d	0	0	0	0	0	0	0	0	0	0	0	0	0	/home/dhl_ec/bnelissen/Slides/CD3_manuscript/CD3_slides/AAA468.cd3.location-b/AAA468.cd3.location-b.run1	255	0.7	0.06	0.7	0.06	-6.04849700259	-11.3553296825	0.125320213446	0.0310040065918
0.0	47010.0	0.0	2636.0	47010.0	4000000.0	0.0	6.0	2.61	2.88	1.86	0.0600000000013	9.53	0.550000000001	1.21	0.309999999999	8.54	0.230000000001	3.01	2.29	0.530000000001	AAA468.cd3.location-b.X5.Y21.tile.tissue.png	387	1	2000	387	7da8a052a97c9dec2bac86df6153c5da	0	0	0	0	0	0	0	0	0	0	0	0	0	/home/dhl_ec/bnelissen/Slides/CD3_manuscript/CD3_slides/AAA468.cd3.location-b/AAA468.cd3.location-b.run1	255	0.7	0.06	0.7	0.06	-5.46982299022	-12.2210033063	0.159481708573	0.0327872671509
0.0	257192.0	0.0	4854.0	257192.0	4000000.0	0.0	4.0	4.22	3.83	1.72	0.0600000000013	11.9	0.529999999999	1.11	0.289999999999	7.78	0.219999999999	3.03	2.23	1.26	AAA468.cd3.location-b.X5.Y22.tile.tissue.png	388	1	2000	388	6b6f76538a06ced154cf2e1bf6b32a0e	0	0	0	0	0	0	0	0	0	0	0	0	0	/home/dhl_ec/bnelissen/Slides/CD3_manuscript/CD3_slides/AAA468.cd3.location-b/AAA468.cd3.location-b.run1	255	0.7	0.06	0.7	0.06	0.0	-10.7001203538	0.164396698284	0.331220283203
0.0	498564.0	0.0	9320.0	498564.0	1688000.0	0.0	9.0	2.21	1.34	0.73	0.0199999999986	3.56	0.15	0.290000000001	0.0699999999997	2.61	0.0799999999999	0.869999999999	0.59	0.240000000002	AAA468.cd3.location-b.X5.Y23.tile.tissue.png	389	1	2000	389	38484ff3180c28e8c190148ac302960a	0	0	0	0	0	0	0	0	0	0	0	0	0	/home/dhl_ec/bnelissen/Slides/CD3_manuscript/CD3_slides/AAA468.cd3.location-b/AAA468.cd3.location-b.run1	255	0.7	0.06	0.7	0.06	0.0	-11.8245283441	1.72606538479	2.94172382257
0.0	331785.0	0.0	4382.0	331785.0	4000000.0	0.0	2.0	2.86	2.99	1.06	0.0399999999991	6.19	0.34	0.66	0.18	6.17	0.139999999999	2.04	1.43	1.2	AAA468.cd3.location-b.X5.Y3.tile.tissue.png	390	1	2000	390	2ca006855c41251838521dffd433b4d8	0	0	0	0	0	0	0	0	0	0	0	0	0	/home/dhl_ec/bnelissen/Slides/CD3_manuscript/CD3_slides/AAA468.cd3.location-b/AAA468.cd3.location-b.run1	255	0.7	0.06	0.7	0.06	-7.81781260813	-10.8991454865	0.320247676338	0.111933238281
151.0	8220.0	55.0	830.0	8220.0	4000000.0	1.0	4.0	3.0	2.76	1.09	0.0400000000009	6.33	0.35	0.660000000002	0.200000000001	6.26	0.289999999999	3.02	2.21	0.65	AAA468.cd3.location-b.X5.Y4.tile.tissue.png	391	1	2000	391	a2c6d71219cfcc313e0f86a65c07762c	0	0	0	0	0	0	0	0	0	0	0	0	0	/home/dhl_ec/bnelissen/Slides/CD3_manuscript/CD3_slides/AAA468.cd3.location-b/AAA468.cd3.location-b.run1	255	0.7	0.06	0.7	0.06	-8.49752615814	-12.0693153357	0.875638012019	0.0446309172974
0.0	5160.0	0.0	312.0	5160.0	4000000.0	0.0	1.0	2.41	2.0	1.12	0.0499999999993	6.11	0.34	1.12	0.309999999999	7.62	0.209999999999	2.93	2.23	1.2	AAA468.cd3.location-b.X5.Y5.tile.tissue.png	392	1	2000	392	e1292020054115bbfa753da46ba9e74c	0	0	0	0	0	0	0	0	0	0	0	0	0	/home/dhl_ec/bnelissen/Slides/CD3_manuscript/CD3_slides/AAA468.cd3.location-b/AAA468.cd3.location-b.run1	255	0.7	0.06	0.7	0.06	0.0	-12.8324702385	0.896017290455	0.0365672526245
4942.0	1141477.0	2303.0	6131.0	1141477.0	4000000.0	51.0	2.0	2.14	1.49	1.72	0.0699999999997	6.66	0.34	0.659999999998	0.15	7.11	0.359999999999	3.11	2.24	1.26	AAA468.cd3.location-b.X5.Y6.tile.tissue.png	393	1	2000	393	125d62c1a352c6da0589c2d368ccf5b2	0	0	0	0	0	0	0	0	0	0	0	0	0	/home/dhl_ec/bnelissen/Slides/CD3_manuscript/CD3_slides/AAA468.cd3.location-b/AAA468.cd3.location-b.run1	255	0.7	0.06	0.7	0.06	-8.40936595004	-11.738017058	0.607949178218	0.0721355761719
5846.0	3941367.0	3316.0	8198.0	3941367.0	4000000.0	77.0	1.0	4.22	3.75	1.05	0.0399999999991	8.33	0.35	0.669999999998	0.0499999999993	9.06	0.339999999998	2.06	2.25	0.610000000001	AAA468.cd3.location-b.X5.Y7.tile.tissue.png	394	1	2000	394	73fcd5ef7891b36d586ff0b83d38e0d0	0	0	0	0	0	0	0	0	0	0	0	0	0	/home/dhl_ec/bnelissen/Slides/CD3_manuscript/CD3_slides/AAA468.cd3.location-b/AAA468.cd3.location-b.run1	255	0.7	0.06	0.7	0.06	-8.53805197418	-11.4265182378	0.395418687892	0.0708070377808
52176.0	4000000.0	24552.0	7996.0	4000000.0	4000000.0	547.0	1.0	3.03	2.91	1.04	0.0400000000009	5.9	0.389999999999	0.679999999998	0.0399999999991	9.62	0.560000000001	2.24	1.43	0.48	AAA468.cd3.location-b.X5.Y8.tile.tissue.png	395	1	2000	395	2e5b5b9c0bfc2459890de15616f69387	0	0	0	0	0	0	0	0	0	0	0	0	0	/home/dhl_ec/bnelissen/Slides/CD3_manuscript/CD3_slides/AAA468.cd3.location-b/AAA468.cd3.location-b.run1	255	0.7	0.0621157069492	0.7	0.0621157069492	-9.13669295415	0.0	0.496146391891	0.0846530078125
73262.0	4000000.0	38116.0	7996.0	4000000.0	4000000.0	893.0	1.0	4.07	3.63	1.09	0.0399999999991	7.75	0.460000000001	0.99	0.0399999999991	9.9	0.58	2.13	1.44	0.57	AAA468.cd3.location-b.X5.Y9.tile.tissue.png	396	1	2000	396	101f8074760e7caea6ef8cf7401f4df5	0	0	0	0	0	0	0	0	0	0	0	0	0	/home/dhl_ec/bnelissen/Slides/CD3_manuscript/CD3_slides/AAA468.cd3.location-b/AAA468.cd3.location-b.run1	255	0.7	0.0708853239143	0.7	0.0708853239143	-8.99815910089	-10.8718822146	0.530701579559	0.053153228035
80864.0	4000000.0	40557.0	7996.0	4000000.0	4000000.0	956.0	1.0	1.35	2.27	1.12	0.0399999999991	5.73	0.289999999999	0.67	0.0399999999991	9.88	0.57	3.16	2.27	0.6	AAA468.cd3.location-b.X6.Y10.tile.tissue.png	397	1	2000	397	de918ae0dba927cdaf18d496f2377530	0	0	0	0	0	0	0	0	0	0	0	0	0	/home/dhl_ec/bnelissen/Slides/CD3_manuscript/CD3_slides/AAA468.cd3.location-b/AAA468.cd3.location-b.run1	255	0.7	0.0690591943533	0.7	0.0690591943533	-9.12280606782	0.0	0.549302666718	0.0661437734375
111782.0	4000000.0	55477.0	7996.0	4000000.0	4000000.0	1315.0	1.0	3.09	1.62	1.09	0.0599999999995	5.99	0.449999999999	0.699999999999	0.0400000000009	10.01	0.379999999999	2.05	2.28	0.6	AAA468.cd3.location-b.X6.Y11.tile.tissue.png	398	1	2000	398	48b739a0f9b69095c436457bb6b96ea6	0	0	0	0	0	0	0	0	0	0	0	0	0	/home/dhl_ec/bnelissen/Slides/CD3_manuscript/CD3_slides/AAA468.cd3.location-b/AAA468.cd3.location-b.run1	255	0.7	0.0708134838874	0.7	0.0708134838874	-9.16524408388	0.0	0.66229947818	0.068482890625
105607.0	4000000.0	51195.0	7996.0	4000000.0	4000000.0	1209.0	1.0	3.66	2.9	1.73	0.0599999999995	8.68	0.450000000001	1.11	0.0699999999997	11.51	0.530000000001	3.13	2.19	0.619999999997	AAA468.cd3.location-b.X6.Y12.tile.tissue.png	399	1	2000	399	8d32d4897f99c8e796c867d8381009b0	0	0	0	0	0	0	0	0	0	0	0	0	0	/home/dhl_ec/bnelissen/Slides/CD3_manuscript/CD3_slides/AAA468.cd3.location-b/AAA468.cd3.location-b.run1	255	0.7	0.0681220900012	0.7	0.0681220900012	-9.25945796911	-11.3853530972	0.659051986572	0.0760699362366
100030.0	4000000.0	46628.0	7996.0	4000000.0	4000000.0	1069.0	1.0	2.49	1.92	1.72	0.0600000000013	8.05	0.449999999999	1.12	0.0699999999997	13.65	0.58	3.11	2.22	0.6	AAA468.cd3.location-b.X6.Y13.tile.tissue.png	400	1	2000	400	9d8b3f3e2d7a33001dcfb9e99b49dc47	0	0	0	0	0	0	0	0	0	0	0	0	0	/home/dhl_ec/bnelissen/Slides/CD3_manuscript/CD3_slides/AAA468.cd3.location-b/AAA468.cd3.location-b.run1	255	0.7	0.0640506086862	0.7	0.0640506086862	-9.01839971225	0.0	0.520626307556	0.08198840625
45783.0	4000000.0	23892.0	7996.0	4000000.0	4000000.0	522.0	1.0	2.51	3.87	1.71	0.0500000000011	8.1	0.449999999999	1.12	0.0600000000013	12.97	0.549999999999	3.12	2.21	0.6	AAA468.cd3.location-b.X6.Y14.tile.tissue.png	401	1	2000	401	92d871bf0a4e7cdb83c321d935a8c666	0	0	0	0	0	0	0	0	0	0	0	0	0	/home/dhl_ec/bnelissen/Slides/CD3_manuscript/CD3_slides/AAA468.cd3.location-b/AAA468.cd3.location-b.run1	255	0.7	0.0647324736873	0.7	0.0647324736873	-8.91269770163	0.0	0.332891980087	0.0606620273437
13849.0	3873161.0	6758.0	10848.0	3873161.0	4000000.0	142.0	1.0	5.25	1.54	1.72	0.0599999999995	11.15	0.530000000001	1.12	0.0900000000001	12.52	0.530000000001	3.1	2.23	0.589999999998	AAA468.cd3.location-b.X6.Y15.tile.tissue.png	402	1	2000	402	12a9125b8b13345aa0eb1158e0bbc671	0	0	0	0	0	0	0	0	0	0	0	0	0	/home/dhl_ec/bnelissen/Slides/CD3_manuscript/CD3_slides/AAA468.cd3.location-b/AAA468.cd3.location-b.run1	255	0.7	0.06	0.7	0.06	-8.45505326763	-11.2543506113	0.397398811399	0.0763608756104
75571.0	2605275.0	29137.0	14338.0	2605275.0	4000000.0	563.0	9.0	1.28	3.64	1.04	0.0400000000009	6.74	0.540000000001	1.12	0.15	12.12	0.459999999999	3.16	2.21	0.57	AAA468.cd3.location-b.X6.Y16.tile.tissue.png	403	1	2000	403	0702d163940fd79dbf4a4a6a81a0bb31	0	0	0	0	0	0	0	0	0	0	0	0	0	/home/dhl_ec/bnelissen/Slides/CD3_manuscript/CD3_slides/AAA468.cd3.location-b/AAA468.cd3.location-b.run1	255	0.7	0.06	0.7	0.06	-8.85150904768	-11.9310107512	0.873258922276	0.218020241211
1303.0	647539.0	654.0	7691.0	647539.0	4000000.0	16.0	8.0	3.71	2.57	1.74	0.0599999999995	9.36	0.540000000001	1.1	0.280000000001	9.2	0.33	3.08	2.19	0.549999999999	AAA468.cd3.location-b.X6.Y17.tile.tissue.png	404	1	2000	404	df7c62ea1c79ed7289e938039b7b556f	0	0	0	0	0	0	0	0	0	0	0	0	0	/home/dhl_ec/bnelissen/Slides/CD3_manuscript/CD3_slides/AAA468.cd3.location-b/AAA468.cd3.location-b.run1	255	0.7	0.06	0.7	0.06	-8.49937124883	-11.5436585733	0.847601881853	0.0662873359375
71.0	10999.0	40.0	1280.0	10999.0	4000000.0	1.0	7.0	1.13	1.45	1.72	0.0599999999995	8.75	0.550000000001	1.1	0.309999999999	8.65	0.290000000001	2.99	2.19	0.52	AAA468.cd3.location-b.X6.Y18.tile.tissue.png	405	1	2000	405	d74630883f42186122a29083cb53a630	0	0	0	0	0	0	0	0	0	0	0	0	0	/home/dhl_ec/bnelissen/Slides/CD3_manuscript/CD3_slides/AAA468.cd3.location-b/AAA468.cd3.location-b.run1	255	0.7	0.06	0.7	0.06	-7.60795090661	-12.1847887943	0.53539821786	0.0348342166748
0.0	0.0	0.0	0.0	0.0	4000000.0	0.0	0.0	1.15	3.96	1.36	0.0599999999995	8.52	0.440000000001	1.12	0.32	6.28	0.189999999999	2.84	2.2	0.52	AAA468.cd3.location-b.X6.Y19.tile.tissue.png	406	1	2000	406	69b9da01cfff45bb3db14f58e9feea9c	0	0	0	0	0	0	0	0	0	0	0	0	0	/home/dhl_ec/bnelissen/Slides/CD3_manuscript/CD3_slides/AAA468.cd3.location-b/AAA468.cd3.location-b.run1	255	1.0	0.06	1.0	0.06	0.0	-12.2366424456	0.0	0.0273734180603
0.0	451931.0	0.0	4500.0	451931.0	4000000.0	0.0	1.0	2.87	2.06	1.07	0.0799999999999	6.4	0.550000000001	0.73	0.18	5.72	0.15	1.94	1.43	0.519999999999	AAA468.cd3.location-b.X6.Y2.tile.tissue.png	407	1	2000	407	567053a020f90080ae8ea3d123a3ae1b	0	0	0	0	0	0	0	0	0	0	0	0	0	/home/dhl_ec/bnelissen/Slides/CD3_manuscript/CD3_slides/AAA468.cd3.location-b/AAA468.cd3.location-b.run1	255	0.7	0.06	0.7	0.06	0.0	-10.0337864355	0.00346885121066	9.75483982742
0.0	3734.0	0.0	270.0	3734.0	4000000.0	0.0	1.0	4.56	2.58	1.24	0.0399999999991	6.33	0.540000000001	0.860000000001	0.299999999999	5.94	0.200000000001	2.95	2.22	0.52	AAA468.cd3.location-b.X6.Y20.tile.tissue.png	408	1	2000	408	1b63c983dc5dd4a87398b6faf6475e41	0	0	0	0	0	0	0	0	0	0	0	0	0	/home/dhl_ec/bnelissen/Slides/CD3_manuscript/CD3_slides/AAA468.cd3.location-b/AAA468.cd3.location-b.run1	255	0.7	0.06	0.7	0.06	-7.7510680694	-12.0729061738	1.73750298619	0.0307837241211
339.0	19551.0	117.0	1576.0	19551.0	4000000.0	2.0	6.0	3.47	3.58	1.05	0.0400000000009	6.3	0.550000000001	1.11	0.32	8.52	0.299999999999	2.99	2.2	0.519999999999	AAA468.cd3.location-b.X6.Y21.tile.tissue.png	409	1	2000	409	bb3a8583cadfe7e98dd88570375cfdc1	0	0	0	0	0	0	0	0	0	0	0	0	0	/home/dhl_ec/bnelissen/Slides/CD3_manuscript/CD3_slides/AAA468.cd3.location-b/AAA468.cd3.location-b.run1	255	0.7	0.06	0.7	0.06	-9.1258042057	-12.2676167719	1.27654393413	0.0359432336426
0.0	301048.0	0.0	6667.0	301048.0	4000000.0	0.0	3.0	4.86	3.69	1.71	0.0599999999995	9.21	0.539999999999	1.12	0.290000000001	8.51	0.230000000001	3.08	2.27	0.529999999999	AAA468.cd3.location-b.X6.Y22.tile.tissue.png	410	1	2000	410	5c71edc05ddac057e5699fb07da6189d	0	0	0	0	0	0	0	0	0	0	0	0	0	/home/dhl_ec/bnelissen/Slides/CD3_manuscript/CD3_slides/AAA468.cd3.location-b/AAA468.cd3.location-b.run1	255	0.7	0.06	0.7	0.06	-7.61188883592	-11.2503074398	0.361158267285	0.887198878906
449.0	627341.0	157.0	7397.0	627341.0	1688000.0	3.0	3.0	2.94	1.87	0.710000000001	0.0200000000004	3.36	0.17	0.289999999999	0.0599999999995	2.99	0.17	1.34	0.950000000001	0.24	AAA468.cd3.location-b.X6.Y23.tile.tissue.png	411	1	2000	411	308108d2945667bdd19142345966c81c	0	0	0	0	0	0	0	0	0	0	0	0	0	/home/dhl_ec/bnelissen/Slides/CD3_manuscript/CD3_slides/AAA468.cd3.location-b/AAA468.cd3.location-b.run1	255	0.7	0.06	0.7	0.06	-6.17928640236	-12.1988586888	1.42459387908	2.48884515699
0.0	9492.0	0.0	768.0	9492.0	4000000.0	0.0	3.0	3.53	2.69	1.09	0.0599999999995	8.87	0.539999999999	1.1	0.32	7.62	0.210000000001	3.0	2.26	1.32	AAA468.cd3.location-b.X6.Y3.tile.tissue.png	412	1	2000	412	196b7cd4728cd4c52447d140c3c91b02	0	0	0	0	0	0	0	0	0	0	0	0	0	/home/dhl_ec/bnelissen/Slides/CD3_manuscript/CD3_slides/AAA468.cd3.location-b/AAA468.cd3.location-b.run1	255	0.7	0.06	0.7	0.06	0.0	-12.7314836903	1.38646658453	0.0443921906738
0.0	19400.0	0.0	1181.0	19400.0	4000000.0	0.0	3.0	2.83	2.0	1.58	0.0399999999991	6.1	0.35	0.66	0.199999999999	5.99	0.130000000001	1.97	1.43	0.700000000001	AAA468.cd3.location-b.X6.Y4.tile.tissue.png	413	1	2000	413	76105acc4c9cc4bc1824c1e96b53b161	0	0	0	0	0	0	0	0	0	0	0	0	0	/home/dhl_ec/bnelissen/Slides/CD3_manuscript/CD3_slides/AAA468.cd3.location-b/AAA468.cd3.location-b.run1	255	0.7	0.06	0.7	0.06	-6.3064025104	-11.4494327246	0.082912162401	0.0446912281799
211.0	8357.0	109.0	738.0	8357.0	4000000.0	2.0	3.0	1.92	2.94	1.06	0.0399999999991	6.34	0.34	0.669999999998	0.200000000001	6.3	0.199999999999	1.94	1.42	1.85	AAA468.cd3.location-b.X6.Y5.tile.tissue.png	414	1	2000	414	f894f91d96d35d1d2252a84ecc9d5f2b	0	0	0	0	0	0	0	0	0	0	0	0	0	/home/dhl_ec/bnelissen/Slides/CD3_manuscript/CD3_slides/AAA468.cd3.location-b/AAA468.cd3.location-b.run1	255	0.7	0.06	0.7	0.06	-8.89865643055	-12.3993812465	1.88682529332	0.0345378023682
46355.0	2974498.0	21958.0	10439.0	2974498.0	4000000.0	470.0	5.0	3.63	2.02	1.07	0.0400000000009	9.81	0.35	0.68	0.0900000000001	8.81	0.309999999999	2.06	1.43	0.549999999999	AAA468.cd3.location-b.X6.Y6.tile.tissue.png	415	1	2000	415	6a40df7e65d4345f894fd225c80d58af	0	0	0	0	0	0	0	0	0	0	0	0	0	/home/dhl_ec/bnelissen/Slides/CD3_manuscript/CD3_slides/AAA468.cd3.location-b/AAA468.cd3.location-b.run1	255	0.7	0.06	0.7	0.06	-8.7335564031	-11.9985697238	0.625892784823	0.135903761719
51208.0	4000000.0	24677.0	7996.0	4000000.0	4000000.0	571.0	1.0	3.8	2.16	1.04	0.0400000000009	6.2	0.280000000001	0.67	0.0400000000009	9.5	0.560000000001	3.15	2.22	0.610000000001	AAA468.cd3.location-b.X6.Y7.tile.tissue.png	416	1	2000	416	85b4fae7401428d501a2adc09672826d	0	0	0	0	0	0	0	0	0	0	0	0	0	/home/dhl_ec/bnelissen/Slides/CD3_manuscript/CD3_slides/AAA468.cd3.location-b/AAA468.cd3.location-b.run1	255	0.7	0.06	0.7	0.06	-9.13819801488	-11.3797155194	0.588086292938	0.106866944134
21146.0	4000000.0	10265.0	7996.0	4000000.0	4000000.0	243.0	1.0	2.38	1.38	1.68	0.0600000000013	8.68	0.450000000001	1.12	0.0699999999997	12.53	0.530000000001	3.14	2.27	0.58	AAA468.cd3.location-b.X6.Y8.tile.tissue.png	417	1	2000	417	1221c63c08b7e246ac424edead31812b	0	0	0	0	0	0	0	0	0	0	0	0	0	/home/dhl_ec/bnelissen/Slides/CD3_manuscript/CD3_slides/AAA468.cd3.location-b/AAA468.cd3.location-b.run1	255	0.7	0.06	0.7	0.06	-8.96910405353	-10.2660866685	0.433164902222	0.0655086923645
18617.0	4000000.0	9836.0	7996.0	4000000.0	4000000.0	236.0	1.0	4.71	3.84	1.39	0.0399999999991	7.33	0.279999999999	1.13	0.0700000000015	12.79	0.530000000001	3.14	2.23	0.599999999999	AAA468.cd3.location-b.X6.Y9.tile.tissue.png	418	1	2000	418	59f23fbacf66229405101968bc3cc240	0	0	0	0	0	0	0	0	0	0	0	0	0	/home/dhl_ec/bnelissen/Slides/CD3_manuscript/CD3_slides/AAA468.cd3.location-b/AAA468.cd3.location-b.run1	255	0.7	0.0601705450451	0.7	0.0601705450451	-8.88109183041	0.0	0.508588317429	0.052068171875
102089.0	4000000.0	49176.0	7996.0	4000000.0	4000000.0	1145.0	1.0	4.04	3.65	1.05	0.0499999999993	6.4	0.460000000001	1.12	0.0699999999997	13.87	0.57	2.85	2.24	0.610000000001	AAA468.cd3.location-b.X7.Y10.tile.tissue.png	419	1	2000	419	b30b080e9f056bca7d3e6ba3584fc668	0	0	0	0	0	0	0	0	0	0	0	0	0	/home/dhl_ec/bnelissen/Slides/CD3_manuscript/CD3_slides/AAA468.cd3.location-b/AAA468.cd3.location-b.run1	255	0.7	0.0693326161843	0.7	0.0693326161843	-9.21858620185	-11.3194755158	0.640604227814	0.0810629064224
132649.0	4000000.0	59179.0	7996.0	4000000.0	4000000.0	1304.0	1.0	3.42	2.29	1.05	0.0499999999993	6.32	0.269999999999	0.689999999999	0.0400000000009	10.02	0.370000000001	2.03	1.43	0.410000000002	AAA468.cd3.location-b.X7.Y11.tile.tissue.png	420	1	2000	420	8f78e6d3d69e453b0599b844d695f2e4	0	0	0	0	0	0	0	0	0	0	0	0	0	/home/dhl_ec/bnelissen/Slides/CD3_manuscript/CD3_slides/AAA468.cd3.location-b/AAA468.cd3.location-b.run1	255	0.7	0.0694555613882	0.7	0.0694555613882	-9.46157830113	-11.7382538857	0.778626500122	0.105240256164
80703.0	4000000.0	37905.0	7996.0	4000000.0	4000000.0	880.0	1.0	3.87	3.26	1.34	0.0399999999991	6.12	0.300000000001	0.67	0.0399999999991	9.74	0.380000000001	2.02	1.43	0.6	AAA468.cd3.location-b.X7.Y12.tile.tissue.png	421	1	2000	421	c6e5d75dd80a4f80d9aa5d29237ea178	0	0	0	0	0	0	0	0	0	0	0	0	0	/home/dhl_ec/bnelissen/Slides/CD3_manuscript/CD3_slides/AAA468.cd3.location-b/AAA468.cd3.location-b.run1	255	0.7	0.0676255976163	0.7	0.0676255976163	-9.14581333188	-11.3037518175	0.77519177594	0.0666601345961
122609.0	4000000.0	56186.0	7996.0	4000000.0	4000000.0	1301.0	1.0	3.63	2.28	1.08	0.0399999999991	6.37	0.279999999999	0.68	0.0399999999991	10.0	0.379999999999	2.03	1.43	0.610000000001	AAA468.cd3.location-b.X7.Y13.tile.tissue.png	422	1	2000	422	fd95e397072c1e7aea0b6ab81565afb2	0	0	0	0	0	0	0	0	0	0	0	0	0	/home/dhl_ec/bnelissen/Slides/CD3_manuscript/CD3_slides/AAA468.cd3.location-b/AAA468.cd3.location-b.run1	255	0.7	0.066765900163	0.7	0.066765900163	-9.20673915559	-11.1460900304	0.739547781403	0.0903582072142
256765.0	4000000.0	107766.0	7996.0	4000000.0	4000000.0	2362.0	1.0	4.08	4.2	1.09	0.0399999999991	6.58	0.280000000001	0.679999999998	0.0499999999993	10.87	0.400000000001	2.04	1.43	0.4	AAA468.cd3.location-b.X7.Y14.tile.tissue.png	423	1	2000	423	47fa795d7fbad83395459273ddfb4168	0	0	0	0	0	0	0	0	0	0	0	0	0	/home/dhl_ec/bnelissen/Slides/CD3_manuscript/CD3_slides/AAA468.cd3.location-b/AAA468.cd3.location-b.run1	255	0.7	0.0750630837789	0.7	0.0750630837789	-9.4152096946	-11.2839839412	0.658169458374	0.113562056494
90754.0	4000000.0	43457.0	7996.0	4000000.0	4000000.0	981.0	1.0	2.79	2.37	1.07	0.0400000000009	5.83	0.280000000001	0.66	0.0400000000009	9.85	0.370000000001	2.03	1.43	0.389999999999	AAA468.cd3.location-b.X7.Y15.tile.tissue.png	424	1	2000	424	bf52234eb82a2c2d5726c48016708add	0	0	0	0	0	0	0	0	0	0	0	0	0	/home/dhl_ec/bnelissen/Slides/CD3_manuscript/CD3_slides/AAA468.cd3.location-b/AAA468.cd3.location-b.run1	255	0.7	0.0629894917269	0.7	0.0629894917269	-9.06395181556	0.0	0.500724403046	0.0813882421875
108278.0	4000000.0	44058.0	7996.0	4000000.0	4000000.0	924.0	1.0	2.64	2.73	1.47	0.0499999999993	6.12	0.269999999999	0.67	0.0400000000009	9.96	0.58	3.17	2.23	0.59	AAA468.cd3.location-b.X7.Y16.tile.tissue.png	425	1	2000	425	6ec2e122f464045ef8536f85fde3dc49	0	0	0	0	0	0	0	0	0	0	0	0	0	/home/dhl_ec/bnelissen/Slides/CD3_manuscript/CD3_slides/AAA468.cd3.location-b/AAA468.cd3.location-b.run1	255	0.7	0.068492459343	0.7	0.068492459343	-8.96596368996	0.0	0.357248196838	0.1106883125
63327.0	3823267.0	27899.0	9457.0	3823267.0	4000000.0	565.0	4.0	3.34	3.04	1.48	0.0500000000011	6.27	0.34	0.68	0.0599999999995	9.38	0.349999999999	2.04	1.43	0.389999999999	AAA468.cd3.location-b.X7.Y17.tile.tissue.png	426	1	2000	426	fb7869bde044ec32093631abe4a6d39b	0	0	0	0	0	0	0	0	0	0	0	0	0	/home/dhl_ec/bnelissen/Slides/CD3_manuscript/CD3_slides/AAA468.cd3.location-b/AAA468.cd3.location-b.run1	255	0.7	0.0686236915893	0.7	0.0686236915893	-8.47847695861	-11.4100604277	0.289882834028	0.0810068304443
9564.0	1541599.0	3859.0	12764.0	1541599.0	4000000.0	73.0	12.0	3.11	2.82	1.13	0.0500000000011	6.46	0.35	0.67	0.130000000001	7.37	0.26	2.08	1.44	0.35	AAA468.cd3.location-b.X7.Y18.tile.tissue.png	427	1	2000	427	f4028819ddc8b44fd51dc2051cd9f315	0	0	0	0	0	0	0	0	0	0	0	0	0	/home/dhl_ec/bnelissen/Slides/CD3_manuscript/CD3_slides/AAA468.cd3.location-b/AAA468.cd3.location-b.run1	255	0.7	0.06	0.7	0.06	-8.37022538753	-11.2585286998	0.649858260589	0.102714324219
805.0	164480.0	309.0	3673.0	164480.0	4000000.0	5.0	3.0	3.31	3.1	1.41	0.0499999999993	6.52	0.34	0.670000000002	0.200000000001	6.42	0.299999999999	3.08	2.24	0.539999999999	AAA468.cd3.location-b.X7.Y19.tile.tissue.png	428	1	2000	428	9157609d4f7b4c3a192c104eeafc0271	0	0	0	0	0	0	0	0	0	0	0	0	0	/home/dhl_ec/bnelissen/Slides/CD3_manuscript/CD3_slides/AAA468.cd3.location-b/AAA468.cd3.location-b.run1	255	0.7	0.06	0.7	0.06	-8.52357934442	-12.1526220688	1.22614328926	0.0488296953125
0.0	409308.0	0.0	4830.0	409308.0	4000000.0	0.0	2.0	3.28	1.31	1.39	0.0500000000011	6.15	0.550000000001	1.21	0.289999999999	7.9	0.23	2.99	2.22	0.51	AAA468.cd3.location-b.X7.Y2.tile.tissue.png	429	1	2000	429	365cdcbfc7edecc123479db8edb1000e	0	0	0	0	0	0	0	0	0	0	0	0	0	/home/dhl_ec/bnelissen/Slides/CD3_manuscript/CD3_slides/AAA468.cd3.location-b/AAA468.cd3.location-b.run1	255	0.7	0.06	0.7	0.06	0.0	-9.8997659269	0.00754961584934	7.39451112115
0.0	25211.0	0.0	729.0	25211.0	4000000.0	0.0	1.0	3.15	2.36	1.69	0.0699999999997	6.33	0.34	0.67	0.200000000001	5.52	0.129999999999	1.94	1.42	0.51	AAA468.cd3.location-b.X7.Y20.tile.tissue.png	430	1	2000	430	b808ffccf6e989d80ee4465ed52d103a	0	0	0	0	0	0	0	0	0	0	0	0	0	/home/dhl_ec/bnelissen/Slides/CD3_manuscript/CD3_slides/AAA468.cd3.location-b/AAA468.cd3.location-b.run1	255	0.7	0.06	0.7	0.06	0.0	-12.1515729138	0.018964949256	0.0270154996223
284.0	16688.0	111.0	1288.0	16688.0	4000000.0	2.0	5.0	4.04	2.46	1.1	0.0499999999993	6.11	0.34	0.659999999998	0.190000000001	6.33	0.200000000001	1.96	1.43	0.34	AAA468.cd3.location-b.X7.Y21.tile.tissue.png	431	1	2000	431	369ac3c6038cf5d5c3848e0129aebe0b	0	0	0	0	0	0	0	0	0	0	0	0	0	/home/dhl_ec/bnelissen/Slides/CD3_manuscript/CD3_slides/AAA468.cd3.location-b/AAA468.cd3.location-b.run1	255	0.7	0.06	0.7	0.06	-9.07087739214	-12.4876462409	1.80628273611	0.0329245039062
0.0	8816.0	0.0	1328.0	8816.0	4000000.0	0.0	1.0	3.45	2.64	1.04	0.0400000000009	6.27	0.35	0.690000000001	0.190000000001	5.61	0.129999999999	1.91	1.44	1.57	AAA468.cd3.location-b.X7.Y22.tile.tissue.png	432	1	2000	432	779f53d6bfb6de5516ff53bd9b867fc0	0	0	0	0	0	0	0	0	0	0	0	0	0	/home/dhl_ec/bnelissen/Slides/CD3_manuscript/CD3_slides/AAA468.cd3.location-b/AAA468.cd3.location-b.run1	255	0.7	0.06	0.7	0.06	0.0	-10.1606840324	0.0684802752874	1.88728590897
0.0	1119184.0	0.0	9814.0	1119184.0	1688000.0	0.0	2.0	2.93	2.33	0.610000000001	0.0199999999986	2.94	0.15	0.290000000001	0.0499999999993	2.92	0.0900000000001	0.880000000001	0.610000000001	0.15	AAA468.cd3.location-b.X7.Y23.tile.tissue.png	433	1	2000	433	42eea618da82e484144cd816d17d4e67	0	0	0	0	0	0	0	0	0	0	0	0	0	/home/dhl_ec/bnelissen/Slides/CD3_manuscript/CD3_slides/AAA468.cd3.location-b/AAA468.cd3.location-b.run1	255	0.7	0.06	0.7	0.06	0.0	-12.9041639467	1.12186691375	1.58732423726
0.0	44327.0	0.0	970.0	44327.0	4000000.0	0.0	1.0	4.11	3.13	1.07	0.0399999999991	6.04	0.550000000001	1.1	0.309999999999	7.7	0.210000000001	3.0	2.19	2.19	AAA468.cd3.location-b.X7.Y3.tile.tissue.png	434	1	2000	434	ee2b950fbdbdc2264afce60f127a690c	0	0	0	0	0	0	0	0	0	0	0	0	0	/home/dhl_ec/bnelissen/Slides/CD3_manuscript/CD3_slides/AAA468.cd3.location-b/AAA468.cd3.location-b.run1	255	0.7	0.06	0.7	0.06	0.0	-12.6168218957	0.277293299301	0.0509679338379
210.0	26628.0	130.0	1629.0	26628.0	4000000.0	2.0	5.0	3.04	2.97	1.04	0.0400000000009	6.13	0.34	0.67	0.189999999999	6.33	0.189999999999	1.96	1.43	2.49	AAA468.cd3.location-b.X7.Y4.tile.tissue.png	435	1	2000	435	c067992f491dcdcdfdeed1d8eb7c6c28	0	0	0	0	0	0	0	0	0	0	0	0	0	/home/dhl_ec/bnelissen/Slides/CD3_manuscript/CD3_slides/AAA468.cd3.location-b/AAA468.cd3.location-b.run1	255	0.7	0.06	0.7	0.06	-8.93996359923	-12.5145273652	1.91762226064	0.0546089125977
821.0	27268.0	327.0	2010.0	27268.0	4000000.0	6.0	5.0	3.08	2.6	1.07	0.0499999999993	6.03	0.34	0.660000000002	0.190000000001	6.29	0.200000000001	1.96	1.43	0.530000000001	AAA468.cd3.location-b.X7.Y5.tile.tissue.png	436	1	2000	436	8fa6e50d10d55310cc6a6254f6903008	0	0	0	0	0	0	0	0	0	0	0	0	0	/home/dhl_ec/bnelissen/Slides/CD3_manuscript/CD3_slides/AAA468.cd3.location-b/AAA468.cd3.location-b.run1	255	0.7	0.06	0.7	0.06	-9.39401996296	-12.7515542607	1.99126446123	0.0453910092773
68009.0	2331910.0	32440.0	12540.0	2331910.0	4000000.0	675.0	2.0	3.27	3.4	1.12	0.0499999999993	6.34	0.34	0.679999999998	0.110000000001	8.6	0.309999999999	2.05	1.43	0.369999999999	AAA468.cd3.location-b.X7.Y6.tile.tissue.png	437	1	2000	437	d08d294111e61f527017a2acb620cc93	0	0	0	0	0	0	0	0	0	0	0	0	0	/home/dhl_ec/bnelissen/Slides/CD3_manuscript/CD3_slides/AAA468.cd3.location-b/AAA468.cd3.location-b.run1	255	0.7	0.06	0.7	0.06	-8.76101398228	-11.9769980138	0.8668642891	0.157292449219
154169.0	4000000.0	73388.0	7996.0	4000000.0	4000000.0	1674.0	1.0	2.86	2.33	1.06	0.0499999999993	5.92	0.280000000001	0.670000000002	0.0500000000011	10.28	0.380000000001	2.0	1.43	0.59	AAA468.cd3.location-b.X7.Y7.tile.tissue.png	438	1	2000	438	31f319d9f1e0d5460e2642e46d316bf3	0	0	0	0	0	0	0	0	0	0	0	0	0	/home/dhl_ec/bnelissen/Slides/CD3_manuscript/CD3_slides/AAA468.cd3.location-b/AAA468.cd3.location-b.run1	255	0.7	0.0715349245979	0.7	0.0715349245979	-9.14700246614	-10.9655982327	0.548234961456	0.101757072358
192113.0	4000000.0	85254.0	7996.0	4000000.0	4000000.0	1919.0	1.0	4.96	2.46	1.75	0.0599999999995	9.3	0.459999999999	1.12	0.0699999999997	14.59	0.58	3.14	2.24	0.629999999997	AAA468.cd3.location-b.X7.Y8.tile.tissue.png	439	1	2000	439	fa469a9fb7acd9a8ffc24703737793cd	0	0	0	0	0	0	0	0	0	0	0	0	0	/home/dhl_ec/bnelissen/Slides/CD3_manuscript/CD3_slides/AAA468.cd3.location-b/AAA468.cd3.location-b.run1	255	0.7	0.0717631246292	0.7	0.0717631246292	-9.25563794414	0.0	0.502228512451	0.130195914063
85444.0	4000000.0	40776.0	7996.0	4000000.0	4000000.0	952.0	1.0	3.08	3.19	1.07	0.0500000000011	6.04	0.269999999999	0.68	0.0400000000009	9.7	0.360000000001	2.01	1.43	0.57	AAA468.cd3.location-b.X7.Y9.tile.tissue.png	440	1	2000	440	2484d564175ac8ab2e1ac91d5d7b4821	0	0	0	0	0	0	0	0	0	0	0	0	0	/home/dhl_ec/bnelissen/Slides/CD3_manuscript/CD3_slides/AAA468.cd3.location-b/AAA468.cd3.location-b.run1	255	0.7	0.0643161114517	0.7	0.0643161114517	-9.2724826308	-11.0648601153	0.609501913483	0.0962829937346
234576.0	4000000.0	106981.0	7996.0	4000000.0	4000000.0	2403.0	1.0	4.2	4.78	1.07	0.0499999999993	8.7	0.27	0.67	0.0499999999993	10.87	0.4	2.01	1.44	0.539999999999	AAA468.cd3.location-b.X8.Y10.tile.tissue.png	441	1	2000	441	5c9b0fc860430434d19ec6cad7ecdfca	0	0	0	0	0	0	0	0	0	0	0	0	0	/home/dhl_ec/bnelissen/Slides/CD3_manuscript/CD3_slides/AAA468.cd3.location-b/AAA468.cd3.location-b.run1	255	0.7	0.0786810825949	0.7	0.0786810825949	-9.18105999278	-11.9520049713	0.545560165894	0.0961495261536
226529.0	4000000.0	103551.0	7996.0	4000000.0	4000000.0	2381.0	1.0	3.38	3.25	1.05	0.0399999999991	5.61	0.440000000001	1.13	0.0599999999995	15.1	0.639999999999	3.14	2.23	0.620000000001	AAA468.cd3.location-b.X8.Y11.tile.tissue.png	442	1	2000	442	247fde5584c179a2aa82dc1169540293	0	0	0	0	0	0	0	0	0	0	0	0	0	/home/dhl_ec/bnelissen/Slides/CD3_manuscript/CD3_slides/AAA468.cd3.location-b/AAA468.cd3.location-b.run1	255	0.7	0.0801023962303	0.7	0.0801023962303	-9.07246046446	0.0	0.470138673889	0.0721708359375
201848.0	4000000.0	91367.0	7996.0	4000000.0	4000000.0	2055.0	1.0	4.37	2.88	1.11	0.0399999999991	5.95	0.269999999999	0.669999999998	0.0499999999993	10.52	0.379999999999	2.01	1.44	0.390000000001	AAA468.cd3.location-b.X8.Y12.tile.tissue.png	443	1	2000	443	87ca2452b9af1926e7af02d3d4d7e125	0	0	0	0	0	0	0	0	0	0	0	0	0	/home/dhl_ec/bnelissen/Slides/CD3_manuscript/CD3_slides/AAA468.cd3.location-b/AAA468.cd3.location-b.run1	255	0.7	0.0768686258033	0.7	0.0768686258033	-9.2837523109	-11.7698992063	0.680358464966	0.0999727265015
145080.0	3999942.0	66909.0	8010.0	3999942.0	4000000.0	1532.0	1.0	3.13	2.14	1.11	0.0500000000011	6.25	0.34	0.669999999998	0.0499999999993	10.26	0.380000000001	2.02	1.44	0.4	AAA468.cd3.location-b.X8.Y13.tile.tissue.png	444	1	2000	444	e77404d35b1de4c5e3a1fde475f737c9	0	0	0	0	0	0	0	0	0	0	0	0	0	/home/dhl_ec/bnelissen/Slides/CD3_manuscript/CD3_slides/AAA468.cd3.location-b/AAA468.cd3.location-b.run1	255	0.7	0.0701897424662	0.7	0.0701897424662	-9.24145982614	-10.7892300907	0.743238919634	0.0928830539528
135594.0	4000000.0	61803.0	7996.0	4000000.0	4000000.0	1409.0	1.0	2.2	2.41	1.09	0.0399999999991	5.87	0.27	0.67	0.0399999999991	10.05	0.380000000001	2.02	1.43	0.610000000001	AAA468.cd3.location-b.X8.Y14.tile.tissue.png	445	1	2000	445	46a152824af811ac7c7da619fc4e8761	0	0	0	0	0	0	0	0	0	0	0	0	0	/home/dhl_ec/bnelissen/Slides/CD3_manuscript/CD3_slides/AAA468.cd3.location-b/AAA468.cd3.location-b.run1	255	0.7	0.0723604532102	0.7	0.0723604532102	-9.30547850128	-11.1372637526	0.719768924622	0.0762130712884
111686.0	4000000.0	53231.0	7996.0	4000000.0	4000000.0	1237.0	1.0	4.47	1.75	1.72	0.0599999999995	8.16	0.450000000001	1.13	0.0699999999997	13.88	0.57	3.16	2.23	0.6	AAA468.cd3.location-b.X8.Y15.tile.tissue.png	446	1	2000	446	80537b4547d64c4479601510b812ceb0	0	0	0	0	0	0	0	0	0	0	0	0	0	/home/dhl_ec/bnelissen/Slides/CD3_manuscript/CD3_slides/AAA468.cd3.location-b/AAA468.cd3.location-b.run1	255	0.7	0.0685443696009	0.7	0.0685443696009	-9.25603406808	0.0	0.623523326233	0.0738807734375
132757.0	4000000.0	62257.0	7996.0	4000000.0	4000000.0	1423.0	1.0	2.69	2.33	1.07	0.0499999999993	6.44	0.27	0.68	0.0499999999993	10.38	0.380000000001	2.02	1.43	0.52	AAA468.cd3.location-b.X8.Y16.tile.tissue.png	447	1	2000	447	c9ec7354f12a530360aaa381f1209dcf	0	0	0	0	0	0	0	0	0	0	0	0	0	/home/dhl_ec/bnelissen/Slides/CD3_manuscript/CD3_slides/AAA468.cd3.location-b/AAA468.cd3.location-b.run1	255	0.7	0.074478501947	0.7	0.074478501947	-9.2313225617	-11.1398137794	0.546039661316	0.119313886461
196963.0	4000000.0	88245.0	7996.0	4000000.0	4000000.0	1966.0	1.0	2.78	1.96	1.49	0.0400000000009	5.6	0.269999999999	0.669999999998	0.0400000000009	10.43	0.390000000001	2.02	2.24	0.609999999999	AAA468.cd3.location-b.X8.Y17.tile.tissue.png	448	1	2000	448	456b54f9249e95f8508cb2e3df04f483	0	0	0	0	0	0	0	0	0	0	0	0	0	/home/dhl_ec/bnelissen/Slides/CD3_manuscript/CD3_slides/AAA468.cd3.location-b/AAA468.cd3.location-b.run1	255	0.7	0.0731628138608	0.7	0.0731628138608	-9.09001455578	0.0	0.424023217712	0.0876752734375
31678.0	3949577.0	14402.0	9541.0	3949577.0	4000000.0	295.0	1.0	3.68	2.78	1.09	0.0500000000011	6.06	0.34	0.67	0.0499999999993	9.13	0.34	3.19	2.21	0.59	AAA468.cd3.location-b.X8.Y18.tile.tissue.png	449	1	2000	449	a79883342cb18ac4bcc1b8fbfaa02492	0	0	0	0	0	0	0	0	0	0	0	0	0	/home/dhl_ec/bnelissen/Slides/CD3_manuscript/CD3_slides/AAA468.cd3.location-b/AAA468.cd3.location-b.run1	255	0.7	0.0665998031897	0.7	0.0665998031897	-8.51821602628	-11.4185256462	0.274578928827	0.0596776325684
3887.0	2299336.0	1869.0	11998.0	2299336.0	4000000.0	39.0	5.0	3.54	3.04	1.07	0.0399999999991	6.29	0.34	0.67	0.110000000001	7.84	0.43	3.22	2.21	0.559999999999	AAA468.cd3.location-b.X8.Y19.tile.tissue.png	450	1	2000	450	4534fed2f947619d41ab1b4286305b45	0	0	0	0	0	0	0	0	0	0	0	0	0	/home/dhl_ec/bnelissen/Slides/CD3_manuscript/CD3_slides/AAA468.cd3.location-b/AAA468.cd3.location-b.run1	255	0.7	0.06	0.7	0.06	-8.29809992241	-11.2515016207	0.537603546173	0.0728813212891
0.0	350298.0	0.0	4434.0	350298.0	4000000.0	0.0	1.0	2.61	3.48	1.06	0.0500000000011	6.1	0.35	0.729999999998	0.290000000001	7.86	0.230000000001	3.01	2.22	0.51	AAA468.cd3.location-b.X8.Y2.tile.tissue.png	451	1	2000	451	f8dc3e79d6e59c4a2ef813fba35e263e	0	0	0	0	0	0	0	0	0	0	0	0	0	/home/dhl_ec/bnelissen/Slides/CD3_manuscript/CD3_slides/AAA468.cd3.location-b/AAA468.cd3.location-b.run1	255	0.7	0.06	0.7	0.06	0.0	-10.1428347453	0.00159809925869	10.7779750805
0.0	8971.0	0.0	622.0	8971.0	4000000.0	0.0	2.0	3.84	2.94	1.71	0.0599999999995	9.02	0.58	1.11	0.310000000001	8.21	0.199999999999	2.98	2.22	0.51	AAA468.cd3.location-b.X8.Y20.tile.tissue.png	452	1	2000	452	87706a2a4f6f856131f5c7eacfa790ad	0	0	0	0	0	0	0	0	0	0	0	0	0	/home/dhl_ec/bnelissen/Slides/CD3_manuscript/CD3_slides/AAA468.cd3.location-b/AAA468.cd3.location-b.run1	255	0.7	0.06	0.7	0.06	-8.45674173229	-12.6038539182	1.5035624952	0.0303647856445
175.0	6748.0	73.0	640.0	6748.0	4000000.0	1.0	3.0	2.24	1.52	1.72	0.0599999999995	8.96	0.530000000001	1.11	0.309999999999	7.86	0.200000000001	1.94	1.43	0.35	AAA468.cd3.location-b.X8.Y21.tile.tissue.png	453	1	2000	453	8bdf83e95985423d2cf8d1a945a103ca	0	0	0	0	0	0	0	0	0	0	0	0	0	/home/dhl_ec/bnelissen/Slides/CD3_manuscript/CD3_slides/AAA468.cd3.location-b/AAA468.cd3.location-b.run1	255	0.7	0.06	0.7	0.06	-8.61893488478	-12.2632848028	1.46530881108	0.0281284317627
0.0	595836.0	0.0	10287.0	595836.0	4000000.0	0.0	5.0	4.25	1.9	1.07	0.0499999999993	6.06	0.349999999999	0.669999999998	0.17	5.87	0.25	3.18	2.21	0.540000000001	AAA468.cd3.location-b.X8.Y22.tile.tissue.png	454	1	2000	454	b2f8f34c1902084c78d7129c37084c09	0	0	0	0	0	0	0	0	0	0	0	0	0	/home/dhl_ec/bnelissen/Slides/CD3_manuscript/CD3_slides/AAA468.cd3.location-b/AAA468.cd3.location-b.run1	255	0.7	0.06	0.7	0.06	0.0	-9.2612225362	0.0909691776554	0.368303178711
0.0	911522.0	0.0	10531.0	911522.0	1688000.0	0.0	3.0	2.82	1.87	0.470000000001	0.0100000000002	3.11	0.23	0.48	0.0799999999999	3.85	0.15	1.42	0.939999999999	0.269999999999	AAA468.cd3.location-b.X8.Y23.tile.tissue.png	455	1	2000	455	b06a1f2409f454cafdf71dfa19fea92a	0	0	0	0	0	0	0	0	0	0	0	0	0	/home/dhl_ec/bnelissen/Slides/CD3_manuscript/CD3_slides/AAA468.cd3.location-b/AAA468.cd3.location-b.run1	255	0.7	0.06	0.7	0.06	0.0	-12.8185858613	0.884902873984	2.0076795394
299.0	77126.0	76.0	3027.0	77126.0	4000000.0	1.0	4.0	3.16	3.23	1.05	0.0500000000011	6.12	0.34	0.65	0.190000000001	6.24	0.299999999999	3.14	2.27	0.539999999999	AAA468.cd3.location-b.X8.Y3.tile.tissue.png	456	1	2000	456	e57bbee054853140d028d11f36f45a50	0	0	0	0	0	0	0	0	0	0	0	0	0	/home/dhl_ec/bnelissen/Slides/CD3_manuscript/CD3_slides/AAA468.cd3.location-b/AAA468.cd3.location-b.run1	255	0.7	0.06	0.7	0.06	-6.43261194609	-11.0793294768	0.0889250116224	0.0506224578857
0.0	8545.0	0.0	1041.0	8545.0	4000000.0	0.0	3.0	3.51	3.05	1.3	0.0400000000009	6.09	0.540000000001	1.11	0.309999999999	8.26	0.210000000001	3.02	2.21	0.530000000001	AAA468.cd3.location-b.X8.Y4.tile.tissue.png	457	1	2000	457	25b6f5d5c9c2038e8d8b1ee6c68bebb9	0	0	0	0	0	0	0	0	0	0	0	0	0	/home/dhl_ec/bnelissen/Slides/CD3_manuscript/CD3_slides/AAA468.cd3.location-b/AAA468.cd3.location-b.run1	255	0.7	0.06	0.7	0.06	-6.77413638028	-12.1280238438	0.787593741371	0.0407249835815
6061.0	1353353.0	2919.0	11278.0	1353353.0	4000000.0	66.0	13.0	2.96	3.77	1.67	0.0699999999997	9.24	0.550000000001	1.12	0.23	10.15	0.380000000001	3.16	2.22	1.08	AAA468.cd3.location-b.X8.Y5.tile.tissue.png	458	1	2000	458	5a31d8d66fa95b2ea8468964b4531771	0	0	0	0	0	0	0	0	0	0	0	0	0	/home/dhl_ec/bnelissen/Slides/CD3_manuscript/CD3_slides/AAA468.cd3.location-b/AAA468.cd3.location-b.run1	255	0.7	0.06	0.7	0.06	-8.77886191468	-11.7372059664	0.81308040923	0.0919085234375
13265.0	592987.0	6012.0	13731.0	592987.0	4000000.0	120.0	11.0	2.62	2.15	1.05	0.0500000000011	6.32	0.35	0.67	0.17	6.8	0.219999999999	2.08	1.43	0.629999999999	AAA468.cd3.location-b.X8.Y6.tile.tissue.png	459	1	2000	459	ad4b7d01362f5a5fbf8be573b3cef4a4	0	0	0	0	0	0	0	0	0	0	0	0	0	/home/dhl_ec/bnelissen/Slides/CD3_manuscript/CD3_slides/AAA468.cd3.location-b/AAA468.cd3.location-b.run1	255	0.7	0.06	0.7	0.06	-9.10241276429	-12.688300568	1.70262729865	0.118527589844
39836.0	1200932.0	18760.0	11662.0	1200932.0	4000000.0	423.0	9.0	1.77	3.58	1.74	0.0599999999995	8.97	0.35	0.670000000002	0.150000000001	7.42	0.25	2.06	1.44	1.52	AAA468.cd3.location-b.X8.Y7.tile.tissue.png	460	1	2000	460	e237e6ef68c6fe8fcaeb8914d77e28d1	0	0	0	0	0	0	0	0	0	0	0	0	0	/home/dhl_ec/bnelissen/Slides/CD3_manuscript/CD3_slides/AAA468.cd3.location-b/AAA468.cd3.location-b.run1	255	0.7	0.06	0.7	0.06	-9.03227125106	-12.409810497	0.98263201727	0.191123285156
94687.0	2285954.0	44016.0	12430.0	2285954.0	4000000.0	984.0	11.0	3.42	2.61	1.1	0.0499999999993	6.38	0.559999999999	1.12	0.17	12.02	0.51	3.17	2.24	0.58	AAA468.cd3.location-b.X8.Y8.tile.tissue.png	461	1	2000	461	9cc669139418121d7e49305417efa277	0	0	0	0	0	0	0	0	0	0	0	0	0	/home/dhl_ec/bnelissen/Slides/CD3_manuscript/CD3_slides/AAA468.cd3.location-b/AAA468.cd3.location-b.run1	255	0.7	0.06	0.7	0.06	-8.8700389198	-12.3090196676	0.853172609277	0.331641324219
111785.0	3516991.0	54723.0	10897.0	3516991.0	4000000.0	1245.0	3.0	3.28	2.27	1.72	0.0600000000013	9.31	0.549999999999	1.17	0.1	13.45	0.540000000001	3.18	2.23	0.6	AAA468.cd3.location-b.X8.Y9.tile.tissue.png	462	1	2000	462	e58d46a2b03e2404ceecd7295d8164fa	0	0	0	0	0	0	0	0	0	0	0	0	0	/home/dhl_ec/bnelissen/Slides/CD3_manuscript/CD3_slides/AAA468.cd3.location-b/AAA468.cd3.location-b.run1	255	0.7	0.06	0.7	0.06	-8.88176691458	-11.8511561912	0.685003295618	0.237786187988
59778.0	1674115.0	27405.0	13046.0	1674115.0	4000000.0	587.0	6.0	3.08	2.11	1.14	0.0599999999995	6.72	0.49	0.67	0.139999999999	7.81	0.27	2.06	1.44	0.52	AAA468.cd3.location-b.X9.Y10.tile.tissue.png	463	1	2000	463	bad9e7e8762116546417591104f48d0e	0	0	0	0	0	0	0	0	0	0	0	0	0	/home/dhl_ec/bnelissen/Slides/CD3_manuscript/CD3_slides/AAA468.cd3.location-b/AAA468.cd3.location-b.run1	255	0.7	0.06	0.7	0.06	-8.92235524486	-12.2836245235	0.965506187589	0.307376332031
119919.0	3546285.0	56861.0	11005.0	3546285.0	4000000.0	1299.0	4.0	3.29	2.35	1.25	0.0599999999995	6.54	0.539999999999	0.689999999999	0.0699999999997	9.71	0.35	2.04	2.26	0.6	AAA468.cd3.location-b.X9.Y11.tile.tissue.png	464	1	2000	464	e247a30e8971395db9de776ec563926e	0	0	0	0	0	0	0	0	0	0	0	0	0	/home/dhl_ec/bnelissen/Slides/CD3_manuscript/CD3_slides/AAA468.cd3.location-b/AAA468.cd3.location-b.run1	255	0.7	0.06	0.7	0.06	-8.75087754385	-12.2085825479	0.547637217064	0.220038392578
210434.0	3999515.0	95856.0	8038.0	3999515.0	4000000.0	2161.0	1.0	4.01	4.74	1.73	0.0599999999995	8.86	0.550000000001	1.12	0.0699999999997	14.84	0.610000000001	3.14	2.22	0.619999999999	AAA468.cd3.location-b.X9.Y12.tile.tissue.png	465	1	2000	465	7fc364c23ad541bc7ca274f1ac47b0b5	0	0	0	0	0	0	0	0	0	0	0	0	0	/home/dhl_ec/bnelissen/Slides/CD3_manuscript/CD3_slides/AAA468.cd3.location-b/AAA468.cd3.location-b.run1	255	0.7	0.0794895884684	0.7	0.0794895884684	-8.96327054255	-12.1405708008	0.406115861971	0.0850053049765
300601.0	4000000.0	127160.0	7996.0	4000000.0	4000000.0	2787.0	1.0	2.13	2.94	1.06	0.0499999999993	6.27	0.27	0.690000000001	0.0499999999993	11.14	0.41	2.02	1.43	0.5	AAA468.cd3.location-b.X9.Y13.tile.tissue.png	466	1	2000	466	7eb7896795d9b08521b1ec705260af08	0	0	0	0	0	0	0	0	0	0	0	0	0	/home/dhl_ec/bnelissen/Slides/CD3_manuscript/CD3_slides/AAA468.cd3.location-b/AAA468.cd3.location-b.run1	255	0.7	0.0835608933818	0.7	0.0835608933818	-9.22780425907	-11.5207901755	0.482654399536	0.0970526125609
340068.0	3999886.0	139385.0	8010.0	3999886.0	4000000.0	3012.0	1.0	3.37	3.3	1.1	0.0499999999993	6.52	0.509999999998	1.08	0.0699999999997	15.51	0.620000000001	3.11	2.22	0.619999999999	AAA468.cd3.location-b.X9.Y14.tile.tissue.png	467	1	2000	467	7c1d80a89a25ed4322c1e8fcdc8f8c62	0	0	0	0	0	0	0	0	0	0	0	0	0	/home/dhl_ec/bnelissen/Slides/CD3_manuscript/CD3_slides/AAA468.cd3.location-b/AAA468.cd3.location-b.run1	255	0.7	0.0844550364326	0.7	0.0844550364326	-9.31109702728	-11.4780816006	0.532128243048	0.105502639605
296916.0	3998775.0	123009.0	8082.0	3998775.0	4000000.0	2659.0	1.0	3.18	3.58	1.44	0.0400000000009	6.11	0.539999999999	0.780000000001	0.0599999999995	10.92	0.4	2.03	1.43	0.42	AAA468.cd3.location-b.X9.Y15.tile.tissue.png	468	1	2000	468	b39cb6aadb5aaf7f42bb26976c8e61d5	0	0	0	0	0	0	0	0	0	0	0	0	0	/home/dhl_ec/bnelissen/Slides/CD3_manuscript/CD3_slides/AAA468.cd3.location-b/AAA468.cd3.location-b.run1	255	0.7	0.079885149874	0.7	0.079885149874	-9.39123789523	-12.1845759852	0.693587198067	0.126879511848
188890.0	3999792.0	84915.0	8014.0	3999792.0	4000000.0	1899.0	1.0	1.56	3.5	1.06	0.0400000000009	5.99	0.34	0.690000000001	0.0499999999993	14.06	0.6	3.2	2.22	0.6	AAA468.cd3.location-b.X9.Y16.tile.tissue.png	469	1	2000	469	6a245b8c6355979766a23b17a76f70d4	0	0	0	0	0	0	0	0	0	0	0	0	0	/home/dhl_ec/bnelissen/Slides/CD3_manuscript/CD3_slides/AAA468.cd3.location-b/AAA468.cd3.location-b.run1	255	0.7	0.0744794730707	0.7	0.0744794730707	-9.2273031125	-11.5297678251	0.621677642057	0.105989868901
205473.0	4000000.0	94791.0	7996.0	4000000.0	4000000.0	2147.0	1.0	1.44	2.64	1.73	0.0599999999995	8.16	0.450000000001	1.13	0.0699999999997	14.75	0.609999999999	3.12	2.22	0.620000000001	AAA468.cd3.location-b.X9.Y17.tile.tissue.png	470	1	2000	470	ea4c0e5d8fa77b4838e0a4e3a2af1397	0	0	0	0	0	0	0	0	0	0	0	0	0	/home/dhl_ec/bnelissen/Slides/CD3_manuscript/CD3_slides/AAA468.cd3.location-b/AAA468.cd3.location-b.run1	255	0.7	0.0749959933127	0.7	0.0749959933127	-9.38894134143	0.0	0.602186845337	0.081682578125
162249.0	4000000.0	73676.0	7996.0	4000000.0	4000000.0	1617.0	1.0	3.18	2.52	1.54	0.0599999999995	8.22	0.459999999999	1.12	0.0600000000013	14.24	0.59	3.13	2.2	0.6	AAA468.cd3.location-b.X9.Y18.tile.tissue.png	471	1	2000	471	2d0072f6eaec8b384cfed38bfbb54ae2	0	0	0	0	0	0	0	0	0	0	0	0	0	/home/dhl_ec/bnelissen/Slides/CD3_manuscript/CD3_slides/AAA468.cd3.location-b/AAA468.cd3.location-b.run1	255	0.7	0.0676483664818	0.7	0.0676483664818	-9.16870847205	0.0	0.468271296722	0.0997086171875
6573.0	4000000.0	3828.0	7996.0	4000000.0	4000000.0	86.0	1.0	2.38	3.18	1.68	0.0600000000013	9.4	0.439999999999	1.1	0.0600000000013	12.55	0.540000000001	3.16	2.19	0.610000000001	AAA468.cd3.location-b.X9.Y19.tile.tissue.png	472	1	2000	472	e61af6caf1a5ddf4374e84f19cab6e4e	0	0	0	0	0	0	0	0	0	0	0	0	0	/home/dhl_ec/bnelissen/Slides/CD3_manuscript/CD3_slides/AAA468.cd3.location-b/AAA468.cd3.location-b.run1	255	0.7	0.06	0.7	0.06	-8.57428027843	0.0	0.249709222105	0.0410776289062
0.0	360943.0	0.0	4680.0	360943.0	4000000.0	0.0	2.0	3.02	2.58	1.06	0.0499999999993	6.3	0.529999999999	1.23	0.290000000001	8.51	0.230000000001	2.96	2.25	0.51	AAA468.cd3.location-b.X9.Y2.tile.tissue.png	473	1	2000	473	7f1dc3ae6aa0463400312ce6f058046d	0	0	0	0	0	0	0	0	0	0	0	0	0	/home/dhl_ec/bnelissen/Slides/CD3_manuscript/CD3_slides/AAA468.cd3.location-b/AAA468.cd3.location-b.run1	255	0.7	0.06	0.7	0.06	-4.3690635768	-9.85763943803	0.0123021400908	6.50499623444
488.0	2064256.0	242.0	8233.0	2064256.0	4000000.0	5.0	1.0	4.49	1.42	1.73	0.0599999999995	8.82	0.530000000001	1.11	0.190000000001	10.59	0.41	3.2	2.19	0.559999999999	AAA468.cd3.location-b.X9.Y20.tile.tissue.png	474	1	2000	474	e8de8dcfdd709f39a5c2cd59edf10a98	0	0	0	0	0	0	0	0	0	0	0	0	0	/home/dhl_ec/bnelissen/Slides/CD3_manuscript/CD3_slides/AAA468.cd3.location-b/AAA468.cd3.location-b.run1	255	0.7	0.06	0.7	0.06	-7.95343312588	-11.0434360315	0.321487124001	0.0408827480469
206.0	2004.0	78.0	200.0	2004.0	4000000.0	2.0	1.0	1.32	1.51	1.73	0.0599999999995	8.93	0.530000000001	1.1	0.309999999999	8.58	0.290000000001	3.26	2.26	0.530000000001	AAA468.cd3.location-b.X9.Y21.tile.tissue.png	475	1	2000	475	a1c076e519ee835c587b41564a532671	0	0	0	0	0	0	0	0	0	0	0	0	0	/home/dhl_ec/bnelissen/Slides/CD3_manuscript/CD3_slides/AAA468.cd3.location-b/AAA468.cd3.location-b.run1	255	0.7	0.06	0.7	0.06	-9.08885332393	-12.1375305196	1.44163133201	0.026132477478
0.0	462002.0	0.0	8678.0	462002.0	4000000.0	0.0	9.0	3.19	1.52	1.71	0.0599999999995	8.78	0.539999999999	1.14	0.280000000001	8.67	0.230000000001	3.13	2.24	0.550000000001	AAA468.cd3.location-b.X9.Y22.tile.tissue.png	476	1	2000	476	3303d70e66457f79a44f7c37068b9e3c	0	0	0	0	0	0	0	0	0	0	0	0	0	/home/dhl_ec/bnelissen/Slides/CD3_manuscript/CD3_slides/AAA468.cd3.location-b/AAA468.cd3.location-b.run1	255	0.7	0.06	0.7	0.06	-4.25427909472	-9.52646830861	0.0339364802814	1.16873007007
0.0	882364.0	0.0	10353.0	882364.0	1688000.0	0.0	4.0	0.629999999999	1.09	0.73	0.0200000000004	2.96	0.15	0.289999999999	0.0599999999995	3.01	0.1	0.870000000001	0.599999999999	0.150000000001	AAA468.cd3.location-b.X9.Y23.tile.tissue.png	477	1	2000	477	6ed5b5837b6be8853759fa4b276b8de2	0	0	0	0	0	0	0	0	0	0	0	0	0	/home/dhl_ec/bnelissen/Slides/CD3_manuscript/CD3_slides/AAA468.cd3.location-b/AAA468.cd3.location-b.run1	255	0.7	0.06	0.7	0.06	0.0	-12.0552437037	1.23719717713	2.70361407731
0.0	5465.0	0.0	482.0	5465.0	4000000.0	0.0	2.0	2.3	1.51	1.06	0.0500000000011	6.18	0.349999999999	0.67	0.200000000001	5.96	0.130000000001	1.94	1.43	1.82	AAA468.cd3.location-b.X9.Y3.tile.tissue.png	478	1	2000	478	bf66828d317964a0c89564edbedee843	0	0	0	0	0	0	0	0	0	0	0	0	0	/home/dhl_ec/bnelissen/Slides/CD3_manuscript/CD3_slides/AAA468.cd3.location-b/AAA468.cd3.location-b.run1	255	0.7	0.06	0.7	0.06	-8.04301529545	-12.7657157934	1.18906296346	0.048327848938
0.0	2517.0	0.0	250.0	2517.0	4000000.0	0.0	1.0	1.46	2.79	1.07	0.0499999999993	6.31	0.339999999998	0.670000000002	0.190000000001	5.51	0.129999999999	1.92	1.42	0.809999999999	AAA468.cd3.location-b.X9.Y4.tile.tissue.png	479	1	2000	479	1d3116641951589490792a142368e311	0	0	0	0	0	0	0	0	0	0	0	0	0	/home/dhl_ec/bnelissen/Slides/CD3_manuscript/CD3_slides/AAA468.cd3.location-b/AAA468.cd3.location-b.run1	255	0.7	0.06	0.7	0.06	0.0	-12.4953562256	0.214267032034	0.0413350727386
18987.0	2269917.0	8961.0	8702.0	2269917.0	4000000.0	191.0	5.0	1.38	1.86	1.05	0.0400000000009	6.28	0.540000000001	1.24	0.190000000001	11.09	0.289999999999	3.26	2.36	0.57	AAA468.cd3.location-b.X9.Y5.tile.tissue.png	480	1	2000	480	f5f2fdee966bfc781569ee4cbaaa01d6	0	0	0	0	0	0	0	0	0	0	0	0	0	/home/dhl_ec/bnelissen/Slides/CD3_manuscript/CD3_slides/AAA468.cd3.location-b/AAA468.cd3.location-b.run1	255	0.7	0.06	0.7	0.06	-8.68872342922	-11.5996586492	0.598653549724	0.0901098925781
23958.0	3992912.0	11168.0	8162.0	3992912.0	4000000.0	231.0	1.0	3.79	3.17	1.73	0.0599999999995	7.96	0.529999999999	1.12	0.0799999999999	12.94	0.559999999999	3.14	2.31	0.650000000001	AAA468.cd3.location-b.X9.Y6.tile.tissue.png	481	1	2000	481	919c210e53d2a25b9c8ee9dcffc270b9	0	0	0	0	0	0	0	0	0	0	0	0	0	/home/dhl_ec/bnelissen/Slides/CD3_manuscript/CD3_slides/AAA468.cd3.location-b/AAA468.cd3.location-b.run1	255	0.7	0.06	0.7	0.06	-8.88441989714	-11.6588705657	0.559517611043	0.089960456871
11992.0	2847650.0	5494.0	12978.0	2847650.0	4000000.0	118.0	7.0	3.72	1.56	1.72	0.0599999999995	9.1	0.540000000001	1.14	0.139999999999	11.5	0.299999999999	2.06	1.43	0.369999999999	AAA468.cd3.location-b.X9.Y7.tile.tissue.png	482	1	2000	482	3a08c31c6c8efb7808554ea6eb9e39d9	0	0	0	0	0	0	0	0	0	0	0	0	0	/home/dhl_ec/bnelissen/Slides/CD3_manuscript/CD3_slides/AAA468.cd3.location-b/AAA468.cd3.location-b.run1	255	0.7	0.06	0.7	0.06	-8.73111225059	-11.546847773	0.67201251365	0.0919163007813
6663.0	502508.0	1718.0	11046.0	502508.0	4000000.0	36.0	10.0	0.84	0.940000000001	1.07	0.0400000000009	6.75	0.560000000001	0.84	0.25	9.06	0.33	3.22	2.03	0.549999999999	AAA468.cd3.location-b.X9.Y8.tile.tissue.png	483	1	2000	483	7a3f4f54847d37b6abd2285f49f25997	0	0	0	0	0	0	0	0	0	0	0	0	0	/home/dhl_ec/bnelissen/Slides/CD3_manuscript/CD3_slides/AAA468.cd3.location-b/AAA468.cd3.location-b.run1	255	0.7	0.06	0.7	0.06	-9.21156991861	-12.452642673	1.22301512811	0.110174339844
377.0	253772.0	193.0	8738.0	253772.0	4000000.0	5.0	10.0	3.6	1.65	1.84	0.0599999999995	9.05	0.560000000001	0.709999999999	0.309999999999	8.82	0.309999999999	3.11	1.84	0.34	AAA468.cd3.location-b.X9.Y9.tile.tissue.png	484	1	2000	484	21394701f4e51466ce4821e2bf4ee03c	0	0	0	0	0	0	0	0	0	0	0	0	0	/home/dhl_ec/bnelissen/Slides/CD3_manuscript/CD3_slides/AAA468.cd3.location-b/AAA468.cd3.location-b.run1	255	0.7	0.06	0.7	0.06	-7.2449798097	-11.4435460445	0.336226265536	0.0716567871094
[truncated: 2 more columns]
