# Supplementary material for: SlideToolkit: An Assistive Toolset for the Histological Quantification of Whole Slide Images
Source: PLoS One. 2014 Nov 5;9(11):e110289. doi: 10.1371/journal.pone.0110289 (PMC4220929; doi:10.1371/journal.pone.0110289)
Supplement: RawData S1 — ICC and BlandAltman plot - measurements and r-script.zip. Measurements of Run1 and Run2, including the code for the calculation of the intraclass correlation coefficient (ICC) and the code for the Bland and Altman plot. (ZIP) [file pone.0110289.s003.zip › cellprofiler.measurements/run1.91c404d2ed298893ef768ea9c73d1f7c.DefaultOUT_Image.csv]

AreaOccupied_AreaOccupied_DAB_Nuclei	AreaOccupied_AreaOccupied_Tissue	AreaOccupied_Perimeter_DAB_Nuclei	AreaOccupied_Perimeter_Tissue	AreaOccupied_TotalArea_DAB_Nuclei	AreaOccupied_TotalArea_Tissue	Count_DAB_Nuclei	Count_Tissue	ExecutionTime_01LoadImages	ExecutionTime_02ColorToGray	ExecutionTime_03Smooth	ExecutionTime_04ImageMath	ExecutionTime_05IdentifyPrimaryObjects	ExecutionTime_06MeasureImageAreaOccupied	ExecutionTime_07UnmixColors	ExecutionTime_08MaskImage	ExecutionTime_09IdentifyPrimaryObjects	ExecutionTime_10MeasureImageAreaOccupied	ExecutionTime_11OverlayOutlines	ExecutionTime_12OverlayOutlines	ExecutionTime_13SaveImages	FileName_Original	Group_Index	Group_Number	Height_Original	ImageNumber	MD5Digest_Original	ModuleError_01LoadImages	ModuleError_02ColorToGray	ModuleError_03Smooth	ModuleError_04ImageMath	ModuleError_05IdentifyPrimaryObjects	ModuleError_06MeasureImageAreaOccupied	ModuleError_07UnmixColors	ModuleError_08MaskImage	ModuleError_09IdentifyPrimaryObjects	ModuleError_10MeasureImageAreaOccupied	ModuleError_11OverlayOutlines	ModuleError_12OverlayOutlines	ModuleError_13SaveImages	PathName_Original	Scaling_Original	Threshold_FinalThreshold_DAB_Nuclei	Threshold_FinalThreshold_Tissue	Threshold_OrigThreshold_DAB_Nuclei	Threshold_OrigThreshold_Tissue	Threshold_SumOfEntropies_DAB_Nuclei	Threshold_SumOfEntropies_Tissue	Threshold_WeightedVariance_DAB_Nuclei	Threshold_WeightedVariance_Tissue
0.0	915493.0	0.0	8349.0	915493.0	4000000.0	0.0	4.0	2.73	2.76	1.1	0.05	7.28	0.36	0.7	0.15	6.58	0.16	2.02	1.43	1.19	AAA104.CD3.location-b.X0.Y10.tile.tissue.png	1	1	2000	1	dd0c307122b5bdfd94b57ef237cbead7	0	0	0	0	0	0	0	0	0	0	0	0	0	/home/dhl_ec/bnelissen/Slides/CD3_manuscript/CD3_slides/AAA104.CD3.location-b/AAA104.CD3.location-b.run1	255	0.7	0.06	0.7	0.06	-7.93223965436	-11.3758559892	1.1191139864	1.08701289063
196.0	1637100.0	66.0	12437.0	1637100.0	4000000.0	1.0	3.0	1.22	2.16	1.32	0.05	6.25	0.35	0.67	0.13	7.32	0.25	2.11	1.43	1.1	AAA104.CD3.location-b.X0.Y11.tile.tissue.png	2	1	2000	2	3d8bd7ea61bbbb47417ad6df14447aa3	0	0	0	0	0	0	0	0	0	0	0	0	0	/home/dhl_ec/bnelissen/Slides/CD3_manuscript/CD3_slides/AAA104.CD3.location-b/AAA104.CD3.location-b.run1	255	0.7	0.06	0.7	0.06	-8.35553507969	-11.5862328589	0.679533802779	1.12510634766
0.0	130961.0	0.0	4900.0	130961.0	4000000.0	0.0	2.0	3.16	2.26	1.28	0.05	6.32	0.34	0.88	0.18	5.59	0.13	1.97	1.44	0.6	AAA104.CD3.location-b.X0.Y12.tile.tissue.png	3	1	2000	3	062fb6447056ab2b4ebc80617e431ea6	0	0	0	0	0	0	0	0	0	0	0	0	0	/home/dhl_ec/bnelissen/Slides/CD3_manuscript/CD3_slides/AAA104.CD3.location-b/AAA104.CD3.location-b.run1	255	0.7	0.06	0.7	0.06	0.0	-11.2630883586	0.344859556232	2.92819410413
0.0	0.0	0.0	0.0	0.0	4000000.0	0.0	0.0	2.09	2.08	1.05	0.05	5.11	0.27	0.8	0.2	4.61	0.12	1.88	1.44	0.36	AAA104.CD3.location-b.X0.Y9.tile.tissue.png	4	1	2000	4	5cba575a40700ea13ab9e002687ecad1	0	0	0	0	0	0	0	0	0	0	0	0	0	/home/dhl_ec/bnelissen/Slides/CD3_manuscript/CD3_slides/AAA104.CD3.location-b/AAA104.CD3.location-b.run1	255	1.0	0.06	1.0	0.06	0.0	0.0	0.0	7.4503045
2024.0	3781697.0	969.0	13376.0	3781697.0	4000000.0	21.0	1.0	2.22	1.36	1.04	0.04	6.02	0.34	0.66	0.06	8.75	0.34	2.07	1.44	0.48	AAA104.CD3.location-b.X1.Y10.tile.tissue.png	5	1	2000	5	1f2d0dd98f489014a069fdbb347475fc	0	0	0	0	0	0	0	0	0	0	0	0	0	/home/dhl_ec/bnelissen/Slides/CD3_manuscript/CD3_slides/AAA104.CD3.location-b/AAA104.CD3.location-b.run1	255	0.7	0.06	0.7	0.06	-9.21273709538	-11.7403597074	1.98191034481	0.369914265625
57.0	3982971.0	35.0	8944.0	3982971.0	4000000.0	1.0	2.0	1.77	1.79	1.05	0.04	5.92	0.34	0.68	0.05	9.07	0.34	2.06	1.43	0.68	AAA104.CD3.location-b.X1.Y11.tile.tissue.png	6	1	2000	6	f122a4ff669de7116670982387989d18	0	0	0	0	0	0	0	0	0	0	0	0	0	/home/dhl_ec/bnelissen/Slides/CD3_manuscript/CD3_slides/AAA104.CD3.location-b/AAA104.CD3.location-b.run1	255	0.7	0.06	0.7	0.06	-8.79605097994	-12.1823405453	0.764423401635	0.120895049805
59.0	1496538.0	36.0	22140.0	1496538.0	4000000.0	1.0	9.0	1.75	1.94	1.05	0.05	7.72	0.35	0.68	0.14	7.35	0.25	2.07	1.56	0.58	AAA104.CD3.location-b.X1.Y12.tile.tissue.png	7	1	2000	7	ddb0e36174eaf19dc6f4344316d82113	0	0	0	0	0	0	0	0	0	0	0	0	0	/home/dhl_ec/bnelissen/Slides/CD3_manuscript/CD3_slides/AAA104.CD3.location-b/AAA104.CD3.location-b.run1	255	0.7	0.06	0.7	0.06	-8.49902806733	-11.6143315426	0.654461743549	1.47708206641
0.0	41801.0	0.0	1591.0	41801.0	2424000.0	0.0	3.0	0.56	0.7	0.64	0.03	3.72	0.21	0.48	0.12	3.26	0.09	1.19	0.87	0.26	AAA104.CD3.location-b.X1.Y13.tile.tissue.png	8	1	2000	8	e6ce6693a393e192f605f6e4f7bf8cc2	0	0	0	0	0	0	0	0	0	0	0	0	0	/home/dhl_ec/bnelissen/Slides/CD3_manuscript/CD3_slides/AAA104.CD3.location-b/AAA104.CD3.location-b.run1	255	0.7	0.06	0.7	0.06	0.0	-12.4001539968	0.478066416997	2.05287748089
0.0	3844.0	0.0	308.0	3844.0	4000000.0	0.0	1.0	0.67	0.86	1.05	0.05	6.28	0.33	0.79	0.19	5.75	0.13	1.95	1.44	0.34	AAA104.CD3.location-b.X1.Y3.tile.tissue.png	9	1	2000	9	efe233881eb19bbd7ea0e2f7337e11a9	0	0	0	0	0	0	0	0	0	0	0	0	0	/home/dhl_ec/bnelissen/Slides/CD3_manuscript/CD3_slides/AAA104.CD3.location-b/AAA104.CD3.location-b.run1	255	0.7	0.06	0.7	0.06	0.0	-12.2907945338	2.01750559415	3.06309487619
0.0	8444.0	0.0	452.0	8444.0	4000000.0	0.0	1.0	1.2	1.63	1.04	0.05	6.19	0.34	0.79	0.19	6.02	0.13	1.99	1.45	0.43	AAA104.CD3.location-b.X1.Y4.tile.tissue.png	10	1	2000	10	be659bd41b9d2f771c30055be43aed89	0	0	0	0	0	0	0	0	0	0	0	0	0	/home/dhl_ec/bnelissen/Slides/CD3_manuscript/CD3_slides/AAA104.CD3.location-b/AAA104.CD3.location-b.run1	255	0.7	0.06	0.7	0.06	-8.32491213709	-12.2546057095	6.45149740245	1.86610375769
0.0	0.0	0.0	0.0	0.0	4000000.0	0.0	0.0	2.01	1.97	1.06	0.05	5.27	0.47	1.28	0.19	4.61	0.12	1.88	1.48	0.34	AAA104.CD3.location-b.X1.Y5.tile.tissue.png	11	1	2000	11	6b25b5b36b54b6316094503db196ad09	0	0	0	0	0	0	0	0	0	0	0	0	0	/home/dhl_ec/bnelissen/Slides/CD3_manuscript/CD3_slides/AAA104.CD3.location-b/AAA104.CD3.location-b.run1	255	1.0	0.06	1.0	0.06	0.0	0.0	0.0	4.6791655
0.0	1399.0	0.0	208.0	1399.0	4000000.0	0.0	1.0	1.78	1.86	1.04	0.04	6.12	0.34	0.82	0.19	5.59	0.13	1.96	1.74	0.41	AAA104.CD3.location-b.X1.Y8.tile.tissue.png	12	1	2000	12	8371589418eaa96ddc4c75b271a22aa3	0	0	0	0	0	0	0	0	0	0	0	0	0	/home/dhl_ec/bnelissen/Slides/CD3_manuscript/CD3_slides/AAA104.CD3.location-b/AAA104.CD3.location-b.run1	255	0.7	0.06	0.7	0.06	0.0	-11.6557304944	1.13156849968	2.36666424062
146.0	1410675.0	73.0	23116.0	1410675.0	4000000.0	2.0	8.0	2.38	2.3	1.57	0.05	6.32	0.36	0.69	0.14	7.26	0.25	2.11	1.46	0.58	AAA104.CD3.location-b.X1.Y9.tile.tissue.png	13	1	2000	13	2d3e7d91ff674583627213f88b3fab1f	0	0	0	0	0	0	0	0	0	0	0	0	0	/home/dhl_ec/bnelissen/Slides/CD3_manuscript/CD3_slides/AAA104.CD3.location-b/AAA104.CD3.location-b.run1	255	0.7	0.06	0.7	0.06	-9.53364239598	-11.9551992689	2.18173317688	0.712766398438
0.0	12665.0	0.0	876.0	12665.0	4000000.0	0.0	2.0	2.39	1.81	1.04	0.05	6.09	0.34	0.77	0.19	5.57	0.14	1.96	1.43	0.35	AAA104.CD3.location-b.X10.Y0.tile.tissue.png	14	1	2000	14	5709e6b7b1d72c1aa5ca32abfdd3fd94	0	0	0	0	0	0	0	0	0	0	0	0	0	/home/dhl_ec/bnelissen/Slides/CD3_manuscript/CD3_slides/AAA104.CD3.location-b/AAA104.CD3.location-b.run1	255	0.7	0.06	0.7	0.06	0.0	-12.2349503209	2.70481056307	4.25761631024
9135.0	2529382.0	3167.0	19762.0	2529382.0	4000000.0	61.0	3.0	0.84	1.01	1.08	0.05	6.74	0.55	1.11	0.1	8.19	0.29	2.12	1.53	0.58	AAA104.CD3.location-b.X10.Y1.tile.tissue.png	15	1	2000	15	f965a8207ee4003c5ba6da5931d2db81	0	0	0	0	0	0	0	0	0	0	0	0	0	/home/dhl_ec/bnelissen/Slides/CD3_manuscript/CD3_slides/AAA104.CD3.location-b/AAA104.CD3.location-b.run1	255	0.7	0.06	0.7	0.06	-9.02288431471	-12.108124729	1.90056449506	0.465617109375
992.0	1005644.0	310.0	6422.0	1005644.0	4000000.0	5.0	1.0	0.84	1.02	1.05	0.05	6.34	0.34	0.71	0.16	7.02	0.23	1.98	1.48	0.54	AAA104.CD3.location-b.X10.Y10.tile.tissue.png	16	1	2000	16	ea02f514b8b7ab708628e5b22509a29e	0	0	0	0	0	0	0	0	0	0	0	0	0	/home/dhl_ec/bnelissen/Slides/CD3_manuscript/CD3_slides/AAA104.CD3.location-b/AAA104.CD3.location-b.run1	255	0.7	0.06	0.7	0.06	-8.4685441631	-10.8771379055	0.604173453517	1.43822224023
0.0	86706.0	0.0	1783.0	86706.0	4000000.0	0.0	1.0	1.05	1.46	1.09	0.04	6.13	0.34	0.68	0.19	6.09	0.13	1.97	1.43	0.45	AAA104.CD3.location-b.X10.Y2.tile.tissue.png	17	1	2000	17	10a9e4ffab586f4ff0956c97553a1aac	0	0	0	0	0	0	0	0	0	0	0	0	0	/home/dhl_ec/bnelissen/Slides/CD3_manuscript/CD3_slides/AAA104.CD3.location-b/AAA104.CD3.location-b.run1	255	0.7	0.06	0.7	0.06	-7.69051905576	-11.4349960887	0.914711547249	0.1742624104
11993.0	2730353.0	4416.0	12246.0	2730353.0	4000000.0	92.0	5.0	1.1	1.2	1.07	0.04	6.76	0.34	0.66	0.1	8.24	0.3	2.1	1.43	0.56	AAA104.CD3.location-b.X10.Y3.tile.tissue.png	18	1	2000	18	1198a6947b6f6f2fbb700cf954c1c83c	0	0	0	0	0	0	0	0	0	0	0	0	0	/home/dhl_ec/bnelissen/Slides/CD3_manuscript/CD3_slides/AAA104.CD3.location-b/AAA104.CD3.location-b.run1	255	0.7	0.06	0.7	0.06	-9.1741177157	-11.8723396587	1.21034885485	0.359115671875
28207.0	3930325.0	9649.0	10148.0	3930325.0	4000000.0	182.0	1.0	1.11	1.05	1.06	0.04	6.25	0.41	0.78	0.05	9.39	0.37	2.04	1.43	0.4	AAA104.CD3.location-b.X10.Y4.tile.tissue.png	19	1	2000	19	0d806127b7d013f476b5057966d96466	0	0	0	0	0	0	0	0	0	0	0	0	0	/home/dhl_ec/bnelissen/Slides/CD3_manuscript/CD3_slides/AAA104.CD3.location-b/AAA104.CD3.location-b.run1	255	0.7	0.06	0.7	0.06	-9.29086855964	-12.6003260588	1.67006223404	0.267498082031
1426.0	3803403.0	728.0	15635.0	3803403.0	4000000.0	19.0	4.0	1.05	1.42	1.05	0.04	13.85	0.34	0.67	0.05	9.31	0.33	2.08	1.46	0.56	AAA104.CD3.location-b.X10.Y5.tile.tissue.png	20	1	2000	20	12425849851c0e9e732b0252cc712ad4	0	0	0	0	0	0	0	0	0	0	0	0	0	/home/dhl_ec/bnelissen/Slides/CD3_manuscript/CD3_slides/AAA104.CD3.location-b/AAA104.CD3.location-b.run1	255	0.7	0.06	0.7	0.06	-9.31265996294	-12.5125405023	2.447245125	0.246763808594
405.0	1643764.0	230.0	28714.0	1643764.0	4000000.0	6.0	10.0	0.95	1.54	1.04	0.05	6.41	0.36	0.68	0.14	7.46	0.25	2.09	1.42	0.57	AAA104.CD3.location-b.X10.Y6.tile.tissue.png	21	1	2000	21	be83c493751727db0aa842023fac8fbe	0	0	0	0	0	0	0	0	0	0	0	0	0	/home/dhl_ec/bnelissen/Slides/CD3_manuscript/CD3_slides/AAA104.CD3.location-b/AAA104.CD3.location-b.run1	255	0.7	0.06	0.7	0.06	-9.16690481725	-11.8505873649	2.85089463645	0.378887703125
0.0	0.0	0.0	0.0	0.0	4000000.0	0.0	0.0	0.95	0.92	1.08	0.05	5.09	0.28	0.76	0.19	4.51	0.12	1.88	1.43	0.57	AAA104.CD3.location-b.X10.Y7.tile.tissue.png	22	1	2000	22	ee8243c47436c7b36f744878499e7981	0	0	0	0	0	0	0	0	0	0	0	0	0	/home/dhl_ec/bnelissen/Slides/CD3_manuscript/CD3_slides/AAA104.CD3.location-b/AAA104.CD3.location-b.run1	255	1.0	0.06	1.0	0.06	0.0	0.0	0.0	9.64639
0.0	1175848.0	0.0	6903.0	1175848.0	4000000.0	0.0	2.0	0.76	0.95	1.05	0.0400000000001	7.82	0.34	0.67	0.15	6.72	0.17	2.03	1.44	0.74	AAA104.CD3.location-b.X10.Y8.tile.tissue.png	23	1	2000	23	b5cd010207fe46534366224fdaec65f5	0	0	0	0	0	0	0	0	0	0	0	0	0	/home/dhl_ec/bnelissen/Slides/CD3_manuscript/CD3_slides/AAA104.CD3.location-b/AAA104.CD3.location-b.run1	255	0.7	0.06	0.7	0.06	-8.06387624725	-10.8102470761	1.23535726418	0.298345230469
4566.0	3714421.0	1964.0	8923.0	3714421.0	4000000.0	41.0	1.0	1.53	2.43	1.07	0.04	6.01	0.34	0.68	0.0600000000001	8.84	0.45	2.07	1.43	0.39	AAA104.CD3.location-b.X10.Y9.tile.tissue.png	24	1	2000	24	dc7bc1e70118366087278ef89ab4701d	0	0	0	0	0	0	0	0	0	0	0	0	0	/home/dhl_ec/bnelissen/Slides/CD3_manuscript/CD3_slides/AAA104.CD3.location-b/AAA104.CD3.location-b.run1	255	0.7	0.06	0.7	0.06	-9.38441385715	-12.1810172962	1.20549915522	0.219229015625
0.0	0.0	0.0	0.0	0.0	4000000.0	0.0	0.0	1.67	1.74	1.05	0.05	5.87	0.28	1.22	0.19	4.53	0.12	1.88	1.45	0.46	AAA104.CD3.location-b.X11.Y0.tile.tissue.png	25	1	2000	25	cf811db6a40d577e45a32ef5e8420174	0	0	0	0	0	0	0	0	0	0	0	0	0	/home/dhl_ec/bnelissen/Slides/CD3_manuscript/CD3_slides/AAA104.CD3.location-b/AAA104.CD3.location-b.run1	255	1.0	0.06	1.0	0.06	0.0	-11.2900869213	0.0	3.87401638757
6223.0	1530581.0	2476.0	16334.0	1530581.0	4000000.0	52.0	7.0	2.57	0.97	1.04	0.05	8.76	0.35	0.69	0.14	7.47	0.25	2.07	1.44	0.49	AAA104.CD3.location-b.X11.Y1.tile.tissue.png	26	1	2000	26	538dc2670ead44964ab77baa0e869ffc	0	0	0	0	0	0	0	0	0	0	0	0	0	/home/dhl_ec/bnelissen/Slides/CD3_manuscript/CD3_slides/AAA104.CD3.location-b/AAA104.CD3.location-b.run1	255	0.7	0.06	0.7	0.06	-9.49153436709	-12.2202933014	2.4649899598	0.59603284375
171.0	21923.0	87.0	1394.0	21923.0	4000000.0	2.0	3.0	1.09	1.27	1.34	0.05	6.06	0.34	0.78	0.19	6.37	0.2	1.94	1.43	0.47	AAA104.CD3.location-b.X11.Y10.tile.tissue.png	27	1	2000	27	f3c916ea06c4f4890979843c7b8ae6e3	0	0	0	0	0	0	0	0	0	0	0	0	0	/home/dhl_ec/bnelissen/Slides/CD3_manuscript/CD3_slides/AAA104.CD3.location-b/AAA104.CD3.location-b.run1	255	0.7	0.06	0.7	0.06	-9.11664109706	-12.551396842	2.09416211054	3.02753998096
409.0	1009197.0	216.0	6772.0	1009197.0	4000000.0	5.0	1.0	1.02	1.25	1.65	0.04	6.23	0.36	0.66	0.16	6.96	0.23	2.02	1.46	0.53	AAA104.CD3.location-b.X11.Y2.tile.tissue.png	28	1	2000	28	9ab4433796500c8aa0cd9eea088f4d0c	0	0	0	0	0	0	0	0	0	0	0	0	0	/home/dhl_ec/bnelissen/Slides/CD3_manuscript/CD3_slides/AAA104.CD3.location-b/AAA104.CD3.location-b.run1	255	0.7	0.06	0.7	0.06	-8.54373565687	-11.817349517	1.18798283675	0.214234265625
6816.0	2374796.0	2983.0	13892.0	2374796.0	4000000.0	62.0	3.0	0.86	1.09	1.04	0.04	6.39	0.35	0.66	0.11	7.9	0.28	2.08	1.47	0.58	AAA104.CD3.location-b.X11.Y3.tile.tissue.png	29	1	2000	29	661eddd6dd30bc04d7a70c632df96bb0	0	0	0	0	0	0	0	0	0	0	0	0	0	/home/dhl_ec/bnelissen/Slides/CD3_manuscript/CD3_slides/AAA104.CD3.location-b/AAA104.CD3.location-b.run1	255	0.7	0.06	0.7	0.06	-9.18551040938	-12.0635727245	1.56030116456	0.343459109375
10218.0	3794326.0	4134.0	12628.0	3794326.0	4000000.0	89.0	1.0	1.01	1.39	1.05	0.0400000000001	6.23	0.34	0.66	0.05	8.96	0.35	2.08	1.44	0.39	AAA104.CD3.location-b.X11.Y4.tile.tissue.png	30	1	2000	30	7832445068ac8dae1510a895173eafd8	0	0	0	0	0	0	0	0	0	0	0	0	0	/home/dhl_ec/bnelissen/Slides/CD3_manuscript/CD3_slides/AAA104.CD3.location-b/AAA104.CD3.location-b.run1	255	0.7	0.06	0.7	0.06	-9.09425600603	-12.5652405072	2.11372828162	0.283792683594
3922.0	3510114.0	2036.0	26377.0	3510114.0	4000000.0	51.0	12.0	1.01	1.16	1.06	0.04	6.6	0.35	0.66	0.0700000000001	8.75	0.32	2.11	1.44	0.41	AAA104.CD3.location-b.X11.Y5.tile.tissue.png	31	1	2000	31	d283cc44c9d5e9000d9ae7aaab3f588f	0	0	0	0	0	0	0	0	0	0	0	0	0	/home/dhl_ec/bnelissen/Slides/CD3_manuscript/CD3_slides/AAA104.CD3.location-b/AAA104.CD3.location-b.run1	255	0.7	0.06	0.7	0.06	-9.76989562063	-12.7212018633	2.48230600071	0.290984773438
1538.0	2985985.0	804.0	14376.0	2985985.0	4000000.0	22.0	3.0	1.05	1.54	1.06	0.04	6.93	0.35	0.7	0.09	8.47	0.31	2.07	1.43	0.52	AAA104.CD3.location-b.X11.Y6.tile.tissue.png	32	1	2000	32	166d751d83644d0a83e76bd5504d4985	0	0	0	0	0	0	0	0	0	0	0	0	0	/home/dhl_ec/bnelissen/Slides/CD3_manuscript/CD3_slides/AAA104.CD3.location-b/AAA104.CD3.location-b.run1	255	0.7	0.06	0.7	0.06	-9.23555645382	-12.5101277478	2.5256521944	0.273477023438
420.0	1394865.0	202.0	28897.0	1394865.0	4000000.0	5.0	10.0	2.86	1.86	1.65	0.0599999999999	6.65	0.35	0.66	0.14	7.22	0.24	2.11	1.44	0.36	AAA104.CD3.location-b.X11.Y7.tile.tissue.png	33	1	2000	33	75b8521099f4b86cfb208ffa00112aeb	0	0	0	0	0	0	0	0	0	0	0	0	0	/home/dhl_ec/bnelissen/Slides/CD3_manuscript/CD3_slides/AAA104.CD3.location-b/AAA104.CD3.location-b.run1	255	0.7	0.06	0.7	0.06	-9.45000671302	-12.2193479194	3.53913137267	0.367347382813
622.0	1872166.0	303.0	15756.0	1872166.0	4000000.0	7.0	3.0	1.83	2.59	1.14	0.04	6.71	0.35	0.66	0.13	7.47	0.27	2.09	1.43	0.38	AAA104.CD3.location-b.X11.Y8.tile.tissue.png	34	1	2000	34	6468f6baca90bff0c6206b1d090c0812	0	0	0	0	0	0	0	0	0	0	0	0	0	/home/dhl_ec/bnelissen/Slides/CD3_manuscript/CD3_slides/AAA104.CD3.location-b/AAA104.CD3.location-b.run1	255	0.7	0.06	0.7	0.06	-9.27718636215	-11.7486059385	2.80080083588	0.369644882813
1990.0	836159.0	1061.0	11385.0	836159.0	4000000.0	22.0	6.0	2.02	3.12	1.11	0.05	6.29	0.35	0.65	0.16	6.83	0.23	2.07	1.45	0.35	AAA104.CD3.location-b.X11.Y9.tile.tissue.png	35	1	2000	35	50322153ef983c512b460b17a4d2db96	0	0	0	0	0	0	0	0	0	0	0	0	0	/home/dhl_ec/bnelissen/Slides/CD3_manuscript/CD3_slides/AAA104.CD3.location-b/AAA104.CD3.location-b.run1	255	0.7	0.06	0.7	0.06	-9.35951017246	-11.5936368419	1.89866287265	0.452284351563
0.0	1888.0	0.0	194.0	1888.0	4000000.0	0.0	1.0	1.72	1.26	1.07	0.05	6.09	0.34	0.75	0.19	5.51	0.13	1.94	1.43	0.33	AAA104.CD3.location-b.X12.Y1.tile.tissue.png	36	1	2000	36	2a8774fd3c9b80ac88547091cd8e604b	0	0	0	0	0	0	0	0	0	0	0	0	0	/home/dhl_ec/bnelissen/Slides/CD3_manuscript/CD3_slides/AAA104.CD3.location-b/AAA104.CD3.location-b.run1	255	0.7	0.06	0.7	0.06	0.0	-12.3187511565	3.25479617361	3.99739739743
59.0	5986.0	36.0	406.0	5986.0	4000000.0	1.0	1.0	2.27	1.51	1.66	0.0699999999999	6.1	0.34	0.74	0.19	6.18	0.19	1.95	1.44	0.33	AAA104.CD3.location-b.X12.Y10.tile.tissue.png	37	1	2000	37	4df1ae3b3267fe228487fed78ec7905a	0	0	0	0	0	0	0	0	0	0	0	0	0	/home/dhl_ec/bnelissen/Slides/CD3_manuscript/CD3_slides/AAA104.CD3.location-b/AAA104.CD3.location-b.run1	255	0.7	0.06	0.7	0.06	-7.69400340141	-11.861803966	3.21489672862	2.43621079907
1067.0	894076.0	553.0	13010.0	894076.0	4000000.0	12.0	6.0	2.28	1.59	1.07	0.05	6.46	0.35	0.86	0.16	6.9	0.23	2.1	1.5	0.82	AAA104.CD3.location-b.X12.Y2.tile.tissue.png	38	1	2000	38	4cd6c4967ebefd3bdffcf89e0782fd43	0	0	0	0	0	0	0	0	0	0	0	0	0	/home/dhl_ec/bnelissen/Slides/CD3_manuscript/CD3_slides/AAA104.CD3.location-b/AAA104.CD3.location-b.run1	255	0.7	0.06	0.7	0.06	-8.96848338352	-11.9312281417	2.12079381917	0.8801895625
408.0	391166.0	192.0	5404.0	391166.0	4000000.0	5.0	3.0	1.68	2.38	1.06	0.0500000000001	6.26	0.35	0.68	0.18	6.6	0.21	2.01	1.44	1.12	AAA104.CD3.location-b.X12.Y3.tile.tissue.png	39	1	2000	39	469ef6aaa5b2515b1b5c2a7279d7b857	0	0	0	0	0	0	0	0	0	0	0	0	0	/home/dhl_ec/bnelissen/Slides/CD3_manuscript/CD3_slides/AAA104.CD3.location-b/AAA104.CD3.location-b.run1	255	0.7	0.06	0.7	0.06	-8.66981487631	-11.2184053987	1.41660130076	1.00642795996
21362.0	3180332.0	8264.0	14533.0	3180332.0	4000000.0	166.0	1.0	1.79	1.83	1.07	0.04	6.93	0.34	0.68	0.08	8.68	0.31	2.07	1.54	1.25	AAA104.CD3.location-b.X12.Y4.tile.tissue.png	40	1	2000	40	7857a86cea6382ae1ba1876b0489fee9	0	0	0	0	0	0	0	0	0	0	0	0	0	/home/dhl_ec/bnelissen/Slides/CD3_manuscript/CD3_slides/AAA104.CD3.location-b/AAA104.CD3.location-b.run1	255	0.7	0.06	0.7	0.06	-8.99125742915	-11.9864997354	1.6355589189	0.330311445313
76397.0	3636678.0	30433.0	11947.0	3636678.0	4000000.0	661.0	1.0	2.03	2.16	1.05	0.04	6.79	0.35	0.67	0.0599999999999	9.41	0.34	2.06	1.46	0.48	AAA104.CD3.location-b.X12.Y5.tile.tissue.png	41	1	2000	41	8bd17016602d7d95c21bdc72042d29ae	0	0	0	0	0	0	0	0	0	0	0	0	0	/home/dhl_ec/bnelissen/Slides/CD3_manuscript/CD3_slides/AAA104.CD3.location-b/AAA104.CD3.location-b.run1	255	0.7	0.0663184367961	0.7	0.0663184367961	-9.46816442317	-13.0714616854	2.38314223327	0.431777152344
5880.0	2116064.0	2736.0	12990.0	2116064.0	4000000.0	69.0	7.0	2.4	2.5	1.05	0.04	6.81	0.35	0.68	0.12	7.74	0.27	2.07	1.43	0.37	AAA104.CD3.location-b.X12.Y6.tile.tissue.png	42	1	2000	42	3eaf648270b94cbd9e5a81b0124fccd9	0	0	0	0	0	0	0	0	0	0	0	0	0	/home/dhl_ec/bnelissen/Slides/CD3_manuscript/CD3_slides/AAA104.CD3.location-b/AAA104.CD3.location-b.run1	255	0.7	0.06	0.7	0.06	-9.44502677206	-12.6195399192	2.84401120016	0.263495046875
3092.0	2768312.0	1671.0	37359.0	2768312.0	4000000.0	47.0	17.0	2.88	2.23	1.67	0.0600000000001	6.98	0.36	0.66	0.0899999999999	8.63	0.3	2.12	1.44	0.41	AAA104.CD3.location-b.X12.Y7.tile.tissue.png	43	1	2000	43	7ed55e1d0e7c695b02687a4798bf26f2	0	0	0	0	0	0	0	0	0	0	0	0	0	/home/dhl_ec/bnelissen/Slides/CD3_manuscript/CD3_slides/AAA104.CD3.location-b/AAA104.CD3.location-b.run1	255	0.7	0.06	0.7	0.06	-9.50373471697	-12.8158275882	2.75122205616	0.33681203125
3737.0	1743902.0	1770.0	28003.0	1743902.0	4000000.0	43.0	12.0	2.35	2.03	1.04	0.04	6.79	0.36	0.67	0.13	7.47	0.26	2.1	1.45	0.38	AAA104.CD3.location-b.X12.Y8.tile.tissue.png	44	1	2000	44	5699edf73de4fb03732b2f074c20da8a	0	0	0	0	0	0	0	0	0	0	0	0	0	/home/dhl_ec/bnelissen/Slides/CD3_manuscript/CD3_slides/AAA104.CD3.location-b/AAA104.CD3.location-b.run1	255	0.7	0.06	0.7	0.06	-9.28662806453	-12.1176039039	2.22540457647	0.350797671875
2760.0	1376841.0	1394.0	15695.0	1376841.0	4000000.0	32.0	5.0	2.43	2.52	1.05	0.0500000000002	6.39	0.35	0.66	0.14	7.17	0.24	2.08	1.43	0.38	AAA104.CD3.location-b.X12.Y9.tile.tissue.png	45	1	2000	45	bd76c183f01d58136b40ce0b6e53d220	0	0	0	0	0	0	0	0	0	0	0	0	0	/home/dhl_ec/bnelissen/Slides/CD3_manuscript/CD3_slides/AAA104.CD3.location-b/AAA104.CD3.location-b.run1	255	0.7	0.06	0.7	0.06	-9.08240057883	-11.8975602318	1.32652700603	0.60440678125
5406.0	645025.0	2346.0	5789.0	645025.0	4000000.0	48.0	1.0	1.83	0.96	1.05	0.04	6.31	0.34	0.7	0.17	6.72	0.22	1.97	1.43	0.34	AAA104.CD3.location-b.X13.Y10.tile.tissue.png	46	1	2000	46	3428d733cc6ba8d4f043b164ca430a71	0	0	0	0	0	0	0	0	0	0	0	0	0	/home/dhl_ec/bnelissen/Slides/CD3_manuscript/CD3_slides/AAA104.CD3.location-b/AAA104.CD3.location-b.run1	255	0.7	0.06	0.7	0.06	-8.33219887689	-11.5099275555	0.942946353745	1.59280485937
0.0	1952.0	0.0	192.0	1952.0	4000000.0	0.0	1.0	1.68	1.46	1.05	0.05	6.03	0.34	0.8	0.19	5.8	0.13	1.94	1.44	0.32	AAA104.CD3.location-b.X13.Y3.tile.tissue.png	47	1	2000	47	89e5ea5faac65839a72f8973f75f9040	0	0	0	0	0	0	0	0	0	0	0	0	0	/home/dhl_ec/bnelissen/Slides/CD3_manuscript/CD3_slides/AAA104.CD3.location-b/AAA104.CD3.location-b.run1	255	0.7	0.06	0.7	0.06	0.0	-11.2714860552	0.449828132254	1.57789484523
170.0	454957.0	87.0	3812.0	454957.0	4000000.0	2.0	1.0	1.19	2.74	1.06	0.05	6.14	0.34	0.7	0.18	6.57	0.21	2.03	1.48	0.37	AAA104.CD3.location-b.X13.Y4.tile.tissue.png	48	1	2000	48	e6155d9cb7bdceeb0d92c1d704e700d8	0	0	0	0	0	0	0	0	0	0	0	0	0	/home/dhl_ec/bnelissen/Slides/CD3_manuscript/CD3_slides/AAA104.CD3.location-b/AAA104.CD3.location-b.run1	255	0.7	0.06	0.7	0.06	-8.68377124203	-11.2084067655	1.08533339333	1.96825475
10778.0	2606883.0	3775.0	14788.0	2606883.0	4000000.0	76.0	2.0	1.94	2.52	1.05	0.04	6.54	0.35	0.67	0.1	8.13	0.29	2.13	1.43	0.54	AAA104.CD3.location-b.X13.Y5.tile.tissue.png	49	1	2000	49	4d79bc748a08f545ed0adac3828ab846	0	0	0	0	0	0	0	0	0	0	0	0	0	/home/dhl_ec/bnelissen/Slides/CD3_manuscript/CD3_slides/AAA104.CD3.location-b/AAA104.CD3.location-b.run1	255	0.7	0.06	0.7	0.06	-9.30351649666	-12.5609941224	2.32220570751	0.359475125
4038.0	1921914.0	1855.0	14328.0	1921914.0	4000000.0	47.0	2.0	2.56	1.92	1.48	0.04	6.4	0.34	0.67	0.13	7.56	0.26	2.07	1.43	0.37	AAA104.CD3.location-b.X13.Y6.tile.tissue.png	50	1	2000	50	057e9133d74e5a53d2c98613ab8efab4	0	0	0	0	0	0	0	0	0	0	0	0	0	/home/dhl_ec/bnelissen/Slides/CD3_manuscript/CD3_slides/AAA104.CD3.location-b/AAA104.CD3.location-b.run1	255	0.7	0.06	0.7	0.06	-9.41417201643	-12.1916548297	2.20853427727	0.253339335938
8380.0	3914520.0	3852.0	11383.0	3914520.0	4000000.0	88.0	1.0	2.08	2.12	1.04	0.04	5.9	0.34	0.67	0.0599999999999	9.01	0.33	2.04	1.46	0.58	AAA104.CD3.location-b.X13.Y7.tile.tissue.png	51	1	2000	51	fd0e827a0cb5ee7775e2be9d7449f949	0	0	0	0	0	0	0	0	0	0	0	0	0	/home/dhl_ec/bnelissen/Slides/CD3_manuscript/CD3_slides/AAA104.CD3.location-b/AAA104.CD3.location-b.run1	255	0.7	0.06	0.7	0.06	-9.41777400395	-12.6651313953	2.93408779325	0.275972632813
9756.0	2356945.0	4468.0	22336.0	2356945.0	4000000.0	108.0	7.0	2.68	1.28	1.05	0.04	6.44	0.36	0.67	0.11	7.92	0.47	2.12	1.49	0.5	AAA104.CD3.location-b.X13.Y8.tile.tissue.png	52	1	2000	52	7a901a8f476cf1b6c5610569172cc799	0	0	0	0	0	0	0	0	0	0	0	0	0	/home/dhl_ec/bnelissen/Slides/CD3_manuscript/CD3_slides/AAA104.CD3.location-b/AAA104.CD3.location-b.run1	255	0.7	0.06	0.7	0.06	-9.17450678274	-12.4539978957	2.01733866891	0.291125890625
4944.0	2751956.0	2229.0	12909.0	2751956.0	4000000.0	43.0	1.0	1.12	1.42	1.05	0.04	6.68	0.34	0.66	0.0900000000001	8.35	0.29	2.05	1.43	0.46	AAA104.CD3.location-b.X13.Y9.tile.tissue.png	53	1	2000	53	76e46b0a20724ea23b09b3561b4573da	0	0	0	0	0	0	0	0	0	0	0	0	0	/home/dhl_ec/bnelissen/Slides/CD3_manuscript/CD3_slides/AAA104.CD3.location-b/AAA104.CD3.location-b.run1	255	0.7	0.06	0.7	0.06	-8.69024929121	-12.2272273278	0.911409857963	0.454163109375
157.0	16212.0	59.0	794.0	16212.0	4000000.0	1.0	2.0	0.87	0.87	1.04	0.05	6.07	0.34	0.7	0.19	6.44	0.2	1.95	1.46	0.51	AAA104.CD3.location-b.X14.Y10.tile.tissue.png	54	1	2000	54	34d0e289fee80be2c15f528ca5d94630	0	0	0	0	0	0	0	0	0	0	0	0	0	/home/dhl_ec/bnelissen/Slides/CD3_manuscript/CD3_slides/AAA104.CD3.location-b/AAA104.CD3.location-b.run1	255	0.7	0.06	0.7	0.06	-8.67184468821	-11.7398729525	2.24941009793	2.22004148437
0.0	0.0	0.0	0.0	0.0	4000000.0	0.0	0.0	0.99	1.28	1.39	0.05	5.1	0.28	0.72	0.2	4.52	0.12	1.89	1.43	0.62	AAA104.CD3.location-b.X14.Y11.tile.tissue.png	55	1	2000	55	cbdb4a1da8a37dbfe1cde6e197b45894	0	0	0	0	0	0	0	0	0	0	0	0	0	/home/dhl_ec/bnelissen/Slides/CD3_manuscript/CD3_slides/AAA104.CD3.location-b/AAA104.CD3.location-b.run1	255	1.0	0.06	1.0	0.06	0.0	0.0	0.0	5.6799985
0.0	0.0	0.0	0.0	0.0	4000000.0	0.0	0.0	0.91	1.21	1.06	0.0500000000002	5.09	0.27	0.76	0.19	4.48	0.12	1.91	1.43	0.7	AAA104.CD3.location-b.X14.Y12.tile.tissue.png	56	1	2000	56	e215e4456053c67c85a9fb43a56aaff3	0	0	0	0	0	0	0	0	0	0	0	0	0	/home/dhl_ec/bnelissen/Slides/CD3_manuscript/CD3_slides/AAA104.CD3.location-b/AAA104.CD3.location-b.run1	255	1.0	0.06	1.0	0.06	0.0	0.0	0.0	12.032315
0.0	2038.0	0.0	220.0	2038.0	4000000.0	0.0	1.0	1.11	1.96	1.21	0.05	6.37	0.34	0.71	0.26	5.96	0.13	1.94	1.53	0.55	AAA104.CD3.location-b.X14.Y5.tile.tissue.png	57	1	2000	57	1d21e0eb4a3f545a889a27b8aad4ac58	0	0	0	0	0	0	0	0	0	0	0	0	0	/home/dhl_ec/bnelissen/Slides/CD3_manuscript/CD3_slides/AAA104.CD3.location-b/AAA104.CD3.location-b.run1	255	0.7	0.06	0.7	0.06	-8.64993732529	-11.8303238278	3.46867097983	4.36437798619
5398.0	3382780.0	2334.0	11924.0	3382780.0	4000000.0	52.0	1.0	1.32	1.64	1.05	0.04	6.47	0.34	0.74	0.0699999999999	8.83	0.33	2.06	1.43	0.6	AAA104.CD3.location-b.X14.Y6.tile.tissue.png	58	1	2000	58	03236d89e0e744a564183e58cb9694e7	0	0	0	0	0	0	0	0	0	0	0	0	0	/home/dhl_ec/bnelissen/Slides/CD3_manuscript/CD3_slides/AAA104.CD3.location-b/AAA104.CD3.location-b.run1	255	0.7	0.06	0.7	0.06	-9.50303144878	-12.4595819212	2.57742268906	0.326406890625
9419.0	3718959.0	3871.0	11555.0	3718959.0	4000000.0	80.0	2.0	1.13	1.31	1.06	0.04	7.13	0.35	0.66	0.0599999999999	8.88	0.34	2.06	1.44	0.52	AAA104.CD3.location-b.X14.Y7.tile.tissue.png	59	1	2000	59	f9eb2729423605139633cd2dc176a757	0	0	0	0	0	0	0	0	0	0	0	0	0	/home/dhl_ec/bnelissen/Slides/CD3_manuscript/CD3_slides/AAA104.CD3.location-b/AAA104.CD3.location-b.run1	255	0.7	0.06	0.7	0.06	-9.02647885704	-12.513358667	1.54490472416	0.21918815625
460.0	838590.0	199.0	7472.0	838590.0	4000000.0	5.0	6.0	0.91	1.24	1.05	0.04	6.28	0.34	0.66	0.16	6.84	0.23	2.06	1.43	0.36	AAA104.CD3.location-b.X14.Y8.tile.tissue.png	60	1	2000	60	9a4b1eb99c4efc6d94724fc452d5d5e6	0	0	0	0	0	0	0	0	0	0	0	0	0	/home/dhl_ec/bnelissen/Slides/CD3_manuscript/CD3_slides/AAA104.CD3.location-b/AAA104.CD3.location-b.run1	255	0.7	0.06	0.7	0.06	-8.66680034395	-11.6747713448	0.964969321783	0.1636239375
97.0	59405.0	63.0	1836.0	59405.0	4000000.0	1.0	2.0	0.84	0.94	1.05	0.05	6.07	0.34	0.73	0.19	6.3	0.2	2.32	2.25	0.38	AAA104.CD3.location-b.X14.Y9.tile.tissue.png	61	1	2000	61	70fb710b419ab5e5dd53f95fbf9c9ed4	0	0	0	0	0	0	0	0	0	0	0	0	0	/home/dhl_ec/bnelissen/Slides/CD3_manuscript/CD3_slides/AAA104.CD3.location-b/AAA104.CD3.location-b.run1	255	0.7	0.06	0.7	0.06	-7.48927317359	-12.0001421035	1.89842310241	2.51905212891
0.0	0.0	0.0	0.0	0.0	4000000.0	0.0	0.0	0.96	1.12	1.04	0.0500000000002	5.7	0.28	0.69	0.19	4.5	0.12	1.88	1.49	0.33	AAA104.CD3.location-b.X15.Y11.tile.tissue.png	62	1	2000	62	b3673272c56cfe79890690741fe9ae95	0	0	0	0	0	0	0	0	0	0	0	0	0	/home/dhl_ec/bnelissen/Slides/CD3_manuscript/CD3_slides/AAA104.CD3.location-b/AAA104.CD3.location-b.run1	255	1.0	0.06	1.0	0.06	0.0	-9.76523886258	0.0	5.61216950223
0.0	0.0	0.0	0.0	0.0	4000000.0	0.0	0.0	0.66	0.86	1.12	0.05	5.54	0.28	0.81	0.19	4.51	0.12	1.88	1.42	0.41	AAA104.CD3.location-b.X15.Y12.tile.tissue.png	63	1	2000	63	bf31fb5adf7406bcda0d8685db73777a	0	0	0	0	0	0	0	0	0	0	0	0	0	/home/dhl_ec/bnelissen/Slides/CD3_manuscript/CD3_slides/AAA104.CD3.location-b/AAA104.CD3.location-b.run1	255	1.0	0.06	1.0	0.06	0.0	0.0	0.0	5.4670305
0.0	250217.0	0.0	8983.0	250217.0	4000000.0	0.0	10.0	1.02	1.0	1.04	0.05	6.17	0.34	0.86	0.18	6.1	0.14	1.95	1.44	0.34	AAA104.CD3.location-b.X15.Y5.tile.tissue.png	64	1	2000	64	6288ed13f2402b06f63d3e5b81bac850	0	0	0	0	0	0	0	0	0	0	0	0	0	/home/dhl_ec/bnelissen/Slides/CD3_manuscript/CD3_slides/AAA104.CD3.location-b/AAA104.CD3.location-b.run1	255	0.7	0.06	0.7	0.06	-8.92130841433	-12.3843426045	3.28110308159	2.5611267168
364.0	3277266.0	196.0	20097.0	3277266.0	4000000.0	5.0	9.0	0.93	1.16	1.05	0.0400000000002	6.17	0.35	0.78	0.11	8.59	0.31	2.14	1.45	0.46	AAA104.CD3.location-b.X15.Y6.tile.tissue.png	65	1	2000	65	9db607bf43f52b78321d576e6b96139a	0	0	0	0	0	0	0	0	0	0	0	0	0	/home/dhl_ec/bnelissen/Slides/CD3_manuscript/CD3_slides/AAA104.CD3.location-b/AAA104.CD3.location-b.run1	255	0.7	0.06	0.7	0.06	-9.13257668767	-11.8993780812	1.74554431862	0.418971625
1061.0	3231356.0	436.0	9647.0	3231356.0	4000000.0	11.0	1.0	1.11	1.04	1.07	0.04	5.94	0.35	0.66	0.0799999999999	8.54	0.31	2.06	1.44	0.42	AAA104.CD3.location-b.X15.Y7.tile.tissue.png	66	1	2000	66	9d24c451e331e268bf78026895e16b8f	0	0	0	0	0	0	0	0	0	0	0	0	0	/home/dhl_ec/bnelissen/Slides/CD3_manuscript/CD3_slides/AAA104.CD3.location-b/AAA104.CD3.location-b.run1	255	0.7	0.06	0.7	0.06	-9.20736521894	-12.3901088932	1.18464614265	0.257641085938
1209.0	1410267.0	440.0	7995.0	1410267.0	4000000.0	9.0	2.0	1.02	0.97	1.06	0.05	6.42	0.34	0.67	0.14	7.55	0.24	2.05	1.44	0.5	AAA104.CD3.location-b.X15.Y8.tile.tissue.png	67	1	2000	67	3d0f02bcb88d93a0beafc71b16f439d8	0	0	0	0	0	0	0	0	0	0	0	0	0	/home/dhl_ec/bnelissen/Slides/CD3_manuscript/CD3_slides/AAA104.CD3.location-b/AAA104.CD3.location-b.run1	255	0.7	0.06	0.7	0.06	-9.00175420412	-11.0620411104	0.709191615575	0.666114683594
0.0	0.0	0.0	0.0	0.0	4000000.0	0.0	0.0	0.86	0.95	1.05	0.05	5.12	0.27	0.81	0.19	4.6	0.12	1.93	1.44	0.35	AAA104.CD3.location-b.X15.Y9.tile.tissue.png	68	1	2000	68	ea37fc1d7366b3a90054aef60a66db2e	0	0	0	0	0	0	0	0	0	0	0	0	0	/home/dhl_ec/bnelissen/Slides/CD3_manuscript/CD3_slides/AAA104.CD3.location-b/AAA104.CD3.location-b.run1	255	1.0	0.06	1.0	0.06	0.0	0.0	0.0	3.84306225
0.0	0.0	0.0	0.0	0.0	4000000.0	0.0	0.0	0.78	0.98	1.05	0.05	5.74	0.28	0.77	0.19	4.52	0.19	2.02	1.44	0.82	AAA104.CD3.location-b.X16.Y6.tile.tissue.png	69	1	2000	69	2d69f6ed3cb097cb1292296bf8ecfbc4	0	0	0	0	0	0	0	0	0	0	0	0	0	/home/dhl_ec/bnelissen/Slides/CD3_manuscript/CD3_slides/AAA104.CD3.location-b/AAA104.CD3.location-b.run1	255	1.0	0.06	1.0	0.06	0.0	-11.8069211343	0.0	4.57951630583
0.0	0.0	0.0	0.0	0.0	4000000.0	0.0	0.0	0.99	1.09	1.06	0.05	5.12	0.28	0.78	0.2	4.52	0.12	1.89	1.43	0.65	AAA104.CD3.location-b.X16.Y7.tile.tissue.png	70	1	2000	70	e7f2604cf692f9bdf559eec611b5f74e	0	0	0	0	0	0	0	0	0	0	0	0	0	/home/dhl_ec/bnelissen/Slides/CD3_manuscript/CD3_slides/AAA104.CD3.location-b/AAA104.CD3.location-b.run1	255	1.0	0.06	1.0	0.06	0.0	0.0	0.0	10.179434
0.0	0.0	0.0	0.0	0.0	3070000.0	0.0	0.0	0.88	1.01	0.8	0.04	3.92	0.21	0.61	0.15	3.43	0.0899999999999	1.42	1.11	0.24	AAA104.CD3.location-b.X18.Y0.tile.tissue.png	71	1	1535	71	171a38316cc5260c194b280e9e372eb7	0	0	0	0	0	0	0	0	0	0	0	0	0	/home/dhl_ec/bnelissen/Slides/CD3_manuscript/CD3_slides/AAA104.CD3.location-b/AAA104.CD3.location-b.run1	255	1.0	0.06	1.0	0.06	0.0	0.0	0.0	6.03761563518
0.0	0.0	0.0	0.0	0.0	3070000.0	0.0	0.0	0.75	0.85	1.24	0.04	3.93	0.21	0.61	0.14	3.38	0.0900000000001	1.41	1.23	0.38	AAA104.CD3.location-b.X18.Y1.tile.tissue.png	72	1	1535	72	c30b78cdcd45a479af78badda4b27fb8	0	0	0	0	0	0	0	0	0	0	0	0	0	/home/dhl_ec/bnelissen/Slides/CD3_manuscript/CD3_slides/AAA104.CD3.location-b/AAA104.CD3.location-b.run1	255	1.0	0.06	1.0	0.06	0.0	0.0	0.0	4.55223029316
0.0	0.0	0.0	0.0	0.0	3070000.0	0.0	0.0	0.96	1.74	1.15	0.03	3.93	0.21	0.63	0.14	3.4	0.0900000000001	1.51	1.1	0.38	AAA104.CD3.location-b.X18.Y10.tile.tissue.png	73	1	1535	73	141b93058196d68c6291c34d409cb03b	0	0	0	0	0	0	0	0	0	0	0	0	0	/home/dhl_ec/bnelissen/Slides/CD3_manuscript/CD3_slides/AAA104.CD3.location-b/AAA104.CD3.location-b.run1	255	1.0	0.06	1.0	0.06	0.0	0.0	0.0	6.54796482085
0.0	0.0	0.0	0.0	0.0	3070000.0	0.0	0.0	0.76	0.65	0.8	0.0400000000002	3.94	0.21	0.63	0.15	3.36	0.0899999999999	1.43	1.1	0.25	AAA104.CD3.location-b.X18.Y11.tile.tissue.png	74	1	1535	74	7f4e9214bf94e3592b9858d25c530ec4	0	0	0	0	0	0	0	0	0	0	0	0	0	/home/dhl_ec/bnelissen/Slides/CD3_manuscript/CD3_slides/AAA104.CD3.location-b/AAA104.CD3.location-b.run1	255	1.0	0.06	1.0	0.06	0.0	0.0	0.0	6.21300390879
0.0	0.0	0.0	0.0	0.0	3070000.0	0.0	0.0	0.67	0.7	0.8	0.0300000000002	3.95	0.21	0.61	0.15	3.41	0.0899999999999	1.42	1.1	0.26	AAA104.CD3.location-b.X18.Y12.tile.tissue.png	75	1	1535	75	9d2d3252a5d8cd53e185ac90e282c44d	0	0	0	0	0	0	0	0	0	0	0	0	0	/home/dhl_ec/bnelissen/Slides/CD3_manuscript/CD3_slides/AAA104.CD3.location-b/AAA104.CD3.location-b.run1	255	1.0	0.06	1.0	0.06	0.0	0.0	0.0	6.2019504886
0.0	0.0	0.0	0.0	0.0	1860420.0	0.0	0.0	0.33	1.39	0.63	0.02	2.44	0.13	0.37	0.0899999999999	1.98	0.0599999999999	0.86	0.66	0.29	AAA104.CD3.location-b.X18.Y13.tile.tissue.png	76	1	1535	76	6066308f5cc5543f5948bb1d40d02b7d	0	0	0	0	0	0	0	0	0	0	0	0	0	/home/dhl_ec/bnelissen/Slides/CD3_manuscript/CD3_slides/AAA104.CD3.location-b/AAA104.CD3.location-b.run1	255	1.0	0.06	1.0	0.06	0.0	0.0	0.0	6.18925403941
0.0	0.0	0.0	0.0	0.0	3070000.0	0.0	0.0	1.68	1.39	0.81	0.04	4.58	0.23	0.61	0.15	3.42	0.0899999999999	1.52	1.11	0.38	AAA104.CD3.location-b.X18.Y2.tile.tissue.png	77	1	1535	77	2e301ed45e1bda906121c9fbbbdcaefc	0	0	0	0	0	0	0	0	0	0	0	0	0	/home/dhl_ec/bnelissen/Slides/CD3_manuscript/CD3_slides/AAA104.CD3.location-b/AAA104.CD3.location-b.run1	255	1.0	0.06	1.0	0.06	0.0	-10.8596513531	0.0	3.25783326142
0.0	0.0	0.0	0.0	0.0	3070000.0	0.0	0.0	0.73	0.75	0.8	0.03	4.42	0.22	0.61	0.14	3.67	0.0900000000001	1.4	1.1	0.25	AAA104.CD3.location-b.X18.Y3.tile.tissue.png	78	1	1535	78	e96066877659a82a9e52954a51db5613	0	0	0	0	0	0	0	0	0	0	0	0	0	/home/dhl_ec/bnelissen/Slides/CD3_manuscript/CD3_slides/AAA104.CD3.location-b/AAA104.CD3.location-b.run1	255	1.0	0.06	1.0	0.06	0.0	-10.2508236874	0.0	3.38637426078
0.0	0.0	0.0	0.0	0.0	3070000.0	0.0	0.0	1.3	1.43	0.89	0.04	4.2	0.22	0.6	0.18	3.39	0.0900000000001	1.43	1.1	0.24	AAA104.CD3.location-b.X18.Y4.tile.tissue.png	79	1	1535	79	6374972cfbb558749094e046086992a8	0	0	0	0	0	0	0	0	0	0	0	0	0	/home/dhl_ec/bnelissen/Slides/CD3_manuscript/CD3_slides/AAA104.CD3.location-b/AAA104.CD3.location-b.run1	255	1.0	0.06	1.0	0.06	0.0	0.0	0.0	6.142047557
0.0	0.0	0.0	0.0	0.0	3070000.0	0.0	0.0	0.5	0.59	0.8	0.03	3.95	0.21	0.61	0.15	3.4	0.0900000000001	1.42	1.1	0.31	AAA104.CD3.location-b.X18.Y5.tile.tissue.png	80	1	1535	80	67f25304fa024dbd0b919e33bcb574ef	0	0	0	0	0	0	0	0	0	0	0	0	0	/home/dhl_ec/bnelissen/Slides/CD3_manuscript/CD3_slides/AAA104.CD3.location-b/AAA104.CD3.location-b.run1	255	1.0	0.06	1.0	0.06	0.0	0.0	0.0	4.50612508143
0.0	0.0	0.0	0.0	0.0	3070000.0	0.0	0.0	2.5	0.72	0.81	0.04	3.91	0.21	0.61	0.14	3.4	0.0899999999999	1.42	1.09	0.25	AAA104.CD3.location-b.X18.Y6.tile.tissue.png	81	1	1535	81	9cfc5ebf84ac72fb66d478b44df1ebc0	0	0	0	0	0	0	0	0	0	0	0	0	0	/home/dhl_ec/bnelissen/Slides/CD3_manuscript/CD3_slides/AAA104.CD3.location-b/AAA104.CD3.location-b.run1	255	1.0	0.06	1.0	0.06	0.0	0.0	0.0	5.96267687296
0.0	0.0	0.0	0.0	0.0	3070000.0	0.0	0.0	1.48	1.61	0.8	0.0400000000002	3.93	0.21	0.6	0.14	3.63	0.0899999999999	1.41	1.1	0.39	AAA104.CD3.location-b.X18.Y7.tile.tissue.png	82	1	1535	82	23522badd8930d824b3584d85cf4ce1c	0	0	0	0	0	0	0	0	0	0	0	0	0	/home/dhl_ec/bnelissen/Slides/CD3_manuscript/CD3_slides/AAA104.CD3.location-b/AAA104.CD3.location-b.run1	255	1.0	0.06	1.0	0.06	0.0	0.0	0.0	5.83713615635
0.0	0.0	0.0	0.0	0.0	3070000.0	0.0	0.0	2.48	0.63	0.8	0.04	3.97	0.21	0.61	0.15	3.39	0.11	1.85	1.09	0.38	AAA104.CD3.location-b.X18.Y8.tile.tissue.png	83	1	1535	83	738a3636d034cc035294622003a681cd	0	0	0	0	0	0	0	0	0	0	0	0	0	/home/dhl_ec/bnelissen/Slides/CD3_manuscript/CD3_slides/AAA104.CD3.location-b/AAA104.CD3.location-b.run1	255	1.0	0.06	1.0	0.06	0.0	0.0	0.0	5.66195765472
0.0	0.0	0.0	0.0	0.0	3070000.0	0.0	0.0	1.8	1.15	0.8	0.03	3.97	0.21	0.62	0.15	3.59	0.0899999999999	1.42	1.09	0.92	AAA104.CD3.location-b.X18.Y9.tile.tissue.png	84	1	1535	84	4ce73b85b059ed5d32c351ff6c34e886	0	0	0	0	0	0	0	0	0	0	0	0	0	/home/dhl_ec/bnelissen/Slides/CD3_manuscript/CD3_slides/AAA104.CD3.location-b/AAA104.CD3.location-b.run1	255	1.0	0.06	1.0	0.06	0.0	0.0	0.0	5.97919413681
0.0	0.0	0.0	0.0	0.0	4000000.0	0.0	0.0	1.21	1.48	1.54	0.05	5.1	0.27	0.81	0.19	4.49	0.12	1.88	1.44	0.54	AAA104.CD3.location-b.X2.Y1.tile.tissue.png	85	1	2000	85	463f8d779c658d4e0c239d8bfa20993d	0	0	0	0	0	0	0	0	0	0	0	0	0	/home/dhl_ec/bnelissen/Slides/CD3_manuscript/CD3_slides/AAA104.CD3.location-b/AAA104.CD3.location-b.run1	255	1.0	0.06	1.0	0.06	0.0	0.0	0.0	5.664437
488.0	2875662.0	211.0	20754.0	2875662.0	4000000.0	5.0	11.0	2.06	3.38	1.24	0.04	7.24	0.35	0.66	0.0900000000001	8.18	0.3	2.09	1.44	1.01	AAA104.CD3.location-b.X2.Y10.tile.tissue.png	86	1	2000	86	c1412307c979dcd1e203faaafaf44423	0	0	0	0	0	0	0	0	0	0	0	0	0	/home/dhl_ec/bnelissen/Slides/CD3_manuscript/CD3_slides/AAA104.CD3.location-b/AAA104.CD3.location-b.run1	255	0.7	0.06	0.7	0.06	-9.04571443743	-11.995698472	1.80254238574	0.465629765625
309.0	3434262.0	147.0	16124.0	3434262.0	4000000.0	3.0	5.0	2.02	2.75	1.14	0.04	6.34	0.34	0.67	0.0800000000002	8.54	0.31	2.07	1.43	0.4	AAA104.CD3.location-b.X2.Y11.tile.tissue.png	87	1	2000	87	201937309e123a058431a5f51a6ee2de	0	0	0	0	0	0	0	0	0	0	0	0	0	/home/dhl_ec/bnelissen/Slides/CD3_manuscript/CD3_slides/AAA104.CD3.location-b/AAA104.CD3.location-b.run1	255	0.7	0.06	0.7	0.06	-8.32020764526	-11.5325203678	0.882208013385	0.263162882812
2331.0	2347716.0	994.0	13283.0	2347716.0	4000000.0	21.0	4.0	2.11	3.15	1.24	0.04	6.48	0.35	0.68	0.12	7.85	0.28	2.06	1.43	0.49	AAA104.CD3.location-b.X2.Y12.tile.tissue.png	88	1	2000	88	1071d4769b8220c3357f3fd6e95f9887	0	0	0	0	0	0	0	0	0	0	0	0	0	/home/dhl_ec/bnelissen/Slides/CD3_manuscript/CD3_slides/AAA104.CD3.location-b/AAA104.CD3.location-b.run1	255	0.7	0.06	0.7	0.06	-8.85340627762	-11.6983334209	1.05399866938	0.5234815
0.0	105369.0	0.0	3640.0	105369.0	2424000.0	0.0	6.0	2.56	1.43	1.02	0.03	4.55	0.21	0.45	0.11	3.26	0.0799999999999	1.2	0.87	0.3	AAA104.CD3.location-b.X2.Y13.tile.tissue.png	89	1	2000	89	4776a3bb92d08f5b4a1f84e2742a128e	0	0	0	0	0	0	0	0	0	0	0	0	0	/home/dhl_ec/bnelissen/Slides/CD3_manuscript/CD3_slides/AAA104.CD3.location-b/AAA104.CD3.location-b.run1	255	0.7	0.06	0.7	0.06	0.0	-12.1767017551	0.426582822925	3.38298308661
207.0	385949.0	87.0	9316.0	385949.0	4000000.0	2.0	6.0	1.34	1.61	1.25	0.0699999999999	6.29	0.34	0.7	0.18	6.5	0.21	2.01	1.43	0.33	AAA104.CD3.location-b.X2.Y2.tile.tissue.png	90	1	2000	90	b68fc839d83a22c875ad72a10d440fea	0	0	0	0	0	0	0	0	0	0	0	0	0	/home/dhl_ec/bnelissen/Slides/CD3_manuscript/CD3_slides/AAA104.CD3.location-b/AAA104.CD3.location-b.run1	255	0.7	0.06	0.7	0.06	-9.07606244506	-11.818355361	1.3211523531	2.32438561719
622.0	2740499.0	286.0	20251.0	2740499.0	4000000.0	6.0	8.0	2.33	1.87	1.05	0.04	6.37	0.54	1.09	0.0900000000001	8.2	0.47	2.89	1.43	0.52	AAA104.CD3.location-b.X2.Y3.tile.tissue.png	91	1	2000	91	9b34117fce615a8eee353e90074ad5cc	0	0	0	0	0	0	0	0	0	0	0	0	0	/home/dhl_ec/bnelissen/Slides/CD3_manuscript/CD3_slides/AAA104.CD3.location-b/AAA104.CD3.location-b.run1	255	0.7	0.06	0.7	0.06	-9.12016550299	-12.200944658	1.55827133409	0.4978468125
6717.0	2549513.0	2540.0	18376.0	2549513.0	4000000.0	46.0	3.0	2.46	1.21	1.04	0.0400000000002	6.43	0.36	0.75	0.11	8.08	0.29	2.09	1.43	0.57	AAA104.CD3.location-b.X2.Y4.tile.tissue.png	92	1	2000	92	adf2cbcd2b293d46fb29700c01a76d90	0	0	0	0	0	0	0	0	0	0	0	0	0	/home/dhl_ec/bnelissen/Slides/CD3_manuscript/CD3_slides/AAA104.CD3.location-b/AAA104.CD3.location-b.run1	255	0.7	0.06	0.7	0.06	-9.21319957172	-12.2507643667	1.6869187317	0.595691875
504.0	776394.0	261.0	10440.0	776394.0	4000000.0	6.0	3.0	1.39	1.45	1.14	0.05	6.6	0.56	0.9	0.16	6.76	0.23	2.05	1.43	0.52	AAA104.CD3.location-b.X2.Y5.tile.tissue.png	93	1	2000	93	0c5aa5223693394ecc00853e94bed4d8	0	0	0	0	0	0	0	0	0	0	0	0	0	/home/dhl_ec/bnelissen/Slides/CD3_manuscript/CD3_slides/AAA104.CD3.location-b/AAA104.CD3.location-b.run1	255	0.7	0.06	0.7	0.06	-9.09566806897	-11.9280735842	1.99569500453	0.474869371094
0.0	6580.0	0.0	552.0	6580.0	4000000.0	0.0	2.0	1.39	1.97	1.05	0.0499999999997	6.12	0.34	0.79	0.19	5.92	0.21	2.13	1.44	0.48	AAA104.CD3.location-b.X2.Y8.tile.tissue.png	94	1	2000	94	1025f413e26ff705ddbf8e62429c6b67	0	0	0	0	0	0	0	0	0	0	0	0	0	/home/dhl_ec/bnelissen/Slides/CD3_manuscript/CD3_slides/AAA104.CD3.location-b/AAA104.CD3.location-b.run1	255	0.7	0.06	0.7	0.06	-7.36224939665	-12.2948279131	2.13022533676	2.09769787463
337.0	1556035.0	183.0	30149.0	1556035.0	4000000.0	4.0	14.0	1.15	1.11	1.05	0.04	6.3	0.36	0.67	0.13	7.26	0.25	2.16	1.57	0.51	AAA104.CD3.location-b.X2.Y9.tile.tissue.png	95	1	2000	95	b3d4a76bfb9c03062b84940315e4c029	0	0	0	0	0	0	0	0	0	0	0	0	0	/home/dhl_ec/bnelissen/Slides/CD3_manuscript/CD3_slides/AAA104.CD3.location-b/AAA104.CD3.location-b.run1	255	0.7	0.06	0.7	0.06	-9.41427265027	-11.9011749973	1.52147562951	0.857597824219
0.0	448498.0	0.0	9415.0	448498.0	4000000.0	0.0	8.0	1.51	1.84	1.05	0.0500000000002	6.29	0.35	0.82	0.18	6.18	0.16	2.08	1.44	0.35	AAA104.CD3.location-b.X3.Y1.tile.tissue.png	96	1	2000	96	41bea0620f09cb65f5a4172e0eaffdcc	0	0	0	0	0	0	0	0	0	0	0	0	0	/home/dhl_ec/bnelissen/Slides/CD3_manuscript/CD3_slides/AAA104.CD3.location-b/AAA104.CD3.location-b.run1	255	0.7	0.06	0.7	0.06	-9.14470279103	-11.9980915973	1.39395229926	2.94949125391
0.0	0.0	0.0	0.0	0.0	4000000.0	0.0	0.0	0.89	1.13	1.16	0.0499999999997	5.76	0.27	0.78	0.19	4.53	0.12	1.88	1.46	0.33	AAA104.CD3.location-b.X3.Y10.tile.tissue.png	97	1	2000	97	9c01bcf1a91144fdedd959f96159363f	0	0	0	0	0	0	0	0	0	0	0	0	0	/home/dhl_ec/bnelissen/Slides/CD3_manuscript/CD3_slides/AAA104.CD3.location-b/AAA104.CD3.location-b.run1	255	1.0	0.06	1.0	0.06	0.0	-11.9783757647	0.0	3.33652040115
0.0	46217.0	0.0	1801.0	46217.0	4000000.0	0.0	2.0	0.88	0.86	1.05	0.0499999999997	6.18	0.36	0.74	0.19	6.09	0.13	1.98	1.45	0.33	AAA104.CD3.location-b.X3.Y11.tile.tissue.png	98	1	2000	98	5de87592fd5d69384038c680906b7850	0	0	0	0	0	0	0	0	0	0	0	0	0	/home/dhl_ec/bnelissen/Slides/CD3_manuscript/CD3_slides/AAA104.CD3.location-b/AAA104.CD3.location-b.run1	255	0.7	0.06	0.7	0.06	-8.31925968107	-12.2088495143	2.35621820455	2.51978452173
4524.0	103874.0	1324.0	3256.0	103874.0	4000000.0	24.0	4.0	0.82	1.05	1.05	0.0500000000002	6.39	0.33	0.71	0.18	6.0	0.19	1.92	1.39	0.34	AAA104.CD3.location-b.X3.Y12.tile.tissue.png	99	1	2000	99	fd22a4caa7e897920b0aa2b5c0d5d890	0	0	0	0	0	0	0	0	0	0	0	0	0	/home/dhl_ec/bnelissen/Slides/CD3_manuscript/CD3_slides/AAA104.CD3.location-b/AAA104.CD3.location-b.run1	255	0.7	0.06	0.7	0.06	-9.17789238187	-12.5788625966	3.37912499998	1.74666879102
12429.0	2884798.0	3648.0	27673.0	2884798.0	4000000.0	63.0	9.0	1.77	1.68	1.05	0.04	6.44	0.36	0.64	0.0900000000001	7.98	0.29	2.04	1.39	0.38	AAA104.CD3.location-b.X3.Y2.tile.tissue.png	100	1	2000	100	1cde639c13561b0b20370595b9b7733f	0	0	0	0	0	0	0	0	0	0	0	0	0	/home/dhl_ec/bnelissen/Slides/CD3_manuscript/CD3_slides/AAA104.CD3.location-b/AAA104.CD3.location-b.run1	255	0.7	0.06	0.7	0.06	-9.22685546708	-12.3284283374	1.5470435115	0.536710203125
11219.0	3806819.0	4524.0	12454.0	3806819.0	4000000.0	88.0	1.0	0.93	1.1	1.05	0.04	6.09	0.34	0.65	0.0599999999999	8.71	0.32	1.98	1.41	0.38	AAA104.CD3.location-b.X3.Y3.tile.tissue.png	101	1	2000	101	9b9f0c4f8aba0386df20109098ca65f8	0	0	0	0	0	0	0	0	0	0	0	0	0	/home/dhl_ec/bnelissen/Slides/CD3_manuscript/CD3_slides/AAA104.CD3.location-b/AAA104.CD3.location-b.run1	255	0.7	0.0623471431527	0.7	0.0623471431527	-9.06052496911	-12.6368867465	1.38302548675	0.359428640625
26671.0	3718205.0	10520.0	17166.0	3718205.0	4000000.0	217.0	4.0	1.03	1.11	1.05	0.0400000000004	6.12	0.34	0.66	0.0599999999999	8.87	0.34	2.05	1.41	0.38	AAA104.CD3.location-b.X3.Y4.tile.tissue.png	102	1	2000	102	56160d9028e438ce4a2cafa925071977	0	0	0	0	0	0	0	0	0	0	0	0	0	/home/dhl_ec/bnelissen/Slides/CD3_manuscript/CD3_slides/AAA104.CD3.location-b/AAA104.CD3.location-b.run1	255	0.7	0.06	0.7	0.06	-9.03471706471	-12.1745169626	1.60377569391	0.442205386719
4560.0	306706.0	1843.0	7233.0	306706.0	4000000.0	36.0	4.0	0.92	1.17	1.02	0.04	6.16	0.33	0.68	0.19	6.2	0.2	1.92	1.4	0.32	AAA104.CD3.location-b.X3.Y5.tile.tissue.png	103	1	2000	103	831f1a61fb896ba25e455950f3ee0e7e	0	0	0	0	0	0	0	0	0	0	0	0	0	/home/dhl_ec/bnelissen/Slides/CD3_manuscript/CD3_slides/AAA104.CD3.location-b/AAA104.CD3.location-b.run1	255	0.7	0.06	0.7	0.06	-9.11679380802	-11.9896959837	2.66651436879	1.22101589062
0.0	0.0	0.0	0.0	0.0	4000000.0	0.0	0.0	0.63	0.77	1.02	0.04	5.57	0.27	0.8	0.2	4.53	0.12	1.9	1.43	0.5	AAA104.CD3.location-b.X3.Y9.tile.tissue.png	104	1	2000	104	811ba16889ccdb89420c582eff59b487	0	0	0	0	0	0	0	0	0	0	0	0	0	/home/dhl_ec/bnelissen/Slides/CD3_manuscript/CD3_slides/AAA104.CD3.location-b/AAA104.CD3.location-b.run1	255	1.0	0.06	1.0	0.06	0.0	-10.9410187937	0.0	3.21994731823
75.0	825833.0	38.0	19046.0	825833.0	4000000.0	1.0	10.0	0.78	0.99	1.04	0.0499999999997	6.26	0.34	0.68	0.16	6.61	0.22	1.97	1.42	0.48	AAA104.CD3.location-b.X4.Y1.tile.tissue.png	105	1	2000	105	d3941047acccb30ef3c5634ab51d3e63	0	0	0	0	0	0	0	0	0	0	0	0	0	/home/dhl_ec/bnelissen/Slides/CD3_manuscript/CD3_slides/AAA104.CD3.location-b/AAA104.CD3.location-b.run1	255	0.7	0.06	0.7	0.06	-9.31146265606	-11.8505300746	1.66954388313	1.88181793555
3386.0	3358500.0	1428.0	24088.0	3358500.0	4000000.0	33.0	10.0	1.36	1.01	1.02	0.04	6.78	0.34	0.65	0.0799999999999	8.27	0.31	2.02	1.39	0.36	AAA104.CD3.location-b.X4.Y2.tile.tissue.png	106	1	2000	106	976cfa0f335e8f7ed886704abdbd373c	0	0	0	0	0	0	0	0	0	0	0	0	0	/home/dhl_ec/bnelissen/Slides/CD3_manuscript/CD3_slides/AAA104.CD3.location-b/AAA104.CD3.location-b.run1	255	0.7	0.06	0.7	0.06	-9.3033422706	-12.6170470541	2.05892653688	0.381333960938
9704.0	3985016.0	3980.0	8730.0	3985016.0	4000000.0	76.0	1.0	0.95	1.14	1.14	0.04	6.52	0.34	0.67	0.0500000000002	9.14	0.35	2.09	1.72	0.57	AAA104.CD3.location-b.X4.Y3.tile.tissue.png	107	1	2000	107	c231820aa929e5866fa81af706b178ea	0	0	0	0	0	0	0	0	0	0	0	0	0	/home/dhl_ec/bnelissen/Slides/CD3_manuscript/CD3_slides/AAA104.CD3.location-b/AAA104.CD3.location-b.run1	255	0.7	0.06	0.7	0.06	-8.82561250864	-11.7233226267	0.677082610429	0.148710943359
166.0	2500212.0	72.0	22541.0	2500212.0	4000000.0	2.0	9.0	0.89	1.02	1.05	0.0599999999999	6.14	0.36	0.67	0.11	8.11	0.29	2.1	1.44	0.44	AAA104.CD3.location-b.X4.Y4.tile.tissue.png	108	1	2000	108	72afdaf354f3dc27b1f472c026ffec20	0	0	0	0	0	0	0	0	0	0	0	0	0	/home/dhl_ec/bnelissen/Slides/CD3_manuscript/CD3_slides/AAA104.CD3.location-b/AAA104.CD3.location-b.run1	255	0.7	0.06	0.7	0.06	-9.27340449412	-12.2067199987	1.87290192235	0.24329175
0.0	1381591.0	0.0	14791.0	1381591.0	4000000.0	0.0	4.0	0.81	0.96	1.07	0.0500000000002	6.12	0.34	0.66	0.14	6.48	0.17	2.01	1.42	0.4	AAA104.CD3.location-b.X4.Y5.tile.tissue.png	109	1	2000	109	0ebc6b5c3742a1b2f3fd81586fe1a0db	0	0	0	0	0	0	0	0	0	0	0	0	0	/home/dhl_ec/bnelissen/Slides/CD3_manuscript/CD3_slides/AAA104.CD3.location-b/AAA104.CD3.location-b.run1	255	0.7	0.06	0.7	0.06	-9.13763911757	-11.5145332373	2.08920263065	1.07596810156
2823.0	1245267.0	1094.0	9932.0	1245267.0	4000000.0	20.0	3.0	0.82	1.04	1.01	0.0499999999997	6.02	0.33	0.65	0.14	6.89	0.23	1.92	1.41	0.4	AAA104.CD3.location-b.X5.Y1.tile.tissue.png	110	1	2000	110	e247b0aae5a67ef4b1938c90d16ec36c	0	0	0	0	0	0	0	0	0	0	0	0	0	/home/dhl_ec/bnelissen/Slides/CD3_manuscript/CD3_slides/AAA104.CD3.location-b/AAA104.CD3.location-b.run1	255	0.7	0.06	0.7	0.06	-8.43234818059	-11.748701313	1.40585175937	0.4250323125
3119.0	3890570.0	1510.0	12082.0	3890570.0	4000000.0	38.0	8.0	0.85	1.05	1.03	0.04	5.82	0.33	0.65	0.0499999999997	8.48	0.32	2.02	1.4	0.56	AAA104.CD3.location-b.X5.Y2.tile.tissue.png	111	1	2000	111	fc239e8cceafcde52d720de6380da68f	0	0	0	0	0	0	0	0	0	0	0	0	0	/home/dhl_ec/bnelissen/Slides/CD3_manuscript/CD3_slides/AAA104.CD3.location-b/AAA104.CD3.location-b.run1	255	0.7	0.06	0.7	0.06	-9.06653364242	-12.5310862694	1.54304249382	0.192419035156
4873.0	3517506.0	1927.0	15603.0	3517506.0	4000000.0	37.0	3.0	0.88	1.48	1.05	0.04	7.37	0.34	0.64	0.0699999999997	8.27	0.31	1.99	1.39	0.37	AAA104.CD3.location-b.X5.Y3.tile.tissue.png	112	1	2000	112	9cddd9d3a87e9f556b6a37e85fc047d8	0	0	0	0	0	0	0	0	0	0	0	0	0	/home/dhl_ec/bnelissen/Slides/CD3_manuscript/CD3_slides/AAA104.CD3.location-b/AAA104.CD3.location-b.run1	255	0.7	0.06	0.7	0.06	-8.98443337221	-12.6076243878	1.404292298	0.278432445312
737.0	2038624.0	279.0	17139.0	2038624.0	4000000.0	6.0	6.0	0.82	1.09	1.05	0.04	6.07	0.34	0.64	0.12	7.51	0.27	2.11	1.44	0.55	AAA104.CD3.location-b.X5.Y4.tile.tissue.png	113	1	2000	113	6f6ca4f5e961076331e50f80f8ce98b9	0	0	0	0	0	0	0	0	0	0	0	0	0	/home/dhl_ec/bnelissen/Slides/CD3_manuscript/CD3_slides/AAA104.CD3.location-b/AAA104.CD3.location-b.run1	255	0.7	0.06	0.7	0.06	-8.78420463758	-12.201049229	1.76738631593	0.323020164063
0.0	12364.0	0.0	796.0	12364.0	4000000.0	0.0	2.0	0.67	0.86	1.21	0.0500000000002	6.03	0.34	0.76	0.19	5.43	0.13	1.95	1.42	0.5	AAA104.CD3.location-b.X5.Y5.tile.tissue.png	114	1	2000	114	4c978167ae080b2cf0a34c3b33b61b67	0	0	0	0	0	0	0	0	0	0	0	0	0	/home/dhl_ec/bnelissen/Slides/CD3_manuscript/CD3_slides/AAA104.CD3.location-b/AAA104.CD3.location-b.run1	255	0.7	0.06	0.7	0.06	0.0	-12.0366480792	3.49964804574	4.17282016791
0.0	2978.0	0.0	238.0	2978.0	4000000.0	0.0	1.0	0.69	0.900000000001	1.05	0.0500000000002	6.0	0.54	0.95	0.19	5.44	0.13	1.92	1.43	0.5	AAA104.CD3.location-b.X6.Y0.tile.tissue.png	115	1	2000	115	87627371f6b87971de560becd8e3b794	0	0	0	0	0	0	0	0	0	0	0	0	0	/home/dhl_ec/bnelissen/Slides/CD3_manuscript/CD3_slides/AAA104.CD3.location-b/AAA104.CD3.location-b.run1	255	0.7	0.06	0.7	0.06	0.0	-12.2791320026	2.29240160264	3.60712322603
3591.0	2078090.0	1610.0	19752.0	2078090.0	4000000.0	35.0	7.0	1.3	1.0	1.04	0.0400000000004	6.16	0.36	0.67	0.13	7.58	0.27	2.09	1.46	0.36	AAA104.CD3.location-b.X6.Y1.tile.tissue.png	116	1	2000	116	17d7f8346bf266ca232ff0c423ec7a43	0	0	0	0	0	0	0	0	0	0	0	0	0	/home/dhl_ec/bnelissen/Slides/CD3_manuscript/CD3_slides/AAA104.CD3.location-b/AAA104.CD3.location-b.run1	255	0.7	0.06	0.7	0.06	-9.15876066205	-12.0596687085	1.85154402731	0.442189390625
0.0	0.0	0.0	0.0	0.0	4000000.0	0.0	0.0	0.78	0.8	1.07	0.0500000000002	5.33	0.28	0.82	0.2	4.56	0.12	1.91	1.43	0.320000000001	AAA104.CD3.location-b.X6.Y10.tile.tissue.png	117	1	2000	117	6e407e187950fd80ff3b1dec6efa5bf6	0	0	0	0	0	0	0	0	0	0	0	0	0	/home/dhl_ec/bnelissen/Slides/CD3_manuscript/CD3_slides/AAA104.CD3.location-b/AAA104.CD3.location-b.run1	255	1.0	0.06	1.0	0.06	0.0	0.0	0.0	3.518188
2287.0	3903161.0	1173.0	11407.0	3903161.0	4000000.0	34.0	1.0	0.86	1.02	1.08	0.04	5.71	0.33	0.65	0.0499999999997	8.59	0.32	2.02	1.44	0.38	AAA104.CD3.location-b.X6.Y2.tile.tissue.png	118	1	2000	118	821fc6b1193c861a9a2c500defcfd2aa	0	0	0	0	0	0	0	0	0	0	0	0	0	/home/dhl_ec/bnelissen/Slides/CD3_manuscript/CD3_slides/AAA104.CD3.location-b/AAA104.CD3.location-b.run1	255	0.7	0.06	0.7	0.06	-8.79873818061	-12.5888272591	1.27358320099	0.163948740234
21457.0	3733575.0	8685.0	13521.0	3733575.0	4000000.0	176.0	1.0	0.87	1.06	1.04	0.04	6.08	0.33	0.66	0.0599999999999	8.95	0.33	2.04	1.44	0.38	AAA104.CD3.location-b.X6.Y3.tile.tissue.png	119	1	2000	119	7e095b27beacb1f0f2cfc713d9f7ca12	0	0	0	0	0	0	0	0	0	0	0	0	0	/home/dhl_ec/bnelissen/Slides/CD3_manuscript/CD3_slides/AAA104.CD3.location-b/AAA104.CD3.location-b.run1	255	0.7	0.0692007425462	0.7	0.0692007425462	-9.30219384371	-12.6246218511	2.32360750912	0.316893800781
5074.0	1360217.0	1872.0	14012.0	1360217.0	4000000.0	41.0	7.0	0.81	1.0	1.04	0.04	6.02	0.33	0.64	0.14	6.92	0.24	2.03	1.42	0.33	AAA104.CD3.location-b.X6.Y4.tile.tissue.png	120	1	2000	120	cd066aff81465ad7ded6dc2c64d2bcd2	0	0	0	0	0	0	0	0	0	0	0	0	0	/home/dhl_ec/bnelissen/Slides/CD3_manuscript/CD3_slides/AAA104.CD3.location-b/AAA104.CD3.location-b.run1	255	0.7	0.06	0.7	0.06	-9.10446528587	-12.1690516013	1.84984323181	0.271140828125
0.0	0.0	0.0	0.0	0.0	4000000.0	0.0	0.0	0.83	0.88	1.03	0.0500000000002	4.95	0.27	0.8	0.2	4.37	0.11	1.86	1.46	0.71	AAA104.CD3.location-b.X6.Y5.tile.tissue.png	121	1	2000	121	f1c39bcd4081dc7e0db03ccf865edf85	0	0	0	0	0	0	0	0	0	0	0	0	0	/home/dhl_ec/bnelissen/Slides/CD3_manuscript/CD3_slides/AAA104.CD3.location-b/AAA104.CD3.location-b.run1	255	1.0	0.06	1.0	0.06	0.0	0.0	0.0	4.8199105
0.0	0.0	0.0	0.0	0.0	4000000.0	0.0	0.0	0.67	0.78	1.03	0.0499999999997	5.02	0.26	0.76	0.18	4.26	0.12	1.82	1.38	0.49	AAA104.CD3.location-b.X6.Y8.tile.tissue.png	122	1	2000	122	215a51ab7c38a1877d475767b8505342	0	0	0	0	0	0	0	0	0	0	0	0	0	/home/dhl_ec/bnelissen/Slides/CD3_manuscript/CD3_slides/AAA104.CD3.location-b/AAA104.CD3.location-b.run1	255	1.0	0.06	1.0	0.06	0.0	0.0	0.0	5.5393465
0.0	0.0	0.0	0.0	0.0	4000000.0	0.0	0.0	0.79	0.8	1.04	0.0499999999997	5.06	0.27	0.75	0.19	4.2	0.13	1.85	1.43	0.46	AAA104.CD3.location-b.X6.Y9.tile.tissue.png	123	1	2000	123	25ba59a553ac5e7c368f23d7c8a05137	0	0	0	0	0	0	0	0	0	0	0	0	0	/home/dhl_ec/bnelissen/Slides/CD3_manuscript/CD3_slides/AAA104.CD3.location-b/AAA104.CD3.location-b.run1	255	1.0	0.06	1.0	0.06	0.0	0.0	0.0	12.163342
0.0	0.0	0.0	0.0	0.0	4000000.0	0.0	0.0	1.44	1.34	1.02	0.0500000000002	4.91	0.27	0.76	0.18	4.28	0.11	1.84	1.41	1.07	AAA104.CD3.location-b.X7.Y0.tile.tissue.png	124	1	2000	124	872171e8db9ab6165f0a46be71b826d4	0	0	0	0	0	0	0	0	0	0	0	0	0	/home/dhl_ec/bnelissen/Slides/CD3_manuscript/CD3_slides/AAA104.CD3.location-b/AAA104.CD3.location-b.run1	255	1.0	0.06	1.0	0.06	0.0	0.0	0.0	9.208369
380.0	1519489.0	177.0	27003.0	1519489.0	4000000.0	5.0	12.0	1.43	1.53	1.02	0.04	6.29	0.34	0.66	0.14	6.96	0.24	2.08	1.43	0.54	AAA104.CD3.location-b.X7.Y1.tile.tissue.png	125	1	2000	125	00bac7a0e4d3eb2f67c2647095d6a2d7	0	0	0	0	0	0	0	0	0	0	0	0	0	/home/dhl_ec/bnelissen/Slides/CD3_manuscript/CD3_slides/AAA104.CD3.location-b/AAA104.CD3.location-b.run1	255	0.7	0.06	0.7	0.06	-9.44626073263	-12.0486528113	2.02662397102	0.381387640625
59.0	368062.0	33.0	3388.0	368062.0	4000000.0	1.0	1.0	0.69	0.91	1.05	0.04	6.0	0.34	0.72	0.19	6.23	0.2	1.9	1.39	0.48	AAA104.CD3.location-b.X7.Y10.tile.tissue.png	126	1	2000	126	024aa210e285a3807ec8efe4fe67b304	0	0	0	0	0	0	0	0	0	0	0	0	0	/home/dhl_ec/bnelissen/Slides/CD3_manuscript/CD3_slides/AAA104.CD3.location-b/AAA104.CD3.location-b.run1	255	0.7	0.06	0.7	0.06	-8.26895309085	-11.0962264455	0.937192097336	2.40428826416
3925.0	3745272.0	1593.0	12878.0	3745272.0	4000000.0	34.0	2.0	0.99	1.37	1.0	0.04	5.73	0.33	0.64	0.0599999999999	8.55	0.32	2.04	1.42	0.52	AAA104.CD3.location-b.X7.Y2.tile.tissue.png	127	1	2000	127	90a2d4d7a38547f332e2eae528dd916a	0	0	0	0	0	0	0	0	0	0	0	0	0	/home/dhl_ec/bnelissen/Slides/CD3_manuscript/CD3_slides/AAA104.CD3.location-b/AAA104.CD3.location-b.run1	255	0.7	0.06	0.7	0.06	-8.76808715364	-12.003776694	0.833492682576	0.153985947266
43944.0	2074947.0	16443.0	20104.0	2074947.0	4000000.0	312.0	1.0	0.82	1.01	1.14	0.04	6.28	0.34	0.64	0.12	7.84	0.28	2.04	1.39	0.35	AAA104.CD3.location-b.X7.Y3.tile.tissue.png	128	1	2000	128	16c40f322fc86347806a5123e4fc072b	0	0	0	0	0	0	0	0	0	0	0	0	0	/home/dhl_ec/bnelissen/Slides/CD3_manuscript/CD3_slides/AAA104.CD3.location-b/AAA104.CD3.location-b.run1	255	0.7	0.06	0.7	0.06	-8.67061365191	-12.195734684	1.34178786122	0.289138625
1634.0	2020521.0	832.0	10582.0	2020521.0	4000000.0	19.0	4.0	0.82	1.01	1.02	0.04	5.85	0.33	0.64	0.11	7.38	0.26	2.01	1.42	0.35	AAA104.CD3.location-b.X7.Y4.tile.tissue.png	129	1	2000	129	bb3f916fcafb08f20b6d6a74521e0827	0	0	0	0	0	0	0	0	0	0	0	0	0	/home/dhl_ec/bnelissen/Slides/CD3_manuscript/CD3_slides/AAA104.CD3.location-b/AAA104.CD3.location-b.run1	255	0.7	0.06	0.7	0.06	-8.37303459457	-11.774728103	0.64959249147	0.171947492187
0.0	0.0	0.0	0.0	0.0	4000000.0	0.0	0.0	0.69	0.89	1.01	0.0500000000002	4.87	0.26	0.77	0.19	4.24	0.12	1.82	1.42	0.31	AAA104.CD3.location-b.X7.Y5.tile.tissue.png	130	1	2000	130	64deb29637d11ec7ab2da2b17680b265	0	0	0	0	0	0	0	0	0	0	0	0	0	/home/dhl_ec/bnelissen/Slides/CD3_manuscript/CD3_slides/AAA104.CD3.location-b/AAA104.CD3.location-b.run1	255	1.0	0.06	1.0	0.06	0.0	0.0	0.0	7.797146
0.0	0.0	0.0	0.0	0.0	4000000.0	0.0	0.0	0.72	1.24	1.05	0.0499999999997	4.95	0.27	0.77	0.2	4.61	0.12	1.92	1.45	0.32	AAA104.CD3.location-b.X7.Y7.tile.tissue.png	131	1	2000	131	f07d2e1886be4f9914f73e5a00317afe	0	0	0	0	0	0	0	0	0	0	0	0	0	/home/dhl_ec/bnelissen/Slides/CD3_manuscript/CD3_slides/AAA104.CD3.location-b/AAA104.CD3.location-b.run1	255	1.0	0.06	1.0	0.06	0.0	0.0	0.0	9.130862
66.0	1850576.0	41.0	15516.0	1850576.0	4000000.0	1.0	4.0	1.41	1.03	1.08	0.0499999999997	6.43	0.36	0.66	0.14	7.65	0.27	2.12	1.44	0.36	AAA104.CD3.location-b.X7.Y8.tile.tissue.png	132	1	2000	132	b264345966d49464e68734a37b11fe6b	0	0	0	0	0	0	0	0	0	0	0	0	0	/home/dhl_ec/bnelissen/Slides/CD3_manuscript/CD3_slides/AAA104.CD3.location-b/AAA104.CD3.location-b.run1	255	0.7	0.06	0.7	0.06	-8.54961294041	-11.040010101	1.2836182899	0.303385238281
417.0	2853899.0	235.0	11892.0	2853899.0	4000000.0	6.0	6.0	0.7	0.89	1.03	0.04	6.51	0.35	0.67	0.0900000000001	8.28	0.3	2.12	1.45	0.55	AAA104.CD3.location-b.X7.Y9.tile.tissue.png	133	1	2000	133	3857d16cd15c758780d2827fb6e2bed3	0	0	0	0	0	0	0	0	0	0	0	0	0	/home/dhl_ec/bnelissen/Slides/CD3_manuscript/CD3_slides/AAA104.CD3.location-b/AAA104.CD3.location-b.run1	255	0.7	0.06	0.7	0.06	-8.38562287171	-11.3421618438	0.757034583253	0.214242945312
0.0	0.0	0.0	0.0	0.0	4000000.0	0.0	0.0	0.88	1.92	1.05	0.0500000000002	5.53	0.26	0.76	0.18	4.18	0.19	2.02	1.39	0.49	AAA104.CD3.location-b.X8.Y0.tile.tissue.png	134	1	2000	134	1d663d6e7264d207a5e368dd0ea97986	0	0	0	0	0	0	0	0	0	0	0	0	0	/home/dhl_ec/bnelissen/Slides/CD3_manuscript/CD3_slides/AAA104.CD3.location-b/AAA104.CD3.location-b.run1	255	1.0	0.06	1.0	0.06	0.0	-11.3652071745	0.0	4.40846347193
680.0	1361692.0	312.0	21327.0	1361692.0	4000000.0	9.0	11.0	0.88	0.97	1.01	0.04	6.32	0.34	0.69	0.16	7.41	0.25	2.1	1.44	0.4	AAA104.CD3.location-b.X8.Y1.tile.tissue.png	135	1	2000	135	e69d2e7ccb5e518cdd1bc34d43845c9f	0	0	0	0	0	0	0	0	0	0	0	0	0	/home/dhl_ec/bnelissen/Slides/CD3_manuscript/CD3_slides/AAA104.CD3.location-b/AAA104.CD3.location-b.run1	255	0.7	0.06	0.7	0.06	-9.05685786331	-11.5844628993	1.73402128767	0.441209449219
123.0	1541505.0	65.0	6707.0	1541505.0	4000000.0	2.0	1.0	1.17	0.9	1.0	0.0400000000004	5.76	0.34	0.66	0.13	7.18	0.25	1.97	1.45	0.35	AAA104.CD3.location-b.X8.Y10.tile.tissue.png	136	1	2000	136	9da05c1a016ffbde96d329fb6e4a6ca4	0	0	0	0	0	0	0	0	0	0	0	0	0	/home/dhl_ec/bnelissen/Slides/CD3_manuscript/CD3_slides/AAA104.CD3.location-b/AAA104.CD3.location-b.run1	255	0.7	0.06	0.7	0.06	-8.22834312493	-10.700832687	0.536893313122	1.4902001543
222.0	2905274.0	124.0	11777.0	2905274.0	4000000.0	4.0	4.0	0.84	0.96	1.0	0.04	6.03	0.34	0.64	0.0799999999999	7.87	0.29	2.01	1.41	0.53	AAA104.CD3.location-b.X8.Y2.tile.tissue.png	137	1	2000	137	5c9bd22c96153c12b841317d28359d51	0	0	0	0	0	0	0	0	0	0	0	0	0	/home/dhl_ec/bnelissen/Slides/CD3_manuscript/CD3_slides/AAA104.CD3.location-b/AAA104.CD3.location-b.run1	255	0.7	0.06	0.7	0.06	-7.97871073382	-11.4402174741	0.503567901077	0.158711214844
20410.0	3949609.0	8183.0	9864.0	3949609.0	4000000.0	167.0	1.0	0.86	1.21	1.05	0.04	6.28	0.33	0.63	0.0499999999997	8.77	0.33	1.97	1.39	0.57	AAA104.CD3.location-b.X8.Y3.tile.tissue.png	138	1	2000	138	88b96ea8641d691b18b9f687148ba652	0	0	0	0	0	0	0	0	0	0	0	0	0	/home/dhl_ec/bnelissen/Slides/CD3_manuscript/CD3_slides/AAA104.CD3.location-b/AAA104.CD3.location-b.run1	255	0.7	0.06	0.7	0.06	-9.25694221145	-12.1306330569	2.28362558963	0.266500572266
4553.0	2295032.0	2054.0	7905.0	2295032.0	4000000.0	42.0	1.0	0.78	1.0	1.03	0.04	5.96	0.33	0.64	0.0999999999999	7.57	0.27	1.97	1.41	0.53	AAA104.CD3.location-b.X8.Y4.tile.tissue.png	139	1	2000	139	85b93cb60e68573542f656462fb3493c	0	0	0	0	0	0	0	0	0	0	0	0	0	/home/dhl_ec/bnelissen/Slides/CD3_manuscript/CD3_slides/AAA104.CD3.location-b/AAA104.CD3.location-b.run1	255	0.7	0.06	0.7	0.06	-8.66572895371	-11.3683037001	0.422749791872	0.1477414375
0.0	10561.0	0.0	536.0	10561.0	4000000.0	0.0	1.0	0.68	0.99	1.02	0.0500000000002	5.83	0.32	0.72	0.18	5.25	0.13	1.89	1.4	0.47	AAA104.CD3.location-b.X8.Y5.tile.tissue.png	140	1	2000	140	c6d61f764fe29aee86eb9bc69a6ca074	0	0	0	0	0	0	0	0	0	0	0	0	0	/home/dhl_ec/bnelissen/Slides/CD3_manuscript/CD3_slides/AAA104.CD3.location-b/AAA104.CD3.location-b.run1	255	0.7	0.06	0.7	0.06	0.0	-12.5143241798	2.30434148193	3.57124242175
0.0	0.0	0.0	0.0	0.0	4000000.0	0.0	0.0	0.72	0.91	1.21	0.0500000000002	5.6	0.27	0.74	0.18	4.22	0.12	1.83	1.42	0.51	AAA104.CD3.location-b.X8.Y7.tile.tissue.png	141	1	2000	141	9cae097fd3d60c3bb2fee4bd235fd935	0	0	0	0	0	0	0	0	0	0	0	0	0	/home/dhl_ec/bnelissen/Slides/CD3_manuscript/CD3_slides/AAA104.CD3.location-b/AAA104.CD3.location-b.run1	255	1.0	0.06	1.0	0.06	0.0	-11.5428003974	0.0	5.64067009942
210.0	3211662.0	108.0	12802.0	3211662.0	4000000.0	3.0	3.0	1.49	1.28	1.01	0.0299999999997	6.12	0.34	0.65	0.0699999999997	8.15	0.3	2.01	1.39	0.57	AAA104.CD3.location-b.X8.Y8.tile.tissue.png	142	1	2000	142	bd448757cf5d44c72b980e9989a31b59	0	0	0	0	0	0	0	0	0	0	0	0	0	/home/dhl_ec/bnelissen/Slides/CD3_manuscript/CD3_slides/AAA104.CD3.location-b/AAA104.CD3.location-b.run1	255	0.7	0.06	0.7	0.06	-8.57726998145	-11.4318993081	1.2157948117	0.317541703125
1121.0	3993767.0	530.0	8878.0	3993767.0	4000000.0	12.0	1.0	1.78	1.11	1.22	0.0299999999997	6.65	0.35	0.68	0.0499999999997	9.15	0.35	2.07	1.45	0.38	AAA104.CD3.location-b.X8.Y9.tile.tissue.png	143	1	2000	143	acfefc874a19b4dea293c6223f092ae6	0	0	0	0	0	0	0	0	0	0	0	0	0	/home/dhl_ec/bnelissen/Slides/CD3_manuscript/CD3_slides/AAA104.CD3.location-b/AAA104.CD3.location-b.run1	255	0.7	0.06	0.7	0.06	-8.51280941661	-12.3134337396	0.640380712868	0.0974730697021
0.0	7161.0	0.0	510.0	7161.0	4000000.0	0.0	2.0	0.75	0.92	1.07	0.0500000000002	6.44	0.34	0.76	0.19	5.25	0.13	1.87	1.39	0.46	AAA104.CD3.location-b.X9.Y0.tile.tissue.png	144	1	2000	144	c3d1edf35c1fbc8edf5deef18c525430	0	0	0	0	0	0	0	0	0	0	0	0	0	/home/dhl_ec/bnelissen/Slides/CD3_manuscript/CD3_slides/AAA104.CD3.location-b/AAA104.CD3.location-b.run1	255	0.7	0.06	0.7	0.06	0.0	-12.3128093173	2.69947976671	3.85077070435
2130.0	1835989.0	941.0	42786.0	1835989.0	4000000.0	21.0	32.0	0.780000000001	1.62	1.05	0.04	5.93	0.34	0.660000000001	0.13	7.15	0.25	2.08	1.38	0.53	AAA104.CD3.location-b.X9.Y1.tile.tissue.png	145	1	2000	145	7539df079331622893b355036dadb5d8	0	0	0	0	0	0	0	0	0	0	0	0	0	/home/dhl_ec/bnelissen/Slides/CD3_manuscript/CD3_slides/AAA104.CD3.location-b/AAA104.CD3.location-b.run1	255	0.7	0.06	0.7	0.06	-9.31886457032	-11.9177865952	1.67118682142	0.574183578125
56.0	1651046.0	35.0	7258.0	1651046.0	4000000.0	1.0	5.0	1.22	0.93	1.04	0.0500000000002	6.36	0.33	0.67	0.13	7.1	0.25	1.95	1.38	0.55	AAA104.CD3.location-b.X9.Y10.tile.tissue.png	146	1	2000	146	5522e9067815d562651958e050d4b3b6	0	0	0	0	0	0	0	0	0	0	0	0	0	/home/dhl_ec/bnelissen/Slides/CD3_manuscript/CD3_slides/AAA104.CD3.location-b/AAA104.CD3.location-b.run1	255	0.7	0.06	0.7	0.06	-7.93365480949	-10.4127091086	0.485194420113	1.14306160742
810.0	1533568.0	388.0	15238.0	1533568.0	4000000.0	10.0	12.0	0.78	1.05	1.05	0.04	6.83	0.36	0.67	0.15	7.49	0.25	2.08	1.43	0.6	AAA104.CD3.location-b.X9.Y2.tile.tissue.png	147	1	2000	147	6b3a3719377f91d7f782e46c6fc2c45f	0	0	0	0	0	0	0	0	0	0	0	0	0	/home/dhl_ec/bnelissen/Slides/CD3_manuscript/CD3_slides/AAA104.CD3.location-b/AAA104.CD3.location-b.run1	255	0.7	0.06	0.7	0.06	-8.75978984895	-11.3678659427	0.979235627338	0.273267300781
7852.0	3769937.0	3750.0	10797.0	3769937.0	4000000.0	86.0	2.0	1.02	1.26	1.08	0.04	7.58	0.33	0.65	0.0499999999997	8.77	0.33	2.04	1.46	0.39	AAA104.CD3.location-b.X9.Y3.tile.tissue.png	148	1	2000	148	4e3a595da8c176417a1d7b0da68ca66c	0	0	0	0	0	0	0	0	0	0	0	0	0	/home/dhl_ec/bnelissen/Slides/CD3_manuscript/CD3_slides/AAA104.CD3.location-b/AAA104.CD3.location-b.run1	255	0.7	0.06	0.7	0.06	-9.04193139525	-12.6797723718	1.36298238033	0.260964109375
2489.0	3367346.0	1309.0	10734.0	3367346.0	4000000.0	34.0	1.0	0.83	1.04	1.08	0.0499999999997	6.76	0.36	0.679999999999	0.0799999999999	8.83	0.32	2.12	1.43	0.369999999999	AAA104.CD3.location-b.X9.Y4.tile.tissue.png	149	1	2000	149	40e2886db96a216c3e8c97093c4f44e5	0	0	0	0	0	0	0	0	0	0	0	0	0	/home/dhl_ec/bnelissen/Slides/CD3_manuscript/CD3_slides/AAA104.CD3.location-b/AAA104.CD3.location-b.run1	255	0.7	0.06	0.7	0.06	-8.92082411934	-12.3050665905	1.5480565006	0.202547839844
524.0	1494406.0	265.0	7945.0	1494406.0	4000000.0	7.0	3.0	0.78	0.929999999999	1.01	0.04	6.34	0.34	0.67	0.14	6.99	0.37	2.16	1.42	0.38	AAA104.CD3.location-b.X9.Y5.tile.tissue.png	150	1	2000	150	fc36977984eba43c5b063e1d2480c9b7	0	0	0	0	0	0	0	0	0	0	0	0	0	/home/dhl_ec/bnelissen/Slides/CD3_manuscript/CD3_slides/AAA104.CD3.location-b/AAA104.CD3.location-b.run1	255	0.7	0.06	0.7	0.06	-8.97849129418	-11.8375088649	2.23227979526	0.224618554687
51.0	242957.0	29.0	3791.0	242957.0	4000000.0	1.0	3.0	0.7	0.89	1.05	0.0500000000002	5.97	0.33	0.7	0.17	6.21	0.2	1.97	1.39	0.329999999999	AAA104.CD3.location-b.X9.Y6.tile.tissue.png	151	1	2000	151	88b9fb65c0abe2887629b7c75461af35	0	0	0	0	0	0	0	0	0	0	0	0	0	/home/dhl_ec/bnelissen/Slides/CD3_manuscript/CD3_slides/AAA104.CD3.location-b/AAA104.CD3.location-b.run1	255	0.7	0.06	0.7	0.06	-9.30644092351	-12.2311821535	3.87775477761	2.51032714551
0.0	2600.0	0.0	242.0	2600.0	4000000.0	0.0	1.0	0.69	0.85	1.01	0.0400000000004	5.82	0.33	0.75	0.18	5.28	0.12	1.88	1.38	0.52	AAA104.CD3.location-b.X9.Y7.tile.tissue.png	152	1	2000	152	bedb623d08faa45781e54eb4687b343f	0	0	0	0	0	0	0	0	0	0	0	0	0	/home/dhl_ec/bnelissen/Slides/CD3_manuscript/CD3_slides/AAA104.CD3.location-b/AAA104.CD3.location-b.run1	255	0.7	0.06	0.7	0.06	0.0	-11.3912826133	0.752215200571	5.71300851631
66.0	3107141.0	32.0	9538.0	3107141.0	4000000.0	1.0	1.0	0.8	0.95	1.05	0.04	6.04	0.33	0.659999999999	0.0799999999999	8.22	0.3	2.01	1.39	0.52	AAA104.CD3.location-b.X9.Y8.tile.tissue.png	153	1	2000	153	b42f5535ddeba05a32eafe75d12f54c0	0	0	0	0	0	0	0	0	0	0	0	0	0	/home/dhl_ec/bnelissen/Slides/CD3_manuscript/CD3_slides/AAA104.CD3.location-b/AAA104.CD3.location-b.run1	255	0.7	0.06	0.7	0.06	-8.60185421747	-11.1178591625	1.0097609492	0.270395144531
448.0	3992025.0	243.0	8795.0	3992025.0	4000000.0	6.0	1.0	0.97	1.07	1.01	0.04	5.81	0.34	0.67	0.0500000000002	9.11	0.35	2.08	1.44	0.55	AAA104.CD3.location-b.X9.Y9.tile.tissue.png	154	1	2000	154	de2d08e359dbd34c7993cac4708c5dbe	0	0	0	0	0	0	0	0	0	0	0	0	0	/home/dhl_ec/bnelissen/Slides/CD3_manuscript/CD3_slides/AAA104.CD3.location-b/AAA104.CD3.location-b.run1	255	0.7	0.06	0.7	0.06	-8.75377593975	-12.1668331833	1.02926430263	0.101851300293
[truncated: 2 more columns]
