# Supplementary material for: SlideToolkit: An Assistive Toolset for the Histological Quantification of Whole Slide Images
Source: PLoS One. 2014 Nov 5;9(11):e110289. doi: 10.1371/journal.pone.0110289 (PMC4220929; doi:10.1371/journal.pone.0110289)
Supplement: RawData S1 — ICC and BlandAltman plot - measurements and r-script.zip. Measurements of Run1 and Run2, including the code for the calculation of the intraclass correlation coefficient (ICC) and the code for the Bland and Altman plot. (ZIP) [file pone.0110289.s003.zip › cellprofiler.measurements/run1.91d99a420fa699a6e81a850ef1e89350.DefaultOUT_Image.csv]

AreaOccupied_AreaOccupied_DAB_Nuclei	AreaOccupied_AreaOccupied_Tissue	AreaOccupied_Perimeter_DAB_Nuclei	AreaOccupied_Perimeter_Tissue	AreaOccupied_TotalArea_DAB_Nuclei	AreaOccupied_TotalArea_Tissue	Count_DAB_Nuclei	Count_Tissue	ExecutionTime_01LoadImages	ExecutionTime_02ColorToGray	ExecutionTime_03Smooth	ExecutionTime_04ImageMath	ExecutionTime_05IdentifyPrimaryObjects	ExecutionTime_06MeasureImageAreaOccupied	ExecutionTime_07UnmixColors	ExecutionTime_08MaskImage	ExecutionTime_09IdentifyPrimaryObjects	ExecutionTime_10MeasureImageAreaOccupied	ExecutionTime_11OverlayOutlines	ExecutionTime_12OverlayOutlines	ExecutionTime_13SaveImages	FileName_Original	Group_Index	Group_Number	Height_Original	ImageNumber	MD5Digest_Original	ModuleError_01LoadImages	ModuleError_02ColorToGray	ModuleError_03Smooth	ModuleError_04ImageMath	ModuleError_05IdentifyPrimaryObjects	ModuleError_06MeasureImageAreaOccupied	ModuleError_07UnmixColors	ModuleError_08MaskImage	ModuleError_09IdentifyPrimaryObjects	ModuleError_10MeasureImageAreaOccupied	ModuleError_11OverlayOutlines	ModuleError_12OverlayOutlines	ModuleError_13SaveImages	PathName_Original	Scaling_Original	Threshold_FinalThreshold_DAB_Nuclei	Threshold_FinalThreshold_Tissue	Threshold_OrigThreshold_DAB_Nuclei	Threshold_OrigThreshold_Tissue	Threshold_SumOfEntropies_DAB_Nuclei	Threshold_SumOfEntropies_Tissue	Threshold_WeightedVariance_DAB_Nuclei	Threshold_WeightedVariance_Tissue
145.0	126149.0	85.0	13669.0	126149.0	4000000.0	2.0	41.0	2.35	1.88	1.15	0.04	6.68	0.37	0.75	0.2	6.7	0.22	2.14	1.52	1.27	AAA358.CD3.X10.Y0.tile.tissue.png	1	1	2000	1	bbcb9d1340c3e3c8ccc5a9d4f659249e	0	0	0	0	0	0	0	0	0	0	0	0	0	/home/dhl_ec/bnelissen/Slides/CD3_manuscript/CD3_slides/AAA358.CD3/AAA358.CD3.run1	255	0.7	0.06	0.7	0.06	-9.71964364178	-10.6949400536	2.80417425034	1.62703491504
4489.0	890061.0	2106.0	47695.0	890061.0	4000000.0	54.0	78.0	2.44	2.39	1.11	0.05	6.77	0.39	0.75	0.17	7.19	0.24	2.27	1.53	0.91	AAA358.CD3.X10.Y1.tile.tissue.png	2	1	2000	2	4dd04b2dabfb1ef7d7bac3d3ef3f0efe	0	0	0	0	0	0	0	0	0	0	0	0	0	/home/dhl_ec/bnelissen/Slides/CD3_manuscript/CD3_slides/AAA358.CD3/AAA358.CD3.run1	255	0.7	0.06	0.7	0.06	-9.87956421225	-11.0814360173	3.45736910698	0.18690821875
26289.0	895248.0	10085.0	20381.0	895248.0	4000000.0	209.0	15.0	2.9	3.12	1.13	0.06	6.78	0.38	0.8	0.18	7.42	0.25	2.16	1.56	0.53	AAA358.CD3.X10.Y2.tile.tissue.png	3	1	2000	3	b6cb223a41a0d55048ec5156395aa7f5	0	0	0	0	0	0	0	0	0	0	0	0	0	/home/dhl_ec/bnelissen/Slides/CD3_manuscript/CD3_slides/AAA358.CD3/AAA358.CD3.run1	255	0.7	0.06	0.7	0.06	-10.2463643273	-12.771828746	4.83921422071	1.68757775781
335.0	211332.0	167.0	18903.0	211332.0	4000000.0	4.0	47.0	2.58	2.11	1.11	0.06	6.56	0.37	0.74	0.2	6.85	0.34	2.94	2.38	0.73	AAA358.CD3.X11.Y0.tile.tissue.png	4	1	2000	4	74abe2baf2fc761e9f7a726f1803a996	0	0	0	0	0	0	0	0	0	0	0	0	0	/home/dhl_ec/bnelissen/Slides/CD3_manuscript/CD3_slides/AAA358.CD3/AAA358.CD3.run1	255	0.7	0.06	0.7	0.06	-9.5152821353	-10.9096200766	2.70970310964	1.91251142773
2673.0	919139.0	1313.0	60456.0	919139.0	4000000.0	34.0	94.0	3.19	2.5	1.84	0.07	10.2	0.64	1.26	0.27	10.45	0.4	3.66	2.39	0.78	AAA358.CD3.X11.Y1.tile.tissue.png	5	1	2000	5	b43cfa547be8d2cc36d3ec86caa463f3	0	0	0	0	0	0	0	0	0	0	0	0	0	/home/dhl_ec/bnelissen/Slides/CD3_manuscript/CD3_slides/AAA358.CD3/AAA358.CD3.run1	255	0.7	0.06	0.7	0.06	-9.74244256248	-11.2213032731	3.773554343	0.25064775
4750.0	822349.0	2178.0	39669.0	822349.0	4000000.0	55.0	39.0	3.16	2.3	1.86	0.08	10.05	0.61	1.31	0.28	10.35	0.37	3.34	2.39	0.73	AAA358.CD3.X11.Y2.tile.tissue.png	6	1	2000	6	1b560dd4aa293f5aedacb0ebc3386f00	0	0	0	0	0	0	0	0	0	0	0	0	0	/home/dhl_ec/bnelissen/Slides/CD3_manuscript/CD3_slides/AAA358.CD3/AAA358.CD3.run1	255	0.7	0.06	0.7	0.06	-9.75916484517	-12.6100840323	4.18712841595	2.88217660156
1048.0	327904.0	476.0	29301.0	327904.0	4000000.0	10.0	57.0	3.11	3.3	1.8	0.08	11.21	0.59	1.31	0.31	9.38	0.33	3.46	2.34	0.71	AAA358.CD3.X12.Y0.tile.tissue.png	7	1	2000	7	97a732ab36d8c0b8d7569d34ad0821dc	0	0	0	0	0	0	0	0	0	0	0	0	0	/home/dhl_ec/bnelissen/Slides/CD3_manuscript/CD3_slides/AAA358.CD3/AAA358.CD3.run1	255	0.7	0.06	0.7	0.06	-9.9232881498	-11.8092146861	4.10511842262	3.38543643164
3057.0	761124.0	1494.0	48033.0	761124.0	4000000.0	38.0	92.0	2.6	1.92	1.81	0.07	10.13	0.61	1.26	0.28	10.26	0.36	3.52	2.35	0.75	AAA358.CD3.X12.Y1.tile.tissue.png	8	1	2000	8	65664d6810229a77b0734598897c6ec5	0	0	0	0	0	0	0	0	0	0	0	0	0	/home/dhl_ec/bnelissen/Slides/CD3_manuscript/CD3_slides/AAA358.CD3/AAA358.CD3.run1	255	0.7	0.06	0.7	0.06	-9.74023567736	-11.8571829815	3.65150760365	0.180969105469
5533.0	1605539.0	2505.0	81247.0	1605539.0	4000000.0	63.0	93.0	2.14	2.94	1.81	0.08	9.91	0.61	1.22	0.23	10.87	0.42	3.53	2.32	0.76	AAA358.CD3.X12.Y2.tile.tissue.png	9	1	2000	9	b31f5bade28e5d28e7b3bd8178277674	0	0	0	0	0	0	0	0	0	0	0	0	0	/home/dhl_ec/bnelissen/Slides/CD3_manuscript/CD3_slides/AAA358.CD3/AAA358.CD3.run1	255	0.7	0.06	0.7	0.06	-9.67970537889	-11.4652296293	3.45198152647	1.51243190625
205.0	40480.0	92.0	3501.0	40480.0	4000000.0	2.0	4.0	2.62	1.99	1.76	0.08	9.38	0.56	1.4	0.32	9.19	0.31	3.13	2.31	0.59	AAA358.CD3.X12.Y3.tile.tissue.png	10	1	2000	10	ed08ae9670a25ea0eb038c63d7e5fc8b	0	0	0	0	0	0	0	0	0	0	0	0	0	/home/dhl_ec/bnelissen/Slides/CD3_manuscript/CD3_slides/AAA358.CD3/AAA358.CD3.run1	255	0.7	0.06	0.7	0.06	-10.1395070492	-11.9534313113	4.73646593917	1.01236083862
2550.0	335927.0	1081.0	11753.0	335927.0	4000000.0	23.0	4.0	2.67	2.8	1.31	0.08	10.08	0.56	1.35	0.29	9.43	0.33	3.25	2.32	0.68	AAA358.CD3.X13.Y0.tile.tissue.png	11	1	2000	11	46d74fa8fb20eca189f44f2e4bcdcd5e	0	0	0	0	0	0	0	0	0	0	0	0	0	/home/dhl_ec/bnelissen/Slides/CD3_manuscript/CD3_slides/AAA358.CD3/AAA358.CD3.run1	255	0.7	0.06	0.7	0.06	-9.99810053763	-12.4689532797	5.31866923039	1.91539745703
3139.0	564673.0	1347.0	36521.0	564673.0	4000000.0	30.0	76.0	1.01	1.5	1.76	0.07	9.78	0.58	1.2	0.28	9.7	0.35	3.46	2.32	0.65	AAA358.CD3.X13.Y1.tile.tissue.png	12	1	2000	12	621cb1bb6290b651b5c5fc6ff3c2bdce	0	0	0	0	0	0	0	0	0	0	0	0	0	/home/dhl_ec/bnelissen/Slides/CD3_manuscript/CD3_slides/AAA358.CD3/AAA358.CD3.run1	255	0.7	0.06	0.7	0.06	-10.0766974465	-10.8674824738	3.48565647508	0.420366527344
19185.0	2067512.0	8315.0	57147.0	2067512.0	4000000.0	186.0	56.0	2.34	2.78	1.77	0.07	9.8	0.59	1.19	0.19	11.46	0.45	3.46	2.31	0.67	AAA358.CD3.X13.Y2.tile.tissue.png	13	1	2000	13	c082a7399993dbf1925686306cb44a34	0	0	0	0	0	0	0	0	0	0	0	0	0	/home/dhl_ec/bnelissen/Slides/CD3_manuscript/CD3_slides/AAA358.CD3/AAA358.CD3.run1	255	0.7	0.06	0.7	0.06	-9.78476067504	-12.1572493257	2.97602751432	0.291537046875
11738.0	1460939.0	5421.0	38972.0	1460939.0	4000000.0	132.0	27.0	3.17	3.02	1.75	0.08	9.62	0.58	1.24	0.23	10.75	0.4	3.41	2.3	0.63	AAA358.CD3.X13.Y3.tile.tissue.png	14	1	2000	14	73c8d10f479186219ac6af78c98be85f	0	0	0	0	0	0	0	0	0	0	0	0	0	/home/dhl_ec/bnelissen/Slides/CD3_manuscript/CD3_slides/AAA358.CD3/AAA358.CD3.run1	255	0.7	0.06	0.7	0.06	-9.90799974379	-12.6146883434	4.51010580333	2.51668491406
2590.0	458394.0	1231.0	32667.0	458394.0	4000000.0	30.0	44.0	2.34	1.59	1.77	0.08	10.17	0.58	1.26	0.29	9.64	0.33	3.34	2.29	0.61	AAA358.CD3.X14.Y1.tile.tissue.png	15	1	2000	15	b600fca59b428c42b167854fab6d13fd	0	0	0	0	0	0	0	0	0	0	0	0	0	/home/dhl_ec/bnelissen/Slides/CD3_manuscript/CD3_slides/AAA358.CD3/AAA358.CD3.run1	255	0.7	0.06	0.7	0.06	-9.98475971095	-12.1603516115	4.63500588331	2.9022785
31196.0	1497283.0	13511.0	43368.0	1497283.0	4000000.0	305.0	59.0	2.88	1.97	1.76	0.0699999999999	9.82	0.59	1.2	0.22	11.09	0.42	3.41	2.31	0.66	AAA358.CD3.X14.Y2.tile.tissue.png	16	1	2000	16	ec77564fe12d67ebe11895fc3569a25a	0	0	0	0	0	0	0	0	0	0	0	0	0	/home/dhl_ec/bnelissen/Slides/CD3_manuscript/CD3_slides/AAA358.CD3/AAA358.CD3.run1	255	0.7	0.06	0.7	0.06	-9.72647656653	-11.7308831589	2.75334755428	0.306408398438
56526.0	2348745.0	21672.0	91081.0	2348745.0	4000000.0	452.0	87.0	2.4	2.87	1.77	0.0699999999999	10.06	0.62	1.21	0.18	12.26	0.47	3.56	2.31	0.67	AAA358.CD3.X14.Y3.tile.tissue.png	17	1	2000	17	8cf99308518b5a1544cb2fb491c29dc2	0	0	0	0	0	0	0	0	0	0	0	0	0	/home/dhl_ec/bnelissen/Slides/CD3_manuscript/CD3_slides/AAA358.CD3/AAA358.CD3.run1	255	0.7	0.06	0.7	0.06	-9.89446077504	-11.0801593424	2.86436096488	0.7541866875
1157.0	176688.0	506.0	8254.0	176688.0	4000000.0	11.0	3.0	2.4	1.32	1.77	0.08	10.48	0.56	1.37	0.3	9.35	0.32	3.12	2.3	0.6	AAA358.CD3.X14.Y4.tile.tissue.png	18	1	2000	18	8f985f12b7c9c1e175b178e28cc579ac	0	0	0	0	0	0	0	0	0	0	0	0	0	/home/dhl_ec/bnelissen/Slides/CD3_manuscript/CD3_slides/AAA358.CD3/AAA358.CD3.run1	255	0.7	0.06	0.7	0.06	-10.0699475139	-11.9505675706	3.8741939724	0.931043572266
1633.0	127462.0	528.0	10714.0	127462.0	4000000.0	11.0	23.0	2.42	1.62	1.76	0.0799999999999	11.25	0.58	1.35	0.32	9.27	0.31	3.22	2.3	1.07	AAA358.CD3.X15.Y1.tile.tissue.png	19	1	2000	19	76a74bb9a13b99e0eaf40f61a283c778	0	0	0	0	0	0	0	0	0	0	0	0	0	/home/dhl_ec/bnelissen/Slides/CD3_manuscript/CD3_slides/AAA358.CD3/AAA358.CD3.run1	255	0.7	0.06	0.7	0.06	-10.0933795662	-12.1481044367	4.10141149082	3.35946564062
812.0	352273.0	402.0	31238.0	352273.0	4000000.0	10.0	69.0	2.28	2.53	1.24	0.0500000000001	9.21	0.58	1.21	0.3	9.44	0.33	3.37	2.29	0.75	AAA358.CD3.X15.Y2.tile.tissue.png	20	1	2000	20	4abe4861ddc76f27cb702606c4526cca	0	0	0	0	0	0	0	0	0	0	0	0	0	/home/dhl_ec/bnelissen/Slides/CD3_manuscript/CD3_slides/AAA358.CD3/AAA358.CD3.run1	255	0.7	0.06	0.7	0.06	-9.90529612287	-11.3083965911	3.53623056595	0.207726210938
9162.0	1805003.0	3785.0	84378.0	1805003.0	4000000.0	83.0	100.0	1.88	2.08	1.77	0.0700000000001	9.85	0.62	1.21	0.21	11.04	0.43	3.54	2.29	0.67	AAA358.CD3.X15.Y3.tile.tissue.png	21	1	2000	21	7e8248405596469ce64a54beeae0d5d6	0	0	0	0	0	0	0	0	0	0	0	0	0	/home/dhl_ec/bnelissen/Slides/CD3_manuscript/CD3_slides/AAA358.CD3/AAA358.CD3.run1	255	0.7	0.06	0.7	0.06	-9.78122317916	-10.6821644575	3.33456303496	0.213935476562
7141.0	332615.0	2874.0	15487.0	332615.0	4000000.0	56.0	20.0	1.57	3.44	1.76	0.0799999999999	10.29	0.57	1.34	0.29	9.48	0.33	3.18	2.32	0.58	AAA358.CD3.X15.Y4.tile.tissue.png	22	1	2000	22	2906892bef3af900c4b48e4747d28be7	0	0	0	0	0	0	0	0	0	0	0	0	0	/home/dhl_ec/bnelissen/Slides/CD3_manuscript/CD3_slides/AAA358.CD3/AAA358.CD3.run1	255	0.7	0.06	0.7	0.06	-10.0642113378	-12.4099942535	4.08680987272	1.62000572656
53.0	9958.0	31.0	1291.0	9958.0	4000000.0	1.0	6.0	2.41	2.47	1.76	0.08	9.4	0.57	1.35	0.31	9.02	0.31	3.12	2.29	0.58	AAA358.CD3.X16.Y1.tile.tissue.png	23	1	2000	23	1bb24cdb1fc1e4a39f0c30c2257e16ae	0	0	0	0	0	0	0	0	0	0	0	0	0	/home/dhl_ec/bnelissen/Slides/CD3_manuscript/CD3_slides/AAA358.CD3/AAA358.CD3.run1	255	0.7	0.06	0.7	0.06	-9.57180751158	-12.0797418752	3.94778216171	4.92123580896
1562.0	510097.0	781.0	33701.0	510097.0	4000000.0	22.0	47.0	2.02	3.11	1.77	0.0700000000001	11.54	0.59	1.2	0.28	9.59	0.35	3.34	2.31	0.63	AAA358.CD3.X16.Y2.tile.tissue.png	24	1	2000	24	0e6e9b6c0c0c7687441b9d8adc316a07	0	0	0	0	0	0	0	0	0	0	0	0	0	/home/dhl_ec/bnelissen/Slides/CD3_manuscript/CD3_slides/AAA358.CD3/AAA358.CD3.run1	255	0.7	0.06	0.7	0.06	-9.71080533611	-11.9132625218	3.23972962878	0.263117529297
1735.0	1422543.0	836.0	65133.0	1422543.0	4000000.0	22.0	84.0	1.97	2.79	1.75	0.0699999999999	9.8	0.59	1.21	0.24	10.57	0.39	3.51	2.31	0.68	AAA358.CD3.X16.Y3.tile.tissue.png	25	1	2000	25	ddc91e50d5fb8d086a7bef981d9cd247	0	0	0	0	0	0	0	0	0	0	0	0	0	/home/dhl_ec/bnelissen/Slides/CD3_manuscript/CD3_slides/AAA358.CD3/AAA358.CD3.run1	255	0.7	0.06	0.7	0.06	-9.8385029881	-12.2055631456	3.76902484393	0.210489914063
357.0	177016.0	171.0	14539.0	177016.0	4000000.0	5.0	25.0	2.3	1.63	1.77	0.08	10.49	0.56	1.32	0.3	9.27	0.32	3.21	2.33	0.6	AAA358.CD3.X16.Y4.tile.tissue.png	26	1	2000	26	accbdd6e023bc7a8a6a54d320f07b618	0	0	0	0	0	0	0	0	0	0	0	0	0	/home/dhl_ec/bnelissen/Slides/CD3_manuscript/CD3_slides/AAA358.CD3/AAA358.CD3.run1	255	0.7	0.06	0.7	0.06	-9.6117397713	-12.2299604641	4.15194989713	2.99717805957
0.0	16652.0	0.0	1967.0	16652.0	4000000.0	0.0	7.0	0.93	1.21	1.77	0.08	9.3	0.56	1.4	0.32	8.58	0.22	3.13	2.3	0.57	AAA358.CD3.X17.Y1.tile.tissue.png	27	1	2000	27	ebe6e7d628f085caeece46805fc9dd28	0	0	0	0	0	0	0	0	0	0	0	0	0	/home/dhl_ec/bnelissen/Slides/CD3_manuscript/CD3_slides/AAA358.CD3/AAA358.CD3.run1	255	0.7	0.06	0.7	0.06	-9.09894229193	-11.9617428235	3.78667470318	3.81653653894
3386.0	830006.0	1713.0	36080.0	830006.0	4000000.0	46.0	43.0	3.07	2.61	1.76	0.0700000000001	9.69	0.59	1.21	0.26	9.95	0.36	3.36	2.31	0.63	AAA358.CD3.X17.Y2.tile.tissue.png	28	1	2000	28	6f1d1765b7fa6838c12451dc3551c8d7	0	0	0	0	0	0	0	0	0	0	0	0	0	/home/dhl_ec/bnelissen/Slides/CD3_manuscript/CD3_slides/AAA358.CD3/AAA358.CD3.run1	255	0.7	0.06	0.7	0.06	-9.72534260409	-11.7451581262	3.2940055905	0.303343738281
1083.0	744257.0	522.0	46423.0	744257.0	4000000.0	14.0	75.0	3.21	2.43	1.77	0.0700000000001	9.7	0.59	1.22	0.27	9.83	0.36	3.42	2.3	0.65	AAA358.CD3.X17.Y3.tile.tissue.png	29	1	2000	29	74342d4803bb61a2daf4b1e4b951bc86	0	0	0	0	0	0	0	0	0	0	0	0	0	/home/dhl_ec/bnelissen/Slides/CD3_manuscript/CD3_slides/AAA358.CD3/AAA358.CD3.run1	255	0.7	0.06	0.7	0.06	-9.965204539	-12.0831001992	3.56814335663	0.191363027344
15788.0	1733073.0	6498.0	58587.0	1733073.0	4000000.0	154.0	43.0	3.67	2.29	1.77	0.0799999999999	9.81	0.59	1.22	0.22	11.04	0.43	3.46	2.31	0.64	AAA358.CD3.X17.Y4.tile.tissue.png	30	1	2000	30	b4e6b8f81798cb2cfb7520329c0faf41	0	0	0	0	0	0	0	0	0	0	0	0	0	/home/dhl_ec/bnelissen/Slides/CD3_manuscript/CD3_slides/AAA358.CD3/AAA358.CD3.run1	255	0.7	0.06	0.7	0.06	-10.0546248847	-12.2742151397	4.79742935629	1.69445104688
1321.0	1203231.0	572.0	21206.0	1203231.0	4000000.0	13.0	17.0	1.68	3.26	1.78	0.0799999999999	9.5	0.57	1.28	0.25	10.4	0.38	3.39	2.33	0.61	AAA358.CD3.X17.Y5.tile.tissue.png	31	1	2000	31	bf9dca0915ff53d928ffc2cbc046ea73	0	0	0	0	0	0	0	0	0	0	0	0	0	/home/dhl_ec/bnelissen/Slides/CD3_manuscript/CD3_slides/AAA358.CD3/AAA358.CD3.run1	255	0.7	0.06	0.7	0.06	-9.88026013121	-11.9781695851	4.9689791225	1.77208069141
323.0	237728.0	132.0	9363.0	237728.0	4000000.0	3.0	2.0	1.6	2.08	1.8	0.0800000000002	10.43	0.56	1.38	0.3	9.35	0.33	3.26	2.32	0.68	AAA358.CD3.X17.Y6.tile.tissue.png	32	1	2000	32	f862afab9a1b137ec58a001a70468d9c	0	0	0	0	0	0	0	0	0	0	0	0	0	/home/dhl_ec/bnelissen/Slides/CD3_manuscript/CD3_slides/AAA358.CD3/AAA358.CD3.run1	255	0.7	0.06	0.7	0.06	-9.71452550427	-11.7703741723	4.78452013051	1.02633484375
75.0	13995.0	39.0	1474.0	13995.0	4000000.0	1.0	4.0	2.36	2.4	1.76	0.0799999999999	9.29	0.56	1.44	0.32	9.12	0.31	3.14	2.32	1.12	AAA358.CD3.X18.Y1.tile.tissue.png	33	1	2000	33	6e721ff922a2b150753db2bf120b1a8d	0	0	0	0	0	0	0	0	0	0	0	0	0	/home/dhl_ec/bnelissen/Slides/CD3_manuscript/CD3_slides/AAA358.CD3/AAA358.CD3.run1	255	0.7	0.06	0.7	0.06	-9.59678826681	-11.8173499425	4.71575340862	0.463054771729
157.0	509181.0	72.0	35448.0	509181.0	4000000.0	2.0	54.0	2.26	2.09	1.76	0.0799999999999	9.69	0.58	1.24	0.29	9.59	0.34	3.37	2.33	1.0	AAA358.CD3.X18.Y2.tile.tissue.png	34	1	2000	34	f334da56d9e11219a1b97a0f1066ad3a	0	0	0	0	0	0	0	0	0	0	0	0	0	/home/dhl_ec/bnelissen/Slides/CD3_manuscript/CD3_slides/AAA358.CD3/AAA358.CD3.run1	255	0.7	0.06	0.7	0.06	-9.50092508136	-11.6456389115	3.50815018334	1.58589919141
975.0	686833.0	464.0	48640.0	686833.0	4000000.0	11.0	93.0	3.01	1.67	1.74	0.0699999999999	11.88	0.59	1.2	0.28	9.78	0.36	3.46	2.31	0.65	AAA358.CD3.X18.Y3.tile.tissue.png	35	1	2000	35	c6b0022aafedd3a9c4943d11afe45f9d	0	0	0	0	0	0	0	0	0	0	0	0	0	/home/dhl_ec/bnelissen/Slides/CD3_manuscript/CD3_slides/AAA358.CD3/AAA358.CD3.run1	255	0.7	0.06	0.7	0.06	-9.53966403862	-10.9578204867	3.21983858284	0.223394132813
30046.0	2102367.0	12176.0	56325.0	2102367.0	4000000.0	277.0	40.0	1.34	3.19	1.79	0.0699999999999	10.28	0.6	1.21	0.19	11.61	0.45	3.46	2.31	0.66	AAA358.CD3.X18.Y4.tile.tissue.png	36	1	2000	36	721315d46edd2d036c42b48189e70858	0	0	0	0	0	0	0	0	0	0	0	0	0	/home/dhl_ec/bnelissen/Slides/CD3_manuscript/CD3_slides/AAA358.CD3/AAA358.CD3.run1	255	0.7	0.06	0.7	0.06	-9.88062320642	-12.0813974014	3.87411417852	1.35302596875
1517.0	3981342.0	659.0	8604.0	3981342.0	4000000.0	16.0	1.0	1.26	1.97	1.76	0.0699999999999	10.37	0.55	1.2	0.0799999999999	13.34	0.56	3.32	2.32	0.66	AAA358.CD3.X18.Y5.tile.tissue.png	37	1	2000	37	195e61bedb9615dd3b5c12b0f7d141f9	0	0	0	0	0	0	0	0	0	0	0	0	0	/home/dhl_ec/bnelissen/Slides/CD3_manuscript/CD3_slides/AAA358.CD3/AAA358.CD3.run1	255	0.7	0.06	0.7	0.06	-9.24561828887	-11.4768251676	3.10104092671	0.0948724404297
2425.0	3713030.0	990.0	10162.0	3713030.0	4000000.0	23.0	1.0	1.15	1.53	1.77	0.0699999999999	11.75	0.57	1.22	0.0899999999999	13.12	0.54	3.34	2.33	0.66	AAA358.CD3.X18.Y6.tile.tissue.png	38	1	2000	38	d0c9f0ad1141f0ba767ec850d1cc798b	0	0	0	0	0	0	0	0	0	0	0	0	0	/home/dhl_ec/bnelissen/Slides/CD3_manuscript/CD3_slides/AAA358.CD3/AAA358.CD3.run1	255	0.7	0.06	0.7	0.06	-9.65441341589	-11.5892488648	4.00339611128	0.429539382812
1121.0	346559.0	497.0	7742.0	346559.0	4000000.0	13.0	6.0	2.71	2.09	1.76	0.0799999999999	10.41	0.57	1.38	0.3	9.44	0.33	3.18	2.33	0.59	AAA358.CD3.X18.Y7.tile.tissue.png	39	1	2000	39	74e8592fe38f156b0d44e7c395e3b617	0	0	0	0	0	0	0	0	0	0	0	0	0	/home/dhl_ec/bnelissen/Slides/CD3_manuscript/CD3_slides/AAA358.CD3/AAA358.CD3.run1	255	0.7	0.06	0.7	0.06	-9.54373970715	-11.9853239253	4.06751382588	0.779323005859
266.0	102881.0	147.0	10391.0	102881.0	4000000.0	4.0	28.0	3.39	1.81	1.78	0.0799999999999	11.97	0.56	1.31	0.31	9.11	0.32	3.23	2.34	0.59	AAA358.CD3.X19.Y2.tile.tissue.png	40	1	2000	40	9888415be63840805611cc69f4d3ea96	0	0	0	0	0	0	0	0	0	0	0	0	0	/home/dhl_ec/bnelissen/Slides/CD3_manuscript/CD3_slides/AAA358.CD3/AAA358.CD3.run1	255	0.7	0.06	0.7	0.06	-9.64416894834	-12.0922961783	3.35742532663	4.84505276465
346.0	992342.0	185.0	70163.0	992342.0	4000000.0	5.0	98.0	2.52	1.35	1.76	0.0700000000002	7.92	0.41	0.77	0.17	7.7	0.25	2.42	1.55	0.44	AAA358.CD3.X19.Y3.tile.tissue.png	41	1	2000	41	5cd58136a4c3350b2bf10829c58e5a29	0	0	0	0	0	0	0	0	0	0	0	0	0	/home/dhl_ec/bnelissen/Slides/CD3_manuscript/CD3_slides/AAA358.CD3/AAA358.CD3.run1	255	0.7	0.06	0.7	0.06	-9.60673471296	-11.4733817222	3.41380783132	0.319624730469
16100.0	1193109.0	6624.0	61740.0	1193109.0	4000000.0	149.0	91.0	2.47	1.41	1.21	0.05	7.58	0.41	0.78	0.17	8.19	0.27	2.38	1.55	0.49	AAA358.CD3.X19.Y4.tile.tissue.png	42	1	2000	42	8b1465debaa9efd659341565cff66e9b	0	0	0	0	0	0	0	0	0	0	0	0	0	/home/dhl_ec/bnelissen/Slides/CD3_manuscript/CD3_slides/AAA358.CD3/AAA358.CD3.run1	255	0.7	0.06	0.7	0.06	-9.98369429884	-11.3247447223	4.05211956224	0.61921515625
2998.0	3531520.0	1271.0	16066.0	3531520.0	4000000.0	29.0	7.0	1.08	2.74	1.24	0.05	12.97	0.57	1.2	0.11	12.96	0.54	3.37	2.35	0.65	AAA358.CD3.X19.Y5.tile.tissue.png	43	1	2000	43	98e7a8faa57b7d76522c95492d40f051	0	0	0	0	0	0	0	0	0	0	0	0	0	/home/dhl_ec/bnelissen/Slides/CD3_manuscript/CD3_slides/AAA358.CD3/AAA358.CD3.run1	255	0.7	0.06	0.7	0.06	-9.4635069945	-11.4556743886	3.36956580573	0.274200625
1734.0	3990672.0	770.0	8568.0	3990672.0	4000000.0	19.0	1.0	2.16	1.51	1.78	0.0699999999999	9.12	0.56	1.2	0.0799999999999	10.77	0.55	3.29	2.31	0.64	AAA358.CD3.X19.Y6.tile.tissue.png	44	1	2000	44	ae80a5a1f065f1658fcf88957120170e	0	0	0	0	0	0	0	0	0	0	0	0	0	/home/dhl_ec/bnelissen/Slides/CD3_manuscript/CD3_slides/AAA358.CD3/AAA358.CD3.run1	255	0.7	0.06	0.7	0.06	-9.75408923376	-11.3956088737	4.91652683757	0.147105042969
3977.0	1551535.0	1690.0	9486.0	1551535.0	4000000.0	41.0	2.0	0.99	1.95	1.79	0.0799999999999	9.34	0.56	1.27	0.22	10.89	0.41	3.2	1.84	0.57	AAA358.CD3.X19.Y7.tile.tissue.png	45	1	2000	45	cb461e66861f00834b3c1ab46a5b9b81	0	0	0	0	0	0	0	0	0	0	0	0	0	/home/dhl_ec/bnelissen/Slides/CD3_manuscript/CD3_slides/AAA358.CD3/AAA358.CD3.run1	255	0.7	0.06	0.7	0.06	-9.6415821015	-11.7127910604	4.28682527332	1.12404205859
94.0	59514.0	50.0	5749.0	59514.0	4000000.0	1.0	16.0	2.58	3.03	1.79	0.0800000000002	9.27	0.57	1.36	0.32	9.3	0.31	3.17	2.32	0.56	AAA358.CD3.X20.Y2.tile.tissue.png	46	1	2000	46	65c4735b763a04c3d28b5f203676c0f6	0	0	0	0	0	0	0	0	0	0	0	0	0	/home/dhl_ec/bnelissen/Slides/CD3_manuscript/CD3_slides/AAA358.CD3/AAA358.CD3.run1	255	0.7	0.06	0.7	0.06	-9.41557001663	-12.3767598597	3.69099213694	3.5016559126
826.0	1281763.0	391.0	41871.0	1281763.0	4000000.0	10.0	51.0	1.68	2.28	1.79	0.0699999999999	9.63	0.6	1.19	0.25	10.58	0.39	3.4	2.29	0.64	AAA358.CD3.X20.Y3.tile.tissue.png	47	1	2000	47	5e1d25bf62169ab957fdaba917e7b1f7	0	0	0	0	0	0	0	0	0	0	0	0	0	/home/dhl_ec/bnelissen/Slides/CD3_manuscript/CD3_slides/AAA358.CD3/AAA358.CD3.run1	255	0.7	0.06	0.7	0.06	-9.56020880535	-11.6608045967	2.35857894791	0.244410507813
1892.0	611816.0	964.0	47957.0	611816.0	4000000.0	27.0	96.0	1.83	1.66	1.78	0.0599999999999	9.87	0.6	1.2	0.29	9.87	0.35	3.48	2.32	0.68	AAA358.CD3.X20.Y4.tile.tissue.png	48	1	2000	48	512104dafe6ae66720a4bba95eea05a2	0	0	0	0	0	0	0	0	0	0	0	0	0	/home/dhl_ec/bnelissen/Slides/CD3_manuscript/CD3_slides/AAA358.CD3/AAA358.CD3.run1	255	0.7	0.06	0.7	0.06	-9.69734766001	-11.034670159	3.69988002539	0.168417351563
9577.0	2594212.0	4152.0	36271.0	2594212.0	4000000.0	99.0	19.0	2.59	4.58	1.8	0.0700000000002	9.62	0.58	1.21	0.17	12.1	0.48	3.42	2.3	0.65	AAA358.CD3.X20.Y5.tile.tissue.png	49	1	2000	49	cf2f4975ebf41c3ebb1c39ee3aaa4f2e	0	0	0	0	0	0	0	0	0	0	0	0	0	/home/dhl_ec/bnelissen/Slides/CD3_manuscript/CD3_slides/AAA358.CD3/AAA358.CD3.run1	255	0.7	0.06	0.7	0.06	-9.81068026747	-11.7334245254	4.25386155797	0.79746684375
2591.0	3750992.0	1096.0	10323.0	3750992.0	4000000.0	26.0	2.0	2.74	1.62	1.81	0.0699999999999	15.36	0.56	1.19	0.0999999999999	13.18	0.54	3.33	2.3	0.65	AAA358.CD3.X20.Y6.tile.tissue.png	50	1	2000	50	4945a51a6cab4bb5464cc3920c9d2762	0	0	0	0	0	0	0	0	0	0	0	0	0	/home/dhl_ec/bnelissen/Slides/CD3_manuscript/CD3_slides/AAA358.CD3/AAA358.CD3.run1	255	0.7	0.06	0.7	0.06	-9.63202030188	-11.0853168729	4.44348664884	0.168026148437
3347.0	2563109.0	1472.0	18639.0	2563109.0	4000000.0	36.0	16.0	2.39	2.35	1.79	0.0799999999999	9.56	0.47	0.78	0.12	9.07	0.46	3.3	2.3	0.79	AAA358.CD3.X20.Y7.tile.tissue.png	51	1	2000	51	e45ce38bde642b77f588f3d0aa6e3ac6	0	0	0	0	0	0	0	0	0	0	0	0	0	/home/dhl_ec/bnelissen/Slides/CD3_manuscript/CD3_slides/AAA358.CD3/AAA358.CD3.run1	255	0.7	0.06	0.7	0.06	-9.39039700453	-11.6421988571	3.84349755659	1.13010072656
6906.0	830969.0	2942.0	26992.0	830969.0	4000000.0	62.0	45.0	1.09	1.48	1.14	0.0600000000002	8.18	0.57	1.24	0.28	10.15	0.37	3.39	2.29	0.72	AAA358.CD3.X21.Y3.tile.tissue.png	52	1	2000	52	93ed7ecd7363d1cbae634278a50522cf	0	0	0	0	0	0	0	0	0	0	0	0	0	/home/dhl_ec/bnelissen/Slides/CD3_manuscript/CD3_slides/AAA358.CD3/AAA358.CD3.run1	255	0.7	0.06	0.7	0.06	-9.80548490858	-12.1796350889	3.07022433994	2.0155435625
8452.0	1361221.0	3928.0	56669.0	1361221.0	4000000.0	89.0	71.0	2.24	2.29	1.8	0.0700000000002	9.73	0.59	1.2	0.24	10.72	0.39	2.52	1.53	0.67	AAA358.CD3.X21.Y4.tile.tissue.png	53	1	2000	53	bee966dee5f589eb0a13bffae9bdca7e	0	0	0	0	0	0	0	0	0	0	0	0	0	/home/dhl_ec/bnelissen/Slides/CD3_manuscript/CD3_slides/AAA358.CD3/AAA358.CD3.run1	255	0.7	0.06	0.7	0.06	-9.77743559727	-11.8376362948	3.034154412	0.235918851563
4452.0	1273380.0	1973.0	55652.0	1273380.0	4000000.0	45.0	72.0	1.6	3.5	1.32	0.0700000000002	9.88	0.59	1.21	0.24	10.61	0.39	3.52	2.31	0.65	AAA358.CD3.X21.Y5.tile.tissue.png	54	1	2000	54	76036f7bea4778e4963a3edf4454cd20	0	0	0	0	0	0	0	0	0	0	0	0	0	/home/dhl_ec/bnelissen/Slides/CD3_manuscript/CD3_slides/AAA358.CD3/AAA358.CD3.run1	255	0.7	0.06	0.7	0.06	-9.77958983893	-10.8814061153	3.98697886901	0.212648390625
3848.0	3367895.0	1670.0	15838.0	3367895.0	4000000.0	42.0	7.0	1.58	2.78	1.79	0.0699999999999	9.16	0.57	1.21	0.12	12.79	0.52	3.38	2.31	0.64	AAA358.CD3.X21.Y6.tile.tissue.png	55	1	2000	55	863e5f7db02761ac0ec654a7ff12b5f0	0	0	0	0	0	0	0	0	0	0	0	0	0	/home/dhl_ec/bnelissen/Slides/CD3_manuscript/CD3_slides/AAA358.CD3/AAA358.CD3.run1	255	0.7	0.06	0.7	0.06	-9.74132138331	-11.2924861303	4.35701650529	0.355305390625
3937.0	2571297.0	1650.0	23601.0	2571297.0	4000000.0	38.0	9.0	3.12	2.25	1.8	0.0799999999999	9.39	0.58	1.23	0.17	12.0	0.47	3.38	2.3	0.64	AAA358.CD3.X21.Y7.tile.tissue.png	56	1	2000	56	579c72a8ab6ec81b964d680c7b853128	0	0	0	0	0	0	0	0	0	0	0	0	0	/home/dhl_ec/bnelissen/Slides/CD3_manuscript/CD3_slides/AAA358.CD3/AAA358.CD3.run1	255	0.7	0.06	0.7	0.06	-9.81267661974	-11.5954242425	4.70399996383	1.17953051562
170.0	102418.0	67.0	6088.0	102418.0	4000000.0	1.0	6.0	1.03	2.19	1.78	0.0799999999999	8.83	0.57	1.4	0.31	9.28	0.31	3.27	2.32	0.57	AAA358.CD3.X22.Y3.tile.tissue.png	57	1	2000	57	0b650bbeed511a77dfb315806ae4fe4d	0	0	0	0	0	0	0	0	0	0	0	0	0	/home/dhl_ec/bnelissen/Slides/CD3_manuscript/CD3_slides/AAA358.CD3/AAA358.CD3.run1	255	0.7	0.06	0.7	0.06	-9.87490316853	-12.514443009	4.42631374731	2.93431004492
2118.0	1308112.0	1019.0	43767.0	1308112.0	4000000.0	25.0	40.0	1.24	1.33	1.76	0.0799999999999	9.76	0.59	1.2	0.25	10.5	0.4	3.49	2.33	0.69	AAA358.CD3.X22.Y4.tile.tissue.png	58	1	2000	58	101ae10742ef3c4b41f3965736cd2cb8	0	0	0	0	0	0	0	0	0	0	0	0	0	/home/dhl_ec/bnelissen/Slides/CD3_manuscript/CD3_slides/AAA358.CD3/AAA358.CD3.run1	255	0.7	0.06	0.7	0.06	-9.63242592202	-11.5513228811	2.96196060268	0.505637148438
1053.0	454144.0	551.0	39499.0	454144.0	4000000.0	14.0	94.0	2.72	2.35	1.78	0.0699999999999	12.23	0.59	1.21	0.29	9.64	0.34	3.49	2.31	0.65	AAA358.CD3.X22.Y5.tile.tissue.png	59	1	2000	59	7bb4b88a4b7fe003d4e01d3f3b36108d	0	0	0	0	0	0	0	0	0	0	0	0	0	/home/dhl_ec/bnelissen/Slides/CD3_manuscript/CD3_slides/AAA358.CD3/AAA358.CD3.run1	255	0.7	0.06	0.7	0.06	-9.66061626784	-10.897783013	3.1130724638	0.213196632813
6133.0	1958104.0	2809.0	54770.0	1958104.0	4000000.0	65.0	68.0	2.14	1.6	1.77	0.0700000000002	9.86	0.6	1.2	0.2	11.29	0.44	3.53	2.32	0.66	AAA358.CD3.X22.Y6.tile.tissue.png	60	1	2000	60	060176881a1eeaefbd08a5235cee88fb	0	0	0	0	0	0	0	0	0	0	0	0	0	/home/dhl_ec/bnelissen/Slides/CD3_manuscript/CD3_slides/AAA358.CD3/AAA358.CD3.run1	255	0.7	0.06	0.7	0.06	-9.77606773809	-11.1967001945	3.90619040684	0.24865865625
22214.0	2640783.0	8549.0	26637.0	2640783.0	4000000.0	167.0	15.0	1.01	2.44	1.8	0.0799999999999	9.91	0.57	1.21	0.16	12.12	0.48	3.4	2.32	0.65	AAA358.CD3.X22.Y7.tile.tissue.png	61	1	2000	61	2d350ed2e43b076a66893fb98c853621	0	0	0	0	0	0	0	0	0	0	0	0	0	/home/dhl_ec/bnelissen/Slides/CD3_manuscript/CD3_slides/AAA358.CD3/AAA358.CD3.run1	255	0.7	0.06	0.7	0.06	-10.0397140458	-11.8577879388	5.10522128444	1.47549292187
0.0	0.0	0.0	0.0	0.0	4000000.0	0.0	0.0	1.09	1.18	1.42	0.0799999999999	8.77	0.46	1.39	0.31	6.5	0.2	3.01	2.15	0.550000000001	AAA358.CD3.X22.Y8.tile.tissue.png	62	1	2000	62	cf4e1cb3bd82fdf7c755aafb091991af	0	0	0	0	0	0	0	0	0	0	0	0	0	/home/dhl_ec/bnelissen/Slides/CD3_manuscript/CD3_slides/AAA358.CD3/AAA358.CD3.run1	255	1.0	0.06	1.0	0.06	0.0	-12.0075755797	0.0	0.792079888489
0.0	11110.0	0.0	928.0	11110.0	4000000.0	0.0	2.0	2.81	2.16	1.78	0.0799999999999	9.29	0.56	1.44	0.32	8.69	0.21	3.14	2.3	0.55	AAA358.CD3.X23.Y10.tile.tissue.png	63	1	2000	63	28696fc0c82d12580bb52cfb98d1432b	0	0	0	0	0	0	0	0	0	0	0	0	0	/home/dhl_ec/bnelissen/Slides/CD3_manuscript/CD3_slides/AAA358.CD3/AAA358.CD3.run1	255	0.7	0.06	0.7	0.06	-9.26045834429	-11.7361820366	3.76882528486	0.344321951599
217.0	297176.0	95.0	20823.0	297176.0	4000000.0	2.0	26.0	2.48	2.49	1.57	0.0799999999999	9.77	0.58	1.32	0.32	9.42	0.33	3.35	2.31	0.59	AAA358.CD3.X23.Y4.tile.tissue.png	64	1	2000	64	af6a2e6d642a78b28985055601ccd2b9	0	0	0	0	0	0	0	0	0	0	0	0	0	/home/dhl_ec/bnelissen/Slides/CD3_manuscript/CD3_slides/AAA358.CD3/AAA358.CD3.run1	255	0.7	0.06	0.7	0.06	-9.77408939056	-12.3331223075	3.1185129031	4.29234350293
1380.0	1522815.0	711.0	42249.0	1522815.0	4000000.0	18.0	44.0	2.89	3.05	1.76	0.0700000000002	9.2	0.59	1.2	0.23	10.71	0.41	3.51	2.31	0.64	AAA358.CD3.X23.Y5.tile.tissue.png	65	1	2000	65	87ac782b3eeb008fb5cb37c437cdcff8	0	0	0	0	0	0	0	0	0	0	0	0	0	/home/dhl_ec/bnelissen/Slides/CD3_manuscript/CD3_slides/AAA358.CD3/AAA358.CD3.run1	255	0.7	0.06	0.7	0.06	-9.65531470249	-11.3804488739	2.68712951388	0.338124953125
3520.0	633531.0	1715.0	44765.0	633531.0	4000000.0	42.0	85.0	3.28	2.54	1.79	0.0700000000002	9.5	0.59	1.2	0.28	9.79	0.35	3.49	2.3	0.66	AAA358.CD3.X23.Y6.tile.tissue.png	66	1	2000	66	c56bd45f2f27732bda12036cfab77d1c	0	0	0	0	0	0	0	0	0	0	0	0	0	/home/dhl_ec/bnelissen/Slides/CD3_manuscript/CD3_slides/AAA358.CD3/AAA358.CD3.run1	255	0.7	0.06	0.7	0.06	-9.85241893369	-12.0394377487	3.54377472446	0.184678226563
55415.0	1796698.0	21574.0	68293.0	1796698.0	4000000.0	458.0	116.0	1.59	2.71	1.78	0.0700000000002	9.9	0.6	1.2	0.21	11.51	0.43	3.55	1.87	0.66	AAA358.CD3.X23.Y7.tile.tissue.png	67	1	2000	67	b62c9065401a51df486bf9fae5cc066d	0	0	0	0	0	0	0	0	0	0	0	0	0	/home/dhl_ec/bnelissen/Slides/CD3_manuscript/CD3_slides/AAA358.CD3/AAA358.CD3.run1	255	0.7	0.06	0.7	0.06	-9.9977761714	-11.7293062116	3.78378157339	0.387549070313
72903.0	1678578.0	26386.0	41631.0	1678578.0	4000000.0	528.0	26.0	0.98	2.3	1.8	0.0799999999999	9.75	0.58	1.23	0.22	11.59	0.43	3.48	2.29	1.13	AAA358.CD3.X23.Y8.tile.tissue.png	68	1	2000	68	bf24d2f9c81b02b98ad02500740bf47e	0	0	0	0	0	0	0	0	0	0	0	0	0	/home/dhl_ec/bnelissen/Slides/CD3_manuscript/CD3_slides/AAA358.CD3/AAA358.CD3.run1	255	0.7	0.06	0.7	0.06	-10.1221407194	-12.8212891549	4.24457247312	2.170391375
4927.0	365340.0	2066.0	26708.0	365340.0	4000000.0	47.0	43.0	1.9	1.55	1.81	0.0799999999999	10.24	0.58	1.34	0.29	9.56	0.33	3.42	2.29	0.67	AAA358.CD3.X23.Y9.tile.tissue.png	69	1	2000	69	3ccd7afa05b150aca5b03e52fd7c9623	0	0	0	0	0	0	0	0	0	0	0	0	0	/home/dhl_ec/bnelissen/Slides/CD3_manuscript/CD3_slides/AAA358.CD3/AAA358.CD3.run1	255	0.7	0.06	0.7	0.06	-10.083596291	-12.3506928319	4.37974930806	2.23496626758
27310.0	829580.0	10477.0	33554.0	829580.0	4000000.0	218.0	45.0	2.97	1.97	1.78	0.0799999999999	9.94	0.59	1.28	0.27	10.34	0.38	3.43	2.33	0.72	AAA358.CD3.X24.Y10.tile.tissue.png	70	1	2000	70	10942d26aa580529dc4f5aee6e96b24e	0	0	0	0	0	0	0	0	0	0	0	0	0	/home/dhl_ec/bnelissen/Slides/CD3_manuscript/CD3_slides/AAA358.CD3/AAA358.CD3.run1	255	0.7	0.06	0.7	0.06	-10.0920566086	-12.7965716722	4.17043350791	1.95884786719
1557.0	285604.0	725.0	19678.0	285604.0	4000000.0	13.0	42.0	1.9	3.41	1.79	0.0900000000006	9.88	0.58	1.3	0.31	9.47	0.36	3.91	1.52	0.76	AAA358.CD3.X24.Y5.tile.tissue.png	71	1	2000	71	105941b0a6f91e0923a34c744e68ffcb	0	0	0	0	0	0	0	0	0	0	0	0	0	/home/dhl_ec/bnelissen/Slides/CD3_manuscript/CD3_slides/AAA358.CD3/AAA358.CD3.run1	255	0.7	0.06	0.7	0.06	-9.93555870259	-12.4057136963	4.04269736518	3.0022537793
5090.0	1415212.0	2007.0	51259.0	1415212.0	4000000.0	43.0	54.0	1.99	2.09	1.14	0.0500000000002	6.77	0.41	0.76	0.16	7.7	0.27	2.36	1.52	0.44	AAA358.CD3.X24.Y6.tile.tissue.png	72	1	2000	72	18a8066a5ebc24a3e356c4733cd5c5eb	0	0	0	0	0	0	0	0	0	0	0	0	0	/home/dhl_ec/bnelissen/Slides/CD3_manuscript/CD3_slides/AAA358.CD3/AAA358.CD3.run1	255	0.7	0.06	0.7	0.06	-9.89301499205	-11.5386972731	3.07325608386	0.350164375
3155.0	611896.0	1537.0	40082.0	611896.0	4000000.0	37.0	69.0	2.73	1.88	1.27	0.0500000000002	6.96	0.39	0.75	0.2	7.16	0.24	2.33	1.52	0.51	AAA358.CD3.X24.Y7.tile.tissue.png	73	1	2000	73	371b145f79c6e0daabc96d36ea8946fe	0	0	0	0	0	0	0	0	0	0	0	0	0	/home/dhl_ec/bnelissen/Slides/CD3_manuscript/CD3_slides/AAA358.CD3/AAA358.CD3.run1	255	0.7	0.06	0.7	0.06	-9.75801166288	-12.168889823	3.07778364276	0.195757203125
4268.0	1125670.0	1978.0	63336.0	1125670.0	4000000.0	48.0	84.0	2.59	1.36	1.17	0.0500000000002	6.91	0.41	0.75	0.17	7.57	0.38	2.53	1.53	0.56	AAA358.CD3.X24.Y8.tile.tissue.png	74	1	2000	74	e3426730698979c639c5c5e263c33055	0	0	0	0	0	0	0	0	0	0	0	0	0	/home/dhl_ec/bnelissen/Slides/CD3_manuscript/CD3_slides/AAA358.CD3/AAA358.CD3.run1	255	0.7	0.06	0.7	0.06	-9.79798668815	-11.2277139858	2.97261354644	0.234501359375
232898.0	3263375.0	88896.0	38023.0	3263375.0	4000000.0	1814.0	24.0	1.28	1.02	1.13	0.0500000000002	7.14	0.51	0.76	0.0900000000001	11.14	0.38	2.33	1.53	0.46	AAA358.CD3.X24.Y9.tile.tissue.png	75	1	2000	75	fb75e69f25748ff7204a7ac2f4977270	0	0	0	0	0	0	0	0	0	0	0	0	0	/home/dhl_ec/bnelissen/Slides/CD3_manuscript/CD3_slides/AAA358.CD3/AAA358.CD3.run1	255	0.7	0.06	0.7	0.06	-9.83498461187	-11.8620429927	3.34611679503	0.9106715625
156254.0	2682506.0	59645.0	39094.0	2682506.0	4000000.0	1172.0	43.0	1.38	2.07	1.14	0.0500000000002	7.29	0.39	0.74	0.11	10.17	0.35	2.35	1.52	0.63	AAA358.CD3.X25.Y10.tile.tissue.png	76	1	2000	76	0e758e52fb0a41279292ec022ea11845	0	0	0	0	0	0	0	0	0	0	0	0	0	/home/dhl_ec/bnelissen/Slides/CD3_manuscript/CD3_slides/AAA358.CD3/AAA358.CD3.run1	255	0.7	0.06	0.7	0.06	-9.74587297911	-12.1191784497	2.90174655679	1.06901440625
16900.0	776060.0	7141.0	21688.0	776060.0	4000000.0	162.0	16.0	0.88	0.96	1.25	0.0599999999999	6.98	0.38	0.8	0.18	7.63	0.25	2.32	1.55	0.4	AAA358.CD3.X25.Y11.tile.tissue.png	77	1	2000	77	5a2a87a6a532e0e8b305fee3d04a699d	0	0	0	0	0	0	0	0	0	0	0	0	0	/home/dhl_ec/bnelissen/Slides/CD3_manuscript/CD3_slides/AAA358.CD3/AAA358.CD3.run1	255	0.7	0.06	0.7	0.06	-9.89592517722	-12.6686090275	3.96753856632	1.412136
3806.0	609255.0	1587.0	31108.0	609255.0	4000000.0	33.0	24.0	2.43	1.78	1.27	0.0599999999999	6.87	0.39	0.84	0.19	7.43	0.24	2.35	1.54	0.42	AAA358.CD3.X25.Y6.tile.tissue.png	78	1	2000	78	87218b20b7b6fc069fd8516bc538d990	0	0	0	0	0	0	0	0	0	0	0	0	0	/home/dhl_ec/bnelissen/Slides/CD3_manuscript/CD3_slides/AAA358.CD3/AAA358.CD3.run1	255	0.7	0.06	0.7	0.06	-9.92341648088	-12.4810859367	3.46785630713	2.50370766016
7334.0	880839.0	3349.0	36033.0	880839.0	4000000.0	78.0	67.0	0.83	1.02	1.17	0.0599999999999	7.6	0.4	0.76	0.18	7.62	0.25	2.35	1.54	0.42	AAA358.CD3.X25.Y7.tile.tissue.png	79	1	2000	79	912a413a23c30aa141ca4a91ce7b852d	0	0	0	0	0	0	0	0	0	0	0	0	0	/home/dhl_ec/bnelissen/Slides/CD3_manuscript/CD3_slides/AAA358.CD3/AAA358.CD3.run1	255	0.7	0.06	0.7	0.06	-9.63342324768	-12.0247669122	2.84998965549	1.44471071875
3689.0	459128.0	1669.0	34716.0	459128.0	4000000.0	41.0	72.0	1.0	2.21	1.17	0.04	7.0	0.4	0.75	0.2	7.28	0.23	2.37	1.54	0.42	AAA358.CD3.X25.Y8.tile.tissue.png	80	1	2000	80	a1858e39f022f0fc1545c024947b3cbe	0	0	0	0	0	0	0	0	0	0	0	0	0	/home/dhl_ec/bnelissen/Slides/CD3_manuscript/CD3_slides/AAA358.CD3/AAA358.CD3.run1	255	0.7	0.06	0.7	0.06	-9.78981296215	-11.1525621766	2.95914164477	0.183407496094
41841.0	1008331.0	16630.0	29011.0	1008331.0	4000000.0	343.0	49.0	3.02	1.64	1.15	0.04	7.2	0.39	0.75	0.17	7.98	0.26	2.32	1.54	0.43	AAA358.CD3.X25.Y9.tile.tissue.png	81	1	2000	81	df9f51e0e197aa9860e43373e00b5a4e	0	0	0	0	0	0	0	0	0	0	0	0	0	/home/dhl_ec/bnelissen/Slides/CD3_manuscript/CD3_slides/AAA358.CD3/AAA358.CD3.run1	255	0.7	0.06	0.7	0.06	-9.90672831804	-12.0667109338	3.40472840907	0.326545445313
2705.0	574325.0	1222.0	37395.0	574325.0	4000000.0	29.0	82.0	2.01	1.77	1.2	0.0500000000002	6.98	0.39	0.76	0.19	7.26	0.23	2.35	1.54	0.44	AAA358.CD3.X26.Y10.tile.tissue.png	82	1	2000	82	5c1946501e6cca5a58c5129c22cccd7e	0	0	0	0	0	0	0	0	0	0	0	0	0	/home/dhl_ec/bnelissen/Slides/CD3_manuscript/CD3_slides/AAA358.CD3/AAA358.CD3.run1	255	0.7	0.06	0.7	0.06	-9.78741790046	-10.9260396295	3.02833397414	0.234967429688
222072.0	3496336.0	81620.0	18009.0	3496336.0	4000000.0	1594.0	6.0	1.68	1.57	1.16	0.04	7.6	0.39	0.76	0.0800000000004	11.49	0.39	2.29	1.54	0.46	AAA358.CD3.X26.Y11.tile.tissue.png	83	1	2000	83	69caba2e145eea7c1bcad4a48ed312db	0	0	0	0	0	0	0	0	0	0	0	0	0	/home/dhl_ec/bnelissen/Slides/CD3_manuscript/CD3_slides/AAA358.CD3/AAA358.CD3.run1	255	0.7	0.0639603914284	0.7	0.0639603914284	-9.83849497423	-11.9258283235	3.04881536813	0.650539515625
71763.0	1124984.0	24643.0	14456.0	1124984.0	4000000.0	432.0	7.0	1.31	1.98	1.14	0.0599999999999	8.21	0.38	0.8	0.17	10.42	0.27	2.24	1.52	0.4	AAA358.CD3.X26.Y12.tile.tissue.png	84	1	2000	84	20bc4ba78708f2d6c9ab0d173443d5de	0	0	0	0	0	0	0	0	0	0	0	0	0	/home/dhl_ec/bnelissen/Slides/CD3_manuscript/CD3_slides/AAA358.CD3/AAA358.CD3.run1	255	0.7	0.06	0.7	0.06	-9.82279731538	-12.4653408706	2.73738706671	0.96448771875
2062.0	351045.0	920.0	14778.0	351045.0	4000000.0	20.0	19.0	1.4	0.96	1.16	0.0500000000002	7.74	0.39	0.84	0.2	7.14	0.23	2.19	1.53	0.39	AAA358.CD3.X26.Y7.tile.tissue.png	85	1	2000	85	249b209c26bd00e3859f9f5093143f31	0	0	0	0	0	0	0	0	0	0	0	0	0	/home/dhl_ec/bnelissen/Slides/CD3_manuscript/CD3_slides/AAA358.CD3/AAA358.CD3.run1	255	0.7	0.06	0.7	0.06	-9.82292080243	-12.4355680072	3.14969755166	1.77143641602
12843.0	1923986.0	5677.0	54980.0	1923986.0	4000000.0	131.0	47.0	1.49	2.05	1.15	0.0500000000002	7.12	0.41	0.75	0.15	8.32	0.28	2.3	1.49	0.44	AAA358.CD3.X26.Y8.tile.tissue.png	86	1	2000	86	10e955a261af857da06032c6029b3f94	0	0	0	0	0	0	0	0	0	0	0	0	0	/home/dhl_ec/bnelissen/Slides/CD3_manuscript/CD3_slides/AAA358.CD3/AAA358.CD3.run1	255	0.7	0.06	0.7	0.06	-9.75164742622	-11.5600230518	2.87669841931	0.296136796875
2111.0	436116.0	1023.0	31281.0	436116.0	4000000.0	26.0	78.0	2.18	1.07	1.1	0.0500000000002	6.7	0.43	0.72	0.19	7.22	0.23	2.22	1.47	0.73	AAA358.CD3.X26.Y9.tile.tissue.png	87	1	2000	87	95902583cf371b65180fc5d464cf774b	0	0	0	0	0	0	0	0	0	0	0	0	0	/home/dhl_ec/bnelissen/Slides/CD3_manuscript/CD3_slides/AAA358.CD3/AAA358.CD3.run1	255	0.7	0.06	0.7	0.06	-9.50691104753	-11.1520684997	3.00194809092	0.177585714844
1154.0	218357.0	450.0	17440.0	218357.0	4000000.0	9.0	50.0	0.86	1.63	1.15	0.0500000000002	8.08	0.39	0.73	0.19	7.14	0.21	2.2	1.51	0.57	AAA358.CD3.X27.Y10.tile.tissue.png	88	1	2000	88	52e9236252c3a6f0a9a6188a71ee369a	0	0	0	0	0	0	0	0	0	0	0	0	0	/home/dhl_ec/bnelissen/Slides/CD3_manuscript/CD3_slides/AAA358.CD3/AAA358.CD3.run1	255	0.7	0.06	0.7	0.06	-9.7389495091	-11.1621964399	3.46705409992	0.266789486328
6115.0	743978.0	2673.0	42012.0	743978.0	4000000.0	60.0	88.0	2.25	1.68	1.13	0.0499999999997	6.76	0.38	0.72	0.18	7.45	0.23	2.28	1.48	1.0	AAA358.CD3.X27.Y11.tile.tissue.png	89	1	2000	89	d09c06799fba9f5e7ba9fcde2b5e95ac	0	0	0	0	0	0	0	0	0	0	0	0	0	/home/dhl_ec/bnelissen/Slides/CD3_manuscript/CD3_slides/AAA358.CD3/AAA358.CD3.run1	255	0.7	0.06	0.7	0.06	-9.86912651767	-11.4972658585	3.21054073639	0.255228132812
154628.0	3096446.0	52939.0	24490.0	3096446.0	4000000.0	984.0	19.0	1.74	1.05	1.15	0.04	6.94	0.37	0.72	0.0899999999997	11.27	0.35	2.24	1.49	0.42	AAA358.CD3.X27.Y12.tile.tissue.png	90	1	2000	90	868bec5b55e99ea116257af4270f13e7	0	0	0	0	0	0	0	0	0	0	0	0	0	/home/dhl_ec/bnelissen/Slides/CD3_manuscript/CD3_slides/AAA358.CD3/AAA358.CD3.run1	255	0.7	0.06	0.7	0.06	-9.96320813263	-12.5333977891	2.93878254081	1.03855625
3027.0	145970.0	1168.0	6301.0	145970.0	4000000.0	24.0	7.0	0.77	1.93	1.12	0.0700000000002	7.15	0.37	0.81	0.21	6.84	0.22	2.1	1.48	0.35	AAA358.CD3.X27.Y13.tile.tissue.png	91	1	2000	91	17bac8eefaad5ec3ae559ff0d72e0335	0	0	0	0	0	0	0	0	0	0	0	0	0	/home/dhl_ec/bnelissen/Slides/CD3_manuscript/CD3_slides/AAA358.CD3/AAA358.CD3.run1	255	0.7	0.06	0.7	0.06	-10.157924571	-12.4684805048	3.8001409882	0.587085242188
2531.0	458816.0	1152.0	34793.0	458816.0	4000000.0	26.0	68.0	1.77	1.32	1.09	0.0599999999999	6.89	0.39	0.76	0.2	7.3	0.23	2.32	1.54	0.4	AAA358.CD3.X27.Y8.tile.tissue.png	92	1	2000	92	1acd70b28c3aa9d4c79e56328bcac715	0	0	0	0	0	0	0	0	0	0	0	0	0	/home/dhl_ec/bnelissen/Slides/CD3_manuscript/CD3_slides/AAA358.CD3/AAA358.CD3.run1	255	0.7	0.06	0.7	0.06	-9.73745434462	-12.2086600165	3.2849460749	2.95607693359
7258.0	769424.0	3203.0	35272.0	769424.0	4000000.0	77.0	52.0	2.16	1.02	1.16	0.0500000000002	7.07	0.38	0.75	0.18	7.55	0.25	2.34	1.52	0.43	AAA358.CD3.X27.Y9.tile.tissue.png	93	1	2000	93	a9aeccb52ea4bfc64f82014d4b1864da	0	0	0	0	0	0	0	0	0	0	0	0	0	/home/dhl_ec/bnelissen/Slides/CD3_manuscript/CD3_slides/AAA358.CD3/AAA358.CD3.run1	255	0.7	0.06	0.7	0.06	-9.69404875671	-11.7636594382	3.24484274233	0.422149210938
910.0	448578.0	443.0	34308.0	448578.0	4000000.0	11.0	77.0	2.32	1.62	1.15	0.04	6.99	0.4	0.75	0.2	7.25	0.23	2.33	1.53	0.42	AAA358.CD3.X28.Y10.tile.tissue.png	94	1	2000	94	137bc915c300beb3195542434dc1a75c	0	0	0	0	0	0	0	0	0	0	0	0	0	/home/dhl_ec/bnelissen/Slides/CD3_manuscript/CD3_slides/AAA358.CD3/AAA358.CD3.run1	255	0.7	0.06	0.7	0.06	-9.69948607486	-11.3987746239	3.41886924264	0.477650945312
1754.0	305344.0	687.0	25705.0	305344.0	4000000.0	15.0	59.0	1.67	1.4	1.21	0.04	8.76	0.39	0.75	0.2	7.11	0.22	2.3	1.53	0.42	AAA358.CD3.X28.Y11.tile.tissue.png	95	1	2000	95	5e1b3ef71aa351730a1573b09ea957da	0	0	0	0	0	0	0	0	0	0	0	0	0	/home/dhl_ec/bnelissen/Slides/CD3_manuscript/CD3_slides/AAA358.CD3/AAA358.CD3.run1	255	0.7	0.06	0.7	0.06	-9.65065350372	-11.2106956418	3.51279018162	0.633811695313
30668.0	1502560.0	11558.0	39491.0	1502560.0	4000000.0	236.0	67.0	2.07	1.3	1.2	0.0500000000002	7.27	0.39	0.75	0.15	8.26	0.28	2.34	1.53	0.44	AAA358.CD3.X28.Y12.tile.tissue.png	96	1	2000	96	69454cdd3755bbaa906fd9e6d45ed0ef	0	0	0	0	0	0	0	0	0	0	0	0	0	/home/dhl_ec/bnelissen/Slides/CD3_manuscript/CD3_slides/AAA358.CD3/AAA358.CD3.run1	255	0.7	0.06	0.7	0.06	-9.82817944767	-11.9379789251	3.18606039597	0.368898765625
11302.0	771430.0	4647.0	30796.0	771430.0	4000000.0	98.0	40.0	1.28	2.19	1.15	0.0600000000004	6.98	0.39	0.79	0.19	7.54	0.24	2.27	1.53	0.41	AAA358.CD3.X28.Y13.tile.tissue.png	97	1	2000	97	04d1b9c488cf37d864ec093c7f5caf16	0	0	0	0	0	0	0	0	0	0	0	0	0	/home/dhl_ec/bnelissen/Slides/CD3_manuscript/CD3_slides/AAA358.CD3/AAA358.CD3.run1	255	0.7	0.06	0.7	0.06	-9.79949761407	-12.7648930122	3.81702916815	2.81126027344
714.0	183919.0	327.0	14354.0	183919.0	4000000.0	8.0	29.0	2.31	1.69	1.17	0.0599999999999	7.7	0.38	0.85	0.2	7.04	0.22	2.2	1.52	0.36	AAA358.CD3.X28.Y8.tile.tissue.png	98	1	2000	98	d9b0e2da4e9253df0efbbabaf3fe044b	0	0	0	0	0	0	0	0	0	0	0	0	0	/home/dhl_ec/bnelissen/Slides/CD3_manuscript/CD3_slides/AAA358.CD3/AAA358.CD3.run1	255	0.7	0.06	0.7	0.06	-9.55448827511	-12.3346144118	3.00074178617	3.16848799219
3824.0	428087.0	1945.0	19916.0	428087.0	4000000.0	42.0	44.0	1.95	1.55	1.15	0.0499999999997	7.04	0.39	0.76	0.19	7.25	0.23	2.28	1.54	0.45	AAA358.CD3.X28.Y9.tile.tissue.png	99	1	2000	99	bb6c76590375d9e0005e19dd8885b539	0	0	0	0	0	0	0	0	0	0	0	0	0	/home/dhl_ec/bnelissen/Slides/CD3_manuscript/CD3_slides/AAA358.CD3/AAA358.CD3.run1	255	0.7	0.06	0.7	0.06	-9.55578815789	-11.8119132559	3.13523639748	0.495741882812
4017.0	1163420.0	1778.0	49929.0	1163420.0	4000000.0	40.0	52.0	2.01	1.02	1.19	0.0499999999997	6.88	0.4	0.74	0.17	7.8	0.26	2.36	1.52	0.43	AAA358.CD3.X29.Y10.tile.tissue.png	100	1	2000	100	3b97e4cb2c0fd2d881d06c4d3b1c7339	0	0	0	0	0	0	0	0	0	0	0	0	0	/home/dhl_ec/bnelissen/Slides/CD3_manuscript/CD3_slides/AAA358.CD3/AAA358.CD3.run1	255	0.7	0.06	0.7	0.06	-9.67066544346	-11.5111111922	3.31724743261	0.327989984375
2531.0	205487.0	1170.0	20755.0	205487.0	4000000.0	28.0	64.0	2.01	1.0	1.14	0.0500000000002	8.6	0.38	0.75	0.2	7.08	0.22	2.28	1.53	0.41	AAA358.CD3.X29.Y11.tile.tissue.png	101	1	2000	101	79fa391b0012123f338efc1d30b668e6	0	0	0	0	0	0	0	0	0	0	0	0	0	/home/dhl_ec/bnelissen/Slides/CD3_manuscript/CD3_slides/AAA358.CD3/AAA358.CD3.run1	255	0.7	0.06	0.7	0.06	-9.86123530676	-11.2496426448	4.29645848582	0.372033357422
24541.0	873160.0	8306.0	36292.0	873160.0	4000000.0	159.0	60.0	2.68	2.3	1.14	0.0500000000002	6.97	0.41	0.76	0.18	7.65	0.25	2.33	1.52	0.43	AAA358.CD3.X29.Y12.tile.tissue.png	102	1	2000	102	78921d12fef2baccf7a92f632d1b64e6	0	0	0	0	0	0	0	0	0	0	0	0	0	/home/dhl_ec/bnelissen/Slides/CD3_manuscript/CD3_slides/AAA358.CD3/AAA358.CD3.run1	255	0.7	0.06	0.7	0.06	-9.92730848811	-11.6390256723	4.0745719268	0.40775890625
27831.0	705320.0	8923.0	32824.0	705320.0	4000000.0	165.0	65.0	2.34	1.29	1.12	0.0599999999999	7.0	0.55	0.81	0.18	7.5	0.25	2.27	1.52	0.4	AAA358.CD3.X29.Y13.tile.tissue.png	103	1	2000	103	cf18a787f3a1b60e4b868191f9b3cbd9	0	0	0	0	0	0	0	0	0	0	0	0	0	/home/dhl_ec/bnelissen/Slides/CD3_manuscript/CD3_slides/AAA358.CD3/AAA358.CD3.run1	255	0.7	0.06	0.7	0.06	-10.0508353062	-12.711366504	4.0728291873	2.75671634375
3512.0	454157.0	1735.0	25664.0	454157.0	4000000.0	42.0	53.0	0.95	1.83	1.14	0.0599999999999	6.85	0.39	1.04	0.2	7.26	0.23	2.31	1.52	0.41	AAA358.CD3.X29.Y9.tile.tissue.png	104	1	2000	104	a08eae5a2874fbed12201d1babb44653	0	0	0	0	0	0	0	0	0	0	0	0	0	/home/dhl_ec/bnelissen/Slides/CD3_manuscript/CD3_slides/AAA358.CD3/AAA358.CD3.run1	255	0.7	0.06	0.7	0.06	-9.74085227384	-12.258367578	3.53238203829	2.53419388281
1883.0	593678.0	799.0	39434.0	593678.0	4000000.0	16.0	67.0	2.09	2.05	1.14	0.0500000000002	6.93	0.39	0.78	0.19	7.41	0.23	2.33	1.55	0.41	AAA358.CD3.X30.Y10.tile.tissue.png	105	1	2000	105	fb623b87fa55b498f6e3bdafef03ac86	0	0	0	0	0	0	0	0	0	0	0	0	0	/home/dhl_ec/bnelissen/Slides/CD3_manuscript/CD3_slides/AAA358.CD3/AAA358.CD3.run1	255	0.7	0.06	0.7	0.06	-9.83369772672	-12.0324281234	3.65038225654	2.86253244922
1477.0	143314.0	601.0	13811.0	143314.0	4000000.0	13.0	42.0	2.12	1.6	1.15	0.0499999999997	8.38	0.37	0.75	0.21	7.06	0.21	2.23	1.53	0.56	AAA358.CD3.X30.Y11.tile.tissue.png	106	1	2000	106	130958f4517f71a099e2dee615ab6821	0	0	0	0	0	0	0	0	0	0	0	0	0	/home/dhl_ec/bnelissen/Slides/CD3_manuscript/CD3_slides/AAA358.CD3/AAA358.CD3.run1	255	0.7	0.06	0.7	0.06	-9.98329282678	-11.1991379461	4.56374765869	0.265624076172
2650.0	610375.0	1135.0	43947.0	610375.0	4000000.0	26.0	84.0	1.58	1.66	1.3	0.04	7.0	0.4	0.76	0.19	7.43	0.24	2.33	1.53	0.51	AAA358.CD3.X30.Y12.tile.tissue.png	107	1	2000	107	340ee02b885d4f24384e5dd7d6e159f2	0	0	0	0	0	0	0	0	0	0	0	0	0	/home/dhl_ec/bnelissen/Slides/CD3_manuscript/CD3_slides/AAA358.CD3/AAA358.CD3.run1	255	0.7	0.06	0.7	0.06	-10.0080064449	-11.4807719205	4.47379113557	0.458711375
1162.0	306891.0	518.0	20419.0	306891.0	4000000.0	11.0	41.0	2.0	1.52	1.16	0.0499999999997	7.02	0.38	0.83	0.2	7.16	0.23	2.2	1.53	0.98	AAA358.CD3.X30.Y13.tile.tissue.png	108	1	2000	108	9691cb119ae6d47e15c2827bb20597f7	0	0	0	0	0	0	0	0	0	0	0	0	0	/home/dhl_ec/bnelissen/Slides/CD3_manuscript/CD3_slides/AAA358.CD3/AAA358.CD3.run1	255	0.7	0.06	0.7	0.06	-9.87986858938	-12.4839023693	4.25576237307	3.55679175586
77.0	16963.0	48.0	1888.0	16963.0	4000000.0	1.0	6.0	1.11	0.89	1.16	0.0599999999999	6.73	0.38	0.88	0.22	6.96	0.21	2.14	1.53	1.1	AAA358.CD3.X30.Y9.tile.tissue.png	109	1	2000	109	5f35bf83d9363ba4680aca29c4484e63	0	0	0	0	0	0	0	0	0	0	0	0	0	/home/dhl_ec/bnelissen/Slides/CD3_manuscript/CD3_slides/AAA358.CD3/AAA358.CD3.run1	255	0.7	0.06	0.7	0.06	-9.48834506735	-12.0389450701	3.16063024211	2.00561880615
61.0	177144.0	40.0	15226.0	177144.0	3208000.0	1.0	32.0	1.77	0.82	0.93	0.0500000000002	7.09	0.31	0.67	0.17	5.46	0.18	1.79	1.22	0.3	AAA358.CD3.X31.Y11.tile.tissue.png	110	1	1604	110	c5a74a945a8d2fbb713deeebf723a7c3	0	0	0	0	0	0	0	0	0	0	0	0	0	/home/dhl_ec/bnelissen/Slides/CD3_manuscript/CD3_slides/AAA358.CD3/AAA358.CD3.run1	255	0.7	0.06	0.7	0.06	-9.36265498291	-12.265328038	3.95903201634	4.50919450032
1325.0	223821.0	570.0	18860.0	223821.0	3208000.0	12.0	51.0	2.05	1.12	0.94	0.0500000000002	7.5	0.31	0.64	0.16	5.55	0.17	1.77	1.18	0.32	AAA358.CD3.X31.Y12.tile.tissue.png	111	1	1604	111	ec843fa2cd7d831d799d813924bd5b09	0	0	0	0	0	0	0	0	0	0	0	0	0	/home/dhl_ec/bnelissen/Slides/CD3_manuscript/CD3_slides/AAA358.CD3/AAA358.CD3.run1	255	0.7	0.06	0.7	0.06	-9.80578285991	-11.8307192955	4.27250294737	2.35777249016
51.0	60442.0	30.0	4762.0	60442.0	3208000.0	1.0	9.0	0.68	0.76	0.94	0.0500000000002	5.43	0.3	0.69	0.17	5.32	0.17	1.66	1.19	0.29	AAA358.CD3.X31.Y13.tile.tissue.png	112	1	1604	112	a0463dba5d0a7b75c7ff11294c7f4a90	0	0	0	0	0	0	0	0	0	0	0	0	0	/home/dhl_ec/bnelissen/Slides/CD3_manuscript/CD3_slides/AAA358.CD3/AAA358.CD3.run1	255	0.7	0.06	0.7	0.06	-9.75538213093	-12.2416087236	4.30203762504	3.69313810597
91.0	42729.0	47.0	3721.0	42729.0	4000000.0	1.0	6.0	0.66	0.84	1.15	0.0499999999997	6.7	0.36	0.86	0.2	6.9	0.2	2.02	1.44	0.51	AAA358.CD3.X6.Y1.tile.tissue.png	113	1	2000	113	c36eee07d2fbbeefeebdbce141fdd751	0	0	0	0	0	0	0	0	0	0	0	0	0	/home/dhl_ec/bnelissen/Slides/CD3_manuscript/CD3_slides/AAA358.CD3/AAA358.CD3.run1	255	0.7	0.06	0.7	0.06	-9.10599514205	-11.599981188	1.97487395322	0.734196545654
58.0	56268.0	35.0	3486.0	56268.0	4000000.0	1.0	3.0	0.81	1.31	1.14	0.0599999999999	6.06	0.45	1.0	0.2	6.3	0.2	2.0	1.42	0.51	AAA358.CD3.X6.Y2.tile.tissue.png	114	1	2000	114	631e431059542479aa04c624630e7401	0	0	0	0	0	0	0	0	0	0	0	0	0	/home/dhl_ec/bnelissen/Slides/CD3_manuscript/CD3_slides/AAA358.CD3/AAA358.CD3.run1	255	0.7	0.06	0.7	0.06	-9.0068104624	-11.4997224947	1.47850260051	0.792469373169
0.0	73348.0	0.0	6324.0	73348.0	4000000.0	0.0	11.0	2.25	1.18	1.09	0.0500000000002	6.12	0.35	0.82	0.19	5.98	0.13	2.01	1.42	0.5	AAA358.CD3.X7.Y0.tile.tissue.png	115	1	2000	115	3d3bb3fe4253c05384973fc5f6c72cee	0	0	0	0	0	0	0	0	0	0	0	0	0	/home/dhl_ec/bnelissen/Slides/CD3_manuscript/CD3_slides/AAA358.CD3/AAA358.CD3.run1	255	0.7	0.06	0.7	0.06	-8.32311758352	-11.6365020845	1.97447992293	1.58000487012
1008.0	796606.0	569.0	56275.0	796606.0	4000000.0	14.0	104.0	1.2	1.58	1.15	0.0500000000002	7.25	0.37	0.7	0.17	6.85	0.23	2.23	1.43	0.55	AAA358.CD3.X7.Y1.tile.tissue.png	116	1	2000	116	fe5b7625a3c08d5c428151b02fd32823	0	0	0	0	0	0	0	0	0	0	0	0	0	/home/dhl_ec/bnelissen/Slides/CD3_manuscript/CD3_slides/AAA358.CD3/AAA358.CD3.run1	255	0.7	0.06	0.7	0.06	-9.28987585444	-11.3849500984	2.13554609083	2.71476526563
2019.0	477364.0	819.0	29433.0	477364.0	4000000.0	16.0	57.0	1.44	1.2	1.1	0.0599999999999	7.52	0.45	1.21	0.18	6.61	0.21	2.4	1.42	0.5	AAA358.CD3.X7.Y2.tile.tissue.png	117	1	2000	117	af7b1c171607d112b7f5f9a175d48922	0	0	0	0	0	0	0	0	0	0	0	0	0	/home/dhl_ec/bnelissen/Slides/CD3_manuscript/CD3_slides/AAA358.CD3/AAA358.CD3.run1	255	0.7	0.06	0.7	0.06	-9.66306410903	-11.7561694963	2.17518925606	3.38286363477
654.0	288674.0	357.0	22970.0	288674.0	4000000.0	9.0	43.0	1.03	1.53	1.07	0.0500000000002	7.8	0.36	0.74	0.2	6.5	0.21	2.11	1.44	0.820000000001	AAA358.CD3.X8.Y0.tile.tissue.png	118	1	2000	118	07e7d4b1b2af2ea8c773043ec0d68674	0	0	0	0	0	0	0	0	0	0	0	0	0	/home/dhl_ec/bnelissen/Slides/CD3_manuscript/CD3_slides/AAA358.CD3/AAA358.CD3.run1	255	0.7	0.06	0.7	0.06	-9.8142276693	-11.8585356918	2.42446634738	4.62454320117
3630.0	1031951.0	1786.0	61943.0	1031951.0	4000000.0	44.0	114.0	1.58	1.99	1.12	0.04	6.47	0.37	0.69	0.16	7.04	0.23	2.24	1.44	0.55	AAA358.CD3.X8.Y1.tile.tissue.png	119	1	2000	119	11566d627371fa069a5ce932ebd770f7	0	0	0	0	0	0	0	0	0	0	0	0	0	/home/dhl_ec/bnelissen/Slides/CD3_manuscript/CD3_slides/AAA358.CD3/AAA358.CD3.run1	255	0.7	0.06	0.7	0.06	-9.77352958461	-10.6052466322	2.66695853417	0.140091921875
41763.0	1580159.0	16273.0	19412.0	1580159.0	4000000.0	307.0	16.0	1.12	1.23	1.08	0.0599999999999	6.75	0.35	0.71	0.15	7.95	0.26	2.16	1.43	0.53	AAA358.CD3.X8.Y2.tile.tissue.png	120	1	2000	120	092d00bedab6f567f1bd845768a2cd3b	0	0	0	0	0	0	0	0	0	0	0	0	0	/home/dhl_ec/bnelissen/Slides/CD3_manuscript/CD3_slides/AAA358.CD3/AAA358.CD3.run1	255	0.7	0.06	0.7	0.06	-9.79941340907	-12.7471233677	3.36960325413	1.373389125
597.0	291391.0	303.0	25409.0	291391.0	4000000.0	7.0	65.0	1.5	1.29	1.16	0.0500000000002	6.16	0.52	0.81	0.19	6.4	0.2	2.15	1.43	0.55	AAA358.CD3.X9.Y0.tile.tissue.png	121	1	2000	121	f05d8234d7b30326259a1bd937f150de	0	0	0	0	0	0	0	0	0	0	0	0	0	/home/dhl_ec/bnelissen/Slides/CD3_manuscript/CD3_slides/AAA358.CD3/AAA358.CD3.run1	255	0.7	0.06	0.7	0.06	-9.59065856215	-11.1060523944	2.26987990671	2.70965014648
4740.0	1236511.0	2181.0	67291.0	1236511.0	4000000.0	51.0	88.0	1.89	1.49	1.13	0.0499999999997	6.49	0.38	0.7	0.16	7.11	0.25	2.25	1.43	0.55	AAA358.CD3.X9.Y1.tile.tissue.png	122	1	2000	122	0460c87f6774adc27ab3e6161c9fa1c5	0	0	0	0	0	0	0	0	0	0	0	0	0	/home/dhl_ec/bnelissen/Slides/CD3_manuscript/CD3_slides/AAA358.CD3/AAA358.CD3.run1	255	0.7	0.06	0.7	0.06	-9.78784010354	-10.6411556934	3.07577476233	0.199184429687
39743.0	1074678.0	15044.0	14397.0	1074678.0	4000000.0	294.0	7.0	1.11	1.76	1.07	0.0500000000002	6.78	0.37	0.78	0.16	7.2	0.24	2.07	1.44	0.369999999999	AAA358.CD3.X9.Y2.tile.tissue.png	123	1	2000	123	2e13758ae2c47156beb538a4ce7a8b00	0	0	0	0	0	0	0	0	0	0	0	0	0	/home/dhl_ec/bnelissen/Slides/CD3_manuscript/CD3_slides/AAA358.CD3/AAA358.CD3.run1	255	0.7	0.06	0.7	0.06	-9.94766716853	-12.7491573803	3.98493920047	1.325868
[truncated: 2 more columns]
