# Supplementary material for: SlideToolkit: An Assistive Toolset for the Histological Quantification of Whole Slide Images
Source: PLoS One. 2014 Nov 5;9(11):e110289. doi: 10.1371/journal.pone.0110289 (PMC4220929; doi:10.1371/journal.pone.0110289)
Supplement: RawData S1 — ICC and BlandAltman plot - measurements and r-script.zip. Measurements of Run1 and Run2, including the code for the calculation of the intraclass correlation coefficient (ICC) and the code for the Bland and Altman plot. (ZIP) [file pone.0110289.s003.zip › cellprofiler.measurements/run1.9255cadd8a67e9e46ce7d3b4b22646c9.DefaultOUT_Image.csv]

AreaOccupied_AreaOccupied_DAB_Nuclei	AreaOccupied_AreaOccupied_Tissue	AreaOccupied_Perimeter_DAB_Nuclei	AreaOccupied_Perimeter_Tissue	AreaOccupied_TotalArea_DAB_Nuclei	AreaOccupied_TotalArea_Tissue	Count_DAB_Nuclei	Count_Tissue	ExecutionTime_01LoadImages	ExecutionTime_02ColorToGray	ExecutionTime_03Smooth	ExecutionTime_04ImageMath	ExecutionTime_05IdentifyPrimaryObjects	ExecutionTime_06MeasureImageAreaOccupied	ExecutionTime_07UnmixColors	ExecutionTime_08MaskImage	ExecutionTime_09IdentifyPrimaryObjects	ExecutionTime_10MeasureImageAreaOccupied	ExecutionTime_11OverlayOutlines	ExecutionTime_12OverlayOutlines	ExecutionTime_13SaveImages	FileName_Original	Group_Index	Group_Number	Height_Original	ImageNumber	MD5Digest_Original	ModuleError_01LoadImages	ModuleError_02ColorToGray	ModuleError_03Smooth	ModuleError_04ImageMath	ModuleError_05IdentifyPrimaryObjects	ModuleError_06MeasureImageAreaOccupied	ModuleError_07UnmixColors	ModuleError_08MaskImage	ModuleError_09IdentifyPrimaryObjects	ModuleError_10MeasureImageAreaOccupied	ModuleError_11OverlayOutlines	ModuleError_12OverlayOutlines	ModuleError_13SaveImages	PathName_Original	Scaling_Original	Threshold_FinalThreshold_DAB_Nuclei	Threshold_FinalThreshold_Tissue	Threshold_OrigThreshold_DAB_Nuclei	Threshold_OrigThreshold_Tissue	Threshold_SumOfEntropies_DAB_Nuclei	Threshold_SumOfEntropies_Tissue	Threshold_WeightedVariance_DAB_Nuclei	Threshold_WeightedVariance_Tissue
7776.0	749922.0	3287.0	9038.0	749922.0	4000000.0	66.0	5.0	2.61	2.73	1.79	0.07	9.3	0.53	1.13	0.25	9.59	0.34	3.33	2.36	1.59	AAA417.CD3.X0.Y10.tile.tissue.png	1	1	2000	1	8f248ff79d4261ba7c9f65a4fd7d59f1	0	0	0	0	0	0	0	0	0	0	0	0	0	/home/dhl_ec/bnelissen/Slides/CD3_manuscript/CD3_slides/AAA417.CD3/AAA417.CD3.run1	255	0.7	0.06	0.7	0.06	-9.11050619159	-10.3944715229	1.3464242583	0.436768085937
8431.0	888635.0	4167.0	8884.0	888635.0	4000000.0	82.0	1.0	1.12	1.58	1.74	0.07	9.21	0.54	1.15	0.25	9.64	0.34	3.34	2.38	0.88	AAA417.CD3.X0.Y11.tile.tissue.png	2	1	2000	2	becc2c29dafe3757ff1b7f7c40fb5ab3	0	0	0	0	0	0	0	0	0	0	0	0	0	/home/dhl_ec/bnelissen/Slides/CD3_manuscript/CD3_slides/AAA417.CD3/AAA417.CD3.run1	255	0.7	0.06	0.7	0.06	-8.75282960004	-10.229604461	1.02852843568	0.661021054688
284.0	42129.0	116.0	2608.0	42129.0	4000000.0	2.0	7.0	1.99	2.28	1.69	0.07	8.92	0.53	1.14	0.3	8.64	0.29	3.06	2.34	0.68	AAA417.CD3.X0.Y12.tile.tissue.png	3	1	2000	3	adaf09940458c72bbe36e269b8db9deb	0	0	0	0	0	0	0	0	0	0	0	0	0	/home/dhl_ec/bnelissen/Slides/CD3_manuscript/CD3_slides/AAA417.CD3/AAA417.CD3.run1	255	0.7	0.06	0.7	0.06	-9.22153417211	-10.7087410667	2.59404083023	1.00192515869
205.0	17232.0	60.0	1028.0	17232.0	4000000.0	1.0	3.0	1.23	1.81	1.08	0.06	6.27	0.34	0.69	0.2	6.03	0.29	3.24	2.48	0.57	AAA417.CD3.X0.Y13.tile.tissue.png	4	1	2000	4	b589d5749a5051e6c6c57bd1d50f0b49	0	0	0	0	0	0	0	0	0	0	0	0	0	/home/dhl_ec/bnelissen/Slides/CD3_manuscript/CD3_slides/AAA417.CD3/AAA417.CD3.run1	255	0.7	0.06	0.7	0.06	-8.96677154399	-10.9904745501	1.91278747974	1.64722820227
0.0	0.0	0.0	0.0	0.0	1880000.0	0.0	0.0	0.56	0.72	0.57	0.02	2.86	0.13	0.34	0.09	2.05	0.06	0.9	0.7	0.28	AAA417.CD3.X0.Y14.tile.tissue.png	5	1	2000	5	e8ee09bac9b03c33ad1ac29c0c280244	0	0	0	0	0	0	0	0	0	0	0	0	0	/home/dhl_ec/bnelissen/Slides/CD3_manuscript/CD3_slides/AAA417.CD3/AAA417.CD3.run1	255	1.0	0.06	1.0	0.06	0.0	-9.79331786769	0.0	11.5737830003
0.0	0.0	0.0	0.0	0.0	4000000.0	0.0	0.0	1.1	1.71	1.08	0.06	5.96	0.27	0.72	0.21	4.41	0.11	1.9	1.43	0.39	AAA417.CD3.X0.Y6.tile.tissue.png	6	1	2000	6	d142f7e671eb7c8c6be423cc25302af2	0	0	0	0	0	0	0	0	0	0	0	0	0	/home/dhl_ec/bnelissen/Slides/CD3_manuscript/CD3_slides/AAA417.CD3/AAA417.CD3.run1	255	1.0	0.06	1.0	0.06	0.0	-10.4427496918	0.0	8.74074531598
0.0	4318.0	0.0	416.0	4318.0	4000000.0	0.0	2.0	3.25	3.48	1.2	0.07	6.47	0.34	0.67	0.21	5.92	0.13	1.94	1.44	0.41	AAA417.CD3.X0.Y7.tile.tissue.png	7	1	2000	7	4da58a20ba6b09c670097ca9776275a5	0	0	0	0	0	0	0	0	0	0	0	0	0	/home/dhl_ec/bnelissen/Slides/CD3_manuscript/CD3_slides/AAA417.CD3/AAA417.CD3.run1	255	0.7	0.06	0.7	0.06	-8.23575923319	-10.8561046648	2.8127532758	1.28445779407
0.0	7793.0	0.0	537.0	7793.0	4000000.0	0.0	2.0	3.33	2.13	1.09	0.06	6.29	0.35	0.69	0.2	5.33	0.13	1.95	1.44	0.58	AAA417.CD3.X0.Y8.tile.tissue.png	8	1	2000	8	07eb2a029e3a4ab42eeea00f0bf8ae43	0	0	0	0	0	0	0	0	0	0	0	0	0	/home/dhl_ec/bnelissen/Slides/CD3_manuscript/CD3_slides/AAA417.CD3/AAA417.CD3.run1	255	0.7	0.06	0.7	0.06	0.0	-10.5778986253	1.84472706375	1.95226248456
278.0	231906.0	140.0	4109.0	231906.0	4000000.0	3.0	3.0	2.92	2.93	1.68	0.07	9.26	0.54	1.15	0.29	8.99	0.3	3.18	2.23	0.59	AAA417.CD3.X0.Y9.tile.tissue.png	9	1	2000	9	ac1625422922c6295523c56e4e7d238a	0	0	0	0	0	0	0	0	0	0	0	0	0	/home/dhl_ec/bnelissen/Slides/CD3_manuscript/CD3_slides/AAA417.CD3/AAA417.CD3.run1	255	0.7	0.06	0.7	0.06	-9.08476994912	-10.0141412491	1.34566067082	0.420106949219
11675.0	3810529.0	5190.0	13942.0	3810529.0	4000000.0	106.0	3.0	2.54	1.34	1.08	0.05	6.17	0.35	0.68	0.07	8.83	0.52	3.17	2.26	0.66	AAA417.CD3.X1.Y10.tile.tissue.png	10	1	2000	10	5b995c544194585d8164cbc104a6f8ea	0	0	0	0	0	0	0	0	0	0	0	0	0	/home/dhl_ec/bnelissen/Slides/CD3_manuscript/CD3_slides/AAA417.CD3/AAA417.CD3.run1	255	0.7	0.06	0.7	0.06	-9.09135900707	-12.3556209908	0.871909017187	0.179933385742
26966.0	3709709.0	11578.0	18776.0	3709709.0	4000000.0	262.0	6.0	2.34	2.68	1.08	0.04	6.22	0.54	1.14	0.09	12.27	0.54	3.24	2.24	0.63	AAA417.CD3.X1.Y11.tile.tissue.png	11	1	2000	11	32325f684c98c3836f8a0900d7bf9208	0	0	0	0	0	0	0	0	0	0	0	0	0	/home/dhl_ec/bnelissen/Slides/CD3_manuscript/CD3_slides/AAA417.CD3/AAA417.CD3.run1	255	0.7	0.06	0.7	0.06	-9.21747194466	-12.4475818754	1.17120410001	0.200275847168
8315.0	3441809.0	3878.0	17555.0	3441809.0	4000000.0	87.0	4.0	2.88	1.42	1.68	0.06	9.13	0.54	1.11	0.1	11.97	0.5	3.18	2.21	0.65	AAA417.CD3.X1.Y12.tile.tissue.png	12	1	2000	12	6fc5193653de5d28740786d656f037c9	0	0	0	0	0	0	0	0	0	0	0	0	0	/home/dhl_ec/bnelissen/Slides/CD3_manuscript/CD3_slides/AAA417.CD3/AAA417.CD3.run1	255	0.7	0.06	0.7	0.06	-8.99736145558	-12.0335732082	1.05433026251	0.133891564453
10227.0	1423453.0	4423.0	19654.0	1423453.0	4000000.0	94.0	9.0	3.43	3.52	1.07	0.04	6.37	0.35	0.67	0.15	7.21	0.25	2.15	1.42	0.37	AAA417.CD3.X1.Y13.tile.tissue.png	13	1	2000	13	f58f6eec8f0f128cd3eebf76e239eb12	0	0	0	0	0	0	0	0	0	0	0	0	0	/home/dhl_ec/bnelissen/Slides/CD3_manuscript/CD3_slides/AAA417.CD3/AAA417.CD3.run1	255	0.7	0.06	0.7	0.06	-9.35699985537	-12.1508329718	1.55926181967	0.148161070313
126.0	72101.0	59.0	1685.0	72101.0	1880000.0	1.0	3.0	1.7	1.55	0.51	0.02	3.17	0.16	0.32	0.09	2.98	0.1	0.96	0.68	0.18	AAA417.CD3.X1.Y14.tile.tissue.png	14	1	2000	14	c79349ab5e5deb50a76ad2ac5a5cb9f1	0	0	0	0	0	0	0	0	0	0	0	0	0	/home/dhl_ec/bnelissen/Slides/CD3_manuscript/CD3_slides/AAA417.CD3/AAA417.CD3.run1	255	0.7	0.06	0.7	0.06	-8.76241999169	-11.2423389076	1.02677501955	0.675896943567
0.0	4634.0	0.0	382.0	4634.0	4000000.0	0.0	1.0	2.06	2.62	1.12	0.05	6.32	0.35	0.72	0.2	5.49	0.2	3.05	2.29	0.53	AAA417.CD3.X1.Y6.tile.tissue.png	15	1	2000	15	f6dafe2792b2522cbe57bf9871d29dcc	0	0	0	0	0	0	0	0	0	0	0	0	0	/home/dhl_ec/bnelissen/Slides/CD3_manuscript/CD3_slides/AAA417.CD3/AAA417.CD3.run1	255	0.7	0.06	0.7	0.06	0.0	-9.81177005126	0.016601162426	9.8186723617
0.0	71635.0	0.0	2761.0	71635.0	4000000.0	0.0	5.0	2.31	1.56	1.09	0.05	6.27	0.53	1.12	0.29	6.27	0.13	2.08	1.43	0.35	AAA417.CD3.X1.Y7.tile.tissue.png	16	1	2000	16	c733e8ce477e7d0ac2e87ed23920b304	0	0	0	0	0	0	0	0	0	0	0	0	0	/home/dhl_ec/bnelissen/Slides/CD3_manuscript/CD3_slides/AAA417.CD3/AAA417.CD3.run1	255	0.7	0.06	0.7	0.06	-7.96783498126	-12.7074211249	0.822740761268	0.0555927358398
0.0	4547.0	0.0	420.0	4547.0	4000000.0	0.0	2.0	1.86	1.86	1.07	0.04	6.22	0.35	0.67	0.21	5.33	0.13	1.93	1.43	0.36	AAA417.CD3.X1.Y8.tile.tissue.png	17	1	2000	17	6548d7e8f69d691580b1e5278336d898	0	0	0	0	0	0	0	0	0	0	0	0	0	/home/dhl_ec/bnelissen/Slides/CD3_manuscript/CD3_slides/AAA417.CD3/AAA417.CD3.run1	255	0.7	0.06	0.7	0.06	0.0	-12.5517268279	0.818973136048	0.0403086032181
12419.0	2363821.0	4877.0	8330.0	2363821.0	4000000.0	93.0	1.0	2.69	2.58	1.08	0.05	6.34	0.36	0.67	0.12	7.87	0.29	2.03	1.43	0.38	AAA417.CD3.X1.Y9.tile.tissue.png	18	1	2000	18	a98d93a849bcd70faf06e5e6f9154f45	0	0	0	0	0	0	0	0	0	0	0	0	0	/home/dhl_ec/bnelissen/Slides/CD3_manuscript/CD3_slides/AAA417.CD3/AAA417.CD3.run1	255	0.7	0.06	0.7	0.06	-8.68645323238	-11.9849162426	0.561527074021	0.12518278125
22630.0	3869806.0	9027.0	13870.0	3869806.0	4000000.0	203.0	2.0	3.06	1.76	1.07	0.04	7.32	0.35	0.68	0.07	9.1	0.34	2.1	1.44	0.58	AAA417.CD3.X2.Y10.tile.tissue.png	19	1	2000	19	77f14798add19afb1e9beff1ce978a41	0	0	0	0	0	0	0	0	0	0	0	0	0	/home/dhl_ec/bnelissen/Slides/CD3_manuscript/CD3_slides/AAA417.CD3/AAA417.CD3.run1	255	0.7	0.06	0.7	0.06	-9.36814319971	-12.4913979098	1.49459336689	0.251593543945
85177.0	3402278.0	33384.0	28441.0	3402278.0	4000000.0	730.0	11.0	3.24	3.52	1.08	0.04	7.35	0.37	0.67	0.0799999999999	9.38	0.34	2.14	1.73	0.4	AAA417.CD3.X2.Y11.tile.tissue.png	20	1	2000	20	f9dc3a988655c6a184e82c9701d9af30	0	0	0	0	0	0	0	0	0	0	0	0	0	/home/dhl_ec/bnelissen/Slides/CD3_manuscript/CD3_slides/AAA417.CD3/AAA417.CD3.run1	255	0.7	0.06	0.7	0.06	-9.33270560568	-12.9011232832	1.65628886562	0.436667470703
48893.0	3346617.0	18398.0	28503.0	3346617.0	4000000.0	389.0	6.0	0.9	1.31	1.11	0.05	7.27	0.36	0.68	0.08	8.79	0.53	2.33	1.45	0.8	AAA417.CD3.X2.Y12.tile.tissue.png	21	1	2000	21	91e495a6f8b79f9279916a80ba83c087	0	0	0	0	0	0	0	0	0	0	0	0	0	/home/dhl_ec/bnelissen/Slides/CD3_manuscript/CD3_slides/AAA417.CD3/AAA417.CD3.run1	255	0.7	0.06	0.7	0.06	-9.37455321061	-12.7687647493	1.43510184416	0.317392964844
14878.0	2314060.0	6735.0	26397.0	2314060.0	4000000.0	153.0	17.0	1.5	2.22	1.18	0.05	6.8	0.54	1.12	0.17	11.57	0.48	3.4	2.31	0.79	AAA417.CD3.X2.Y13.tile.tissue.png	22	1	2000	22	c31b217a12df1b1b14a9ed513600d48c	0	0	0	0	0	0	0	0	0	0	0	0	0	/home/dhl_ec/bnelissen/Slides/CD3_manuscript/CD3_slides/AAA417.CD3/AAA417.CD3.run1	255	0.7	0.06	0.7	0.06	-9.24761599603	-12.6226709684	1.24902345379	0.184278257813
1938.0	54059.0	731.0	3282.0	54059.0	1880000.0	13.0	8.0	0.78	1.81	0.59	0.02	3.97	0.17	0.41	0.0999999999999	3.2	0.1	0.96	0.68	0.19	AAA417.CD3.X2.Y14.tile.tissue.png	23	1	2000	23	3c2f1976c9571f2733175ca3b0b59da8	0	0	0	0	0	0	0	0	0	0	0	0	0	/home/dhl_ec/bnelissen/Slides/CD3_manuscript/CD3_slides/AAA417.CD3/AAA417.CD3.run1	255	0.7	0.06	0.7	0.06	-9.56555063852	-10.9642885751	2.72558822241	0.397891570396
0.0	0.0	0.0	0.0	0.0	4000000.0	0.0	0.0	1.15	2.66	1.12	0.0599999999999	6.18	0.27	0.74	0.21	4.51	0.13	2.29	1.44	0.41	AAA417.CD3.X2.Y6.tile.tissue.png	24	1	2000	24	712865037dcf28de54617b91e4846ab0	0	0	0	0	0	0	0	0	0	0	0	0	0	/home/dhl_ec/bnelissen/Slides/CD3_manuscript/CD3_slides/AAA417.CD3/AAA417.CD3.run1	255	1.0	0.06	1.0	0.06	0.0	-10.8753963861	0.0	10.2510107585
0.0	0.0	0.0	0.0	0.0	4000000.0	0.0	0.0	1.26	2.68	1.13	0.0400000000001	6.11	0.28	0.67	0.2	4.49	0.12	1.9	1.44	0.81	AAA417.CD3.X2.Y7.tile.tissue.png	25	1	2000	25	08b7fd0fdb509e72e9bb81c80aeadeed	0	0	0	0	0	0	0	0	0	0	0	0	0	/home/dhl_ec/bnelissen/Slides/CD3_manuscript/CD3_slides/AAA417.CD3/AAA417.CD3.run1	255	1.0	0.06	1.0	0.06	0.0	-12.233418046	0.0	0.0541420917339
1392.0	383549.0	662.0	4555.0	383549.0	4000000.0	15.0	2.0	1.51	1.77	1.08	0.04	6.44	0.34	0.67	0.19	6.4	0.21	1.99	1.42	1.37	AAA417.CD3.X2.Y8.tile.tissue.png	26	1	2000	26	ab8ac6ba55161758672fd0ec77a96c13	0	0	0	0	0	0	0	0	0	0	0	0	0	/home/dhl_ec/bnelissen/Slides/CD3_manuscript/CD3_slides/AAA417.CD3/AAA417.CD3.run1	255	0.7	0.06	0.7	0.06	-8.70494985289	-12.257929369	1.16397113916	0.066539734375
9047.0	3919777.0	4229.0	10117.0	3919777.0	4000000.0	99.0	1.0	2.68	2.21	1.75	0.0599999999999	8.77	0.56	1.11	0.08	13.18	0.54	3.24	2.3	0.62	AAA417.CD3.X2.Y9.tile.tissue.png	27	1	2000	27	c967676ea2bd88799f0c9c844bc65fe0	0	0	0	0	0	0	0	0	0	0	0	0	0	/home/dhl_ec/bnelissen/Slides/CD3_manuscript/CD3_slides/AAA417.CD3/AAA417.CD3.run1	255	0.7	0.06	0.7	0.06	-9.13473730271	-12.2345376669	0.818493078045	0.147638150879
10900.0	3560984.0	4913.0	22279.0	3560984.0	4000000.0	109.0	4.0	2.49	2.4	1.8	0.0600000000001	9.96	0.53	1.19	0.09	12.22	0.5	2.14	1.43	0.55	AAA417.CD3.X3.Y10.tile.tissue.png	28	1	2000	28	4bb8fa44053456bc02dfbde87a45e9bd	0	0	0	0	0	0	0	0	0	0	0	0	0	/home/dhl_ec/bnelissen/Slides/CD3_manuscript/CD3_slides/AAA417.CD3/AAA417.CD3.run1	255	0.7	0.06	0.7	0.06	-9.08080906008	-12.6731843469	1.45539017153	0.234329480469
7100.0	1631234.0	3377.0	59603.0	1631234.0	4000000.0	78.0	40.0	1.25	1.7	1.08	0.0400000000001	6.76	0.39	0.66	0.14	7.55	0.25	2.19	1.43	0.38	AAA417.CD3.X3.Y11.tile.tissue.png	29	1	2000	29	e321ead68e550e0cda5834d1e482ebeb	0	0	0	0	0	0	0	0	0	0	0	0	0	/home/dhl_ec/bnelissen/Slides/CD3_manuscript/CD3_slides/AAA417.CD3/AAA417.CD3.run1	255	0.7	0.06	0.7	0.06	-9.32623187502	-12.8127818767	2.09197734795	0.211750035156
8539.0	1160872.0	3617.0	24693.0	1160872.0	4000000.0	79.0	24.0	1.58	2.81	1.08	0.0400000000001	6.56	0.54	1.15	0.23	10.14	0.4	3.59	2.41	0.57	AAA417.CD3.X3.Y12.tile.tissue.png	30	1	2000	30	0006fb144fbab7b2575f959977da26fd	0	0	0	0	0	0	0	0	0	0	0	0	0	/home/dhl_ec/bnelissen/Slides/CD3_manuscript/CD3_slides/AAA417.CD3/AAA417.CD3.run1	255	0.7	0.06	0.7	0.06	-9.30853136543	-12.7998711077	1.85509999259	0.154680527344
28557.0	1382677.0	11540.0	26133.0	1382677.0	4000000.0	244.0	19.0	2.25	2.21	1.14	0.04	6.65	0.54	1.12	0.21	10.6	0.43	2.66	2.26	0.57	AAA417.CD3.X3.Y13.tile.tissue.png	31	1	2000	31	1a369e4e899c017fdcb43903151ff4f6	0	0	0	0	0	0	0	0	0	0	0	0	0	/home/dhl_ec/bnelissen/Slides/CD3_manuscript/CD3_slides/AAA417.CD3/AAA417.CD3.run1	255	0.7	0.06	0.7	0.06	-9.50500731625	-12.8442951961	1.82258385514	0.231912558594
0.0	8373.0	0.0	454.0	8373.0	1880000.0	0.0	1.0	0.67	1.18	0.52	0.0300000000001	3.09	0.17	0.32	0.1	2.71	0.0599999999999	0.94	0.69	0.17	AAA417.CD3.X3.Y14.tile.tissue.png	32	1	2000	32	7d3636d085bb5755ca4bc962d0d8acc3	0	0	0	0	0	0	0	0	0	0	0	0	0	/home/dhl_ec/bnelissen/Slides/CD3_manuscript/CD3_slides/AAA417.CD3/AAA417.CD3.run1	255	0.7	0.06	0.7	0.06	0.0	-9.21052810849	0.0114967157575	1.98098802282
285.0	1851.0	79.0	190.0	1851.0	4000000.0	1.0	1.0	2.09	1.79	1.07	0.0599999999999	6.5	0.57	0.83	0.2	6.26	0.2	1.95	1.43	0.34	AAA417.CD3.X3.Y6.tile.tissue.png	33	1	2000	33	fcecfaf96ac4389228ee168f7422f589	0	0	0	0	0	0	0	0	0	0	0	0	0	/home/dhl_ec/bnelissen/Slides/CD3_manuscript/CD3_slides/AAA417.CD3/AAA417.CD3.run1	255	0.7	0.06	0.7	0.06	-8.42646123929	-12.2549141232	1.80508923666	4.62320270569
0.0	2573.0	0.0	250.0	2573.0	4000000.0	0.0	1.0	2.26	1.75	1.7	0.0600000000001	9.23	0.53	1.13	0.32	7.72	0.2	3.09	2.31	0.56	AAA417.CD3.X3.Y7.tile.tissue.png	34	1	2000	34	78605cd5a317c8b74a49d61b9fd51c91	0	0	0	0	0	0	0	0	0	0	0	0	0	/home/dhl_ec/bnelissen/Slides/CD3_manuscript/CD3_slides/AAA417.CD3/AAA417.CD3.run1	255	0.7	0.06	0.7	0.06	0.0	-11.8335038543	0.0198376830153	0.0460817028503
22019.0	1887978.0	9077.0	17955.0	1887978.0	4000000.0	187.0	4.0	2.8	2.75	1.14	0.0400000000001	6.44	0.36	0.67	0.13	7.58	0.26	2.09	1.42	0.39	AAA417.CD3.X3.Y8.tile.tissue.png	35	1	2000	35	3292f7844924c6752f67a6ccb3c4c6bc	0	0	0	0	0	0	0	0	0	0	0	0	0	/home/dhl_ec/bnelissen/Slides/CD3_manuscript/CD3_slides/AAA417.CD3/AAA417.CD3.run1	255	0.7	0.06	0.7	0.06	-9.01312459495	-12.7166873654	1.21430440065	0.246472230469
82175.0	3968065.0	33029.0	10158.0	3968065.0	4000000.0	790.0	2.0	2.28	2.57	1.16	0.05	6.39	0.34	0.67	0.0600000000001	9.47	0.35	2.03	1.43	0.66	AAA417.CD3.X3.Y9.tile.tissue.png	36	1	2000	36	6c809a59d5465e93b4723241f8cd916f	0	0	0	0	0	0	0	0	0	0	0	0	0	/home/dhl_ec/bnelissen/Slides/CD3_manuscript/CD3_slides/AAA417.CD3/AAA417.CD3.run1	255	0.7	0.06	0.7	0.06	-9.44633927738	-12.694167987	1.21035921626	0.284748867187
13506.0	143331.0	2684.0	4108.0	143331.0	2072000.0	42.0	1.0	2.37	1.0	0.88	0.0300000000001	3.9	0.18	0.41	0.1	3.42	0.11	1.1	0.75	0.28	AAA417.CD3.X32.Y0.tile.tissue.png	37	1	1036	37	5b08298acd421cdc30eed6a32079a0ef	0	0	0	0	0	0	0	0	0	0	0	0	0	/home/dhl_ec/bnelissen/Slides/CD3_manuscript/CD3_slides/AAA417.CD3/AAA417.CD3.run1	255	0.7	0.06	0.7	0.06	-7.48971412336	-12.2888654732	6.04972207642	0.255148328155
6589.0	145057.0	953.0	4176.0	145057.0	2072000.0	21.0	1.0	1.6	2.22	0.91	0.02	3.49	0.19	0.41	0.1	3.4	0.11	1.07	0.73	0.28	AAA417.CD3.X32.Y2.tile.tissue.png	38	1	1036	38	8e64d56cb63e744cbaba06e31e2006da	0	0	0	0	0	0	0	0	0	0	0	0	0	/home/dhl_ec/bnelissen/Slides/CD3_manuscript/CD3_slides/AAA417.CD3/AAA417.CD3.run1	255	0.7	0.06	0.7	0.06	-6.61638961152	-11.8215800078	6.45282224794	0.24634478312
8407.0	3657980.0	3886.0	24760.0	3657980.0	4000000.0	92.0	4.0	3.38	2.48	1.11	0.05	6.64	0.36	0.66	0.0700000000001	8.83	0.33	2.12	1.43	0.55	AAA417.CD3.X4.Y10.tile.tissue.png	39	1	2000	39	241fcfe3a328a9a4b17f40d0ba6c3af2	0	0	0	0	0	0	0	0	0	0	0	0	0	/home/dhl_ec/bnelissen/Slides/CD3_manuscript/CD3_slides/AAA417.CD3/AAA417.CD3.run1	255	0.7	0.06	0.7	0.06	-8.989268792	-12.7855542181	1.42167389667	0.225561378906
17278.0	2177147.0	7423.0	51975.0	2177147.0	4000000.0	154.0	42.0	3.43	1.94	1.07	0.0400000000001	7.02	0.38	0.67	0.12	7.99	0.28	2.18	1.44	0.38	AAA417.CD3.X4.Y11.tile.tissue.png	40	1	2000	40	4d81d44bba9ea55e5f6621d3ac046e2f	0	0	0	0	0	0	0	0	0	0	0	0	0	/home/dhl_ec/bnelissen/Slides/CD3_manuscript/CD3_slides/AAA417.CD3/AAA417.CD3.run1	255	0.7	0.06	0.7	0.06	-9.39017988545	-12.9097423093	1.98002252679	0.284203671875
3512.0	1472328.0	1606.0	32149.0	1472328.0	4000000.0	35.0	24.0	3.33	2.37	1.1	0.04	6.71	0.36	0.67	0.15	7.2	0.25	2.14	1.43	0.51	AAA417.CD3.X4.Y12.tile.tissue.png	41	1	2000	41	24d9ba4680b79513aaf26ecfd6c0b09f	0	0	0	0	0	0	0	0	0	0	0	0	0	/home/dhl_ec/bnelissen/Slides/CD3_manuscript/CD3_slides/AAA417.CD3/AAA417.CD3.run1	255	0.7	0.06	0.7	0.06	-9.27259172394	-12.5722009118	1.94646027749	0.167619105469
61.0	211731.0	40.0	8485.0	211731.0	4000000.0	1.0	11.0	2.6	2.04	1.08	0.05	6.37	0.36	0.67	0.19	6.45	0.2	2.05	1.43	0.53	AAA417.CD3.X4.Y13.tile.tissue.png	42	1	2000	42	a518b42e075dc848bb8a741ccbcda0a2	0	0	0	0	0	0	0	0	0	0	0	0	0	/home/dhl_ec/bnelissen/Slides/CD3_manuscript/CD3_slides/AAA417.CD3/AAA417.CD3.run1	255	0.7	0.06	0.7	0.06	-9.13064549113	-12.5963770943	1.57907489502	0.0796822421875
0.0	0.0	0.0	0.0	0.0	1880000.0	0.0	0.0	2.88	1.53	0.79	0.03	3.98	0.2	0.53	0.14	2.88	0.11	1.46	1.04	0.26	AAA417.CD3.X4.Y14.tile.tissue.png	43	1	2000	43	fe83d8e058de1b0fb948536d7aa32a5a	0	0	0	0	0	0	0	0	0	0	0	0	0	/home/dhl_ec/bnelissen/Slides/CD3_manuscript/CD3_slides/AAA417.CD3/AAA417.CD3.run1	255	1.0	0.06	1.0	0.06	0.0	-10.5407207857	0.0	4.58961709628
0.0	0.0	0.0	0.0	0.0	4000000.0	0.0	0.0	2.5	2.56	1.18	0.0599999999999	6.13	0.27	0.76	0.2	4.38	0.12	1.89	1.44	1.24	AAA417.CD3.X4.Y6.tile.tissue.png	44	1	2000	44	a63482f4f10d2bf1ce24f9c96de8918d	0	0	0	0	0	0	0	0	0	0	0	0	0	/home/dhl_ec/bnelissen/Slides/CD3_manuscript/CD3_slides/AAA417.CD3/AAA417.CD3.run1	255	1.0	0.06	1.0	0.06	0.0	-11.3206193715	0.0	9.62764681091
52.0	4047.0	37.0	281.0	4047.0	4000000.0	1.0	1.0	2.34	1.84	1.09	0.04	6.47	0.53	1.11	0.3	8.76	0.32	3.15	2.34	0.76	AAA417.CD3.X4.Y7.tile.tissue.png	45	1	2000	45	1112144c80a11a732d58a2d21ae35161	0	0	0	0	0	0	0	0	0	0	0	0	0	/home/dhl_ec/bnelissen/Slides/CD3_manuscript/CD3_slides/AAA417.CD3/AAA417.CD3.run1	255	0.7	0.06	0.7	0.06	-8.48384103	-12.8350168342	2.96605138339	0.0496882773437
8109.0	2343072.0	3468.0	10435.0	2343072.0	4000000.0	67.0	5.0	3.11	2.95	1.68	0.0599999999999	9.26	0.53	1.11	0.17	11.24	0.43	3.16	2.22	0.63	AAA417.CD3.X4.Y8.tile.tissue.png	46	1	2000	46	8dab04b1c81b97f8bd7ac3159376e886	0	0	0	0	0	0	0	0	0	0	0	0	0	/home/dhl_ec/bnelissen/Slides/CD3_manuscript/CD3_slides/AAA417.CD3/AAA417.CD3.run1	255	0.7	0.06	0.7	0.06	-8.87411774655	-12.3320509732	0.64776426076	0.145529285156
7025.0	3848015.0	3364.0	13464.0	3848015.0	4000000.0	86.0	2.0	3.38	3.73	1.68	0.0599999999999	7.01	0.35	0.67	0.0599999999999	9.01	0.34	2.07	1.45	0.57	AAA417.CD3.X4.Y9.tile.tissue.png	47	1	2000	47	bbbb3985c0caf33484a9deae332602ae	0	0	0	0	0	0	0	0	0	0	0	0	0	/home/dhl_ec/bnelissen/Slides/CD3_manuscript/CD3_slides/AAA417.CD3/AAA417.CD3.run1	255	0.7	0.06	0.7	0.06	-9.16973126814	-12.6824506949	1.21287544075	0.192437304688
6909.0	3865599.0	3402.0	15103.0	3865599.0	4000000.0	77.0	2.0	3.48	2.36	1.7	0.0599999999999	15.23	0.54	1.24	0.0799999999999	12.87	0.54	3.23	2.24	0.57	AAA417.CD3.X5.Y10.tile.tissue.png	48	1	2000	48	2c393c1236cd23958265edb3164d3ad7	0	0	0	0	0	0	0	0	0	0	0	0	0	/home/dhl_ec/bnelissen/Slides/CD3_manuscript/CD3_slides/AAA417.CD3/AAA417.CD3.run1	255	0.7	0.06	0.7	0.06	-9.30076067054	-12.5665274416	1.68605843516	0.23406300293
9015.0	1985436.0	4602.0	57012.0	1985436.0	4000000.0	101.0	49.0	1.28	1.84	1.09	0.04	6.9	0.38	0.68	0.21	8.29	0.45	3.56	2.46	0.62	AAA417.CD3.X5.Y11.tile.tissue.png	49	1	2000	49	33e978dcf174855d7bb11b1eb1b441d8	0	0	0	0	0	0	0	0	0	0	0	0	0	/home/dhl_ec/bnelissen/Slides/CD3_manuscript/CD3_slides/AAA417.CD3/AAA417.CD3.run1	255	0.7	0.06	0.7	0.06	-9.25676893596	-12.7561802874	2.02629070991	0.191421050781
4575.0	2237357.0	2141.0	61873.0	2237357.0	4000000.0	48.0	33.0	1.26	1.65	1.13	0.0500000000002	7.25	0.57	1.13	0.17	11.32	0.44	2.26	1.44	0.54	AAA417.CD3.X5.Y12.tile.tissue.png	50	1	2000	50	927a99e2e3c155e9bda92ce77f57b5f7	0	0	0	0	0	0	0	0	0	0	0	0	0	/home/dhl_ec/bnelissen/Slides/CD3_manuscript/CD3_slides/AAA417.CD3/AAA417.CD3.run1	255	0.7	0.06	0.7	0.06	-9.31801773699	-12.7219938347	1.91988239832	0.19750509375
2241.0	946517.0	1132.0	28389.0	946517.0	4000000.0	26.0	21.0	1.43	2.12	1.21	0.0599999999999	9.46	0.55	1.16	0.25	7.36	0.23	2.37	1.45	0.56	AAA417.CD3.X5.Y13.tile.tissue.png	51	1	2000	51	83feaa7f857876c6a6b37bca18f7c4af	0	0	0	0	0	0	0	0	0	0	0	0	0	/home/dhl_ec/bnelissen/Slides/CD3_manuscript/CD3_slides/AAA417.CD3/AAA417.CD3.run1	255	0.7	0.06	0.7	0.06	-9.26980043525	-12.2936778918	2.175238287	0.15223028125
0.0	0.0	0.0	0.0	0.0	1880000.0	0.0	0.0	0.62	1.0	0.82	0.03	4.07	0.2	0.54	0.15	2.83	0.11	1.33	1.05	0.26	AAA417.CD3.X5.Y14.tile.tissue.png	52	1	2000	52	9860aae9c5dbec57248ea77adf729f15	0	0	0	0	0	0	0	0	0	0	0	0	0	/home/dhl_ec/bnelissen/Slides/CD3_manuscript/CD3_slides/AAA417.CD3/AAA417.CD3.run1	255	1.0	0.06	1.0	0.06	0.0	-9.57004001359	0.0	7.53236004099
0.0	4302.0	0.0	368.0	4302.0	4000000.0	0.0	1.0	2.78	2.13	1.08	0.05	6.31	0.52	1.25	0.3	7.43	0.21	3.01	2.26	0.52	AAA417.CD3.X5.Y6.tile.tissue.png	53	1	2000	53	3c1816caba8ce6ea6744ab1ed07d1e36	0	0	0	0	0	0	0	0	0	0	0	0	0	/home/dhl_ec/bnelissen/Slides/CD3_manuscript/CD3_slides/AAA417.CD3/AAA417.CD3.run1	255	0.7	0.06	0.7	0.06	0.0	-12.1377865116	2.59732187609	7.47200557469
0.0	0.0	0.0	0.0	0.0	4000000.0	0.0	0.0	3.02	3.16	1.17	0.0500000000002	6.1	0.27	0.67	0.2	4.46	0.12	1.9	1.43	0.5	AAA417.CD3.X5.Y7.tile.tissue.png	54	1	2000	54	c7edf946e3dcf4dc861e6706e1df445f	0	0	0	0	0	0	0	0	0	0	0	0	0	/home/dhl_ec/bnelissen/Slides/CD3_manuscript/CD3_slides/AAA417.CD3/AAA417.CD3.run1	255	1.0	0.06	1.0	0.06	0.0	-12.5188410372	0.0	0.0486411276741
5943.0	2154851.0	2343.0	8232.0	2154851.0	4000000.0	45.0	2.0	2.82	1.65	1.08	0.05	6.56	0.37	0.78	0.12	7.75	0.27	2.04	1.43	0.37	AAA417.CD3.X5.Y8.tile.tissue.png	55	1	2000	55	52838d0592229946c7f1b4e3723deaf9	0	0	0	0	0	0	0	0	0	0	0	0	0	/home/dhl_ec/bnelissen/Slides/CD3_manuscript/CD3_slides/AAA417.CD3/AAA417.CD3.run1	255	0.7	0.06	0.7	0.06	-8.89728574724	-12.0170425702	0.56071279496	0.138253861328
9601.0	3973591.0	4603.0	9955.0	3973591.0	4000000.0	118.0	1.0	3.0	3.2	1.1	0.0400000000002	6.31	0.35	0.68	0.0599999999999	8.97	0.34	2.04	1.44	0.56	AAA417.CD3.X5.Y9.tile.tissue.png	56	1	2000	56	6022ae6bf24fcf61c7c1ed1edfe8c027	0	0	0	0	0	0	0	0	0	0	0	0	0	/home/dhl_ec/bnelissen/Slides/CD3_manuscript/CD3_slides/AAA417.CD3/AAA417.CD3.run1	255	0.7	0.06	0.7	0.06	-9.16535670744	-12.5462739443	0.992068201232	0.158321613281
17033.0	2416311.0	6284.0	22040.0	2416311.0	4000000.0	115.0	4.0	2.69	3.13	1.08	0.05	7.14	0.36	0.67	0.11	8.05	0.29	2.14	1.44	0.56	AAA417.CD3.X6.Y10.tile.tissue.png	57	1	2000	57	06dbfaa7470ea431b40bcd2e81d6fb18	0	0	0	0	0	0	0	0	0	0	0	0	0	/home/dhl_ec/bnelissen/Slides/CD3_manuscript/CD3_slides/AAA417.CD3/AAA417.CD3.run1	255	0.7	0.06	0.7	0.06	-9.14397050481	-12.5604403565	1.82298911423	0.217839763672
4253.0	2265306.0	1592.0	28129.0	2265306.0	4000000.0	35.0	10.0	3.47	2.1	1.08	0.0500000000002	6.67	0.36	0.68	0.12	7.88	0.28	2.2	1.43	0.38	AAA417.CD3.X6.Y11.tile.tissue.png	58	1	2000	58	8b2cdae9a112063d33f699570dc6508c	0	0	0	0	0	0	0	0	0	0	0	0	0	/home/dhl_ec/bnelissen/Slides/CD3_manuscript/CD3_slides/AAA417.CD3/AAA417.CD3.run1	255	0.7	0.06	0.7	0.06	-9.02220674967	-12.5207474632	1.72749978061	0.163702511719
797.0	338847.0	319.0	7140.0	338847.0	4000000.0	5.0	5.0	4.34	2.69	1.08	0.05	6.6	0.35	0.67	0.19	6.55	0.2	2.05	1.44	0.52	AAA417.CD3.X6.Y12.tile.tissue.png	59	1	2000	59	edf00897df152a3e35bf0cc68aa6035d	0	0	0	0	0	0	0	0	0	0	0	0	0	/home/dhl_ec/bnelissen/Slides/CD3_manuscript/CD3_slides/AAA417.CD3/AAA417.CD3.run1	255	0.7	0.06	0.7	0.06	-8.95204208968	-12.2440274966	1.60994451794	0.0620939277344
693.0	43339.0	370.0	1011.0	43339.0	4000000.0	9.0	1.0	1.52	2.28	1.13	0.04	6.27	0.34	0.68	0.2	6.25	0.2	1.98	1.45	0.53	AAA417.CD3.X6.Y13.tile.tissue.png	60	1	2000	60	8e37287b3bf7ac695126b6a411e8c910	0	0	0	0	0	0	0	0	0	0	0	0	0	/home/dhl_ec/bnelissen/Slides/CD3_manuscript/CD3_slides/AAA417.CD3/AAA417.CD3.run1	255	0.7	0.06	0.7	0.06	-8.85528843888	-12.4320344868	2.37218179331	0.0580463647461
0.0	20121.0	0.0	1024.0	20121.0	1880000.0	0.0	2.0	2.67	1.77	0.64	0.02	3.0	0.17	0.33	0.0899999999999	2.55	0.0599999999999	0.98	0.68	0.17	AAA417.CD3.X6.Y14.tile.tissue.png	61	1	2000	61	07072cb8521f09c1a3656963402c6400	0	0	0	0	0	0	0	0	0	0	0	0	0	/home/dhl_ec/bnelissen/Slides/CD3_manuscript/CD3_slides/AAA417.CD3/AAA417.CD3.run1	255	0.7	0.06	0.7	0.06	0.0	-10.9208514046	0.85178197297	4.02088667693
0.0	0.0	0.0	0.0	0.0	4000000.0	0.0	0.0	3.49	2.08	1.11	0.0599999999999	6.22	0.28	0.79	0.21	5.2	0.15	2.08	1.57	1.03	AAA417.CD3.X6.Y6.tile.tissue.png	62	1	2000	62	30fcb73709833960b8ec7b2fcead5722	0	0	0	0	0	0	0	0	0	0	0	0	0	/home/dhl_ec/bnelissen/Slides/CD3_manuscript/CD3_slides/AAA417.CD3/AAA417.CD3.run1	255	1.0	0.06	1.0	0.06	0.0	-11.7886683323	0.0	7.25402000503
324.0	1939.0	99.0	196.0	1939.0	4000000.0	2.0	1.0	2.28	2.63	1.13	0.04	6.46	0.34	0.67	0.2	6.25	0.19	1.95	1.76	0.94	AAA417.CD3.X6.Y7.tile.tissue.png	63	1	2000	63	ccd9f9239d54585daec39ec807dd0686	0	0	0	0	0	0	0	0	0	0	0	0	0	/home/dhl_ec/bnelissen/Slides/CD3_manuscript/CD3_slides/AAA417.CD3/AAA417.CD3.run1	255	0.7	0.06	0.7	0.06	-6.94712195047	-12.516018613	1.02577539293	0.0493345780029
10874.0	1007158.0	4203.0	6210.0	1007158.0	4000000.0	80.0	1.0	2.86	2.74	1.1	0.0400000000002	6.56	0.36	0.68	0.16	7.13	0.23	2.02	1.44	1.34	AAA417.CD3.X6.Y8.tile.tissue.png	64	1	2000	64	55045728edc46a848ac62916ef56200a	0	0	0	0	0	0	0	0	0	0	0	0	0	/home/dhl_ec/bnelissen/Slides/CD3_manuscript/CD3_slides/AAA417.CD3/AAA417.CD3.run1	255	0.7	0.06	0.7	0.06	-9.08262286404	-12.2271912759	0.751605726486	0.124043550781
26052.0	3872528.0	10415.0	8653.0	3872528.0	4000000.0	198.0	1.0	2.76	2.06	1.75	0.0599999999999	9.21	0.53	1.11	0.0700000000002	12.69	0.54	3.24	2.22	0.58	AAA417.CD3.X6.Y9.tile.tissue.png	65	1	2000	65	da6a047d8662937ad3d10baf8438c372	0	0	0	0	0	0	0	0	0	0	0	0	0	/home/dhl_ec/bnelissen/Slides/CD3_manuscript/CD3_slides/AAA417.CD3/AAA417.CD3.run1	255	0.7	0.06	0.7	0.06	-8.50103543501	-12.2112426538	0.48637952073	0.251163470703
3721.0	795258.0	1817.0	16542.0	795258.0	4000000.0	37.0	11.0	2.77	2.8	1.14	0.0500000000002	6.63	0.36	0.68	0.18	6.84	0.22	2.09	1.44	0.37	AAA417.CD3.X7.Y10.tile.tissue.png	66	1	2000	66	0ce3140ad48006c77db4baf1304e019c	0	0	0	0	0	0	0	0	0	0	0	0	0	/home/dhl_ec/bnelissen/Slides/CD3_manuscript/CD3_slides/AAA417.CD3/AAA417.CD3.run1	255	0.7	0.06	0.7	0.06	-9.19265798171	-12.726773637	1.65675186213	0.118990035156
419.0	364680.0	257.0	5720.0	364680.0	4000000.0	6.0	2.0	2.89	2.54	1.13	0.05	6.51	0.35	0.68	0.19	6.6	0.21	1.98	1.44	0.34	AAA417.CD3.X7.Y11.tile.tissue.png	67	1	2000	67	287c818d860e633fa2267cf1af5c8f4d	0	0	0	0	0	0	0	0	0	0	0	0	0	/home/dhl_ec/bnelissen/Slides/CD3_manuscript/CD3_slides/AAA417.CD3/AAA417.CD3.run1	255	0.7	0.06	0.7	0.06	-8.89352587285	-12.48309022	1.98706891557	0.0706484707031
333.0	24764.0	102.0	1046.0	24764.0	4000000.0	1.0	2.0	2.44	2.2	1.08	0.05	6.44	0.34	0.7	0.2	6.26	0.2	1.96	1.43	0.34	AAA417.CD3.X7.Y12.tile.tissue.png	68	1	2000	68	fc15411faa468ec2c57cc37673f65c73	0	0	0	0	0	0	0	0	0	0	0	0	0	/home/dhl_ec/bnelissen/Slides/CD3_manuscript/CD3_slides/AAA417.CD3/AAA417.CD3.run1	255	0.7	0.06	0.7	0.06	-9.12706875189	-12.653898583	1.59761268178	0.046769119873
221.0	6438.0	66.0	394.0	6438.0	4000000.0	1.0	1.0	2.15	2.49	1.08	0.04	6.45	0.34	0.67	0.22	6.31	0.2	1.97	1.44	0.34	AAA417.CD3.X7.Y13.tile.tissue.png	69	1	2000	69	78f163dfb8d790242e99b9f4b700c58c	0	0	0	0	0	0	0	0	0	0	0	0	0	/home/dhl_ec/bnelissen/Slides/CD3_manuscript/CD3_slides/AAA417.CD3/AAA417.CD3.run1	255	0.7	0.06	0.7	0.06	-9.47556917997	-12.5129257766	4.36639882127	0.0484200432129
0.0	0.0	0.0	0.0	0.0	1880000.0	0.0	0.0	1.59	1.93	0.66	0.02	2.58	0.13	0.32	0.0899999999999	2.16	0.0599999999999	0.9	0.68	0.17	AAA417.CD3.X7.Y14.tile.tissue.png	70	1	2000	70	2f6478beffe8c207fbf16e745edd5442	0	0	0	0	0	0	0	0	0	0	0	0	0	/home/dhl_ec/bnelissen/Slides/CD3_manuscript/CD3_slides/AAA417.CD3/AAA417.CD3.run1	255	1.0	0.06	1.0	0.06	0.0	0.0	0.0	7.6603962766
128.0	1336.0	51.0	162.0	1336.0	4000000.0	1.0	1.0	1.87	2.5	1.09	0.05	6.38	0.34	0.8	0.2	6.23	0.19	1.96	1.43	0.33	AAA417.CD3.X7.Y6.tile.tissue.png	71	1	2000	71	971249d4c18bad2a0072636107b43b13	0	0	0	0	0	0	0	0	0	0	0	0	0	/home/dhl_ec/bnelissen/Slides/CD3_manuscript/CD3_slides/AAA417.CD3/AAA417.CD3.run1	255	0.7	0.06	0.7	0.06	-6.85924755129	-12.5202312102	1.08803623957	4.11002486357
0.0	3141.0	0.0	269.0	3141.0	4000000.0	0.0	1.0	3.0	1.84	1.09	0.04	6.42	0.34	0.67	0.2	5.47	0.2	1.95	1.45	0.34	AAA417.CD3.X7.Y7.tile.tissue.png	72	1	2000	72	6b523b1f738eec6d70542ad6f663d95e	0	0	0	0	0	0	0	0	0	0	0	0	0	/home/dhl_ec/bnelissen/Slides/CD3_manuscript/CD3_slides/AAA417.CD3/AAA417.CD3.run1	255	0.7	0.06	0.7	0.06	0.0	-12.7344214733	2.16164845367	0.0481033384705
2443.0	64347.0	815.0	1792.0	64347.0	4000000.0	13.0	2.0	3.03	2.8	1.67	0.0599999999999	8.75	0.52	1.11	0.29	8.73	0.29	3.0	2.23	0.52	AAA417.CD3.X7.Y8.tile.tissue.png	73	1	2000	73	51d54c3b3dc98fe9c9e104b824b714a6	0	0	0	0	0	0	0	0	0	0	0	0	0	/home/dhl_ec/bnelissen/Slides/CD3_manuscript/CD3_slides/AAA417.CD3/AAA417.CD3.run1	255	0.7	0.06	0.7	0.06	-9.39272664387	-12.5863731461	1.99810442003	0.0613866445313
15716.0	1875497.0	6270.0	7981.0	1875497.0	4000000.0	124.0	1.0	3.02	1.39	1.7	0.0600000000002	8.96	0.53	1.13	0.19	10.61	0.4	3.16	2.21	0.55	AAA417.CD3.X7.Y9.tile.tissue.png	74	1	2000	74	0e291de33e60fcb8b9a230d281dd7ea7	0	0	0	0	0	0	0	0	0	0	0	0	0	/home/dhl_ec/bnelissen/Slides/CD3_manuscript/CD3_slides/AAA417.CD3/AAA417.CD3.run1	255	0.7	0.06	0.7	0.06	-9.10110565712	-12.5017540236	0.884697511487	0.211076375
0.0	0.0	0.0	0.0	0.0	4000000.0	0.0	0.0	1.08	1.92	1.7	0.0700000000002	8.26	0.44	1.2	0.3	6.26	0.2	2.92	2.22	0.52	AAA417.CD3.X8.Y10.tile.tissue.png	75	1	2000	75	727cfe8387aa878119d3c149037d05ad	0	0	0	0	0	0	0	0	0	0	0	0	0	/home/dhl_ec/bnelissen/Slides/CD3_manuscript/CD3_slides/AAA417.CD3/AAA417.CD3.run1	255	1.0	0.06	1.0	0.06	0.0	-11.3089310928	0.0	7.4031188592
0.0	18967.0	0.0	1160.0	18967.0	4000000.0	0.0	2.0	1.78	2.02	1.7	0.0699999999999	8.79	0.53	1.2	0.3	8.07	0.2	2.98	2.24	0.58	AAA417.CD3.X8.Y11.tile.tissue.png	76	1	2000	76	c68028df4a219d89c20824efe9224cbf	0	0	0	0	0	0	0	0	0	0	0	0	0	/home/dhl_ec/bnelissen/Slides/CD3_manuscript/CD3_slides/AAA417.CD3/AAA417.CD3.run1	255	0.7	0.06	0.7	0.06	-8.21614051507	-11.8184347843	1.77740531238	5.10685690967
227.0	18189.0	112.0	1068.0	18189.0	4000000.0	3.0	2.0	0.99	1.35	1.72	0.0700000000002	8.81	0.53	1.18	0.3	8.64	0.36	3.16	2.22	0.51	AAA417.CD3.X8.Y12.tile.tissue.png	77	1	2000	77	af14a935cb135c796f95937ad2b0cee8	0	0	0	0	0	0	0	0	0	0	0	0	0	/home/dhl_ec/bnelissen/Slides/CD3_manuscript/CD3_slides/AAA417.CD3/AAA417.CD3.run1	255	0.7	0.06	0.7	0.06	-9.21307764101	-11.6634520603	1.49648972527	4.28878383496
0.0	4906.0	0.0	442.0	4906.0	4000000.0	0.0	1.0	2.38	1.99	1.09	0.0599999999999	6.38	0.35	0.71	0.31	7.75	0.23	2.98	2.41	0.51	AAA417.CD3.X8.Y13.tile.tissue.png	78	1	2000	78	74166effd2eedc71cccdec48133c9391	0	0	0	0	0	0	0	0	0	0	0	0	0	/home/dhl_ec/bnelissen/Slides/CD3_manuscript/CD3_slides/AAA417.CD3/AAA417.CD3.run1	255	0.7	0.06	0.7	0.06	0.0	-11.1524471939	1.02162421095	5.00153809291
0.0	0.0	0.0	0.0	0.0	1880000.0	0.0	0.0	0.55	1.51	0.79	0.0300000000002	4.14	0.21	0.56	0.14	2.78	0.1	1.44	1.11	0.25	AAA417.CD3.X8.Y14.tile.tissue.png	79	1	2000	79	909d4b62470bb26ad7a03574d5a7216c	0	0	0	0	0	0	0	0	0	0	0	0	0	/home/dhl_ec/bnelissen/Slides/CD3_manuscript/CD3_slides/AAA417.CD3/AAA417.CD3.run1	255	1.0	0.06	1.0	0.06	0.0	-9.76935775868	0.0	10.1774491646
0.0	0.0	0.0	0.0	0.0	4000000.0	0.0	0.0	2.79	2.9	1.68	0.0700000000002	8.73	0.48	1.38	0.3	6.39	0.2	2.99	2.48	0.55	AAA417.CD3.X8.Y6.tile.tissue.png	80	1	2000	80	621eb67691be17c9a5a58e9690bc9023	0	0	0	0	0	0	0	0	0	0	0	0	0	/home/dhl_ec/bnelissen/Slides/CD3_manuscript/CD3_slides/AAA417.CD3/AAA417.CD3.run1	255	1.0	0.06	1.0	0.06	0.0	-10.9595135124	0.0	4.47023789491
0.0	0.0	0.0	0.0	0.0	4000000.0	0.0	0.0	2.78	1.18	1.08	0.0599999999999	6.12	0.28	0.81	0.35	4.64	0.12	1.89	1.43	0.39	AAA417.CD3.X8.Y7.tile.tissue.png	81	1	2000	81	31bef67638f41deac666f44afd393d74	0	0	0	0	0	0	0	0	0	0	0	0	0	/home/dhl_ec/bnelissen/Slides/CD3_manuscript/CD3_slides/AAA417.CD3/AAA417.CD3.run1	255	1.0	0.06	1.0	0.06	0.0	-11.4382889731	0.0	8.12760196064
0.0	0.0	0.0	0.0	0.0	4000000.0	0.0	0.0	0.81	1.18	1.1	0.0699999999997	8.53	0.43	1.22	0.3	4.71	0.12	1.89	1.45	0.34	AAA417.CD3.X8.Y8.tile.tissue.png	82	1	2000	82	65f72635671c7aba9f738ace4c42d7e8	0	0	0	0	0	0	0	0	0	0	0	0	0	/home/dhl_ec/bnelissen/Slides/CD3_manuscript/CD3_slides/AAA417.CD3/AAA417.CD3.run1	255	1.0	0.06	1.0	0.06	0.0	-10.4346839534	0.0	10.4588419147
0.0	12280.0	0.0	510.0	12280.0	4000000.0	0.0	1.0	0.69	0.99	1.08	0.0500000000002	6.26	0.35	0.75	0.2	5.4	0.13	1.97	1.44	0.5	AAA417.CD3.X8.Y9.tile.tissue.png	83	1	2000	83	46a6408401291f4e37898740bed15032	0	0	0	0	0	0	0	0	0	0	0	0	0	/home/dhl_ec/bnelissen/Slides/CD3_manuscript/CD3_slides/AAA417.CD3/AAA417.CD3.run1	255	0.7	0.06	0.7	0.06	0.0	-10.0928987126	0.0184686990048	11.0901239194
[truncated: 2 more columns]
