# Supplementary material for: SlideToolkit: An Assistive Toolset for the Histological Quantification of Whole Slide Images
Source: PLoS One. 2014 Nov 5;9(11):e110289. doi: 10.1371/journal.pone.0110289 (PMC4220929; doi:10.1371/journal.pone.0110289)
Supplement: RawData S1 — ICC and BlandAltman plot - measurements and r-script.zip. Measurements of Run1 and Run2, including the code for the calculation of the intraclass correlation coefficient (ICC) and the code for the Bland and Altman plot. (ZIP) [file pone.0110289.s003.zip › cellprofiler.measurements/run1.93522b9f0d5ab2485d87eb5e742f1c5d.DefaultOUT_Image.csv]

AreaOccupied_AreaOccupied_DAB_Nuclei	AreaOccupied_AreaOccupied_Tissue	AreaOccupied_Perimeter_DAB_Nuclei	AreaOccupied_Perimeter_Tissue	AreaOccupied_TotalArea_DAB_Nuclei	AreaOccupied_TotalArea_Tissue	Count_DAB_Nuclei	Count_Tissue	ExecutionTime_01LoadImages	ExecutionTime_02ColorToGray	ExecutionTime_03Smooth	ExecutionTime_04ImageMath	ExecutionTime_05IdentifyPrimaryObjects	ExecutionTime_06MeasureImageAreaOccupied	ExecutionTime_07UnmixColors	ExecutionTime_08MaskImage	ExecutionTime_09IdentifyPrimaryObjects	ExecutionTime_10MeasureImageAreaOccupied	ExecutionTime_11OverlayOutlines	ExecutionTime_12OverlayOutlines	ExecutionTime_13SaveImages	FileName_Original	Group_Index	Group_Number	Height_Original	ImageNumber	MD5Digest_Original	ModuleError_01LoadImages	ModuleError_02ColorToGray	ModuleError_03Smooth	ModuleError_04ImageMath	ModuleError_05IdentifyPrimaryObjects	ModuleError_06MeasureImageAreaOccupied	ModuleError_07UnmixColors	ModuleError_08MaskImage	ModuleError_09IdentifyPrimaryObjects	ModuleError_10MeasureImageAreaOccupied	ModuleError_11OverlayOutlines	ModuleError_12OverlayOutlines	ModuleError_13SaveImages	PathName_Original	Scaling_Original	Threshold_FinalThreshold_DAB_Nuclei	Threshold_FinalThreshold_Tissue	Threshold_OrigThreshold_DAB_Nuclei	Threshold_OrigThreshold_Tissue	Threshold_SumOfEntropies_DAB_Nuclei	Threshold_SumOfEntropies_Tissue	Threshold_WeightedVariance_DAB_Nuclei	Threshold_WeightedVariance_Tissue
0.0	0.0	0.0	0.0	0.0	4000000.0	0.0	0.0	5.58	1.79	1.24	0.06	6.6	0.31	0.94	0.23	4.89	0.22	3.19	2.46	1.56	AAA1096.CD3.X0.Y3.tile.tissue.png	1	1	2000	1	7cea7c95530c9d4041c305f5f4ab8de8	0	0	0	0	0	0	0	0	0	0	0	0	0	/home/dhl_ec/bnelissen/Slides/CD3_manuscript/CD3_slides/AAA1096.CD3/AAA1096.CD3.run1	255	1.0	0.06	1.0	0.06	0.0	-11.5234779456	0.0	3.00275170678
0.0	0.0	0.0	0.0	0.0	4000000.0	0.0	0.0	4.25	2.43	1.92	0.09	8.59	0.5	1.5	0.34	6.98	0.22	3.19	2.47	0.95	AAA1096.CD3.X0.Y4.tile.tissue.png	2	1	2000	2	bb7c8283cd85630b22f8aa3784688988	0	0	0	0	0	0	0	0	0	0	0	0	0	/home/dhl_ec/bnelissen/Slides/CD3_manuscript/CD3_slides/AAA1096.CD3/AAA1096.CD3.run1	255	1.0	0.06	1.0	0.06	0.0	0.0	0.0	5.8990685
0.0	0.0	0.0	0.0	0.0	4000000.0	0.0	0.0	3.01	1.4	1.91	0.09	7.71	0.31	0.95	0.23	4.73	0.13	2.13	1.63	0.71	AAA1096.CD3.X1.Y2.tile.tissue.png	3	1	2000	3	0cb35e234a47b6f305aa3e7a9e7eb01d	0	0	0	0	0	0	0	0	0	0	0	0	0	/home/dhl_ec/bnelissen/Slides/CD3_manuscript/CD3_slides/AAA1096.CD3/AAA1096.CD3.run1	255	1.0	0.06	1.0	0.06	0.0	0.0	0.0	2.26487425
3189.0	2354288.0	1418.0	10512.0	2354288.0	4000000.0	26.0	1.0	2.81	2.32	1.17	0.06	7.16	0.4	0.8	0.13	8.8	0.5	3.59	2.47	0.73	AAA1096.CD3.X1.Y3.tile.tissue.png	4	1	2000	4	9b8f41cddaf80a8efb6ed416f9ef1ddc	0	0	0	0	0	0	0	0	0	0	0	0	0	/home/dhl_ec/bnelissen/Slides/CD3_manuscript/CD3_slides/AAA1096.CD3/AAA1096.CD3.run1	255	0.7	0.06	0.7	0.06	-9.24688036022	-11.6880269017	1.31509746167	0.468807351562
5217.0	2250954.0	2180.0	16403.0	2250954.0	4000000.0	45.0	3.0	3.22	1.99	1.2	0.07	10.45	0.61	1.29	0.21	9.27	0.33	2.37	1.63	0.63	AAA1096.CD3.X1.Y4.tile.tissue.png	5	1	2000	5	be1a844775ca7914b297d8cd2540d0c0	0	0	0	0	0	0	0	0	0	0	0	0	0	/home/dhl_ec/bnelissen/Slides/CD3_manuscript/CD3_slides/AAA1096.CD3/AAA1096.CD3.run1	255	0.7	0.06	0.7	0.06	-9.63324941115	-11.9682830412	1.7517329394	0.519859171875
4196.0	523814.0	2055.0	7088.0	523814.0	4000000.0	42.0	3.0	3.23	2.48	1.21	0.06	7.05	0.6	1.38	0.32	9.32	0.25	2.29	1.63	0.63	AAA1096.CD3.X1.Y5.tile.tissue.png	6	1	2000	6	8b13881edc9610f0d6162500a99edc38	0	0	0	0	0	0	0	0	0	0	0	0	0	/home/dhl_ec/bnelissen/Slides/CD3_manuscript/CD3_slides/AAA1096.CD3/AAA1096.CD3.run1	255	0.7	0.06	0.7	0.06	-8.77574869801	-11.9990923841	1.33410426646	1.20629039844
2289.0	214716.0	1062.0	3539.0	214716.0	4000000.0	24.0	2.0	2.54	3.84	1.91	0.09	10.43	0.61	1.48	0.33	10.03	0.35	3.39	1.78	0.45	AAA1096.CD3.X10.Y0.tile.tissue.png	7	1	2000	7	1d89e004b24eb59b5b5d14b86543ed3f	0	0	0	0	0	0	0	0	0	0	0	0	0	/home/dhl_ec/bnelissen/Slides/CD3_manuscript/CD3_slides/AAA1096.CD3/AAA1096.CD3.run1	255	0.7	0.06	0.7	0.06	-10.1697375374	-12.2459533948	6.07894193381	0.488845609375
9724.0	2548915.0	4559.0	9871.0	2548915.0	4000000.0	97.0	3.0	3.34	2.08	1.23	0.06	6.94	0.4	0.81	0.12	9.19	0.33	2.35	1.62	0.56	AAA1096.CD3.X10.Y1.tile.tissue.png	8	1	2000	8	e8488bf7e26699597a16ad788a71e7c9	0	0	0	0	0	0	0	0	0	0	0	0	0	/home/dhl_ec/bnelissen/Slides/CD3_manuscript/CD3_slides/AAA1096.CD3/AAA1096.CD3.run1	255	0.7	0.06	0.7	0.06	-10.0617604272	-11.8556821713	3.40621702606	0.505690007812
71887.0	1138445.0	24983.0	13284.0	1138445.0	4000000.0	434.0	25.0	4.27	3.68	1.26	0.05	7.49	0.61	1.29	0.27	12.17	0.42	3.58	2.46	0.68	AAA1096.CD3.X10.Y10.tile.tissue.png	9	1	2000	9	11b9c8675ed83b188f1001654fedb497	0	0	0	0	0	0	0	0	0	0	0	0	0	/home/dhl_ec/bnelissen/Slides/CD3_manuscript/CD3_slides/AAA1096.CD3/AAA1096.CD3.run1	255	0.7	0.06	0.7	0.06	-8.87945560362	-11.9589112115	1.50245741233	0.276772429687
1309.0	36459.0	584.0	3862.0	36459.0	4000000.0	13.0	17.0	3.41	3.72	1.22	0.05	6.96	0.61	1.28	0.35	9.7	0.33	3.38	2.48	0.66	AAA1096.CD3.X10.Y11.tile.tissue.png	10	1	2000	10	a715e8c16a23d0f4ac539b8c46982c1a	0	0	0	0	0	0	0	0	0	0	0	0	0	/home/dhl_ec/bnelissen/Slides/CD3_manuscript/CD3_slides/AAA1096.CD3/AAA1096.CD3.run1	255	0.7	0.06	0.7	0.06	-10.1273993533	-12.636942932	3.18953960282	0.15072177002
0.0	0.0	0.0	0.0	0.0	4000000.0	0.0	0.0	3.67	1.82	1.18	0.06	6.56	0.5	1.4	0.34	5.03	0.13	2.14	1.63	0.62	AAA1096.CD3.X10.Y12.tile.tissue.png	11	1	2000	11	a747ee1634b7c9570a5a0acc93b55942	0	0	0	0	0	0	0	0	0	0	0	0	0	/home/dhl_ec/bnelissen/Slides/CD3_manuscript/CD3_slides/AAA1096.CD3/AAA1096.CD3.run1	255	1.0	0.06	1.0	0.06	0.0	-10.4123492959	0.0	8.4740706695
20505.0	3994182.0	8421.0	8156.0	3994182.0	4000000.0	183.0	1.0	2.52	2.16	1.18	0.08	10.18	0.6	1.29	0.09	14.72	0.6	3.5	2.47	0.77	AAA1096.CD3.X10.Y2.tile.tissue.png	12	1	2000	12	7c2feab8d48193d3854bc054665152cf	0	0	0	0	0	0	0	0	0	0	0	0	0	/home/dhl_ec/bnelissen/Slides/CD3_manuscript/CD3_slides/AAA1096.CD3/AAA1096.CD3.run1	255	0.7	0.06	0.7	0.06	-9.84745471716	-12.6823288676	1.80560272397	0.331621055664
38423.0	3999886.0	16898.0	8014.0	3999886.0	4000000.0	363.0	1.0	2.88	2.56	1.25	0.05	6.94	0.6	1.29	0.08	11.17	0.41	2.31	1.63	0.49	AAA1096.CD3.X10.Y3.tile.tissue.png	13	1	2000	13	c43f1e66d58b69a54912f9a78143d936	0	0	0	0	0	0	0	0	0	0	0	0	0	/home/dhl_ec/bnelissen/Slides/CD3_manuscript/CD3_slides/AAA1096.CD3/AAA1096.CD3.run1	255	0.7	0.06	0.7	0.06	-9.69022745376	-12.6173426868	1.5983778602	0.183779441162
48329.0	3999445.0	22227.0	8088.0	3999445.0	4000000.0	491.0	1.0	3.39	2.86	1.22	0.05	7.28	0.6	1.29	0.09	15.05	0.61	3.5	2.47	0.85	AAA1096.CD3.X10.Y4.tile.tissue.png	14	1	2000	14	ca86b802e402264f303c4f20dabd2063	0	0	0	0	0	0	0	0	0	0	0	0	0	/home/dhl_ec/bnelissen/Slides/CD3_manuscript/CD3_slides/AAA1096.CD3/AAA1096.CD3.run1	255	0.7	0.06	0.7	0.06	-9.7104484418	-12.0550610018	2.17427141618	0.216745644226
18795.0	3985090.0	9048.0	9079.0	3985090.0	4000000.0	202.0	1.0	5.06	2.79	1.2	0.05	7.81	0.4	0.8	0.09	14.6	0.6	3.53	2.47	0.71	AAA1096.CD3.X10.Y5.tile.tissue.png	15	1	2000	15	25b2f956bec725a4ff00e71c58e21677	0	0	0	0	0	0	0	0	0	0	0	0	0	/home/dhl_ec/bnelissen/Slides/CD3_manuscript/CD3_slides/AAA1096.CD3/AAA1096.CD3.run1	255	0.7	0.06	0.7	0.06	-9.84223377126	-11.6966208386	3.19895361515	0.177232321289
51952.0	3689404.0	22192.0	13635.0	3689404.0	4000000.0	459.0	2.0	3.91	2.91	1.23	0.05	8.37	0.41	0.8	0.0700000000001	10.5	0.4	2.36	1.62	0.73	AAA1096.CD3.X10.Y6.tile.tissue.png	16	1	2000	16	90c9d14c1da329439ab1dac844994e61	0	0	0	0	0	0	0	0	0	0	0	0	0	/home/dhl_ec/bnelissen/Slides/CD3_manuscript/CD3_slides/AAA1096.CD3/AAA1096.CD3.run1	255	0.7	0.06	0.7	0.06	-9.95687169311	-12.1502503772	3.41512118472	0.326315734375
31857.0	3977671.0	13645.0	8991.0	3977671.0	4000000.0	273.0	2.0	3.89	3.17	1.23	0.05	7.9	0.61	1.28	0.09	14.75	0.61	3.51	2.47	0.71	AAA1096.CD3.X10.Y7.tile.tissue.png	17	1	2000	17	08a012a43f31c2c86b0674d89aa43da6	0	0	0	0	0	0	0	0	0	0	0	0	0	/home/dhl_ec/bnelissen/Slides/CD3_manuscript/CD3_slides/AAA1096.CD3/AAA1096.CD3.run1	255	0.7	0.06	0.7	0.06	-9.80570557195	-12.1765502919	3.08257085349	0.248005328125
110978.0	3940705.0	43073.0	9214.0	3940705.0	4000000.0	855.0	1.0	3.95	2.1	1.22	0.05	7.08	0.4	0.8	0.0699999999999	11.84	0.42	2.33	1.65	0.52	AAA1096.CD3.X10.Y8.tile.tissue.png	18	1	2000	18	d23f7b186fb08ceb7daa605adde4fb33	0	0	0	0	0	0	0	0	0	0	0	0	0	/home/dhl_ec/bnelissen/Slides/CD3_manuscript/CD3_slides/AAA1096.CD3/AAA1096.CD3.run1	255	0.7	0.0753012460807	0.7	0.0753012460807	-9.23404462789	-11.84629314	1.25092981131	0.295266476562
44160.0	579214.0	16764.0	9003.0	579214.0	4000000.0	336.0	11.0	4.24	3.7	1.18	0.0500000000001	7.96	0.4	1.28	0.31	11.17	0.38	3.47	2.49	0.82	AAA1096.CD3.X10.Y9.tile.tissue.png	19	1	2000	19	d3da0b1f209bb2811b061b9d18f89c78	0	0	0	0	0	0	0	0	0	0	0	0	0	/home/dhl_ec/bnelissen/Slides/CD3_manuscript/CD3_slides/AAA1096.CD3/AAA1096.CD3.run1	255	0.7	0.06	0.7	0.06	-8.52618785437	-11.004959974	1.50974269438	0.200782195312
627.0	2967.0	183.0	249.0	2967.0	4000000.0	3.0	1.0	2.82	2.08	1.14	0.0600000000001	6.9	0.61	1.51	0.34	9.64	0.33	3.31	2.46	1.49	AAA1096.CD3.X11.Y1.tile.tissue.png	20	1	2000	20	ad6bd9e8deae915c6ac224fd355837a0	0	0	0	0	0	0	0	0	0	0	0	0	0	/home/dhl_ec/bnelissen/Slides/CD3_manuscript/CD3_slides/AAA1096.CD3/AAA1096.CD3.run1	255	0.7	0.06	0.7	0.06	-8.82758237847	-12.5827218982	4.09172684615	0.472615579468
1247.0	65423.0	626.0	2960.0	65423.0	4000000.0	13.0	6.0	2.33	2.94	1.22	0.05	6.9	0.61	1.28	0.34	9.76	0.33	3.41	2.47	1.04	AAA1096.CD3.X11.Y10.tile.tissue.png	21	1	2000	21	9cc2fdae743c7135c9794d17e1eeecaa	0	0	0	0	0	0	0	0	0	0	0	0	0	/home/dhl_ec/bnelissen/Slides/CD3_manuscript/CD3_slides/AAA1096.CD3/AAA1096.CD3.run1	255	0.7	0.06	0.7	0.06	-9.59058098162	-12.1473940154	4.04516538683	0.135140214844
628.0	59062.0	170.0	5171.0	59062.0	4000000.0	2.0	17.0	4.06	1.56	1.9	0.0799999999999	8.47	0.61	1.27	0.34	9.63	0.34	2.75	1.64	0.47	AAA1096.CD3.X11.Y11.tile.tissue.png	22	1	2000	22	44db9e89263ed8d98f8fbf637c7e7bfa	0	0	0	0	0	0	0	0	0	0	0	0	0	/home/dhl_ec/bnelissen/Slides/CD3_manuscript/CD3_slides/AAA1096.CD3/AAA1096.CD3.run1	255	0.7	0.06	0.7	0.06	-9.65244682603	-12.5770592379	1.60513646235	0.131081375977
0.0	1858.0	0.0	192.0	1858.0	4000000.0	0.0	1.0	2.87	1.36	1.25	0.0699999999999	6.87	0.4	0.79	0.22	5.98	0.15	2.1	1.58	0.86	AAA1096.CD3.X11.Y12.tile.tissue.png	23	1	2000	23	495eb17688b4eb1cb5fbbb670e6f096a	0	0	0	0	0	0	0	0	0	0	0	0	0	/home/dhl_ec/bnelissen/Slides/CD3_manuscript/CD3_slides/AAA1096.CD3/AAA1096.CD3.run1	255	0.7	0.06	0.7	0.06	0.0	-11.0245698343	2.52462955799	0.487589734161
0.0	0.0	0.0	0.0	0.0	4000000.0	0.0	0.0	1.87	1.82	1.62	0.0600000000001	6.31	0.5	1.13	0.22	4.62	0.13	2.06	1.57	1.61	AAA1096.CD3.X11.Y13.tile.tissue.png	24	1	2000	24	4d55bfa42021db024a0af6d981f33578	0	0	0	0	0	0	0	0	0	0	0	0	0	/home/dhl_ec/bnelissen/Slides/CD3_manuscript/CD3_slides/AAA1096.CD3/AAA1096.CD3.run1	255	1.0	0.06	1.0	0.06	0.0	-11.7689546456	0.0	6.20140921113
5174.0	1445233.0	2535.0	7020.0	1445233.0	4000000.0	54.0	4.0	1.94	1.51	1.9	0.09	8.89	0.38	0.79	0.18	11.33	0.41	3.48	2.7	1.19	AAA1096.CD3.X11.Y2.tile.tissue.png	25	1	2000	25	ec2a906c77a14f02508b102d36b1c79e	0	0	0	0	0	0	0	0	0	0	0	0	0	/home/dhl_ec/bnelissen/Slides/CD3_manuscript/CD3_slides/AAA1096.CD3/AAA1096.CD3.run1	255	0.7	0.06	0.7	0.06	-9.92206875797	-11.7502135857	3.03130591452	0.707697882813
17872.0	3195527.0	8086.0	8246.0	3195527.0	4000000.0	175.0	1.0	2.9	1.85	1.86	0.0699999999999	8.64	0.4	0.8	0.1	9.98	0.36	2.26	1.57	0.46	AAA1096.CD3.X11.Y3.tile.tissue.png	26	1	2000	26	fb849240aa7ff654be0a383e3264f2b8	0	0	0	0	0	0	0	0	0	0	0	0	0	/home/dhl_ec/bnelissen/Slides/CD3_manuscript/CD3_slides/AAA1096.CD3/AAA1096.CD3.run1	255	0.7	0.06	0.7	0.06	-9.42407597971	-11.3825218224	1.58257992413	0.193954039062
93545.0	3999981.0	37462.0	8002.0	3999981.0	4000000.0	747.0	1.0	3.2	1.64	1.21	0.0600000000001	8.2	0.61	1.31	0.08	13.66	0.63	2.48	1.64	0.68	AAA1096.CD3.X11.Y4.tile.tissue.png	27	1	2000	27	0113ce1af2f89cb4d582fbb967acd29a	0	0	0	0	0	0	0	0	0	0	0	0	0	/home/dhl_ec/bnelissen/Slides/CD3_manuscript/CD3_slides/AAA1096.CD3/AAA1096.CD3.run1	255	0.7	0.0624479594172	0.7	0.0624479594172	-9.53815657886	-12.1030614455	1.11850049168	0.149239391894
50648.0	3999964.0	22160.0	8008.0	3999964.0	4000000.0	471.0	1.0	2.97	2.98	1.2	0.05	7.24	0.6	0.84	0.0599999999999	10.2	0.64	2.23	1.57	0.67	AAA1096.CD3.X11.Y5.tile.tissue.png	28	1	2000	28	7e641c1455b1c9c8d605fe6e91afd5e2	0	0	0	0	0	0	0	0	0	0	0	0	0	/home/dhl_ec/bnelissen/Slides/CD3_manuscript/CD3_slides/AAA1096.CD3/AAA1096.CD3.run1	255	0.7	0.06	0.7	0.06	-9.82073860842	-11.7258199546	1.92110025983	0.217931776855
25545.0	3919553.0	12323.0	8332.0	3919553.0	4000000.0	265.0	1.0	3.72	2.58	1.39	0.05	7.06	0.38	0.78	0.0599999999999	10.14	0.4	2.41	1.62	0.73	AAA1096.CD3.X11.Y6.tile.tissue.png	29	1	2000	29	3daf721c95f41659070b221dea923e0a	0	0	0	0	0	0	0	0	0	0	0	0	0	/home/dhl_ec/bnelissen/Slides/CD3_manuscript/CD3_slides/AAA1096.CD3/AAA1096.CD3.run1	255	0.7	0.06	0.7	0.06	-9.60164289181	-12.3095343761	2.14423406428	0.194691876953
35022.0	2945786.0	16077.0	12891.0	2945786.0	4000000.0	337.0	3.0	2.76	2.84	1.27	0.0500000000001	7.39	0.41	1.05	0.11	9.85	0.54	3.52	2.45	0.68	AAA1096.CD3.X11.Y7.tile.tissue.png	30	1	2000	30	b508ddeeda4c77909f66d25b4e27fd59	0	0	0	0	0	0	0	0	0	0	0	0	0	/home/dhl_ec/bnelissen/Slides/CD3_manuscript/CD3_slides/AAA1096.CD3/AAA1096.CD3.run1	255	0.7	0.06	0.7	0.06	-9.80759265763	-11.7358596969	3.06539409125	0.320666375
77095.0	3982745.0	30684.0	9053.0	3982745.0	4000000.0	606.0	1.0	3.41	3.24	1.87	0.08	11.11	0.6	1.3	0.09	15.69	0.62	3.5	2.45	0.7	AAA1096.CD3.X11.Y8.tile.tissue.png	31	1	2000	31	e686878e41c4f5c8ddcddef58777043e	0	0	0	0	0	0	0	0	0	0	0	0	0	/home/dhl_ec/bnelissen/Slides/CD3_manuscript/CD3_slides/AAA1096.CD3/AAA1096.CD3.run1	255	0.7	0.06	0.7	0.06	-9.99108002826	-11.8799730451	4.19428766907	0.348331539063
64720.0	2079490.0	23301.0	9714.0	2079490.0	4000000.0	442.0	9.0	2.49	2.39	1.89	0.0799999999999	12.48	0.61	1.29	0.21	13.01	0.49	3.59	2.53	0.68	AAA1096.CD3.X11.Y9.tile.tissue.png	32	1	2000	32	714425fce114e0bdad4b634a708fd173	0	0	0	0	0	0	0	0	0	0	0	0	0	/home/dhl_ec/bnelissen/Slides/CD3_manuscript/CD3_slides/AAA1096.CD3/AAA1096.CD3.run1	255	0.7	0.06	0.7	0.06	-9.52665868141	-11.577009936	2.24728768916	0.197674328125
57496.0	2739431.0	22188.0	11199.0	2739431.0	4000000.0	403.0	6.0	2.87	2.84	1.9	0.0799999999999	11.27	0.61	1.29	0.17	14.99	0.55	3.55	2.46	0.69	AAA1096.CD3.X12.Y10.tile.tissue.png	33	1	2000	33	467ab511e9e3eb3c0d67e6a116f2e672	0	0	0	0	0	0	0	0	0	0	0	0	0	/home/dhl_ec/bnelissen/Slides/CD3_manuscript/CD3_slides/AAA1096.CD3/AAA1096.CD3.run1	255	0.7	0.06	0.7	0.06	-9.29499276822	-11.5979271244	1.27951080158	0.374688601563
328.0	7692.0	185.0	816.0	7692.0	4000000.0	4.0	3.0	2.32	1.78	1.89	0.0799999999999	10.19	0.6	1.29	0.35	9.69	0.33	3.36	2.47	0.6	AAA1096.CD3.X12.Y11.tile.tissue.png	34	1	2000	34	2ef450de04a01463c36a8cb949723aa1	0	0	0	0	0	0	0	0	0	0	0	0	0	/home/dhl_ec/bnelissen/Slides/CD3_manuscript/CD3_slides/AAA1096.CD3/AAA1096.CD3.run1	255	0.7	0.06	0.7	0.06	-9.60984099747	-12.0383651574	2.96175477914	0.0851023736572
0.0	14252.0	0.0	1007.0	14252.0	4000000.0	0.0	2.0	1.89	3.36	1.88	0.0699999999999	10.11	0.6	1.28	0.34	9.18	0.24	3.38	2.48	0.63	AAA1096.CD3.X12.Y12.tile.tissue.png	35	1	2000	35	2d4a649ddeda58103714079c9351b5f3	0	0	0	0	0	0	0	0	0	0	0	0	0	/home/dhl_ec/bnelissen/Slides/CD3_manuscript/CD3_slides/AAA1096.CD3/AAA1096.CD3.run1	255	0.7	0.06	0.7	0.06	-8.33781259595	-12.3836836994	1.47386517912	0.0899120731812
0.0	1331.0	0.0	172.0	1331.0	4000000.0	0.0	1.0	3.11	1.67	1.89	0.0899999999999	10.19	0.6	1.4	0.35	8.48	0.23	3.43	2.55	0.6	AAA1096.CD3.X12.Y13.tile.tissue.png	36	1	2000	36	42546cf8f4ee55b8b3ea21b2e51c53cb	0	0	0	0	0	0	0	0	0	0	0	0	0	/home/dhl_ec/bnelissen/Slides/CD3_manuscript/CD3_slides/AAA1096.CD3/AAA1096.CD3.run1	255	0.7	0.06	0.7	0.06	0.0	-11.9358907768	6.19969125657	5.21831465826
0.0	39341.0	0.0	1488.0	39341.0	4000000.0	0.0	1.0	1.19	1.72	1.93	0.0899999999999	9.81	0.4	0.88	0.24	7.08	0.15	2.79	2.25	0.52	AAA1096.CD3.X12.Y3.tile.tissue.png	37	1	2000	37	ab439e6805d12038b22b1c62768eef4c	0	0	0	0	0	0	0	0	0	0	0	0	0	/home/dhl_ec/bnelissen/Slides/CD3_manuscript/CD3_slides/AAA1096.CD3/AAA1096.CD3.run1	255	0.7	0.06	0.7	0.06	-9.16465805772	-11.9467241789	3.3471580415	2.52749281519
45168.0	2185114.0	17808.0	8244.0	2185114.0	4000000.0	357.0	2.0	1.82	1.68	1.59	0.0899999999999	9.08	0.42	0.92	0.19	13.02	0.5	2.92	2.46	0.59	AAA1096.CD3.X12.Y4.tile.tissue.png	38	1	2000	38	0e5cd8ef8195f8cb94c6f1579355b4a0	0	0	0	0	0	0	0	0	0	0	0	0	0	/home/dhl_ec/bnelissen/Slides/CD3_manuscript/CD3_slides/AAA1096.CD3/AAA1096.CD3.run1	255	0.7	0.06	0.7	0.06	-9.61257428428	-11.2272051535	1.62754715192	0.238795539063
318945.0	3855094.0	111441.0	8327.0	3855094.0	4000000.0	2109.0	1.0	2.91	1.94	1.92	0.0799999999999	13.1	0.61	1.32	0.1	18.31	0.68	3.62	2.54	0.74	AAA1096.CD3.X12.Y5.tile.tissue.png	39	1	2000	39	a12662a26e6f93e84a8e59f2f5f84d9f	0	0	0	0	0	0	0	0	0	0	0	0	0	/home/dhl_ec/bnelissen/Slides/CD3_manuscript/CD3_slides/AAA1096.CD3/AAA1096.CD3.run1	255	0.7	0.0886594479065	0.7	0.0886594479065	-9.40200785857	-12.3838858007	0.86881182645	0.271034142578
65588.0	3996420.0	28801.0	8330.0	3996420.0	4000000.0	633.0	1.0	1.29	2.52	1.87	0.0699999999999	10.48	0.61	1.31	0.0899999999999	15.54	0.63	3.6	2.54	0.74	AAA1096.CD3.X12.Y6.tile.tissue.png	40	1	2000	40	d196085cfa96cb49927752a09fe89194	0	0	0	0	0	0	0	0	0	0	0	0	0	/home/dhl_ec/bnelissen/Slides/CD3_manuscript/CD3_slides/AAA1096.CD3/AAA1096.CD3.run1	255	0.7	0.06	0.7	0.06	-9.57196106272	-12.4200779389	1.05771423933	0.206757778503
65329.0	3914350.0	26299.0	8828.0	3914350.0	4000000.0	559.0	1.0	1.39	4.22	1.87	0.0699999999999	10.69	0.62	1.31	0.0899999999999	15.6	0.62	3.6	2.36	1.31	AAA1096.CD3.X12.Y7.tile.tissue.png	41	1	2000	41	8618f4d1cf82346bc5600a568107426c	0	0	0	0	0	0	0	0	0	0	0	0	0	/home/dhl_ec/bnelissen/Slides/CD3_manuscript/CD3_slides/AAA1096.CD3/AAA1096.CD3.run1	255	0.7	0.06	0.7	0.06	-9.6544821055	-12.0486943448	1.83087946584	0.234106480469
27028.0	3982863.0	11152.0	9130.0	3982863.0	4000000.0	228.0	1.0	3.39	2.76	1.87	0.0799999999999	10.19	0.61	1.31	0.0899999999999	14.94	0.61	3.5	2.46	0.71	AAA1096.CD3.X12.Y8.tile.tissue.png	42	1	2000	42	d73c681836327c05239cda210a4b4ec3	0	0	0	0	0	0	0	0	0	0	0	0	0	/home/dhl_ec/bnelissen/Slides/CD3_manuscript/CD3_slides/AAA1096.CD3/AAA1096.CD3.run1	255	0.7	0.06	0.7	0.06	-9.98047617748	-11.746521773	2.4636246484	0.193846865234
59785.0	3992856.0	22424.0	8494.0	3992856.0	4000000.0	448.0	1.0	1.17	1.58	1.89	0.0799999999999	11.73	0.61	1.28	0.0799999999999	15.23	0.61	3.51	2.45	0.71	AAA1096.CD3.X12.Y9.tile.tissue.png	43	1	2000	43	59592676d947f56c9d5df34398357a2a	0	0	0	0	0	0	0	0	0	0	0	0	0	/home/dhl_ec/bnelissen/Slides/CD3_manuscript/CD3_slides/AAA1096.CD3/AAA1096.CD3.run1	255	0.7	0.0739059255871	0.7	0.0739059255871	-9.55250114281	-12.3020827607	2.03480123297	0.227962263672
17600.0	3578268.0	8086.0	14838.0	3578268.0	4000000.0	166.0	6.0	2.27	3.73	1.75	0.05	7.16	0.41	0.8	0.0799999999999	10.07	0.38	2.35	1.63	0.65	AAA1096.CD3.X13.Y10.tile.tissue.png	44	1	2000	44	21267e2725ac4f93b773b5185195dbd1	0	0	0	0	0	0	0	0	0	0	0	0	0	/home/dhl_ec/bnelissen/Slides/CD3_manuscript/CD3_slides/AAA1096.CD3/AAA1096.CD3.run1	255	0.7	0.06	0.7	0.06	-9.15390292233	-12.0518627039	1.20081299694	0.204544230469
6219.0	220724.0	2552.0	16541.0	220724.0	4000000.0	50.0	46.0	2.88	2.62	1.25	0.05	7.63	0.41	0.79	0.22	7.6	0.24	2.34	1.63	0.61	AAA1096.CD3.X13.Y11.tile.tissue.png	45	1	2000	45	d7227f385cb0e32cb8c153dbd3158342	0	0	0	0	0	0	0	0	0	0	0	0	0	/home/dhl_ec/bnelissen/Slides/CD3_manuscript/CD3_slides/AAA1096.CD3/AAA1096.CD3.run1	255	0.7	0.06	0.7	0.06	-10.0441297774	-11.5237623278	3.73752776316	0.168923375
0.0	4762.0	0.0	424.0	4762.0	4000000.0	0.0	2.0	2.82	2.27	1.29	0.05	6.93	0.39	0.8	0.23	6.57	0.15	2.21	1.64	0.43	AAA1096.CD3.X13.Y12.tile.tissue.png	46	1	2000	46	2cfc7f54d3c01c08bc27a694deccea1c	0	0	0	0	0	0	0	0	0	0	0	0	0	/home/dhl_ec/bnelissen/Slides/CD3_manuscript/CD3_slides/AAA1096.CD3/AAA1096.CD3.run1	255	0.7	0.06	0.7	0.06	-9.15995066721	-12.5841554204	4.75667229667	0.119248082764
0.0	8820.0	0.0	1198.0	8820.0	4000000.0	0.0	5.0	2.34	1.76	1.41	0.0599999999999	7.11	0.4	0.84	0.23	6.08	0.14	2.22	1.64	0.56	AAA1096.CD3.X13.Y13.tile.tissue.png	47	1	2000	47	9bf802a117156930b46a1aa099ef69bf	0	0	0	0	0	0	0	0	0	0	0	0	0	/home/dhl_ec/bnelissen/Slides/CD3_manuscript/CD3_slides/AAA1096.CD3/AAA1096.CD3.run1	255	0.7	0.06	0.7	0.06	0.0	-11.1643478575	0.845638020833	5.31722636755
0.0	0.0	0.0	0.0	0.0	4000000.0	0.0	0.0	2.56	2.41	1.89	0.0799999999999	6.6	0.32	0.92	0.22	4.89	0.14	2.14	1.63	0.37	AAA1096.CD3.X13.Y4.tile.tissue.png	48	1	2000	48	1a5dbbf3d42bb77cb9934c694bed513f	0	0	0	0	0	0	0	0	0	0	0	0	0	/home/dhl_ec/bnelissen/Slides/CD3_manuscript/CD3_slides/AAA1096.CD3/AAA1096.CD3.run1	255	1.0	0.06	1.0	0.06	0.0	-11.973928729	0.0	3.12427029307
10655.0	650242.0	4996.0	6954.0	650242.0	4000000.0	113.0	7.0	3.18	2.86	1.88	0.0799999999999	10.23	0.61	1.32	0.31	10.39	0.26	2.32	1.64	0.41	AAA1096.CD3.X13.Y5.tile.tissue.png	49	1	2000	49	7ebf65b30ac3e92d04599eb1fe0d0414	0	0	0	0	0	0	0	0	0	0	0	0	0	/home/dhl_ec/bnelissen/Slides/CD3_manuscript/CD3_slides/AAA1096.CD3/AAA1096.CD3.run1	255	0.7	0.06	0.7	0.06	-9.2736890742	-11.3570697157	1.62847366811	0.964236121094
145884.0	2890878.0	54826.0	10338.0	2890878.0	4000000.0	1097.0	8.0	3.26	3.71	1.91	0.0799999999999	10.72	0.61	1.29	0.16	14.49	0.58	3.58	2.47	0.7	AAA1096.CD3.X13.Y6.tile.tissue.png	50	1	2000	50	0c5ebf18f9b3b16669cf8e7e0f439ed0	0	0	0	0	0	0	0	0	0	0	0	0	0	/home/dhl_ec/bnelissen/Slides/CD3_manuscript/CD3_slides/AAA1096.CD3/AAA1096.CD3.run1	255	0.7	0.06	0.7	0.06	-9.18515784009	-11.6082207852	0.793129174135	0.200074882812
43697.0	3999511.0	18002.0	8064.0	3999511.0	4000000.0	370.0	1.0	3.16	2.16	1.9	0.0799999999999	11.06	0.61	1.3	0.0899999999999	14.49	0.61	3.5	2.45	0.7	AAA1096.CD3.X13.Y7.tile.tissue.png	51	1	2000	51	167138456001891c0954919b55a7047d	0	0	0	0	0	0	0	0	0	0	0	0	0	/home/dhl_ec/bnelissen/Slides/CD3_manuscript/CD3_slides/AAA1096.CD3/AAA1096.CD3.run1	255	0.7	0.06	0.7	0.06	-9.68238050791	-12.2192879717	1.06895111439	0.169763582642
50150.0	3908602.0	18521.0	9104.0	3908602.0	4000000.0	356.0	1.0	3.3	3.79	1.44	0.05	7.44	0.4	0.81	0.0600000000002	10.81	0.4	2.31	1.63	0.53	AAA1096.CD3.X13.Y8.tile.tissue.png	52	1	2000	52	856048d344fa7ef494658629e2d7e238	0	0	0	0	0	0	0	0	0	0	0	0	0	/home/dhl_ec/bnelissen/Slides/CD3_manuscript/CD3_slides/AAA1096.CD3/AAA1096.CD3.run1	255	0.7	0.06	0.7	0.06	-9.81562253325	-12.2564939908	2.2249681779	0.252910397461
21363.0	3981556.0	8984.0	9520.0	3981556.0	4000000.0	173.0	1.0	3.34	3.33	1.2	0.05	6.95	0.4	0.81	0.0599999999999	10.44	0.6	3.53	2.46	0.69	AAA1096.CD3.X13.Y9.tile.tissue.png	53	1	2000	53	b30815b03b50e7a25223af8b73f1a0a2	0	0	0	0	0	0	0	0	0	0	0	0	0	/home/dhl_ec/bnelissen/Slides/CD3_manuscript/CD3_slides/AAA1096.CD3/AAA1096.CD3.run1	255	0.7	0.06	0.7	0.06	-9.7174255381	-12.0981414842	3.25810563033	0.28107496875
5991.0	3895625.0	2717.0	10472.0	3895625.0	4000000.0	56.0	2.0	3.01	2.8	1.18	0.05	6.79	0.61	1.29	0.0999999999999	11.24	0.39	2.33	1.64	0.65	AAA1096.CD3.X14.Y10.tile.tissue.png	54	1	2000	54	75d7abdcab80a782cbd007df67d47d68	0	0	0	0	0	0	0	0	0	0	0	0	0	/home/dhl_ec/bnelissen/Slides/CD3_manuscript/CD3_slides/AAA1096.CD3/AAA1096.CD3.run1	255	0.7	0.06	0.7	0.06	-9.15670384184	-11.6850659685	1.10795410252	0.151671051758
153534.0	2921105.0	54174.0	17985.0	2921105.0	4000000.0	988.0	15.0	3.93	2.96	1.89	0.0699999999999	10.51	0.41	0.79	0.11	13.24	0.38	2.39	1.62	0.65	AAA1096.CD3.X14.Y11.tile.tissue.png	55	1	2000	55	48c80af37748eacf7f9c8e3a19a1c445	0	0	0	0	0	0	0	0	0	0	0	0	0	/home/dhl_ec/bnelissen/Slides/CD3_manuscript/CD3_slides/AAA1096.CD3/AAA1096.CD3.run1	255	0.7	0.06	0.7	0.06	-9.37562307097	-11.6468746793	1.51640797739	0.632204226562
4267.0	253753.0	1788.0	6006.0	253753.0	4000000.0	29.0	8.0	3.32	2.7	1.65	0.0700000000002	7.27	0.61	1.29	0.33	8.92	0.24	2.3	1.62	0.43	AAA1096.CD3.X14.Y12.tile.tissue.png	56	1	2000	56	ddef064d71b3b812d6e1a0ff611ead45	0	0	0	0	0	0	0	0	0	0	0	0	0	/home/dhl_ec/bnelissen/Slides/CD3_manuscript/CD3_slides/AAA1096.CD3/AAA1096.CD3.run1	255	0.7	0.06	0.7	0.06	-9.46358355004	-11.4147890283	2.20829007977	0.106137455078
0.0	0.0	0.0	0.0	0.0	4000000.0	0.0	0.0	3.0	2.58	1.89	0.0900000000001	6.78	0.49	1.42	0.35	7.13	0.22	3.22	2.47	0.59	AAA1096.CD3.X14.Y13.tile.tissue.png	57	1	2000	57	76734099e93b55a0ab0615e14f463388	0	0	0	0	0	0	0	0	0	0	0	0	0	/home/dhl_ec/bnelissen/Slides/CD3_manuscript/CD3_slides/AAA1096.CD3/AAA1096.CD3.run1	255	1.0	0.06	1.0	0.06	0.0	0.0	0.0	10.625329
0.0	0.0	0.0	0.0	0.0	4000000.0	0.0	0.0	2.07	1.47	1.89	0.0799999999999	7.01	0.51	1.35	0.23	4.94	0.13	2.15	1.64	0.47	AAA1096.CD3.X14.Y5.tile.tissue.png	58	1	2000	58	eb529a51963b46fd428f0dd658236316	0	0	0	0	0	0	0	0	0	0	0	0	0	/home/dhl_ec/bnelissen/Slides/CD3_manuscript/CD3_slides/AAA1096.CD3/AAA1096.CD3.run1	255	1.0	0.06	1.0	0.06	0.0	-11.3366002227	0.0	1.81468099061
4913.0	173616.0	2178.0	2596.0	173616.0	4000000.0	44.0	2.0	3.41	2.45	1.18	0.0599999999999	7.09	0.53	1.27	0.22	7.2	0.24	2.22	1.73	0.68	AAA1096.CD3.X14.Y6.tile.tissue.png	59	1	2000	59	b7c1145438ae7bec10310a50325d54ad	0	0	0	0	0	0	0	0	0	0	0	0	0	/home/dhl_ec/bnelissen/Slides/CD3_manuscript/CD3_slides/AAA1096.CD3/AAA1096.CD3.run1	255	0.7	0.06	0.7	0.06	-9.62274873534	-11.6452635312	2.15011960721	1.26668860742
76586.0	3307309.0	28553.0	8074.0	3307309.0	4000000.0	560.0	1.0	2.64	2.84	1.9	0.0799999999999	18.99	0.61	1.29	0.13	14.49	0.57	3.54	2.47	0.85	AAA1096.CD3.X14.Y7.tile.tissue.png	60	1	2000	60	23d10f421c797dc4b667d0cf29189af4	0	0	0	0	0	0	0	0	0	0	0	0	0	/home/dhl_ec/bnelissen/Slides/CD3_manuscript/CD3_slides/AAA1096.CD3/AAA1096.CD3.run1	255	0.7	0.06	0.7	0.06	-9.56625528573	-11.7239744979	1.25399095777	0.248377792969
9492.0	3972152.0	3851.0	8718.0	3972152.0	4000000.0	75.0	1.0	1.52	2.91	1.84	0.0800000000004	9.52	0.63	1.28	0.0900000000001	14.46	0.6	3.52	2.44	0.46	AAA1096.CD3.X14.Y8.tile.tissue.png	61	1	2000	61	a27ecdfe5c00cda0f68bad27418d1a13	0	0	0	0	0	0	0	0	0	0	0	0	0	/home/dhl_ec/bnelissen/Slides/CD3_manuscript/CD3_slides/AAA1096.CD3/AAA1096.CD3.run1	255	0.7	0.06	0.7	0.06	-9.46599670297	-12.2938493057	0.947920024074	0.138163321289
10899.0	3993042.0	4638.0	8411.0	3993042.0	4000000.0	96.0	1.0	5.19	4.26	1.9	0.0700000000002	11.05	0.61	1.3	0.0900000000001	14.49	0.6	3.49	2.47	0.69	AAA1096.CD3.X14.Y9.tile.tissue.png	62	1	2000	62	7e972b98adb8e034bfa31bb1e81cf486	0	0	0	0	0	0	0	0	0	0	0	0	0	/home/dhl_ec/bnelissen/Slides/CD3_manuscript/CD3_slides/AAA1096.CD3/AAA1096.CD3.run1	255	0.7	0.06	0.7	0.06	-9.60573053507	-12.3794769287	1.75223183932	0.151175195313
9572.0	3994880.0	4449.0	8493.0	3994880.0	4000000.0	92.0	1.0	4.46	2.2	1.24	0.0500000000002	6.74	0.61	1.3	0.0899999999997	14.56	0.61	3.52	2.48	0.71	AAA1096.CD3.X15.Y10.tile.tissue.png	63	1	2000	63	c7b10891632dfe1edbfcf8dac7f87a8b	0	0	0	0	0	0	0	0	0	0	0	0	0	/home/dhl_ec/bnelissen/Slides/CD3_manuscript/CD3_slides/AAA1096.CD3/AAA1096.CD3.run1	255	0.7	0.06	0.7	0.06	-9.2859673863	-11.7680852792	1.48928407809	0.135553616211
20719.0	3646946.0	8759.0	13572.0	3646946.0	4000000.0	177.0	4.0	3.83	4.17	1.26	0.0700000000002	29.25	0.61	1.29	0.12	14.23	0.59	3.54	2.48	0.67	AAA1096.CD3.X15.Y11.tile.tissue.png	64	1	2000	64	0c4918fc3d349aede6aa7ba77a7c36ed	0	0	0	0	0	0	0	0	0	0	0	0	0	/home/dhl_ec/bnelissen/Slides/CD3_manuscript/CD3_slides/AAA1096.CD3/AAA1096.CD3.run1	255	0.7	0.06	0.7	0.06	-9.38755834596	-11.787026117	1.5204144291	0.312361789063
17502.0	2247014.0	7136.0	11231.0	2247014.0	4000000.0	140.0	3.0	4.42	3.09	1.47	0.0599999999999	7.18	0.42	1.29	0.2	12.48	0.49	2.39	1.65	0.64	AAA1096.CD3.X15.Y12.tile.tissue.png	65	1	2000	65	27b1c952d384b76a34bd219a9b97a830	0	0	0	0	0	0	0	0	0	0	0	0	0	/home/dhl_ec/bnelissen/Slides/CD3_manuscript/CD3_slides/AAA1096.CD3/AAA1096.CD3.run1	255	0.7	0.06	0.7	0.06	-9.04698343645	-11.7222052557	1.50778745252	0.199869078125
0.0	0.0	0.0	0.0	0.0	4000000.0	0.0	0.0	1.62	2.95	1.23	0.0599999999999	6.63	0.31	0.91	0.23	4.91	0.22	3.24	2.44	0.6	AAA1096.CD3.X15.Y13.tile.tissue.png	66	1	2000	66	b53fd8d66872485725be007b5754b58f	0	0	0	0	0	0	0	0	0	0	0	0	0	/home/dhl_ec/bnelissen/Slides/CD3_manuscript/CD3_slides/AAA1096.CD3/AAA1096.CD3.run1	255	1.0	0.06	1.0	0.06	0.0	-11.1810760005	0.0	6.48269652846
0.0	0.0	0.0	0.0	0.0	4000000.0	0.0	0.0	1.34	2.84	1.26	0.0599999999999	5.92	0.51	1.52	0.34	7.17	0.22	3.2	2.44	0.58	AAA1096.CD3.X15.Y6.tile.tissue.png	67	1	2000	67	a1e25e670b05f578c1d4cd3177140117	0	0	0	0	0	0	0	0	0	0	0	0	0	/home/dhl_ec/bnelissen/Slides/CD3_manuscript/CD3_slides/AAA1096.CD3/AAA1096.CD3.run1	255	1.0	0.06	1.0	0.06	0.0	0.0	0.0	2.256682
7472.0	268985.0	3001.0	2930.0	268985.0	4000000.0	60.0	1.0	1.26	2.41	1.9	0.0900000000001	10.14	0.59	1.35	0.32	9.12	0.25	2.37	1.63	0.59	AAA1096.CD3.X15.Y7.tile.tissue.png	68	1	2000	68	5a49e35dbe1e05285544de80e692fedb	0	0	0	0	0	0	0	0	0	0	0	0	0	/home/dhl_ec/bnelissen/Slides/CD3_manuscript/CD3_slides/AAA1096.CD3/AAA1096.CD3.run1	255	0.7	0.06	0.7	0.06	-9.81109812063	-11.9369082779	2.13429513439	1.21229005859
7687.0	3111742.0	3261.0	8228.0	3111742.0	4000000.0	67.0	1.0	2.88	2.03	1.2	0.0500000000002	7.39	0.61	1.29	0.14	13.23	0.54	3.54	2.47	0.67	AAA1096.CD3.X15.Y8.tile.tissue.png	69	1	2000	69	b0caae5c6c1a69ec50901a1cd9951eb5	0	0	0	0	0	0	0	0	0	0	0	0	0	/home/dhl_ec/bnelissen/Slides/CD3_manuscript/CD3_slides/AAA1096.CD3/AAA1096.CD3.run1	255	0.7	0.06	0.7	0.06	-9.15081877352	-11.3309873088	0.772281509052	0.18899578125
10931.0	3999777.0	4553.0	8018.0	3999777.0	4000000.0	85.0	1.0	3.04	2.81	1.66	0.0599999999999	10.31	0.61	1.29	0.0799999999999	14.34	0.6	3.49	2.45	0.69	AAA1096.CD3.X15.Y9.tile.tissue.png	70	1	2000	70	1196d3759df76e9b7b8ed50a4e265ba6	0	0	0	0	0	0	0	0	0	0	0	0	0	/home/dhl_ec/bnelissen/Slides/CD3_manuscript/CD3_slides/AAA1096.CD3/AAA1096.CD3.run1	255	0.7	0.06	0.7	0.06	-9.29538723794	-12.1288455608	0.640930433059	0.102095634834
10297.0	3990011.0	4508.0	8578.0	3990011.0	4000000.0	86.0	1.0	4.64	2.69	1.25	0.0600000000004	9.64	0.6	1.29	0.0900000000001	13.46	0.6	3.51	2.45	0.690000000001	AAA1096.CD3.X16.Y10.tile.tissue.png	71	1	2000	71	fcaa3e1dd1f1f6bb88de0266f6d0f07f	0	0	0	0	0	0	0	0	0	0	0	0	0	/home/dhl_ec/bnelissen/Slides/CD3_manuscript/CD3_slides/AAA1096.CD3/AAA1096.CD3.run1	255	0.7	0.06	0.7	0.06	-9.34689104819	-11.8175633925	1.73088289459	0.159197082031
19559.0	3790315.0	9122.0	10625.0	3790315.0	4000000.0	187.0	3.0	5.02	3.41	1.63	0.0600000000004	9.65	0.4	0.8	0.0699999999997	10.31	0.59	2.47	1.73	0.45	AAA1096.CD3.X16.Y11.tile.tissue.png	72	1	2000	72	9631eaf71bbe78f55effc982dadd95d7	0	0	0	0	0	0	0	0	0	0	0	0	0	/home/dhl_ec/bnelissen/Slides/CD3_manuscript/CD3_slides/AAA1096.CD3/AAA1096.CD3.run1	255	0.7	0.06	0.7	0.06	-9.06176332184	-12.0456688915	0.918124360096	0.229085761719
149046.0	2911558.0	57043.0	10547.0	2911558.0	4000000.0	1127.0	1.0	4.71	2.91	1.89	0.0699999999997	10.26	0.6	1.29	0.16	16.12	0.57	3.5	1.79	0.55	AAA1096.CD3.X16.Y12.tile.tissue.png	73	1	2000	73	1e1677fc54fa37fda6cc3e951d2225b2	0	0	0	0	0	0	0	0	0	0	0	0	0	/home/dhl_ec/bnelissen/Slides/CD3_manuscript/CD3_slides/AAA1096.CD3/AAA1096.CD3.run1	255	0.7	0.06	0.7	0.06	-8.85235532759	-11.7148689663	1.84466891309	0.315396304688
0.0	4395.0	0.0	406.0	4395.0	4000000.0	0.0	2.0	2.93	2.63	1.24	0.0599999999999	7.27	0.4	0.909999999999	0.22	6.11	0.23	2.59	1.64	0.39	AAA1096.CD3.X16.Y13.tile.tissue.png	74	1	2000	74	29f3087e49e2122fc61a42436925f912	0	0	0	0	0	0	0	0	0	0	0	0	0	/home/dhl_ec/bnelissen/Slides/CD3_manuscript/CD3_slides/AAA1096.CD3/AAA1096.CD3.run1	255	0.7	0.06	0.7	0.06	0.0	-12.2063105974	2.35273215301	3.7813942821
1849.0	873229.0	809.0	6162.0	873229.0	4000000.0	16.0	3.0	2.19	3.07	1.23	0.0700000000002	7.27	0.61	1.33	0.28	10.64	0.39	3.46	2.48	0.62	AAA1096.CD3.X16.Y8.tile.tissue.png	75	1	2000	75	fe1672f7007a58dbc2fe230be04e3de2	0	0	0	0	0	0	0	0	0	0	0	0	0	/home/dhl_ec/bnelissen/Slides/CD3_manuscript/CD3_slides/AAA1096.CD3/AAA1096.CD3.run1	255	0.7	0.06	0.7	0.06	-8.93646457243	-11.1648840226	0.841699143828	0.844380492187
4251.0	3998138.0	1964.0	8004.0	3998138.0	4000000.0	39.0	1.0	2.99	2.82	1.65	0.0799999999999	10.25	0.61	1.28	0.0799999999999	14.24	0.59	3.49	2.46	1.04	AAA1096.CD3.X16.Y9.tile.tissue.png	76	1	2000	76	a1f140e12465557763475577c006e1d7	0	0	0	0	0	0	0	0	0	0	0	0	0	/home/dhl_ec/bnelissen/Slides/CD3_manuscript/CD3_slides/AAA1096.CD3/AAA1096.CD3.run1	255	0.7	0.06	0.7	0.06	-9.05489223854	-11.9186002279	0.451693137608	0.0796481155396
9804.0	3962172.0	4215.0	9447.0	3962172.0	4000000.0	83.0	1.0	3.31	2.28	1.89	0.0799999999999	10.51	0.61	1.3	0.0899999999997	14.42	0.6	3.51	2.46	0.74	AAA1096.CD3.X17.Y10.tile.tissue.png	77	1	2000	77	4adb8b9a99407c44911f5b4c7951dc66	0	0	0	0	0	0	0	0	0	0	0	0	0	/home/dhl_ec/bnelissen/Slides/CD3_manuscript/CD3_slides/AAA1096.CD3/AAA1096.CD3.run1	255	0.7	0.06	0.7	0.06	-9.32051228584	-12.1881206757	1.46053244764	0.153525388672
25665.0	3805799.0	10546.0	13144.0	3805799.0	4000000.0	203.0	1.0	3.35	4.0	1.45	0.0499999999997	7.04	0.62	1.29	0.0999999999999	14.48	0.6	3.53	2.47	0.67	AAA1096.CD3.X17.Y11.tile.tissue.png	78	1	2000	78	a3ae1f492607dc52fa840b8ead118a06	0	0	0	0	0	0	0	0	0	0	0	0	0	/home/dhl_ec/bnelissen/Slides/CD3_manuscript/CD3_slides/AAA1096.CD3/AAA1096.CD3.run1	255	0.7	0.06	0.7	0.06	-9.67305504596	-11.8040208062	2.25436987268	0.263122085938
38303.0	665082.0	14665.0	27497.0	665082.0	4000000.0	281.0	76.0	4.98	2.71	1.24	0.0500000000002	7.5	0.41	0.79	0.2	8.21	0.26	2.38	1.63	0.43	AAA1096.CD3.X17.Y12.tile.tissue.png	79	1	2000	79	d2072b5c0fe8b623af7a29b1667d035f	0	0	0	0	0	0	0	0	0	0	0	0	0	/home/dhl_ec/bnelissen/Slides/CD3_manuscript/CD3_slides/AAA1096.CD3/AAA1096.CD3.run1	255	0.7	0.06	0.7	0.06	-9.39207175145	-11.9965697074	3.402314407	0.47340125
0.0	0.0	0.0	0.0	0.0	4000000.0	0.0	0.0	3.23	3.2	1.26	0.0600000000004	6.6	0.32	0.92	0.22	4.86	0.14	2.14	1.63	0.39	AAA1096.CD3.X17.Y13.tile.tissue.png	80	1	2000	80	d58e32f09fc394b03e9fcb04a6e697e4	0	0	0	0	0	0	0	0	0	0	0	0	0	/home/dhl_ec/bnelissen/Slides/CD3_manuscript/CD3_slides/AAA1096.CD3/AAA1096.CD3.run1	255	1.0	0.06	1.0	0.06	0.0	-11.8899122888	0.0	4.38233999845
0.0	0.0	0.0	0.0	0.0	4000000.0	0.0	0.0	2.97	2.38	1.21	0.0700000000002	6.22	0.5	1.46	0.35	7.07	0.23	3.23	2.47	0.6	AAA1096.CD3.X17.Y8.tile.tissue.png	81	1	2000	81	2bf9cb93897bdce41c7ad1bd6a939ce4	0	0	0	0	0	0	0	0	0	0	0	0	0	/home/dhl_ec/bnelissen/Slides/CD3_manuscript/CD3_slides/AAA1096.CD3/AAA1096.CD3.run1	255	1.0	0.06	1.0	0.06	0.0	0.0	0.0	6.972008
5781.0	2022932.0	2439.0	9152.0	2022932.0	4000000.0	49.0	3.0	4.1	2.32	1.89	0.0900000000001	10.37	0.6	1.28	0.22	12.05	0.47	3.26	1.63	0.43	AAA1096.CD3.X17.Y9.tile.tissue.png	82	1	2000	82	cf3d673fcbd313bf214488a8d01713a0	0	0	0	0	0	0	0	0	0	0	0	0	0	/home/dhl_ec/bnelissen/Slides/CD3_manuscript/CD3_slides/AAA1096.CD3/AAA1096.CD3.run1	255	0.7	0.06	0.7	0.06	-9.0042053139	-10.8193994834	0.987698304498	0.229096273437
13386.0	985738.0	4740.0	7127.0	985738.0	4000000.0	88.0	7.0	4.56	2.25	1.24	0.0599999999999	7.2	0.4	0.82	0.19	7.94	0.4	3.54	2.46	0.63	AAA1096.CD3.X18.Y10.tile.tissue.png	83	1	2000	83	30d477e4db1296da27a8444971f1bd48	0	0	0	0	0	0	0	0	0	0	0	0	0	/home/dhl_ec/bnelissen/Slides/CD3_manuscript/CD3_slides/AAA1096.CD3/AAA1096.CD3.run1	255	0.7	0.06	0.7	0.06	-9.34930775888	-11.6905078826	1.65088697547	0.706136328125
26285.0	1717496.0	10982.0	10022.0	1717496.0	4000000.0	216.0	5.0	4.57	3.38	1.88	0.0900000000001	10.37	0.41	0.8	0.16	8.78	0.31	2.42	1.62	0.44	AAA1096.CD3.X18.Y11.tile.tissue.png	84	1	2000	84	51814c2f8605d14bdec8164a365d6a4e	0	0	0	0	0	0	0	0	0	0	0	0	0	/home/dhl_ec/bnelissen/Slides/CD3_manuscript/CD3_slides/AAA1096.CD3/AAA1096.CD3.run1	255	0.7	0.06	0.7	0.06	-9.48023687684	-11.2947042501	2.44326934028	0.26923746875
851.0	85157.0	435.0	9711.0	85157.0	4000000.0	10.0	34.0	2.28	2.64	1.24	0.0699999999997	9.81	0.41	0.87	0.23	7.1	0.23	2.31	1.63	0.4	AAA1096.CD3.X18.Y12.tile.tissue.png	85	1	2000	85	ad67fde4285bd06ab437463b1d2c4b80	0	0	0	0	0	0	0	0	0	0	0	0	0	/home/dhl_ec/bnelissen/Slides/CD3_manuscript/CD3_slides/AAA1096.CD3/AAA1096.CD3.run1	255	0.7	0.06	0.7	0.06	-10.1777561136	-12.1946598672	4.15869817547	3.13895992969
83.0	5727.0	59.0	606.0	5727.0	4000000.0	1.0	3.0	4.04	2.31	1.17	0.0900000000001	7.08	0.39	0.93	0.23	7.01	0.23	2.24	1.63	0.38	AAA1096.CD3.X18.Y9.tile.tissue.png	86	1	2000	86	d1881c71b2fff8e76f16e1d928f272c1	0	0	0	0	0	0	0	0	0	0	0	0	0	/home/dhl_ec/bnelissen/Slides/CD3_manuscript/CD3_slides/AAA1096.CD3/AAA1096.CD3.run1	255	0.7	0.06	0.7	0.06	-9.29486660596	-12.042489714	2.69971766254	1.79004019116
0.0	36336.0	0.0	1564.0	36336.0	4000000.0	0.0	3.0	3.77	2.52	1.2	0.0599999999999	7.07	0.54	0.9	0.23	6.63	0.23	3.35	2.46	0.6	AAA1096.CD3.X2.Y2.tile.tissue.png	87	1	2000	87	713a3e2e5657f48f2a86113944419e1f	0	0	0	0	0	0	0	0	0	0	0	0	0	/home/dhl_ec/bnelissen/Slides/CD3_manuscript/CD3_slides/AAA1096.CD3/AAA1096.CD3.run1	255	0.7	0.06	0.7	0.06	-9.64194204473	-11.9293229213	5.62896360824	1.02534858594
7661.0	2050925.0	3192.0	16290.0	2050925.0	4000000.0	63.0	9.0	2.96	2.29	1.24	0.0499999999997	7.81	0.4	0.82	0.14	8.66	0.47	3.61	2.47	0.66	AAA1096.CD3.X2.Y3.tile.tissue.png	88	1	2000	88	b38262aef7f8ec0a22cb8b5ad35d6869	0	0	0	0	0	0	0	0	0	0	0	0	0	/home/dhl_ec/bnelissen/Slides/CD3_manuscript/CD3_slides/AAA1096.CD3/AAA1096.CD3.run1	255	0.7	0.06	0.7	0.06	-9.45357456753	-12.0456019356	1.7897930367	0.609216609375
11811.0	3540440.0	5094.0	12578.0	3540440.0	4000000.0	105.0	3.0	3.16	4.41	1.89	0.0700000000002	10.29	0.61	1.3	0.11	9.98	0.57	3.58	2.47	0.68	AAA1096.CD3.X2.Y4.tile.tissue.png	89	1	2000	89	17feac6c3ef1b953da49e9d4c63b22d3	0	0	0	0	0	0	0	0	0	0	0	0	0	/home/dhl_ec/bnelissen/Slides/CD3_manuscript/CD3_slides/AAA1096.CD3/AAA1096.CD3.run1	255	0.7	0.06	0.7	0.06	-9.43094112451	-11.984909323	1.28780973117	0.368536835937
9084.0	3236370.0	4188.0	11308.0	3236370.0	4000000.0	86.0	1.0	3.85	2.81	1.86	0.0599999999999	6.83	0.4	0.8	0.14	10.18	0.55	2.35	1.63	0.66	AAA1096.CD3.X2.Y5.tile.tissue.png	90	1	2000	90	b6734df7940a2e9c194cb7e9f89b3200	0	0	0	0	0	0	0	0	0	0	0	0	0	/home/dhl_ec/bnelissen/Slides/CD3_manuscript/CD3_slides/AAA1096.CD3/AAA1096.CD3.run1	255	0.7	0.06	0.7	0.06	-9.29543484842	-11.4016230895	0.961766066753	0.272782703125
1105.0	68013.0	549.0	1686.0	68013.0	4000000.0	13.0	2.0	5.61	1.9	1.9	0.0899999999997	10.1	0.6	1.39	0.34	9.73	0.34	3.4	2.46	0.61	AAA1096.CD3.X2.Y6.tile.tissue.png	91	1	2000	91	e69f27b80001f1a09e91e30349db7bd3	0	0	0	0	0	0	0	0	0	0	0	0	0	/home/dhl_ec/bnelissen/Slides/CD3_manuscript/CD3_slides/AAA1096.CD3/AAA1096.CD3.run1	255	0.7	0.06	0.7	0.06	-9.71712879991	-11.7472955401	2.89557095981	2.00736599805
9563.0	313756.0	4155.0	3856.0	313756.0	4000000.0	80.0	2.0	1.21	2.9	1.84	0.0900000000001	10.2	0.6	1.41	0.33	10.11	0.35	3.46	2.47	0.61	AAA1096.CD3.X3.Y1.tile.tissue.png	92	1	2000	92	8e0704bb767ae7d04686ccea3a761f5f	0	0	0	0	0	0	0	0	0	0	0	0	0	/home/dhl_ec/bnelissen/Slides/CD3_manuscript/CD3_slides/AAA1096.CD3/AAA1096.CD3.run1	255	0.7	0.06	0.7	0.06	-10.2911339204	-12.2849957942	6.59669691688	0.843618355469
197.0	91540.0	95.0	3569.0	91540.0	4000000.0	3.0	7.0	4.42	2.52	1.26	0.0599999999999	7.29	0.4	0.84	0.23	7.08	0.23	2.29	1.63	0.56	AAA1096.CD3.X3.Y2.tile.tissue.png	93	1	2000	93	4e454c8999ab94a58e4c7be732b9183f	0	0	0	0	0	0	0	0	0	0	0	0	0	/home/dhl_ec/bnelissen/Slides/CD3_manuscript/CD3_slides/AAA1096.CD3/AAA1096.CD3.run1	255	0.7	0.06	0.7	0.06	-10.061733102	-12.2056468934	4.03685213449	1.24862150146
25637.0	3534645.0	11162.0	10107.0	3534645.0	4000000.0	221.0	2.0	4.77	2.95	1.21	0.0599999999999	7.45	0.42	0.8	0.0799999999999	10.13	0.59	2.4	1.63	0.71	AAA1096.CD3.X3.Y3.tile.tissue.png	94	1	2000	94	7e3eb055771b05465c0552a69d707587	0	0	0	0	0	0	0	0	0	0	0	0	0	/home/dhl_ec/bnelissen/Slides/CD3_manuscript/CD3_slides/AAA1096.CD3/AAA1096.CD3.run1	255	0.7	0.06	0.7	0.06	-9.96667587786	-12.3332893115	3.43456134196	0.395944171875
42823.0	3872703.0	16522.0	10696.0	3872703.0	4000000.0	315.0	3.0	1.04	2.08	1.24	0.0499999999997	8.51	0.6	1.29	0.0999999999999	15.25	0.61	3.56	2.49	0.68	AAA1096.CD3.X3.Y4.tile.tissue.png	95	1	2000	95	10f7be19d070bd37dc2afe8ec6ec9cdc	0	0	0	0	0	0	0	0	0	0	0	0	0	/home/dhl_ec/bnelissen/Slides/CD3_manuscript/CD3_slides/AAA1096.CD3/AAA1096.CD3.run1	255	0.7	0.06	0.7	0.06	-9.98169730806	-12.4764980837	4.16334959029	0.5438478125
23468.0	3693613.0	9491.0	10267.0	3693613.0	4000000.0	181.0	1.0	2.99	3.08	1.18	0.0499999999997	7.26	0.4	1.23	0.0700000000002	10.32	0.39	2.32	1.62	0.46	AAA1096.CD3.X3.Y5.tile.tissue.png	96	1	2000	96	1b60b0117da9e86054f5f64f764d89ff	0	0	0	0	0	0	0	0	0	0	0	0	0	/home/dhl_ec/bnelissen/Slides/CD3_manuscript/CD3_slides/AAA1096.CD3/AAA1096.CD3.run1	255	0.7	0.06	0.7	0.06	-9.38007989426	-11.9939707061	1.59211054176	0.328676054687
30387.0	2640364.0	13856.0	7985.0	2640364.0	4000000.0	280.0	1.0	3.44	3.47	1.26	0.0599999999999	7.25	0.39	0.8	0.11	9.38	0.35	2.33	1.63	0.45	AAA1096.CD3.X3.Y6.tile.tissue.png	97	1	2000	97	32e3f7f36677a9cfb66c1149289c642e	0	0	0	0	0	0	0	0	0	0	0	0	0	/home/dhl_ec/bnelissen/Slides/CD3_manuscript/CD3_slides/AAA1096.CD3/AAA1096.CD3.run1	255	0.7	0.06	0.7	0.06	-9.34923148	-11.6387357957	1.1767194148	0.186228433594
0.0	0.0	0.0	0.0	0.0	4000000.0	0.0	0.0	3.11	1.48	1.17	0.0599999999999	6.53	0.31	0.88	0.22	4.86	0.13	2.15	1.64	0.38	AAA1096.CD3.X3.Y7.tile.tissue.png	98	1	2000	98	da6011b9c6df7e2962ace52a3b471d31	0	0	0	0	0	0	0	0	0	0	0	0	0	/home/dhl_ec/bnelissen/Slides/CD3_manuscript/CD3_slides/AAA1096.CD3/AAA1096.CD3.run1	255	1.0	0.06	1.0	0.06	0.0	-11.5268457713	0.0	6.48257316613
0.0	0.0	0.0	0.0	0.0	4000000.0	0.0	0.0	2.56	1.81	1.26	0.0599999999999	5.8	0.32	0.94	0.23	4.89	0.14	2.13	1.63	0.4	AAA1096.CD3.X3.Y8.tile.tissue.png	99	1	2000	99	9370131bba9a7cbd6a46379bea829c14	0	0	0	0	0	0	0	0	0	0	0	0	0	/home/dhl_ec/bnelissen/Slides/CD3_manuscript/CD3_slides/AAA1096.CD3/AAA1096.CD3.run1	255	1.0	0.06	1.0	0.06	0.0	0.0	0.0	3.48028
1963.0	115652.0	747.0	3154.0	115652.0	4000000.0	13.0	2.0	1.93	2.5	1.26	0.0599999999999	7.43	0.4	0.92	0.22	7.08	0.23	2.25	1.63	0.55	AAA1096.CD3.X4.Y0.tile.tissue.png	100	1	2000	100	4dc086b892d0c3c1773da0b7ee47927c	0	0	0	0	0	0	0	0	0	0	0	0	0	/home/dhl_ec/bnelissen/Slides/CD3_manuscript/CD3_slides/AAA1096.CD3/AAA1096.CD3.run1	255	0.7	0.06	0.7	0.06	-10.2899067815	-12.2015214605	6.2914700406	0.600252788086
54653.0	3418413.0	23915.0	14918.0	3418413.0	4000000.0	475.0	1.0	4.01	2.21	1.78	0.0499999999997	7.87	0.4	0.81	0.0799999999999	10.46	0.38	2.4	1.63	0.46	AAA1096.CD3.X4.Y1.tile.tissue.png	101	1	2000	101	a6aafb2412033a73c8e91d6d02e30186	0	0	0	0	0	0	0	0	0	0	0	0	0	/home/dhl_ec/bnelissen/Slides/CD3_manuscript/CD3_slides/AAA1096.CD3/AAA1096.CD3.run1	255	0.7	0.06	0.7	0.06	-10.3454485138	-12.5815023452	4.66018827152	0.6684335625
4503.0	2071614.0	2154.0	15418.0	2071614.0	4000000.0	47.0	5.0	2.95	2.84	1.24	0.0599999999999	6.97	0.4	0.81	0.14	8.74	0.47	3.58	2.48	0.610000000001	AAA1096.CD3.X4.Y2.tile.tissue.png	102	1	2000	102	ac6cb0e31bc9d5f10124168593d0d11a	0	0	0	0	0	0	0	0	0	0	0	0	0	/home/dhl_ec/bnelissen/Slides/CD3_manuscript/CD3_slides/AAA1096.CD3/AAA1096.CD3.run1	255	0.7	0.06	0.7	0.06	-9.93886903569	-12.127876298	3.79834006554	0.624405203125
7309.0	3884543.0	3171.0	10454.0	3884543.0	4000000.0	68.0	1.0	3.92	4.23	1.34	0.0699999999997	6.88	0.39	0.8	0.0699999999997	10.22	0.4	2.32	2.48	0.7	AAA1096.CD3.X4.Y3.tile.tissue.png	103	1	2000	103	7b76f536a0122196bc564f7a1c00d28f	0	0	0	0	0	0	0	0	0	0	0	0	0	/home/dhl_ec/bnelissen/Slides/CD3_manuscript/CD3_slides/AAA1096.CD3/AAA1096.CD3.run1	255	0.7	0.06	0.7	0.06	-9.9451267221	-12.2978499876	3.32631878853	0.2976176875
12643.0	3992825.0	5223.0	8913.0	3992825.0	4000000.0	109.0	1.0	2.46	1.94	1.29	0.0499999999997	6.67	0.6	1.31	0.0799999999999	11.3	0.6	3.54	2.44	0.71	AAA1096.CD3.X4.Y4.tile.tissue.png	104	1	2000	104	31b3263a7912708ca912ab1b32aec9cb	0	0	0	0	0	0	0	0	0	0	0	0	0	/home/dhl_ec/bnelissen/Slides/CD3_manuscript/CD3_slides/AAA1096.CD3/AAA1096.CD3.run1	255	0.7	0.06	0.7	0.06	-9.768450716	-11.9674916554	2.32330637812	0.195512522461
26846.0	3970411.0	11402.0	8802.0	3970411.0	4000000.0	218.0	1.0	3.68	2.52	1.25	0.0500000000002	7.32	0.4	0.8	0.0700000000002	10.57	0.4	3.36	2.49	0.7	AAA1096.CD3.X4.Y5.tile.tissue.png	105	1	2000	105	18b3aebe3e9a5eb7144f1cf08b112ff9	0	0	0	0	0	0	0	0	0	0	0	0	0	/home/dhl_ec/bnelissen/Slides/CD3_manuscript/CD3_slides/AAA1096.CD3/AAA1096.CD3.run1	255	0.7	0.06	0.7	0.06	-9.65763627687	-11.8570377403	1.98710631843	0.230709300781
37470.0	3762153.0	16067.0	10519.0	3762153.0	4000000.0	324.0	2.0	4.34	2.23	1.89	0.0799999999999	8.83	0.6	1.29	0.1	11.28	0.61	3.57	2.48	0.63	AAA1096.CD3.X4.Y6.tile.tissue.png	106	1	2000	106	bedcda6becf9e7463e67634d1bf3983b	0	0	0	0	0	0	0	0	0	0	0	0	0	/home/dhl_ec/bnelissen/Slides/CD3_manuscript/CD3_slides/AAA1096.CD3/AAA1096.CD3.run1	255	0.7	0.06	0.7	0.06	-9.56855778547	-11.6602078377	1.26160932593	0.209929664062
3981.0	483551.0	1747.0	6140.0	483551.0	4000000.0	34.0	4.0	3.5	3.87	1.88	0.0799999999999	10.42	0.61	1.31	0.32	9.84	0.36	3.42	2.48	0.63	AAA1096.CD3.X4.Y7.tile.tissue.png	107	1	2000	107	385f7fd404a2a4dfe0016d0b7049d988	0	0	0	0	0	0	0	0	0	0	0	0	0	/home/dhl_ec/bnelissen/Slides/CD3_manuscript/CD3_slides/AAA1096.CD3/AAA1096.CD3.run1	255	0.7	0.06	0.7	0.06	-9.78230071192	-11.3210652152	2.45789248507	0.883760609375
0.0	9330.0	0.0	845.0	9330.0	4000000.0	0.0	4.0	1.33	1.8	1.91	0.0900000000001	10.15	0.61	1.4	0.35	8.09	0.24	3.36	2.46	0.61	AAA1096.CD3.X4.Y8.tile.tissue.png	108	1	2000	108	92a46bb643b3a5a4d06bc9fde07f8066	0	0	0	0	0	0	0	0	0	0	0	0	0	/home/dhl_ec/bnelissen/Slides/CD3_manuscript/CD3_slides/AAA1096.CD3/AAA1096.CD3.run1	255	0.7	0.06	0.7	0.06	0.0	-12.0499498495	3.67298574826	2.72478350391
6544.0	772003.0	3477.0	8766.0	772003.0	4000000.0	77.0	5.0	3.65	2.92	1.89	0.0900000000001	10.52	0.6	1.41	0.3	10.66	0.39	3.39	2.5	0.62	AAA1096.CD3.X5.Y0.tile.tissue.png	109	1	2000	109	922bf1d6e3c6e9285d520e3910b1e967	0	0	0	0	0	0	0	0	0	0	0	0	0	/home/dhl_ec/bnelissen/Slides/CD3_manuscript/CD3_slides/AAA1096.CD3/AAA1096.CD3.run1	255	0.7	0.06	0.7	0.06	-10.3324450555	-12.1795603725	5.81800010752	0.999095058594
113723.0	3072308.0	47475.0	19865.0	3072308.0	4000000.0	898.0	2.0	4.58	3.14	1.26	0.0500000000002	7.7	0.59	0.82	0.1	10.98	0.400000000001	2.36	1.62	1.04	AAA1096.CD3.X5.Y1.tile.tissue.png	110	1	2000	110	3e884fdd588e59be4541efd9a9c33a1b	0	0	0	0	0	0	0	0	0	0	0	0	0	/home/dhl_ec/bnelissen/Slides/CD3_manuscript/CD3_slides/AAA1096.CD3/AAA1096.CD3.run1	255	0.7	0.06	0.7	0.06	-10.5622817935	-12.6824231434	7.44577151878	1.01703678125
22802.0	3868289.0	10226.0	11408.0	3868289.0	4000000.0	221.0	1.0	3.4	2.73	1.22	0.0599999999999	10.52	0.57	1.3	0.0999999999999	14.85	0.6	3.57	2.46	0.71	AAA1096.CD3.X5.Y2.tile.tissue.png	111	1	2000	111	87fb698e474500a4a61ffbc4375f9133	0	0	0	0	0	0	0	0	0	0	0	0	0	/home/dhl_ec/bnelissen/Slides/CD3_manuscript/CD3_slides/AAA1096.CD3/AAA1096.CD3.run1	255	0.7	0.06	0.7	0.06	-10.1893713279	-12.3422036772	5.29779841034	0.38068421875
11763.0	3935497.0	4764.0	9357.0	3935497.0	4000000.0	93.0	1.0	2.93	2.12	1.19	0.0500000000002	6.74	0.4	1.3	0.0900000000001	11.0	0.39	2.33	1.63	0.56	AAA1096.CD3.X5.Y3.tile.tissue.png	112	1	2000	112	d3b52ed2e4175acc74c4c4e089b8c4ba	0	0	0	0	0	0	0	0	0	0	0	0	0	/home/dhl_ec/bnelissen/Slides/CD3_manuscript/CD3_slides/AAA1096.CD3/AAA1096.CD3.run1	255	0.7	0.06	0.7	0.06	-10.0046048599	-12.2033889458	2.83558848056	0.258232960937
19620.0	3998694.0	7568.0	8112.0	3998694.0	4000000.0	145.0	1.0	3.4	2.81	1.24	0.0500000000002	6.72	0.39	0.81	0.0599999999999	10.59	0.41	3.53	2.49	0.72	AAA1096.CD3.X5.Y4.tile.tissue.png	113	1	2000	113	f58e55f771a1fbac432764e97c575b2b	0	0	0	0	0	0	0	0	0	0	0	0	0	/home/dhl_ec/bnelissen/Slides/CD3_manuscript/CD3_slides/AAA1096.CD3/AAA1096.CD3.run1	255	0.7	0.0611453159318	0.7	0.0611453159318	-9.87028822441	-11.9559770949	2.04948265723	0.201090711426
58395.0	3999267.0	23121.0	8092.0	3999267.0	4000000.0	457.0	1.0	3.43	3.75	1.21	0.0700000000002	7.43	0.41	0.8	0.0600000000004	11.02	0.41	2.32	1.65	0.7	AAA1096.CD3.X5.Y5.tile.tissue.png	114	1	2000	114	534ce96f0fdc0d0d4ba577605da8c90a	0	0	0	0	0	0	0	0	0	0	0	0	0	/home/dhl_ec/bnelissen/Slides/CD3_manuscript/CD3_slides/AAA1096.CD3/AAA1096.CD3.run1	255	0.7	0.06	0.7	0.06	-9.87634491035	-12.8108143062	1.69489188746	0.221514910034
204027.0	3819275.0	81062.0	13718.0	3819275.0	4000000.0	1523.0	3.0	3.34	3.42	1.19	0.0799999999999	8.13	0.49	0.8	0.0700000000002	12.66	0.65	2.55	1.63	0.69	AAA1096.CD3.X5.Y6.tile.tissue.png	115	1	2000	115	bab0012c7e970ac6e63ccabcc95aff15	0	0	0	0	0	0	0	0	0	0	0	0	0	/home/dhl_ec/bnelissen/Slides/CD3_manuscript/CD3_slides/AAA1096.CD3/AAA1096.CD3.run1	255	0.7	0.112381238989	0.7	0.112381238989	-9.35313184854	-12.6953018079	1.49034220311	0.408751820312
10020.0	2174525.0	3578.0	13545.0	2174525.0	4000000.0	64.0	6.0	3.32	2.62	1.19	0.0500000000002	7.64	0.61	1.31	0.21	10.95	0.32	2.36	1.63	0.66	AAA1096.CD3.X5.Y7.tile.tissue.png	116	1	2000	116	18c0a2eb9690442b2332c19aba38a5f5	0	0	0	0	0	0	0	0	0	0	0	0	0	/home/dhl_ec/bnelissen/Slides/CD3_manuscript/CD3_slides/AAA1096.CD3/AAA1096.CD3.run1	255	0.7	0.06	0.7	0.06	-8.57283507351	-10.6498664901	1.1971928276	0.166146539062
390.0	31313.0	163.0	2989.0	31313.0	4000000.0	4.0	10.0	2.76	2.29	1.23	0.0499999999997	6.98	0.39	0.8	0.22	7.04	0.23	2.28	1.63	0.4	AAA1096.CD3.X5.Y8.tile.tissue.png	117	1	2000	117	f6a862d8616a4980c73360bf8cb6ae22	0	0	0	0	0	0	0	0	0	0	0	0	0	/home/dhl_ec/bnelissen/Slides/CD3_manuscript/CD3_slides/AAA1096.CD3/AAA1096.CD3.run1	255	0.7	0.06	0.7	0.06	-9.72053384491	-11.6480105915	2.00831090392	0.14277116626
732.0	13773.0	220.0	1143.0	13773.0	4000000.0	3.0	4.0	2.08	2.55	1.24	0.0599999999999	6.97	0.39	0.91	0.22	7.03	0.23	2.25	1.63	0.39	AAA1096.CD3.X5.Y9.tile.tissue.png	118	1	2000	118	0af6a636b53d5422081f42ad94bcfb62	0	0	0	0	0	0	0	0	0	0	0	0	0	/home/dhl_ec/bnelissen/Slides/CD3_manuscript/CD3_slides/AAA1096.CD3/AAA1096.CD3.run1	255	0.7	0.06	0.7	0.06	-9.90637142	-12.4734338471	2.72446249053	1.96946021802
5865.0	740170.0	2897.0	5906.0	740170.0	4000000.0	61.0	1.0	3.79	1.34	1.21	0.0600000000004	7.43	0.41	0.88	0.21	7.76	0.27	2.25	1.63	0.39	AAA1096.CD3.X6.Y0.tile.tissue.png	119	1	2000	119	2ed38e0035567c09cb343461e0e5b692	0	0	0	0	0	0	0	0	0	0	0	0	0	/home/dhl_ec/bnelissen/Slides/CD3_manuscript/CD3_slides/AAA1096.CD3/AAA1096.CD3.run1	255	0.7	0.06	0.7	0.06	-10.2236155853	-11.9675120973	5.19161941519	0.82907615625
118077.0	3207374.0	48566.0	17359.0	3207374.0	4000000.0	940.0	1.0	3.19	2.67	1.27	0.0500000000002	7.68	0.41	0.849999999999	0.0999999999995	13.21	0.59	3.57	2.47	0.679999999999	AAA1096.CD3.X6.Y1.tile.tissue.png	120	1	2000	120	7c59ab4995a26dd69150cb20d3a26696	0	0	0	0	0	0	0	0	0	0	0	0	0	/home/dhl_ec/bnelissen/Slides/CD3_manuscript/CD3_slides/AAA1096.CD3/AAA1096.CD3.run1	255	0.7	0.06	0.7	0.06	-10.4990933807	-12.7590373909	7.26510667118	1.168842125
21411.0	3946135.0	10396.0	13019.0	3946135.0	4000000.0	232.0	2.0	1.29	1.7	1.88	0.0799999999999	10.18	0.610000000001	1.32	0.0900000000001	15.04	0.61	3.57	2.47	0.699999999999	AAA1096.CD3.X6.Y2.tile.tissue.png	121	1	2000	121	2dc4389b7ec9d00502772f81b421174d	0	0	0	0	0	0	0	0	0	0	0	0	0	/home/dhl_ec/bnelissen/Slides/CD3_manuscript/CD3_slides/AAA1096.CD3/AAA1096.CD3.run1	255	0.7	0.06	0.7	0.06	-10.3596149837	-11.7741608584	6.58272020674	0.353748039063
26145.0	3977887.0	11580.0	9931.0	3977887.0	4000000.0	238.0	1.0	1.64	2.78	1.89	0.0799999999999	10.13	0.599999999999	1.31	0.0900000000001	14.88	0.610000000001	3.56	2.48	0.71	AAA1096.CD3.X6.Y3.tile.tissue.png	122	1	2000	122	87e7fbe9d85ff9b5c5e2cb7342f1aa9d	0	0	0	0	0	0	0	0	0	0	0	0	0	/home/dhl_ec/bnelissen/Slides/CD3_manuscript/CD3_slides/AAA1096.CD3/AAA1096.CD3.run1	255	0.7	0.06	0.7	0.06	-10.254709863	-11.8063370767	4.76559439038	0.336129066406
18523.0	3986304.0	7988.0	9275.0	3986304.0	4000000.0	166.0	1.0	3.08	2.77	1.88	0.0799999999999	10.01	0.599999999999	1.29	0.0900000000001	14.69	0.610000000001	3.51	2.46	0.699999999999	AAA1096.CD3.X6.Y4.tile.tissue.png	123	1	2000	123	263445b579c5f166dedb61f3434ce778	0	0	0	0	0	0	0	0	0	0	0	0	0	/home/dhl_ec/bnelissen/Slides/CD3_manuscript/CD3_slides/AAA1096.CD3/AAA1096.CD3.run1	255	0.7	0.06	0.7	0.06	-9.72754692087	-12.2478007328	2.70484593359	0.210513495117
33144.0	3993176.0	14172.0	8398.0	3993176.0	4000000.0	290.0	1.0	4.34	2.69	1.88	0.0699999999997	10.24	0.599999999999	1.29	0.0900000000001	14.98	0.629999999999	3.52	2.47	0.690000000001	AAA1096.CD3.X6.Y5.tile.tissue.png	124	1	2000	124	55f8dd8cedf7a2638dc1c4bebd8862e5	0	0	0	0	0	0	0	0	0	0	0	0	0	/home/dhl_ec/bnelissen/Slides/CD3_manuscript/CD3_slides/AAA1096.CD3/AAA1096.CD3.run1	255	0.7	0.06	0.7	0.06	-9.8546951969	-12.193371246	2.35100697904	0.220783134766
186932.0	3355782.0	70623.0	14965.0	3355782.0	4000000.0	1318.0	1.0	3.3	2.44	1.18	0.0600000000004	7.74	0.41	0.8	0.0899999999992	12.27	0.41	2.36	1.64	0.490000000001	AAA1096.CD3.X6.Y6.tile.tissue.png	125	1	2000	125	3993d3526885c52cdf8ce51f1c784594	0	0	0	0	0	0	0	0	0	0	0	0	0	/home/dhl_ec/bnelissen/Slides/CD3_manuscript/CD3_slides/AAA1096.CD3/AAA1096.CD3.run1	255	0.7	0.0777295277776	0.7	0.0777295277776	-9.42592835853	-11.7480093595	1.4545104651	0.346222601563
14965.0	1766192.0	6370.0	8956.0	1766192.0	4000000.0	120.0	3.0	3.24	3.0	1.22	0.0500000000002	6.99	0.4	0.8	0.15	8.57	0.46	3.55	2.47	0.649999999999	AAA1096.CD3.X6.Y7.tile.tissue.png	126	1	2000	126	f5576050c77524de518b8672dfce52f8	0	0	0	0	0	0	0	0	0	0	0	0	0	/home/dhl_ec/bnelissen/Slides/CD3_manuscript/CD3_slides/AAA1096.CD3/AAA1096.CD3.run1	255	0.7	0.06	0.7	0.06	-8.63650441303	-10.3868221864	0.835503103789	0.215966992188
2627.0	1957178.0	1132.0	8948.0	1957178.0	4000000.0	21.0	2.0	2.54	4.27	1.25	0.0599999999995	7.66	0.41	0.799999999999	0.15	8.62	0.32	2.36	1.63	1.01	AAA1096.CD3.X6.Y8.tile.tissue.png	127	1	2000	127	610bfdedace2a4e3f9f74c0c34f16ee4	0	0	0	0	0	0	0	0	0	0	0	0	0	/home/dhl_ec/bnelissen/Slides/CD3_manuscript/CD3_slides/AAA1096.CD3/AAA1096.CD3.run1	255	0.7	0.06	0.7	0.06	-8.63012378768	-11.4879886515	1.23563514955	0.154651539063
986.0	17887.0	368.0	1670.0	17887.0	4000000.0	6.0	6.0	3.58	4.41	1.25	0.0600000000004	6.95	0.400000000001	0.85	0.23	9.73	0.33	3.36	2.47	3.19	AAA1096.CD3.X6.Y9.tile.tissue.png	128	1	2000	128	613cf5c08f17e30ea36e19645b77365a	0	0	0	0	0	0	0	0	0	0	0	0	0	/home/dhl_ec/bnelissen/Slides/CD3_manuscript/CD3_slides/AAA1096.CD3/AAA1096.CD3.run1	255	0.7	0.06	0.7	0.06	-9.73305625047	-12.1996467268	4.39689707139	2.38812218555
52.0	41295.0	30.0	1143.0	41295.0	4000000.0	1.0	1.0	3.07	4.01	1.48	0.0799999999999	10.23	0.599999999999	1.47	0.34	9.57	0.34	3.34	2.47	1.54	AAA1096.CD3.X7.Y0.tile.tissue.png	129	1	2000	129	f5a66222bee00821499bc7ea10841885	0	0	0	0	0	0	0	0	0	0	0	0	0	/home/dhl_ec/bnelissen/Slides/CD3_manuscript/CD3_slides/AAA1096.CD3/AAA1096.CD3.run1	255	0.7	0.06	0.7	0.06	-9.55804991916	-12.1533055973	5.34641551698	1.81243614355
52081.0	2331357.0	22896.0	13623.0	2331357.0	4000000.0	456.0	3.0	2.39	2.52	1.61	0.0700000000006	10.53	0.61	1.3	0.19	13.16	0.5	3.53	2.47	0.660000000001	AAA1096.CD3.X7.Y1.tile.tissue.png	130	1	2000	130	0c176c37849fd5c0a6290a91cae80470	0	0	0	0	0	0	0	0	0	0	0	0	0	/home/dhl_ec/bnelissen/Slides/CD3_manuscript/CD3_slides/AAA1096.CD3/AAA1096.CD3.run1	255	0.7	0.06	0.7	0.06	-10.4348045231	-12.0469071891	6.60245202187	0.56208675
0.0	0.0	0.0	0.0	0.0	4000000.0	0.0	0.0	1.28	2.48	1.89	0.0900000000001	8.61	0.51	0.949999999999	0.23	4.94	0.13	2.14	1.64	0.38	AAA1096.CD3.X7.Y10.tile.tissue.png	131	1	2000	131	eedc8748c549517967b985329ae5aed1	0	0	0	0	0	0	0	0	0	0	0	0	0	/home/dhl_ec/bnelissen/Slides/CD3_manuscript/CD3_slides/AAA1096.CD3/AAA1096.CD3.run1	255	1.0	0.06	1.0	0.06	0.0	0.0	0.0	5.100927
36325.0	3933193.0	17658.0	12058.0	3933193.0	4000000.0	371.0	1.0	1.77	2.17	1.2	0.0699999999997	10.56	0.610000000001	1.32	0.0900000000001	14.99	0.599999999999	2.96	1.66	0.659999999999	AAA1096.CD3.X7.Y2.tile.tissue.png	132	1	2000	132	a2133c8693ead924d9729a0958e78ca9	0	0	0	0	0	0	0	0	0	0	0	0	0	/home/dhl_ec/bnelissen/Slides/CD3_manuscript/CD3_slides/AAA1096.CD3/AAA1096.CD3.run1	255	0.7	0.06	0.7	0.06	-10.5506747104	-12.0158143974	7.13486167989	0.460699953125
22548.0	3961119.0	9937.0	11637.0	3961119.0	4000000.0	208.0	1.0	3.7	3.44	1.88	0.0799999999999	7.94	0.4	0.82	0.0700000000006	11.42	0.52	2.44	1.63	0.460000000001	AAA1096.CD3.X7.Y3.tile.tissue.png	133	1	2000	133	95cf9542223ae3c41dc49fb42ef1781e	0	0	0	0	0	0	0	0	0	0	0	0	0	/home/dhl_ec/bnelissen/Slides/CD3_manuscript/CD3_slides/AAA1096.CD3/AAA1096.CD3.run1	255	0.7	0.06	0.7	0.06	-10.2902596884	-11.8385214973	5.84545517443	0.36324709375
38702.0	3987462.0	16986.0	9140.0	3987462.0	4000000.0	350.0	1.0	3.96	1.57	1.17	0.0500000000002	10.14	0.400000000001	0.810000000001	0.0699999999997	10.57	0.42	2.34	1.64	0.68	AAA1096.CD3.X7.Y4.tile.tissue.png	134	1	2000	134	350e4666af79df30a4080912a909f3e3	0	0	0	0	0	0	0	0	0	0	0	0	0	/home/dhl_ec/bnelissen/Slides/CD3_manuscript/CD3_slides/AAA1096.CD3/AAA1096.CD3.run1	255	0.7	0.06	0.7	0.06	-10.1986097687	-11.8746353525	4.26115177294	0.291669442383
13128.0	3969661.0	5950.0	8925.0	3969661.0	4000000.0	128.0	1.0	2.32	1.78	1.24	0.0500000000002	8.09	0.41	0.82	0.0700000000006	14.23	0.59	3.54	2.49	0.699999999999	AAA1096.CD3.X7.Y5.tile.tissue.png	135	1	2000	135	ff142b1a067fbedd7163bbcf9e615e3c	0	0	0	0	0	0	0	0	0	0	0	0	0	/home/dhl_ec/bnelissen/Slides/CD3_manuscript/CD3_slides/AAA1096.CD3/AAA1096.CD3.run1	255	0.7	0.06	0.7	0.06	-9.85311190444	-12.0755926896	2.78744739975	0.21585353125
155109.0	3783796.0	57131.0	13130.0	3783796.0	4000000.0	1102.0	1.0	2.96	2.55	1.89	0.0799999999999	9.35	0.61	1.31	0.11	16.85	0.64	3.54	2.46	0.71	AAA1096.CD3.X7.Y6.tile.tissue.png	136	1	2000	136	e1558ff166afb4064a16647eb8145e61	0	0	0	0	0	0	0	0	0	0	0	0	0	/home/dhl_ec/bnelissen/Slides/CD3_manuscript/CD3_slides/AAA1096.CD3/AAA1096.CD3.run1	255	0.7	0.0735335837609	0.7	0.0735335837609	-9.79539170051	-12.182404669	2.55466112997	0.345253539063
200009.0	1926427.0	69367.0	14222.0	1926427.0	4000000.0	1279.0	7.0	3.72	1.84	1.89	0.0700000000006	10.54	0.62	1.28	0.22	15.0	0.51	3.57	2.46	0.679999999999	AAA1096.CD3.X7.Y7.tile.tissue.png	137	1	2000	137	07d35cbbef81b61d78bb7d87f1bd7d9b	0	0	0	0	0	0	0	0	0	0	0	0	0	/home/dhl_ec/bnelissen/Slides/CD3_manuscript/CD3_slides/AAA1096.CD3/AAA1096.CD3.run1	255	0.7	0.06	0.7	0.06	-9.48127094293	-11.7882525472	2.20526685938	0.316650429688
703.0	50967.0	350.0	3097.0	50967.0	4000000.0	8.0	9.0	3.27	3.26	1.88	0.0799999999999	10.28	0.599999999999	1.28	0.35	9.79	0.34	3.43	2.45	0.62	AAA1096.CD3.X7.Y8.tile.tissue.png	138	1	2000	138	b23b44c4c95cd28050987ad3f8fa02a1	0	0	0	0	0	0	0	0	0	0	0	0	0	/home/dhl_ec/bnelissen/Slides/CD3_manuscript/CD3_slides/AAA1096.CD3/AAA1096.CD3.run1	255	0.7	0.06	0.7	0.06	-9.58804908548	-12.166592329	3.5195786065	0.187315609375
0.0	0.0	0.0	0.0	0.0	4000000.0	0.0	0.0	3.5	2.35	1.89	0.0900000000001	9.69	0.5	1.3	0.35	6.98	0.21	3.23	2.46	0.610000000001	AAA1096.CD3.X7.Y9.tile.tissue.png	139	1	2000	139	b5226b7615d98825fb467d8c08fc9543	0	0	0	0	0	0	0	0	0	0	0	0	0	/home/dhl_ec/bnelissen/Slides/CD3_manuscript/CD3_slides/AAA1096.CD3/AAA1096.CD3.run1	255	1.0	0.06	1.0	0.06	0.0	-10.6184494241	0.0	1.47076965778
19379.0	383689.0	7621.0	4402.0	383689.0	4000000.0	149.0	3.0	4.39	3.13	1.69	0.0700000000006	7.37	0.4	0.839999999999	0.21	7.55	0.24	2.25	1.62	0.59	AAA1096.CD3.X8.Y0.tile.tissue.png	140	1	2000	140	12bf606b201bed0f7b3134b0c1f5779b	0	0	0	0	0	0	0	0	0	0	0	0	0	/home/dhl_ec/bnelissen/Slides/CD3_manuscript/CD3_slides/AAA1096.CD3/AAA1096.CD3.run1	255	0.7	0.06	0.7	0.06	-9.63064915367	-12.1844037984	3.65338937965	0.788819992187
32201.0	2683180.0	12491.0	11091.0	2683180.0	4000000.0	245.0	1.0	3.27	3.18	1.23	0.0500000000002	7.52	0.610000000001	1.3	0.18	13.35	0.52	3.55	2.45	0.68	AAA1096.CD3.X8.Y1.tile.tissue.png	141	1	2000	141	a5711154da6df67ef0d0342cc5b129ea	0	0	0	0	0	0	0	0	0	0	0	0	0	/home/dhl_ec/bnelissen/Slides/CD3_manuscript/CD3_slides/AAA1096.CD3/AAA1096.CD3.run1	255	0.7	0.06	0.7	0.06	-9.96234483373	-11.8759359151	2.94248296666	0.3818869375
0.0	0.0	0.0	0.0	0.0	4000000.0	0.0	0.0	3.24	2.99	1.9	0.0900000000001	9.63	0.5	1.32	0.349999999999	6.99	0.21	3.24	2.46	0.62	AAA1096.CD3.X8.Y10.tile.tissue.png	142	1	2000	142	5709c703b3e6c709fada4fdbc59a04d9	0	0	0	0	0	0	0	0	0	0	0	0	0	/home/dhl_ec/bnelissen/Slides/CD3_manuscript/CD3_slides/AAA1096.CD3/AAA1096.CD3.run1	255	1.0	0.06	1.0	0.06	0.0	-11.2195180661	0.0	3.79275671924
42532.0	3975476.0	18572.0	9990.0	3975476.0	4000000.0	372.0	1.0	3.59	2.85	1.89	0.0700000000006	10.73	0.62	1.31	0.0900000000001	14.96	0.619999999999	3.51	2.36	0.46	AAA1096.CD3.X8.Y2.tile.tissue.png	143	1	2000	143	85802b550dee9e407cf8361c857d6831	0	0	0	0	0	0	0	0	0	0	0	0	0	/home/dhl_ec/bnelissen/Slides/CD3_manuscript/CD3_slides/AAA1096.CD3/AAA1096.CD3.run1	255	0.7	0.06	0.7	0.06	-10.3397628321	-11.4275144258	4.34568765586	0.352352822266
25592.0	3957273.0	11894.0	11482.0	3957273.0	4000000.0	252.0	2.0	2.82	2.59	1.89	0.0700000000006	10.52	0.61	1.31	0.1	11.29	0.610000000001	3.56	2.46	0.72	AAA1096.CD3.X8.Y3.tile.tissue.png	144	1	2000	144	263750994e5ae5e8b3fca66a25c34ade	0	0	0	0	0	0	0	0	0	0	0	0	0	/home/dhl_ec/bnelissen/Slides/CD3_manuscript/CD3_slides/AAA1096.CD3/AAA1096.CD3.run1	255	0.7	0.06	0.7	0.06	-10.22866356	-11.9696870482	6.41312628502	0.433874710938
54378.0	3937966.0	22568.0	12129.0	3937966.0	4000000.0	461.0	2.0	4.29	3.5	1.18	0.0500000000002	7.08	0.61	1.29	0.1	15.07	0.62	3.55	2.47	0.710000000001	AAA1096.CD3.X8.Y4.tile.tissue.png	145	1	2000	145	925455aa5311683ecd55fb6a89ec7716	0	0	0	0	0	0	0	0	0	0	0	0	0	/home/dhl_ec/bnelissen/Slides/CD3_manuscript/CD3_slides/AAA1096.CD3/AAA1096.CD3.run1	255	0.7	0.06	0.7	0.06	-10.3807411368	-11.8754239367	4.97322526236	0.36738415625
45187.0	3982028.0	18527.0	9641.0	3982028.0	4000000.0	363.0	1.0	3.58	3.08	1.91	0.0699999999997	10.89	0.599999999999	1.3	0.0900000000001	14.63	0.62	3.53	2.47	0.709999999999	AAA1096.CD3.X8.Y5.tile.tissue.png	146	1	2000	146	c37c763ab1f5b82a8ac209c929288ebf	0	0	0	0	0	0	0	0	0	0	0	0	0	/home/dhl_ec/bnelissen/Slides/CD3_manuscript/CD3_slides/AAA1096.CD3/AAA1096.CD3.run1	255	0.7	0.06	0.7	0.06	-10.349251246	-11.8827018956	4.38935000601	0.323670171875
69289.0	3980218.0	25528.0	9545.0	3980218.0	4000000.0	495.0	1.0	3.09	3.18	1.23	0.0500000000002	7.09	0.4	0.800000000001	0.0699999999997	11.02	0.41	2.33	2.47	0.700000000001	AAA1096.CD3.X8.Y6.tile.tissue.png	147	1	2000	147	71055dff6614d1d4090ac659d35d8533	0	0	0	0	0	0	0	0	0	0	0	0	0	/home/dhl_ec/bnelissen/Slides/CD3_manuscript/CD3_slides/AAA1096.CD3/AAA1096.CD3.run1	255	0.7	0.0667962124405	0.7	0.0667962124405	-10.0678760497	-12.1337355201	2.99985439156	0.330163230469
261013.0	3411756.0	91951.0	16042.0	3411756.0	4000000.0	1677.0	1.0	4.7	2.86	1.89	0.0699999999997	11.52	0.6	1.29	0.12	17.74	0.63	3.57	2.48	0.71	AAA1096.CD3.X8.Y7.tile.tissue.png	148	1	2000	148	113991a0d48c036ca4dcb911552bea2b	0	0	0	0	0	0	0	0	0	0	0	0	0	/home/dhl_ec/bnelissen/Slides/CD3_manuscript/CD3_slides/AAA1096.CD3/AAA1096.CD3.run1	255	0.7	0.091543025713	0.7	0.091543025713	-9.41876329369	-12.1865264122	1.41149848875	0.403479523438
131590.0	2869662.0	48214.0	12977.0	2869662.0	4000000.0	931.0	3.0	3.55	2.37	1.88	0.0700000000006	10.55	0.610000000001	1.29	0.16	11.97	0.570000000001	2.61	1.64	0.650000000001	AAA1096.CD3.X8.Y8.tile.tissue.png	149	1	2000	149	fa1c76b1c358c729d7b9de3f7dad14d1	0	0	0	0	0	0	0	0	0	0	0	0	0	/home/dhl_ec/bnelissen/Slides/CD3_manuscript/CD3_slides/AAA1096.CD3/AAA1096.CD3.run1	255	0.7	0.0736292087847	0.7	0.0736292087847	-9.12162878223	-11.6947744569	1.58377852167	0.380544273438
20277.0	254855.0	6445.0	8067.0	254855.0	4000000.0	119.0	15.0	3.53	3.44	1.89	0.0799999999999	10.55	0.599999999999	1.28	0.32	10.65	0.35	3.44	2.49	0.629999999999	AAA1096.CD3.X8.Y9.tile.tissue.png	150	1	2000	150	c84df1b1f56d6ec6778d4bdcf80eb49c	0	0	0	0	0	0	0	0	0	0	0	0	0	/home/dhl_ec/bnelissen/Slides/CD3_manuscript/CD3_slides/AAA1096.CD3/AAA1096.CD3.run1	255	0.7	0.06	0.7	0.06	-9.2373802572	-12.2865656107	2.20603407414	0.24023225
34924.0	1884666.0	14989.0	9430.0	1884666.0	4000000.0	307.0	1.0	2.91	1.94	1.89	0.0899999999992	10.43	0.61	1.33	0.22	12.38	0.469999999999	3.46	2.48	0.690000000001	AAA1096.CD3.X9.Y0.tile.tissue.png	151	1	2000	151	8c9dd94e246b3d11ca64fdb85f9f2436	0	0	0	0	0	0	0	0	0	0	0	0	0	/home/dhl_ec/bnelissen/Slides/CD3_manuscript/CD3_slides/AAA1096.CD3/AAA1096.CD3.run1	255	0.7	0.06	0.7	0.06	-10.2282075014	-12.2381452863	5.03067106516	0.562570625
35147.0	3999106.0	13513.0	8164.0	3999106.0	4000000.0	246.0	1.0	1.59	2.0	1.91	0.0799999999999	9.77	0.6	0.97	0.0699999999997	11.11	0.610000000001	3.56	2.49	0.710000000001	AAA1096.CD3.X9.Y1.tile.tissue.png	152	1	2000	152	68e05d65d4a68e9037bb99924640b144	0	0	0	0	0	0	0	0	0	0	0	0	0	/home/dhl_ec/bnelissen/Slides/CD3_manuscript/CD3_slides/AAA1096.CD3/AAA1096.CD3.run1	255	0.7	0.0684466511459	0.7	0.0684466511459	-9.48939510345	-12.433796078	1.35597571746	0.190868492676
44562.0	971435.0	16995.0	8240.0	971435.0	4000000.0	328.0	8.0	5.15	1.94	1.9	0.0799999999999	10.56	0.62	1.28	0.28	11.3	0.4	3.52	2.46	0.64	AAA1096.CD3.X9.Y10.tile.tissue.png	153	1	2000	153	68980c669f59c56c57fe26bf1698c66e	0	0	0	0	0	0	0	0	0	0	0	0	0	/home/dhl_ec/bnelissen/Slides/CD3_manuscript/CD3_slides/AAA1096.CD3/AAA1096.CD3.run1	255	0.7	0.06	0.7	0.06	-9.55338692744	-11.9510204617	2.01522081826	0.190052734375
0.0	2757.0	0.0	232.0	2757.0	4000000.0	0.0	1.0	1.32	3.96	1.44	0.0700000000006	6.96	0.389999999999	0.87	0.23	6.12	0.139999999999	2.22	1.65	0.570000000001	AAA1096.CD3.X9.Y11.tile.tissue.png	154	1	2000	154	3cbd4c5290696aa79a03d83d1e7f5456	0	0	0	0	0	0	0	0	0	0	0	0	0	/home/dhl_ec/bnelissen/Slides/CD3_manuscript/CD3_slides/AAA1096.CD3/AAA1096.CD3.run1	255	0.7	0.06	0.7	0.06	0.0	-12.2037752253	4.10622286736	5.21569003824
0.0	0.0	0.0	0.0	0.0	4000000.0	0.0	0.0	3.22	1.74	1.91	0.0899999999992	8.7	0.51	1.54	0.34	5.76	0.13	2.17	1.63	0.46	AAA1096.CD3.X9.Y12.tile.tissue.png	155	1	2000	155	6d4380bf4d6204b22f6b10bb6d96596f	0	0	0	0	0	0	0	0	0	0	0	0	0	/home/dhl_ec/bnelissen/Slides/CD3_manuscript/CD3_slides/AAA1096.CD3/AAA1096.CD3.run1	255	1.0	0.06	1.0	0.06	0.0	0.0	0.0	2.47075275
15864.0	3999259.0	6947.0	8130.0	3999259.0	4000000.0	141.0	1.0	3.74	3.68	1.89	0.0799999999999	10.16	0.599999999999	1.3	0.0900000000001	14.59	0.61	3.49	2.47	0.709999999999	AAA1096.CD3.X9.Y2.tile.tissue.png	156	1	2000	156	fd93014b8e2e1ca1030acce9b8223638	0	0	0	0	0	0	0	0	0	0	0	0	0	/home/dhl_ec/bnelissen/Slides/CD3_manuscript/CD3_slides/AAA1096.CD3/AAA1096.CD3.run1	255	0.7	0.06	0.7	0.06	-9.80970571711	-12.0922266727	2.18990464427	0.195726923706
21507.0	3995900.0	9664.0	8615.0	3995900.0	4000000.0	205.0	1.0	4.5	3.7	1.24	0.0500000000002	6.99	0.39	0.809999999999	0.0599999999995	10.5	0.610000000001	3.51	2.34	0.700000000001	AAA1096.CD3.X9.Y3.tile.tissue.png	157	1	2000	157	288611aa23de0498de9ae7d386222e5e	0	0	0	0	0	0	0	0	0	0	0	0	0	/home/dhl_ec/bnelissen/Slides/CD3_manuscript/CD3_slides/AAA1096.CD3/AAA1096.CD3.run1	255	0.7	0.06	0.7	0.06	-9.88679211126	-12.2621693539	3.30876308555	0.222587344238
21266.0	3886644.0	10149.0	15859.0	3886644.0	4000000.0	212.0	3.0	4.41	3.81	1.89	0.0699999999997	10.58	0.4	0.809999999999	0.0600000000004	10.56	0.610000000001	3.61	2.48	0.699999999999	AAA1096.CD3.X9.Y4.tile.tissue.png	158	1	2000	158	9f06f4a8b49a095bef372b79061f613c	0	0	0	0	0	0	0	0	0	0	0	0	0	/home/dhl_ec/bnelissen/Slides/CD3_manuscript/CD3_slides/AAA1096.CD3/AAA1096.CD3.run1	255	0.7	0.06	0.7	0.06	-10.2695369363	-11.7656024854	5.36468233961	0.296817703125
23914.0	3919342.0	11479.0	13487.0	3919342.0	4000000.0	248.0	1.0	4.25	3.19	1.9	0.0699999999997	10.23	0.61	1.3	0.1	11.65	0.400000000001	2.36	1.63	0.699999999999	AAA1096.CD3.X9.Y5.tile.tissue.png	159	1	2000	159	52828118b7242d27fa47e3b2f6e89bbd	0	0	0	0	0	0	0	0	0	0	0	0	0	/home/dhl_ec/bnelissen/Slides/CD3_manuscript/CD3_slides/AAA1096.CD3/AAA1096.CD3.run1	255	0.7	0.06	0.7	0.06	-10.1388342092	-12.3150435813	5.61754139325	0.47309940625
20537.0	3970646.0	10111.0	10107.0	3970646.0	4000000.0	210.0	1.0	3.79	3.09	1.18	0.0500000000002	8.29	0.599999999999	1.31	0.0899999999992	14.52	0.610000000001	3.51	2.47	0.699999999999	AAA1096.CD3.X9.Y6.tile.tissue.png	160	1	2000	160	08bd4d1fef9c5c2e59f58f50aa8d7c94	0	0	0	0	0	0	0	0	0	0	0	0	0	/home/dhl_ec/bnelissen/Slides/CD3_manuscript/CD3_slides/AAA1096.CD3/AAA1096.CD3.run1	255	0.7	0.06	0.7	0.06	-9.90035488498	-11.5784310924	3.12718089204	0.232194609375
93266.0	3987108.0	37541.0	9008.0	3987108.0	4000000.0	734.0	1.0	4.08	3.58	1.25	0.0599999999995	6.79	0.400000000001	0.790000000001	0.0600000000004	11.2	0.62	3.61	2.55	0.7	AAA1096.CD3.X9.Y7.tile.tissue.png	161	1	2000	161	6bb8f0f87d13e1b755d6b9e8e56f77fa	0	0	0	0	0	0	0	0	0	0	0	0	0	/home/dhl_ec/bnelissen/Slides/CD3_manuscript/CD3_slides/AAA1096.CD3/AAA1096.CD3.run1	255	0.7	0.0668307622512	0.7	0.0668307622512	-9.75742702028	-12.1884502677	1.81550817374	0.251330650391
71642.0	2629224.0	29139.0	13169.0	2629224.0	4000000.0	578.0	3.0	3.27	2.05	1.22	0.0500000000002	7.0	0.4	0.799999999999	0.12	9.86	0.360000000001	2.36	1.63	1.62	AAA1096.CD3.X9.Y8.tile.tissue.png	162	1	2000	162	cf072f7c9eca8e73b2d55af391525807	0	0	0	0	0	0	0	0	0	0	0	0	0	/home/dhl_ec/bnelissen/Slides/CD3_manuscript/CD3_slides/AAA1096.CD3/AAA1096.CD3.run1	255	0.7	0.06	0.7	0.06	-8.95886246774	-11.04395487	1.20885354196	0.236170859375
37605.0	625540.0	13388.0	12576.0	625540.0	4000000.0	245.0	25.0	2.11	3.12	1.88	0.0500000000002	7.16	0.4	0.799999999999	0.2	8.28	0.389999999999	3.58	2.48	1.03	AAA1096.CD3.X9.Y9.tile.tissue.png	163	1	2000	163	83c7688c58f087fe4855e88a2bf165d2	0	0	0	0	0	0	0	0	0	0	0	0	0	/home/dhl_ec/bnelissen/Slides/CD3_manuscript/CD3_slides/AAA1096.CD3/AAA1096.CD3.run1	255	0.7	0.06	0.7	0.06	-9.38081837937	-12.6478744422	1.97902450993	0.224856335938
[truncated: 2 more columns]
