# Supplementary material for: SlideToolkit: An Assistive Toolset for the Histological Quantification of Whole Slide Images
Source: PLoS One. 2014 Nov 5;9(11):e110289. doi: 10.1371/journal.pone.0110289 (PMC4220929; doi:10.1371/journal.pone.0110289)
Supplement: RawData S1 — ICC and BlandAltman plot - measurements and r-script.zip. Measurements of Run1 and Run2, including the code for the calculation of the intraclass correlation coefficient (ICC) and the code for the Bland and Altman plot. (ZIP) [file pone.0110289.s003.zip › cellprofiler.measurements/run1.93d5da139ead267462ccbf58748132c4.DefaultOUT_Image.csv]

AreaOccupied_AreaOccupied_DAB_Nuclei	AreaOccupied_AreaOccupied_Tissue	AreaOccupied_Perimeter_DAB_Nuclei	AreaOccupied_Perimeter_Tissue	AreaOccupied_TotalArea_DAB_Nuclei	AreaOccupied_TotalArea_Tissue	Count_DAB_Nuclei	Count_Tissue	ExecutionTime_01LoadImages	ExecutionTime_02ColorToGray	ExecutionTime_03Smooth	ExecutionTime_04ImageMath	ExecutionTime_05IdentifyPrimaryObjects	ExecutionTime_06MeasureImageAreaOccupied	ExecutionTime_07UnmixColors	ExecutionTime_08MaskImage	ExecutionTime_09IdentifyPrimaryObjects	ExecutionTime_10MeasureImageAreaOccupied	ExecutionTime_11OverlayOutlines	ExecutionTime_12OverlayOutlines	ExecutionTime_13SaveImages	FileName_Original	Group_Index	Group_Number	Height_Original	ImageNumber	MD5Digest_Original	ModuleError_01LoadImages	ModuleError_02ColorToGray	ModuleError_03Smooth	ModuleError_04ImageMath	ModuleError_05IdentifyPrimaryObjects	ModuleError_06MeasureImageAreaOccupied	ModuleError_07UnmixColors	ModuleError_08MaskImage	ModuleError_09IdentifyPrimaryObjects	ModuleError_10MeasureImageAreaOccupied	ModuleError_11OverlayOutlines	ModuleError_12OverlayOutlines	ModuleError_13SaveImages	PathName_Original	Scaling_Original	Threshold_FinalThreshold_DAB_Nuclei	Threshold_FinalThreshold_Tissue	Threshold_OrigThreshold_DAB_Nuclei	Threshold_OrigThreshold_Tissue	Threshold_SumOfEntropies_DAB_Nuclei	Threshold_SumOfEntropies_Tissue	Threshold_WeightedVariance_DAB_Nuclei	Threshold_WeightedVariance_Tissue
0.0	0.0	0.0	0.0	0.0	4000000.0	0.0	0.0	2.87	2.54	1.09	0.05	5.18	0.29	0.8	0.19	4.67	0.12	1.88	1.43	1.02	AAA596.CD3.location-a.X0.Y3.tile.tissue.png	1	1	2000	1	45cf5c330aa89f991271f118dc747691	0	0	0	0	0	0	0	0	0	0	0	0	0	/home/dhl_ec/bnelissen/Slides/CD3_manuscript/CD3_slides/AAA596.CD3.location-a/AAA596.CD3.location-a.run1	255	1.0	0.06	1.0	0.06	0.0	0.0	0.0	5.553313
494.0	357429.0	210.0	4751.0	357429.0	4000000.0	4.0	2.0	1.47	2.24	1.05	0.04	6.2	0.35	0.73	0.18	6.76	0.21	2.04	1.43	0.64	AAA596.CD3.location-a.X0.Y4.tile.tissue.png	2	1	2000	2	34422e60ecb51cc6ac24193dea3a9738	0	0	0	0	0	0	0	0	0	0	0	0	0	/home/dhl_ec/bnelissen/Slides/CD3_manuscript/CD3_slides/AAA596.CD3.location-a/AAA596.CD3.location-a.run1	255	0.7	0.06	0.7	0.06	-8.89120712752	-11.9337293407	1.34805749683	2.23360664453
256.0	730562.0	149.0	6488.0	730562.0	4000000.0	3.0	1.0	0.74	0.96	1.06	0.05	6.49	0.54	1.2	0.26	9.48	0.33	3.21	2.2	0.64	AAA596.CD3.location-a.X0.Y5.tile.tissue.png	3	1	2000	3	27bc7ae28179eedf3f0d0b2db6a1440d	0	0	0	0	0	0	0	0	0	0	0	0	0	/home/dhl_ec/bnelissen/Slides/CD3_manuscript/CD3_slides/AAA596.CD3.location-a/AAA596.CD3.location-a.run1	255	0.7	0.06	0.7	0.06	-8.24352798383	-11.6756898277	0.494034803186	2.53804446094
0.0	1346548.0	0.0	8510.0	1346548.0	4000000.0	0.0	2.0	1.21	1.38	1.71	0.07	9.4	0.55	1.17	0.24	9.62	0.28	3.2	2.21	0.59	AAA596.CD3.location-a.X0.Y6.tile.tissue.png	4	1	2000	4	135743ec4cc518da0c145073a8f24253	0	0	0	0	0	0	0	0	0	0	0	0	0	/home/dhl_ec/bnelissen/Slides/CD3_manuscript/CD3_slides/AAA596.CD3.location-a/AAA596.CD3.location-a.run1	255	0.7	0.06	0.7	0.06	-8.35848557548	-11.593142125	0.586134786577	1.68196876953
1574.0	2203326.0	793.0	7034.0	2203326.0	4000000.0	17.0	1.0	1.17	1.43	1.71	0.07	9.27	0.54	1.14	0.18	10.97	0.42	3.14	2.21	0.64	AAA596.CD3.location-a.X0.Y7.tile.tissue.png	5	1	2000	5	d01df9fe8e2158f201dc6c6e245a79ee	0	0	0	0	0	0	0	0	0	0	0	0	0	/home/dhl_ec/bnelissen/Slides/CD3_manuscript/CD3_slides/AAA596.CD3.location-a/AAA596.CD3.location-a.run1	255	0.7	0.06	0.7	0.06	-8.62980085337	-11.7335518505	0.938507214861	0.9036198125
0.0	828511.0	0.0	8558.0	828511.0	4000000.0	0.0	4.0	1.1	1.32	1.71	0.08	11.57	0.55	1.2	0.27	9.11	0.25	3.23	2.21	0.58	AAA596.CD3.location-a.X0.Y8.tile.tissue.png	6	1	2000	6	f7a59322b49690e8a4c651ed97fbd58a	0	0	0	0	0	0	0	0	0	0	0	0	0	/home/dhl_ec/bnelissen/Slides/CD3_manuscript/CD3_slides/AAA596.CD3.location-a/AAA596.CD3.location-a.run1	255	0.7	0.06	0.7	0.06	-7.8680911766	-11.5041380617	0.575240855672	3.10475516211
0.0	12720.0	0.0	852.0	12720.0	4000000.0	0.0	1.0	1.09	1.29	1.73	0.07	9.08	0.53	1.31	0.31	7.75	0.21	2.98	2.22	0.56	AAA596.CD3.location-a.X0.Y9.tile.tissue.png	7	1	2000	7	65a52653b7fdeaf5f4353f8871ef70b8	0	0	0	0	0	0	0	0	0	0	0	0	0	/home/dhl_ec/bnelissen/Slides/CD3_manuscript/CD3_slides/AAA596.CD3.location-a/AAA596.CD3.location-a.run1	255	0.7	0.06	0.7	0.06	0.0	-10.9265719026	1.82109943126	4.85645560168
0.0	995211.0	0.0	8392.0	995211.0	4000000.0	0.0	3.0	1.06	1.34	1.71	0.08	9.12	0.55	1.2	0.25	9.26	0.26	3.17	2.21	0.61	AAA596.CD3.location-a.X1.Y10.tile.tissue.png	8	1	2000	8	478a4d0984a0858d808e29cecb453d68	0	0	0	0	0	0	0	0	0	0	0	0	0	/home/dhl_ec/bnelissen/Slides/CD3_manuscript/CD3_slides/AAA596.CD3.location-a/AAA596.CD3.location-a.run1	255	0.7	0.06	0.7	0.06	-6.44215975705	-10.9378922762	0.362857071182	2.1341235
0.0	0.0	0.0	0.0	0.0	4000000.0	0.0	0.0	1.08	1.24	1.72	0.07	7.78	0.45	1.35	0.3	6.38	0.19	2.88	2.2	0.54	AAA596.CD3.location-a.X1.Y11.tile.tissue.png	9	1	2000	9	e9453d958e03e8d09e6ed697bcfa586a	0	0	0	0	0	0	0	0	0	0	0	0	0	/home/dhl_ec/bnelissen/Slides/CD3_manuscript/CD3_slides/AAA596.CD3.location-a/AAA596.CD3.location-a.run1	255	1.0	0.06	1.0	0.06	0.0	0.0	0.0	5.3695245
0.0	0.0	0.0	0.0	0.0	4000000.0	0.0	0.0	1.06	1.32	1.72	0.07	7.83	0.45	1.31	0.3	6.43	0.19	2.87	2.2	0.55	AAA596.CD3.location-a.X1.Y2.tile.tissue.png	10	1	2000	10	4da075dfd4f928b0b192d868957e937b	0	0	0	0	0	0	0	0	0	0	0	0	0	/home/dhl_ec/bnelissen/Slides/CD3_manuscript/CD3_slides/AAA596.CD3.location-a/AAA596.CD3.location-a.run1	255	1.0	0.06	1.0	0.06	0.0	0.0	0.0	8.360156
15958.0	1291880.0	5594.0	6971.0	1291880.0	4000000.0	109.0	3.0	1.12	1.5	1.72	0.07	9.46	0.35	0.69	0.15	7.28	0.24	2.09	1.42	0.37	AAA596.CD3.location-a.X1.Y3.tile.tissue.png	11	1	2000	11	66d32d33e91e9e109d4f7a01b17f8430	0	0	0	0	0	0	0	0	0	0	0	0	0	/home/dhl_ec/bnelissen/Slides/CD3_manuscript/CD3_slides/AAA596.CD3.location-a/AAA596.CD3.location-a.run1	255	0.7	0.06	0.7	0.06	-8.58223066665	-11.7920387616	0.978465965725	0.565180046875
31223.0	3805282.0	9543.0	8467.0	3805282.0	4000000.0	210.0	1.0	0.88	1.2	1.05	0.04	6.27	0.35	0.69	0.06	9.39	0.34	2.03	1.44	0.4	AAA596.CD3.location-a.X1.Y4.tile.tissue.png	12	1	2000	12	cb68a57ea11d8bcfb99411c43cb7f605	0	0	0	0	0	0	0	0	0	0	0	0	0	/home/dhl_ec/bnelissen/Slides/CD3_manuscript/CD3_slides/AAA596.CD3.location-a/AAA596.CD3.location-a.run1	255	0.7	0.06	0.7	0.06	-9.0308937586	-12.1162966799	1.10087025582	0.411408109375
3027.0	3990597.0	1410.0	8404.0	3990597.0	4000000.0	30.0	1.0	0.8	1.08	1.06	0.04	6.05	0.34	0.68	0.05	8.9	0.33	2.02	1.43	0.39	AAA596.CD3.location-a.X1.Y5.tile.tissue.png	13	1	2000	13	8096c613284ed85b95b0e56c8e3c8a77	0	0	0	0	0	0	0	0	0	0	0	0	0	/home/dhl_ec/bnelissen/Slides/CD3_manuscript/CD3_slides/AAA596.CD3.location-a/AAA596.CD3.location-a.run1	255	0.7	0.06	0.7	0.06	-8.69715235061	-10.9058077663	0.83256671669	0.335823577148
1882.0	3993056.0	919.0	8198.0	3993056.0	4000000.0	18.0	1.0	0.87	1.16	1.06	0.04	6.31	0.35	0.69	0.05	8.97	0.53	3.23	2.28	0.57	AAA596.CD3.location-a.X1.Y6.tile.tissue.png	14	1	2000	14	e9a0f3badc7ff057b2a5f2c61396b10b	0	0	0	0	0	0	0	0	0	0	0	0	0	/home/dhl_ec/bnelissen/Slides/CD3_manuscript/CD3_slides/AAA596.CD3.location-a/AAA596.CD3.location-a.run1	255	0.7	0.06	0.7	0.06	-8.28265247669	-11.2606187608	0.416284795391	0.203609585899
7547.0	3623559.0	3034.0	16430.0	3623559.0	4000000.0	59.0	2.0	1.14	1.44	1.73	0.06	8.69	0.4	1.2	0.1	11.55	0.33	2.1	1.43	0.58	AAA596.CD3.location-a.X1.Y7.tile.tissue.png	15	1	2000	15	17a332c6631701d2a0a424d2a41e6c99	0	0	0	0	0	0	0	0	0	0	0	0	0	/home/dhl_ec/bnelissen/Slides/CD3_manuscript/CD3_slides/AAA596.CD3.location-a/AAA596.CD3.location-a.run1	255	0.7	0.0631816795437	0.7	0.0631816795437	-9.07144511111	-12.5709717553	1.88980794123	0.320574953125
11304.0	3892159.0	4284.0	13715.0	3892159.0	4000000.0	87.0	3.0	1.11	1.38	1.72	0.06	7.37	0.36	0.68	0.05	9.19	0.33	2.05	1.43	0.39	AAA596.CD3.location-a.X1.Y8.tile.tissue.png	16	1	2000	16	e795679b01c71e1b195890b51376e36b	0	0	0	0	0	0	0	0	0	0	0	0	0	/home/dhl_ec/bnelissen/Slides/CD3_manuscript/CD3_slides/AAA596.CD3.location-a/AAA596.CD3.location-a.run1	255	0.7	0.06	0.7	0.06	-9.46950038151	-12.3063067863	1.79999446857	0.450064023438
2231.0	3255395.0	988.0	11745.0	3255395.0	4000000.0	20.0	2.0	0.77	1.04	1.05	0.04	9.75	0.35	0.74	0.08	8.5	0.31	2.06	1.43	0.37	AAA596.CD3.location-a.X1.Y9.tile.tissue.png	17	1	2000	17	3c455a99d8fa431fb703e00a53d6730c	0	0	0	0	0	0	0	0	0	0	0	0	0	/home/dhl_ec/bnelissen/Slides/CD3_manuscript/CD3_slides/AAA596.CD3.location-a/AAA596.CD3.location-a.run1	255	0.7	0.06	0.7	0.06	-8.65986608902	-11.3677753615	0.709323616419	0.425127328125
4402.0	3982577.0	1468.0	9042.0	3982577.0	4000000.0	27.0	1.0	0.79	1.09	1.05	0.04	6.09	0.38	0.67	0.05	9.05	0.34	2.08	1.43	0.53	AAA596.CD3.location-a.X10.Y10.tile.tissue.png	18	1	2000	18	00ea10d8ae55956f89869cf8206c9108	0	0	0	0	0	0	0	0	0	0	0	0	0	/home/dhl_ec/bnelissen/Slides/CD3_manuscript/CD3_slides/AAA596.CD3.location-a/AAA596.CD3.location-a.run1	255	0.7	0.06	0.7	0.06	-8.0413625542	-11.8441517361	0.502923864702	0.126904344971
0.0	3998587.0	0.0	8014.0	3998587.0	4000000.0	0.0	1.0	1.29	1.94	1.06	0.04	6.02	0.34	0.68	0.05	8.69	0.28	2.05	1.43	0.52	AAA596.CD3.location-a.X10.Y11.tile.tissue.png	19	1	2000	19	e583a64fb7124a877a22d95fd8481cfb	0	0	0	0	0	0	0	0	0	0	0	0	0	/home/dhl_ec/bnelissen/Slides/CD3_manuscript/CD3_slides/AAA596.CD3.location-a/AAA596.CD3.location-a.run1	255	0.7	0.06	0.7	0.06	-8.57807527835	-11.7507228921	0.527522768239	0.0588894299011
2762.0	2960280.0	1284.0	25524.0	2960280.0	4000000.0	27.0	5.0	1.0	1.32	1.06	0.0400000000001	6.68	0.36	0.71	0.0899999999999	8.23	0.47	3.25	2.23	0.74	AAA596.CD3.location-a.X10.Y12.tile.tissue.png	20	1	2000	20	cf8827401abb967c867b02c6ef812f60	0	0	0	0	0	0	0	0	0	0	0	0	0	/home/dhl_ec/bnelissen/Slides/CD3_manuscript/CD3_slides/AAA596.CD3.location-a/AAA596.CD3.location-a.run1	255	0.7	0.06	0.7	0.06	-8.3397413719	-12.3343409565	1.13375609045	0.279396242187
3690.0	3864410.0	1363.0	12443.0	3864410.0	4000000.0	29.0	1.0	1.33	2.98	1.69	0.0600000000001	9.2	0.55	1.14	0.09	12.76	0.52	3.18	2.21	0.71	AAA596.CD3.location-a.X10.Y13.tile.tissue.png	21	1	2000	21	d05b9c4753b4251956b819841e4aecbf	0	0	0	0	0	0	0	0	0	0	0	0	0	/home/dhl_ec/bnelissen/Slides/CD3_manuscript/CD3_slides/AAA596.CD3.location-a/AAA596.CD3.location-a.run1	255	0.7	0.06	0.7	0.06	-8.15923421721	-11.75380019	0.587201478414	0.212649023438
2518.0	2557346.0	1099.0	36134.0	2557346.0	4000000.0	24.0	33.0	1.26	2.0	1.71	0.0600000000001	9.31	0.57	1.12	0.17	9.22	0.29	2.12	1.43	0.52	AAA596.CD3.location-a.X10.Y14.tile.tissue.png	22	1	2000	22	5156780699af7f189fda258cdfe5312f	0	0	0	0	0	0	0	0	0	0	0	0	0	/home/dhl_ec/bnelissen/Slides/CD3_manuscript/CD3_slides/AAA596.CD3.location-a/AAA596.CD3.location-a.run1	255	0.7	0.06	0.7	0.06	-8.87965785299	-10.5521165028	0.901934545434	0.31071925
0.0	236583.0	0.0	4250.0	236583.0	4000000.0	0.0	2.0	0.89	1.48	1.06	0.05	7.14	0.35	0.82	0.2	6.13	0.14	1.95	1.44	0.6	AAA596.CD3.location-a.X10.Y15.tile.tissue.png	23	1	2000	23	0b409ca6283698e09b46f1b943318f5b	0	0	0	0	0	0	0	0	0	0	0	0	0	/home/dhl_ec/bnelissen/Slides/CD3_manuscript/CD3_slides/AAA596.CD3.location-a/AAA596.CD3.location-a.run1	255	0.7	0.06	0.7	0.06	-8.49764272853	-11.4822782372	1.75930378913	3.7548085354
0.0	268493.0	0.0	2846.0	268493.0	4000000.0	0.0	1.0	1.26	1.63	1.17	0.0799999999999	6.48	0.35	0.76	0.2	5.64	0.14	2.0	1.39	0.49	AAA596.CD3.location-a.X10.Y2.tile.tissue.png	24	1	2000	24	5a2a58c2ca5be5f13ad2af0e85ae0073	0	0	0	0	0	0	0	0	0	0	0	0	0	/home/dhl_ec/bnelissen/Slides/CD3_manuscript/CD3_slides/AAA596.CD3.location-a/AAA596.CD3.location-a.run1	255	0.7	0.06	0.7	0.06	0.0	-10.8297813079	1.03084286648	3.72619346716
0.0	3424879.0	0.0	9436.0	3424879.0	4000000.0	0.0	1.0	1.33	1.48	1.25	0.04	7.21	0.35	0.67	0.0700000000001	8.23	0.25	2.12	1.43	0.64	AAA596.CD3.location-a.X10.Y3.tile.tissue.png	25	1	2000	25	560e386ecff03768eb7e7ac70dbf4936	0	0	0	0	0	0	0	0	0	0	0	0	0	/home/dhl_ec/bnelissen/Slides/CD3_manuscript/CD3_slides/AAA596.CD3.location-a/AAA596.CD3.location-a.run1	255	0.7	0.06	0.7	0.06	-7.61123813789	-11.3465490901	0.925126047235	0.216215136719
0.0	2738131.0	0.0	11355.0	2738131.0	4000000.0	0.0	3.0	2.04	1.59	1.16	0.04	6.02	0.35	0.68	0.1	6.81	0.23	2.21	1.4	0.53	AAA596.CD3.location-a.X10.Y4.tile.tissue.png	26	1	2000	26	c3d92adf4ae1ec2156ecfaf7fb0acc27	0	0	0	0	0	0	0	0	0	0	0	0	0	/home/dhl_ec/bnelissen/Slides/CD3_manuscript/CD3_slides/AAA596.CD3.location-a/AAA596.CD3.location-a.run1	255	0.7	0.06	0.7	0.06	0.0	-10.9717249728	0.478625246564	0.33599259375
15570.0	1217735.0	5131.0	10227.0	1217735.0	4000000.0	94.0	3.0	1.14	2.11	1.08	0.05	7.56	0.36	0.69	0.16	7.3	0.25	2.05	1.43	0.51	AAA596.CD3.location-a.X10.Y5.tile.tissue.png	27	1	2000	27	321e59bb9c784182957e7780b9768778	0	0	0	0	0	0	0	0	0	0	0	0	0	/home/dhl_ec/bnelissen/Slides/CD3_manuscript/CD3_slides/AAA596.CD3.location-a/AAA596.CD3.location-a.run1	255	0.7	0.06	0.7	0.06	-8.83644597334	-11.5175762154	1.33918500983	0.416178585938
7626.0	1846270.0	3129.0	20934.0	1846270.0	4000000.0	64.0	9.0	0.97	1.32	1.07	0.04	6.61	0.37	0.69	0.14	7.65	0.26	2.09	1.43	0.53	AAA596.CD3.location-a.X10.Y6.tile.tissue.png	28	1	2000	28	8fb914e35dcb063f9c9fa4c03dec4ed6	0	0	0	0	0	0	0	0	0	0	0	0	0	/home/dhl_ec/bnelissen/Slides/CD3_manuscript/CD3_slides/AAA596.CD3.location-a/AAA596.CD3.location-a.run1	255	0.7	0.06	0.7	0.06	-8.87568207053	-11.4641656123	1.43397954599	0.3071005625
21985.0	3283662.0	6696.0	25331.0	3283662.0	4000000.0	115.0	6.0	0.95	1.33	1.08	0.0500000000001	9.05	0.34	0.67	0.0700000000001	8.38	0.3	2.06	1.4	0.54	AAA596.CD3.location-a.X10.Y7.tile.tissue.png	29	1	2000	29	e780fb92893523af00c90f47a0c63251	0	0	0	0	0	0	0	0	0	0	0	0	0	/home/dhl_ec/bnelissen/Slides/CD3_manuscript/CD3_slides/AAA596.CD3.location-a/AAA596.CD3.location-a.run1	255	0.7	0.06	0.7	0.06	-8.82862641338	-12.2120637432	1.52067029456	0.316449945312
18791.0	3772015.0	6442.0	12775.0	3772015.0	4000000.0	130.0	1.0	1.34	1.42	1.03	0.04	6.18	0.33	0.67	0.05	8.56	0.32	2.05	1.39	0.53	AAA596.CD3.location-a.X10.Y8.tile.tissue.png	30	1	2000	30	b59954d59f407e5cfb9f40c5102cf97b	0	0	0	0	0	0	0	0	0	0	0	0	0	/home/dhl_ec/bnelissen/Slides/CD3_manuscript/CD3_slides/AAA596.CD3.location-a/AAA596.CD3.location-a.run1	255	0.7	0.06	0.7	0.06	-8.61324804184	-12.5376325012	1.39899711101	0.264958892578
14373.0	3927857.0	5711.0	10945.0	3927857.0	4000000.0	115.0	1.0	1.06	2.34	1.02	0.04	5.83	0.33	0.67	0.05	8.63	0.33	2.08	1.42	0.5	AAA596.CD3.location-a.X10.Y9.tile.tissue.png	31	1	2000	31	ec89beb9ac2c00f3f6da0e336e08a2bd	0	0	0	0	0	0	0	0	0	0	0	0	0	/home/dhl_ec/bnelissen/Slides/CD3_manuscript/CD3_slides/AAA596.CD3.location-a/AAA596.CD3.location-a.run1	255	0.7	0.06	0.7	0.06	-8.10893715586	-12.2752244712	0.64280205245	0.164842805176
4009.0	3901252.0	1649.0	13136.0	3901252.0	4000000.0	32.0	1.0	1.54	1.85	1.04	0.04	5.83	0.35	0.67	0.05	8.63	0.33	2.09	1.4	0.55	AAA596.CD3.location-a.X11.Y10.tile.tissue.png	32	1	2000	32	a6a20c7a11f9c44c8bdfc05648405e70	0	0	0	0	0	0	0	0	0	0	0	0	0	/home/dhl_ec/bnelissen/Slides/CD3_manuscript/CD3_slides/AAA596.CD3.location-a/AAA596.CD3.location-a.run1	255	0.7	0.06	0.7	0.06	-8.55071831533	-12.5393560347	1.10128143306	0.204023769531
2677.0	3394701.0	1235.0	12219.0	3394701.0	4000000.0	25.0	3.0	1.0	1.17	1.06	0.04	6.12	0.34	0.67	0.0700000000001	8.54	0.32	2.12	1.49	0.76	AAA596.CD3.location-a.X11.Y11.tile.tissue.png	33	1	2000	33	acbce8ae5701899d8222fe3067429905	0	0	0	0	0	0	0	0	0	0	0	0	0	/home/dhl_ec/bnelissen/Slides/CD3_manuscript/CD3_slides/AAA596.CD3.location-a/AAA596.CD3.location-a.run1	255	0.7	0.06	0.7	0.06	-8.66538390447	-12.1169833859	1.26611512225	0.266265046875
2069.0	2985637.0	869.0	24544.0	2985637.0	4000000.0	18.0	5.0	1.09	1.26	1.07	0.05	6.46	0.37	0.68	0.0899999999999	8.32	0.31	2.11	1.44	0.53	AAA596.CD3.location-a.X11.Y12.tile.tissue.png	34	1	2000	34	b8199576b70bcb3697594a10c107af3d	0	0	0	0	0	0	0	0	0	0	0	0	0	/home/dhl_ec/bnelissen/Slides/CD3_manuscript/CD3_slides/AAA596.CD3.location-a/AAA596.CD3.location-a.run1	255	0.7	0.06	0.7	0.06	-8.27253364098	-12.195086671	1.26318112701	0.252601546875
353.0	3747781.0	180.0	12002.0	3747781.0	4000000.0	4.0	4.0	0.92	1.32	1.08	0.0500000000001	6.67	0.36	0.69	0.0700000000001	8.88	0.33	2.05	1.44	0.58	AAA596.CD3.location-a.X11.Y13.tile.tissue.png	35	1	2000	35	99e99167ac1726560b31a6876ae25502	0	0	0	0	0	0	0	0	0	0	0	0	0	/home/dhl_ec/bnelissen/Slides/CD3_manuscript/CD3_slides/AAA596.CD3.location-a/AAA596.CD3.location-a.run1	255	0.7	0.06	0.7	0.06	-7.70450233388	-11.7112915816	0.548947088904	0.129825845703
1005.0	1713471.0	413.0	20022.0	1713471.0	4000000.0	7.0	11.0	0.99	1.35	1.13	0.0500000000001	12.21	0.37	0.69	0.14	7.5	0.26	2.1	1.43	0.53	AAA596.CD3.location-a.X11.Y14.tile.tissue.png	36	1	2000	36	075ddab85fa293a86dae61c7c5cb69d8	0	0	0	0	0	0	0	0	0	0	0	0	0	/home/dhl_ec/bnelissen/Slides/CD3_manuscript/CD3_slides/AAA596.CD3.location-a/AAA596.CD3.location-a.run1	255	0.7	0.06	0.7	0.06	-9.05150929972	-11.6362219578	1.09710975484	1.39525835938
0.0	0.0	0.0	0.0	0.0	4000000.0	0.0	0.0	0.83	0.87	1.07	0.0600000000001	5.35	0.28	0.83	0.2	4.46	0.12	1.89	1.43	0.49	AAA596.CD3.location-a.X11.Y15.tile.tissue.png	37	1	2000	37	41fe61b80bb62fefddebdec7ac3a12e7	0	0	0	0	0	0	0	0	0	0	0	0	0	/home/dhl_ec/bnelissen/Slides/CD3_manuscript/CD3_slides/AAA596.CD3.location-a/AAA596.CD3.location-a.run1	255	1.0	0.06	1.0	0.06	0.0	0.0	0.0	3.671882
0.0	670745.0	0.0	6592.0	670745.0	4000000.0	0.0	2.0	0.82	1.01	1.08	0.05	6.32	0.34	0.72	0.18	6.38	0.16	2.1	1.43	0.54	AAA596.CD3.location-a.X11.Y3.tile.tissue.png	38	1	2000	38	aef3b77dd34f1985e0a39e0d5ba8a291	0	0	0	0	0	0	0	0	0	0	0	0	0	/home/dhl_ec/bnelissen/Slides/CD3_manuscript/CD3_slides/AAA596.CD3.location-a/AAA596.CD3.location-a.run1	255	0.7	0.06	0.7	0.06	-7.6847228751	-11.0558650088	1.09075751668	2.89394629883
0.0	3789322.0	0.0	8437.0	3789322.0	4000000.0	0.0	1.0	1.11	1.19	1.09	0.04	6.23	0.34	0.68	0.0699999999999	8.51	0.27	2.13	1.46	0.57	AAA596.CD3.location-a.X11.Y4.tile.tissue.png	39	1	2000	39	7c70ee649050db366b742b59f3ed63fd	0	0	0	0	0	0	0	0	0	0	0	0	0	/home/dhl_ec/bnelissen/Slides/CD3_manuscript/CD3_slides/AAA596.CD3.location-a/AAA596.CD3.location-a.run1	255	0.7	0.06	0.7	0.06	-8.07960390176	-11.9273213017	0.596009020315	0.169408820313
13325.0	3193849.0	5014.0	19349.0	3193849.0	4000000.0	109.0	3.0	1.03	1.45	1.09	0.04	7.08	0.36	0.69	0.0899999999999	8.62	0.32	2.08	1.43	0.55	AAA596.CD3.location-a.X11.Y5.tile.tissue.png	40	1	2000	40	c3d163b015e2588ab2d33afdb669ab23	0	0	0	0	0	0	0	0	0	0	0	0	0	/home/dhl_ec/bnelissen/Slides/CD3_manuscript/CD3_slides/AAA596.CD3.location-a/AAA596.CD3.location-a.run1	255	0.7	0.06	0.7	0.06	-9.28401968837	-11.8096647899	1.55497264961	0.464649882813
7401.0	3308531.0	3002.0	23950.0	3308531.0	4000000.0	57.0	3.0	0.96	1.23	1.09	0.04	7.12	0.37	0.69	0.0799999999999	8.63	0.35	2.11	1.42	0.57	AAA596.CD3.location-a.X11.Y6.tile.tissue.png	41	1	2000	41	8cdad55738d4495a6d9607f0fc224aae	0	0	0	0	0	0	0	0	0	0	0	0	0	/home/dhl_ec/bnelissen/Slides/CD3_manuscript/CD3_slides/AAA596.CD3.location-a/AAA596.CD3.location-a.run1	255	0.7	0.06	0.7	0.06	-9.08655778833	-12.5178978368	1.82354900102	0.4012764375
16554.0	3710199.0	6137.0	17795.0	3710199.0	4000000.0	127.0	2.0	1.29	1.83	1.64	0.04	6.68	0.35	0.69	0.0699999999999	8.97	0.33	2.06	1.43	0.58	AAA596.CD3.location-a.X11.Y7.tile.tissue.png	42	1	2000	42	bb13f56e0d34b658d4f5829485a41e6d	0	0	0	0	0	0	0	0	0	0	0	0	0	/home/dhl_ec/bnelissen/Slides/CD3_manuscript/CD3_slides/AAA596.CD3.location-a/AAA596.CD3.location-a.run1	255	0.7	0.06	0.7	0.06	-9.41324748964	-12.0563061406	2.21686618876	0.475416273437
19899.0	3256274.0	7379.0	26100.0	3256274.0	4000000.0	137.0	8.0	1.02	1.55	1.25	0.04	7.52	0.36	0.69	0.0799999999999	8.69	0.32	2.1	1.43	0.56	AAA596.CD3.location-a.X11.Y8.tile.tissue.png	43	1	2000	43	1c58f95e42b603d3a4613411a3347286	0	0	0	0	0	0	0	0	0	0	0	0	0	/home/dhl_ec/bnelissen/Slides/CD3_manuscript/CD3_slides/AAA596.CD3.location-a/AAA596.CD3.location-a.run1	255	0.7	0.06	0.7	0.06	-9.0400235755	-12.7857956729	1.55346956017	0.423524929687
10162.0	3678421.0	3791.0	18304.0	3678421.0	4000000.0	71.0	2.0	1.33	1.12	1.08	0.0500000000002	7.01	0.36	0.69	0.0700000000002	8.81	0.33	2.07	1.43	0.56	AAA596.CD3.location-a.X11.Y9.tile.tissue.png	44	1	2000	44	e12a7adf9eebf77abac3213516557de0	0	0	0	0	0	0	0	0	0	0	0	0	0	/home/dhl_ec/bnelissen/Slides/CD3_manuscript/CD3_slides/AAA596.CD3.location-a/AAA596.CD3.location-a.run1	255	0.7	0.0604751125414	0.7	0.0604751125414	-8.86082372645	-12.6686641634	1.16903927916	0.268308523438
1267.0	3421603.0	651.0	23594.0	3421603.0	4000000.0	15.0	4.0	0.95	1.4	1.09	0.04	9.36	0.37	0.69	0.0800000000002	8.32	0.31	2.03	1.41	0.53	AAA596.CD3.location-a.X12.Y10.tile.tissue.png	45	1	2000	45	6e14ff5b53660c4cac52cef04b449c4d	0	0	0	0	0	0	0	0	0	0	0	0	0	/home/dhl_ec/bnelissen/Slides/CD3_manuscript/CD3_slides/AAA596.CD3.location-a/AAA596.CD3.location-a.run1	255	0.7	0.06	0.7	0.06	-8.6002996828	-12.3081808812	0.849159641297	0.252697382812
2053.0	3057800.0	722.0	19318.0	3057800.0	4000000.0	17.0	6.0	1.62	2.17	1.01	0.04	6.32	0.35	0.66	0.0799999999999	8.01	0.3	2.04	1.39	0.52	AAA596.CD3.location-a.X12.Y11.tile.tissue.png	46	1	2000	46	e5777c732abad24b7275c080ce545560	0	0	0	0	0	0	0	0	0	0	0	0	0	/home/dhl_ec/bnelissen/Slides/CD3_manuscript/CD3_slides/AAA596.CD3.location-a/AAA596.CD3.location-a.run1	255	0.7	0.06	0.7	0.06	-8.89877613446	-12.0018557669	0.991800040914	0.260390476562
7063.0	3057047.0	2748.0	23012.0	3057047.0	4000000.0	54.0	10.0	1.41	1.5	1.08	0.05	7.2	0.37	0.69	0.0899999999999	8.44	0.3	2.1	1.43	0.57	AAA596.CD3.location-a.X12.Y12.tile.tissue.png	47	1	2000	47	49a395e52db8ad8b33cbbc218cfaff41	0	0	0	0	0	0	0	0	0	0	0	0	0	/home/dhl_ec/bnelissen/Slides/CD3_manuscript/CD3_slides/AAA596.CD3.location-a/AAA596.CD3.location-a.run1	255	0.7	0.06	0.7	0.06	-8.99427185394	-12.0659139603	1.4061076085	0.516907296875
5301.0	2092841.0	1804.0	42854.0	2092841.0	4000000.0	37.0	31.0	0.93	1.16	1.07	0.04	6.94	0.37	0.67	0.12	7.63	0.29	2.13	1.45	0.59	AAA596.CD3.location-a.X12.Y13.tile.tissue.png	48	1	2000	48	84f36f4a0b67d66858abb8a5fa5df99c	0	0	0	0	0	0	0	0	0	0	0	0	0	/home/dhl_ec/bnelissen/Slides/CD3_manuscript/CD3_slides/AAA596.CD3.location-a/AAA596.CD3.location-a.run1	255	0.7	0.06	0.7	0.06	-8.84867383599	-10.1133353097	1.04284167087	0.5674061875
780.0	416265.0	257.0	5296.0	416265.0	4000000.0	4.0	2.0	0.85	1.04	1.08	0.0600000000002	6.61	0.35	0.76	0.2	6.56	0.27	2.07	1.44	0.59	AAA596.CD3.location-a.X12.Y14.tile.tissue.png	49	1	2000	49	7d6a289ef7bf85608b37aabdcafcaa6b	0	0	0	0	0	0	0	0	0	0	0	0	0	/home/dhl_ec/bnelissen/Slides/CD3_manuscript/CD3_slides/AAA596.CD3.location-a/AAA596.CD3.location-a.run1	255	0.7	0.06	0.7	0.06	-9.21586292251	-11.7805617086	0.966285530557	1.76584006836
0.0	0.0	0.0	0.0	0.0	4000000.0	0.0	0.0	0.76	0.81	1.08	0.05	5.47	0.29	0.83	0.2	4.49	0.12	1.9	1.45	0.48	AAA596.CD3.location-a.X12.Y3.tile.tissue.png	50	1	2000	50	abb2d848f97c5b41b57865618358ae34	0	0	0	0	0	0	0	0	0	0	0	0	0	/home/dhl_ec/bnelissen/Slides/CD3_manuscript/CD3_slides/AAA596.CD3.location-a/AAA596.CD3.location-a.run1	255	1.0	0.06	1.0	0.06	0.0	0.0	0.0	3.7823865
157.0	1804056.0	53.0	7111.0	1804056.0	4000000.0	1.0	1.0	1.79	1.57	1.09	0.05	6.26	0.37	0.71	0.15	7.6	0.26	2.05	1.44	0.54	AAA596.CD3.location-a.X12.Y4.tile.tissue.png	51	1	2000	51	c4d842c8f1fb60812aabac747062b240	0	0	0	0	0	0	0	0	0	0	0	0	0	/home/dhl_ec/bnelissen/Slides/CD3_manuscript/CD3_slides/AAA596.CD3.location-a/AAA596.CD3.location-a.run1	255	0.7	0.06	0.7	0.06	-8.41382393234	-10.7472693244	0.900229074531	0.728393085937
4653.0	1730529.0	1343.0	10990.0	1730529.0	4000000.0	33.0	3.0	2.18	2.13	1.08	0.0500000000002	6.17	0.35	0.66	0.13	7.12	0.25	1.98	1.39	1.07	AAA596.CD3.location-a.X12.Y5.tile.tissue.png	52	1	2000	52	3013f5d18ed96492646ba9dfc13c6f39	0	0	0	0	0	0	0	0	0	0	0	0	0	/home/dhl_ec/bnelissen/Slides/CD3_manuscript/CD3_slides/AAA596.CD3.location-a/AAA596.CD3.location-a.run1	255	0.7	0.06	0.7	0.06	-9.04045709412	-11.2885699161	0.995183291789	0.257930382813
14674.0	2842230.0	5421.0	11766.0	2842230.0	4000000.0	108.0	1.0	1.4	2.06	1.02	0.04	6.09	0.44	0.69	0.0999999999999	8.49	0.3	2.07	1.43	0.52	AAA596.CD3.location-a.X12.Y6.tile.tissue.png	53	1	2000	53	d6ff84170ed9bb68222c842ee9fc935c	0	0	0	0	0	0	0	0	0	0	0	0	0	/home/dhl_ec/bnelissen/Slides/CD3_manuscript/CD3_slides/AAA596.CD3.location-a/AAA596.CD3.location-a.run1	255	0.7	0.06	0.7	0.06	-9.30810293757	-11.8307224007	1.87537081268	0.3738559375
8127.0	3898856.0	2948.0	10151.0	3898856.0	4000000.0	51.0	1.0	1.0	2.1	1.09	0.05	6.55	0.36	0.69	0.0699999999999	9.05	0.34	2.06	1.42	0.59	AAA596.CD3.location-a.X12.Y7.tile.tissue.png	54	1	2000	54	37d146c6c7d13f9c994c3a221c3066df	0	0	0	0	0	0	0	0	0	0	0	0	0	/home/dhl_ec/bnelissen/Slides/CD3_manuscript/CD3_slides/AAA596.CD3.location-a/AAA596.CD3.location-a.run1	255	0.7	0.06	0.7	0.06	-8.72606209064	-12.2839403511	0.938920864874	0.224744330078
8058.0	3852121.0	2794.0	13026.0	3852121.0	4000000.0	54.0	4.0	1.17	1.22	1.08	0.05	6.52	0.36	0.68	0.0599999999999	8.97	0.33	2.05	1.43	0.57	AAA596.CD3.location-a.X12.Y8.tile.tissue.png	55	1	2000	55	e983caaaf793e8f4e3ff12ed767ddb89	0	0	0	0	0	0	0	0	0	0	0	0	0	/home/dhl_ec/bnelissen/Slides/CD3_manuscript/CD3_slides/AAA596.CD3.location-a/AAA596.CD3.location-a.run1	255	0.7	0.06	0.7	0.06	-9.44044827148	-12.5065099391	1.65231719829	0.346676007813
4663.0	3239439.0	1784.0	18076.0	3239439.0	4000000.0	35.0	6.0	0.95	1.53	1.08	0.04	5.87	0.37	0.68	0.0899999999999	8.55	0.32	2.07	1.43	0.58	AAA596.CD3.location-a.X12.Y9.tile.tissue.png	56	1	2000	56	d429d32fe95b0f5dd69f6446a25bd597	0	0	0	0	0	0	0	0	0	0	0	0	0	/home/dhl_ec/bnelissen/Slides/CD3_manuscript/CD3_slides/AAA596.CD3.location-a/AAA596.CD3.location-a.run1	255	0.7	0.06	0.7	0.06	-8.75382786338	-12.7251328724	1.04555869626	0.3425466875
10969.0	3610652.0	4629.0	18399.0	3610652.0	4000000.0	95.0	6.0	1.0	1.3	1.07	0.0500000000002	6.71	0.35	0.69	0.0700000000002	8.93	0.33	2.08	1.45	0.53	AAA596.CD3.location-a.X13.Y10.tile.tissue.png	57	1	2000	57	bee98fa5ba2e92c722e761c3ddf68276	0	0	0	0	0	0	0	0	0	0	0	0	0	/home/dhl_ec/bnelissen/Slides/CD3_manuscript/CD3_slides/AAA596.CD3.location-a/AAA596.CD3.location-a.run1	255	0.7	0.06	0.7	0.06	-8.47712480323	-12.4215159849	0.926879853924	0.294344929687
793.0	3026589.0	338.0	21749.0	3026589.0	4000000.0	7.0	8.0	1.17	1.13	1.07	0.04	6.28	0.36	0.69	0.0900000000001	8.42	0.37	2.1	1.43	0.71	AAA596.CD3.location-a.X13.Y11.tile.tissue.png	58	1	2000	58	fb8ea0d8a3aebce994f36b12ebb209ec	0	0	0	0	0	0	0	0	0	0	0	0	0	/home/dhl_ec/bnelissen/Slides/CD3_manuscript/CD3_slides/AAA596.CD3.location-a/AAA596.CD3.location-a.run1	255	0.7	0.06	0.7	0.06	-8.71011123699	-11.3505771547	0.84027162868	0.324304460937
1639.0	2032076.0	675.0	42640.0	2032076.0	4000000.0	14.0	42.0	1.23	1.25	1.07	0.04	6.89	0.37	0.67	0.13	7.61	0.27	2.18	1.42	0.63	AAA596.CD3.location-a.X13.Y12.tile.tissue.png	59	1	2000	59	f1eb7e0dc26c3160a35b68b6d7b6ced7	0	0	0	0	0	0	0	0	0	0	0	0	0	/home/dhl_ec/bnelissen/Slides/CD3_manuscript/CD3_slides/AAA596.CD3.location-a/AAA596.CD3.location-a.run1	255	0.7	0.06	0.7	0.06	-8.81938498426	-10.8719956966	1.12706071601	0.61136903125
136.0	741948.0	66.0	19874.0	741948.0	4000000.0	1.0	22.0	1.31	1.43	1.64	0.0599999999999	6.89	0.35	0.7	0.16	6.4	0.22	2.02	1.41	0.62	AAA596.CD3.location-a.X13.Y13.tile.tissue.png	60	1	2000	60	15ce08499bc6d708e58df54a2fd8f33b	0	0	0	0	0	0	0	0	0	0	0	0	0	/home/dhl_ec/bnelissen/Slides/CD3_manuscript/CD3_slides/AAA596.CD3.location-a/AAA596.CD3.location-a.run1	255	0.7	0.06	0.7	0.06	-8.4290455301	-11.7177169069	0.725010846882	3.34960225391
0.0	86962.0	0.0	1539.0	86962.0	4000000.0	0.0	1.0	1.01	1.78	1.02	0.04	5.99	0.32	0.73	0.19	5.08	0.13	1.87	1.39	0.99	AAA596.CD3.location-a.X13.Y4.tile.tissue.png	61	1	2000	61	e18cd1807697ee69359a0d10c6ad4e15	0	0	0	0	0	0	0	0	0	0	0	0	0	/home/dhl_ec/bnelissen/Slides/CD3_manuscript/CD3_slides/AAA596.CD3.location-a/AAA596.CD3.location-a.run1	255	0.7	0.06	0.7	0.06	0.0	-10.9900546087	0.880930302172	3.6220472757
0.0	2293385.0	0.0	16134.0	2293385.0	4000000.0	0.0	3.0	1.69	1.62	1.04	0.0400000000002	5.77	0.34	0.68	0.11	6.9	0.2	2.02	1.39	1.09	AAA596.CD3.location-a.X13.Y5.tile.tissue.png	62	1	2000	62	d290911e03aef9b09761a150227b2924	0	0	0	0	0	0	0	0	0	0	0	0	0	/home/dhl_ec/bnelissen/Slides/CD3_manuscript/CD3_slides/AAA596.CD3.location-a/AAA596.CD3.location-a.run1	255	0.7	0.06	0.7	0.06	-8.88062178722	-11.5100039239	1.23590458542	0.46821225
9204.0	2373099.0	2817.0	18552.0	2373099.0	4000000.0	61.0	5.0	1.17	1.73	1.02	0.04	5.94	0.34	0.64	0.11	7.4	0.28	2.11	1.42	0.53	AAA596.CD3.location-a.X13.Y6.tile.tissue.png	63	1	2000	63	cbad6ca5638ddb17f41397b877093bc1	0	0	0	0	0	0	0	0	0	0	0	0	0	/home/dhl_ec/bnelissen/Slides/CD3_manuscript/CD3_slides/AAA596.CD3.location-a/AAA596.CD3.location-a.run1	255	0.7	0.06	0.7	0.06	-9.27199154479	-11.7412764631	1.28462519472	0.386091234375
9466.0	3162130.0	3641.0	19538.0	3162130.0	4000000.0	71.0	7.0	2.36	1.83	1.04	0.04	5.86	0.34	0.66	0.0699999999999	8.05	0.3	2.07	1.44	0.55	AAA596.CD3.location-a.X13.Y7.tile.tissue.png	64	1	2000	64	0d0096d682e08a3bbc28f39ecf841c91	0	0	0	0	0	0	0	0	0	0	0	0	0	/home/dhl_ec/bnelissen/Slides/CD3_manuscript/CD3_slides/AAA596.CD3.location-a/AAA596.CD3.location-a.run1	255	0.7	0.06	0.7	0.06	-9.17840098396	-12.00813924	1.33725033693	0.3175261875
22646.0	3411268.0	8227.0	17210.0	3411268.0	4000000.0	159.0	3.0	1.72	2.06	1.02	0.04	7.1	0.35	0.66	0.0799999999999	8.72	0.33	2.16	1.44	0.83	AAA596.CD3.location-a.X13.Y8.tile.tissue.png	65	1	2000	65	04506507766957775ede606b012702fd	0	0	0	0	0	0	0	0	0	0	0	0	0	/home/dhl_ec/bnelissen/Slides/CD3_manuscript/CD3_slides/AAA596.CD3.location-a/AAA596.CD3.location-a.run1	255	0.7	0.06	0.7	0.06	-9.02928084778	-12.6856445473	1.10208855248	0.419100921875
25917.0	3258235.0	7216.0	17912.0	3258235.0	4000000.0	146.0	3.0	1.99	1.13	1.07	0.04	7.13	0.36	0.66	0.0800000000002	8.28	0.31	2.03	1.4	0.83	AAA596.CD3.location-a.X13.Y9.tile.tissue.png	66	1	2000	66	2680b050e4a19a6b61a87df2fb3c9527	0	0	0	0	0	0	0	0	0	0	0	0	0	/home/dhl_ec/bnelissen/Slides/CD3_manuscript/CD3_slides/AAA596.CD3.location-a/AAA596.CD3.location-a.run1	255	0.7	0.06	0.7	0.06	-8.9532342832	-12.0056860118	1.09308745542	0.334137539062
25149.0	3040301.0	7589.0	24150.0	3040301.0	4000000.0	138.0	14.0	1.77	1.77	1.02	0.04	6.01	0.36	0.68	0.1	8.63	0.31	2.14	1.43	0.74	AAA596.CD3.location-a.X14.Y10.tile.tissue.png	67	1	2000	67	b085c9c50e800635013e43be6eb122ef	0	0	0	0	0	0	0	0	0	0	0	0	0	/home/dhl_ec/bnelissen/Slides/CD3_manuscript/CD3_slides/AAA596.CD3.location-a/AAA596.CD3.location-a.run1	255	0.7	0.06	0.7	0.06	-8.92491632275	-12.6629797529	1.00851734777	0.46635615625
10825.0	2477851.0	3772.0	35709.0	2477851.0	4000000.0	77.0	21.0	2.42	1.74	1.07	0.05	6.78	0.37	0.67	0.11	7.95	0.28	2.2	1.4	0.6	AAA596.CD3.location-a.X14.Y11.tile.tissue.png	68	1	2000	68	8cde74cdfbf21725bb0993df30e2a0c4	0	0	0	0	0	0	0	0	0	0	0	0	0	/home/dhl_ec/bnelissen/Slides/CD3_manuscript/CD3_slides/AAA596.CD3.location-a/AAA596.CD3.location-a.run1	255	0.7	0.06	0.7	0.06	-9.2055964809	-12.2168057512	1.19991611977	0.6779630625
0.0	536820.0	0.0	13145.0	536820.0	4000000.0	0.0	9.0	1.84	2.2	1.04	0.0400000000002	6.12	0.34	0.72	0.18	5.97	0.14	2.01	1.42	0.46	AAA596.CD3.location-a.X14.Y12.tile.tissue.png	69	1	2000	69	7e113162fec9906052601dc7891e531b	0	0	0	0	0	0	0	0	0	0	0	0	0	/home/dhl_ec/bnelissen/Slides/CD3_manuscript/CD3_slides/AAA596.CD3.location-a/AAA596.CD3.location-a.run1	255	0.7	0.06	0.7	0.06	-8.40232252662	-11.7209225548	0.961655382031	2.37213488672
0.0	144132.0	0.0	2355.0	144132.0	4000000.0	0.0	2.0	0.79	0.86	1.02	0.05	5.92	0.35	0.76	0.2	6.08	0.13	2.02	1.48	0.45	AAA596.CD3.location-a.X14.Y5.tile.tissue.png	70	1	2000	70	acef086fdf746ab203750ecba87793e1	0	0	0	0	0	0	0	0	0	0	0	0	0	/home/dhl_ec/bnelissen/Slides/CD3_manuscript/CD3_slides/AAA596.CD3.location-a/AAA596.CD3.location-a.run1	255	0.7	0.06	0.7	0.06	-8.35294067687	-11.7333114444	1.21895515938	2.33923757861
87.0	1757693.0	38.0	11079.0	1757693.0	4000000.0	1.0	1.0	0.84	1.1	1.05	0.05	6.03	0.33	0.65	0.12	6.95	0.25	2.03	1.39	1.05	AAA596.CD3.location-a.X14.Y6.tile.tissue.png	71	1	2000	71	820994c8cae243c276e8f12c4cbf812f	0	0	0	0	0	0	0	0	0	0	0	0	0	/home/dhl_ec/bnelissen/Slides/CD3_manuscript/CD3_slides/AAA596.CD3.location-a/AAA596.CD3.location-a.run1	255	0.7	0.06	0.7	0.06	-8.71730576843	-11.5327452756	1.21088457691	0.894142882812
8701.0	3722385.0	2793.0	14410.0	3722385.0	4000000.0	52.0	1.0	1.29	2.37	1.09	0.05	6.46	0.35	0.66	0.0700000000002	8.67	0.33	2.11	1.47	0.51	AAA596.CD3.location-a.X14.Y7.tile.tissue.png	72	1	2000	72	b337050c45ebb0a74d21770fe4625fa7	0	0	0	0	0	0	0	0	0	0	0	0	0	/home/dhl_ec/bnelissen/Slides/CD3_manuscript/CD3_slides/AAA596.CD3.location-a/AAA596.CD3.location-a.run1	255	0.7	0.06	0.7	0.06	-8.275586386	-12.017441526	0.699760146333	0.316853117187
25000.0	3919900.0	9476.0	11615.0	3919900.0	4000000.0	187.0	1.0	1.13	1.2	1.1	0.0500000000002	6.4	0.34	0.64	0.05	8.79	0.34	2.07	1.43	0.58	AAA596.CD3.location-a.X14.Y8.tile.tissue.png	73	1	2000	73	9519ffd56b9b61ae52d4b308db9bdf29	0	0	0	0	0	0	0	0	0	0	0	0	0	/home/dhl_ec/bnelissen/Slides/CD3_manuscript/CD3_slides/AAA596.CD3.location-a/AAA596.CD3.location-a.run1	255	0.7	0.06	0.7	0.06	-9.00864236568	-12.2087085611	0.859017741194	0.354358674805
19222.0	3108471.0	6204.0	19250.0	3108471.0	4000000.0	132.0	4.0	1.76	2.33	1.07	0.04	6.99	0.52	0.73	0.0899999999999	8.48	0.32	2.08	1.44	0.64	AAA596.CD3.location-a.X14.Y9.tile.tissue.png	74	1	2000	74	2fbe0902fef83db2496d8a62cded75f1	0	0	0	0	0	0	0	0	0	0	0	0	0	/home/dhl_ec/bnelissen/Slides/CD3_manuscript/CD3_slides/AAA596.CD3.location-a/AAA596.CD3.location-a.run1	255	0.7	0.06	0.7	0.06	-8.78538445104	-11.920733521	0.833147272325	0.480559351563
181.0	1098618.0	95.0	6167.0	1098618.0	4000000.0	2.0	1.0	2.7	2.29	1.07	0.05	6.85	0.53	0.71	0.17	6.77	0.23	2.07	1.41	0.51	AAA596.CD3.location-a.X15.Y10.tile.tissue.png	75	1	2000	75	c73540c47e93c714853c9ed86e3839fa	0	0	0	0	0	0	0	0	0	0	0	0	0	/home/dhl_ec/bnelissen/Slides/CD3_manuscript/CD3_slides/AAA596.CD3.location-a/AAA596.CD3.location-a.run1	255	0.7	0.06	0.7	0.06	-8.69423215517	-11.7410550993	0.752881327723	2.40215532617
0.0	13048.0	0.0	906.0	13048.0	4000000.0	0.0	2.0	2.42	1.59	1.07	0.05	6.27	0.35	0.77	0.21	5.81	0.12	1.94	1.45	0.51	AAA596.CD3.location-a.X15.Y11.tile.tissue.png	76	1	2000	76	323badb529e5461e75a81bd9bde6f753	0	0	0	0	0	0	0	0	0	0	0	0	0	/home/dhl_ec/bnelissen/Slides/CD3_manuscript/CD3_slides/AAA596.CD3.location-a/AAA596.CD3.location-a.run1	255	0.7	0.06	0.7	0.06	-8.42614715743	-11.831325657	1.9449309763	2.80816890198
0.0	0.0	0.0	0.0	0.0	4000000.0	0.0	0.0	0.97	1.19	1.12	0.0600000000002	6.1	0.28	0.81	0.2	4.43	0.11	1.87	1.39	0.51	AAA596.CD3.location-a.X15.Y12.tile.tissue.png	77	1	2000	77	514e355cc94f9f461dcbb42f2afeae16	0	0	0	0	0	0	0	0	0	0	0	0	0	/home/dhl_ec/bnelissen/Slides/CD3_manuscript/CD3_slides/AAA596.CD3.location-a/AAA596.CD3.location-a.run1	255	1.0	0.06	1.0	0.06	0.0	-10.6683940076	0.0	1.6226987284
0.0	0.0	0.0	0.0	0.0	4000000.0	0.0	0.0	0.77	0.83	1.04	0.0500000000002	5.39	0.29	0.81	0.21	4.34	0.12	1.92	1.44	0.51	AAA596.CD3.location-a.X15.Y6.tile.tissue.png	78	1	2000	78	b37fdea02e3e6c2a74aaf053e1c9f902	0	0	0	0	0	0	0	0	0	0	0	0	0	/home/dhl_ec/bnelissen/Slides/CD3_manuscript/CD3_slides/AAA596.CD3.location-a/AAA596.CD3.location-a.run1	255	1.0	0.06	1.0	0.06	0.0	0.0	0.0	4.428365
0.0	469693.0	0.0	4498.0	469693.0	4000000.0	0.0	2.0	0.83	1.01	1.07	0.05	6.39	0.36	0.73	0.19	6.42	0.23	2.06	1.44	0.48	AAA596.CD3.location-a.X15.Y7.tile.tissue.png	79	1	2000	79	72a0449962ea3cb0a3a466b609aa8281	0	0	0	0	0	0	0	0	0	0	0	0	0	/home/dhl_ec/bnelissen/Slides/CD3_manuscript/CD3_slides/AAA596.CD3.location-a/AAA596.CD3.location-a.run1	255	0.7	0.06	0.7	0.06	-7.7383793178	-11.4936716658	0.657625249084	2.84443847266
409.0	1661548.0	149.0	19862.0	1661548.0	4000000.0	3.0	4.0	0.92	1.61	1.07	0.05	6.52	0.36	0.67	0.15	7.31	0.26	2.13	1.44	0.57	AAA596.CD3.location-a.X15.Y8.tile.tissue.png	80	1	2000	80	fb1686f0cd39fe394dc48a43f3327914	0	0	0	0	0	0	0	0	0	0	0	0	0	/home/dhl_ec/bnelissen/Slides/CD3_manuscript/CD3_slides/AAA596.CD3.location-a/AAA596.CD3.location-a.run1	255	0.7	0.06	0.7	0.06	-8.91323782884	-11.2509549343	1.20273410203	0.516891125
68.0	1011198.0	46.0	7732.0	1011198.0	4000000.0	1.0	5.0	0.89	1.06	1.03	0.0400000000002	8.87	0.35	0.7	0.17	6.95	0.26	2.18	1.48	0.53	AAA596.CD3.location-a.X15.Y9.tile.tissue.png	81	1	2000	81	1e06d69a1d23f0d74ed60afa422d2c35	0	0	0	0	0	0	0	0	0	0	0	0	0	/home/dhl_ec/bnelissen/Slides/CD3_manuscript/CD3_slides/AAA596.CD3.location-a/AAA596.CD3.location-a.run1	255	0.7	0.06	0.7	0.06	-7.79777117647	-11.5211890065	0.575219560458	1.81881905664
0.0	0.0	0.0	0.0	0.0	4000000.0	0.0	0.0	1.05	1.22	1.01	0.04	4.81	0.27	0.77	0.19	4.1	0.12	1.82	1.39	0.59	AAA596.CD3.location-a.X2.Y1.tile.tissue.png	82	1	2000	82	7a50a1227e39702bceb89dfeba5464b0	0	0	0	0	0	0	0	0	0	0	0	0	0	/home/dhl_ec/bnelissen/Slides/CD3_manuscript/CD3_slides/AAA596.CD3.location-a/AAA596.CD3.location-a.run1	255	1.0	0.06	1.0	0.06	0.0	0.0	0.0	5.178779
12654.0	3947401.0	4269.0	10055.0	3947401.0	4000000.0	84.0	3.0	1.84	1.5	1.07	0.04	5.99	0.35	0.68	0.0499999999997	8.45	0.35	2.08	1.44	0.5	AAA596.CD3.location-a.X2.Y10.tile.tissue.png	83	1	2000	83	2edfa9385bbaf48c618f163c8a337c0a	0	0	0	0	0	0	0	0	0	0	0	0	0	/home/dhl_ec/bnelissen/Slides/CD3_manuscript/CD3_slides/AAA596.CD3.location-a/AAA596.CD3.location-a.run1	255	0.7	0.06	0.7	0.06	-8.75887932323	-11.2233247132	0.870125582201	0.309913244141
5480.0	1974274.0	2631.0	12154.0	1974274.0	4000000.0	52.0	2.0	2.34	1.38	1.2	0.0599999999999	6.16	0.34	0.75	0.14	7.77	0.27	2.13	1.45	1.04	AAA596.CD3.location-a.X2.Y11.tile.tissue.png	84	1	2000	84	48362ab958e53aea16099ff5dda2b5f4	0	0	0	0	0	0	0	0	0	0	0	0	0	/home/dhl_ec/bnelissen/Slides/CD3_manuscript/CD3_slides/AAA596.CD3.location-a/AAA596.CD3.location-a.run1	255	0.7	0.06	0.7	0.06	-8.60274482465	-11.8140424136	1.03183166912	0.796913296875
232.0	18621.0	105.0	991.0	18621.0	4000000.0	3.0	2.0	1.71	0.88	1.08	0.0500000000002	6.32	0.34	0.76	0.2	6.19	0.19	1.95	1.44	0.92	AAA596.CD3.location-a.X2.Y12.tile.tissue.png	85	1	2000	85	b0dd33021a4b852632a932089dec8f76	0	0	0	0	0	0	0	0	0	0	0	0	0	/home/dhl_ec/bnelissen/Slides/CD3_manuscript/CD3_slides/AAA596.CD3.location-a/AAA596.CD3.location-a.run1	255	0.7	0.06	0.7	0.06	-8.64531816081	-11.3698912948	1.21894852983	1.9142608623
8805.0	1411219.0	2993.0	9536.0	1411219.0	4000000.0	53.0	4.0	1.67	1.77	1.07	0.0499999999997	6.43	0.35	0.67	0.16	7.19	0.24	2.04	1.4	0.670000000001	AAA596.CD3.location-a.X2.Y2.tile.tissue.png	86	1	2000	86	63f0b4bec9f08b1f0036ddad4f90daa7	0	0	0	0	0	0	0	0	0	0	0	0	0	/home/dhl_ec/bnelissen/Slides/CD3_manuscript/CD3_slides/AAA596.CD3.location-a/AAA596.CD3.location-a.run1	255	0.7	0.06	0.7	0.06	-9.2085887974	-11.8197392303	1.08946856617	0.5577611875
29670.0	3477963.0	9844.0	10714.0	3477963.0	4000000.0	191.0	1.0	0.99	1.24	1.02	0.04	6.18	0.35	0.68	0.0799999999999	9.56	0.32	2.07	1.44	0.55	AAA596.CD3.location-a.X2.Y3.tile.tissue.png	87	1	2000	87	58c61e1c246cbfa9358cb96611042c13	0	0	0	0	0	0	0	0	0	0	0	0	0	/home/dhl_ec/bnelissen/Slides/CD3_manuscript/CD3_slides/AAA596.CD3.location-a/AAA596.CD3.location-a.run1	255	0.7	0.075289619742	0.7	0.075289619742	-8.54799275684	-11.9513205561	0.659939730288	0.479582476563
5537.0	3991850.0	2461.0	8568.0	3991850.0	4000000.0	52.0	1.0	1.05	1.25	1.07	0.04	6.33	0.35	0.68	0.0499999999997	8.97	0.35	2.02	1.43	0.54	AAA596.CD3.location-a.X2.Y4.tile.tissue.png	88	1	2000	88	69a26b9c5f4ec07b7e799e03593ff167	0	0	0	0	0	0	0	0	0	0	0	0	0	/home/dhl_ec/bnelissen/Slides/CD3_manuscript/CD3_slides/AAA596.CD3.location-a/AAA596.CD3.location-a.run1	255	0.7	0.06	0.7	0.06	-8.2430519945	-12.4122231006	0.726810954445	0.157759304687
3788.0	3963658.0	1603.0	9484.0	3963658.0	4000000.0	38.0	1.0	1.09	1.35	1.08	0.04	6.25	0.33	0.650000000001	0.0499999999997	8.41	0.35	1.99	1.4	0.52	AAA596.CD3.location-a.X2.Y5.tile.tissue.png	89	1	2000	89	d4a92f7e7b7e28a433edf88ad3b3b0a2	0	0	0	0	0	0	0	0	0	0	0	0	0	/home/dhl_ec/bnelissen/Slides/CD3_manuscript/CD3_slides/AAA596.CD3.location-a/AAA596.CD3.location-a.run1	255	0.7	0.06	0.7	0.06	-8.43905685739	-12.5995194902	0.605627001344	0.166055875488
17289.0	3916159.0	5919.0	9557.0	3916159.0	4000000.0	117.0	1.0	0.98	1.2	1.07	0.04	6.86	0.34	0.68	0.0599999999999	8.76	0.34	2.09	1.45	0.54	AAA596.CD3.location-a.X2.Y6.tile.tissue.png	90	1	2000	90	8f70c029996d396dabefae4c5d5ed985	0	0	0	0	0	0	0	0	0	0	0	0	0	/home/dhl_ec/bnelissen/Slides/CD3_manuscript/CD3_slides/AAA596.CD3.location-a/AAA596.CD3.location-a.run1	255	0.7	0.0635854807691	0.7	0.0635854807691	-8.42236243164	-12.6465837325	0.792880427454	0.30223972168
5894.0	3224278.0	2558.0	19526.0	3224278.0	4000000.0	54.0	2.0	1.22	1.21	1.1	0.04	6.2	0.36	0.67	0.0799999999999	8.43	0.31	2.07	1.43	0.56	AAA596.CD3.location-a.X2.Y7.tile.tissue.png	91	1	2000	91	03f9b96cc2373460be4da1481b2a289b	0	0	0	0	0	0	0	0	0	0	0	0	0	/home/dhl_ec/bnelissen/Slides/CD3_manuscript/CD3_slides/AAA596.CD3.location-a/AAA596.CD3.location-a.run1	255	0.7	0.06	0.7	0.06	-8.45861999352	-12.2626400032	0.86140799685	0.223142394531
11496.0	3827994.0	4347.0	12976.0	3827994.0	4000000.0	82.0	1.0	1.0	1.33	1.07	0.04	7.05	0.36	0.68	0.0500000000002	9.07	0.35	2.09	1.43	0.67	AAA596.CD3.location-a.X2.Y8.tile.tissue.png	92	1	2000	92	dfd05555fcfb18e343370cd04f822490	0	0	0	0	0	0	0	0	0	0	0	0	0	/home/dhl_ec/bnelissen/Slides/CD3_manuscript/CD3_slides/AAA596.CD3.location-a/AAA596.CD3.location-a.run1	255	0.7	0.06	0.7	0.06	-9.21778864178	-12.6169000704	2.16969847409	0.273362644531
3009.0	3501334.0	1151.0	18379.0	3501334.0	4000000.0	25.0	1.0	1.33	2.16	1.08	0.0499999999997	8.61	0.35	0.89	0.0699999999997	8.81	0.32	2.11	1.45	0.59	AAA596.CD3.location-a.X2.Y9.tile.tissue.png	93	1	2000	93	b4d121a549be3d1b2dd121479991e7ca	0	0	0	0	0	0	0	0	0	0	0	0	0	/home/dhl_ec/bnelissen/Slides/CD3_manuscript/CD3_slides/AAA596.CD3.location-a/AAA596.CD3.location-a.run1	255	0.7	0.06	0.7	0.06	-8.92454892095	-12.4204794227	1.09738423661	0.238340847656
52.0	372055.0	32.0	3482.0	372055.0	4000000.0	1.0	1.0	0.93	1.08	1.07	0.04	6.53	0.35	0.73	0.18	6.63	0.2	1.97	1.45	0.5	AAA596.CD3.location-a.X3.Y1.tile.tissue.png	94	1	2000	94	835857180ed5d3494d33f09a74fc9dd4	0	0	0	0	0	0	0	0	0	0	0	0	0	/home/dhl_ec/bnelissen/Slides/CD3_manuscript/CD3_slides/AAA596.CD3.location-a/AAA596.CD3.location-a.run1	255	0.7	0.06	0.7	0.06	-8.80247500816	-11.764160948	0.960554309866	2.65450965137
3569.0	3314116.0	1551.0	15602.0	3314116.0	4000000.0	38.0	4.0	1.14	1.12	1.06	0.04	6.21	0.34	0.67	0.0700000000002	8.73	0.32	2.09	1.44	0.71	AAA596.CD3.location-a.X3.Y10.tile.tissue.png	95	1	2000	95	8cea8e29a99287c96e3397d589d171a8	0	0	0	0	0	0	0	0	0	0	0	0	0	/home/dhl_ec/bnelissen/Slides/CD3_manuscript/CD3_slides/AAA596.CD3.location-a/AAA596.CD3.location-a.run1	255	0.7	0.06	0.7	0.06	-8.71172432871	-12.4248155616	0.977739991018	0.225341851563
2648.0	2983388.0	1260.0	29362.0	2983388.0	4000000.0	28.0	10.0	0.93	1.23	1.08	0.04	6.5	0.49	0.68	0.0900000000001	8.46	0.3	2.07	1.43	0.57	AAA596.CD3.location-a.X3.Y11.tile.tissue.png	96	1	2000	96	3865c0e190032cd6a077fc82c8c4a40b	0	0	0	0	0	0	0	0	0	0	0	0	0	/home/dhl_ec/bnelissen/Slides/CD3_manuscript/CD3_slides/AAA596.CD3.location-a/AAA596.CD3.location-a.run1	255	0.7	0.06	0.7	0.06	-8.72395075165	-12.5512597304	1.49215831914	0.26686590625
4230.0	2542891.0	1646.0	20956.0	2542891.0	4000000.0	31.0	9.0	1.25	1.49	1.07	0.04	6.68	0.37	0.66	0.0999999999999	7.94	0.28	2.07	1.42	0.55	AAA596.CD3.location-a.X3.Y12.tile.tissue.png	97	1	2000	97	5aeb5eed766441f89fed45cf8d80671c	0	0	0	0	0	0	0	0	0	0	0	0	0	/home/dhl_ec/bnelissen/Slides/CD3_manuscript/CD3_slides/AAA596.CD3.location-a/AAA596.CD3.location-a.run1	255	0.7	0.06	0.7	0.06	-8.80333421737	-11.5985645866	1.50205327763	0.4100245
609.0	1350589.0	234.0	6534.0	1350589.0	4000000.0	6.0	1.0	1.12	1.35	1.06	0.0499999999997	6.6	0.33	0.68	0.14	7.4	0.25	2.16	1.44	0.5	AAA596.CD3.location-a.X3.Y13.tile.tissue.png	98	1	2000	98	3022ff7aaf68d27a501a142fb8fb3dd8	0	0	0	0	0	0	0	0	0	0	0	0	0	/home/dhl_ec/bnelissen/Slides/CD3_manuscript/CD3_slides/AAA596.CD3.location-a/AAA596.CD3.location-a.run1	255	0.7	0.06	0.7	0.06	-8.10511364636	-10.9366151361	0.452592602523	1.42477218555
0.0	0.0	0.0	0.0	0.0	4000000.0	0.0	0.0	0.87	0.93	1.07	0.0499999999997	5.43	0.28	0.81	0.19	4.42	0.11	1.87	1.44	0.8	AAA596.CD3.location-a.X3.Y14.tile.tissue.png	99	1	2000	99	fe867cd9b4be3961f9e156fcb7f39da6	0	0	0	0	0	0	0	0	0	0	0	0	0	/home/dhl_ec/bnelissen/Slides/CD3_manuscript/CD3_slides/AAA596.CD3.location-a/AAA596.CD3.location-a.run1	255	1.0	0.06	1.0	0.06	0.0	0.0	0.0	4.166413
14236.0	2482449.0	5032.0	8673.0	2482449.0	4000000.0	96.0	2.0	1.15	1.12	1.07	0.04	7.16	0.35	0.67	0.11	8.08	0.28	2.07	1.44	0.55	AAA596.CD3.location-a.X3.Y2.tile.tissue.png	100	1	2000	100	bbdb3b94566d529fd0c897bc4e261955	0	0	0	0	0	0	0	0	0	0	0	0	0	/home/dhl_ec/bnelissen/Slides/CD3_manuscript/CD3_slides/AAA596.CD3.location-a/AAA596.CD3.location-a.run1	255	0.7	0.06	0.7	0.06	-8.74900293762	-11.5058063707	0.946701752467	0.355864617188
8982.0	2594706.0	3129.0	9454.0	2594706.0	4000000.0	58.0	1.0	1.0	1.44	1.02	0.04	5.8	0.35	0.66	0.0900000000001	7.7	0.45	2.18	1.45	0.66	AAA596.CD3.location-a.X3.Y3.tile.tissue.png	101	1	2000	101	fea28fd53766a0b9594799f17886e850	0	0	0	0	0	0	0	0	0	0	0	0	0	/home/dhl_ec/bnelissen/Slides/CD3_manuscript/CD3_slides/AAA596.CD3.location-a/AAA596.CD3.location-a.run1	255	0.7	0.06	0.7	0.06	-7.74659876292	-10.9155602568	0.438959568427	0.246241296875
1481.0	3955806.0	527.0	10008.0	3955806.0	4000000.0	9.0	1.0	1.1	1.35	1.43	0.04	6.6	0.35	0.68	0.0499999999997	9.04	0.53	2.09	1.43	0.56	AAA596.CD3.location-a.X3.Y4.tile.tissue.png	102	1	2000	102	bf7d0a8d5c32862cc4b31ce9cecc4d86	0	0	0	0	0	0	0	0	0	0	0	0	0	/home/dhl_ec/bnelissen/Slides/CD3_manuscript/CD3_slides/AAA596.CD3.location-a/AAA596.CD3.location-a.run1	255	0.7	0.06	0.7	0.06	-7.72054630375	-12.092721694	0.40937696235	0.114971976318
21665.0	3830762.0	6723.0	12509.0	3830762.0	4000000.0	140.0	3.0	1.19	1.26	1.08	0.04	6.38	0.34	0.68	0.0599999999999	9.12	0.33	2.06	1.43	0.52	AAA596.CD3.location-a.X3.Y5.tile.tissue.png	103	1	2000	103	87c9f378692b9b73a202823581720855	0	0	0	0	0	0	0	0	0	0	0	0	0	/home/dhl_ec/bnelissen/Slides/CD3_manuscript/CD3_slides/AAA596.CD3.location-a/AAA596.CD3.location-a.run1	255	0.7	0.06	0.7	0.06	-8.4492436571	-12.4606939166	0.711713467592	0.201213720703
40881.0	3867863.0	12334.0	10649.0	3867863.0	4000000.0	219.0	1.0	1.13	1.39	1.09	0.04	6.42	0.33	0.65	0.0599999999999	9.04	0.32	1.98	1.39	0.64	AAA596.CD3.location-a.X3.Y6.tile.tissue.png	104	1	2000	104	5f342c87d3acad3061d8b3ff94b7169c	0	0	0	0	0	0	0	0	0	0	0	0	0	/home/dhl_ec/bnelissen/Slides/CD3_manuscript/CD3_slides/AAA596.CD3.location-a/AAA596.CD3.location-a.run1	255	0.7	0.06	0.7	0.06	-9.15174130875	-12.280634901	2.29998702841	0.308567597656
13239.0	2537662.0	4548.0	21927.0	2537662.0	4000000.0	93.0	9.0	1.46	1.99	1.09	0.04	6.63	0.35	0.68	0.12	8.08	0.29	2.09	1.45	0.48	AAA596.CD3.location-a.X3.Y7.tile.tissue.png	105	1	2000	105	9e02fb44ecdc1f34589167aa6e7c2bd7	0	0	0	0	0	0	0	0	0	0	0	0	0	/home/dhl_ec/bnelissen/Slides/CD3_manuscript/CD3_slides/AAA596.CD3.location-a/AAA596.CD3.location-a.run1	255	0.7	0.06	0.7	0.06	-8.86693655928	-12.2463739382	1.47357279444	0.228482679687
5482.0	2645863.0	2103.0	21968.0	2645863.0	4000000.0	40.0	3.0	1.04	1.14	1.08	0.04	6.62	0.35	0.67	0.1	7.65	0.3	2.16	1.44	0.9	AAA596.CD3.location-a.X3.Y8.tile.tissue.png	106	1	2000	106	b6a4a6eb09f2ddfc4938d4f6a7966df4	0	0	0	0	0	0	0	0	0	0	0	0	0	/home/dhl_ec/bnelissen/Slides/CD3_manuscript/CD3_slides/AAA596.CD3.location-a/AAA596.CD3.location-a.run1	255	0.7	0.06	0.7	0.06	-8.6157832215	-11.8648742306	1.10708635285	0.268409539062
6075.0	3618049.0	2150.0	22866.0	3618049.0	4000000.0	39.0	1.0	2.33	1.32	1.06	0.04	6.77	0.35	1.05	0.0700000000002	8.8	0.33	2.1	1.43	0.5	AAA596.CD3.location-a.X3.Y9.tile.tissue.png	107	1	2000	107	2945626239cde4a23bc9986ddd81d00d	0	0	0	0	0	0	0	0	0	0	0	0	0	/home/dhl_ec/bnelissen/Slides/CD3_manuscript/CD3_slides/AAA596.CD3.location-a/AAA596.CD3.location-a.run1	255	0.7	0.06	0.7	0.06	-8.82808412835	-12.6138915396	1.65722991546	0.240325417969
154.0	980994.0	112.0	8052.0	980994.0	4000000.0	2.0	1.0	2.36	1.13	1.07	0.04	6.5	0.35	0.68	0.16	6.97	0.23	2.01	1.44	0.5	AAA596.CD3.location-a.X4.Y1.tile.tissue.png	108	1	2000	108	78142354a570bda30e2150e3f0491c44	0	0	0	0	0	0	0	0	0	0	0	0	0	/home/dhl_ec/bnelissen/Slides/CD3_manuscript/CD3_slides/AAA596.CD3.location-a/AAA596.CD3.location-a.run1	255	0.7	0.06	0.7	0.06	-8.50408514935	-11.9065880101	1.04898025846	1.44570665625
54.0	3744057.0	36.0	11652.0	3744057.0	4000000.0	1.0	3.0	1.26	1.19	1.07	0.04	6.24	0.35	0.670000000001	0.0599999999999	8.93	0.4	2.17	1.43	0.51	AAA596.CD3.location-a.X4.Y10.tile.tissue.png	109	1	2000	109	df3dfae4adec4a28ac6018f700973184	0	0	0	0	0	0	0	0	0	0	0	0	0	/home/dhl_ec/bnelissen/Slides/CD3_manuscript/CD3_slides/AAA596.CD3.location-a/AAA596.CD3.location-a.run1	255	0.7	0.06	0.7	0.06	-7.85444465415	-12.6021885629	0.650457040303	0.179121068359
9413.0	3645843.0	3455.0	17151.0	3645843.0	4000000.0	69.0	1.0	2.94	1.15	1.05	0.04	6.07	0.35	0.68	0.0700000000002	8.83	0.33	2.1	1.39	0.51	AAA596.CD3.location-a.X4.Y11.tile.tissue.png	110	1	2000	110	235b5a33ed86135f34df572b68b82006	0	0	0	0	0	0	0	0	0	0	0	0	0	/home/dhl_ec/bnelissen/Slides/CD3_manuscript/CD3_slides/AAA596.CD3.location-a/AAA596.CD3.location-a.run1	255	0.7	0.06	0.7	0.06	-8.46108835053	-11.9038408531	1.08956660803	0.246877046875
2865.0	3735732.0	1112.0	13577.0	3735732.0	4000000.0	21.0	3.0	2.23	1.16	1.11	0.04	6.08	0.35	0.7	0.0599999999999	8.79	0.33	2.06	1.43	0.88	AAA596.CD3.location-a.X4.Y12.tile.tissue.png	111	1	2000	111	1c64ab796079f17e03e7404c81f3d951	0	0	0	0	0	0	0	0	0	0	0	0	0	/home/dhl_ec/bnelissen/Slides/CD3_manuscript/CD3_slides/AAA596.CD3.location-a/AAA596.CD3.location-a.run1	255	0.7	0.06	0.7	0.06	-8.83720965348	-12.4620228172	1.15788659503	0.220821949219
2362.0	3887787.0	863.0	12775.0	3887787.0	4000000.0	17.0	2.0	1.44	1.26	1.06	0.0400000000004	5.99	0.35	0.68	0.0600000000004	8.8	0.33	2.06	1.43	1.06	AAA596.CD3.location-a.X4.Y13.tile.tissue.png	112	1	2000	112	7a56681f58be47da077edda233a64ae6	0	0	0	0	0	0	0	0	0	0	0	0	0	/home/dhl_ec/bnelissen/Slides/CD3_manuscript/CD3_slides/AAA596.CD3.location-a/AAA596.CD3.location-a.run1	255	0.7	0.06	0.7	0.06	-8.34651757994	-9.27867455844	0.480539238024	0.134291871094
842.0	1332320.0	416.0	11219.0	1332320.0	4000000.0	10.0	3.0	1.49	1.18	1.07	0.0500000000002	6.57	0.53	0.7	0.15	7.07	0.25	2.06	1.43	0.51	AAA596.CD3.location-a.X4.Y14.tile.tissue.png	113	1	2000	113	9fd408ff7747de4db7d9db15b6a9b0ad	0	0	0	0	0	0	0	0	0	0	0	0	0	/home/dhl_ec/bnelissen/Slides/CD3_manuscript/CD3_slides/AAA596.CD3.location-a/AAA596.CD3.location-a.run1	255	0.7	0.06	0.7	0.06	-8.26233791068	-10.8630337479	0.58099673092	1.73545866992
20086.0	3617048.0	6461.0	14700.0	3617048.0	4000000.0	135.0	3.0	1.23	1.41	1.07	0.04	6.09	0.36	0.68	0.0600000000004	8.8	0.35	2.07	1.62	0.57	AAA596.CD3.location-a.X4.Y2.tile.tissue.png	114	1	2000	114	e7108a31a226c14b5efac6b4a6180324	0	0	0	0	0	0	0	0	0	0	0	0	0	/home/dhl_ec/bnelissen/Slides/CD3_manuscript/CD3_slides/AAA596.CD3.location-a/AAA596.CD3.location-a.run1	255	0.7	0.06	0.7	0.06	-8.21360472292	-12.0809445878	0.661472496163	0.241546365234
7203.0	3952554.0	2259.0	7998.0	3952554.0	4000000.0	49.0	1.0	1.11	2.0	1.1	0.0600000000004	6.5	0.34	0.67	0.0500000000002	8.52	0.34	1.97	1.38	0.59	AAA596.CD3.location-a.X4.Y3.tile.tissue.png	115	1	2000	115	001fccb9900f74e68ad4359e415edde9	0	0	0	0	0	0	0	0	0	0	0	0	0	/home/dhl_ec/bnelissen/Slides/CD3_manuscript/CD3_slides/AAA596.CD3.location-a/AAA596.CD3.location-a.run1	255	0.7	0.06	0.7	0.06	-7.50401182134	-11.4562237056	0.198425854457	0.0621308304443
28631.0	2560304.0	9844.0	18002.0	2560304.0	4000000.0	190.0	8.0	1.52	2.53	1.08	0.04	6.78	0.36	0.679999999999	0.11	8.05	0.28	2.04	1.41	0.46	AAA596.CD3.location-a.X4.Y4.tile.tissue.png	116	1	2000	116	2e18f3044b298c426ca2783589f82754	0	0	0	0	0	0	0	0	0	0	0	0	0	/home/dhl_ec/bnelissen/Slides/CD3_manuscript/CD3_slides/AAA596.CD3.location-a/AAA596.CD3.location-a.run1	255	0.7	0.06	0.7	0.06	-8.23974953585	-12.1574005912	0.92215301152	0.39117621875
14294.0	2936280.0	3863.0	16159.0	2936280.0	4000000.0	90.0	3.0	0.89	1.5	1.05	0.04	5.77	0.35	0.659999999999	0.0899999999997	7.86	0.29	2.02	1.39	0.590000000001	AAA596.CD3.location-a.X4.Y5.tile.tissue.png	117	1	2000	117	ee1ade981cdd2a51edd8d0f52d0d34ba	0	0	0	0	0	0	0	0	0	0	0	0	0	/home/dhl_ec/bnelissen/Slides/CD3_manuscript/CD3_slides/AAA596.CD3.location-a/AAA596.CD3.location-a.run1	255	0.7	0.06	0.7	0.06	-8.43998664908	-11.8145227993	0.577324422866	0.171470347656
3544.0	3893602.0	1112.0	10734.0	3893602.0	4000000.0	30.0	3.0	1.22	1.27	1.09	0.0400000000004	5.73	0.34	0.67	0.0599999999999	8.39	0.32	1.99	1.39	1.14	AAA596.CD3.location-a.X4.Y6.tile.tissue.png	118	1	2000	118	e194432505ecbd229c8be7e10280ff68	0	0	0	0	0	0	0	0	0	0	0	0	0	/home/dhl_ec/bnelissen/Slides/CD3_manuscript/CD3_slides/AAA596.CD3.location-a/AAA596.CD3.location-a.run1	255	0.7	0.06	0.7	0.06	-8.97816933839	-12.2658478571	1.11218532782	0.139117962891
37653.0	3633040.0	9739.0	17403.0	3633040.0	4000000.0	225.0	4.0	1.39	1.22	1.09	0.04	9.54	0.34	0.68	0.0599999999999	9.01	0.33	2.1	1.44	1.15	AAA596.CD3.location-a.X4.Y7.tile.tissue.png	119	1	2000	119	0c5d3833c1814aac3a27c1576e78a3ca	0	0	0	0	0	0	0	0	0	0	0	0	0	/home/dhl_ec/bnelissen/Slides/CD3_manuscript/CD3_slides/AAA596.CD3.location-a/AAA596.CD3.location-a.run1	255	0.7	0.06	0.7	0.06	-8.9599052093	-12.2092866147	1.03899382829	0.2389884375
5767.0	3575187.0	2287.0	17915.0	3575187.0	4000000.0	52.0	3.0	1.49	1.25	1.08	0.04	9.73	0.35	0.67	0.0699999999997	8.69	0.32	2.1	1.44	0.54	AAA596.CD3.location-a.X4.Y8.tile.tissue.png	120	1	2000	120	857a399f0d3a700e9717622a3cc61f0f	0	0	0	0	0	0	0	0	0	0	0	0	0	/home/dhl_ec/bnelissen/Slides/CD3_manuscript/CD3_slides/AAA596.CD3.location-a/AAA596.CD3.location-a.run1	255	0.7	0.06	0.7	0.06	-8.82540886288	-12.2889338399	1.21131463133	0.207152412109
2842.0	2863996.0	1373.0	22732.0	2863996.0	4000000.0	27.0	7.0	1.03	1.17	1.08	0.0500000000002	6.49	0.36	0.67	0.0900000000001	8.41	0.3	2.12	1.45	0.53	AAA596.CD3.location-a.X4.Y9.tile.tissue.png	121	1	2000	121	53d33ee5a8f7e0ee04193b38163b94dd	0	0	0	0	0	0	0	0	0	0	0	0	0	/home/dhl_ec/bnelissen/Slides/CD3_manuscript/CD3_slides/AAA596.CD3.location-a/AAA596.CD3.location-a.run1	255	0.7	0.06	0.7	0.06	-8.1948565249	-11.8149055366	0.997043870033	0.21293503125
0.0	0.0	0.0	0.0	0.0	4000000.0	0.0	0.0	0.84	1.44	1.0	0.0500000000002	5.05	0.27	0.8	0.19	4.26	0.12	1.8	1.37	0.74	AAA596.CD3.location-a.X5.Y0.tile.tissue.png	122	1	2000	122	a940d1924fea8624630677220eaeec5e	0	0	0	0	0	0	0	0	0	0	0	0	0	/home/dhl_ec/bnelissen/Slides/CD3_manuscript/CD3_slides/AAA596.CD3.location-a/AAA596.CD3.location-a.run1	255	1.0	0.06	1.0	0.06	0.0	0.0	0.0	5.557862
10282.0	2299098.0	4315.0	8440.0	2299098.0	4000000.0	94.0	1.0	1.18	1.38	1.1	0.04	6.52	0.349999999999	0.650000000001	0.11	7.56	0.27	1.95	1.38	0.66	AAA596.CD3.location-a.X5.Y1.tile.tissue.png	123	1	2000	123	4150b492d47cc45117590f007f1780da	0	0	0	0	0	0	0	0	0	0	0	0	0	/home/dhl_ec/bnelissen/Slides/CD3_manuscript/CD3_slides/AAA596.CD3.location-a/AAA596.CD3.location-a.run1	255	0.7	0.06	0.7	0.06	-9.32765453974	-11.949986911	1.37690246009	0.50964403125
1047.0	3630656.0	378.0	15081.0	3630656.0	4000000.0	11.0	2.0	1.14	1.36	1.05	0.0500000000002	7.46	0.32	0.63	0.0599999999999	7.99	0.64	2.52	1.35	0.5	AAA596.CD3.location-a.X5.Y10.tile.tissue.png	124	1	2000	124	a715839e1c4c1c5ada596eecf4db1c73	0	0	0	0	0	0	0	0	0	0	0	0	0	/home/dhl_ec/bnelissen/Slides/CD3_manuscript/CD3_slides/AAA596.CD3.location-a/AAA596.CD3.location-a.run1	255	0.7	0.06	0.7	0.06	-8.04912461844	-12.0839841516	0.626873529372	0.142219445312
2972.0	3462178.0	1334.0	21482.0	3462178.0	4000000.0	32.0	3.0	1.5	1.58	1.51	0.04	6.47	0.34	0.64	0.0700000000002	8.32	0.31	1.95	1.36	0.68	AAA596.CD3.location-a.X5.Y11.tile.tissue.png	125	1	2000	125	d9d37d4b7dbee238ede9fb77850bb858	0	0	0	0	0	0	0	0	0	0	0	0	0	/home/dhl_ec/bnelissen/Slides/CD3_manuscript/CD3_slides/AAA596.CD3.location-a/AAA596.CD3.location-a.run1	255	0.7	0.06	0.7	0.06	-7.94494459749	-12.3261516393	1.21333742302	0.158310460938
5698.0	3998627.0	2180.0	8119.0	3998627.0	4000000.0	50.0	1.0	2.64	2.07	1.0	0.04	5.62	0.32	0.63	0.0500000000002	8.27	0.33	1.93	1.37	0.53	AAA596.CD3.location-a.X5.Y12.tile.tissue.png	126	1	2000	126	7339d7922ffc325030497f612b653588	0	0	0	0	0	0	0	0	0	0	0	0	0	/home/dhl_ec/bnelissen/Slides/CD3_manuscript/CD3_slides/AAA596.CD3.location-a/AAA596.CD3.location-a.run1	255	0.7	0.06	0.7	0.06	-8.66299214809	-12.2516326391	0.81094841936	0.159939503418
2541.0	3969558.0	1166.0	9674.0	3969558.0	4000000.0	29.0	1.0	1.37	1.15	1.0	0.04	7.79	0.32	0.66	0.0599999999999	8.27	0.31	1.91	1.37	0.51	AAA596.CD3.location-a.X5.Y13.tile.tissue.png	127	1	2000	127	7fef5ce52cec08f661e88b3dcca3220b	0	0	0	0	0	0	0	0	0	0	0	0	0	/home/dhl_ec/bnelissen/Slides/CD3_manuscript/CD3_slides/AAA596.CD3.location-a/AAA596.CD3.location-a.run1	255	0.7	0.06	0.7	0.06	-8.9070291483	-10.5656146442	0.734133155931	0.128888375
0.0	3213136.0	0.0	16836.0	3213136.0	4000000.0	0.0	3.0	1.07	1.24	1.04	0.04	7.91	0.32	0.72	0.0900000000001	7.49	0.23	2.01	1.38	0.64	AAA596.CD3.location-a.X5.Y14.tile.tissue.png	128	1	2000	128	b2645311793a94b32e85b635c1c1aad5	0	0	0	0	0	0	0	0	0	0	0	0	0	/home/dhl_ec/bnelissen/Slides/CD3_manuscript/CD3_slides/AAA596.CD3.location-a/AAA596.CD3.location-a.run1	255	0.7	0.06	0.7	0.06	-8.58590348971	-11.0452854029	0.764136704256	0.331394691406
0.0	78639.0	0.0	1757.0	78639.0	4000000.0	0.0	1.0	1.09	1.23	1.12	0.0499999999997	5.59	0.33	0.75	0.18	5.48	0.13	1.84	1.38	0.5	AAA596.CD3.location-a.X5.Y15.tile.tissue.png	129	1	2000	129	925d4ad2f6d506cd143237619d1add9b	0	0	0	0	0	0	0	0	0	0	0	0	0	/home/dhl_ec/bnelissen/Slides/CD3_manuscript/CD3_slides/AAA596.CD3.location-a/AAA596.CD3.location-a.run1	255	0.7	0.06	0.7	0.06	-8.67313492561	-11.2240098346	0.886655950513	2.85990439398
8829.0	3988061.0	3149.0	8712.0	3988061.0	4000000.0	58.0	1.0	1.21	1.78	1.0	0.0400000000004	6.16	0.32	0.650000000001	0.0599999999999	8.62	0.34	2.55	1.38	0.59	AAA596.CD3.location-a.X5.Y2.tile.tissue.png	130	1	2000	130	1887146b45281e7bf2227f817c53c6ef	0	0	0	0	0	0	0	0	0	0	0	0	0	/home/dhl_ec/bnelissen/Slides/CD3_manuscript/CD3_slides/AAA596.CD3.location-a/AAA596.CD3.location-a.run1	255	0.7	0.06	0.7	0.06	-7.79337528615	-12.1790077679	0.430729368439	0.176507067383
15077.0	3837370.0	3713.0	9596.0	3837370.0	4000000.0	100.0	1.0	1.46	1.76	1.53	0.0299999999997	6.93	0.63	0.69	0.0599999999999	8.96	0.35	2.58	1.36	0.92	AAA596.CD3.location-a.X5.Y3.tile.tissue.png	131	1	2000	131	c2dfd09c66679a5cb98fcf955ec77d27	0	0	0	0	0	0	0	0	0	0	0	0	0	/home/dhl_ec/bnelissen/Slides/CD3_manuscript/CD3_slides/AAA596.CD3.location-a/AAA596.CD3.location-a.run1	255	0.7	0.06	0.7	0.06	-7.70014107167	-11.5637831581	0.49979050226	0.0855201660156
18178.0	3819965.0	4447.0	8040.0	3819965.0	4000000.0	90.0	1.0	1.67	1.6	1.08	0.04	6.33	0.33	0.63	0.0599999999999	8.24	0.31	1.92	1.36	0.48	AAA596.CD3.location-a.X5.Y4.tile.tissue.png	132	1	2000	132	e1fcf25b7bb78fa7dd9ffa96a9987b1d	0	0	0	0	0	0	0	0	0	0	0	0	0	/home/dhl_ec/bnelissen/Slides/CD3_manuscript/CD3_slides/AAA596.CD3.location-a/AAA596.CD3.location-a.run1	255	0.7	0.06	0.7	0.06	-7.29544330716	-10.761766028	0.220741159967	0.113269167969
18461.0	3995849.0	6148.0	8522.0	3995849.0	4000000.0	126.0	1.0	1.26	1.33	1.06	0.04	5.9	0.33	0.66	0.0500000000002	8.99	0.32	1.91	1.34	0.58	AAA596.CD3.location-a.X5.Y5.tile.tissue.png	133	1	2000	133	3e5107b2062b1cc7921d417e504a53fe	0	0	0	0	0	0	0	0	0	0	0	0	0	/home/dhl_ec/bnelissen/Slides/CD3_manuscript/CD3_slides/AAA596.CD3.location-a/AAA596.CD3.location-a.run1	255	0.7	0.06	0.7	0.06	-7.87863051208	-11.9383038465	0.534794163231	0.165629448547
33758.0	3805246.0	9446.0	15562.0	3805246.0	4000000.0	204.0	2.0	1.62	1.49	1.08	0.0500000000002	6.29	0.33	0.64	0.0599999999999	8.69	0.32	1.96	1.37	0.95	AAA596.CD3.location-a.X5.Y6.tile.tissue.png	134	1	2000	134	3bd8a1d7ba1607cea400d94b1e238db4	0	0	0	0	0	0	0	0	0	0	0	0	0	/home/dhl_ec/bnelissen/Slides/CD3_manuscript/CD3_slides/AAA596.CD3.location-a/AAA596.CD3.location-a.run1	255	0.7	0.06	0.7	0.06	-8.34533449457	-12.3516723098	0.810760481325	0.228464748047
16097.0	2508202.0	5422.0	19774.0	2508202.0	4000000.0	103.0	6.0	1.91	1.44	1.08	0.04	7.83	0.34	0.64	0.11	7.53	0.28	2.02	1.39	0.54	AAA596.CD3.location-a.X5.Y7.tile.tissue.png	135	1	2000	135	fdccdd00ab101e62e40e655020b22c1f	0	0	0	0	0	0	0	0	0	0	0	0	0	/home/dhl_ec/bnelissen/Slides/CD3_manuscript/CD3_slides/AAA596.CD3.location-a/AAA596.CD3.location-a.run1	255	0.7	0.06	0.7	0.06	-8.57470059881	-12.2033920618	1.15031192158	0.346456195312
2508.0	1609073.0	1230.0	19529.0	1609073.0	4000000.0	26.0	17.0	1.19	1.62	1.09	0.04	5.96	0.34	0.62	0.13	6.94	0.25	1.99	1.35	0.54	AAA596.CD3.location-a.X5.Y8.tile.tissue.png	136	1	2000	136	07de190bb53874410fbc44bbaf369246	0	0	0	0	0	0	0	0	0	0	0	0	0	/home/dhl_ec/bnelissen/Slides/CD3_manuscript/CD3_slides/AAA596.CD3.location-a/AAA596.CD3.location-a.run1	255	0.7	0.06	0.7	0.06	-8.60147725077	-12.0267579017	1.30463453744	0.207662945313
5734.0	3315031.0	2064.0	18974.0	3315031.0	4000000.0	35.0	5.0	1.53	1.32	1.06	0.04	6.66	0.34	0.65	0.0799999999999	7.95	0.3	2.01	1.38	0.55	AAA596.CD3.location-a.X5.Y9.tile.tissue.png	137	1	2000	137	238625f606591125e426d798806199fa	0	0	0	0	0	0	0	0	0	0	0	0	0	/home/dhl_ec/bnelissen/Slides/CD3_manuscript/CD3_slides/AAA596.CD3.location-a/AAA596.CD3.location-a.run1	255	0.7	0.06	0.7	0.06	-8.58702888573	-12.4249940793	1.2799258494	0.243551570312
0.0	0.0	0.0	0.0	0.0	4000000.0	0.0	0.0	0.87	1.5	1.02	0.0499999999997	4.78	0.27	0.83	0.19	4.06	0.11	1.79	1.38	0.53	AAA596.CD3.location-a.X6.Y0.tile.tissue.png	138	1	2000	138	6e4d319a8f3ed2f2ba159ab123b2f015	0	0	0	0	0	0	0	0	0	0	0	0	0	/home/dhl_ec/bnelissen/Slides/CD3_manuscript/CD3_slides/AAA596.CD3.location-a/AAA596.CD3.location-a.run1	255	1.0	0.06	1.0	0.06	0.0	0.0	0.0	6.5469045
9246.0	2597653.0	2967.0	9362.0	2597653.0	4000000.0	53.0	2.0	1.05	1.31	1.06	0.04	6.22	0.49	1.01	0.0999999999999	7.48	0.28	1.95	1.4	0.59	AAA596.CD3.location-a.X6.Y1.tile.tissue.png	139	1	2000	139	9ba3982ea41c0d76cf071946fb17623a	0	0	0	0	0	0	0	0	0	0	0	0	0	/home/dhl_ec/bnelissen/Slides/CD3_manuscript/CD3_slides/AAA596.CD3.location-a/AAA596.CD3.location-a.run1	255	0.7	0.06	0.7	0.06	-9.1443227911	-11.8916246959	1.12394574423	0.696052390625
348.0	3991453.0	150.0	8869.0	3991453.0	4000000.0	4.0	1.0	1.35	1.34	1.05	0.04	7.58	0.33	0.64	0.0500000000002	8.15	0.31	1.92	1.38	0.6	AAA596.CD3.location-a.X6.Y10.tile.tissue.png	140	1	2000	140	54755835405602978144cf0b7db1bc54	0	0	0	0	0	0	0	0	0	0	0	0	0	/home/dhl_ec/bnelissen/Slides/CD3_manuscript/CD3_slides/AAA596.CD3.location-a/AAA596.CD3.location-a.run1	255	0.7	0.06	0.7	0.06	-7.60752880555	-12.0436993928	0.519621580787	0.0831813662109
2099.0	3932308.0	770.0	10896.0	3932308.0	4000000.0	16.0	1.0	1.95	1.47	1.0	0.04	5.44	0.32	0.670000000001	0.0599999999999	8.35	0.32	1.96	1.36	0.64	AAA596.CD3.location-a.X6.Y11.tile.tissue.png	141	1	2000	141	6bafc171ac5a6771541ad2d78e8670e1	0	0	0	0	0	0	0	0	0	0	0	0	0	/home/dhl_ec/bnelissen/Slides/CD3_manuscript/CD3_slides/AAA596.CD3.location-a/AAA596.CD3.location-a.run1	255	0.7	0.06	0.7	0.06	-8.18389584241	-12.0529774788	0.977507013546	0.148057453125
1288.0	3340490.0	577.0	16684.0	3340490.0	4000000.0	13.0	2.0	1.67	1.79	1.04	0.04	6.69	0.35	0.68	0.0799999999999	8.01	0.3	1.98	1.34	0.75	AAA596.CD3.location-a.X6.Y12.tile.tissue.png	142	1	2000	142	f17a7b12fafaafe9b2d4255fb57a478b	0	0	0	0	0	0	0	0	0	0	0	0	0	/home/dhl_ec/bnelissen/Slides/CD3_manuscript/CD3_slides/AAA596.CD3.location-a/AAA596.CD3.location-a.run1	255	0.7	0.06	0.7	0.06	-8.91689806943	-11.5810849279	0.785438374246	0.119992761719
977.0	3998964.0	507.0	8182.0	3998964.0	4000000.0	12.0	1.0	2.01	1.19	1.08	0.04	5.6	0.39	0.84	0.04	8.44	0.33	1.97	1.39	0.57	AAA596.CD3.location-a.X6.Y13.tile.tissue.png	143	1	2000	143	a43a754a87c6dc6dd8b6545b7bbddef4	0	0	0	0	0	0	0	0	0	0	0	0	0	/home/dhl_ec/bnelissen/Slides/CD3_manuscript/CD3_slides/AAA596.CD3.location-a/AAA596.CD3.location-a.run1	255	0.7	0.06	0.7	0.06	-8.91392793039	-11.1159587302	0.686582234252	0.0514626495361
231.0	3518253.0	139.0	20681.0	3518253.0	4000000.0	3.0	7.0	1.68	1.74	1.06	0.04	5.96	0.33	0.64	0.0599999999999	8.04	0.32	2.01	1.35	0.53	AAA596.CD3.location-a.X6.Y14.tile.tissue.png	144	1	2000	144	9e41966d9b5f887250ee1591f9552d08	0	0	0	0	0	0	0	0	0	0	0	0	0	/home/dhl_ec/bnelissen/Slides/CD3_manuscript/CD3_slides/AAA596.CD3.location-a/AAA596.CD3.location-a.run1	255	0.7	0.06	0.7	0.06	-8.55096431199	-11.0928500875	0.984367476522	0.240336914062
162.0	163072.0	52.0	4085.0	163072.0	4000000.0	1.0	2.0	1.53	1.02	1.05	0.0500000000002	6.99	0.33	0.73	0.19	5.81	0.19	1.82	1.35	0.53	AAA596.CD3.location-a.X6.Y15.tile.tissue.png	145	1	2000	145	ad4624cb4bc563a9946321638e233831	0	0	0	0	0	0	0	0	0	0	0	0	0	/home/dhl_ec/bnelissen/Slides/CD3_manuscript/CD3_slides/AAA596.CD3.location-a/AAA596.CD3.location-a.run1	255	0.7	0.06	0.7	0.06	-8.91151443601	-11.2515087664	1.64203644286	2.58075901904
17573.0	3916005.0	7260.0	10116.0	3916005.0	4000000.0	136.0	1.0	1.12	1.48	1.52	0.04	6.01	0.329999999999	0.63	0.0500000000002	9.1	0.32	1.95	1.44	0.55	AAA596.CD3.location-a.X6.Y2.tile.tissue.png	146	1	2000	146	55a5be88a28b1c552e9f50937837fcca	0	0	0	0	0	0	0	0	0	0	0	0	0	/home/dhl_ec/bnelissen/Slides/CD3_manuscript/CD3_slides/AAA596.CD3.location-a/AAA596.CD3.location-a.run1	255	0.7	0.06	0.7	0.06	-8.04056799233	-12.0119825338	0.489232255417	0.327365271484
15685.0	3999722.0	3732.0	8044.0	3999722.0	4000000.0	84.0	1.0	1.52	1.56	1.37	0.0500000000002	6.19	0.32	0.64	0.0499999999997	8.28	0.32	1.91	1.37	0.51	AAA596.CD3.location-a.X6.Y3.tile.tissue.png	147	1	2000	147	34e84137ff60abce5ab4614f13e1ae9d	0	0	0	0	0	0	0	0	0	0	0	0	0	/home/dhl_ec/bnelissen/Slides/CD3_manuscript/CD3_slides/AAA596.CD3.location-a/AAA596.CD3.location-a.run1	255	0.7	0.06	0.7	0.06	-8.05312257757	-11.2519712636	0.179878262133	0.0913169721026
12873.0	3999749.0	4527.0	8038.0	3999749.0	4000000.0	92.0	1.0	2.08	1.79	1.01	0.04	5.89	0.32	0.64	0.0500000000002	8.46	0.33	2.02	1.91	0.62	AAA596.CD3.location-a.X6.Y4.tile.tissue.png	148	1	2000	148	1b0fc624b814d2b7121e18cce13a0db8	0	0	0	0	0	0	0	0	0	0	0	0	0	/home/dhl_ec/bnelissen/Slides/CD3_manuscript/CD3_slides/AAA596.CD3.location-a/AAA596.CD3.location-a.run1	255	0.7	0.06	0.7	0.06	-7.98208729696	-11.8272603916	0.291198657577	0.152957206508
21665.0	3625273.0	7283.0	16049.0	3625273.0	4000000.0	148.0	3.0	1.28	1.32	1.07	0.04	6.68	0.34	0.65	0.0700000000002	8.43	0.31	2.0	1.39	0.78	AAA596.CD3.location-a.X6.Y5.tile.tissue.png	149	1	2000	149	204b29eda76ed543e3d9aa3cb7233752	0	0	0	0	0	0	0	0	0	0	0	0	0	/home/dhl_ec/bnelissen/Slides/CD3_manuscript/CD3_slides/AAA596.CD3.location-a/AAA596.CD3.location-a.run1	255	0.7	0.06	0.7	0.06	-8.25505670654	-12.3973695821	0.807296070503	0.207557183594
28891.0	3097431.0	7409.0	11785.0	3097431.0	4000000.0	177.0	1.0	1.46	1.43	0.99	0.04	5.85	0.32	0.97	0.0899999999997	8.1	0.29	1.97	1.36	0.62	AAA596.CD3.location-a.X6.Y6.tile.tissue.png	150	1	2000	150	264d86806bc438794e7c221d3b4456e9	0	0	0	0	0	0	0	0	0	0	0	0	0	/home/dhl_ec/bnelissen/Slides/CD3_manuscript/CD3_slides/AAA596.CD3.location-a/AAA596.CD3.location-a.run1	255	0.7	0.06	0.7	0.06	-8.15391375444	-11.6972236363	0.71377584899	0.198669300781
0.0	46129.0	0.0	1562.0	46129.0	4000000.0	0.0	2.0	1.68	1.74	1.03	0.04	6.1	0.36	1.14	0.19	5.21	0.12	1.86	1.36	0.63	AAA596.CD3.location-a.X6.Y7.tile.tissue.png	151	1	2000	151	c715c7df49a44e3e1d59d3a830799de3	0	0	0	0	0	0	0	0	0	0	0	0	0	/home/dhl_ec/bnelissen/Slides/CD3_manuscript/CD3_slides/AAA596.CD3.location-a/AAA596.CD3.location-a.run1	255	0.7	0.06	0.7	0.06	0.0	-12.0985699057	1.14103256967	2.19706322607
2259.0	1275719.0	1105.0	15011.0	1275719.0	4000000.0	26.0	5.0	1.56	2.35	1.02	0.0400000000004	5.96	0.34	0.9	0.15	6.75	0.22	1.95	1.36	0.55	AAA596.CD3.location-a.X6.Y8.tile.tissue.png	152	1	2000	152	aad63ba9762a08a9cc7f4fb399938b10	0	0	0	0	0	0	0	0	0	0	0	0	0	/home/dhl_ec/bnelissen/Slides/CD3_manuscript/CD3_slides/AAA596.CD3.location-a/AAA596.CD3.location-a.run1	255	0.7	0.06	0.7	0.06	-8.49725425927	-11.4993908574	1.62739991354	0.222630339844
2346.0	2884854.0	962.0	17120.0	2884854.0	4000000.0	21.0	4.0	1.67	1.61	1.3	0.0400000000004	6.1	0.33	0.64	0.0799999999999	7.82	0.28	1.99	1.35	0.77	AAA596.CD3.location-a.X6.Y9.tile.tissue.png	153	1	2000	153	8401a87554829d2a759c23e86f1f58b7	0	0	0	0	0	0	0	0	0	0	0	0	0	/home/dhl_ec/bnelissen/Slides/CD3_manuscript/CD3_slides/AAA596.CD3.location-a/AAA596.CD3.location-a.run1	255	0.7	0.06	0.7	0.06	-8.48455739604	-11.2028137804	1.04439406751	0.238504546875
0.0	0.0	0.0	0.0	0.0	4000000.0	0.0	0.0	1.51	1.76	1.45	0.04	4.91	0.26	0.78	0.19	4.19	0.11	1.79	1.36	0.49	AAA596.CD3.location-a.X7.Y0.tile.tissue.png	154	1	2000	154	7968c6d27f4bd7b73528ccd3070cb6a4	0	0	0	0	0	0	0	0	0	0	0	0	0	/home/dhl_ec/bnelissen/Slides/CD3_manuscript/CD3_slides/AAA596.CD3.location-a/AAA596.CD3.location-a.run1	255	1.0	0.06	1.0	0.06	0.0	0.0	0.0	3.04285275
0.0	1906040.0	0.0	10135.0	1906040.0	4000000.0	0.0	2.0	1.68	2.26	1.03	0.0499999999997	5.76	0.33	0.64	0.12	6.77	0.18	1.93	1.37	0.57	AAA596.CD3.location-a.X7.Y1.tile.tissue.png	155	1	2000	155	8685d68ee1aefdc8374e3cef0b3d1600	0	0	0	0	0	0	0	0	0	0	0	0	0	/home/dhl_ec/bnelissen/Slides/CD3_manuscript/CD3_slides/AAA596.CD3.location-a/AAA596.CD3.location-a.run1	255	0.7	0.06	0.7	0.06	-8.7004438577	-11.1544575654	0.625714315305	0.656107070313
8389.0	4000000.0	2932.0	7996.0	4000000.0	4000000.0	59.0	1.0	1.67	1.94	1.04	0.04	5.92	0.27	0.65	0.0499999999997	8.52	0.32	1.93	1.35	0.63	AAA596.CD3.location-a.X7.Y10.tile.tissue.png	156	1	2000	156	1d8316476d21b8905f20a8ad0d335877	0	0	0	0	0	0	0	0	0	0	0	0	0	/home/dhl_ec/bnelissen/Slides/CD3_manuscript/CD3_slides/AAA596.CD3.location-a/AAA596.CD3.location-a.run1	255	0.7	0.06	0.7	0.06	-8.26331768628	-12.4075840205	0.515618992455	0.139829902954
1421.0	3990554.0	529.0	8835.0	3990554.0	4000000.0	9.0	1.0	1.55	1.88	1.33	0.04	5.59	0.32	0.63	0.0499999999997	8.51	0.32	1.95	1.36	0.58	AAA596.CD3.location-a.X7.Y11.tile.tissue.png	157	1	2000	157	70270c6fb6dfd77a1fac44fefa4ad322	0	0	0	0	0	0	0	0	0	0	0	0	0	/home/dhl_ec/bnelissen/Slides/CD3_manuscript/CD3_slides/AAA596.CD3.location-a/AAA596.CD3.location-a.run1	255	0.7	0.06	0.7	0.06	-8.65224036181	-12.4790407252	0.902439046453	0.164778673828
3049.0	3758574.0	1346.0	11991.0	3758574.0	4000000.0	29.0	1.0	2.1	1.9	1.18	0.04	6.44	0.32	0.63	0.0599999999999	8.4	0.31	1.96	1.35	0.69	AAA596.CD3.location-a.X7.Y12.tile.tissue.png	158	1	2000	158	e0a2ba714af9b1defe0e27076065f8af	0	0	0	0	0	0	0	0	0	0	0	0	0	/home/dhl_ec/bnelissen/Slides/CD3_manuscript/CD3_slides/AAA596.CD3.location-a/AAA596.CD3.location-a.run1	255	0.7	0.06	0.7	0.06	-8.42294878141	-12.1164909447	0.822957723342	0.196611078125
3037.0	3998292.0	1245.0	8236.0	3998292.0	4000000.0	26.0	1.0	1.74	1.94	1.05	0.04	6.17	0.55	0.67	0.0500000000002	8.54	0.33	1.95	1.35	0.57	AAA596.CD3.location-a.X7.Y13.tile.tissue.png	159	1	2000	159	de78e1e49c6c039692ff8920abfa2c92	0	0	0	0	0	0	0	0	0	0	0	0	0	/home/dhl_ec/bnelissen/Slides/CD3_manuscript/CD3_slides/AAA596.CD3.location-a/AAA596.CD3.location-a.run1	255	0.7	0.06	0.7	0.06	-8.7537883792	-10.7165737845	0.851381060857	0.0722400180664
1214.0	3336231.0	632.0	39500.0	3336231.0	4000000.0	17.0	23.0	2.08	1.93	1.06	0.04	5.76	0.63	0.64	0.0700000000002	8.05	0.3	2.02	1.38	0.72	AAA596.CD3.location-a.X7.Y14.tile.tissue.png	160	1	2000	160	0b80f694abb6c89dde58230a42f708e7	0	0	0	0	0	0	0	0	0	0	0	0	0	/home/dhl_ec/bnelissen/Slides/CD3_manuscript/CD3_slides/AAA596.CD3.location-a/AAA596.CD3.location-a.run1	255	0.7	0.06	0.7	0.06	-8.97140936638	-10.1863081014	0.975233576539	0.0636106767578
83.0	439556.0	41.0	5810.0	439556.0	4000000.0	1.0	1.0	1.42	1.44	1.06	0.0500000000002	6.7	0.33	0.73	0.18	6.15	0.2	1.86	1.36	0.56	AAA596.CD3.location-a.X7.Y15.tile.tissue.png	161	1	2000	161	c14ee6ae9cfccb280f8247b7900f149f	0	0	0	0	0	0	0	0	0	0	0	0	0	/home/dhl_ec/bnelissen/Slides/CD3_manuscript/CD3_slides/AAA596.CD3.location-a/AAA596.CD3.location-a.run1	255	0.7	0.06	0.7	0.06	-9.25321804967	-11.2894257152	2.1174330227	3.01918121582
20063.0	2871209.0	7043.0	15339.0	2871209.0	4000000.0	128.0	3.0	1.37	2.01	1.03	0.04	5.86	0.67	0.65	0.1	8.16	0.29	1.98	1.34	0.54	AAA596.CD3.location-a.X7.Y2.tile.tissue.png	162	1	2000	162	ce5abcbaa65b3ce4305b197a13f78d70	0	0	0	0	0	0	0	0	0	0	0	0	0	/home/dhl_ec/bnelissen/Slides/CD3_manuscript/CD3_slides/AAA596.CD3.location-a/AAA596.CD3.location-a.run1	255	0.7	0.06	0.7	0.06	-9.28226054086	-11.6661946368	1.23460910995	0.435312296875
44460.0	3308479.0	12983.0	11092.0	3308479.0	4000000.0	250.0	2.0	1.39	1.68	1.17	0.04	5.97	0.32	0.63	0.0799999999999	8.68	0.3	1.95	1.35	0.59	AAA596.CD3.location-a.X7.Y3.tile.tissue.png	163	1	2000	163	ebeadded4a70042ac7748fa24efffb64	0	0	0	0	0	0	0	0	0	0	0	0	0	/home/dhl_ec/bnelissen/Slides/CD3_manuscript/CD3_slides/AAA596.CD3.location-a/AAA596.CD3.location-a.run1	255	0.7	0.0819415143793	0.7	0.0819415143793	-8.26242242685	-12.01138551	0.507572928619	0.338474058594
33444.0	3638347.0	10315.0	9203.0	3638347.0	4000000.0	226.0	1.0	2.01	1.93	1.36	0.04	5.85	0.32	0.63	0.0599999999999	8.5	0.31	1.96	1.36	0.53	AAA596.CD3.location-a.X7.Y4.tile.tissue.png	164	1	2000	164	10c2190be06999d975fdc37c3d21663b	0	0	0	0	0	0	0	0	0	0	0	0	0	/home/dhl_ec/bnelissen/Slides/CD3_manuscript/CD3_slides/AAA596.CD3.location-a/AAA596.CD3.location-a.run1	255	0.7	0.06	0.7	0.06	-8.13080404433	-11.9359266338	0.435608578149	0.211560134766
21296.0	3405469.0	6122.0	11940.0	3405469.0	4000000.0	135.0	1.0	1.62	1.74	1.19	0.04	6.74	0.47	0.77	0.0700000000002	8.3	0.31	1.97	1.36	0.67	AAA596.CD3.location-a.X7.Y5.tile.tissue.png	165	1	2000	165	0883ddd999cece92b02a6bfd9e6e7706	0	0	0	0	0	0	0	0	0	0	0	0	0	/home/dhl_ec/bnelissen/Slides/CD3_manuscript/CD3_slides/AAA596.CD3.location-a/AAA596.CD3.location-a.run1	255	0.7	0.06	0.7	0.06	-8.25245885861	-11.4600209879	0.551890996079	0.164430476563
5950.0	1566840.0	2408.0	7384.0	1566840.0	4000000.0	52.0	2.0	1.47	1.89	1.13	0.04	5.97	0.32	0.63	0.14	6.95	0.23	1.93	1.35	0.75	AAA596.CD3.location-a.X7.Y6.tile.tissue.png	166	1	2000	166	32068f83837fec8cf8f97803a0ab50d2	0	0	0	0	0	0	0	0	0	0	0	0	0	/home/dhl_ec/bnelissen/Slides/CD3_manuscript/CD3_slides/AAA596.CD3.location-a/AAA596.CD3.location-a.run1	255	0.7	0.06	0.7	0.06	-7.51810797446	-10.9483695919	0.479939037828	0.204980007813
0.0	0.0	0.0	0.0	0.0	4000000.0	0.0	0.0	1.68	1.26	1.33	0.04	5.51	0.259999999999	0.7	0.190000000001	4.17	0.11	1.78	1.36	0.53	AAA596.CD3.location-a.X7.Y7.tile.tissue.png	167	1	2000	167	524a5e22dea6e835258b5d89fc234260	0	0	0	0	0	0	0	0	0	0	0	0	0	/home/dhl_ec/bnelissen/Slides/CD3_manuscript/CD3_slides/AAA596.CD3.location-a/AAA596.CD3.location-a.run1	255	1.0	0.06	1.0	0.06	0.0	-12.0211754267	0.0	4.39684615785
993.0	603669.0	414.0	13181.0	603669.0	4000000.0	8.0	7.0	1.54	2.29	1.02	0.04	5.99	0.32	0.64	0.16	6.3	0.2	1.93	1.36	0.669999999999	AAA596.CD3.location-a.X7.Y8.tile.tissue.png	168	1	2000	168	b15d0b4dfb095009c03002e320cd50a5	0	0	0	0	0	0	0	0	0	0	0	0	0	/home/dhl_ec/bnelissen/Slides/CD3_manuscript/CD3_slides/AAA596.CD3.location-a/AAA596.CD3.location-a.run1	255	0.7	0.06	0.7	0.06	-9.18208980091	-11.6270973878	2.56901391545	0.514977851562
4969.0	3602978.0	2173.0	11562.0	3602978.0	4000000.0	46.0	2.0	1.51	1.82	1.07	0.04	7.11	0.5	0.74	0.0600000000004	8.26	0.309999999999	1.96	1.36	0.61	AAA596.CD3.location-a.X7.Y9.tile.tissue.png	169	1	2000	169	570987c9b6ac7008b2778e2e7ddf0c4e	0	0	0	0	0	0	0	0	0	0	0	0	0	/home/dhl_ec/bnelissen/Slides/CD3_manuscript/CD3_slides/AAA596.CD3.location-a/AAA596.CD3.location-a.run1	255	0.7	0.06	0.7	0.06	-8.23970625924	-11.6191867075	0.93307900064	0.26725890625
0.0	991246.0	0.0	6556.0	991246.0	4000000.0	0.0	1.0	1.42	1.87	1.02	0.04	6.9	0.320000000001	0.94	0.15	6.19	0.150000000001	1.91	1.35	0.880000000001	AAA596.CD3.location-a.X8.Y1.tile.tissue.png	170	1	2000	170	8d3d144b9c1d9311cb107c4aaf4c025f	0	0	0	0	0	0	0	0	0	0	0	0	0	/home/dhl_ec/bnelissen/Slides/CD3_manuscript/CD3_slides/AAA596.CD3.location-a/AAA596.CD3.location-a.run1	255	0.7	0.06	0.7	0.06	-7.68355020821	-11.2910483241	0.880953656259	2.03377626953
626.0	4000000.0	236.0	7996.0	4000000.0	4000000.0	4.0	1.0	1.08	1.78	1.44	0.0400000000009	5.09	0.26	0.63	0.04	8.46	0.32	1.95	1.35	0.63	AAA596.CD3.location-a.X8.Y10.tile.tissue.png	171	1	2000	171	589b53a133f9edf44170a78ec858d295	0	0	0	0	0	0	0	0	0	0	0	0	0	/home/dhl_ec/bnelissen/Slides/CD3_manuscript/CD3_slides/AAA596.CD3.location-a/AAA596.CD3.location-a.run1	255	0.7	0.06	0.7	0.06	-8.09970436516	0.0	0.279771232723	0.073361015625
1527.0	3953404.0	699.0	11391.0	3953404.0	4000000.0	14.0	2.0	1.8	1.79	1.07	0.04	5.68	0.5	0.73	0.0500000000002	8.47	0.32	1.96	1.35	0.580000000001	AAA596.CD3.location-a.X8.Y11.tile.tissue.png	172	1	2000	172	80bd489114c684cdd6bbd65f4e266744	0	0	0	0	0	0	0	0	0	0	0	0	0	/home/dhl_ec/bnelissen/Slides/CD3_manuscript/CD3_slides/AAA596.CD3.location-a/AAA596.CD3.location-a.run1	255	0.7	0.06	0.7	0.06	-8.44121808423	-12.2390216949	0.872611702088	0.114392890137
3920.0	3952791.0	1077.0	8888.0	3952791.0	4000000.0	23.0	1.0	1.6	1.74	1.11	0.04	5.93	0.32	0.63	0.0500000000002	8.46	0.320000000001	2.35	1.36	0.690000000001	AAA596.CD3.location-a.X8.Y12.tile.tissue.png	173	1	2000	173	e1f768b8c1dfdef70ab1cd0187b69375	0	0	0	0	0	0	0	0	0	0	0	0	0	/home/dhl_ec/bnelissen/Slides/CD3_manuscript/CD3_slides/AAA596.CD3.location-a/AAA596.CD3.location-a.run1	255	0.7	0.06	0.7	0.06	-8.54013258148	-12.301897584	0.606002511869	0.2204006875
749.0	2959638.0	400.0	26272.0	2959638.0	4000000.0	9.0	8.0	1.54	1.83	1.39	0.04	5.77	0.33	0.639999999999	0.0900000000001	7.84	0.29	2.05	1.35	0.58	AAA596.CD3.location-a.X8.Y13.tile.tissue.png	174	1	2000	174	db98e71f1de58278658b8cc76359d0e1	0	0	0	0	0	0	0	0	0	0	0	0	0	/home/dhl_ec/bnelissen/Slides/CD3_manuscript/CD3_slides/AAA596.CD3.location-a/AAA596.CD3.location-a.run1	255	0.7	0.06	0.7	0.06	-8.02612672827	-11.5882194241	0.72955233188	0.290666996094
1331.0	3012935.0	651.0	35332.0	3012935.0	4000000.0	16.0	33.0	2.25	1.53	1.15	0.04	5.87	0.349999999999	0.650000000001	0.0899999999992	7.85	0.29	2.02	1.35	0.77	AAA596.CD3.location-a.X8.Y14.tile.tissue.png	175	1	2000	175	2c486887f030a566efea7181b4a3af53	0	0	0	0	0	0	0	0	0	0	0	0	0	/home/dhl_ec/bnelissen/Slides/CD3_manuscript/CD3_slides/AAA596.CD3.location-a/AAA596.CD3.location-a.run1	255	0.7	0.06	0.7	0.06	-8.98526674104	-9.37359362112	1.02326548673	0.390515464844
78.0	25392.0	43.0	1845.0	25392.0	4000000.0	1.0	1.0	1.3	1.24	1.05	0.0499999999993	5.9	0.31	0.75	0.19	5.87	0.190000000001	1.86	1.36	0.57	AAA596.CD3.location-a.X8.Y15.tile.tissue.png	176	1	2000	176	3226e2de2d72c9ca10809d4f8802ee95	0	0	0	0	0	0	0	0	0	0	0	0	0	/home/dhl_ec/bnelissen/Slides/CD3_manuscript/CD3_slides/AAA596.CD3.location-a/AAA596.CD3.location-a.run1	255	0.7	0.06	0.7	0.06	-8.41086235044	-11.4012226601	1.42273446657	3.04571432715
14528.0	3884877.0	4759.0	8180.0	3884877.0	4000000.0	96.0	1.0	1.39	1.53	1.07	0.04	5.9	0.32	0.64	0.0500000000002	8.53	0.32	1.94	1.36	0.59	AAA596.CD3.location-a.X8.Y2.tile.tissue.png	177	1	2000	177	30152f36ff9d8820f45b6f2e53b6c7a0	0	0	0	0	0	0	0	0	0	0	0	0	0	/home/dhl_ec/bnelissen/Slides/CD3_manuscript/CD3_slides/AAA596.CD3.location-a/AAA596.CD3.location-a.run1	255	0.7	0.06	0.7	0.06	-9.13697438433	-11.8432831151	0.799198764987	0.362766128906
31677.0	3576110.0	9760.0	12411.0	3576110.0	4000000.0	232.0	1.0	1.37	1.81	1.11	0.04	5.77	0.33	0.639999999999	0.0699999999997	8.48	0.309999999999	1.97	1.35	0.67	AAA596.CD3.location-a.X8.Y3.tile.tissue.png	178	1	2000	178	46582c133ad9a4a01b65da1c5608012c	0	0	0	0	0	0	0	0	0	0	0	0	0	/home/dhl_ec/bnelissen/Slides/CD3_manuscript/CD3_slides/AAA596.CD3.location-a/AAA596.CD3.location-a.run1	255	0.7	0.06	0.7	0.06	-8.56049345973	-11.633357098	0.803842697537	0.228172
19192.0	1918295.0	6761.0	14424.0	1918295.0	4000000.0	133.0	6.0	1.51	1.86	1.44	0.04	6.06	0.32	0.629999999999	0.120000000001	7.27	0.25	1.99	1.36	0.54	AAA596.CD3.location-a.X8.Y4.tile.tissue.png	179	1	2000	179	69496ae24b5ab9c35fd08fa13be73bf9	0	0	0	0	0	0	0	0	0	0	0	0	0	/home/dhl_ec/bnelissen/Slides/CD3_manuscript/CD3_slides/AAA596.CD3.location-a/AAA596.CD3.location-a.run1	255	0.7	0.06	0.7	0.06	-8.15739761274	-11.8526233405	0.770109324303	0.237421984375
7737.0	1488814.0	2939.0	8024.0	1488814.0	4000000.0	60.0	2.0	1.63	1.59	1.32	0.04	5.99	0.58	0.65	0.139999999999	6.9	0.23	1.98	1.35	0.54	AAA596.CD3.location-a.X8.Y5.tile.tissue.png	180	1	2000	180	5d24eddbc7d03300a6cdba981d70921d	0	0	0	0	0	0	0	0	0	0	0	0	0	/home/dhl_ec/bnelissen/Slides/CD3_manuscript/CD3_slides/AAA596.CD3.location-a/AAA596.CD3.location-a.run1	255	0.7	0.06	0.7	0.06	-7.6126062808	-10.618800325	0.533391929314	0.172265816406
2940.0	667534.0	1026.0	9626.0	667534.0	4000000.0	19.0	3.0	1.32	1.47	1.04	0.04	5.94	0.32	0.639999999999	0.16	6.36	0.2	1.99	1.35	0.679999999999	AAA596.CD3.location-a.X8.Y6.tile.tissue.png	181	1	2000	181	d2d710edd6952d05ba201f88ed09e277	0	0	0	0	0	0	0	0	0	0	0	0	0	/home/dhl_ec/bnelissen/Slides/CD3_manuscript/CD3_slides/AAA596.CD3.location-a/AAA596.CD3.location-a.run1	255	0.7	0.06	0.7	0.06	-8.30760931284	-10.8600382829	1.01309712897	0.263073019531
5001.0	2437116.0	2043.0	13126.0	2437116.0	4000000.0	46.0	1.0	1.37	1.97	1.36	0.04	5.88	0.32	0.639999999999	0.11	7.89	0.45	2.06	1.36	0.56	AAA596.CD3.location-a.X8.Y7.tile.tissue.png	182	1	2000	182	0ff67acfe32bbf799d830f1865e85679	0	0	0	0	0	0	0	0	0	0	0	0	0	/home/dhl_ec/bnelissen/Slides/CD3_manuscript/CD3_slides/AAA596.CD3.location-a/AAA596.CD3.location-a.run1	255	0.7	0.06	0.7	0.06	-7.9648794696	-10.8504518446	0.822219196701	0.173730351562
13539.0	2945837.0	4965.0	19371.0	2945837.0	4000000.0	99.0	2.0	1.39	1.73	1.17	0.04	7.05	0.33	0.64	0.0900000000001	7.93	0.29	2.06	1.36	0.839999999999	AAA596.CD3.location-a.X8.Y8.tile.tissue.png	183	1	2000	183	c6e7498d7c6b572d34b18080ebf141cd	0	0	0	0	0	0	0	0	0	0	0	0	0	/home/dhl_ec/bnelissen/Slides/CD3_manuscript/CD3_slides/AAA596.CD3.location-a/AAA596.CD3.location-a.run1	255	0.7	0.06	0.7	0.06	-8.85595472061	-11.8693085414	1.79560482931	0.376359609375
922.0	3989873.0	400.0	8568.0	3989873.0	4000000.0	9.0	1.0	1.49	1.75	1.17	0.04	5.73	0.51	0.719999999999	0.0500000000002	8.81	0.32	1.94	1.66	0.580000000001	AAA596.CD3.location-a.X8.Y9.tile.tissue.png	184	1	2000	184	25135cc2f2d2d7dafb9b68ff6c8d2371	0	0	0	0	0	0	0	0	0	0	0	0	0	/home/dhl_ec/bnelissen/Slides/CD3_manuscript/CD3_slides/AAA596.CD3.location-a/AAA596.CD3.location-a.run1	255	0.7	0.06	0.7	0.06	-7.99165733648	-11.9177803638	0.485866892008	0.110821070313
0.0	5243.0	0.0	400.0	5243.0	4000000.0	0.0	1.0	1.62	1.35	1.06	0.0500000000002	5.84	0.32	0.74	0.190000000001	5.18	0.12	1.85	1.36	0.559999999999	AAA596.CD3.location-a.X9.Y1.tile.tissue.png	185	1	2000	185	ce8917c97904fffbe76bace4f1d59698	0	0	0	0	0	0	0	0	0	0	0	0	0	/home/dhl_ec/bnelissen/Slides/CD3_manuscript/CD3_slides/AAA596.CD3.location-a/AAA596.CD3.location-a.run1	255	0.7	0.06	0.7	0.06	0.0	-11.714672189	1.8421202228	2.92051464056
10015.0	3999795.0	3470.0	8029.0	3999795.0	4000000.0	69.0	1.0	1.38	1.79	1.43	0.04	6.08	0.31	0.64	0.04	8.54	0.33	1.94	1.36	0.59	AAA596.CD3.location-a.X9.Y10.tile.tissue.png	186	1	2000	186	909cc1f8695f569ae960628ecc8eab16	0	0	0	0	0	0	0	0	0	0	0	0	0	/home/dhl_ec/bnelissen/Slides/CD3_manuscript/CD3_slides/AAA596.CD3.location-a/AAA596.CD3.location-a.run1	255	0.7	0.06	0.7	0.06	-7.9726179739	-11.9900729516	0.49585954479	0.114742310272
6495.0	3998620.0	2582.0	8004.0	3998620.0	4000000.0	52.0	1.0	1.78	1.8	1.43	0.0299999999997	6.38	0.320000000001	0.64	0.0500000000002	8.56	0.32	1.94	1.36	0.66	AAA596.CD3.location-a.X9.Y11.tile.tissue.png	187	1	2000	187	c97b15322a56df1961bd1c3926e393a5	0	0	0	0	0	0	0	0	0	0	0	0	0	/home/dhl_ec/bnelissen/Slides/CD3_manuscript/CD3_slides/AAA596.CD3.location-a/AAA596.CD3.location-a.run1	255	0.7	0.06	0.7	0.06	-8.23600975878	-12.5188633247	0.575051807282	0.206285413757
4895.0	3998526.0	2199.0	8036.0	3998526.0	4000000.0	46.0	1.0	1.51	1.61	1.22	0.04	5.73	0.37	0.849999999999	0.0500000000002	8.58	0.32	1.94	1.36	0.63	AAA596.CD3.location-a.X9.Y12.tile.tissue.png	188	1	2000	188	150a5840d81670146136e36305d8f3f4	0	0	0	0	0	0	0	0	0	0	0	0	0	/home/dhl_ec/bnelissen/Slides/CD3_manuscript/CD3_slides/AAA596.CD3.location-a/AAA596.CD3.location-a.run1	255	0.7	0.06	0.7	0.06	-8.0856088178	-11.552119075	0.366249462967	0.184414075836
0.0	3928740.0	0.0	11487.0	3928740.0	4000000.0	0.0	4.0	1.35	1.68	1.48	0.04	5.94	0.32	0.63	0.0500000000002	8.09	0.27	1.99	1.35	0.63	AAA596.CD3.location-a.X9.Y13.tile.tissue.png	189	1	2000	189	693a2f380cfb82e4e6e84eee830a2e1b	0	0	0	0	0	0	0	0	0	0	0	0	0	/home/dhl_ec/bnelissen/Slides/CD3_manuscript/CD3_slides/AAA596.CD3.location-a/AAA596.CD3.location-a.run1	255	0.7	0.06	0.7	0.06	-6.98564150917	-10.9605982354	0.359975069597	0.120339458984
869.0	3582801.0	443.0	15127.0	3582801.0	4000000.0	10.0	4.0	1.6	1.48	1.09	0.04	5.77	0.320000000001	0.629999999999	0.0699999999997	8.24	0.299999999999	1.97	1.36	0.56	AAA596.CD3.location-a.X9.Y14.tile.tissue.png	190	1	2000	190	227db12fa0f60161aa5e8586afc84694	0	0	0	0	0	0	0	0	0	0	0	0	0	/home/dhl_ec/bnelissen/Slides/CD3_manuscript/CD3_slides/AAA596.CD3.location-a/AAA596.CD3.location-a.run1	255	0.7	0.06	0.7	0.06	-8.76840042237	-10.9309155427	0.686358985086	0.2379711875
114.0	150195.0	75.0	2654.0	150195.0	4000000.0	2.0	1.0	1.74	1.33	1.1	0.0500000000002	6.87	0.32	0.76	0.190000000001	6.01	0.190000000001	1.86	1.35	0.6	AAA596.CD3.location-a.X9.Y15.tile.tissue.png	191	1	2000	191	4d40f6943d18ee2286e5f77a63d2d08b	0	0	0	0	0	0	0	0	0	0	0	0	0	/home/dhl_ec/bnelissen/Slides/CD3_manuscript/CD3_slides/AAA596.CD3.location-a/AAA596.CD3.location-a.run1	255	0.7	0.06	0.7	0.06	-8.83343163171	-11.521007575	1.15780960957	3.28992534106
0.0	2782367.0	0.0	8568.0	2782367.0	4000000.0	0.0	2.0	1.27	1.49	1.03	0.0500000000002	8.45	0.320000000001	0.64	0.0900000000001	6.73	0.22	1.98	1.36	0.56	AAA596.CD3.location-a.X9.Y2.tile.tissue.png	192	1	2000	192	e2a76a16003e65163de36127bee7042e	0	0	0	0	0	0	0	0	0	0	0	0	0	/home/dhl_ec/bnelissen/Slides/CD3_manuscript/CD3_slides/AAA596.CD3.location-a/AAA596.CD3.location-a.run1	255	0.7	0.06	0.7	0.06	0.0	-11.2387125385	0.754671562019	0.285238597656
9930.0	3828763.0	2666.0	11766.0	3828763.0	4000000.0	51.0	1.0	2.04	1.6	1.27	0.04	5.9	0.62	0.630000000001	0.0600000000004	8.59	0.320000000001	1.97	1.36	0.569999999999	AAA596.CD3.location-a.X9.Y3.tile.tissue.png	193	1	2000	193	e6eba085e9e288101985b62e3ddd4eab	0	0	0	0	0	0	0	0	0	0	0	0	0	/home/dhl_ec/bnelissen/Slides/CD3_manuscript/CD3_slides/AAA596.CD3.location-a/AAA596.CD3.location-a.run1	255	0.7	0.06	0.7	0.06	-9.26275584371	-11.909276739	1.00813532897	0.397883234375
2983.0	1216054.0	1234.0	15355.0	1216054.0	4000000.0	24.0	3.0	1.52	2.3	1.02	0.04	5.87	0.32	0.63	0.150000000001	6.72	0.22	1.95	1.36	0.589999999999	AAA596.CD3.location-a.X9.Y4.tile.tissue.png	194	1	2000	194	5f6a834050758210a08b783667c0ddc6	0	0	0	0	0	0	0	0	0	0	0	0	0	/home/dhl_ec/bnelissen/Slides/CD3_manuscript/CD3_slides/AAA596.CD3.location-a/AAA596.CD3.location-a.run1	255	0.7	0.06	0.7	0.06	-9.09975974802	-11.7858964876	1.7389303734	0.251150742187
27652.0	2813652.0	8109.0	15027.0	2813652.0	4000000.0	185.0	2.0	1.64	1.6	1.54	0.04	6.9	0.32	0.64	0.0900000000001	7.98	0.28	2.0	1.35	0.570000000001	AAA596.CD3.location-a.X9.Y5.tile.tissue.png	195	1	2000	195	4bfe793e2c5dd7ecac369c02f82c7219	0	0	0	0	0	0	0	0	0	0	0	0	0	/home/dhl_ec/bnelissen/Slides/CD3_manuscript/CD3_slides/AAA596.CD3.location-a/AAA596.CD3.location-a.run1	255	0.7	0.06	0.7	0.06	-8.85303831973	-11.6639434098	1.31070146308	0.298601492187
28057.0	2696335.0	8191.0	14807.0	2696335.0	4000000.0	203.0	3.0	1.71	1.49	1.06	0.04	6.31	0.34	0.640000000001	0.0900000000001	8.13	0.27	1.97	1.35	0.55	AAA596.CD3.location-a.X9.Y6.tile.tissue.png	196	1	2000	196	6e83741460d3f549e9fe668ac4f8739d	0	0	0	0	0	0	0	0	0	0	0	0	0	/home/dhl_ec/bnelissen/Slides/CD3_manuscript/CD3_slides/AAA596.CD3.location-a/AAA596.CD3.location-a.run1	255	0.7	0.06	0.7	0.06	-8.21086362021	-11.020094226	0.720796718004	0.278010515625
28829.0	3834451.0	8843.0	13432.0	3834451.0	4000000.0	178.0	3.0	1.39	1.89	1.05	0.04	5.83	0.32	0.64	0.0600000000004	8.7	0.32	1.99	1.35	0.650000000001	AAA596.CD3.location-a.X9.Y7.tile.tissue.png	197	1	2000	197	25c5337a62d134dd0b9e684a2648f53c	0	0	0	0	0	0	0	0	0	0	0	0	0	/home/dhl_ec/bnelissen/Slides/CD3_manuscript/CD3_slides/AAA596.CD3.location-a/AAA596.CD3.location-a.run1	255	0.7	0.06	0.7	0.06	-8.27468276527	-11.7080993057	0.854521151356	0.221808439453
14605.0	3325806.0	5557.0	20790.0	3325806.0	4000000.0	118.0	7.0	2.11	1.79	1.54	0.04	6.53	0.33	0.64	0.0799999999999	8.24	0.3	2.0	1.36	0.61	AAA596.CD3.location-a.X9.Y8.tile.tissue.png	198	1	2000	198	f1b4f33d5ba7c85805005b91f6c8dc2e	0	0	0	0	0	0	0	0	0	0	0	0	0	/home/dhl_ec/bnelissen/Slides/CD3_manuscript/CD3_slides/AAA596.CD3.location-a/AAA596.CD3.location-a.run1	255	0.7	0.06	0.7	0.06	-8.85126261434	-12.2625160888	1.50945758094	0.299817476563
9507.0	3997000.0	2717.0	8230.0	3997000.0	4000000.0	54.0	1.0	1.55	1.86	1.03	0.04	5.79	0.599999999999	0.64	0.0500000000002	8.52	0.32	1.95	1.35	0.63	AAA596.CD3.location-a.X9.Y9.tile.tissue.png	199	1	2000	199	ef45e88821d296009748e95c1b0001ca	0	0	0	0	0	0	0	0	0	0	0	0	0	/home/dhl_ec/bnelissen/Slides/CD3_manuscript/CD3_slides/AAA596.CD3.location-a/AAA596.CD3.location-a.run1	255	0.7	0.06	0.7	0.06	-8.39441632233	-12.3075320966	0.445580251542	0.13308519043
[truncated: 2 more columns]
