# Supplementary material for: SlideToolkit: An Assistive Toolset for the Histological Quantification of Whole Slide Images
Source: PLoS One. 2014 Nov 5;9(11):e110289. doi: 10.1371/journal.pone.0110289 (PMC4220929; doi:10.1371/journal.pone.0110289)
Supplement: RawData S1 — ICC and BlandAltman plot - measurements and r-script.zip. Measurements of Run1 and Run2, including the code for the calculation of the intraclass correlation coefficient (ICC) and the code for the Bland and Altman plot. (ZIP) [file pone.0110289.s003.zip › cellprofiler.measurements/run1.948b89bf97f5b4b5297f54b8217b0068.DefaultOUT_Image.csv]

AreaOccupied_AreaOccupied_DAB_Nuclei	AreaOccupied_AreaOccupied_Tissue	AreaOccupied_Perimeter_DAB_Nuclei	AreaOccupied_Perimeter_Tissue	AreaOccupied_TotalArea_DAB_Nuclei	AreaOccupied_TotalArea_Tissue	Count_DAB_Nuclei	Count_Tissue	ExecutionTime_01LoadImages	ExecutionTime_02ColorToGray	ExecutionTime_03Smooth	ExecutionTime_04ImageMath	ExecutionTime_05IdentifyPrimaryObjects	ExecutionTime_06MeasureImageAreaOccupied	ExecutionTime_07UnmixColors	ExecutionTime_08MaskImage	ExecutionTime_09IdentifyPrimaryObjects	ExecutionTime_10MeasureImageAreaOccupied	ExecutionTime_11OverlayOutlines	ExecutionTime_12OverlayOutlines	ExecutionTime_13SaveImages	FileName_Original	Group_Index	Group_Number	Height_Original	ImageNumber	MD5Digest_Original	ModuleError_01LoadImages	ModuleError_02ColorToGray	ModuleError_03Smooth	ModuleError_04ImageMath	ModuleError_05IdentifyPrimaryObjects	ModuleError_06MeasureImageAreaOccupied	ModuleError_07UnmixColors	ModuleError_08MaskImage	ModuleError_09IdentifyPrimaryObjects	ModuleError_10MeasureImageAreaOccupied	ModuleError_11OverlayOutlines	ModuleError_12OverlayOutlines	ModuleError_13SaveImages	PathName_Original	Scaling_Original	Threshold_FinalThreshold_DAB_Nuclei	Threshold_FinalThreshold_Tissue	Threshold_OrigThreshold_DAB_Nuclei	Threshold_OrigThreshold_Tissue	Threshold_SumOfEntropies_DAB_Nuclei	Threshold_SumOfEntropies_Tissue	Threshold_WeightedVariance_DAB_Nuclei	Threshold_WeightedVariance_Tissue
1745.0	159734.0	789.0	2915.0	159734.0	4000000.0	18.0	2.0	2.47	2.65	1.22	0.06	7.35	0.4	0.92	0.23	7.2	0.24	2.19	1.61	1.19	AAA140.CD3.location-b.X0.Y3.tile.tissue.png	1	1	2000	1	979b19c908e61fb4665592a344f0a232	0	0	0	0	0	0	0	0	0	0	0	0	0	/home/dhl_ec/bnelissen/Slides/CD3_manuscript/CD3_slides/AAA140.CD3.location-b/AAA140.CD3.location-b.run1	255	0.7	0.06	0.7	0.06	-9.69737771981	-12.2833091394	3.63576688622	0.401691258789
2394.0	1454749.0	1129.0	24007.0	1454749.0	4000000.0	25.0	5.0	3.86	1.71	1.24	0.06	7.31	0.62	1.23	0.25	11.39	0.43	3.67	2.48	1.05	AAA140.CD3.location-b.X0.Y4.tile.tissue.png	2	1	2000	2	8db2152597a7f2e189fe384e2e068e97	0	0	0	0	0	0	0	0	0	0	0	0	0	/home/dhl_ec/bnelissen/Slides/CD3_manuscript/CD3_slides/AAA140.CD3.location-b/AAA140.CD3.location-b.run1	255	0.7	0.06	0.7	0.06	-9.48713744712	-12.3147807158	4.38651732198	1.3160586875
886.0	629762.0	289.0	21485.0	629762.0	4000000.0	5.0	15.0	3.47	2.28	1.92	0.09	11.44	0.63	1.44	0.3	10.31	0.37	3.61	2.48	0.8	AAA140.CD3.location-b.X0.Y5.tile.tissue.png	3	1	2000	3	ab68354438e09fee22aff1b3c69c2c9e	0	0	0	0	0	0	0	0	0	0	0	0	0	/home/dhl_ec/bnelissen/Slides/CD3_manuscript/CD3_slides/AAA140.CD3.location-b/AAA140.CD3.location-b.run1	255	0.7	0.06	0.7	0.06	-9.39984354768	-11.789917787	2.206969383	1.48332756641
9028.0	1710936.0	3169.0	12248.0	1710936.0	4000000.0	68.0	3.0	2.55	2.88	1.92	0.09	10.37	0.6	1.38	0.23	11.1	0.44	3.53	2.45	0.71	AAA140.CD3.location-b.X1.Y3.tile.tissue.png	4	1	2000	4	93aa5a6df565a9e59b7eba940f73e607	0	0	0	0	0	0	0	0	0	0	0	0	0	/home/dhl_ec/bnelissen/Slides/CD3_manuscript/CD3_slides/AAA140.CD3.location-b/AAA140.CD3.location-b.run1	255	0.7	0.06	0.7	0.06	-9.61199724533	-12.2295078592	3.5691841824	0.891810007812
4583.0	1570535.0	1855.0	31620.0	1570535.0	4000000.0	36.0	3.0	1.7	1.6	1.94	0.08	10.56	0.62	1.38	0.24	11.38	0.43	3.65	2.49	0.75	AAA140.CD3.location-b.X1.Y4.tile.tissue.png	5	1	2000	5	87547dc9af9d3083df864fc5e240bdab	0	0	0	0	0	0	0	0	0	0	0	0	0	/home/dhl_ec/bnelissen/Slides/CD3_manuscript/CD3_slides/AAA140.CD3.location-b/AAA140.CD3.location-b.run1	255	0.7	0.06	0.7	0.06	-9.34738878466	-11.9718799769	2.40655074439	1.4161625625
324.0	1789795.0	95.0	18306.0	1789795.0	4000000.0	2.0	6.0	3.18	3.55	1.39	0.06	9.22	0.42	0.84	0.15	8.15	0.29	2.35	1.63	0.48	AAA140.CD3.location-b.X1.Y5.tile.tissue.png	6	1	2000	6	be292920a84911ce684f345e01c52be0	0	0	0	0	0	0	0	0	0	0	0	0	0	/home/dhl_ec/bnelissen/Slides/CD3_manuscript/CD3_slides/AAA140.CD3.location-b/AAA140.CD3.location-b.run1	255	0.7	0.06	0.7	0.06	-9.13109381929	-11.6932156519	2.44708701648	1.16692583594
0.0	20627.0	0.0	2037.0	20627.0	4000000.0	0.0	6.0	2.61	2.11	1.26	0.06	6.99	0.39	0.93	0.23	6.45	0.15	2.21	1.64	0.67	AAA140.CD3.location-b.X10.Y10.tile.tissue.png	7	1	2000	7	87b696b3b81cacd2729830f0f99d7639	0	0	0	0	0	0	0	0	0	0	0	0	0	/home/dhl_ec/bnelissen/Slides/CD3_manuscript/CD3_slides/AAA140.CD3.location-b/AAA140.CD3.location-b.run1	255	0.7	0.06	0.7	0.06	-7.62866358168	-11.7618877231	1.99411324981	2.3362906795
328.0	492255.0	105.0	4075.0	492255.0	4000000.0	2.0	1.0	2.37	1.59	1.92	0.09	9.88	0.6	1.48	0.31	9.99	0.37	3.43	2.49	0.67	AAA140.CD3.location-b.X10.Y6.tile.tissue.png	8	1	2000	8	be03b7a8cfdb16c9955ec7dbcfba9265	0	0	0	0	0	0	0	0	0	0	0	0	0	/home/dhl_ec/bnelissen/Slides/CD3_manuscript/CD3_slides/AAA140.CD3.location-b/AAA140.CD3.location-b.run1	255	0.7	0.06	0.7	0.06	-7.46551860486	-10.8453663042	1.36317844633	0.366691285156
201.0	3654515.0	104.0	15206.0	3654515.0	4000000.0	3.0	1.0	2.05	1.2	1.31	0.05	6.88	0.4	1.31	0.11	13.89	0.58	3.66	2.49	0.72	AAA140.CD3.location-b.X10.Y7.tile.tissue.png	9	1	2000	9	9c74389e7e3cd667838647454ba62253	0	0	0	0	0	0	0	0	0	0	0	0	0	/home/dhl_ec/bnelissen/Slides/CD3_manuscript/CD3_slides/AAA140.CD3.location-b/AAA140.CD3.location-b.run1	255	0.7	0.06	0.7	0.06	-9.14799422062	-11.7324828978	2.80484012155	1.09636322656
2638.0	3698161.0	1340.0	20701.0	3698161.0	4000000.0	36.0	6.0	2.72	2.47	1.93	0.07	10.18	0.62	1.29	0.1	13.81	0.58	3.59	2.47	0.76	AAA140.CD3.location-b.X10.Y8.tile.tissue.png	10	1	2000	10	04718a6c33e94e7bc628c4fe5ed5ca60	0	0	0	0	0	0	0	0	0	0	0	0	0	/home/dhl_ec/bnelissen/Slides/CD3_manuscript/CD3_slides/AAA140.CD3.location-b/AAA140.CD3.location-b.run1	255	0.7	0.06	0.7	0.06	-9.09921289642	-11.5891548715	2.17739336784	0.43701575
13780.0	1805783.0	6936.0	44046.0	1805783.0	4000000.0	171.0	40.0	1.92	1.97	1.92	0.07	10.7	0.64	1.3	0.22	11.86	0.46	3.68	2.48	0.76	AAA140.CD3.location-b.X10.Y9.tile.tissue.png	11	1	2000	11	e67c381ce5b16b798453aeb346450194	0	0	0	0	0	0	0	0	0	0	0	0	0	/home/dhl_ec/bnelissen/Slides/CD3_manuscript/CD3_slides/AAA140.CD3.location-b/AAA140.CD3.location-b.run1	255	0.7	0.06	0.7	0.06	-9.70210692935	-12.8206093635	5.31581900694	1.2664208125
383.0	1316033.0	159.0	7466.0	1316033.0	4000000.0	3.0	1.0	1.37	1.6	1.95	0.09	10.94	0.61	1.42	0.26	10.97	0.42	3.5	2.47	0.63	AAA140.CD3.location-b.X11.Y6.tile.tissue.png	12	1	2000	12	d808101289a360f64433f1348b6cb484	0	0	0	0	0	0	0	0	0	0	0	0	0	/home/dhl_ec/bnelissen/Slides/CD3_manuscript/CD3_slides/AAA140.CD3.location-b/AAA140.CD3.location-b.run1	255	0.7	0.06	0.7	0.06	-8.91920517172	-11.6433225277	2.504780445	0.98457321875
151.0	1751915.0	76.0	16622.0	1751915.0	4000000.0	2.0	6.0	1.25	1.82	1.93	0.08	10.48	0.62	1.38	0.23	11.46	0.44	3.56	2.46	0.68	AAA140.CD3.location-b.X11.Y7.tile.tissue.png	13	1	2000	13	24abb6112765d984ace3c2f549923d92	0	0	0	0	0	0	0	0	0	0	0	0	0	/home/dhl_ec/bnelissen/Slides/CD3_manuscript/CD3_slides/AAA140.CD3.location-b/AAA140.CD3.location-b.run1	255	0.7	0.06	0.7	0.06	-9.18156795982	-12.1237117606	3.07996987308	2.15437576172
9756.0	1793207.0	4847.0	47874.0	1793207.0	4000000.0	126.0	32.0	2.28	2.55	1.91	0.09	10.88	0.64	1.32	0.23	11.74	0.45	3.7	2.47	0.68	AAA140.CD3.location-b.X11.Y8.tile.tissue.png	14	1	2000	14	47205516718786832dd67bfacaa5123b	0	0	0	0	0	0	0	0	0	0	0	0	0	/home/dhl_ec/bnelissen/Slides/CD3_manuscript/CD3_slides/AAA140.CD3.location-b/AAA140.CD3.location-b.run1	255	0.7	0.06	0.7	0.06	-9.60328182804	-12.685781497	4.62152736218	1.98361407813
133.0	84137.0	66.0	6198.0	84137.0	4000000.0	2.0	18.0	1.15	1.46	1.91	0.09	11.37	0.6	1.47	0.34	9.61	0.32	3.42	2.48	0.61	AAA140.CD3.location-b.X11.Y9.tile.tissue.png	15	1	2000	15	fc3d33be550377bf81bc17f131448171	0	0	0	0	0	0	0	0	0	0	0	0	0	/home/dhl_ec/bnelissen/Slides/CD3_manuscript/CD3_slides/AAA140.CD3.location-b/AAA140.CD3.location-b.run1	255	0.7	0.06	0.7	0.06	-9.33758125923	-12.2510800825	3.44121835526	2.10465260156
0.0	91573.0	0.0	2936.0	91573.0	4000000.0	0.0	1.0	1.82	1.94	1.93	0.09	9.89	0.6	1.5	0.33	8.41	0.24	3.39	2.48	0.61	AAA140.CD3.location-b.X12.Y11.tile.tissue.png	16	1	2000	16	6a3a24ac9ac41908af0a92385038e7b0	0	0	0	0	0	0	0	0	0	0	0	0	0	/home/dhl_ec/bnelissen/Slides/CD3_manuscript/CD3_slides/AAA140.CD3.location-b/AAA140.CD3.location-b.run1	255	0.7	0.06	0.7	0.06	0.0	-10.7949450719	0.645272547244	0.939630269897
51.0	1814265.0	28.0	13897.0	1814265.0	4000000.0	1.0	3.0	2.48	2.4	1.25	0.0599999999999	6.97	0.4	0.84	0.15	8.35	0.3	2.37	2.48	1.1	AAA140.CD3.location-b.X12.Y12.tile.tissue.png	17	1	2000	17	0ec675fea1e92f8a4ce6c2dab08e34cf	0	0	0	0	0	0	0	0	0	0	0	0	0	/home/dhl_ec/bnelissen/Slides/CD3_manuscript/CD3_slides/AAA140.CD3.location-b/AAA140.CD3.location-b.run1	255	0.7	0.06	0.7	0.06	-7.93360561973	-11.3455926465	0.937239986817	1.21096413867
294.0	2862257.0	123.0	8746.0	2862257.0	4000000.0	3.0	2.0	1.34	1.94	1.26	0.05	6.93	0.61	1.33	0.16	12.99	0.52	3.56	2.46	1.31	AAA140.CD3.location-b.X12.Y13.tile.tissue.png	18	1	2000	18	f06890cbca61887d265bbab88a102e2e	0	0	0	0	0	0	0	0	0	0	0	0	0	/home/dhl_ec/bnelissen/Slides/CD3_manuscript/CD3_slides/AAA140.CD3.location-b/AAA140.CD3.location-b.run1	255	0.7	0.06	0.7	0.06	-8.43411752774	-11.78040902	1.46974731587	1.08622397656
436.0	1611853.0	151.0	11229.0	1611853.0	4000000.0	4.0	2.0	1.59	2.16	1.23	0.0599999999999	7.13	0.4	0.88	0.16	8.13	0.29	2.36	2.54	1.06	AAA140.CD3.location-b.X12.Y14.tile.tissue.png	19	1	2000	19	7975662a70271d3830d84728a4025ee9	0	0	0	0	0	0	0	0	0	0	0	0	0	/home/dhl_ec/bnelissen/Slides/CD3_manuscript/CD3_slides/AAA140.CD3.location-b/AAA140.CD3.location-b.run1	255	0.7	0.06	0.7	0.06	-8.52884633493	-11.496666839	1.16830533172	0.904368871094
0.0	34784.0	0.0	3531.0	34784.0	4000000.0	0.0	7.0	1.78	3.17	1.28	0.0599999999999	7.04	0.6	1.52	0.34	9.17	0.23	3.4	2.49	0.73	AAA140.CD3.location-b.X12.Y7.tile.tissue.png	20	1	2000	20	d5e7711af33931d37353524c79010049	0	0	0	0	0	0	0	0	0	0	0	0	0	/home/dhl_ec/bnelissen/Slides/CD3_manuscript/CD3_slides/AAA140.CD3.location-b/AAA140.CD3.location-b.run1	255	0.7	0.06	0.7	0.06	-9.13542583871	-11.6079849165	3.98642563941	1.01962727222
186.0	81488.0	102.0	7482.0	81488.0	4000000.0	3.0	17.0	2.52	1.49	1.26	0.0599999999999	7.3	0.4	0.94	0.23	6.95	0.23	2.26	1.62	1.68	AAA140.CD3.location-b.X12.Y8.tile.tissue.png	21	1	2000	21	5a733007d0042c6838d12036a7461723	0	0	0	0	0	0	0	0	0	0	0	0	0	/home/dhl_ec/bnelissen/Slides/CD3_manuscript/CD3_slides/AAA140.CD3.location-b/AAA140.CD3.location-b.run1	255	0.7	0.06	0.7	0.06	-9.40667403623	-11.7883088641	4.35343722287	1.10204103809
0.0	86632.0	0.0	1738.0	86632.0	4000000.0	0.0	1.0	2.29	2.35	1.28	0.0600000000001	7.0	0.39	0.92	0.22	6.05	0.14	3.36	2.47	1.03	AAA140.CD3.location-b.X13.Y10.tile.tissue.png	22	1	2000	22	839eda3817e7c6605423765717551d70	0	0	0	0	0	0	0	0	0	0	0	0	0	/home/dhl_ec/bnelissen/Slides/CD3_manuscript/CD3_slides/AAA140.CD3.location-b/AAA140.CD3.location-b.run1	255	0.7	0.06	0.7	0.06	0.0	-10.8808431422	0.615485707504	1.55003235883
0.0	2939537.0	0.0	11143.0	2939537.0	4000000.0	0.0	1.0	3.58	2.14	1.27	0.0600000000001	10.54	0.41	0.8	0.1	8.79	0.26	2.37	1.63	0.45	AAA140.CD3.location-b.X13.Y11.tile.tissue.png	23	1	2000	23	e919c12d2f37118583aeb117978c2ca5	0	0	0	0	0	0	0	0	0	0	0	0	0	/home/dhl_ec/bnelissen/Slides/CD3_manuscript/CD3_slides/AAA140.CD3.location-b/AAA140.CD3.location-b.run1	255	0.7	0.06	0.7	0.06	-7.74366732831	-11.7435539297	1.1609566755	0.8419560625
474.0	3880986.0	218.0	13773.0	3880986.0	4000000.0	6.0	1.0	3.82	2.1	1.24	0.05	6.92	0.61	1.28	0.1	14.16	0.59	3.58	2.46	0.68	AAA140.CD3.location-b.X13.Y12.tile.tissue.png	24	1	2000	24	5fbd5dda6aa426816c9f8e7bdaf00253	0	0	0	0	0	0	0	0	0	0	0	0	0	/home/dhl_ec/bnelissen/Slides/CD3_manuscript/CD3_slides/AAA140.CD3.location-b/AAA140.CD3.location-b.run1	255	0.7	0.06	0.7	0.06	-9.21338051234	-11.2920500471	2.09901414995	0.376423898438
4537.0	3489883.0	2292.0	14586.0	3489883.0	4000000.0	58.0	9.0	3.26	3.29	1.24	0.05	9.15	0.61	1.29	0.12	13.85	0.56	3.63	2.47	0.69	AAA140.CD3.location-b.X13.Y13.tile.tissue.png	25	1	2000	25	c178e7bc804930fcea63054ec133cf80	0	0	0	0	0	0	0	0	0	0	0	0	0	/home/dhl_ec/bnelissen/Slides/CD3_manuscript/CD3_slides/AAA140.CD3.location-b/AAA140.CD3.location-b.run1	255	0.7	0.06	0.7	0.06	-9.31487917826	-12.1081615645	2.98328944556	0.7432398125
63.0	390922.0	36.0	10247.0	390922.0	4000000.0	1.0	11.0	2.76	1.49	1.92	0.0899999999999	11.32	0.61	1.44	0.32	9.97	0.36	3.42	2.48	0.63	AAA140.CD3.location-b.X13.Y14.tile.tissue.png	26	1	2000	26	f9d18826faaf4ae221e40c84632f60c0	0	0	0	0	0	0	0	0	0	0	0	0	0	/home/dhl_ec/bnelissen/Slides/CD3_manuscript/CD3_slides/AAA140.CD3.location-b/AAA140.CD3.location-b.run1	255	0.7	0.06	0.7	0.06	-9.30554440444	-11.9979870868	3.9658467722	1.37053242383
114.0	2243041.0	55.0	8896.0	2243041.0	4000000.0	1.0	1.0	2.7	2.28	1.92	0.09	9.94	0.6	1.34	0.2	11.96	0.48	3.54	2.46	0.64	AAA140.CD3.location-b.X14.Y10.tile.tissue.png	27	1	2000	27	4ed442ed364aae14a8d0ff628993816b	0	0	0	0	0	0	0	0	0	0	0	0	0	/home/dhl_ec/bnelissen/Slides/CD3_manuscript/CD3_slides/AAA140.CD3.location-b/AAA140.CD3.location-b.run1	255	0.7	0.06	0.7	0.06	-8.71529848747	-11.4306601611	0.871308298272	1.07092699609
2642.0	3891956.0	1364.0	11258.0	3891956.0	4000000.0	33.0	1.0	1.7	2.01	1.92	0.0699999999999	11.94	0.61	1.28	0.09	14.03	0.59	3.57	2.07	0.69	AAA140.CD3.location-b.X14.Y11.tile.tissue.png	28	1	2000	28	d9232951fbf799259b78958a0da76ba5	0	0	0	0	0	0	0	0	0	0	0	0	0	/home/dhl_ec/bnelissen/Slides/CD3_manuscript/CD3_slides/AAA140.CD3.location-b/AAA140.CD3.location-b.run1	255	0.7	0.06	0.7	0.06	-9.0426933143	-12.4170705553	2.5663383951	0.450733015625
2222.0	3429255.0	927.0	13199.0	3429255.0	4000000.0	20.0	7.0	3.86	2.39	1.22	0.08	9.95	0.61	1.29	0.12	13.42	0.56	3.58	2.46	0.69	AAA140.CD3.location-b.X14.Y12.tile.tissue.png	29	1	2000	29	a1bcd3eb263bf7b330e3b67d83007c36	0	0	0	0	0	0	0	0	0	0	0	0	0	/home/dhl_ec/bnelissen/Slides/CD3_manuscript/CD3_slides/AAA140.CD3.location-b/AAA140.CD3.location-b.run1	255	0.7	0.06	0.7	0.06	-9.23665386637	-11.7909336247	2.96612797138	0.375289085937
1309.0	2151461.0	641.0	31813.0	2151461.0	4000000.0	15.0	41.0	4.06	2.27	1.91	0.0800000000002	11.02	0.63	1.3	0.2	12.02	0.48	3.59	2.49	0.69	AAA140.CD3.location-b.X14.Y13.tile.tissue.png	30	1	2000	30	2e5b694d017f1525f1e39672b3b4c046	0	0	0	0	0	0	0	0	0	0	0	0	0	/home/dhl_ec/bnelissen/Slides/CD3_manuscript/CD3_slides/AAA140.CD3.location-b/AAA140.CD3.location-b.run1	255	0.7	0.06	0.7	0.06	-9.13045077164	-12.2134149891	3.47363018815	1.42238285156
0.0	0.0	0.0	0.0	0.0	4000000.0	0.0	0.0	2.04	2.26	1.23	0.0799999999999	8.65	0.5	1.55	0.34	6.95	0.22	3.25	2.54	0.59	AAA140.CD3.location-b.X14.Y14.tile.tissue.png	31	1	2000	31	7361d31b337b5289a5dd0c66c27b1b04	0	0	0	0	0	0	0	0	0	0	0	0	0	/home/dhl_ec/bnelissen/Slides/CD3_manuscript/CD3_slides/AAA140.CD3.location-b/AAA140.CD3.location-b.run1	255	1.0	0.06	1.0	0.06	0.0	0.0	0.0	3.52046575
348.0	3321781.0	92.0	21552.0	3321781.0	4000000.0	1.0	5.0	3.13	3.22	1.94	0.0800000000002	10.05	0.61	1.31	0.13	13.27	0.54	3.61	2.53	0.67	AAA140.CD3.location-b.X15.Y10.tile.tissue.png	32	1	2000	32	0ea11c11bf63bfb5dd543e37fc11c27f	0	0	0	0	0	0	0	0	0	0	0	0	0	/home/dhl_ec/bnelissen/Slides/CD3_manuscript/CD3_slides/AAA140.CD3.location-b/AAA140.CD3.location-b.run1	255	0.7	0.06	0.7	0.06	-9.40287638485	-11.8698936869	2.12403138109	1.07318595313
1583.0	3365535.0	737.0	20937.0	3365535.0	4000000.0	17.0	6.0	3.67	2.42	1.25	0.0699999999999	12.98	0.62	1.29	0.13	13.42	0.56	3.63	2.47	0.7	AAA140.CD3.location-b.X15.Y11.tile.tissue.png	33	1	2000	33	59b096e5d3f10a808e05fe2c3bfe47d2	0	0	0	0	0	0	0	0	0	0	0	0	0	/home/dhl_ec/bnelissen/Slides/CD3_manuscript/CD3_slides/AAA140.CD3.location-b/AAA140.CD3.location-b.run1	255	0.7	0.06	0.7	0.06	-9.11073053953	-12.3674998426	3.22887435773	0.69986984375
5928.0	1243614.0	2804.0	61149.0	1243614.0	4000000.0	65.0	84.0	2.96	3.3	1.21	0.0599999999999	7.37	0.65	1.31	0.27	11.36	0.42	3.77	2.49	0.69	AAA140.CD3.location-b.X15.Y12.tile.tissue.png	34	1	2000	34	56e08b75c9a17cfc8c3e9c1d6e1f3f71	0	0	0	0	0	0	0	0	0	0	0	0	0	/home/dhl_ec/bnelissen/Slides/CD3_manuscript/CD3_slides/AAA140.CD3.location-b/AAA140.CD3.location-b.run1	255	0.7	0.06	0.7	0.06	-9.50590404159	-12.3215807846	3.94806300298	1.50022050781
76.0	204518.0	36.0	13511.0	204518.0	4000000.0	1.0	17.0	4.81	3.54	1.23	0.0599999999999	7.05	0.41	0.92	0.23	7.01	0.23	2.28	1.63	0.38	AAA140.CD3.location-b.X15.Y13.tile.tissue.png	35	1	2000	35	7470cbff8e50af59586967edd4086f57	0	0	0	0	0	0	0	0	0	0	0	0	0	/home/dhl_ec/bnelissen/Slides/CD3_manuscript/CD3_slides/AAA140.CD3.location-b/AAA140.CD3.location-b.run1	255	0.7	0.06	0.7	0.06	-9.812855753	-12.1529048895	4.38560444941	2.10297334082
138.0	475241.0	64.0	12429.0	475241.0	4000000.0	1.0	8.0	2.56	1.92	1.21	0.0600000000002	7.65	0.4	0.9	0.2	7.27	0.25	2.31	1.62	0.39	AAA140.CD3.location-b.X15.Y9.tile.tissue.png	36	1	2000	36	e710c71f0df2bad1e80969938769069c	0	0	0	0	0	0	0	0	0	0	0	0	0	/home/dhl_ec/bnelissen/Slides/CD3_manuscript/CD3_slides/AAA140.CD3.location-b/AAA140.CD3.location-b.run1	255	0.7	0.06	0.7	0.06	-9.24120653987	-12.2813855598	2.62218607556	1.11978915234
0.0	2372728.0	0.0	18167.0	2372728.0	4000000.0	0.0	3.0	3.67	2.31	1.21	0.0600000000002	7.01	0.62	1.33	0.2	11.91	0.39	3.58	2.46	0.66	AAA140.CD3.location-b.X16.Y10.tile.tissue.png	37	1	2000	37	561e89fde06120c688a7061d07bedbf6	0	0	0	0	0	0	0	0	0	0	0	0	0	/home/dhl_ec/bnelissen/Slides/CD3_manuscript/CD3_slides/AAA140.CD3.location-b/AAA140.CD3.location-b.run1	255	0.7	0.06	0.7	0.06	-8.96588817823	-12.1168772533	2.92031475735	1.66374483594
187.0	515446.0	93.0	12228.0	515446.0	4000000.0	2.0	9.0	2.5	2.93	1.22	0.0599999999999	7.94	0.4	0.89	0.2	7.31	0.25	2.31	1.61	0.53	AAA140.CD3.location-b.X16.Y11.tile.tissue.png	38	1	2000	38	d86a1ba24804fa3f15d03ee4f8c1d4af	0	0	0	0	0	0	0	0	0	0	0	0	0	/home/dhl_ec/bnelissen/Slides/CD3_manuscript/CD3_slides/AAA140.CD3.location-b/AAA140.CD3.location-b.run1	255	0.7	0.06	0.7	0.06	-8.89596804099	-11.9432599463	2.80027840426	1.84810690039
0.0	7370.0	0.0	781.0	7370.0	4000000.0	0.0	2.0	3.93	2.72	1.24	0.0599999999999	7.02	0.39	0.94	0.23	5.96	0.23	3.34	2.47	0.61	AAA140.CD3.location-b.X16.Y12.tile.tissue.png	39	1	2000	39	f413e5221d428d35650024b7732c0dd4	0	0	0	0	0	0	0	0	0	0	0	0	0	/home/dhl_ec/bnelissen/Slides/CD3_manuscript/CD3_slides/AAA140.CD3.location-b/AAA140.CD3.location-b.run1	255	0.7	0.06	0.7	0.06	0.0	-11.6885469147	2.7639713365	0.566072353088
0.0	299364.0	0.0	7030.0	299364.0	4000000.0	0.0	2.0	3.6	1.97	1.24	0.0599999999999	6.91	0.41	0.93	0.23	6.73	0.26	3.41	2.49	0.61	AAA140.CD3.location-b.X16.Y9.tile.tissue.png	40	1	2000	40	f89a0651b861950496b09c3537c9fc41	0	0	0	0	0	0	0	0	0	0	0	0	0	/home/dhl_ec/bnelissen/Slides/CD3_manuscript/CD3_slides/AAA140.CD3.location-b/AAA140.CD3.location-b.run1	255	0.7	0.06	0.7	0.06	-7.57335733217	-12.1470769912	3.63749442696	0.671505498047
0.0	2411.0	0.0	240.0	2411.0	1214000.0	0.0	1.0	1.13	1.01	0.57	0.03	3.22	0.19	0.45	0.1	2.38	0.0500000000002	0.67	0.5	0.14	AAA140.CD3.location-b.X18.Y3.tile.tissue.png	41	1	607	41	c86563dd022aff65a4b0b4cf1bd7faac	0	0	0	0	0	0	0	0	0	0	0	0	0	/home/dhl_ec/bnelissen/Slides/CD3_manuscript/CD3_slides/AAA140.CD3.location-b/AAA140.CD3.location-b.run1	255	0.7	0.06	0.7	0.06	0.0	-11.9354064061	2.24232278489	2.71883910788
86.0	3670.0	48.0	386.0	3670.0	1214000.0	1.0	2.0	1.07	2.25	0.59	0.02	3.24	0.19	0.45	0.1	2.75	0.11	0.99	0.75	0.21	AAA140.CD3.location-b.X18.Y5.tile.tissue.png	42	1	607	42	caef616a954b850533045ee4e7194605	0	0	0	0	0	0	0	0	0	0	0	0	0	/home/dhl_ec/bnelissen/Slides/CD3_manuscript/CD3_slides/AAA140.CD3.location-b/AAA140.CD3.location-b.run1	255	0.7	0.06	0.7	0.06	-9.22420815116	-12.1262546874	4.75490387896	1.04448879155
0.0	0.0	0.0	0.0	0.0	1214000.0	0.0	0.0	1.21	1.92	0.39	0.02	1.89	0.15	0.45	0.11	2.0	0.0699999999999	0.98	0.5	0.14	AAA140.CD3.location-b.X18.Y6.tile.tissue.png	43	1	607	43	feecfe65c0ba95948fea95ba107f1352	0	0	0	0	0	0	0	0	0	0	0	0	0	/home/dhl_ec/bnelissen/Slides/CD3_manuscript/CD3_slides/AAA140.CD3.location-b/AAA140.CD3.location-b.run1	255	1.0	0.06	1.0	0.06	0.0	0.0	0.0	7.75154365733
1867.0	1136583.0	972.0	10328.0	1136583.0	4000000.0	27.0	5.0	1.93	2.25	1.91	0.0899999999999	10.32	0.62	1.42	0.29	10.99	0.41	3.54	2.46	1.37	AAA140.CD3.location-b.X2.Y2.tile.tissue.png	44	1	2000	44	4d5c93038b5b7f3028c47c03e13cb3c0	0	0	0	0	0	0	0	0	0	0	0	0	0	/home/dhl_ec/bnelissen/Slides/CD3_manuscript/CD3_slides/AAA140.CD3.location-b/AAA140.CD3.location-b.run1	255	0.7	0.06	0.7	0.06	-9.36582812302	-12.019629531	3.32283395717	0.943527328125
3646.0	3871872.0	1830.0	10936.0	3871872.0	4000000.0	47.0	1.0	1.38	2.73	1.69	0.0599999999999	7.28	0.39	0.81	0.0699999999999	10.29	0.39	2.34	1.63	0.81	AAA140.CD3.location-b.X2.Y3.tile.tissue.png	45	1	2000	45	9d21c09c6d1fc8644e155b409f879384	0	0	0	0	0	0	0	0	0	0	0	0	0	/home/dhl_ec/bnelissen/Slides/CD3_manuscript/CD3_slides/AAA140.CD3.location-b/AAA140.CD3.location-b.run1	255	0.7	0.06	0.7	0.06	-9.02019303991	-11.8274656293	2.30737805585	0.4767255
0.0	3562893.0	0.0	27588.0	3562893.0	4000000.0	0.0	5.0	3.17	2.28	1.32	0.0699999999999	10.07	0.62	1.3	0.11	13.14	0.47	3.62	2.5	0.68	AAA140.CD3.location-b.X2.Y4.tile.tissue.png	46	1	2000	46	13838d1e7aec5d2237ec676b8c283366	0	0	0	0	0	0	0	0	0	0	0	0	0	/home/dhl_ec/bnelissen/Slides/CD3_manuscript/CD3_slides/AAA140.CD3.location-b/AAA140.CD3.location-b.run1	255	0.7	0.06	0.7	0.06	-7.25833343757	-9.86033751382	2.06490231535	0.356858419922
0.0	1622813.0	0.0	10212.0	1622813.0	4000000.0	0.0	2.0	2.48	2.49	1.92	0.0899999999999	10.3	0.61	1.39	0.25	10.53	0.22	2.37	1.65	0.61	AAA140.CD3.location-b.X2.Y5.tile.tissue.png	47	1	2000	47	4cb77345c2120578119b2858974437e8	0	0	0	0	0	0	0	0	0	0	0	0	0	/home/dhl_ec/bnelissen/Slides/CD3_manuscript/CD3_slides/AAA140.CD3.location-b/AAA140.CD3.location-b.run1	255	0.7	0.06	0.7	0.06	-8.97540622906	-11.6892597577	2.40614751997	1.60241375781
304.0	467385.0	172.0	15680.0	467385.0	4000000.0	5.0	7.0	2.42	2.69	1.92	0.0800000000002	11.98	0.61	1.5	0.33	10.23	0.36	2.52	1.6	0.64	AAA140.CD3.location-b.X2.Y6.tile.tissue.png	48	1	2000	48	d7728c99705b7e1ef03a841ed065a108	0	0	0	0	0	0	0	0	0	0	0	0	0	/home/dhl_ec/bnelissen/Slides/CD3_manuscript/CD3_slides/AAA140.CD3.location-b/AAA140.CD3.location-b.run1	255	0.7	0.06	0.7	0.06	-9.50204783082	-12.2763769008	4.9215300618	1.44278779297
69.0	1258223.0	40.0	13213.0	1258223.0	4000000.0	1.0	4.0	3.43	3.47	1.91	0.0800000000002	10.21	0.61	1.41	0.26	10.52	0.28	2.37	1.63	0.41	AAA140.CD3.location-b.X3.Y1.tile.tissue.png	49	1	2000	49	d006143b78ed65dd86ae039d1b29e073	0	0	0	0	0	0	0	0	0	0	0	0	0	/home/dhl_ec/bnelissen/Slides/CD3_manuscript/CD3_slides/AAA140.CD3.location-b/AAA140.CD3.location-b.run1	255	0.7	0.06	0.7	0.06	-9.08560479066	-11.7518695063	2.34508177972	1.18921058984
311.0	3631315.0	168.0	14275.0	3631315.0	4000000.0	5.0	2.0	4.13	3.23	1.29	0.0599999999999	6.9	0.42	0.8	0.0799999999999	9.96	0.38	2.4	1.68	0.46	AAA140.CD3.location-b.X3.Y2.tile.tissue.png	50	1	2000	50	c91197b3269a15be135c8867f076e407	0	0	0	0	0	0	0	0	0	0	0	0	0	/home/dhl_ec/bnelissen/Slides/CD3_manuscript/CD3_slides/AAA140.CD3.location-b/AAA140.CD3.location-b.run1	255	0.7	0.06	0.7	0.06	-9.1106528369	-12.1780157777	2.00662329683	0.71811009375
65.0	3959973.0	32.0	8772.0	3959973.0	4000000.0	1.0	1.0	4.17	3.21	1.89	0.0699999999999	6.91	0.61	1.31	0.0899999999999	10.07	0.57	2.38	1.59	0.71	AAA140.CD3.location-b.X3.Y3.tile.tissue.png	51	1	2000	51	65ac1b07dca9e3b7cce64fa4c4f00cd7	0	0	0	0	0	0	0	0	0	0	0	0	0	/home/dhl_ec/bnelissen/Slides/CD3_manuscript/CD3_slides/AAA140.CD3.location-b/AAA140.CD3.location-b.run1	255	0.7	0.06	0.7	0.06	-8.7150549197	-10.6745796466	1.6067432793	0.373639273437
0.0	1993981.0	0.0	14998.0	1993981.0	4000000.0	0.0	4.0	2.16	2.81	1.45	0.0599999999999	6.84	0.39	0.81	0.23	7.42	0.37	3.61	2.48	0.65	AAA140.CD3.location-b.X3.Y4.tile.tissue.png	52	1	2000	52	817f0a240faede5ae4b93d40cf6fa4d5	0	0	0	0	0	0	0	0	0	0	0	0	0	/home/dhl_ec/bnelissen/Slides/CD3_manuscript/CD3_slides/AAA140.CD3.location-b/AAA140.CD3.location-b.run1	255	0.7	0.06	0.7	0.06	0.0	-11.0121093818	1.2596284769	1.30727969922
2138.0	405862.0	966.0	21807.0	405862.0	4000000.0	22.0	31.0	3.13	2.96	1.91	0.0899999999999	10.58	0.63	1.37	0.34	10.13	0.36	3.54	2.49	0.65	AAA140.CD3.location-b.X3.Y5.tile.tissue.png	53	1	2000	53	6746bd07664468a10f68859c9937d562	0	0	0	0	0	0	0	0	0	0	0	0	0	/home/dhl_ec/bnelissen/Slides/CD3_manuscript/CD3_slides/AAA140.CD3.location-b/AAA140.CD3.location-b.run1	255	0.7	0.06	0.7	0.06	-9.64623796276	-12.5008761135	4.80199640568	1.74547354297
652.0	1239645.0	361.0	38833.0	1239645.0	4000000.0	9.0	27.0	3.18	2.48	1.3	0.0600000000002	7.22	0.42	0.85	0.18	7.99	0.41	3.69	2.49	0.66	AAA140.CD3.location-b.X3.Y6.tile.tissue.png	54	1	2000	54	659481ad013053208820f73153f077aa	0	0	0	0	0	0	0	0	0	0	0	0	0	/home/dhl_ec/bnelissen/Slides/CD3_manuscript/CD3_slides/AAA140.CD3.location-b/AAA140.CD3.location-b.run1	255	0.7	0.06	0.7	0.06	-9.50916132462	-11.9810690081	4.76698358044	1.96388601562
793.0	1741259.0	420.0	15761.0	1741259.0	4000000.0	11.0	7.0	3.36	3.11	1.31	0.0599999999999	7.19	0.62	1.38	0.24	11.66	0.46	3.61	2.5	0.64	AAA140.CD3.location-b.X3.Y7.tile.tissue.png	55	1	2000	55	5c05c31499b9774deaa568d569bf2fb3	0	0	0	0	0	0	0	0	0	0	0	0	0	/home/dhl_ec/bnelissen/Slides/CD3_manuscript/CD3_slides/AAA140.CD3.location-b/AAA140.CD3.location-b.run1	255	0.7	0.06	0.7	0.06	-9.09442030773	-12.1678123304	2.65443275667	1.06706254687
146.0	983210.0	74.0	8598.0	983210.0	4000000.0	2.0	4.0	1.55	2.59	1.92	0.0899999999999	10.0	0.61	1.46	0.29	10.77	0.39	3.46	2.49	0.61	AAA140.CD3.location-b.X3.Y8.tile.tissue.png	56	1	2000	56	28a66325e5c60ebd03077b099c78a09e	0	0	0	0	0	0	0	0	0	0	0	0	0	/home/dhl_ec/bnelissen/Slides/CD3_manuscript/CD3_slides/AAA140.CD3.location-b/AAA140.CD3.location-b.run1	255	0.7	0.06	0.7	0.06	-8.61789619605	-11.6556969314	1.4470201572	0.893518792969
0.0	1467752.0	0.0	10190.0	1467752.0	4000000.0	0.0	5.0	1.26	2.65	1.28	0.0600000000002	12.61	0.41	1.42	0.26	10.84	0.33	3.57	2.49	0.63	AAA140.CD3.location-b.X4.Y1.tile.tissue.png	57	1	2000	57	c62aa1b4952579fa4cf4296e50784848	0	0	0	0	0	0	0	0	0	0	0	0	0	/home/dhl_ec/bnelissen/Slides/CD3_manuscript/CD3_slides/AAA140.CD3.location-b/AAA140.CD3.location-b.run1	255	0.7	0.06	0.7	0.06	-7.62525005332	-11.358609548	1.20653507363	1.59251898828
160.0	3301502.0	83.0	15184.0	3301502.0	4000000.0	2.0	1.0	2.91	4.21	1.29	0.05	9.37	0.4	0.82	0.0899999999999	9.56	0.35	2.37	1.62	0.44	AAA140.CD3.location-b.X4.Y2.tile.tissue.png	58	1	2000	58	72202a5ffe4db1e234afbcc401653d75	0	0	0	0	0	0	0	0	0	0	0	0	0	/home/dhl_ec/bnelissen/Slides/CD3_manuscript/CD3_slides/AAA140.CD3.location-b/AAA140.CD3.location-b.run1	255	0.7	0.06	0.7	0.06	-8.46774920902	-10.891341027	0.852189577438	1.12308199609
0.0	2137649.0	0.0	17232.0	2137649.0	4000000.0	0.0	3.0	3.06	2.46	1.28	0.05	6.93	0.61	1.35	0.21	11.51	0.37	3.0	1.64	0.41	AAA140.CD3.location-b.X4.Y3.tile.tissue.png	59	1	2000	59	93c3f81196738f1ffd66988b78dc6b0e	0	0	0	0	0	0	0	0	0	0	0	0	0	/home/dhl_ec/bnelissen/Slides/CD3_manuscript/CD3_slides/AAA140.CD3.location-b/AAA140.CD3.location-b.run1	255	0.7	0.06	0.7	0.06	-8.19427175369	-11.0495341037	1.13134056599	1.05616258594
0.0	419419.0	0.0	9148.0	419419.0	4000000.0	0.0	5.0	3.45	2.43	1.25	0.0599999999999	8.07	0.61	1.44	0.33	9.56	0.26	3.49	2.48	0.61	AAA140.CD3.location-b.X4.Y4.tile.tissue.png	60	1	2000	60	e964ece427f612ce1d80f7b698f8a758	0	0	0	0	0	0	0	0	0	0	0	0	0	/home/dhl_ec/bnelissen/Slides/CD3_manuscript/CD3_slides/AAA140.CD3.location-b/AAA140.CD3.location-b.run1	255	0.7	0.06	0.7	0.06	-8.48461294186	-11.1635648256	1.70568373461	1.52481467285
11658.0	1778061.0	4331.0	34011.0	1778061.0	4000000.0	87.0	32.0	3.62	2.52	1.91	0.0799999999999	10.11	0.63	1.34	0.23	11.81	0.45	3.64	2.48	0.72	AAA140.CD3.location-b.X4.Y5.tile.tissue.png	61	1	2000	61	c96f255f2f9758949a1a26f9788b2766	0	0	0	0	0	0	0	0	0	0	0	0	0	/home/dhl_ec/bnelissen/Slides/CD3_manuscript/CD3_slides/AAA140.CD3.location-b/AAA140.CD3.location-b.run1	255	0.7	0.06	0.7	0.06	-10.0033852805	-12.622759434	4.6976146558	1.81036214062
4305.0	3085606.0	2254.0	30631.0	3085606.0	4000000.0	59.0	13.0	3.6	1.52	1.3	0.0500000000002	7.47	0.62	1.3	0.15	13.36	0.54	3.65	2.47	1.35	AAA140.CD3.location-b.X4.Y6.tile.tissue.png	62	1	2000	62	92fe9ab6ad569aeaba6789f854160a22	0	0	0	0	0	0	0	0	0	0	0	0	0	/home/dhl_ec/bnelissen/Slides/CD3_manuscript/CD3_slides/AAA140.CD3.location-b/AAA140.CD3.location-b.run1	255	0.7	0.06	0.7	0.06	-9.23916466785	-12.4783213808	3.24104203615	1.27259903125
491.0	3298191.0	268.0	19811.0	3298191.0	4000000.0	6.0	6.0	2.34	1.77	1.91	0.0799999999999	10.95	0.61	1.3	0.13	13.33	0.55	3.61	2.48	0.75	AAA140.CD3.location-b.X4.Y7.tile.tissue.png	63	1	2000	63	4cb220d8727e74bca139da7c078b4a09	0	0	0	0	0	0	0	0	0	0	0	0	0	/home/dhl_ec/bnelissen/Slides/CD3_manuscript/CD3_slides/AAA140.CD3.location-b/AAA140.CD3.location-b.run1	255	0.7	0.06	0.7	0.06	-8.67427169384	-12.2493501221	1.80949304288	0.91350278125
160.0	607978.0	86.0	6654.0	607978.0	4000000.0	2.0	3.0	1.57	2.42	1.25	0.0599999999999	8.08	0.6	1.43	0.3	10.33	0.37	3.5	2.5	0.73	AAA140.CD3.location-b.X4.Y8.tile.tissue.png	64	1	2000	64	3431d70424015d98dd7e14a476824c00	0	0	0	0	0	0	0	0	0	0	0	0	0	/home/dhl_ec/bnelissen/Slides/CD3_manuscript/CD3_slides/AAA140.CD3.location-b/AAA140.CD3.location-b.run1	255	0.7	0.06	0.7	0.06	-8.55320723084	-11.2108155075	0.78215500583	1.04457311719
0.0	308618.0	0.0	3035.0	308618.0	4000000.0	0.0	1.0	1.33	1.44	1.91	0.0900000000001	10.15	0.6	1.48	0.33	8.55	0.25	3.41	2.49	1.03	AAA140.CD3.location-b.X5.Y2.tile.tissue.png	65	1	2000	65	3dafa10aec3a1dfbc3261dd3ecc834b3	0	0	0	0	0	0	0	0	0	0	0	0	0	/home/dhl_ec/bnelissen/Slides/CD3_manuscript/CD3_slides/AAA140.CD3.location-b/AAA140.CD3.location-b.run1	255	0.7	0.06	0.7	0.06	0.0	-10.8619641602	0.445579466363	1.00410388696
1087.0	733233.0	451.0	9831.0	733233.0	4000000.0	8.0	7.0	2.61	3.55	1.29	0.0500000000002	7.22	0.4	0.86	0.19	7.48	0.37	3.57	2.49	1.19	AAA140.CD3.location-b.X5.Y3.tile.tissue.png	66	1	2000	66	88fd41fce1001edf7a46e295f356f5ec	0	0	0	0	0	0	0	0	0	0	0	0	0	/home/dhl_ec/bnelissen/Slides/CD3_manuscript/CD3_slides/AAA140.CD3.location-b/AAA140.CD3.location-b.run1	255	0.7	0.06	0.7	0.06	-9.06260703405	-12.2765846864	3.05354488601	1.01162167187
42892.0	1305036.0	15507.0	19966.0	1305036.0	4000000.0	273.0	13.0	2.28	1.75	1.28	0.0500000000002	7.31	0.41	0.85	0.17	8.32	0.43	3.66	2.49	1.06	AAA140.CD3.location-b.X5.Y4.tile.tissue.png	67	1	2000	67	5792782788caa534ec28c2ec917b18ba	0	0	0	0	0	0	0	0	0	0	0	0	0	/home/dhl_ec/bnelissen/Slides/CD3_manuscript/CD3_slides/AAA140.CD3.location-b/AAA140.CD3.location-b.run1	255	0.7	0.06	0.7	0.06	-9.19012612824	-12.6897350615	3.47331083565	1.14545048437
56483.0	1769641.0	20227.0	22349.0	1769641.0	4000000.0	396.0	11.0	1.86	2.48	1.91	0.0799999999999	10.56	0.61	1.36	0.23	12.59	0.46	3.65	2.52	0.84	AAA140.CD3.location-b.X5.Y5.tile.tissue.png	68	1	2000	68	87c31baab7d2d018022aab65bfd51226	0	0	0	0	0	0	0	0	0	0	0	0	0	/home/dhl_ec/bnelissen/Slides/CD3_manuscript/CD3_slides/AAA140.CD3.location-b/AAA140.CD3.location-b.run1	255	0.7	0.06	0.7	0.06	-9.66614060307	-12.9160519911	4.49946198656	1.38725153125
7357.0	1416506.0	3279.0	20642.0	1416506.0	4000000.0	67.0	2.0	1.94	2.52	1.3	0.0599999999999	7.43	0.4	0.84	0.17	8.15	0.28	2.39	2.49	1.72	AAA140.CD3.location-b.X5.Y6.tile.tissue.png	69	1	2000	69	d98ec9e3a9cdb1a219007df0bf286231	0	0	0	0	0	0	0	0	0	0	0	0	0	/home/dhl_ec/bnelissen/Slides/CD3_manuscript/CD3_slides/AAA140.CD3.location-b/AAA140.CD3.location-b.run1	255	0.7	0.06	0.7	0.06	-9.02172869745	-12.394688003	2.46599005225	0.935971640625
0.0	227210.0	0.0	6168.0	227210.0	4000000.0	0.0	5.0	2.06	2.64	1.21	0.0600000000004	7.09	0.61	1.5	0.33	6.14	0.15	2.26	1.65	1.72	AAA140.CD3.location-b.X5.Y7.tile.tissue.png	70	1	2000	70	489dc033a23b35ad2d40753c5a16e9fe	0	0	0	0	0	0	0	0	0	0	0	0	0	/home/dhl_ec/bnelissen/Slides/CD3_manuscript/CD3_slides/AAA140.CD3.location-b/AAA140.CD3.location-b.run1	255	0.7	0.06	0.7	0.06	0.0	-11.1003060516	1.87539789732	1.54507504224
194.0	1232840.0	89.0	7393.0	1232840.0	4000000.0	2.0	1.0	2.23	2.08	1.27	0.0599999999999	7.3	0.4	0.86	0.17	7.84	0.28	2.27	1.63	0.48	AAA140.CD3.location-b.X5.Y8.tile.tissue.png	71	1	2000	71	7127482d46f461951dfc7b1e81247572	0	0	0	0	0	0	0	0	0	0	0	0	0	/home/dhl_ec/bnelissen/Slides/CD3_manuscript/CD3_slides/AAA140.CD3.location-b/AAA140.CD3.location-b.run1	255	0.7	0.06	0.7	0.06	-8.30781462986	-10.9593062286	0.911063832285	1.35572069824
0.0	406693.0	0.0	4566.0	406693.0	4000000.0	0.0	1.0	2.37	3.5	1.3	0.0600000000004	7.11	0.39	0.92	0.2	6.75	0.16	2.24	1.64	2.13	AAA140.CD3.location-b.X6.Y2.tile.tissue.png	72	1	2000	72	1ed3338c226f8de3fd7d6d8c29c93714	0	0	0	0	0	0	0	0	0	0	0	0	0	/home/dhl_ec/bnelissen/Slides/CD3_manuscript/CD3_slides/AAA140.CD3.location-b/AAA140.CD3.location-b.run1	255	0.7	0.06	0.7	0.06	-8.44335754072	-11.7664148177	2.61514199608	0.527839777344
0.0	2061589.0	0.0	15703.0	2061589.0	4000000.0	0.0	4.0	3.18	3.27	1.9	0.0900000000001	10.79	0.6	1.38	0.21	11.23	0.37	2.41	1.63	1.63	AAA140.CD3.location-b.X6.Y3.tile.tissue.png	73	1	2000	73	aac3a8ede9cefbbb577ff6de5d1510a3	0	0	0	0	0	0	0	0	0	0	0	0	0	/home/dhl_ec/bnelissen/Slides/CD3_manuscript/CD3_slides/AAA140.CD3.location-b/AAA140.CD3.location-b.run1	255	0.7	0.06	0.7	0.06	-8.07772956944	-11.9938062861	1.93407355686	1.84975999219
68.0	544759.0	36.0	28315.0	544759.0	4000000.0	1.0	25.0	1.93	2.97	1.28	0.0599999999999	7.51	0.41	0.9	0.2	7.31	0.25	2.41	1.64	0.6	AAA140.CD3.location-b.X6.Y4.tile.tissue.png	74	1	2000	74	884a7cd6ffc4b100be89ca5dac05cb6f	0	0	0	0	0	0	0	0	0	0	0	0	0	/home/dhl_ec/bnelissen/Slides/CD3_manuscript/CD3_slides/AAA140.CD3.location-b/AAA140.CD3.location-b.run1	255	0.7	0.06	0.7	0.06	-8.69968207254	-12.1297580827	2.73499757181	2.86685391797
389.0	879593.0	185.0	18447.0	879593.0	4000000.0	4.0	11.0	1.87	1.56	1.92	0.0799999999999	10.55	0.61	1.4	0.29	10.5	0.39	3.6	2.47	0.630000000001	AAA140.CD3.location-b.X6.Y5.tile.tissue.png	75	1	2000	75	8c99880f94749c4522bdc7e1c2ad825d	0	0	0	0	0	0	0	0	0	0	0	0	0	/home/dhl_ec/bnelissen/Slides/CD3_manuscript/CD3_slides/AAA140.CD3.location-b/AAA140.CD3.location-b.run1	255	0.7	0.06	0.7	0.06	-8.97853375945	-11.8829352647	1.85701498584	1.50404206641
0.0	1000150.0	0.0	16803.0	1000150.0	4000000.0	0.0	7.0	1.48	1.8	1.29	0.0599999999999	6.98	0.41	0.860000000001	0.19	7.27	0.19	2.39	1.63	0.41	AAA140.CD3.location-b.X6.Y6.tile.tissue.png	76	1	2000	76	8ebfdd00693bac398b64e87e9d431039	0	0	0	0	0	0	0	0	0	0	0	0	0	/home/dhl_ec/bnelissen/Slides/CD3_manuscript/CD3_slides/AAA140.CD3.location-b/AAA140.CD3.location-b.run1	255	0.7	0.06	0.7	0.06	-6.93209105842	-11.1698987002	1.46423699057	1.51828193164
0.0	1099099.0	0.0	7660.0	1099099.0	4000000.0	0.0	1.0	2.31	2.27	1.92	0.0900000000001	10.09	0.61	1.47	0.27	9.4	0.3	3.45	2.49	0.63	AAA140.CD3.location-b.X7.Y10.tile.tissue.png	77	1	2000	77	ea0e3ce1aecf53905b4ca70e63620393	0	0	0	0	0	0	0	0	0	0	0	0	0	/home/dhl_ec/bnelissen/Slides/CD3_manuscript/CD3_slides/AAA140.CD3.location-b/AAA140.CD3.location-b.run1	255	0.7	0.06	0.7	0.06	0.0	-11.3740434138	2.0597523517	1.19699237891
0.0	196898.0	0.0	5106.0	196898.0	4000000.0	0.0	5.0	3.34	2.3	1.22	0.0599999999999	7.72	0.39	0.92	0.23	6.61	0.15	2.29	1.62	0.63	AAA140.CD3.location-b.X7.Y3.tile.tissue.png	78	1	2000	78	d759b6d297203a35a0fa1b5c98def8bd	0	0	0	0	0	0	0	0	0	0	0	0	0	/home/dhl_ec/bnelissen/Slides/CD3_manuscript/CD3_slides/AAA140.CD3.location-b/AAA140.CD3.location-b.run1	255	0.7	0.06	0.7	0.06	-9.42823479349	-11.9799274848	2.34466319924	0.84053125293
0.0	35458.0	0.0	1790.0	35458.0	4000000.0	0.0	2.0	3.84	2.91	1.92	0.0799999999999	10.04	0.6	1.52	0.33	8.26	0.23	3.34	2.47	0.590000000001	AAA140.CD3.location-b.X7.Y4.tile.tissue.png	79	1	2000	79	c8e9eb8486e57d727d4f15831a41e7ec	0	0	0	0	0	0	0	0	0	0	0	0	0	/home/dhl_ec/bnelissen/Slides/CD3_manuscript/CD3_slides/AAA140.CD3.location-b/AAA140.CD3.location-b.run1	255	0.7	0.06	0.7	0.06	0.0	-11.5188083899	2.25983227516	0.472965502869
712.0	1304465.0	252.0	36840.0	1304465.0	4000000.0	5.0	14.0	2.24	2.82	1.29	0.0599999999999	8.64	0.42	0.87	0.18	7.88	0.42	3.66	1.63	0.62	AAA140.CD3.location-b.X7.Y5.tile.tissue.png	80	1	2000	80	4affbd9f77a5f9c922088421f6df4cf3	0	0	0	0	0	0	0	0	0	0	0	0	0	/home/dhl_ec/bnelissen/Slides/CD3_manuscript/CD3_slides/AAA140.CD3.location-b/AAA140.CD3.location-b.run1	255	0.7	0.06	0.7	0.06	-9.34787772881	-11.5892554884	1.77031181276	2.4211976875
0.0	2372121.0	0.0	35491.0	2372121.0	4000000.0	0.0	19.0	4.29	3.5	1.21	0.0499999999997	6.91	0.41	0.81	0.13	8.28	0.4	3.69	1.82	0.65	AAA140.CD3.location-b.X7.Y6.tile.tissue.png	81	1	2000	81	350b6961943500ec94683684c6d1bfc9	0	0	0	0	0	0	0	0	0	0	0	0	0	/home/dhl_ec/bnelissen/Slides/CD3_manuscript/CD3_slides/AAA140.CD3.location-b/AAA140.CD3.location-b.run1	255	0.7	0.06	0.7	0.06	-7.81583684424	-11.2111121724	1.25814654028	1.83771893945
60.0	693576.0	32.0	9555.0	693576.0	4000000.0	1.0	7.0	3.34	1.57	1.37	0.0599999999999	6.96	0.41	0.91	0.2	7.37	0.26	2.26	1.63	0.39	AAA140.CD3.location-b.X7.Y7.tile.tissue.png	82	1	2000	82	0a1660c30342c9f130bec488614a714f	0	0	0	0	0	0	0	0	0	0	0	0	0	/home/dhl_ec/bnelissen/Slides/CD3_manuscript/CD3_slides/AAA140.CD3.location-b/AAA140.CD3.location-b.run1	255	0.7	0.06	0.7	0.06	-7.95221870876	-11.1428946977	1.91320553402	1.05544731104
0.0	1231610.0	0.0	9532.0	1231610.0	4000000.0	0.0	3.0	3.08	2.39	1.26	0.0599999999999	7.62	0.39	0.89	0.17	7.38	0.19	2.38	1.63	0.41	AAA140.CD3.location-b.X7.Y9.tile.tissue.png	83	1	2000	83	2cfa46ec4b0b6524b7561638a3bdbceb	0	0	0	0	0	0	0	0	0	0	0	0	0	/home/dhl_ec/bnelissen/Slides/CD3_manuscript/CD3_slides/AAA140.CD3.location-b/AAA140.CD3.location-b.run1	255	0.7	0.06	0.7	0.06	-8.15745446171	-11.3705637776	1.33086739653	0.886394927734
107.0	485273.0	48.0	10723.0	485273.0	4000000.0	1.0	5.0	2.98	2.11	1.24	0.0599999999999	7.14	0.4	0.93	0.21	7.36	0.25	2.29	1.63	0.389999999999	AAA140.CD3.location-b.X8.Y10.tile.tissue.png	84	1	2000	84	64a55f635742ad54f3e90b0c6ba59e63	0	0	0	0	0	0	0	0	0	0	0	0	0	/home/dhl_ec/bnelissen/Slides/CD3_manuscript/CD3_slides/AAA140.CD3.location-b/AAA140.CD3.location-b.run1	255	0.7	0.06	0.7	0.06	-9.208360996	-11.7123471624	2.60296490762	0.82900009375
2642.0	1493860.0	959.0	7993.0	1493860.0	4000000.0	18.0	2.0	3.32	3.33	1.23	0.0599999999999	7.22	0.4	0.85	0.17	8.07	0.43	3.54	1.62	0.64	AAA140.CD3.location-b.X8.Y3.tile.tissue.png	85	1	2000	85	62a47af6befb872bd711c318dc0ae84a	0	0	0	0	0	0	0	0	0	0	0	0	0	/home/dhl_ec/bnelissen/Slides/CD3_manuscript/CD3_slides/AAA140.CD3.location-b/AAA140.CD3.location-b.run1	255	0.7	0.06	0.7	0.06	-9.93388229415	-12.1366899687	3.31839170115	0.853219046875
133.0	2665707.0	58.0	29596.0	2665707.0	4000000.0	1.0	9.0	2.44	2.72	1.28	0.0600000000004	9.5	0.41	0.82	0.11	8.88	0.33	2.41	1.62	0.63	AAA140.CD3.location-b.X8.Y4.tile.tissue.png	86	1	2000	86	10c131c457448467b44c36520f357077	0	0	0	0	0	0	0	0	0	0	0	0	0	/home/dhl_ec/bnelissen/Slides/CD3_manuscript/CD3_slides/AAA140.CD3.location-b/AAA140.CD3.location-b.run1	255	0.7	0.06	0.7	0.06	-9.04180476099	-10.7299323125	1.71425815906	3.28529188281
0.0	10327.0	0.0	1306.0	10327.0	4000000.0	0.0	4.0	2.81	2.39	1.26	0.0599999999999	6.97	0.39	0.95	0.23	6.03	0.15	2.23	1.64	0.57	AAA140.CD3.location-b.X8.Y5.tile.tissue.png	87	1	2000	87	35c51f925ff6d5e0399513e811c6b5e7	0	0	0	0	0	0	0	0	0	0	0	0	0	/home/dhl_ec/bnelissen/Slides/CD3_manuscript/CD3_slides/AAA140.CD3.location-b/AAA140.CD3.location-b.run1	255	0.7	0.06	0.7	0.06	0.0	-11.3538736096	1.05608893858	0.569595396347
0.0	540876.0	0.0	21434.0	540876.0	4000000.0	0.0	13.0	2.3	1.83	1.22	0.0600000000004	7.15	0.62	1.46	0.31	8.87	0.27	3.58	2.47	1.36	AAA140.CD3.location-b.X8.Y6.tile.tissue.png	88	1	2000	88	b000196d9abd452e69cb3d1a71e98d19	0	0	0	0	0	0	0	0	0	0	0	0	0	/home/dhl_ec/bnelissen/Slides/CD3_manuscript/CD3_slides/AAA140.CD3.location-b/AAA140.CD3.location-b.run1	255	0.7	0.06	0.7	0.06	0.0	-11.0758787593	1.3986984771	4.03441001831
0.0	650116.0	0.0	11772.0	650116.0	4000000.0	0.0	3.0	1.44	2.69	1.22	0.0599999999999	7.03	0.61	1.41	0.31	7.75	0.18	2.36	1.76	1.38	AAA140.CD3.location-b.X8.Y7.tile.tissue.png	89	1	2000	89	761b9cda5bdef3e42401c4a43046ced5	0	0	0	0	0	0	0	0	0	0	0	0	0	/home/dhl_ec/bnelissen/Slides/CD3_manuscript/CD3_slides/AAA140.CD3.location-b/AAA140.CD3.location-b.run1	255	0.7	0.06	0.7	0.06	-6.09544452224	-11.2186329814	1.18761795972	1.81301270117
0.0	1858438.0	0.0	20201.0	1858438.0	4000000.0	0.0	5.0	1.23	1.62	1.91	0.0900000000001	9.96	0.6	1.36	0.22	11.0	0.25	2.44	1.74	0.64	AAA140.CD3.location-b.X8.Y8.tile.tissue.png	90	1	2000	90	7980431a64c91bab67ad9d6ce8d2da9e	0	0	0	0	0	0	0	0	0	0	0	0	0	/home/dhl_ec/bnelissen/Slides/CD3_manuscript/CD3_slides/AAA140.CD3.location-b/AAA140.CD3.location-b.run1	255	0.7	0.06	0.7	0.06	-7.76675325065	-12.0861317833	1.1590213482	1.74502551563
145.0	3050598.0	77.0	21067.0	3050598.0	4000000.0	2.0	4.0	1.23	1.77	1.22	0.0599999999999	8.28	0.61	1.33	0.15	12.99	0.52	3.61	2.47	0.76	AAA140.CD3.location-b.X8.Y9.tile.tissue.png	91	1	2000	91	83bf80e8fc7dcfd6f82de8a7c240576c	0	0	0	0	0	0	0	0	0	0	0	0	0	/home/dhl_ec/bnelissen/Slides/CD3_manuscript/CD3_slides/AAA140.CD3.location-b/AAA140.CD3.location-b.run1	255	0.7	0.06	0.7	0.06	-9.18287637329	-11.9990791291	2.33067483379	1.18624586719
73.0	82329.0	37.0	5652.0	82329.0	4000000.0	1.0	9.0	1.23	2.05	1.92	0.0899999999997	10.08	0.61	1.49	0.34	9.6	0.34	3.37	2.47	1.46	AAA140.CD3.location-b.X9.Y10.tile.tissue.png	92	1	2000	92	762afb62558b7a92e0cf3edd59a84cd2	0	0	0	0	0	0	0	0	0	0	0	0	0	/home/dhl_ec/bnelissen/Slides/CD3_manuscript/CD3_slides/AAA140.CD3.location-b/AAA140.CD3.location-b.run1	255	0.7	0.06	0.7	0.06	-9.82307063232	-11.9043738431	4.11259748459	1.48731463257
0.0	123525.0	0.0	2794.0	123525.0	4000000.0	0.0	1.0	1.67	1.82	1.26	0.0599999999999	7.11	0.41	0.96	0.23	6.66	0.15	2.23	1.63	1.24	AAA140.CD3.location-b.X9.Y3.tile.tissue.png	93	1	2000	93	e156b9ddd3c503f82ccfab3ab27f57f4	0	0	0	0	0	0	0	0	0	0	0	0	0	/home/dhl_ec/bnelissen/Slides/CD3_manuscript/CD3_slides/AAA140.CD3.location-b/AAA140.CD3.location-b.run1	255	0.7	0.06	0.7	0.06	-7.77840822294	-11.551768036	2.58949937435	0.440977000488
368.0	972678.0	96.0	14689.0	972678.0	4000000.0	1.0	4.0	2.44	3.18	1.23	0.0699999999997	7.16	0.4	0.92	0.19	7.78	0.39	3.56	2.48	1.97	AAA140.CD3.location-b.X9.Y4.tile.tissue.png	94	1	2000	94	005a607460f19b1bb1297e62a7c1347e	0	0	0	0	0	0	0	0	0	0	0	0	0	/home/dhl_ec/bnelissen/Slides/CD3_manuscript/CD3_slides/AAA140.CD3.location-b/AAA140.CD3.location-b.run1	255	0.7	0.06	0.7	0.06	-9.21090731859	-11.1807444377	1.87601548329	1.24044776758
0.0	67393.0	0.0	2112.0	67393.0	4000000.0	0.0	1.0	2.26	1.49	1.87	0.0799999999999	9.9	0.59	1.51	0.33	8.33	0.24	3.33	2.47	0.75	AAA140.CD3.location-b.X9.Y6.tile.tissue.png	95	1	2000	95	085d55cd73bc3937a30570de5ce21cda	0	0	0	0	0	0	0	0	0	0	0	0	0	/home/dhl_ec/bnelissen/Slides/CD3_manuscript/CD3_slides/AAA140.CD3.location-b/AAA140.CD3.location-b.run1	255	0.7	0.06	0.7	0.06	0.0	-11.0986239189	1.18852488853	1.21069302844
0.0	2691231.0	0.0	31738.0	2691231.0	4000000.0	0.0	9.0	2.8	2.98	1.21	0.0599999999999	10.71	0.62	1.31	0.17	11.94	0.41	3.61	2.48	1.48	AAA140.CD3.location-b.X9.Y7.tile.tissue.png	96	1	2000	96	e1022354013646351fe48fa3e80c9133	0	0	0	0	0	0	0	0	0	0	0	0	0	/home/dhl_ec/bnelissen/Slides/CD3_manuscript/CD3_slides/AAA140.CD3.location-b/AAA140.CD3.location-b.run1	255	0.7	0.06	0.7	0.06	-7.29221619387	-11.6375959032	1.10505342338	1.86263344531
2251.0	3481443.0	871.0	17827.0	3481443.0	4000000.0	16.0	5.0	1.91	3.04	1.26	0.0599999999999	9.0	0.6	1.29	0.12	13.32	0.56	3.58	2.48	0.67	AAA140.CD3.location-b.X9.Y8.tile.tissue.png	97	1	2000	97	6cfe62fd2008517e2fd12acbfe3d0f28	0	0	0	0	0	0	0	0	0	0	0	0	0	/home/dhl_ec/bnelissen/Slides/CD3_manuscript/CD3_slides/AAA140.CD3.location-b/AAA140.CD3.location-b.run1	255	0.7	0.06	0.7	0.06	-9.01429537146	-12.379811537	3.13907463195	0.92509725
2960.0	2814459.0	1446.0	19786.0	2814459.0	4000000.0	33.0	13.0	3.02	2.98	1.86	0.0599999999999	7.4	0.62	1.29	0.16	12.73	0.51	3.58	2.47	0.68	AAA140.CD3.location-b.X9.Y9.tile.tissue.png	98	1	2000	98	6471a62ecca3bfb3f165b10a97968aca	0	0	0	0	0	0	0	0	0	0	0	0	0	/home/dhl_ec/bnelissen/Slides/CD3_manuscript/CD3_slides/AAA140.CD3.location-b/AAA140.CD3.location-b.run1	255	0.7	0.06	0.7	0.06	-9.01106324937	-12.4179569101	2.91792670767	1.09787615625
[truncated: 2 more columns]
