# Supplementary material for: SlideToolkit: An Assistive Toolset for the Histological Quantification of Whole Slide Images
Source: PLoS One. 2014 Nov 5;9(11):e110289. doi: 10.1371/journal.pone.0110289 (PMC4220929; doi:10.1371/journal.pone.0110289)
Supplement: RawData S1 — ICC and BlandAltman plot - measurements and r-script.zip. Measurements of Run1 and Run2, including the code for the calculation of the intraclass correlation coefficient (ICC) and the code for the Bland and Altman plot. (ZIP) [file pone.0110289.s003.zip › cellprofiler.measurements/run1.951a1d480976958482ecee73cb3c1b8b.DefaultOUT_Image.csv]

AreaOccupied_AreaOccupied_DAB_Nuclei	AreaOccupied_AreaOccupied_Tissue	AreaOccupied_Perimeter_DAB_Nuclei	AreaOccupied_Perimeter_Tissue	AreaOccupied_TotalArea_DAB_Nuclei	AreaOccupied_TotalArea_Tissue	Count_DAB_Nuclei	Count_Tissue	ExecutionTime_01LoadImages	ExecutionTime_02ColorToGray	ExecutionTime_03Smooth	ExecutionTime_04ImageMath	ExecutionTime_05IdentifyPrimaryObjects	ExecutionTime_06MeasureImageAreaOccupied	ExecutionTime_07UnmixColors	ExecutionTime_08MaskImage	ExecutionTime_09IdentifyPrimaryObjects	ExecutionTime_10MeasureImageAreaOccupied	ExecutionTime_11OverlayOutlines	ExecutionTime_12OverlayOutlines	ExecutionTime_13SaveImages	FileName_Original	Group_Index	Group_Number	Height_Original	ImageNumber	MD5Digest_Original	ModuleError_01LoadImages	ModuleError_02ColorToGray	ModuleError_03Smooth	ModuleError_04ImageMath	ModuleError_05IdentifyPrimaryObjects	ModuleError_06MeasureImageAreaOccupied	ModuleError_07UnmixColors	ModuleError_08MaskImage	ModuleError_09IdentifyPrimaryObjects	ModuleError_10MeasureImageAreaOccupied	ModuleError_11OverlayOutlines	ModuleError_12OverlayOutlines	ModuleError_13SaveImages	PathName_Original	Scaling_Original	Threshold_FinalThreshold_DAB_Nuclei	Threshold_FinalThreshold_Tissue	Threshold_OrigThreshold_DAB_Nuclei	Threshold_OrigThreshold_Tissue	Threshold_SumOfEntropies_DAB_Nuclei	Threshold_SumOfEntropies_Tissue	Threshold_WeightedVariance_DAB_Nuclei	Threshold_WeightedVariance_Tissue
55.0	66846.0	32.0	6645.0	66846.0	4000000.0	1.0	22.0	4.32	3.77	1.87	0.09	10.26	0.6	1.32	0.36	10.02	0.34	3.56	2.57	1.68	AAA457.cd3.X0.Y10.tile.tissue.png	1	1	2000	1	64c589e59cf183b8383d48752ea8633a	0	0	0	0	0	0	0	0	0	0	0	0	0	/home/dhl_ec/bnelissen/Slides/CD3_manuscript/CD3_slides/AAA457.cd3/AAA457.cd3.run1	255	0.7	0.06	0.7	0.06	-8.41037680143	-11.1033740341	0.988201087379	1.9996464104
0.0	20245.0	0.0	2112.0	20245.0	4000000.0	0.0	7.0	3.06	4.08	1.89	0.08	10.17	0.6	1.32	0.33	9.13	0.23	3.44	2.55	1.05	AAA457.cd3.X0.Y11.tile.tissue.png	2	1	2000	2	830d18e6371d8a906ef5a6f4ef632410	0	0	0	0	0	0	0	0	0	0	0	0	0	/home/dhl_ec/bnelissen/Slides/CD3_manuscript/CD3_slides/AAA457.cd3/AAA457.cd3.run1	255	0.7	0.06	0.7	0.06	-7.27911542918	-11.2722421206	1.09955655344	3.63003069983
0.0	0.0	0.0	0.0	0.0	4000000.0	0.0	0.0	5.34	2.85	1.88	0.09	9.62	0.5	1.36	0.34	7.06	0.22	3.32	2.55	0.74	AAA457.cd3.X0.Y12.tile.tissue.png	3	1	2000	3	3f9e937fbcb4fd3b24375ec4b4a519ed	0	0	0	0	0	0	0	0	0	0	0	0	0	/home/dhl_ec/bnelissen/Slides/CD3_manuscript/CD3_slides/AAA457.cd3/AAA457.cd3.run1	255	1.0	0.06	1.0	0.06	0.0	-11.079978116	0.0	6.41415190285
0.0	2189.0	0.0	208.0	2189.0	4000000.0	0.0	1.0	1.6	3.05	1.93	0.09	10.08	0.6	1.35	0.33	8.42	0.23	3.28	2.46	0.66	AAA457.cd3.X0.Y13.tile.tissue.png	4	1	2000	4	fe57f689ee193d00ce42d649f21aadee	0	0	0	0	0	0	0	0	0	0	0	0	0	/home/dhl_ec/bnelissen/Slides/CD3_manuscript/CD3_slides/AAA457.cd3/AAA457.cd3.run1	255	0.7	0.06	0.7	0.06	0.0	-11.6975670846	1.74455797275	5.59691188107
0.0	0.0	0.0	0.0	0.0	4000000.0	0.0	0.0	2.41	2.08	1.92	0.08	9.5	0.49	1.43	0.33	6.98	0.21	3.24	2.46	0.65	AAA457.cd3.X0.Y14.tile.tissue.png	5	1	2000	5	7f3a5dbc29023e5e6fb2c3acd0d66549	0	0	0	0	0	0	0	0	0	0	0	0	0	/home/dhl_ec/bnelissen/Slides/CD3_manuscript/CD3_slides/AAA457.cd3/AAA457.cd3.run1	255	1.0	0.06	1.0	0.06	0.0	-11.8254639762	0.0	6.90926098109
0.0	2127.0	0.0	214.0	2127.0	4000000.0	0.0	1.0	2.28	1.93	1.92	0.08	8.03	0.6	1.35	0.34	8.59	0.23	3.31	2.47	0.71	AAA457.cd3.X0.Y5.tile.tissue.png	6	1	2000	6	5ceb677324289fcab458ab8943e6d63d	0	0	0	0	0	0	0	0	0	0	0	0	0	/home/dhl_ec/bnelissen/Slides/CD3_manuscript/CD3_slides/AAA457.cd3/AAA457.cd3.run1	255	0.7	0.06	0.7	0.06	0.0	-11.4676966734	2.2905401993	5.50384536189
0.0	3753.0	0.0	408.0	3753.0	4000000.0	0.0	2.0	3.14	2.94	1.93	0.08	10.03	0.59	1.34	0.34	8.39	0.23	3.29	2.47	0.69	AAA457.cd3.X0.Y6.tile.tissue.png	7	1	2000	7	f833c3ede74c650db638d7bb3ed5ac6d	0	0	0	0	0	0	0	0	0	0	0	0	0	/home/dhl_ec/bnelissen/Slides/CD3_manuscript/CD3_slides/AAA457.cd3/AAA457.cd3.run1	255	0.7	0.06	0.7	0.06	0.0	-11.3777199363	2.76434737627	3.9809203154
0.0	50385.0	0.0	1878.0	50385.0	4000000.0	0.0	2.0	2.85	4.05	1.93	0.09	10.09	0.59	1.33	0.33	8.49	0.23	3.41	2.47	0.68	AAA457.cd3.X0.Y7.tile.tissue.png	8	1	2000	8	15c831735fd6a956d20ceeeabfcd5f2d	0	0	0	0	0	0	0	0	0	0	0	0	0	/home/dhl_ec/bnelissen/Slides/CD3_manuscript/CD3_slides/AAA457.cd3/AAA457.cd3.run1	255	0.7	0.06	0.7	0.06	0.0	-10.3854076633	0.525818773569	4.19282548663
142.0	494012.0	79.0	8109.0	494012.0	4000000.0	2.0	6.0	4.32	2.86	1.92	0.09	12.15	0.6	1.32	0.3	10.24	0.36	3.58	2.48	0.65	AAA457.cd3.X0.Y8.tile.tissue.png	9	1	2000	9	5ee24a8e80f5f1e345650dd82ce54d36	0	0	0	0	0	0	0	0	0	0	0	0	0	/home/dhl_ec/bnelissen/Slides/CD3_manuscript/CD3_slides/AAA457.cd3/AAA457.cd3.run1	255	0.7	0.06	0.7	0.06	-8.02302832366	-10.5414253325	0.435559082134	2.89469706104
258.0	557089.0	125.0	21550.0	557089.0	4000000.0	3.0	47.0	3.25	2.0	1.92	0.09	11.78	0.61	1.27	0.3	10.26	0.36	3.56	2.45	0.7	AAA457.cd3.X0.Y9.tile.tissue.png	10	1	2000	10	5950a330eeb253545738ad9e7ecebb6f	0	0	0	0	0	0	0	0	0	0	0	0	0	/home/dhl_ec/bnelissen/Slides/CD3_manuscript/CD3_slides/AAA457.cd3/AAA457.cd3.run1	255	0.7	0.06	0.7	0.06	-8.64311683905	-10.8341362985	0.943894893914	0.862008582031
187.0	373268.0	104.0	24971.0	373268.0	4000000.0	3.0	45.0	4.72	2.83	1.93	0.08	12.42	0.61	1.26	0.31	9.99	0.36	3.4	2.46	0.66	AAA457.cd3.X1.Y10.tile.tissue.png	11	1	2000	11	adf861da6ff25bf686b0937a1c58898a	0	0	0	0	0	0	0	0	0	0	0	0	0	/home/dhl_ec/bnelissen/Slides/CD3_manuscript/CD3_slides/AAA457.cd3/AAA457.cd3.run1	255	0.7	0.06	0.7	0.06	-8.49698319233	-12.3443093308	1.19994122227	0.178592595703
94.0	39246.0	40.0	3979.0	39246.0	4000000.0	1.0	15.0	3.62	2.72	1.92	0.08	10.13	0.6	1.26	0.33	9.65	0.34	3.4	2.48	0.63	AAA457.cd3.X1.Y11.tile.tissue.png	12	1	2000	12	e624cfcae1cb25339d3ab92eb05f2db3	0	0	0	0	0	0	0	0	0	0	0	0	0	/home/dhl_ec/bnelissen/Slides/CD3_manuscript/CD3_slides/AAA457.cd3/AAA457.cd3.run1	255	0.7	0.06	0.7	0.06	-8.53545128444	-12.3207449997	1.14099048052	0.131015831055
0.0	9737.0	0.0	986.0	9737.0	4000000.0	0.0	4.0	1.98	2.42	1.93	0.07	10.03	0.62	1.28	0.36	8.49	0.23	3.34	2.45	0.61	AAA457.cd3.X1.Y12.tile.tissue.png	13	1	2000	13	509abb261866e7e592d59e46a48c10e1	0	0	0	0	0	0	0	0	0	0	0	0	0	/home/dhl_ec/bnelissen/Slides/CD3_manuscript/CD3_slides/AAA457.cd3/AAA457.cd3.run1	255	0.7	0.06	0.7	0.06	0.0	-11.8101168914	0.908749326024	0.153207310425
0.0	0.0	0.0	0.0	0.0	4000000.0	0.0	0.0	2.59	2.4	1.92	0.08	9.52	0.52	1.28	0.35	7.08	0.21	3.25	2.45	0.6	AAA457.cd3.X1.Y13.tile.tissue.png	14	1	2000	14	857a15775e4806c605081e36473f4dab	0	0	0	0	0	0	0	0	0	0	0	0	0	/home/dhl_ec/bnelissen/Slides/CD3_manuscript/CD3_slides/AAA457.cd3/AAA457.cd3.run1	255	1.0	0.06	1.0	0.06	0.0	-10.7473043611	0.0	0.126241250054
0.0	1553.0	0.0	172.0	1553.0	4000000.0	0.0	1.0	3.25	2.45	1.94	0.0899999999999	10.01	0.62	0.87	0.25	8.18	0.24	3.33	2.47	0.61	AAA457.cd3.X1.Y14.tile.tissue.png	15	1	2000	15	86ecdabefc92fcc5672430c7689ee100	0	0	0	0	0	0	0	0	0	0	0	0	0	/home/dhl_ec/bnelissen/Slides/CD3_manuscript/CD3_slides/AAA457.cd3/AAA457.cd3.run1	255	0.7	0.06	0.7	0.06	0.0	-11.0696702693	0.44524729889	3.85647286962
0.0	0.0	0.0	0.0	0.0	4000000.0	0.0	0.0	3.53	3.74	1.93	0.08	9.54	0.51	1.45	0.35	7.12	0.22	3.21	2.46	0.61	AAA457.cd3.X1.Y4.tile.tissue.png	16	1	2000	16	6dbbcdd8a81d35f8eda8a4b595dcf6e3	0	0	0	0	0	0	0	0	0	0	0	0	0	/home/dhl_ec/bnelissen/Slides/CD3_manuscript/CD3_slides/AAA457.cd3/AAA457.cd3.run1	255	1.0	0.06	1.0	0.06	0.0	-10.8471347232	0.0	9.19614709031
0.0	2168.0	0.0	214.0	2168.0	4000000.0	0.0	1.0	3.34	3.72	1.92	0.0699999999999	10.02	0.61	1.29	0.34	8.49	0.23	3.3	2.48	0.64	AAA457.cd3.X1.Y5.tile.tissue.png	17	1	2000	17	b37ad9767447bd1f4668e16ee0eb32f9	0	0	0	0	0	0	0	0	0	0	0	0	0	/home/dhl_ec/bnelissen/Slides/CD3_manuscript/CD3_slides/AAA457.cd3/AAA457.cd3.run1	255	0.7	0.06	0.7	0.06	0.0	-12.1927558834	3.1311186055	0.101685912018
0.0	5218.0	0.0	601.0	5218.0	4000000.0	0.0	2.0	4.54	3.28	1.92	0.0699999999999	10.01	0.61	1.28	0.35	8.51	0.23	3.34	2.47	1.15	AAA457.cd3.X1.Y6.tile.tissue.png	18	1	2000	18	115274ef6ea828d86e1d21f5748bd0de	0	0	0	0	0	0	0	0	0	0	0	0	0	/home/dhl_ec/bnelissen/Slides/CD3_manuscript/CD3_slides/AAA457.cd3/AAA457.cd3.run1	255	0.7	0.06	0.7	0.06	0.0	-12.2059877723	2.53689620814	0.083529386322
76.0	2460359.0	44.0	19378.0	2460359.0	4000000.0	1.0	10.0	3.21	3.33	1.92	0.08	10.06	0.63	1.28	0.19	12.41	0.49	3.7	2.48	1.28	AAA457.cd3.X1.Y7.tile.tissue.png	19	1	2000	19	ea1ff9498ab19af3565c0b2d49b3542e	0	0	0	0	0	0	0	0	0	0	0	0	0	/home/dhl_ec/bnelissen/Slides/CD3_manuscript/CD3_slides/AAA457.cd3/AAA457.cd3.run1	255	0.7	0.06	0.7	0.06	-7.8666079523	-11.9788407178	0.572295866472	0.10838315625
223.0	3662749.0	121.0	15362.0	3662749.0	4000000.0	3.0	3.0	2.56	2.57	1.92	0.0700000000001	14.24	0.41	0.79	0.0699999999999	9.92	0.38	2.41	1.63	0.52	AAA457.cd3.X1.Y8.tile.tissue.png	20	1	2000	20	a9ba137a8e8b867b1c9347386baa6fe5	0	0	0	0	0	0	0	0	0	0	0	0	0	/home/dhl_ec/bnelissen/Slides/CD3_manuscript/CD3_slides/AAA457.cd3/AAA457.cd3.run1	255	0.7	0.06	0.7	0.06	-8.15298594745	-12.1059853112	0.460200862287	0.0737601074219
597.0	2656864.0	317.0	22777.0	2656864.0	4000000.0	9.0	10.0	3.88	2.7	1.94	0.08	8.3	0.62	1.3	0.17	12.28	0.35	2.44	1.63	0.65	AAA457.cd3.X1.Y9.tile.tissue.png	21	1	2000	21	e9f6e1e2c155068dde5c3c27bcfda956	0	0	0	0	0	0	0	0	0	0	0	0	0	/home/dhl_ec/bnelissen/Slides/CD3_manuscript/CD3_slides/AAA457.cd3/AAA457.cd3.run1	255	0.7	0.06	0.7	0.06	-8.50889265146	-12.0893841081	0.702232706123	0.152561335937
60.0	3615946.0	34.0	20472.0	3615946.0	4000000.0	1.0	14.0	1.6	2.36	1.92	0.0700000000001	9.87	0.63	1.29	0.1	13.75	0.58	3.57	2.39	0.66	AAA457.cd3.X10.Y10.tile.tissue.png	22	1	2000	22	c93b21f06a71f3e7c05863a72e249886	0	0	0	0	0	0	0	0	0	0	0	0	0	/home/dhl_ec/bnelissen/Slides/CD3_manuscript/CD3_slides/AAA457.cd3/AAA457.cd3.run1	255	0.7	0.06	0.7	0.06	-8.14547837059	-11.710821157	0.596988831206	0.0976126523437
0.0	3144530.0	0.0	30933.0	3144530.0	4000000.0	0.0	21.0	1.41	2.17	1.93	0.0700000000001	10.11	0.64	1.28	0.14	12.79	0.44	3.64	2.46	0.68	AAA457.cd3.X10.Y11.tile.tissue.png	23	1	2000	23	b2769586c174121c0d9a49a1b3181a63	0	0	0	0	0	0	0	0	0	0	0	0	0	/home/dhl_ec/bnelissen/Slides/CD3_manuscript/CD3_slides/AAA457.cd3/AAA457.cd3.run1	255	0.7	0.06	0.7	0.06	-7.00457485469	-11.1498755692	0.449321891917	0.0541365166016
0.0	2457064.0	0.0	30189.0	2457064.0	4000000.0	0.0	13.0	1.43	1.84	1.95	0.0699999999999	10.13	0.62	1.28	0.19	11.96	0.39	3.61	2.48	0.53	AAA457.cd3.X10.Y12.tile.tissue.png	24	1	2000	24	e84586601ec4ca80c9774650f2c3d56b	0	0	0	0	0	0	0	0	0	0	0	0	0	/home/dhl_ec/bnelissen/Slides/CD3_manuscript/CD3_slides/AAA457.cd3/AAA457.cd3.run1	255	0.7	0.06	0.7	0.06	-7.16525003286	-12.6692184003	0.591400450482	0.159729398438
110.0	1973546.0	77.0	14188.0	1973546.0	4000000.0	2.0	7.0	1.53	2.26	1.9	0.0799999999999	9.94	0.62	1.28	0.22	11.81	0.45	3.57	2.46	0.64	AAA457.cd3.X10.Y13.tile.tissue.png	25	1	2000	25	bbcda6b13ee74854ffd3859b733f808d	0	0	0	0	0	0	0	0	0	0	0	0	0	/home/dhl_ec/bnelissen/Slides/CD3_manuscript/CD3_slides/AAA457.cd3/AAA457.cd3.run1	255	0.7	0.06	0.7	0.06	-7.43312935116	-11.8510760277	0.443555264008	0.101431023438
799.0	3285555.0	391.0	12129.0	3285555.0	4000000.0	8.0	3.0	1.52	1.69	1.87	0.0699999999999	9.78	0.61	1.27	0.13	13.23	0.55	3.56	2.45	0.66	AAA457.cd3.X10.Y14.tile.tissue.png	26	1	2000	26	e36188ed5eeb52be8bd41ad7b5d03138	0	0	0	0	0	0	0	0	0	0	0	0	0	/home/dhl_ec/bnelissen/Slides/CD3_manuscript/CD3_slides/AAA457.cd3/AAA457.cd3.run1	255	0.7	0.06	0.7	0.06	-7.65965501816	-11.4470072379	0.283325298651	0.0969835117187
0.0	3839122.0	0.0	9480.0	3839122.0	4000000.0	0.0	3.0	1.28	1.66	1.88	0.0700000000001	9.73	0.6	1.27	0.1	13.32	0.48	3.52	2.44	0.62	AAA457.cd3.X10.Y15.tile.tissue.png	27	1	2000	27	607e6b7c6374c62099b1b9a70e7bd34a	0	0	0	0	0	0	0	0	0	0	0	0	0	/home/dhl_ec/bnelissen/Slides/CD3_manuscript/CD3_slides/AAA457.cd3/AAA457.cd3.run1	255	0.7	0.06	0.7	0.06	-5.0852008824	-11.7170500243	0.175227369991	0.0445162602539
0.0	379037.0	0.0	8368.0	379037.0	4000000.0	0.0	8.0	1.68	2.93	1.88	0.08	11.38	0.6	1.27	0.32	9.48	0.26	3.37	2.45	0.63	AAA457.cd3.X10.Y16.tile.tissue.png	28	1	2000	28	66631e20225c1707de67753b0435dc78	0	0	0	0	0	0	0	0	0	0	0	0	0	/home/dhl_ec/bnelissen/Slides/CD3_manuscript/CD3_slides/AAA457.cd3/AAA457.cd3.run1	255	0.7	0.06	0.7	0.06	-7.27336926613	-11.6819523029	0.315356192798	0.113761405273
0.0	0.0	0.0	0.0	0.0	4000000.0	0.0	0.0	4.19	3.57	1.87	0.0799999999999	8.35	0.5	1.43	0.34	6.97	0.22	3.23	2.47	0.59	AAA457.cd3.X10.Y17.tile.tissue.png	29	1	2000	29	1ea54a4675ee4c15315b18d307da2f33	0	0	0	0	0	0	0	0	0	0	0	0	0	/home/dhl_ec/bnelissen/Slides/CD3_manuscript/CD3_slides/AAA457.cd3/AAA457.cd3.run1	255	1.0	0.06	1.0	0.06	0.0	0.0	0.0	12.961733
0.0	0.0	0.0	0.0	0.0	4000000.0	0.0	0.0	3.73	2.5	1.88	0.0900000000001	9.38	0.5	1.42	0.34	6.97	0.21	3.23	2.45	0.6	AAA457.cd3.X10.Y4.tile.tissue.png	30	1	2000	30	23b854bca07adc1d94278720a27532aa	0	0	0	0	0	0	0	0	0	0	0	0	0	/home/dhl_ec/bnelissen/Slides/CD3_manuscript/CD3_slides/AAA457.cd3/AAA457.cd3.run1	255	1.0	0.06	1.0	0.06	0.0	-11.22930955	0.0	8.93492646419
0.0	2907.0	0.0	292.0	2907.0	4000000.0	0.0	1.0	1.36	1.86	1.89	0.0699999999999	9.92	0.61	1.27	0.35	8.31	0.23	3.32	2.09	0.6	AAA457.cd3.X10.Y5.tile.tissue.png	31	1	2000	31	8cb5fb8f01822f505d68368a6116e4b6	0	0	0	0	0	0	0	0	0	0	0	0	0	/home/dhl_ec/bnelissen/Slides/CD3_manuscript/CD3_slides/AAA457.cd3/AAA457.cd3.run1	255	0.7	0.06	0.7	0.06	0.0	-11.7857801917	1.68902531202	0.116029421463
0.0	0.0	0.0	0.0	0.0	4000000.0	0.0	0.0	2.65	2.91	1.22	0.05	7.03	0.52	1.28	0.33	6.92	0.21	3.23	2.46	0.61	AAA457.cd3.X10.Y6.tile.tissue.png	32	1	2000	32	a0dbc913705537c7ce02b6e9e81dda61	0	0	0	0	0	0	0	0	0	0	0	0	0	/home/dhl_ec/bnelissen/Slides/CD3_manuscript/CD3_slides/AAA457.cd3/AAA457.cd3.run1	255	1.0	0.06	1.0	0.06	0.0	-11.4650338756	0.0	0.122179823403
106.0	222871.0	50.0	3053.0	222871.0	4000000.0	1.0	1.0	2.61	2.75	1.87	0.0699999999999	11.51	0.59	1.27	0.32	9.71	0.34	3.38	2.47	0.61	AAA457.cd3.X10.Y7.tile.tissue.png	33	1	2000	33	bd55627080e036ffa1da34fb9daa29d7	0	0	0	0	0	0	0	0	0	0	0	0	0	/home/dhl_ec/bnelissen/Slides/CD3_manuscript/CD3_slides/AAA457.cd3/AAA457.cd3.run1	255	0.7	0.06	0.7	0.06	-8.62139777561	-11.826798147	0.669202516945	0.123799702148
6899.0	3105558.0	2960.0	9561.0	3105558.0	4000000.0	66.0	2.0	4.9	3.08	1.88	0.0700000000002	11.44	0.6	1.27	0.14	13.15	0.54	3.57	2.46	1.74	AAA457.cd3.X10.Y8.tile.tissue.png	34	1	2000	34	36566feb804fd2fa166c81bb3082d38e	0	0	0	0	0	0	0	0	0	0	0	0	0	/home/dhl_ec/bnelissen/Slides/CD3_manuscript/CD3_slides/AAA457.cd3/AAA457.cd3.run1	255	0.7	0.06	0.7	0.06	-8.9195682782	-12.2769599097	0.894474398056	0.192343765625
3578.0	3940146.0	1566.0	9778.0	3940146.0	4000000.0	35.0	1.0	2.6	3.06	1.89	0.0700000000002	9.91	0.6	1.27	0.0800000000002	14.1	0.59	2.82	1.64	0.83	AAA457.cd3.X10.Y9.tile.tissue.png	35	1	2000	35	7299da85de5485ff58753352831562be	0	0	0	0	0	0	0	0	0	0	0	0	0	/home/dhl_ec/bnelissen/Slides/CD3_manuscript/CD3_slides/AAA457.cd3/AAA457.cd3.run1	255	0.7	0.06	0.7	0.06	-8.63379456225	-12.5535640899	0.834879910744	0.175855755859
0.0	0.0	0.0	0.0	0.0	4000000.0	0.0	0.0	1.54	3.88	1.86	0.0899999999999	9.38	0.49	1.5	0.34	6.91	0.21	3.23	2.46	1.03	AAA457.cd3.X11.Y0.tile.tissue.png	36	1	2000	36	f6e76ce7f9f3d0bb9ca515f7ac66d7d8	0	0	0	0	0	0	0	0	0	0	0	0	0	/home/dhl_ec/bnelissen/Slides/CD3_manuscript/CD3_slides/AAA457.cd3/AAA457.cd3.run1	255	1.0	0.06	1.0	0.06	0.0	-10.8076570872	0.0	4.92917268405
0.0	3261.0	0.0	412.0	3261.0	4000000.0	0.0	1.0	2.06	3.52	1.22	0.0899999999999	9.88	0.59	1.5	0.34	8.29	0.23	3.35	2.48	1.14	AAA457.cd3.X11.Y1.tile.tissue.png	37	1	2000	37	4852daa2f7e8773f053cb541b0bc4a13	0	0	0	0	0	0	0	0	0	0	0	0	0	/home/dhl_ec/bnelissen/Slides/CD3_manuscript/CD3_slides/AAA457.cd3/AAA457.cd3.run1	255	0.7	0.06	0.7	0.06	0.0	-12.0577829034	2.17167420725	2.62183569682
0.0	2617802.0	0.0	56871.0	2617802.0	4000000.0	0.0	38.0	2.41	3.12	1.88	0.0699999999999	10.07	0.63	1.27	0.18	12.02	0.26	2.54	1.66	0.5	AAA457.cd3.X11.Y10.tile.tissue.png	38	1	2000	38	5b93d10f6bcd3bdde0fb1cdaa09eb7b1	0	0	0	0	0	0	0	0	0	0	0	0	0	/home/dhl_ec/bnelissen/Slides/CD3_manuscript/CD3_slides/AAA457.cd3/AAA457.cd3.run1	255	0.7	0.06	0.7	0.06	-7.55899509719	-10.5602811365	0.44064364473	0.0578868261719
65.0	2883705.0	36.0	50739.0	2883705.0	4000000.0	1.0	23.0	3.56	2.78	1.88	0.0699999999999	10.02	0.64	1.27	0.15	12.72	0.53	3.67	2.46	0.7	AAA457.cd3.X11.Y11.tile.tissue.png	39	1	2000	39	7001d305842008e8b314d03f00dabeed	0	0	0	0	0	0	0	0	0	0	0	0	0	/home/dhl_ec/bnelissen/Slides/CD3_manuscript/CD3_slides/AAA457.cd3/AAA457.cd3.run1	255	0.7	0.06	0.7	0.06	-7.88558190192	-11.1715962532	0.623186412483	0.0655506191406
107.0	2651422.0	61.0	17932.0	2651422.0	4000000.0	2.0	3.0	3.94	2.96	1.88	0.0699999999999	9.97	0.62	1.26	0.17	12.55	0.51	3.1	1.64	0.63	AAA457.cd3.X11.Y12.tile.tissue.png	40	1	2000	40	3b022be1ac11f12990a11c1743e7e9b1	0	0	0	0	0	0	0	0	0	0	0	0	0	/home/dhl_ec/bnelissen/Slides/CD3_manuscript/CD3_slides/AAA457.cd3/AAA457.cd3.run1	255	0.7	0.06	0.7	0.06	-8.02527306987	-12.1669839418	0.596038944115	0.124460488281
0.0	3965333.0	0.0	7996.0	3965333.0	4000000.0	0.0	1.0	3.06	3.53	1.87	0.0699999999999	10.75	0.6	1.25	0.0899999999999	13.49	0.5	3.55	2.47	0.66	AAA457.cd3.X11.Y13.tile.tissue.png	41	1	2000	41	170e09d15c503460082434f9b0ac8ec7	0	0	0	0	0	0	0	0	0	0	0	0	0	/home/dhl_ec/bnelissen/Slides/CD3_manuscript/CD3_slides/AAA457.cd3/AAA457.cd3.run1	255	0.7	0.06	0.7	0.06	-7.02374696782	-12.0132416178	0.199060578344	0.0538372189941
127.0	4000000.0	76.0	7996.0	4000000.0	4000000.0	2.0	1.0	1.62	3.08	1.87	0.0800000000002	8.96	0.49	1.27	0.0700000000002	13.96	0.6	3.52	2.46	0.66	AAA457.cd3.X11.Y14.tile.tissue.png	42	1	2000	42	5849d5d2f89ea45d03665e607333d101	0	0	0	0	0	0	0	0	0	0	0	0	0	/home/dhl_ec/bnelissen/Slides/CD3_manuscript/CD3_slides/AAA457.cd3/AAA457.cd3.run1	255	0.7	0.06	0.7	0.06	-8.06232876377	-11.6210874728	0.188417989955	0.0412188313293
554.0	3930269.0	223.0	8752.0	3930269.0	4000000.0	4.0	1.0	4.01	3.06	1.63	0.0799999999999	11.0	0.6	1.26	0.0900000000001	13.88	0.59	3.51	2.46	0.64	AAA457.cd3.X11.Y15.tile.tissue.png	43	1	2000	43	dd16edaf16c888970857ce160805f4a5	0	0	0	0	0	0	0	0	0	0	0	0	0	/home/dhl_ec/bnelissen/Slides/CD3_manuscript/CD3_slides/AAA457.cd3/AAA457.cd3.run1	255	0.7	0.06	0.7	0.06	-7.77282593997	-11.9208857388	0.249516925832	0.0826789980469
0.0	911298.0	0.0	12060.0	911298.0	4000000.0	0.0	3.0	3.49	3.52	1.86	0.0699999999999	11.62	0.6	1.26	0.29	9.15	0.29	3.44	2.46	0.63	AAA457.cd3.X11.Y16.tile.tissue.png	44	1	2000	44	c87fd514aa413045b114bf3f4a9a60a3	0	0	0	0	0	0	0	0	0	0	0	0	0	/home/dhl_ec/bnelissen/Slides/CD3_manuscript/CD3_slides/AAA457.cd3/AAA457.cd3.run1	255	0.7	0.06	0.7	0.06	0.0	-12.0525288396	0.325522565067	0.128100060547
0.0	0.0	0.0	0.0	0.0	4000000.0	0.0	0.0	3.57	2.93	1.87	0.0799999999999	8.31	0.5	1.32	0.34	6.99	0.22	3.22	2.46	0.6	AAA457.cd3.X11.Y17.tile.tissue.png	45	1	2000	45	0e4b87c95a38f889bd665db984c45c62	0	0	0	0	0	0	0	0	0	0	0	0	0	/home/dhl_ec/bnelissen/Slides/CD3_manuscript/CD3_slides/AAA457.cd3/AAA457.cd3.run1	255	1.0	0.06	1.0	0.06	0.0	0.0	0.0	7.0659855
0.0	0.0	0.0	0.0	0.0	4000000.0	0.0	0.0	2.55	2.71	1.65	0.0899999999999	7.23	0.32	0.94	0.24	5.18	0.22	3.26	2.47	0.59	AAA457.cd3.X11.Y3.tile.tissue.png	46	1	2000	46	5c9ca831635ec07390896c04cc58bffa	0	0	0	0	0	0	0	0	0	0	0	0	0	/home/dhl_ec/bnelissen/Slides/CD3_manuscript/CD3_slides/AAA457.cd3/AAA457.cd3.run1	255	1.0	0.06	1.0	0.06	0.0	-10.3572408333	0.0	9.01155914206
0.0	1749.0	0.0	186.0	1749.0	4000000.0	0.0	1.0	2.54	2.35	1.26	0.0599999999999	7.32	0.6	1.29	0.34	8.39	0.23	3.34	2.47	0.62	AAA457.cd3.X11.Y4.tile.tissue.png	47	1	2000	47	9cd18dcbe2aed7064403c26f8384041a	0	0	0	0	0	0	0	0	0	0	0	0	0	/home/dhl_ec/bnelissen/Slides/CD3_manuscript/CD3_slides/AAA457.cd3/AAA457.cd3.run1	255	0.7	0.06	0.7	0.06	0.0	-11.0461871402	2.13374174193	1.40397556296
0.0	0.0	0.0	0.0	0.0	4000000.0	0.0	0.0	3.95	1.97	1.87	0.0699999999999	9.38	0.5	1.27	0.34	6.94	0.22	3.23	2.45	0.64	AAA457.cd3.X11.Y5.tile.tissue.png	48	1	2000	48	101f67acc6ca0f5d540e860c144ef0d9	0	0	0	0	0	0	0	0	0	0	0	0	0	/home/dhl_ec/bnelissen/Slides/CD3_manuscript/CD3_slides/AAA457.cd3/AAA457.cd3.run1	255	1.0	0.06	1.0	0.06	0.0	-11.6133621358	0.0	0.124647308699
0.0	2847.0	0.0	374.0	2847.0	4000000.0	0.0	2.0	2.81	2.99	1.88	0.0699999999999	9.91	0.59	1.26	0.34	8.35	0.23	3.34	2.56	0.61	AAA457.cd3.X11.Y6.tile.tissue.png	49	1	2000	49	7d828392522994a6932dbadb5e13dabd	0	0	0	0	0	0	0	0	0	0	0	0	0	/home/dhl_ec/bnelissen/Slides/CD3_manuscript/CD3_slides/AAA457.cd3/AAA457.cd3.run1	255	0.7	0.06	0.7	0.06	0.0	-11.8327761174	0.835648252958	0.113700271149
0.0	1443.0	0.0	168.0	1443.0	4000000.0	0.0	1.0	5.33	3.87	1.88	0.0699999999999	7.66	0.41	0.79	0.23	6.28	0.2	2.22	1.65	0.6	AAA457.cd3.X11.Y7.tile.tissue.png	50	1	2000	50	0ddf57e7968d059d39b2bd159cf41f43	0	0	0	0	0	0	0	0	0	0	0	0	0	/home/dhl_ec/bnelissen/Slides/CD3_manuscript/CD3_slides/AAA457.cd3/AAA457.cd3.run1	255	0.7	0.06	0.7	0.06	0.0	-11.9521163748	0.958098328948	0.136724764488
273.0	191792.0	113.0	3555.0	191792.0	4000000.0	2.0	4.0	3.23	3.94	1.88	0.0799999999999	11.39	0.59	1.26	0.32	9.74	0.34	3.41	2.46	0.66	AAA457.cd3.X11.Y8.tile.tissue.png	51	1	2000	51	9817230213507a06049b9f35f7406050	0	0	0	0	0	0	0	0	0	0	0	0	0	/home/dhl_ec/bnelissen/Slides/CD3_manuscript/CD3_slides/AAA457.cd3/AAA457.cd3.run1	255	0.7	0.06	0.7	0.06	-8.73681778792	-11.8180503094	0.74744864459	0.120510258789
744.0	3094551.0	344.0	13334.0	3094551.0	4000000.0	8.0	1.0	3.28	3.24	1.88	0.0699999999999	10.82	0.6	1.27	0.14	12.96	0.53	3.56	2.47	0.66	AAA457.cd3.X11.Y9.tile.tissue.png	52	1	2000	52	b072f212a434ab79d17f783266ebc685	0	0	0	0	0	0	0	0	0	0	0	0	0	/home/dhl_ec/bnelissen/Slides/CD3_manuscript/CD3_slides/AAA457.cd3/AAA457.cd3.run1	255	0.7	0.06	0.7	0.06	-8.72208169172	-11.9873944919	0.603977904233	0.188616054688
0.0	0.0	0.0	0.0	0.0	4000000.0	0.0	0.0	1.14	1.44	1.53	0.0899999999999	8.82	0.32	0.9	0.27	5.31	0.13	2.59	1.64	0.68	AAA457.cd3.X12.Y0.tile.tissue.png	53	1	2000	53	1958ee6daa29ac398f64b7a2fc79565f	0	0	0	0	0	0	0	0	0	0	0	0	0	/home/dhl_ec/bnelissen/Slides/CD3_manuscript/CD3_slides/AAA457.cd3/AAA457.cd3.run1	255	1.0	0.06	1.0	0.06	0.0	-10.7457500871	0.0	6.36465367665
0.0	4429.0	0.0	428.0	4429.0	4000000.0	0.0	2.0	1.32	3.15	1.23	0.05	6.81	0.4	0.78	0.22	5.98	0.23	2.34	1.63	0.72	AAA457.cd3.X12.Y1.tile.tissue.png	54	1	2000	54	671bec616cfefb3411f8dd040a9ae810	0	0	0	0	0	0	0	0	0	0	0	0	0	/home/dhl_ec/bnelissen/Slides/CD3_manuscript/CD3_slides/AAA457.cd3/AAA457.cd3.run1	255	0.7	0.06	0.7	0.06	0.0	-12.2929063462	1.98687031673	0.0957387869873
113.0	601308.0	63.0	14811.0	601308.0	4000000.0	2.0	15.0	2.44	2.87	1.18	0.0500000000002	7.83	0.4	0.92	0.2	7.35	0.24	2.38	1.62	1.15	AAA457.cd3.X12.Y10.tile.tissue.png	55	1	2000	55	6f370a2c654d2b82ac21cfe4efa580bf	0	0	0	0	0	0	0	0	0	0	0	0	0	/home/dhl_ec/bnelissen/Slides/CD3_manuscript/CD3_slides/AAA457.cd3/AAA457.cd3.run1	255	0.7	0.06	0.7	0.06	-8.25995623201	-11.7913703862	0.709331201796	0.185637617187
216.0	2106883.0	103.0	43092.0	2106883.0	4000000.0	2.0	28.0	2.15	2.24	1.19	0.05	7.12	0.42	0.85	0.14	8.76	0.31	2.47	1.63	2.11	AAA457.cd3.X12.Y11.tile.tissue.png	56	1	2000	56	7000c8a0efe0cfe525305bd60add195a	0	0	0	0	0	0	0	0	0	0	0	0	0	/home/dhl_ec/bnelissen/Slides/CD3_manuscript/CD3_slides/AAA457.cd3/AAA457.cd3.run1	255	0.7	0.06	0.7	0.06	-8.13021064698	-11.843036953	0.682575938032	0.22763790625
0.0	3728843.0	0.0	13646.0	3728843.0	4000000.0	0.0	2.0	2.98	2.84	1.19	0.05	6.96	0.39	0.79	0.0699999999999	9.63	0.3	2.4	1.64	0.43	AAA457.cd3.X12.Y12.tile.tissue.png	57	1	2000	57	c21b7b27a5fa7d53d46813c8c9122c1a	0	0	0	0	0	0	0	0	0	0	0	0	0	/home/dhl_ec/bnelissen/Slides/CD3_manuscript/CD3_slides/AAA457.cd3/AAA457.cd3.run1	255	0.7	0.06	0.7	0.06	-7.59241539334	-11.7557990402	0.373361960396	0.094435703125
461.0	3999039.0	237.0	8131.0	3999039.0	4000000.0	7.0	1.0	1.06	1.61	1.25	0.0500000000002	8.91	0.42	0.8	0.0599999999999	10.5	0.55	3.22	1.65	0.43	AAA457.cd3.X12.Y13.tile.tissue.png	58	1	2000	58	9b419adab545cff48870f4e77c27fbbc	0	0	0	0	0	0	0	0	0	0	0	0	0	/home/dhl_ec/bnelissen/Slides/CD3_manuscript/CD3_slides/AAA457.cd3/AAA457.cd3.run1	255	0.7	0.06	0.7	0.06	-8.21352493435	-11.8417137874	0.365856354339	0.110561686897
292.0	4000000.0	133.0	7996.0	4000000.0	4000000.0	3.0	1.0	2.3	2.68	1.23	0.0499999999997	6.69	0.33	0.81	0.0600000000004	11.62	0.48	2.75	2.27	0.61	AAA457.cd3.X12.Y14.tile.tissue.png	59	1	2000	59	42fa6b88a55dc2f050549d888cfd47a2	0	0	0	0	0	0	0	0	0	0	0	0	0	/home/dhl_ec/bnelissen/Slides/CD3_manuscript/CD3_slides/AAA457.cd3/AAA457.cd3.run1	255	0.7	0.06	0.7	0.06	-8.92215399327	-11.3548344067	0.254170333562	0.0610885294456
514.0	3957951.0	237.0	9716.0	3957951.0	4000000.0	6.0	2.0	2.64	2.79	1.38	0.0699999999997	8.64	0.61	0.93	0.0700000000002	10.66	0.49	2.48	1.67	0.48	AAA457.cd3.X12.Y15.tile.tissue.png	60	1	2000	60	cf0b508cbf83b24294e7f012b3e4412f	0	0	0	0	0	0	0	0	0	0	0	0	0	/home/dhl_ec/bnelissen/Slides/CD3_manuscript/CD3_slides/AAA457.cd3/AAA457.cd3.run1	255	0.7	0.06	0.7	0.06	-8.28617126774	-11.4978905049	0.32635374695	0.0932589794922
0.0	1852669.0	0.0	15791.0	1852669.0	4000000.0	0.0	3.0	2.2	2.1	1.23	0.0500000000002	6.85	0.39	0.78	0.15	7.28	0.23	2.42	1.65	0.58	AAA457.cd3.X12.Y16.tile.tissue.png	61	1	2000	61	40b65849616430d0af001a16e6940fec	0	0	0	0	0	0	0	0	0	0	0	0	0	/home/dhl_ec/bnelissen/Slides/CD3_manuscript/CD3_slides/AAA457.cd3/AAA457.cd3.run1	255	0.7	0.06	0.7	0.06	0.0	-12.1276262957	0.19017866926	0.192186552734
0.0	0.0	0.0	0.0	0.0	4000000.0	0.0	0.0	2.13	2.36	1.3	0.0500000000002	6.22	0.31	0.8	0.23	4.92	0.14	2.16	1.63	0.48	AAA457.cd3.X12.Y17.tile.tissue.png	62	1	2000	62	a4ad7ef94cb1b8a75ac3473f8ca3321c	0	0	0	0	0	0	0	0	0	0	0	0	0	/home/dhl_ec/bnelissen/Slides/CD3_manuscript/CD3_slides/AAA457.cd3/AAA457.cd3.run1	255	1.0	0.06	1.0	0.06	0.0	0.0	0.0	0.173449953125
0.0	0.0	0.0	0.0	0.0	4000000.0	0.0	0.0	3.19	2.32	1.61	0.0600000000004	6.3	0.34	1.01	0.23	5.43	0.13	2.26	1.63	0.57	AAA457.cd3.X12.Y18.tile.tissue.png	63	1	2000	63	bfaaff06f2678d291f2bc02b1d1952b2	0	0	0	0	0	0	0	0	0	0	0	0	0	/home/dhl_ec/bnelissen/Slides/CD3_manuscript/CD3_slides/AAA457.cd3/AAA457.cd3.run1	255	1.0	0.06	1.0	0.06	0.0	0.0	0.0	11.984409
0.0	1344.0	0.0	162.0	1344.0	4000000.0	0.0	1.0	1.02	1.61	1.19	0.0499999999997	7.23	0.39	0.78	0.22	6.03	0.14	2.24	1.63	0.4	AAA457.cd3.X12.Y2.tile.tissue.png	64	1	2000	64	a01dadbd0b6c4a7747036aa044e794eb	0	0	0	0	0	0	0	0	0	0	0	0	0	/home/dhl_ec/bnelissen/Slides/CD3_manuscript/CD3_slides/AAA457.cd3/AAA457.cd3.run1	255	0.7	0.06	0.7	0.06	0.0	-10.900683011	0.809540975662	0.117317680977
0.0	564244.0	0.0	15422.0	564244.0	4000000.0	0.0	12.0	3.91	2.58	1.19	0.0499999999997	7.14	0.4	0.8	0.21	7.35	0.25	2.39	1.65	0.5	AAA457.cd3.X12.Y3.tile.tissue.png	65	1	2000	65	27f58467d175e70b94c39a1cf5a90292	0	0	0	0	0	0	0	0	0	0	0	0	0	/home/dhl_ec/bnelissen/Slides/CD3_manuscript/CD3_slides/AAA457.cd3/AAA457.cd3.run1	255	0.7	0.06	0.7	0.06	-6.50398334712	-12.2562890157	2.41313088841	0.150713394531
0.0	33767.0	0.0	1176.0	33767.0	4000000.0	0.0	1.0	1.34	1.64	1.23	0.0600000000004	7.5	0.44	1.22	0.37	6.44	0.14	2.23	1.63	0.42	AAA457.cd3.X12.Y4.tile.tissue.png	66	1	2000	66	7fbf984117f0b188423c5db8151cee66	0	0	0	0	0	0	0	0	0	0	0	0	0	/home/dhl_ec/bnelissen/Slides/CD3_manuscript/CD3_slides/AAA457.cd3/AAA457.cd3.run1	255	0.7	0.06	0.7	0.06	0.0	-12.0216180349	1.97988744558	0.0999036221924
0.0	0.0	0.0	0.0	0.0	4000000.0	0.0	0.0	1.27	1.93	1.3	0.0599999999999	6.77	0.32	0.79	0.4	5.01	0.13	2.16	1.87	0.48	AAA457.cd3.X12.Y5.tile.tissue.png	67	1	2000	67	fcf8be06e5c3b7f6018ab59197008461	0	0	0	0	0	0	0	0	0	0	0	0	0	/home/dhl_ec/bnelissen/Slides/CD3_manuscript/CD3_slides/AAA457.cd3/AAA457.cd3.run1	255	1.0	0.06	1.0	0.06	0.0	-10.6046485449	0.0	0.121478041366
0.0	0.0	0.0	0.0	0.0	4000000.0	0.0	0.0	4.23	2.43	1.42	0.0500000000002	8.29	0.49	1.22	0.33	6.99	0.21	3.33	2.31	0.47	AAA457.cd3.X12.Y6.tile.tissue.png	68	1	2000	68	29a94ddd9f46d7ddfdc154056308f714	0	0	0	0	0	0	0	0	0	0	0	0	0	/home/dhl_ec/bnelissen/Slides/CD3_manuscript/CD3_slides/AAA457.cd3/AAA457.cd3.run1	255	1.0	0.06	1.0	0.06	0.0	-11.8350136525	0.0	0.117521071842
0.0	0.0	0.0	0.0	0.0	4000000.0	0.0	0.0	3.42	2.85	1.25	0.0700000000002	7.09	0.33	0.81	0.23	5.17	0.14	2.2	1.63	0.4	AAA457.cd3.X12.Y7.tile.tissue.png	69	1	2000	69	2d1d50cfce4ad5cab189a16371da77ae	0	0	0	0	0	0	0	0	0	0	0	0	0	/home/dhl_ec/bnelissen/Slides/CD3_manuscript/CD3_slides/AAA457.cd3/AAA457.cd3.run1	255	1.0	0.06	1.0	0.06	0.0	-12.125853526	0.0	0.118221883919
0.0	1481.0	0.0	164.0	1481.0	4000000.0	0.0	1.0	2.66	2.28	1.21	0.0499999999997	7.43	0.4	0.82	0.24	6.3	0.15	2.21	1.64	0.41	AAA457.cd3.X12.Y8.tile.tissue.png	70	1	2000	70	aaac364509daa8e3f3f52b90bd5f2323	0	0	0	0	0	0	0	0	0	0	0	0	0	/home/dhl_ec/bnelissen/Slides/CD3_manuscript/CD3_slides/AAA457.cd3/AAA457.cd3.run1	255	0.7	0.06	0.7	0.06	0.0	-11.9476124546	5.96560535006	0.133661529053
0.0	18699.0	0.0	1033.0	18699.0	4000000.0	0.0	2.0	2.91	2.09	1.22	0.0500000000002	7.48	0.41	0.809999999999	0.25	6.41	0.15	2.25	1.65	0.42	AAA457.cd3.X12.Y9.tile.tissue.png	71	1	2000	71	3dc8c0b5c9012adcdd138385df13692b	0	0	0	0	0	0	0	0	0	0	0	0	0	/home/dhl_ec/bnelissen/Slides/CD3_manuscript/CD3_slides/AAA457.cd3/AAA457.cd3.run1	255	0.7	0.06	0.7	0.06	0.0	-11.9879444845	1.94757490374	0.121297309814
0.0	1333.0	0.0	162.0	1333.0	4000000.0	0.0	1.0	3.09	1.93	1.23	0.0700000000002	7.39	0.41	0.86	0.24	6.48	0.15	2.26	1.68	0.41	AAA457.cd3.X13.Y0.tile.tissue.png	72	1	2000	72	a4327b8853a2f9e57bafc61b82518897	0	0	0	0	0	0	0	0	0	0	0	0	0	/home/dhl_ec/bnelissen/Slides/CD3_manuscript/CD3_slides/AAA457.cd3/AAA457.cd3.run1	255	0.7	0.06	0.7	0.06	0.0	-11.1553481512	0.505390233056	5.74343887952
0.0	0.0	0.0	0.0	0.0	4000000.0	0.0	0.0	2.21	2.35	1.2	0.0500000000002	6.96	0.33	0.82	0.26	5.1	0.14	2.15	1.64	0.42	AAA457.cd3.X13.Y1.tile.tissue.png	73	1	2000	73	dc82b6b9022bbab4c0c66ab42a45c3cb	0	0	0	0	0	0	0	0	0	0	0	0	0	/home/dhl_ec/bnelissen/Slides/CD3_manuscript/CD3_slides/AAA457.cd3/AAA457.cd3.run1	255	1.0	0.06	1.0	0.06	0.0	-12.2393374218	0.0	0.102472893875
0.0	0.0	0.0	0.0	0.0	4000000.0	0.0	0.0	4.32	3.65	1.22	0.0500000000002	7.01	0.33	0.8	0.24	5.11	0.13	2.2	1.66	2.64	AAA457.cd3.X13.Y10.tile.tissue.png	74	1	2000	74	907c1098c2ee4bacd685d9c7e7d8ab35	0	0	0	0	0	0	0	0	0	0	0	0	0	/home/dhl_ec/bnelissen/Slides/CD3_manuscript/CD3_slides/AAA457.cd3/AAA457.cd3.run1	255	1.0	0.06	1.0	0.06	0.0	-11.5079613516	0.0	0.115829077175
885.0	814461.0	394.0	22492.0	814461.0	4000000.0	10.0	19.0	1.92	2.04	1.24	0.0499999999997	7.87	0.43	0.98	0.2	8.09	0.27	2.37	1.64	1.08	AAA457.cd3.X13.Y11.tile.tissue.png	75	1	2000	75	7817081bb13ce229aea79a3e0e5eb65e	0	0	0	0	0	0	0	0	0	0	0	0	0	/home/dhl_ec/bnelissen/Slides/CD3_manuscript/CD3_slides/AAA457.cd3/AAA457.cd3.run1	255	0.7	0.06	0.7	0.06	-9.14834129812	-12.4395072806	1.24443598434	0.269774578125
68.0	2429186.0	32.0	45977.0	2429186.0	4000000.0	1.0	36.0	2.81	2.74	1.24	0.0599999999999	7.64	0.43	0.82	0.14	9.58	0.34	2.55	1.67	1.52	AAA457.cd3.X13.Y12.tile.tissue.png	76	1	2000	76	d86d2d8173ba9695a333a1f008fbc825	0	0	0	0	0	0	0	0	0	0	0	0	0	/home/dhl_ec/bnelissen/Slides/CD3_manuscript/CD3_slides/AAA457.cd3/AAA457.cd3.run1	255	0.7	0.06	0.7	0.06	-8.68868255025	-12.1362998116	0.781143292059	0.197138460938
143.0	3555897.0	81.0	22636.0	3555897.0	4000000.0	2.0	3.0	3.61	3.2	1.23	0.0600000000004	7.4	0.42	0.82	0.0799999999999	10.3	0.39	2.45	1.66	0.59	AAA457.cd3.X13.Y13.tile.tissue.png	77	1	2000	77	077d152ab050c70ec23780d7ee9fd6da	0	0	0	0	0	0	0	0	0	0	0	0	0	/home/dhl_ec/bnelissen/Slides/CD3_manuscript/CD3_slides/AAA457.cd3/AAA457.cd3.run1	255	0.7	0.06	0.7	0.06	-8.30641258974	-12.0023111235	0.651658347749	0.1521094375
104.0	3538024.0	66.0	21126.0	3538024.0	4000000.0	2.0	10.0	2.59	1.88	1.26	0.0500000000002	7.52	0.42	0.809999999999	0.0899999999997	10.11	0.38	2.45	1.66	0.47	AAA457.cd3.X13.Y14.tile.tissue.png	78	1	2000	78	b806dae7214a291272facdd2f058c73e	0	0	0	0	0	0	0	0	0	0	0	0	0	/home/dhl_ec/bnelissen/Slides/CD3_manuscript/CD3_slides/AAA457.cd3/AAA457.cd3.run1	255	0.7	0.06	0.7	0.06	-8.13160513581	-11.7988530959	0.501194478466	0.123099029297
0.0	2727168.0	0.0	45843.0	2727168.0	4000000.0	0.0	35.0	3.55	2.16	1.25	0.0599999999999	7.61	0.43	0.86	0.14	8.14	0.27	2.48	1.63	0.46	AAA457.cd3.X13.Y15.tile.tissue.png	79	1	2000	79	795e78be19dc5be5cb536010fa235d02	0	0	0	0	0	0	0	0	0	0	0	0	0	/home/dhl_ec/bnelissen/Slides/CD3_manuscript/CD3_slides/AAA457.cd3/AAA457.cd3.run1	255	0.7	0.06	0.7	0.06	0.0	-11.464591911	0.291362298729	0.0647928613281
0.0	866402.0	0.0	16730.0	866402.0	4000000.0	0.0	8.0	3.47	1.74	1.24	0.0599999999999	7.67	0.42	0.81	0.2	7.05	0.19	2.37	1.65	0.43	AAA457.cd3.X13.Y16.tile.tissue.png	80	1	2000	80	bafc1b6315f5bd7c2dcacb215b140799	0	0	0	0	0	0	0	0	0	0	0	0	0	/home/dhl_ec/bnelissen/Slides/CD3_manuscript/CD3_slides/AAA457.cd3/AAA457.cd3.run1	255	0.7	0.06	0.7	0.06	0.0	-11.8838429992	0.155375622402	0.196765777344
0.0	0.0	0.0	0.0	0.0	4000000.0	0.0	0.0	3.96	1.61	1.27	0.0499999999997	6.31	0.32	0.81	0.24	5.3	0.14	2.18	1.67	0.42	AAA457.cd3.X13.Y17.tile.tissue.png	81	1	2000	81	bd9976807aa90c4315c749e2d32bc283	0	0	0	0	0	0	0	0	0	0	0	0	0	/home/dhl_ec/bnelissen/Slides/CD3_manuscript/CD3_slides/AAA457.cd3/AAA457.cd3.run1	255	1.0	0.06	1.0	0.06	0.0	0.0	0.0	0.195555765625
0.0	5008.0	0.0	316.0	5008.0	4000000.0	0.0	1.0	3.23	1.23	1.25	0.0700000000002	7.47	0.41	0.849999999999	0.24	6.3	0.15	2.26	1.64	0.4	AAA457.cd3.X13.Y18.tile.tissue.png	82	1	2000	82	5ec95191248f641724dbe26a258bd127	0	0	0	0	0	0	0	0	0	0	0	0	0	/home/dhl_ec/bnelissen/Slides/CD3_manuscript/CD3_slides/AAA457.cd3/AAA457.cd3.run1	255	0.7	0.06	0.7	0.06	0.0	-10.2633914408	0.0230386980806	8.08306636282
0.0	0.0	0.0	0.0	0.0	4000000.0	0.0	0.0	2.36	3.27	1.27	0.0599999999999	7.06	0.32	0.809999999999	0.24	5.21	0.14	2.19	1.64	0.42	AAA457.cd3.X13.Y2.tile.tissue.png	83	1	2000	83	e6b0542b11b00ee330a533bc18a17b38	0	0	0	0	0	0	0	0	0	0	0	0	0	/home/dhl_ec/bnelissen/Slides/CD3_manuscript/CD3_slides/AAA457.cd3/AAA457.cd3.run1	255	1.0	0.06	1.0	0.06	0.0	-11.7551798005	0.0	0.100030538269
0.0	451859.0	0.0	10833.0	451859.0	4000000.0	0.0	8.0	2.71	2.83	1.28	0.0599999999999	7.7	0.42	0.8	0.22	7.25	0.17	2.48	2.05	0.43	AAA457.cd3.X13.Y3.tile.tissue.png	84	1	2000	84	e2fcf12d0cdfd01e78f4bfabce7cceb7	0	0	0	0	0	0	0	0	0	0	0	0	0	/home/dhl_ec/bnelissen/Slides/CD3_manuscript/CD3_slides/AAA457.cd3/AAA457.cd3.run1	255	0.7	0.06	0.7	0.06	-8.39706464062	-12.1671353741	2.10087856693	0.120868164063
2323.0	2234795.0	1193.0	21833.0	2234795.0	4000000.0	28.0	7.0	2.49	2.71	1.21	0.0500000000002	7.58	0.42	0.81	0.14	9.18	0.33	2.42	1.63	0.45	AAA457.cd3.X13.Y4.tile.tissue.png	85	1	2000	85	889e8f8a657584802cef4a5d70647f8d	0	0	0	0	0	0	0	0	0	0	0	0	0	/home/dhl_ec/bnelissen/Slides/CD3_manuscript/CD3_slides/AAA457.cd3/AAA457.cd3.run1	255	0.7	0.06	0.7	0.06	-9.29777033584	-12.332935985	1.65244346788	0.207463445312
448.0	1218503.0	187.0	51935.0	1218503.0	4000000.0	4.0	44.0	4.16	2.39	1.22	0.0499999999997	7.89	0.55	0.79	0.18	7.98	0.27	2.46	1.63	0.59	AAA457.cd3.X13.Y5.tile.tissue.png	86	1	2000	86	dae1d74824b3f6a6ca0c665f88d51110	0	0	0	0	0	0	0	0	0	0	0	0	0	/home/dhl_ec/bnelissen/Slides/CD3_manuscript/CD3_slides/AAA457.cd3/AAA457.cd3.run1	255	0.7	0.06	0.7	0.06	-9.13509842839	-12.5229980551	1.63406235694	0.233901203125
265.0	1995013.0	123.0	37994.0	1995013.0	4000000.0	3.0	26.0	2.44	3.81	2.01	0.0700000000002	10.65	0.43	0.82	0.21	9.26	0.51	2.46	1.63	0.51	AAA457.cd3.X13.Y6.tile.tissue.png	87	1	2000	87	f343205785b6719e34e263ca36480150	0	0	0	0	0	0	0	0	0	0	0	0	0	/home/dhl_ec/bnelissen/Slides/CD3_manuscript/CD3_slides/AAA457.cd3/AAA457.cd3.run1	255	0.7	0.06	0.7	0.06	-9.47430414051	-12.5261692616	1.63979613057	0.256003625
0.0	600029.0	0.0	25517.0	600029.0	4000000.0	0.0	17.0	2.15	2.75	1.57	0.0599999999999	8.14	0.43	0.8	0.32	7.61	0.27	2.48	1.64	0.42	AAA457.cd3.X13.Y7.tile.tissue.png	88	1	2000	88	77c7a38a7a78cf937807f2bf7f418ab8	0	0	0	0	0	0	0	0	0	0	0	0	0	/home/dhl_ec/bnelissen/Slides/CD3_manuscript/CD3_slides/AAA457.cd3/AAA457.cd3.run1	255	0.7	0.06	0.7	0.06	-9.15554087622	-12.1834944506	2.69993868954	0.188729730469
0.0	0.0	0.0	0.0	0.0	4000000.0	0.0	0.0	1.8	2.16	1.19	0.0500000000002	6.65	0.6	0.84	0.25	5.21	0.14	2.2	1.65	0.59	AAA457.cd3.X13.Y8.tile.tissue.png	89	1	2000	89	53fa24be777fefb8362efb814e59f8ee	0	0	0	0	0	0	0	0	0	0	0	0	0	/home/dhl_ec/bnelissen/Slides/CD3_manuscript/CD3_slides/AAA457.cd3/AAA457.cd3.run1	255	1.0	0.06	1.0	0.06	0.0	-11.8394311044	0.0	0.12506354686
0.0	0.0	0.0	0.0	0.0	4000000.0	0.0	0.0	3.55	1.68	1.21	0.0499999999997	7.11	0.63	1.08	0.24	5.1	0.14	2.28	1.64	0.49	AAA457.cd3.X13.Y9.tile.tissue.png	90	1	2000	90	83150d91b69ff2808c12f9a25c6d1f1b	0	0	0	0	0	0	0	0	0	0	0	0	0	/home/dhl_ec/bnelissen/Slides/CD3_manuscript/CD3_slides/AAA457.cd3/AAA457.cd3.run1	255	1.0	0.06	1.0	0.06	0.0	-11.4080692145	0.0	0.134454632345
0.0	39882.0	0.0	1526.0	39882.0	4000000.0	0.0	3.0	3.71	1.05	1.7	0.0599999999999	7.19	0.41	0.86	0.23	6.35	0.21	2.29	1.64	0.4	AAA457.cd3.X14.Y0.tile.tissue.png	91	1	2000	91	4a11aa9c86e05c8d555c361f26fdb8cb	0	0	0	0	0	0	0	0	0	0	0	0	0	/home/dhl_ec/bnelissen/Slides/CD3_manuscript/CD3_slides/AAA457.cd3/AAA457.cd3.run1	255	0.7	0.06	0.7	0.06	0.0	-11.5467834668	0.715973204939	4.80387211694
164.0	89803.0	88.0	3393.0	89803.0	4000000.0	2.0	5.0	3.26	3.0	1.19	0.0599999999999	7.14	0.4	0.79	0.23	7.5	0.32	2.37	1.64	0.4	AAA457.cd3.X14.Y1.tile.tissue.png	92	1	2000	92	823130de087ff45d57fb9fce0809ef1d	0	0	0	0	0	0	0	0	0	0	0	0	0	/home/dhl_ec/bnelissen/Slides/CD3_manuscript/CD3_slides/AAA457.cd3/AAA457.cd3.run1	255	0.7	0.06	0.7	0.06	-9.13350555361	-12.4380407091	1.663105105	0.110314785156
0.0	3041.0	0.0	436.0	3041.0	4000000.0	0.0	2.0	2.36	2.47	1.23	0.0500000000002	7.64	0.41	0.81	0.24	6.88	0.19	2.34	1.62	1.22	AAA457.cd3.X14.Y10.tile.tissue.png	93	1	2000	93	9c325ceeb44ff26ff799cbd5661cbd2a	0	0	0	0	0	0	0	0	0	0	0	0	0	/home/dhl_ec/bnelissen/Slides/CD3_manuscript/CD3_slides/AAA457.cd3/AAA457.cd3.run1	255	0.7	0.06	0.7	0.06	-7.01077337437	-11.741359231	3.37564944635	0.122284797485
0.0	0.0	0.0	0.0	0.0	4000000.0	0.0	0.0	2.31	3.78	1.5	0.0500000000002	6.59	0.45	0.94	0.25	5.22	0.2	2.22	1.72	1.05	AAA457.cd3.X14.Y11.tile.tissue.png	94	1	2000	94	49be7234ca28ed52647e7cd297ea3197	0	0	0	0	0	0	0	0	0	0	0	0	0	/home/dhl_ec/bnelissen/Slides/CD3_manuscript/CD3_slides/AAA457.cd3/AAA457.cd3.run1	255	1.0	0.06	1.0	0.06	0.0	-11.5758083076	0.0	0.113263517401
0.0	398531.0	0.0	20026.0	398531.0	4000000.0	0.0	10.0	2.72	2.8	1.33	0.0500000000002	7.54	0.41	0.79	0.21	6.43	0.16	2.42	1.65	1.62	AAA457.cd3.X14.Y12.tile.tissue.png	95	1	2000	95	1b544a3e31bc8603a8924fce083148ed	0	0	0	0	0	0	0	0	0	0	0	0	0	/home/dhl_ec/bnelissen/Slides/CD3_manuscript/CD3_slides/AAA457.cd3/AAA457.cd3.run1	255	0.7	0.06	0.7	0.06	0.0	-11.6810995712	1.10719609955	0.152166387207
0.0	798735.0	0.0	29490.0	798735.0	4000000.0	0.0	23.0	2.78	2.72	1.25	0.0700000000002	7.18	0.41	0.79	0.2	7.6	0.19	2.42	1.64	0.95	AAA457.cd3.X14.Y13.tile.tissue.png	96	1	2000	96	8c3809bec70f2762b9ef06420402a1ae	0	0	0	0	0	0	0	0	0	0	0	0	0	/home/dhl_ec/bnelissen/Slides/CD3_manuscript/CD3_slides/AAA457.cd3/AAA457.cd3.run1	255	0.7	0.06	0.7	0.06	-7.60667171841	-11.9728498963	1.05650397056	0.193297140625
0.0	580682.0	0.0	13678.0	580682.0	4000000.0	0.0	17.0	3.22	2.03	1.24	0.0500000000002	8.18	0.4	0.81	0.2	7.09	0.17	2.38	1.64	1.66	AAA457.cd3.X14.Y14.tile.tissue.png	97	1	2000	97	4b2038b9960502f944c3c28a492073d0	0	0	0	0	0	0	0	0	0	0	0	0	0	/home/dhl_ec/bnelissen/Slides/CD3_manuscript/CD3_slides/AAA457.cd3/AAA457.cd3.run1	255	0.7	0.06	0.7	0.06	-8.63791706666	-12.2957573618	0.575538031957	0.170137077148
0.0	1674150.0	0.0	28815.0	1674150.0	4000000.0	0.0	24.0	3.24	3.08	1.52	0.0700000000002	7.67	0.42	0.81	0.17	7.66	0.22	2.46	1.67	1.08	AAA457.cd3.X14.Y15.tile.tissue.png	98	1	2000	98	f96e46abdc06d36091e30c1d5fcff2a0	0	0	0	0	0	0	0	0	0	0	0	0	0	/home/dhl_ec/bnelissen/Slides/CD3_manuscript/CD3_slides/AAA457.cd3/AAA457.cd3.run1	255	0.7	0.06	0.7	0.06	0.0	-11.9149889529	0.655516680106	0.2335143125
0.0	126331.0	0.0	3678.0	126331.0	4000000.0	0.0	4.0	2.58	2.52	1.23	0.0599999999999	9.49	0.67	1.32	0.22	6.22	0.21	2.36	1.64	1.22	AAA457.cd3.X14.Y16.tile.tissue.png	99	1	2000	99	8b16e1eda1979c184e05fb171d207e5a	0	0	0	0	0	0	0	0	0	0	0	0	0	/home/dhl_ec/bnelissen/Slides/CD3_manuscript/CD3_slides/AAA457.cd3/AAA457.cd3.run1	255	0.7	0.06	0.7	0.06	0.0	-11.8387448072	0.111082567818	0.130335729614
0.0	0.0	0.0	0.0	0.0	4000000.0	0.0	0.0	2.89	2.32	1.24	0.0499999999997	6.47	0.33	0.849999999999	0.24	5.33	0.13	2.17	1.64	0.61	AAA457.cd3.X14.Y17.tile.tissue.png	100	1	2000	100	59866efe0c7aa1d815989f45b94d082f	0	0	0	0	0	0	0	0	0	0	0	0	0	/home/dhl_ec/bnelissen/Slides/CD3_manuscript/CD3_slides/AAA457.cd3/AAA457.cd3.run1	255	1.0	0.06	1.0	0.06	0.0	0.0	0.0	0.219666359375
0.0	0.0	0.0	0.0	0.0	4000000.0	0.0	0.0	2.42	3.09	1.27	0.0599999999999	7.16	0.33	0.82	0.24	5.32	0.2	2.26	1.63	1.06	AAA457.cd3.X14.Y18.tile.tissue.png	101	1	2000	101	5b2b8281e3f1d9eba813215c087c3dc2	0	0	0	0	0	0	0	0	0	0	0	0	0	/home/dhl_ec/bnelissen/Slides/CD3_manuscript/CD3_slides/AAA457.cd3/AAA457.cd3.run1	255	1.0	0.06	1.0	0.06	0.0	-9.8487553205	0.0	0.337816128622
0.0	0.0	0.0	0.0	0.0	4000000.0	0.0	0.0	2.11	2.21	1.22	0.0799999999999	6.59	0.33	0.94	0.22	4.95	0.14	2.43	1.63	0.93	AAA457.cd3.X14.Y19.tile.tissue.png	102	1	2000	102	893dedca7e20b99f3861b2e173ff38e2	0	0	0	0	0	0	0	0	0	0	0	0	0	/home/dhl_ec/bnelissen/Slides/CD3_manuscript/CD3_slides/AAA457.cd3/AAA457.cd3.run1	255	1.0	0.06	1.0	0.06	0.0	0.0	0.0	8.719728
1867.0	827203.0	597.0	19308.0	827203.0	4000000.0	10.0	12.0	4.09	2.24	1.87	0.0699999999997	9.53	0.4	0.79	0.4	9.41	0.34	2.38	1.63	0.75	AAA457.cd3.X14.Y2.tile.tissue.png	103	1	2000	103	f23b223e18f56a7dad6cd1d6c5b3bd95	0	0	0	0	0	0	0	0	0	0	0	0	0	/home/dhl_ec/bnelissen/Slides/CD3_manuscript/CD3_slides/AAA457.cd3/AAA457.cd3.run1	255	0.7	0.06	0.7	0.06	-9.06509682649	-12.4259193457	1.45168859767	0.20833628125
1424.0	1398182.0	552.0	39760.0	1398182.0	4000000.0	10.0	25.0	2.73	2.23	1.49	0.0599999999999	8.03	0.71	1.31	0.27	9.06	0.44	2.67	1.81	0.53	AAA457.cd3.X14.Y3.tile.tissue.png	104	1	2000	104	221c1e6c3b9a7f235e4df539ddb619ce	0	0	0	0	0	0	0	0	0	0	0	0	0	/home/dhl_ec/bnelissen/Slides/CD3_manuscript/CD3_slides/AAA457.cd3/AAA457.cd3.run1	255	0.7	0.06	0.7	0.06	-8.96506106532	-12.3629890987	1.09924278369	0.201410632812
1498.0	3383985.0	565.0	25583.0	3383985.0	4000000.0	12.0	8.0	2.57	3.94	1.25	0.0500000000002	11.46	0.62	1.3	0.13	10.04	0.37	2.4	1.63	0.62	AAA457.cd3.X14.Y4.tile.tissue.png	105	1	2000	105	6dedec0b5c11b59f3642143cb5016b55	0	0	0	0	0	0	0	0	0	0	0	0	0	/home/dhl_ec/bnelissen/Slides/CD3_manuscript/CD3_slides/AAA457.cd3/AAA457.cd3.run1	255	0.7	0.06	0.7	0.06	-9.39970849756	-12.4601498812	1.79681292953	0.2188301875
112.0	2977241.0	59.0	34513.0	2977241.0	4000000.0	2.0	13.0	2.51	3.01	1.84	0.0700000000002	18.13	0.54	0.82	0.11	10.72	0.63	3.84	2.68	0.630000000001	AAA457.cd3.X14.Y5.tile.tissue.png	106	1	2000	106	2710dc92ab08ace2d324c4c7ea8b4db3	0	0	0	0	0	0	0	0	0	0	0	0	0	/home/dhl_ec/bnelissen/Slides/CD3_manuscript/CD3_slides/AAA457.cd3/AAA457.cd3.run1	255	0.7	0.06	0.7	0.06	-8.71636234633	-12.6907721924	1.43495539337	0.214272695313
1611.0	1059686.0	772.0	49836.0	1059686.0	4000000.0	20.0	44.0	3.15	2.09	1.79	0.0500000000002	7.36	0.55	1.19	0.19	7.89	0.27	2.46	1.63	0.6	AAA457.cd3.X14.Y6.tile.tissue.png	107	1	2000	107	4a606c2e8696c1bcb6b3c9f298177745	0	0	0	0	0	0	0	0	0	0	0	0	0	/home/dhl_ec/bnelissen/Slides/CD3_manuscript/CD3_slides/AAA457.cd3/AAA457.cd3.run1	255	0.7	0.06	0.7	0.06	-9.37349440953	-12.7146478534	2.01626741932	0.227324453125
0.0	242330.0	0.0	14659.0	242330.0	4000000.0	0.0	19.0	2.42	2.95	1.85	0.0700000000002	8.62	0.71	0.8	0.22	7.16	0.23	3.78	1.69	0.56	AAA457.cd3.X14.Y7.tile.tissue.png	108	1	2000	108	320faf576ad1093f2e9d80380a486ae2	0	0	0	0	0	0	0	0	0	0	0	0	0	/home/dhl_ec/bnelissen/Slides/CD3_manuscript/CD3_slides/AAA457.cd3/AAA457.cd3.run1	255	0.7	0.06	0.7	0.06	-9.02754531079	-12.3423717454	2.22814057631	0.127582570313
0.0	0.0	0.0	0.0	0.0	4000000.0	0.0	0.0	1.75	2.62	1.24	0.0500000000002	7.32	0.6	1.05	0.23	4.97	0.2	2.75	1.63	0.4	AAA457.cd3.X14.Y8.tile.tissue.png	109	1	2000	109	7b9e6fa9f4913779ffc7ee7f0c54574e	0	0	0	0	0	0	0	0	0	0	0	0	0	/home/dhl_ec/bnelissen/Slides/CD3_manuscript/CD3_slides/AAA457.cd3/AAA457.cd3.run1	255	1.0	0.06	1.0	0.06	0.0	-11.864628209	0.0	0.100416527264
0.0	0.0	0.0	0.0	0.0	4000000.0	0.0	0.0	1.92	1.85	1.23	0.0599999999999	7.08	0.34	0.79	0.23	4.95	0.13	2.17	1.71	0.41	AAA457.cd3.X14.Y9.tile.tissue.png	110	1	2000	110	b242cdfaa51629900241950670fd4821	0	0	0	0	0	0	0	0	0	0	0	0	0	/home/dhl_ec/bnelissen/Slides/CD3_manuscript/CD3_slides/AAA457.cd3/AAA457.cd3.run1	255	1.0	0.06	1.0	0.06	0.0	-11.0995826684	0.0	0.130729770607
0.0	0.0	0.0	0.0	0.0	4000000.0	0.0	0.0	2.96	2.34	1.22	0.0900000000001	6.76	0.31	1.27	0.35	6.15	0.14	2.2	1.64	0.59	AAA457.cd3.X15.Y0.tile.tissue.png	111	1	2000	111	e16a462633c34982bb8361a8ce054507	0	0	0	0	0	0	0	0	0	0	0	0	0	/home/dhl_ec/bnelissen/Slides/CD3_manuscript/CD3_slides/AAA457.cd3/AAA457.cd3.run1	255	1.0	0.06	1.0	0.06	0.0	-11.0332518014	0.0	5.14572238456
1967.0	1021491.0	864.0	18301.0	1021491.0	4000000.0	16.0	10.0	3.61	1.66	1.86	0.0799999999999	7.89	0.42	0.82	0.29	9.35	0.4	2.82	1.63	0.44	AAA457.cd3.X15.Y1.tile.tissue.png	112	1	2000	112	96795e053d3b35b467bbb85f20f55859	0	0	0	0	0	0	0	0	0	0	0	0	0	/home/dhl_ec/bnelissen/Slides/CD3_manuscript/CD3_slides/AAA457.cd3/AAA457.cd3.run1	255	0.7	0.06	0.7	0.06	-9.45339763697	-12.0580420394	2.44375018591	0.177514492188
0.0	1554.0	0.0	180.0	1554.0	4000000.0	0.0	1.0	1.48	2.48	1.26	0.0500000000002	6.98	0.4	0.79	0.23	6.22	0.14	3.36	1.65	0.4	AAA457.cd3.X15.Y10.tile.tissue.png	113	1	2000	113	7483640995a4483017d92d2f69fbda31	0	0	0	0	0	0	0	0	0	0	0	0	0	/home/dhl_ec/bnelissen/Slides/CD3_manuscript/CD3_slides/AAA457.cd3/AAA457.cd3.run1	255	0.7	0.06	0.7	0.06	0.0	-11.7864052878	2.33782259869	0.114041342934
0.0	0.0	0.0	0.0	0.0	4000000.0	0.0	0.0	1.66	2.71	1.2	0.0499999999997	6.59	0.31	0.83	0.22	5.03	0.24	2.18	1.64	0.41	AAA457.cd3.X15.Y11.tile.tissue.png	114	1	2000	114	110abf337eecdfe7b1797f725f5023e4	0	0	0	0	0	0	0	0	0	0	0	0	0	/home/dhl_ec/bnelissen/Slides/CD3_manuscript/CD3_slides/AAA457.cd3/AAA457.cd3.run1	255	1.0	0.06	1.0	0.06	0.0	-11.89977716	0.0	0.10406950948
0.0	0.0	0.0	0.0	0.0	4000000.0	0.0	0.0	3.28	2.96	1.61	0.1	6.64	0.32	0.78	0.23	5.77	0.21	2.36	1.64	0.41	AAA457.cd3.X15.Y12.tile.tissue.png	115	1	2000	115	14d2b5f24fda2a18b338e55c728ea11e	0	0	0	0	0	0	0	0	0	0	0	0	0	/home/dhl_ec/bnelissen/Slides/CD3_manuscript/CD3_slides/AAA457.cd3/AAA457.cd3.run1	255	1.0	0.06	1.0	0.06	0.0	-11.9377771522	0.0	0.100475042686
0.0	0.0	0.0	0.0	0.0	4000000.0	0.0	0.0	2.15	2.46	1.23	0.0499999999997	6.97	0.45	0.84	0.24	5.15	0.18	2.19	1.65	0.41	AAA457.cd3.X15.Y13.tile.tissue.png	116	1	2000	116	eebd464884f35d29629fbf392038c0c8	0	0	0	0	0	0	0	0	0	0	0	0	0	/home/dhl_ec/bnelissen/Slides/CD3_manuscript/CD3_slides/AAA457.cd3/AAA457.cd3.run1	255	1.0	0.06	1.0	0.06	0.0	-11.8974809401	0.0	0.0973376317139
0.0	1567.0	0.0	172.0	1567.0	4000000.0	0.0	1.0	2.66	2.08	1.26	0.0500000000002	6.99	0.4	0.79	0.24	6.67	0.15	2.28	1.66	0.66	AAA457.cd3.X15.Y14.tile.tissue.png	117	1	2000	117	df5930a031e9df4613aeec0dd1f2d176	0	0	0	0	0	0	0	0	0	0	0	0	0	/home/dhl_ec/bnelissen/Slides/CD3_manuscript/CD3_slides/AAA457.cd3/AAA457.cd3.run1	255	0.7	0.06	0.7	0.06	0.0	-12.0120969105	2.28136077472	0.105347016479
0.0	11349.0	0.0	805.0	11349.0	4000000.0	0.0	2.0	3.21	2.12	1.23	0.0599999999999	6.95	0.4	0.79	0.24	6.78	0.14	2.29	1.64	0.39	AAA457.cd3.X15.Y15.tile.tissue.png	118	1	2000	118	0e86014f18631323fead653dab735a49	0	0	0	0	0	0	0	0	0	0	0	0	0	/home/dhl_ec/bnelissen/Slides/CD3_manuscript/CD3_slides/AAA457.cd3/AAA457.cd3.run1	255	0.7	0.06	0.7	0.06	-6.7423079093	-12.4014672817	3.21702699292	0.100555760498
0.0	7027.0	0.0	492.0	7027.0	4000000.0	0.0	1.0	2.57	2.47	1.26	0.0499999999997	6.93	0.4	0.8	0.23	6.29	0.15	2.24	1.65	0.51	AAA457.cd3.X15.Y16.tile.tissue.png	119	1	2000	119	00dc34e6b0c3e7135d7d8504f8e48fee	0	0	0	0	0	0	0	0	0	0	0	0	0	/home/dhl_ec/bnelissen/Slides/CD3_manuscript/CD3_slides/AAA457.cd3/AAA457.cd3.run1	255	0.7	0.06	0.7	0.06	0.0	-12.3024135248	1.1695266361	0.119226185974
0.0	0.0	0.0	0.0	0.0	4000000.0	0.0	0.0	2.04	3.37	1.18	0.0499999999997	5.83	0.32	0.79	0.23	5.02	0.13	2.16	1.63	0.39	AAA457.cd3.X15.Y17.tile.tissue.png	120	1	2000	120	9f93385c750e9a2d07171b7fa3c2cc3b	0	0	0	0	0	0	0	0	0	0	0	0	0	/home/dhl_ec/bnelissen/Slides/CD3_manuscript/CD3_slides/AAA457.cd3/AAA457.cd3.run1	255	1.0	0.06	1.0	0.06	0.0	0.0	0.0	0.209362828125
0.0	0.0	0.0	0.0	0.0	4000000.0	0.0	0.0	1.57	2.71	1.22	0.0499999999997	6.52	0.32	0.79	0.22	5.02	0.13	2.16	1.64	0.4	AAA457.cd3.X15.Y18.tile.tissue.png	121	1	2000	121	3f9afea6508e3418d78de1ac9b81c786	0	0	0	0	0	0	0	0	0	0	0	0	0	/home/dhl_ec/bnelissen/Slides/CD3_manuscript/CD3_slides/AAA457.cd3/AAA457.cd3.run1	255	1.0	0.06	1.0	0.06	0.0	-10.6194514125	0.0	0.296202975539
0.0	0.0	0.0	0.0	0.0	4000000.0	0.0	0.0	3.03	3.15	1.25	0.0599999999999	5.86	0.32	0.9	0.23	4.98	0.13	2.17	1.63	0.65	AAA457.cd3.X15.Y19.tile.tissue.png	122	1	2000	122	7731a0007d26637ca26745b4e0076483	0	0	0	0	0	0	0	0	0	0	0	0	0	/home/dhl_ec/bnelissen/Slides/CD3_manuscript/CD3_slides/AAA457.cd3/AAA457.cd3.run1	255	1.0	0.06	1.0	0.06	0.0	0.0	0.0	10.714224
9876.0	3049718.0	4079.0	34825.0	3049718.0	4000000.0	76.0	17.0	2.37	2.25	1.19	0.0500000000002	15.65	0.42	0.8	0.0999999999999	9.66	0.36	2.43	1.63	1.09	AAA457.cd3.X15.Y2.tile.tissue.png	123	1	2000	123	83815bebcdb469a6537b54d0d4abe9a7	0	0	0	0	0	0	0	0	0	0	0	0	0	/home/dhl_ec/bnelissen/Slides/CD3_manuscript/CD3_slides/AAA457.cd3/AAA457.cd3.run1	255	0.7	0.06	0.7	0.06	-9.06805350265	-12.7109954663	1.95470977116	0.371155824219
361.0	1311856.0	175.0	34071.0	1311856.0	4000000.0	4.0	19.0	1.96	3.01	1.2	0.0499999999997	7.26	0.41	0.79	0.17	8.06	0.29	2.41	1.63	1.33	AAA457.cd3.X15.Y3.tile.tissue.png	124	1	2000	124	27415293d113de65037177aefe5e6b81	0	0	0	0	0	0	0	0	0	0	0	0	0	/home/dhl_ec/bnelissen/Slides/CD3_manuscript/CD3_slides/AAA457.cd3/AAA457.cd3.run1	255	0.7	0.06	0.7	0.06	-8.97817793568	-12.603137951	1.62143709753	0.21312246875
879.0	2885572.0	447.0	21214.0	2885572.0	4000000.0	12.0	8.0	2.59	3.23	1.22	0.0499999999997	12.11	0.41	1.1	0.11	9.39	0.34	2.47	1.68	0.64	AAA457.cd3.X15.Y4.tile.tissue.png	125	1	2000	125	79f5fcf6c38f3412893668d699cc1ce8	0	0	0	0	0	0	0	0	0	0	0	0	0	/home/dhl_ec/bnelissen/Slides/CD3_manuscript/CD3_slides/AAA457.cd3/AAA457.cd3.run1	255	0.7	0.06	0.7	0.06	-8.88898118524	-12.3307147439	1.10773393044	0.197032621094
308.0	1919250.0	160.0	33332.0	1919250.0	4000000.0	4.0	22.0	3.76	2.74	1.28	0.0500000000002	7.96	0.43	0.81	0.16	9.01	0.32	2.46	1.64	0.45	AAA457.cd3.X15.Y5.tile.tissue.png	126	1	2000	126	ee7b5702085351048879275004914ab1	0	0	0	0	0	0	0	0	0	0	0	0	0	/home/dhl_ec/bnelissen/Slides/CD3_manuscript/CD3_slides/AAA457.cd3/AAA457.cd3.run1	255	0.7	0.06	0.7	0.06	-9.03101629503	-12.404663488	1.17899167868	0.156918550781
422.0	363527.0	224.0	12659.0	363527.0	4000000.0	6.0	11.0	3.05	2.04	1.24	0.0499999999997	7.66	0.49	1.0	0.21	7.37	0.24	2.48	1.62	0.41	AAA457.cd3.X15.Y6.tile.tissue.png	127	1	2000	127	2231a03a46a913f978ad52a2491ff228	0	0	0	0	0	0	0	0	0	0	0	0	0	/home/dhl_ec/bnelissen/Slides/CD3_manuscript/CD3_slides/AAA457.cd3/AAA457.cd3.run1	255	0.7	0.06	0.7	0.06	-9.09502220776	-12.190218128	1.57850741266	0.0943940996094
0.0	0.0	0.0	0.0	0.0	4000000.0	0.0	0.0	2.05	1.65	1.19	0.0500000000002	6.53	0.32	0.8	0.23	5.14	0.14	2.17	1.64	0.44	AAA457.cd3.X15.Y7.tile.tissue.png	128	1	2000	128	bd0829bca7e012fb5356d4d7868f7d38	0	0	0	0	0	0	0	0	0	0	0	0	0	/home/dhl_ec/bnelissen/Slides/CD3_manuscript/CD3_slides/AAA457.cd3/AAA457.cd3.run1	255	1.0	0.06	1.0	0.06	0.0	-11.557754326	0.0	0.0825367230835
0.0	0.0	0.0	0.0	0.0	4000000.0	0.0	0.0	3.45	3.19	1.22	0.0599999999999	7.04	0.32	0.8	0.24	5.1	0.14	2.15	1.63	0.41	AAA457.cd3.X15.Y8.tile.tissue.png	129	1	2000	129	9cf81ee5eeb88f134ab598e0b1fc92f3	0	0	0	0	0	0	0	0	0	0	0	0	0	/home/dhl_ec/bnelissen/Slides/CD3_manuscript/CD3_slides/AAA457.cd3/AAA457.cd3.run1	255	1.0	0.06	1.0	0.06	0.0	-11.6886100961	0.0	0.112274441452
0.0	1733.0	0.0	188.0	1733.0	4000000.0	0.0	1.0	3.33	1.14	1.28	0.0600000000004	7.42	0.400000000001	0.87	0.240000000001	6.31	0.16	2.24	1.64	0.580000000001	AAA457.cd3.X15.Y9.tile.tissue.png	130	1	2000	130	48d5562897b0a81f6e7273799c3ae1a5	0	0	0	0	0	0	0	0	0	0	0	0	0	/home/dhl_ec/bnelissen/Slides/CD3_manuscript/CD3_slides/AAA457.cd3/AAA457.cd3.run1	255	0.7	0.06	0.7	0.06	0.0	-11.9591341932	5.19916408955	0.121942502777
0.0	0.0	0.0	0.0	0.0	4000000.0	0.0	0.0	1.02	1.75	1.34	0.0699999999997	6.89	0.49	0.92	0.240000000001	5.3	0.160000000001	2.16	1.63	0.38	AAA457.cd3.X16.Y0.tile.tissue.png	131	1	2000	131	7bfe259492db39428cccad892eeb47a0	0	0	0	0	0	0	0	0	0	0	0	0	0	/home/dhl_ec/bnelissen/Slides/CD3_manuscript/CD3_slides/AAA457.cd3/AAA457.cd3.run1	255	1.0	0.06	1.0	0.06	0.0	-10.7591981015	0.0	5.77764639936
1110.0	376942.0	501.0	7003.0	376942.0	4000000.0	10.0	5.0	2.77	2.18	1.25	0.0500000000002	7.92	0.570000000001	0.8	0.23	7.65	0.27	2.34	2.28	0.580000000001	AAA457.cd3.X16.Y1.tile.tissue.png	132	1	2000	132	c3c6d0c4f31c94952fceeca0ec9f54be	0	0	0	0	0	0	0	0	0	0	0	0	0	/home/dhl_ec/bnelissen/Slides/CD3_manuscript/CD3_slides/AAA457.cd3/AAA457.cd3.run1	255	0.7	0.06	0.7	0.06	-9.18920777317	-12.1061667384	2.52029057322	0.161371972656
0.0	0.0	0.0	0.0	0.0	4000000.0	0.0	0.0	3.36	2.15	1.52	0.0600000000004	6.99	0.320000000001	0.780000000001	0.23	5.21	0.14	2.16	1.64	0.559999999999	AAA457.cd3.X16.Y10.tile.tissue.png	133	1	2000	133	636b63dfcf7d399c361c71700050ffca	0	0	0	0	0	0	0	0	0	0	0	0	0	/home/dhl_ec/bnelissen/Slides/CD3_manuscript/CD3_slides/AAA457.cd3/AAA457.cd3.run1	255	1.0	0.06	1.0	0.06	0.0	-11.5100976486	0.0	0.115461172256
0.0	0.0	0.0	0.0	0.0	4000000.0	0.0	0.0	3.1	2.84	1.65	0.0499999999993	7.09	0.31	1.29	0.29	5.15	0.14	2.17	1.64	0.39	AAA457.cd3.X16.Y11.tile.tissue.png	134	1	2000	134	fa7b4bd033929e0ce9d2d4871b31a643	0	0	0	0	0	0	0	0	0	0	0	0	0	/home/dhl_ec/bnelissen/Slides/CD3_manuscript/CD3_slides/AAA457.cd3/AAA457.cd3.run1	255	1.0	0.06	1.0	0.06	0.0	-11.7892690545	0.0	0.11095032259
0.0	0.0	0.0	0.0	0.0	4000000.0	0.0	0.0	1.44	2.69	1.18	0.0500000000002	6.41	0.55	0.79	0.23	4.84	0.16	2.23	1.65	0.42	AAA457.cd3.X16.Y12.tile.tissue.png	135	1	2000	135	7054d45ea242efa67eab31c277848ac4	0	0	0	0	0	0	0	0	0	0	0	0	0	/home/dhl_ec/bnelissen/Slides/CD3_manuscript/CD3_slides/AAA457.cd3/AAA457.cd3.run1	255	1.0	0.06	1.0	0.06	0.0	-11.7065537792	0.0	0.109524438896
0.0	1529.0	0.0	178.0	1529.0	4000000.0	0.0	1.0	2.96	2.72	1.41	0.0499999999993	7.17	0.41	0.799999999999	0.240000000001	6.46	0.15	2.21	1.63	0.48	AAA457.cd3.X16.Y13.tile.tissue.png	136	1	2000	136	2fe2e6be3d56652b286cddde6f4155aa	0	0	0	0	0	0	0	0	0	0	0	0	0	/home/dhl_ec/bnelissen/Slides/CD3_manuscript/CD3_slides/AAA457.cd3/AAA457.cd3.run1	255	0.7	0.06	0.7	0.06	0.0	-12.1187130146	3.32205836893	0.111067362244
0.0	6165.0	0.0	656.0	6165.0	4000000.0	0.0	3.0	2.68	2.03	1.19	0.0500000000002	6.82	0.39	0.78	0.23	5.96	0.209999999999	3.08	1.65	0.39	AAA457.cd3.X16.Y14.tile.tissue.png	137	1	2000	137	ca255dfadbdc6514aa25d31ba840b93c	0	0	0	0	0	0	0	0	0	0	0	0	0	/home/dhl_ec/bnelissen/Slides/CD3_manuscript/CD3_slides/AAA457.cd3/AAA457.cd3.run1	255	0.7	0.06	0.7	0.06	0.0	-12.1095164586	1.57658119171	0.105698358032
0.0	0.0	0.0	0.0	0.0	4000000.0	0.0	0.0	3.85	2.66	1.45	0.0599999999995	7.05	0.33	0.800000000001	0.24	5.16	0.14	2.18	1.65	0.400000000001	AAA457.cd3.X16.Y15.tile.tissue.png	138	1	2000	138	f531fb608b258f296289d252e8af8d08	0	0	0	0	0	0	0	0	0	0	0	0	0	/home/dhl_ec/bnelissen/Slides/CD3_manuscript/CD3_slides/AAA457.cd3/AAA457.cd3.run1	255	1.0	0.06	1.0	0.06	0.0	-11.4715166979	0.0	0.0902938988361
0.0	29541.0	0.0	1402.0	29541.0	4000000.0	0.0	2.0	3.13	1.75	1.24	0.0500000000002	7.01	0.39	0.779999999999	0.280000000001	6.45	0.179999999999	2.31	1.65	0.4	AAA457.cd3.X16.Y16.tile.tissue.png	139	1	2000	139	5629a9dc52edec5431e1f4bae1126318	0	0	0	0	0	0	0	0	0	0	0	0	0	/home/dhl_ec/bnelissen/Slides/CD3_manuscript/CD3_slides/AAA457.cd3/AAA457.cd3.run1	255	0.7	0.06	0.7	0.06	0.0	-12.0583127907	0.746303403003	0.0909921693115
0.0	1245148.0	0.0	17462.0	1245148.0	4000000.0	0.0	6.0	3.28	2.53	1.19	0.0499999999993	8.08	0.42	0.799999999999	0.24	7.95	0.2	2.77	1.64	0.400000000001	AAA457.cd3.X16.Y17.tile.tissue.png	140	1	2000	140	afdc2b533c47567962c410a126bd25cf	0	0	0	0	0	0	0	0	0	0	0	0	0	/home/dhl_ec/bnelissen/Slides/CD3_manuscript/CD3_slides/AAA457.cd3/AAA457.cd3.run1	255	0.7	0.06	0.7	0.06	-6.93648241126	-11.6907110289	0.235178443372	0.2086591875
0.0	513889.0	0.0	5316.0	513889.0	4000000.0	0.0	3.0	3.07	3.32	1.22	0.0499999999993	6.82	0.400000000001	0.78	0.21	6.44	0.179999999999	2.34	1.64	0.53	AAA457.cd3.X16.Y18.tile.tissue.png	141	1	2000	141	fb34608a163ea379d1c387929f92448a	0	0	0	0	0	0	0	0	0	0	0	0	0	/home/dhl_ec/bnelissen/Slides/CD3_manuscript/CD3_slides/AAA457.cd3/AAA457.cd3.run1	255	0.7	0.06	0.7	0.06	0.0	-11.1389756757	0.0993321195701	0.2424898125
0.0	0.0	0.0	0.0	0.0	4000000.0	0.0	0.0	2.31	2.86	1.19	0.0599999999995	6.46	0.320000000001	0.86	0.23	4.82	0.15	2.17	1.64	1.07	AAA457.cd3.X16.Y19.tile.tissue.png	142	1	2000	142	8b6a58bad4e1bd0b8086d9b94f0b6914	0	0	0	0	0	0	0	0	0	0	0	0	0	/home/dhl_ec/bnelissen/Slides/CD3_manuscript/CD3_slides/AAA457.cd3/AAA457.cd3.run1	255	1.0	0.06	1.0	0.06	0.0	-11.0468680924	0.0	9.90968847784
1693.0	1766365.0	816.0	25356.0	1766365.0	4000000.0	17.0	25.0	2.25	2.06	1.21	0.0499999999993	11.34	0.669999999999	0.780000000001	0.150000000001	8.28	0.3	2.4	1.63	0.91	AAA457.cd3.X16.Y2.tile.tissue.png	143	1	2000	143	b13a07325e90d4b1af3e1e16aa7ecc8f	0	0	0	0	0	0	0	0	0	0	0	0	0	/home/dhl_ec/bnelissen/Slides/CD3_manuscript/CD3_slides/AAA457.cd3/AAA457.cd3.run1	255	0.7	0.06	0.7	0.06	-9.11066136642	-12.6211658598	1.52541228989	0.24508015625
2128.0	1023190.0	888.0	26179.0	1023190.0	4000000.0	20.0	48.0	2.22	2.38	1.24	0.0500000000002	7.59	0.41	0.79	0.18	7.67	0.27	2.44	1.63	0.549999999999	AAA457.cd3.X16.Y3.tile.tissue.png	144	1	2000	144	0eeeb5af893defad2d7b409934131457	0	0	0	0	0	0	0	0	0	0	0	0	0	/home/dhl_ec/bnelissen/Slides/CD3_manuscript/CD3_slides/AAA457.cd3/AAA457.cd3.run1	255	0.7	0.06	0.7	0.06	-8.89360027463	-12.7894128415	1.26226004763	0.185558460938
265.0	425785.0	149.0	23394.0	425785.0	4000000.0	4.0	33.0	2.58	1.63	1.2	0.0500000000002	7.12	0.63	0.78	0.21	7.26	0.25	2.43	1.62	1.11	AAA457.cd3.X16.Y4.tile.tissue.png	145	1	2000	145	fb5a6158a96797ae1504301af5d9e474	0	0	0	0	0	0	0	0	0	0	0	0	0	/home/dhl_ec/bnelissen/Slides/CD3_manuscript/CD3_slides/AAA457.cd3/AAA457.cd3.run1	255	0.7	0.06	0.7	0.06	-8.75062138048	-12.5395169076	1.39408255556	0.167439529297
221.0	1074840.0	103.0	39225.0	1074840.0	4000000.0	3.0	76.0	2.02	2.83	1.18	0.0499999999993	9.0	0.65	0.78	0.18	7.82	0.400000000001	2.49	1.63	1.13	AAA457.cd3.X16.Y5.tile.tissue.png	146	1	2000	146	02808a7586653d6d9bfc30a278e9450f	0	0	0	0	0	0	0	0	0	0	0	0	0	/home/dhl_ec/bnelissen/Slides/CD3_manuscript/CD3_slides/AAA457.cd3/AAA457.cd3.run1	255	0.7	0.06	0.7	0.06	-8.91606429818	-12.4849597737	0.816984263478	0.152333355469
4765.0	2859279.0	2021.0	18460.0	2859279.0	4000000.0	51.0	1.0	2.8	2.81	1.24	0.0500000000002	7.12	0.400000000001	0.790000000001	0.110000000001	9.31	0.349999999999	2.46	1.68	0.48	AAA457.cd3.X16.Y6.tile.tissue.png	147	1	2000	147	563a58ae23848f91177ff5c977ccd5d7	0	0	0	0	0	0	0	0	0	0	0	0	0	/home/dhl_ec/bnelissen/Slides/CD3_manuscript/CD3_slides/AAA457.cd3/AAA457.cd3.run1	255	0.7	0.06	0.7	0.06	-8.83122544053	-12.1972898496	1.01242268513	0.30639328125
5718.0	736024.0	1733.0	5429.0	736024.0	4000000.0	30.0	3.0	2.98	2.3	1.19	0.0500000000002	7.13	0.41	0.79	0.19	7.64	0.26	2.27	1.63	0.580000000001	AAA457.cd3.X16.Y7.tile.tissue.png	148	1	2000	148	6b69ab89eef01122b2e2645a7ccdd93a	0	0	0	0	0	0	0	0	0	0	0	0	0	/home/dhl_ec/bnelissen/Slides/CD3_manuscript/CD3_slides/AAA457.cd3/AAA457.cd3.run1	255	0.7	0.06	0.7	0.06	-8.31720535537	-11.9006149758	1.05448859494	0.174249414062
0.0	6587.0	0.0	502.0	6587.0	4000000.0	0.0	1.0	2.87	2.98	1.25	0.0500000000002	6.91	0.39	0.779999999999	0.23	6.67	0.2	2.19	1.62	0.429999999999	AAA457.cd3.X16.Y8.tile.tissue.png	149	1	2000	149	862d991141443c09ab25ae3d455617ed	0	0	0	0	0	0	0	0	0	0	0	0	0	/home/dhl_ec/bnelissen/Slides/CD3_manuscript/CD3_slides/AAA457.cd3/AAA457.cd3.run1	255	0.7	0.06	0.7	0.06	-8.44267806133	-12.2707821623	3.4919623528	0.111246547546
0.0	0.0	0.0	0.0	0.0	4000000.0	0.0	0.0	2.51	1.21	1.24	0.0500000000002	6.5	0.51	0.77	0.23	4.91	0.14	2.16	1.63	0.400000000001	AAA457.cd3.X16.Y9.tile.tissue.png	150	1	2000	150	09b5d91bda991e955d84b23ea3266f60	0	0	0	0	0	0	0	0	0	0	0	0	0	/home/dhl_ec/bnelissen/Slides/CD3_manuscript/CD3_slides/AAA457.cd3/AAA457.cd3.run1	255	1.0	0.06	1.0	0.06	0.0	-11.419103148	0.0	0.121262465212
0.0	37019.0	0.0	1134.0	37019.0	4000000.0	0.0	2.0	3.97	1.05	1.26	0.0599999999995	7.11	0.400000000001	0.85	0.240000000001	6.45	0.14	2.26	1.64	0.41	AAA457.cd3.X17.Y0.tile.tissue.png	151	1	2000	151	25d61e240b647c4739eecde2480f599e	0	0	0	0	0	0	0	0	0	0	0	0	0	/home/dhl_ec/bnelissen/Slides/CD3_manuscript/CD3_slides/AAA457.cd3/AAA457.cd3.run1	255	0.7	0.06	0.7	0.06	0.0	-11.2925195671	0.199397487924	4.6620608407
228.0	156457.0	109.0	14538.0	156457.0	4000000.0	3.0	32.0	0.91	1.06	1.16	0.0500000000002	7.46	0.440000000001	0.73	0.21	6.57	0.21	2.18	1.51	0.419999999999	AAA457.cd3.X17.Y1.tile.tissue.png	152	1	2000	152	2dcff6f44f6d0333bf4ed4b5cabeff57	0	0	0	0	0	0	0	0	0	0	0	0	0	/home/dhl_ec/bnelissen/Slides/CD3_manuscript/CD3_slides/AAA457.cd3/AAA457.cd3.run1	255	0.7	0.06	0.7	0.06	-9.07432177271	-12.0430032189	1.42663713201	0.178726863281
856.0	207728.0	301.0	3582.0	207728.0	4000000.0	4.0	2.0	1.09	1.29	1.11	0.0500000000002	6.6	0.38	0.75	0.219999999999	7.57	0.22	2.23	1.65	0.39	AAA457.cd3.X17.Y10.tile.tissue.png	153	1	2000	153	a271ec3714c37ba35f1376b3d0a57184	0	0	0	0	0	0	0	0	0	0	0	0	0	/home/dhl_ec/bnelissen/Slides/CD3_manuscript/CD3_slides/AAA457.cd3/AAA457.cd3.run1	255	0.7	0.06	0.7	0.06	-8.52905919591	-11.8898939286	0.873042524995	0.112286988281
2389.0	958060.0	1076.0	7508.0	958060.0	4000000.0	24.0	2.0	1.74	1.29	1.12	0.04	8.25	0.42	0.809999999999	0.2	8.24	0.25	2.33	1.65	0.43	AAA457.cd3.X17.Y11.tile.tissue.png	154	1	2000	154	d699c3634ca84d129cf4bbd6504a090c	0	0	0	0	0	0	0	0	0	0	0	0	0	/home/dhl_ec/bnelissen/Slides/CD3_manuscript/CD3_slides/AAA457.cd3/AAA457.cd3.run1	255	0.7	0.06	0.7	0.06	-8.73143626557	-11.9115784486	0.749750493997	0.152322972656
308.0	20916.0	109.0	1507.0	20916.0	4000000.0	2.0	3.0	2.11	1.0	1.1	0.0400000000009	6.88	0.52	0.73	0.25	7.41	0.24	2.24	1.65	0.39	AAA457.cd3.X17.Y12.tile.tissue.png	155	1	2000	155	69d4d7f9ae6500b05bc4fd932b326437	0	0	0	0	0	0	0	0	0	0	0	0	0	/home/dhl_ec/bnelissen/Slides/CD3_manuscript/CD3_slides/AAA457.cd3/AAA457.cd3.run1	255	0.7	0.06	0.7	0.06	-8.98334031524	-11.1180118715	0.870757949742	0.0942634991455
0.0	1377324.0	0.0	28332.0	1377324.0	4000000.0	0.0	15.0	1.57	1.68	1.32	0.0500000000002	8.96	0.42	0.81	0.18	7.39	0.21	2.41	1.65	0.4	AAA457.cd3.X17.Y13.tile.tissue.png	156	1	2000	156	4fdc52eeaf961dbb0d62300144729f78	0	0	0	0	0	0	0	0	0	0	0	0	0	/home/dhl_ec/bnelissen/Slides/CD3_manuscript/CD3_slides/AAA457.cd3/AAA457.cd3.run1	255	0.7	0.06	0.7	0.06	0.0	-12.0096621116	0.885374374512	0.183573421875
1397.0	1786350.0	510.0	18918.0	1786350.0	4000000.0	7.0	7.0	1.03	1.12	1.17	0.0500000000002	7.1	0.42	0.81	0.16	8.89	0.31	2.59	1.65	0.41	AAA457.cd3.X17.Y14.tile.tissue.png	157	1	2000	157	965ab5999299091d60e130711fd70e15	0	0	0	0	0	0	0	0	0	0	0	0	0	/home/dhl_ec/bnelissen/Slides/CD3_manuscript/CD3_slides/AAA457.cd3/AAA457.cd3.run1	255	0.7	0.06	0.7	0.06	-8.70517365047	-11.9389891787	0.630506092981	0.155038003906
840.0	1497606.0	452.0	18206.0	1497606.0	4000000.0	10.0	10.0	2.12	1.23	1.16	0.04	7.41	0.43	0.809999999999	0.17	8.59	0.42	2.47	1.66	0.45	AAA457.cd3.X17.Y15.tile.tissue.png	158	1	2000	158	8042473d694542b2954dc9f02451f890	0	0	0	0	0	0	0	0	0	0	0	0	0	/home/dhl_ec/bnelissen/Slides/CD3_manuscript/CD3_slides/AAA457.cd3/AAA457.cd3.run1	255	0.7	0.06	0.7	0.06	-8.73048100012	-11.6795799385	0.59814831023	0.142021851562
0.0	2955411.0	0.0	11039.0	2955411.0	4000000.0	0.0	3.0	2.8	1.68	1.31	0.0599999999995	10.77	0.42	0.809999999999	0.11	9.32	0.27	2.4	1.66	0.400000000001	AAA457.cd3.X17.Y16.tile.tissue.png	159	1	2000	159	f8aa774107e6c2b23b2922edfef9d86b	0	0	0	0	0	0	0	0	0	0	0	0	0	/home/dhl_ec/bnelissen/Slides/CD3_manuscript/CD3_slides/AAA457.cd3/AAA457.cd3.run1	255	0.7	0.06	0.7	0.06	-5.61537831908	-11.7722254699	0.366687239101	0.0866697734375
484.0	3983282.0	153.0	9665.0	3983282.0	4000000.0	2.0	1.0	1.75	1.66	1.25	0.0499999999993	7.66	0.41	0.8	0.0699999999997	10.69	0.36	2.47	1.66	0.49	AAA457.cd3.X17.Y17.tile.tissue.png	160	1	2000	160	f174f1545aeac6914b1a0cfbff7a181d	0	0	0	0	0	0	0	0	0	0	0	0	0	/home/dhl_ec/bnelissen/Slides/CD3_manuscript/CD3_slides/AAA457.cd3/AAA457.cd3.run1	255	0.7	0.06	0.7	0.06	-8.13499495057	-11.9104575886	0.370386854966	0.181552157227
0.0	1724364.0	0.0	11436.0	1724364.0	4000000.0	0.0	4.0	1.88	1.04	1.15	0.0499999999993	7.38	0.469999999999	0.799999999999	0.16	7.64	0.23	2.34	1.66	0.37	AAA457.cd3.X17.Y18.tile.tissue.png	161	1	2000	161	2a93e5e91fab01159fd157c60df0e343	0	0	0	0	0	0	0	0	0	0	0	0	0	/home/dhl_ec/bnelissen/Slides/CD3_manuscript/CD3_slides/AAA457.cd3/AAA457.cd3.run1	255	0.7	0.06	0.7	0.06	0.0	-11.6482898075	0.11534937664	0.120569386719
0.0	0.0	0.0	0.0	0.0	4000000.0	0.0	0.0	2.1	1.03	1.15	0.0699999999997	6.34	0.29	0.84	0.24	5.21	0.2	2.81	1.66	0.37	AAA457.cd3.X17.Y19.tile.tissue.png	162	1	2000	162	f3099839df2119cac9f6fddcf7267f8d	0	0	0	0	0	0	0	0	0	0	0	0	0	/home/dhl_ec/bnelissen/Slides/CD3_manuscript/CD3_slides/AAA457.cd3/AAA457.cd3.run1	255	1.0	0.06	1.0	0.06	0.0	0.0	0.0	9.485796
85.0	1190006.0	50.0	24533.0	1190006.0	4000000.0	1.0	42.0	2.15	1.23	1.18	0.04	7.75	0.43	0.81	0.179999999999	8.29	0.28	2.47	1.64	0.410000000001	AAA457.cd3.X17.Y2.tile.tissue.png	163	1	2000	163	26e1b72e86779d816900ca89555c6c22	0	0	0	0	0	0	0	0	0	0	0	0	0	/home/dhl_ec/bnelissen/Slides/CD3_manuscript/CD3_slides/AAA457.cd3/AAA457.cd3.run1	255	0.7	0.06	0.7	0.06	-8.77159973066	-12.56554769	1.05748536766	0.171499820312
285.0	125521.0	127.0	12636.0	125521.0	4000000.0	3.0	40.0	0.849999999999	1.09	1.54	0.0599999999995	10.55	0.38	0.8	0.23	7.45	0.24	2.4	1.64	0.509999999999	AAA457.cd3.X17.Y3.tile.tissue.png	164	1	2000	164	649ea0fcecb1b8349df035abda4898e3	0	0	0	0	0	0	0	0	0	0	0	0	0	/home/dhl_ec/bnelissen/Slides/CD3_manuscript/CD3_slides/AAA457.cd3/AAA457.cd3.run1	255	0.7	0.06	0.7	0.06	-8.95955528961	-12.0416080663	1.28435689588	0.135166801758
663.0	572377.0	298.0	34700.0	572377.0	4000000.0	7.0	50.0	2.46	1.31	1.15	0.0599999999995	7.8	0.38	0.79	0.219999999999	7.75	0.23	2.47	1.63	1.29	AAA457.cd3.X17.Y4.tile.tissue.png	165	1	2000	165	762bb3b33b46b7e3a56120530f5ee78c	0	0	0	0	0	0	0	0	0	0	0	0	0	/home/dhl_ec/bnelissen/Slides/CD3_manuscript/CD3_slides/AAA457.cd3/AAA457.cd3.run1	255	0.7	0.06	0.7	0.06	-9.34888572611	-12.5897166502	1.47733877865	0.199133046875
1770.0	3442272.0	825.0	21476.0	3442272.0	4000000.0	19.0	9.0	1.56	1.55	1.11	0.04	7.03	0.38	0.8	0.0900000000001	10.11	0.389999999999	2.44	1.66	0.429999999999	AAA457.cd3.X17.Y5.tile.tissue.png	166	1	2000	166	1b953a215d551f82f63c1af4d6e0c398	0	0	0	0	0	0	0	0	0	0	0	0	0	/home/dhl_ec/bnelissen/Slides/CD3_manuscript/CD3_slides/AAA457.cd3/AAA457.cd3.run1	255	0.7	0.06	0.7	0.06	-9.19139590431	-12.5241274414	1.38367296471	0.201410300781
480.0	2374521.0	261.0	20909.0	2374521.0	4000000.0	7.0	13.0	1.76	1.46	1.14	0.0500000000002	7.48	0.39	0.749999999999	0.13	9.23	0.3	2.4	1.65	0.41	AAA457.cd3.X17.Y6.tile.tissue.png	167	1	2000	167	48f60d79d112ba825c4b98c671efee33	0	0	0	0	0	0	0	0	0	0	0	0	0	/home/dhl_ec/bnelissen/Slides/CD3_manuscript/CD3_slides/AAA457.cd3/AAA457.cd3.run1	255	0.7	0.06	0.7	0.06	-8.80575551757	-12.011056857	0.827837121615	0.123062425781
10198.0	1416914.0	3826.0	18971.0	1416914.0	4000000.0	76.0	1.0	2.27	1.55	1.2	0.0600000000004	7.8	0.379999999999	0.780000000001	0.179999999999	8.6	0.27	2.46	1.65	0.419999999999	AAA457.cd3.X17.Y7.tile.tissue.png	168	1	2000	168	18fbe0fef4e5777da79ed166633388bd	0	0	0	0	0	0	0	0	0	0	0	0	0	/home/dhl_ec/bnelissen/Slides/CD3_manuscript/CD3_slides/AAA457.cd3/AAA457.cd3.run1	255	0.7	0.06	0.7	0.06	-9.08935245302	-12.835457137	1.97896576446	0.310231296875
217.0	2439.0	108.0	234.0	2439.0	4000000.0	2.0	1.0	2.66	1.23	1.29	0.0499999999993	7.45	0.41	0.809999999999	0.24	7.33	0.21	2.87	1.63	0.410000000001	AAA457.cd3.X17.Y8.tile.tissue.png	169	1	2000	169	98f2e4d7b16eda225d6d6e12d661c809	0	0	0	0	0	0	0	0	0	0	0	0	0	/home/dhl_ec/bnelissen/Slides/CD3_manuscript/CD3_slides/AAA457.cd3/AAA457.cd3.run1	255	0.7	0.06	0.7	0.06	-8.76405705941	-11.9060225844	1.98650331593	0.103941818726
0.0	0.0	0.0	0.0	0.0	4000000.0	0.0	0.0	1.1	1.35	1.21	0.0500000000002	7.2	0.34	0.81	0.24	5.36	0.13	2.13	1.66	0.400000000001	AAA457.cd3.X17.Y9.tile.tissue.png	170	1	2000	170	5aca44b2e33f1ff0c96eed381550290b	0	0	0	0	0	0	0	0	0	0	0	0	0	/home/dhl_ec/bnelissen/Slides/CD3_manuscript/CD3_slides/AAA457.cd3/AAA457.cd3.run1	255	1.0	0.06	1.0	0.06	0.0	-11.7488924676	0.0	0.107609176674
0.0	13349.0	0.0	1044.0	13349.0	4000000.0	0.0	4.0	0.96	1.6	1.5	0.0600000000004	7.63	0.41	0.849999999999	0.24	7.03	0.16	2.26	1.67	0.400000000001	AAA457.cd3.X18.Y0.tile.tissue.png	171	1	2000	171	5dd75df8d397f6b2ad85d050e39a6844	0	0	0	0	0	0	0	0	0	0	0	0	0	/home/dhl_ec/bnelissen/Slides/CD3_manuscript/CD3_slides/AAA457.cd3/AAA457.cd3.run1	255	0.7	0.06	0.7	0.06	-6.15483364312	-11.332529139	1.09504659627	3.83475064655
232.0	340603.0	116.0	27971.0	340603.0	4000000.0	3.0	59.0	1.58	2.26	1.3	0.0600000000004	7.98	0.44	0.81	0.25	7.68	0.3	2.47	1.65	0.440000000001	AAA457.cd3.X18.Y1.tile.tissue.png	172	1	2000	172	504c38a7b6c140437562c79d063fce2d	0	0	0	0	0	0	0	0	0	0	0	0	0	/home/dhl_ec/bnelissen/Slides/CD3_manuscript/CD3_slides/AAA457.cd3/AAA457.cd3.run1	255	0.7	0.06	0.7	0.06	-9.20461718307	-12.5150559309	2.32699016403	0.170959490234
1936.0	1010901.0	885.0	11323.0	1010901.0	4000000.0	18.0	7.0	1.17	1.53	1.26	0.0499999999993	9.36	0.42	0.81	0.2	8.23	0.28	2.37	1.66	0.450000000001	AAA457.cd3.X18.Y10.tile.tissue.png	173	1	2000	173	8825cc6c4c82eb624917b2a4a6345c5f	0	0	0	0	0	0	0	0	0	0	0	0	0	/home/dhl_ec/bnelissen/Slides/CD3_manuscript/CD3_slides/AAA457.cd3/AAA457.cd3.run1	255	0.7	0.06	0.7	0.06	-9.01333486655	-11.6695731741	0.759004854752	0.17298628125
7448.0	1357860.0	2876.0	20194.0	1357860.0	4000000.0	55.0	18.0	2.39	1.13	1.23	0.0500000000002	8.42	0.419999999999	0.809999999999	0.18	8.61	0.3	2.46	1.64	0.51	AAA457.cd3.X18.Y11.tile.tissue.png	174	1	2000	174	f5b0ce0a286e7f5877de27949584c4b5	0	0	0	0	0	0	0	0	0	0	0	0	0	/home/dhl_ec/bnelissen/Slides/CD3_manuscript/CD3_slides/AAA457.cd3/AAA457.cd3.run1	255	0.7	0.06	0.7	0.06	-9.12291759661	-12.0996420562	0.908537782885	0.213806421875
0.0	1443375.0	0.0	20252.0	1443375.0	4000000.0	0.0	14.0	2.24	2.14	1.29	0.0599999999995	9.14	0.429999999999	0.809999999999	0.18	7.41	0.21	2.43	1.66	0.509999999999	AAA457.cd3.X18.Y12.tile.tissue.png	175	1	2000	175	2c56151c2bcc7e3b424c41052382527d	0	0	0	0	0	0	0	0	0	0	0	0	0	/home/dhl_ec/bnelissen/Slides/CD3_manuscript/CD3_slides/AAA457.cd3/AAA457.cd3.run1	255	0.7	0.06	0.7	0.06	0.0	-12.1196190976	0.91615268035	0.150168798828
119.0	3380401.0	64.0	19144.0	3380401.0	4000000.0	2.0	7.0	2.14	1.46	1.23	0.0600000000004	7.45	0.429999999999	0.790000000001	0.0900000000001	10.05	0.349999999999	2.6	1.66	0.56	AAA457.cd3.X18.Y13.tile.tissue.png	176	1	2000	176	27bbe2fe3d7146b19e6456d427554d88	0	0	0	0	0	0	0	0	0	0	0	0	0	/home/dhl_ec/bnelissen/Slides/CD3_manuscript/CD3_slides/AAA457.cd3/AAA457.cd3.run1	255	0.7	0.06	0.7	0.06	-8.22571732728	-12.198123013	0.719786159638	0.130380382813
1939.0	3974046.0	849.0	8963.0	3974046.0	4000000.0	20.0	1.0	1.13	1.16	1.23	0.0600000000004	8.3	0.41	0.809999999999	0.0699999999997	10.55	0.400000000001	2.4	1.64	0.55	AAA457.cd3.X18.Y14.tile.tissue.png	177	1	2000	177	623ddb0b9956158239bfac9496b7e828	0	0	0	0	0	0	0	0	0	0	0	0	0	/home/dhl_ec/bnelissen/Slides/CD3_manuscript/CD3_slides/AAA457.cd3/AAA457.cd3.run1	255	0.7	0.06	0.7	0.06	-8.48659759067	-12.2343329018	0.504189335824	0.0999171325684
1950.0	3287610.0	941.0	16778.0	3287610.0	4000000.0	23.0	6.0	1.25	1.91	1.11	0.0500000000002	8.43	0.37	0.719999999999	0.0900000000001	8.93	0.63	2.68	1.65	0.45	AAA457.cd3.X18.Y15.tile.tissue.png	178	1	2000	178	2adf467455d91e7f1c4b494b851e14f7	0	0	0	0	0	0	0	0	0	0	0	0	0	/home/dhl_ec/bnelissen/Slides/CD3_manuscript/CD3_slides/AAA457.cd3/AAA457.cd3.run1	255	0.7	0.06	0.7	0.06	-8.80364672931	-12.5407238858	0.910862982466	0.196265621094
1915.0	2600576.0	868.0	29545.0	2600576.0	4000000.0	20.0	26.0	1.59	2.57	1.29	0.0600000000004	11.3	0.429999999999	0.860000000001	0.13	9.59	0.589999999999	2.71	1.64	0.62	AAA457.cd3.X18.Y16.tile.tissue.png	179	1	2000	179	5f02cf176ac88062e3314053be4daba2	0	0	0	0	0	0	0	0	0	0	0	0	0	/home/dhl_ec/bnelissen/Slides/CD3_manuscript/CD3_slides/AAA457.cd3/AAA457.cd3.run1	255	0.7	0.06	0.7	0.06	-8.78657157165	-12.50271808	0.975389573164	0.1867975
883.0	3384716.0	431.0	23348.0	3384716.0	4000000.0	10.0	15.0	1.57	1.43	1.17	0.0499999999993	7.05	0.69	0.79	0.0900000000001	10.24	0.389999999999	2.47	1.63	0.54	AAA457.cd3.X18.Y17.tile.tissue.png	180	1	2000	180	aa07d55bf20bd1c031cb61ad92df78cc	0	0	0	0	0	0	0	0	0	0	0	0	0	/home/dhl_ec/bnelissen/Slides/CD3_manuscript/CD3_slides/AAA457.cd3/AAA457.cd3.run1	255	0.7	0.06	0.7	0.06	-8.4770050266	-12.6790847445	0.806630492277	0.218466164062
0.0	1161875.0	0.0	6953.0	1161875.0	4000000.0	0.0	2.0	0.860000000001	1.04	1.19	0.0500000000002	7.9	0.570000000001	0.750000000001	0.17	6.29	0.18	2.13	1.53	0.7	AAA457.cd3.X18.Y18.tile.tissue.png	181	1	2000	181	849c574c8513e629c29a8ff6013ca753	0	0	0	0	0	0	0	0	0	0	0	0	0	/home/dhl_ec/bnelissen/Slides/CD3_manuscript/CD3_slides/AAA457.cd3/AAA457.cd3.run1	255	0.7	0.06	0.7	0.06	0.0	-12.2381545497	0.290607208176	0.147891359375
0.0	0.0	0.0	0.0	0.0	4000000.0	0.0	0.0	1.76	1.25	1.17	0.0500000000002	5.29	0.29	0.77	0.21	4.52	0.13	2.0	1.52	0.52	AAA457.cd3.X18.Y19.tile.tissue.png	182	1	2000	182	aeef708f421a9a304483cbc5584386aa	0	0	0	0	0	0	0	0	0	0	0	0	0	/home/dhl_ec/bnelissen/Slides/CD3_manuscript/CD3_slides/AAA457.cd3/AAA457.cd3.run1	255	1.0	0.06	1.0	0.06	0.0	0.0	0.0	9.280639
99132.0	2321933.0	37387.0	25148.0	2321933.0	4000000.0	771.0	13.0	1.04	1.42	1.09	0.0500000000002	6.63	0.38	0.74	0.12	8.81	0.33	2.27	1.52	1.03	AAA457.cd3.X18.Y2.tile.tissue.png	183	1	2000	183	6c2d11bd06fb8dd6b93cf730748d8bc1	0	0	0	0	0	0	0	0	0	0	0	0	0	/home/dhl_ec/bnelissen/Slides/CD3_manuscript/CD3_slides/AAA457.cd3/AAA457.cd3.run1	255	0.7	0.06	0.7	0.06	-9.42576017289	-12.9553565338	1.60482049488	0.426249355469
116670.0	2205036.0	41297.0	17886.0	2205036.0	4000000.0	803.0	17.0	1.12	2.21	1.13	0.0500000000002	6.58	0.37	0.739999999999	0.12	9.28	0.32	2.27	1.53	0.41	AAA457.cd3.X18.Y3.tile.tissue.png	184	1	2000	184	b16480786c5e1ea02d37f1b0352e2583	0	0	0	0	0	0	0	0	0	0	0	0	0	/home/dhl_ec/bnelissen/Slides/CD3_manuscript/CD3_slides/AAA457.cd3/AAA457.cd3.run1	255	0.7	0.06	0.7	0.06	-9.41682740037	-12.9769338478	1.52303542589	0.482973164063
1339.0	341687.0	572.0	27201.0	341687.0	4000000.0	14.0	57.0	0.93	1.08	1.09	0.0500000000002	8.18	0.370000000001	0.74	0.2	6.69	0.219999999999	2.27	1.52	0.39	AAA457.cd3.X18.Y4.tile.tissue.png	185	1	2000	185	d2d333b73c21a41a1bbbdf9790d241b0	0	0	0	0	0	0	0	0	0	0	0	0	0	/home/dhl_ec/bnelissen/Slides/CD3_manuscript/CD3_slides/AAA457.cd3/AAA457.cd3.run1	255	0.7	0.06	0.7	0.06	-9.20702894802	-12.4445516968	1.53043044469	0.154139464844
1099.0	2940430.0	497.0	28449.0	2940430.0	4000000.0	11.0	19.0	0.95	1.14	1.13	0.0500000000002	10.61	0.379999999999	0.73	0.1	8.58	0.33	2.26	1.52	0.42	AAA457.cd3.X18.Y5.tile.tissue.png	186	1	2000	186	54daec7660981bbc275d1fa45d7a0f85	0	0	0	0	0	0	0	0	0	0	0	0	0	/home/dhl_ec/bnelissen/Slides/CD3_manuscript/CD3_slides/AAA457.cd3/AAA457.cd3.run1	255	0.7	0.06	0.7	0.06	-9.31632465722	-12.4399917129	1.61914293912	0.201416664063
1740.0	690943.0	601.0	24160.0	690943.0	4000000.0	9.0	23.0	1.52	1.12	1.16	0.0500000000002	6.58	0.39	0.72	0.190000000001	6.92	0.24	2.25	1.53	0.39	AAA457.cd3.X18.Y6.tile.tissue.png	187	1	2000	187	44cb0ad178fd388e4e348d0688b4a42b	0	0	0	0	0	0	0	0	0	0	0	0	0	/home/dhl_ec/bnelissen/Slides/CD3_manuscript/CD3_slides/AAA457.cd3/AAA457.cd3.run1	255	0.7	0.06	0.7	0.06	-9.23901382779	-12.2725482255	1.9978645092	0.158110484375
943.0	39377.0	321.0	1981.0	39377.0	4000000.0	8.0	4.0	0.89	1.11	1.11	0.0500000000002	6.31	0.37	0.73	0.21	6.42	0.21	2.09	1.53	0.37	AAA457.cd3.X18.Y7.tile.tissue.png	188	1	2000	188	4cd20acede8cfcc20a409cd24b783670	0	0	0	0	0	0	0	0	0	0	0	0	0	/home/dhl_ec/bnelissen/Slides/CD3_manuscript/CD3_slides/AAA457.cd3/AAA457.cd3.run1	255	0.7	0.06	0.7	0.06	-9.50822286084	-12.3122171189	2.70741616564	0.0968892617187
3486.0	241914.0	1358.0	7480.0	241914.0	4000000.0	28.0	4.0	1.49	1.55	1.11	0.0499999999993	6.38	0.37	0.73	0.2	6.62	0.22	2.14	1.54	0.38	AAA457.cd3.X18.Y8.tile.tissue.png	189	1	2000	189	4561031ca103a52e51e5ff3d9c84489d	0	0	0	0	0	0	0	0	0	0	0	0	0	/home/dhl_ec/bnelissen/Slides/CD3_manuscript/CD3_slides/AAA457.cd3/AAA457.cd3.run1	255	0.7	0.06	0.7	0.06	-8.96784770572	-12.3506238768	2.55889307831	0.1336035625
0.0	2890.0	0.0	402.0	2890.0	4000000.0	0.0	1.0	1.44	1.0	1.1	0.0500000000002	6.37	0.360000000001	0.74	0.209999999999	5.52	0.139999999999	2.04	1.53	0.38	AAA457.cd3.X18.Y9.tile.tissue.png	190	1	2000	190	5736d3530ad32150cac78bc6ec35ee42	0	0	0	0	0	0	0	0	0	0	0	0	0	/home/dhl_ec/bnelissen/Slides/CD3_manuscript/CD3_slides/AAA457.cd3/AAA457.cd3.run1	255	0.7	0.06	0.7	0.06	0.0	-11.6642068909	1.91615383056	0.109275205704
57.0	55261.0	33.0	1617.0	55261.0	4000000.0	1.0	2.0	1.45	1.05	1.11	0.0500000000002	6.38	0.37	0.77	0.2	6.44	0.21	2.1	1.52	0.36	AAA457.cd3.X19.Y0.tile.tissue.png	191	1	2000	191	1628a92ef7f159d782b0d86e1618c9f7	0	0	0	0	0	0	0	0	0	0	0	0	0	/home/dhl_ec/bnelissen/Slides/CD3_manuscript/CD3_slides/AAA457.cd3/AAA457.cd3.run1	255	0.7	0.06	0.7	0.06	-9.28550699257	-11.5037430718	3.12614352915	2.6979578291
121698.0	2141921.0	44670.0	29852.0	2141921.0	4000000.0	871.0	28.0	1.62	1.47	1.1	0.0500000000002	6.64	0.37	0.73	0.13	8.92	0.32	2.28	1.53	0.42	AAA457.cd3.X19.Y1.tile.tissue.png	192	1	2000	192	5c1007468059f39881bfde156ad747fd	0	0	0	0	0	0	0	0	0	0	0	0	0	/home/dhl_ec/bnelissen/Slides/CD3_manuscript/CD3_slides/AAA457.cd3/AAA457.cd3.run1	255	0.7	0.06	0.7	0.06	-9.36596843555	-13.0090081871	1.99795456621	0.434849085938
778.0	1376392.0	336.0	32683.0	1376392.0	4000000.0	7.0	31.0	1.5	1.62	1.12	0.04	7.73	0.38	0.74	0.16	7.39	0.26	2.28	1.53	0.39	AAA457.cd3.X19.Y10.tile.tissue.png	193	1	2000	193	b20d5c8b5cca0567d6c36ad5a5df0f9f	0	0	0	0	0	0	0	0	0	0	0	0	0	/home/dhl_ec/bnelissen/Slides/CD3_manuscript/CD3_slides/AAA457.cd3/AAA457.cd3.run1	255	0.7	0.06	0.7	0.06	-8.52126245153	-11.713716546	0.847058229223	0.190047519531
745.0	2853274.0	407.0	39206.0	2853274.0	4000000.0	12.0	19.0	1.55	1.09	1.12	0.0500000000002	7.77	0.38	0.74	0.0999999999995	8.51	0.32	2.29	1.53	0.59	AAA457.cd3.X19.Y11.tile.tissue.png	194	1	2000	194	9592dd7f8b57db4ff404de599ae6efe3	0	0	0	0	0	0	0	0	0	0	0	0	0	/home/dhl_ec/bnelissen/Slides/CD3_manuscript/CD3_slides/AAA457.cd3/AAA457.cd3.run1	255	0.7	0.06	0.7	0.06	-8.50321120613	-12.5477883928	0.818690385662	0.193053648438
454.0	3650316.0	221.0	19781.0	3650316.0	4000000.0	5.0	7.0	1.49	1.09	1.14	0.04	6.32	0.38	0.73	0.0700000000006	9.09	0.360000000001	2.25	1.52	0.55	AAA457.cd3.X19.Y12.tile.tissue.png	195	1	2000	195	7986995cb4b94ec78f983e90825d4a28	0	0	0	0	0	0	0	0	0	0	0	0	0	/home/dhl_ec/bnelissen/Slides/CD3_manuscript/CD3_slides/AAA457.cd3/AAA457.cd3.run1	255	0.7	0.06	0.7	0.06	-8.39816388931	-12.2777676775	0.614887233506	0.0978785761719
1436.0	3829489.0	563.0	15419.0	3829489.0	4000000.0	13.0	2.0	0.919999999999	1.15	1.1	0.0499999999993	6.24	0.37	0.73	0.0699999999997	9.21	0.360000000001	2.23	1.54	0.55	AAA457.cd3.X19.Y13.tile.tissue.png	196	1	2000	196	41e160681528d303b1ee4ac1bf2c3c33	0	0	0	0	0	0	0	0	0	0	0	0	0	/home/dhl_ec/bnelissen/Slides/CD3_manuscript/CD3_slides/AAA457.cd3/AAA457.cd3.run1	255	0.7	0.06	0.7	0.06	-8.89386439942	-12.232499075	1.03034931009	0.146223787109
11527.0	1867873.0	4365.0	20262.0	1867873.0	4000000.0	97.0	14.0	0.869999999999	1.07	1.11	0.0499999999993	6.84	0.37	0.74	0.14	7.86	0.29	2.24	1.52	0.570000000001	AAA457.cd3.X19.Y14.tile.tissue.png	197	1	2000	197	431a65a4e3d608f5959b15886a471103	0	0	0	0	0	0	0	0	0	0	0	0	0	/home/dhl_ec/bnelissen/Slides/CD3_manuscript/CD3_slides/AAA457.cd3/AAA457.cd3.run1	255	0.7	0.06	0.7	0.06	-9.25228245556	-12.7815707672	1.35032331638	0.255677132812
5164.0	617251.0	1789.0	26347.0	617251.0	4000000.0	35.0	44.0	0.860000000001	1.03	1.11	0.04	6.64	0.37	0.74	0.190000000001	6.86	0.24	2.26	1.51	0.53	AAA457.cd3.X19.Y15.tile.tissue.png	198	1	2000	198	a52d4e59a0b3e91a8315dc4c427e2783	0	0	0	0	0	0	0	0	0	0	0	0	0	/home/dhl_ec/bnelissen/Slides/CD3_manuscript/CD3_slides/AAA457.cd3/AAA457.cd3.run1	255	0.7	0.06	0.7	0.06	-9.20895482226	-12.9494949729	1.29639852057	0.207669257813
852.0	1032701.0	436.0	32693.0	1032701.0	4000000.0	10.0	61.0	0.87	1.09	1.12	0.04	6.69	0.38	0.74	0.17	7.14	0.25	2.28	1.51	0.56	AAA457.cd3.X19.Y16.tile.tissue.png	199	1	2000	199	e6a70a941d6b6066eb787b1768c97624	0	0	0	0	0	0	0	0	0	0	0	0	0	/home/dhl_ec/bnelissen/Slides/CD3_manuscript/CD3_slides/AAA457.cd3/AAA457.cd3.run1	255	0.7	0.06	0.7	0.06	-8.60648376169	-12.5549090384	1.02908154719	0.242079382812
0.0	785916.0	0.0	27535.0	785916.0	4000000.0	0.0	26.0	1.37	1.03	1.11	0.0500000000002	7.45	0.38	0.73	0.18	6.55	0.16	2.23	1.52	0.54	AAA457.cd3.X19.Y17.tile.tissue.png	200	1	2000	200	3c0b2063a15cbf36ea91e67c60dc8b1e	0	0	0	0	0	0	0	0	0	0	0	0	0	/home/dhl_ec/bnelissen/Slides/CD3_manuscript/CD3_slides/AAA457.cd3/AAA457.cd3.run1	255	0.7	0.06	0.7	0.06	-6.78966129402	-12.4074345373	0.708063108299	0.201656507812
0.0	0.0	0.0	0.0	0.0	4000000.0	0.0	0.0	0.809999999999	1.0	1.08	0.04	5.25	0.29	0.729999999999	0.22	4.45	0.12	1.99	1.53	0.52	AAA457.cd3.X19.Y18.tile.tissue.png	201	1	2000	201	aa308f584ca395a3e8c0ff478d573761	0	0	0	0	0	0	0	0	0	0	0	0	0	/home/dhl_ec/bnelissen/Slides/CD3_manuscript/CD3_slides/AAA457.cd3/AAA457.cd3.run1	255	1.0	0.06	1.0	0.06	0.0	0.0	0.0	0.134334734375
0.0	63929.0	0.0	1896.0	63929.0	4000000.0	0.0	3.0	0.790000000001	1.03	1.1	0.0500000000002	6.25	0.36	0.77	0.21	5.57	0.139999999999	2.08	1.53	0.52	AAA457.cd3.X19.Y19.tile.tissue.png	202	1	2000	202	62e43b8e41a0c1aff2b91abad15264f9	0	0	0	0	0	0	0	0	0	0	0	0	0	/home/dhl_ec/bnelissen/Slides/CD3_manuscript/CD3_slides/AAA457.cd3/AAA457.cd3.run1	255	0.7	0.06	0.7	0.06	0.0	-10.8629818234	0.0551014991668	7.08487169409
237421.0	3659042.0	88816.0	13322.0	3659042.0	4000000.0	1786.0	2.0	1.1	1.37	1.09	0.0500000000002	7.29	0.37	0.76	0.0700000000006	11.24	0.4	2.22	1.52	0.61	AAA457.cd3.X19.Y2.tile.tissue.png	203	1	2000	203	d5311ff9bb3c3102ae861b7c3d52988f	0	0	0	0	0	0	0	0	0	0	0	0	0	/home/dhl_ec/bnelissen/Slides/CD3_manuscript/CD3_slides/AAA457.cd3/AAA457.cd3.run1	255	0.7	0.0739228373967	0.7	0.0739228373967	-9.37267815412	-13.0532202051	1.53263585639	0.403115578125
53569.0	1478812.0	18701.0	19994.0	1478812.0	4000000.0	383.0	16.0	0.860000000001	1.13	1.1	0.0500000000002	7.21	0.370000000001	0.73	0.15	8.05	0.280000000001	2.26	1.54	0.39	AAA457.cd3.X19.Y3.tile.tissue.png	204	1	2000	204	f6de1f93e6b5b70c90d8227520cd1a4d	0	0	0	0	0	0	0	0	0	0	0	0	0	/home/dhl_ec/bnelissen/Slides/CD3_manuscript/CD3_slides/AAA457.cd3/AAA457.cd3.run1	255	0.7	0.06	0.7	0.06	-9.61778168779	-13.1660503021	1.74127520116	0.358246632813
94.0	325714.0	42.0	20386.0	325714.0	4000000.0	1.0	38.0	1.49	1.09	1.12	0.0500000000002	7.77	0.37	0.81	0.2	6.64	0.23	2.26	1.52	0.38	AAA457.cd3.X19.Y4.tile.tissue.png	205	1	2000	205	12cf27c34d17263baa537f78d58109ca	0	0	0	0	0	0	0	0	0	0	0	0	0	/home/dhl_ec/bnelissen/Slides/CD3_manuscript/CD3_slides/AAA457.cd3/AAA457.cd3.run1	255	0.7	0.06	0.7	0.06	-8.81204288625	-11.0358063007	1.39899974615	0.123893560547
2450.0	3070766.0	940.0	23844.0	3070766.0	4000000.0	18.0	11.0	0.969999999999	1.14	1.14	0.0500000000002	7.4	0.38	0.74	0.0999999999995	8.67	0.33	2.25	1.52	0.419999999999	AAA457.cd3.X19.Y5.tile.tissue.png	206	1	2000	206	5fea3a4014bd9b9f8b2da77e27182b2f	0	0	0	0	0	0	0	0	0	0	0	0	0	/home/dhl_ec/bnelissen/Slides/CD3_manuscript/CD3_slides/AAA457.cd3/AAA457.cd3.run1	255	0.7	0.06	0.7	0.06	-9.13337110605	-12.4143819995	1.34586449288	0.2106860625
7056.0	1735257.0	1992.0	12644.0	1735257.0	4000000.0	33.0	4.0	0.920000000001	1.07	1.11	0.0500000000002	6.79	0.37	0.73	0.14	7.7	0.28	2.21	1.52	0.4	AAA457.cd3.X19.Y6.tile.tissue.png	207	1	2000	207	4ebc89557f6cdc3b397ec1fe9ce6272c	0	0	0	0	0	0	0	0	0	0	0	0	0	/home/dhl_ec/bnelissen/Slides/CD3_manuscript/CD3_slides/AAA457.cd3/AAA457.cd3.run1	255	0.7	0.06	0.7	0.06	-9.24162817578	-11.7913718062	1.23729371987	0.186133558594
0.0	1408.0	0.0	182.0	1408.0	4000000.0	0.0	1.0	0.84	1.05	1.11	0.04	6.31	0.36	0.73	0.21	5.54	0.13	2.04	1.52	0.380000000001	AAA457.cd3.X19.Y7.tile.tissue.png	208	1	2000	208	53adb9dd50d5443307f7a3c11836541f	0	0	0	0	0	0	0	0	0	0	0	0	0	/home/dhl_ec/bnelissen/Slides/CD3_manuscript/CD3_slides/AAA457.cd3/AAA457.cd3.run1	255	0.7	0.06	0.7	0.06	0.0	-11.7486986969	2.3968334198	0.113068647362
1413.0	292521.0	649.0	9729.0	292521.0	4000000.0	13.0	4.0	0.91	1.07	1.14	0.0500000000002	6.41	0.37	0.73	0.21	6.63	0.219999999999	2.13	1.54	0.38	AAA457.cd3.X19.Y8.tile.tissue.png	209	1	2000	209	e834ce14ea85cdbaa09b01300de5c65b	0	0	0	0	0	0	0	0	0	0	0	0	0	/home/dhl_ec/bnelissen/Slides/CD3_manuscript/CD3_slides/AAA457.cd3/AAA457.cd3.run1	255	0.7	0.06	0.7	0.06	-8.82044911348	-12.4647821095	2.30667881856	0.172487914062
0.0	17072.0	0.0	986.0	17072.0	4000000.0	0.0	1.0	1.52	1.04	1.1	0.0500000000002	6.23	0.360000000001	0.73	0.21	5.56	0.13	2.06	1.54	0.36	AAA457.cd3.X19.Y9.tile.tissue.png	210	1	2000	210	f514aab624411c3ec077c732a2389335	0	0	0	0	0	0	0	0	0	0	0	0	0	/home/dhl_ec/bnelissen/Slides/CD3_manuscript/CD3_slides/AAA457.cd3/AAA457.cd3.run1	255	0.7	0.06	0.7	0.06	0.0	-11.3427854878	0.489233386997	0.10115383252
2218.0	1428631.0	940.0	51097.0	1428631.0	4000000.0	22.0	41.0	0.93	1.68	1.1	0.0500000000002	6.54	0.39	0.74	0.16	7.44	0.27	2.31	1.53	0.400000000001	AAA457.cd3.X2.Y10.tile.tissue.png	211	1	2000	211	c47f701448f1e9afbd260f7dd7a55670	0	0	0	0	0	0	0	0	0	0	0	0	0	/home/dhl_ec/bnelissen/Slides/CD3_manuscript/CD3_slides/AAA457.cd3/AAA457.cd3.run1	255	0.7	0.06	0.7	0.06	-9.24675885851	-12.667516486	1.50778334528	0.248255953125
263.0	427944.0	118.0	28141.0	427944.0	4000000.0	3.0	42.0	1.5	1.19	1.09	0.0500000000002	8.3	0.37	0.73	0.19	6.68	0.22	2.25	1.53	0.38	AAA457.cd3.X2.Y11.tile.tissue.png	212	1	2000	212	397a85e3537ec10e4b433dd1f0d287da	0	0	0	0	0	0	0	0	0	0	0	0	0	/home/dhl_ec/bnelissen/Slides/CD3_manuscript/CD3_slides/AAA457.cd3/AAA457.cd3.run1	255	0.7	0.06	0.7	0.06	-9.00185652217	-12.3548968434	1.26426308584	0.187295601563
219.0	49507.0	120.0	4797.0	49507.0	4000000.0	3.0	17.0	0.83	1.03	1.08	0.0500000000002	6.37	0.38	0.73	0.21	6.43	0.21	2.16	1.52	0.53	AAA457.cd3.X2.Y12.tile.tissue.png	213	1	2000	213	a31844ca1d6c7669adb82c51aa117ebf	0	0	0	0	0	0	0	0	0	0	0	0	0	/home/dhl_ec/bnelissen/Slides/CD3_manuscript/CD3_slides/AAA457.cd3/AAA457.cd3.run1	255	0.7	0.06	0.7	0.06	-8.79243882485	-12.1382265457	1.35435008548	0.179599786621
0.0	0.0	0.0	0.0	0.0	4000000.0	0.0	0.0	0.83	0.990000000001	1.12	0.0500000000002	6.29	0.31	0.75	0.22	4.55	0.13	1.98	1.54	0.53	AAA457.cd3.X2.Y13.tile.tissue.png	214	1	2000	214	8ce00d2afd7e6b7d01507269c2ea4d61	0	0	0	0	0	0	0	0	0	0	0	0	0	/home/dhl_ec/bnelissen/Slides/CD3_manuscript/CD3_slides/AAA457.cd3/AAA457.cd3.run1	255	1.0	0.06	1.0	0.06	0.0	-11.6422382138	0.0	0.123539851688
0.0	1381.0	0.0	162.0	1381.0	4000000.0	0.0	1.0	0.83	1.03	1.15	0.0500000000002	6.6	0.38	0.76	0.22	5.78	0.14	2.12	1.58	0.51	AAA457.cd3.X2.Y14.tile.tissue.png	215	1	2000	215	dfc640b7652459d321a5997ffd609f69	0	0	0	0	0	0	0	0	0	0	0	0	0	/home/dhl_ec/bnelissen/Slides/CD3_manuscript/CD3_slides/AAA457.cd3/AAA457.cd3.run1	255	0.7	0.06	0.7	0.06	0.0	-11.5232442594	1.51867649263	0.118620031532
0.0	0.0	0.0	0.0	0.0	4000000.0	0.0	0.0	1.34	1.46	1.14	0.0600000000004	6.23	0.320000000001	0.820000000001	0.22	4.7	0.13	2.06	1.59	0.9	AAA457.cd3.X2.Y15.tile.tissue.png	216	1	2000	216	caf2963c2eaba4e10d16af0e3ad6ec44	0	0	0	0	0	0	0	0	0	0	0	0	0	/home/dhl_ec/bnelissen/Slides/CD3_manuscript/CD3_slides/AAA457.cd3/AAA457.cd3.run1	255	1.0	0.06	1.0	0.06	0.0	-11.5572583515	0.0	7.48495358276
0.0	0.0	0.0	0.0	0.0	4000000.0	0.0	0.0	1.41	1.4	1.13	0.0600000000004	6.26	0.3	0.919999999999	0.22	4.57	0.129999999999	2.06	1.58	0.52	AAA457.cd3.X2.Y2.tile.tissue.png	217	1	2000	217	1b508fe0a0c5e3598d5b90151e1c95e5	0	0	0	0	0	0	0	0	0	0	0	0	0	/home/dhl_ec/bnelissen/Slides/CD3_manuscript/CD3_slides/AAA457.cd3/AAA457.cd3.run1	255	1.0	0.06	1.0	0.06	0.0	-11.5207141034	0.0	1.8111917597
0.0	4568.0	0.0	442.0	4568.0	4000000.0	0.0	2.0	0.910000000001	1.71	1.14	0.0600000000004	6.56	0.38	0.809999999999	0.22	5.87	0.139999999999	2.12	1.58	0.89	AAA457.cd3.X2.Y3.tile.tissue.png	218	1	2000	218	2e83179ad0d62a912fb35cf066b870d5	0	0	0	0	0	0	0	0	0	0	0	0	0	/home/dhl_ec/bnelissen/Slides/CD3_manuscript/CD3_slides/AAA457.cd3/AAA457.cd3.run1	255	0.7	0.06	0.7	0.06	0.0	-11.695674751	1.79929438656	4.67374382184
0.0	565403.0	0.0	7567.0	565403.0	4000000.0	0.0	2.0	0.89	1.06	1.22	0.0600000000004	7.7	0.38	0.77	0.2	6.75	0.16	2.29	1.58	0.57	AAA457.cd3.X2.Y4.tile.tissue.png	219	1	2000	219	1a2a3b273d0da75658d5084eef010e3d	0	0	0	0	0	0	0	0	0	0	0	0	0	/home/dhl_ec/bnelissen/Slides/CD3_manuscript/CD3_slides/AAA457.cd3/AAA457.cd3.run1	255	0.7	0.06	0.7	0.06	-7.82984034349	-10.4003653725	0.943116612681	0.141166025391
0.0	0.0	0.0	0.0	0.0	4000000.0	0.0	0.0	0.839999999999	1.76	1.15	0.0499999999993	6.29	0.3	0.759999999999	0.219999999999	4.74	0.13	2.04	1.59	0.54	AAA457.cd3.X2.Y5.tile.tissue.png	220	1	2000	220	e37965f60e265ea428ade4202dc1525a	0	0	0	0	0	0	0	0	0	0	0	0	0	/home/dhl_ec/bnelissen/Slides/CD3_manuscript/CD3_slides/AAA457.cd3/AAA457.cd3.run1	255	1.0	0.06	1.0	0.06	0.0	-12.0041831488	0.0	0.0959692082634
576.0	957513.0	252.0	16078.0	957513.0	4000000.0	6.0	6.0	1.81	1.85	1.13	0.0500000000002	6.98	0.39	0.77	0.18	7.46	0.259999999999	2.39	1.62	0.56	AAA457.cd3.X2.Y6.tile.tissue.png	221	1	2000	221	4eb553ec3c35a5121abb3357126639e2	0	0	0	0	0	0	0	0	0	0	0	0	0	/home/dhl_ec/bnelissen/Slides/CD3_manuscript/CD3_slides/AAA457.cd3/AAA457.cd3.run1	255	0.7	0.06	0.7	0.06	-9.02883489256	-12.2299195099	1.09156753932	0.125608457031
924.0	3239836.0	472.0	16916.0	3239836.0	4000000.0	12.0	3.0	1.19	2.51	1.14	0.0500000000002	6.66	0.389999999999	0.750000000001	0.0900000000001	9.15	0.339999999999	2.32	1.56	1.2	AAA457.cd3.X2.Y7.tile.tissue.png	222	1	2000	222	777f49ba1e88cb44f059ec56d52a8a2d	0	0	0	0	0	0	0	0	0	0	0	0	0	/home/dhl_ec/bnelissen/Slides/CD3_manuscript/CD3_slides/AAA457.cd3/AAA457.cd3.run1	255	0.7	0.06	0.7	0.06	-8.50349327837	-12.2925605009	0.678020020419	0.132848171875
1891.0	3718606.0	896.0	16656.0	3718606.0	4000000.0	24.0	2.0	0.950000000001	1.19	1.14	0.0500000000002	6.67	0.39	0.76	0.0699999999997	9.62	0.37	2.3	1.57	0.440000000001	AAA457.cd3.X2.Y8.tile.tissue.png	223	1	2000	223	c257e9b57b8bc0f20c617291b369bbe0	0	0	0	0	0	0	0	0	0	0	0	0	0	/home/dhl_ec/bnelissen/Slides/CD3_manuscript/CD3_slides/AAA457.cd3/AAA457.cd3.run1	255	0.7	0.06	0.7	0.06	-8.9248419823	-12.5607591833	0.918824835246	0.155739496094
6349.0	2813488.0	2752.0	46827.0	2813488.0	4000000.0	69.0	6.0	1.22	1.55	1.14	0.0500000000002	7.22	0.41	0.760000000001	0.110000000001	8.95	0.33	2.39	1.57	0.43	AAA457.cd3.X2.Y9.tile.tissue.png	224	1	2000	224	4ab37f2dafb202387c069e2927b5b5d1	0	0	0	0	0	0	0	0	0	0	0	0	0	/home/dhl_ec/bnelissen/Slides/CD3_manuscript/CD3_slides/AAA457.cd3/AAA457.cd3.run1	255	0.7	0.06	0.7	0.06	-9.31151707935	-12.7522948009	1.47325218593	0.241387726562
0.0	24249.0	0.0	884.0	24249.0	4000000.0	0.0	2.0	2.02	1.04	1.13	0.0600000000004	6.67	0.38	0.799999999999	0.21	5.8	0.14	2.12	1.57	0.38	AAA457.cd3.X20.Y0.tile.tissue.png	225	1	2000	225	8be7633cf20bd9a50c27fe6e40900d7f	0	0	0	0	0	0	0	0	0	0	0	0	0	/home/dhl_ec/bnelissen/Slides/CD3_manuscript/CD3_slides/AAA457.cd3/AAA457.cd3.run1	255	0.7	0.06	0.7	0.06	0.0	-10.6866569193	0.401518208547	3.99003436566
0.0	1678.0	0.0	182.0	1678.0	4000000.0	0.0	1.0	1.0	1.48	1.12	0.0500000000002	6.65	0.38	0.76	0.219999999999	5.9	0.139999999999	2.13	1.6	0.38	AAA457.cd3.X20.Y1.tile.tissue.png	226	1	2000	226	3fd296511c6e768558a70db515710f1b	0	0	0	0	0	0	0	0	0	0	0	0	0	/home/dhl_ec/bnelissen/Slides/CD3_manuscript/CD3_slides/AAA457.cd3/AAA457.cd3.run1	255	0.7	0.06	0.7	0.06	0.0	-12.0215132525	0.459070326177	0.139011628387
254.0	3585170.0	132.0	27522.0	3585170.0	4000000.0	3.0	8.0	1.64	1.92	1.18	0.0500000000002	6.83	0.4	0.77	0.0699999999997	9.76	0.37	2.37	1.58	0.43	AAA457.cd3.X20.Y10.tile.tissue.png	227	1	2000	227	880e94a4b40e47c051a4b0ea745734df	0	0	0	0	0	0	0	0	0	0	0	0	0	/home/dhl_ec/bnelissen/Slides/CD3_manuscript/CD3_slides/AAA457.cd3/AAA457.cd3.run1	255	0.7	0.06	0.7	0.06	-8.68145042066	-12.0649284064	1.08093532188	0.126819070313
3331.0	3778361.0	1564.0	18696.0	3778361.0	4000000.0	40.0	8.0	1.06	2.03	1.14	0.0500000000002	9.81	0.39	0.76	0.0600000000004	9.5	0.38	2.31	1.57	0.440000000001	AAA457.cd3.X20.Y11.tile.tissue.png	228	1	2000	228	94a9d3978576a8ac995b4fcc85d5b5ed	0	0	0	0	0	0	0	0	0	0	0	0	0	/home/dhl_ec/bnelissen/Slides/CD3_manuscript/CD3_slides/AAA457.cd3/AAA457.cd3.run1	255	0.7	0.06	0.7	0.06	-8.96491301473	-12.5754953914	1.10068255408	0.182487398438
2896.0	3212920.0	1280.0	38088.0	3212920.0	4000000.0	33.0	13.0	1.92	1.23	1.2	0.0500000000002	6.76	0.39	0.75	0.0900000000001	9.15	0.34	2.36	1.59	0.42	AAA457.cd3.X20.Y12.tile.tissue.png	229	1	2000	229	0d25efd03c39fb03c2986b3b8ad9f844	0	0	0	0	0	0	0	0	0	0	0	0	0	/home/dhl_ec/bnelissen/Slides/CD3_manuscript/CD3_slides/AAA457.cd3/AAA457.cd3.run1	255	0.7	0.06	0.7	0.06	-8.95117253532	-12.5096090719	1.0954046103	0.17894515625
942.0	1052141.0	431.0	38652.0	1052141.0	4000000.0	11.0	39.0	2.35	1.72	1.15	0.0500000000002	6.99	0.400000000001	0.760000000001	0.18	7.45	0.27	2.38	1.58	0.41	AAA457.cd3.X20.Y13.tile.tissue.png	230	1	2000	230	bcec29f3aca30bba1d9778f18b07646c	0	0	0	0	0	0	0	0	0	0	0	0	0	/home/dhl_ec/bnelissen/Slides/CD3_manuscript/CD3_slides/AAA457.cd3/AAA457.cd3.run1	255	0.7	0.06	0.7	0.06	-8.78352741824	-12.6457720626	1.12321434865	0.182970242187
0.0	906208.0	0.0	41458.0	906208.0	4000000.0	0.0	51.0	1.51	1.11	1.18	0.0500000000002	6.88	0.410000000001	0.77	0.179999999999	7.03	0.18	2.39	1.6	0.42	AAA457.cd3.X20.Y14.tile.tissue.png	231	1	2000	231	74f19980a1bd57098ed756c3ecc890aa	0	0	0	0	0	0	0	0	0	0	0	0	0	/home/dhl_ec/bnelissen/Slides/CD3_manuscript/CD3_slides/AAA457.cd3/AAA457.cd3.run1	255	0.7	0.06	0.7	0.06	-8.80766054258	-12.5956618147	1.17724493715	0.190604027344
1214.0	1265935.0	482.0	45081.0	1265935.0	4000000.0	10.0	52.0	0.969999999999	1.16	1.2	0.0500000000002	7.23	0.41	0.77	0.17	7.99	0.28	2.42	1.6	0.42	AAA457.cd3.X20.Y15.tile.tissue.png	232	1	2000	232	1b1c2309f32e8759a5a1a9199ce8ab8b	0	0	0	0	0	0	0	0	0	0	0	0	0	/home/dhl_ec/bnelissen/Slides/CD3_manuscript/CD3_slides/AAA457.cd3/AAA457.cd3.run1	255	0.7	0.06	0.7	0.06	-8.56150308587	-12.3888059044	1.05212733045	0.24448934375
168.0	2289678.0	83.0	37781.0	2289678.0	4000000.0	2.0	36.0	1.09	2.01	1.14	0.0500000000002	7.02	0.389999999999	0.75	0.13	8.13	0.299999999999	2.28	1.54	0.400000000001	AAA457.cd3.X20.Y16.tile.tissue.png	233	1	2000	233	30904a89bf9d60299260874b773e79fb	0	0	0	0	0	0	0	0	0	0	0	0	0	/home/dhl_ec/bnelissen/Slides/CD3_manuscript/CD3_slides/AAA457.cd3/AAA457.cd3.run1	255	0.7	0.06	0.7	0.06	-8.20312746123	-12.3909382104	0.659071943275	0.262562726563
0.0	86166.0	0.0	3451.0	86166.0	4000000.0	0.0	6.0	0.84	1.62	1.1	0.0500000000002	6.58	0.37	0.720000000001	0.2	5.74	0.13	2.06	1.53	0.36	AAA457.cd3.X20.Y17.tile.tissue.png	234	1	2000	234	ec94b4db5f70089ab6df2fd52a1456dc	0	0	0	0	0	0	0	0	0	0	0	0	0	/home/dhl_ec/bnelissen/Slides/CD3_manuscript/CD3_slides/AAA457.cd3/AAA457.cd3.run1	255	0.7	0.06	0.7	0.06	0.0	-12.1110394108	0.207361236233	0.127066668701
0.0	0.0	0.0	0.0	0.0	4000000.0	0.0	0.0	0.9	1.65	1.13	0.0500000000002	5.45	0.3	0.719999999999	0.21	4.45	0.13	1.99	1.52	0.37	AAA457.cd3.X20.Y18.tile.tissue.png	235	1	2000	235	37d9ba31464fe5eddc3528bce6e749f2	0	0	0	0	0	0	0	0	0	0	0	0	0	/home/dhl_ec/bnelissen/Slides/CD3_manuscript/CD3_slides/AAA457.cd3/AAA457.cd3.run1	255	1.0	0.06	1.0	0.06	0.0	0.0	0.0	0.1919071875
0.0	0.0	0.0	0.0	0.0	4000000.0	0.0	0.0	0.82	1.0	1.12	0.0600000000004	6.13	0.29	0.780000000001	0.21	4.54	0.13	1.99	1.54	0.360000000001	AAA457.cd3.X20.Y19.tile.tissue.png	236	1	2000	236	1838a59dbb5e39bb3ce391777ca49136	0	0	0	0	0	0	0	0	0	0	0	0	0	/home/dhl_ec/bnelissen/Slides/CD3_manuscript/CD3_slides/AAA457.cd3/AAA457.cd3.run1	255	1.0	0.06	1.0	0.06	0.0	-10.1744068869	0.0	9.60890916067
2848.0	90492.0	1183.0	2921.0	90492.0	4000000.0	26.0	4.0	0.889999999999	1.19	1.1	0.0500000000002	7.43	0.379999999999	0.77	0.21	6.71	0.22	2.22	1.57	0.38	AAA457.cd3.X20.Y2.tile.tissue.png	237	1	2000	237	60d2d7505796bb7695bd3f7af9688fd0	0	0	0	0	0	0	0	0	0	0	0	0	0	/home/dhl_ec/bnelissen/Slides/CD3_manuscript/CD3_slides/AAA457.cd3/AAA457.cd3.run1	255	0.7	0.06	0.7	0.06	-9.26294790373	-12.896310144	1.93184006404	0.184858869141
0.0	0.0	0.0	0.0	0.0	4000000.0	0.0	0.0	0.849999999999	1.03	1.36	0.0500000000002	6.29	0.3	0.759999999999	0.22	4.62	0.13	2.07	1.58	0.9	AAA457.cd3.X20.Y3.tile.tissue.png	238	1	2000	238	2c9d8de50fff0cf4923f8f8f14dd56ee	0	0	0	0	0	0	0	0	0	0	0	0	0	/home/dhl_ec/bnelissen/Slides/CD3_manuscript/CD3_slides/AAA457.cd3/AAA457.cd3.run1	255	1.0	0.06	1.0	0.06	0.0	-11.2239329094	0.0	0.0922329830483
271.0	476824.0	121.0	19758.0	476824.0	4000000.0	3.0	17.0	0.91	1.63	1.2	0.0499999999993	7.33	0.4	0.75	0.2	6.98	0.24	2.27	1.58	1.13	AAA457.cd3.X20.Y4.tile.tissue.png	239	1	2000	239	7b97690eb1ae3981d18be1d125678914	0	0	0	0	0	0	0	0	0	0	0	0	0	/home/dhl_ec/bnelissen/Slides/CD3_manuscript/CD3_slides/AAA457.cd3/AAA457.cd3.run1	255	0.7	0.06	0.7	0.06	-9.27769243211	-11.7116434836	1.8229241397	0.142036021484
1110.0	3875869.0	589.0	13523.0	3875869.0	4000000.0	17.0	2.0	2.1	2.24	1.14	0.04	6.84	0.39	0.780000000001	0.0699999999997	10.0	0.38	2.34	1.61	0.44	AAA457.cd3.X20.Y5.tile.tissue.png	240	1	2000	240	992e6b0cf5d7f56f022ec92e372c2078	0	0	0	0	0	0	0	0	0	0	0	0	0	/home/dhl_ec/bnelissen/Slides/CD3_manuscript/CD3_slides/AAA457.cd3/AAA457.cd3.run1	255	0.7	0.06	0.7	0.06	-8.98492445407	-12.1970971967	1.20778770414	0.148031296875
55414.0	2088123.0	17365.0	11060.0	2088123.0	4000000.0	303.0	1.0	1.02	1.27	1.18	0.0500000000002	6.98	0.400000000001	0.750000000001	0.14	9.29	0.320000000001	2.28	1.61	0.42	AAA457.cd3.X20.Y6.tile.tissue.png	241	1	2000	241	ea39562eda89ad7c4a96a92d2e120625	0	0	0	0	0	0	0	0	0	0	0	0	0	/home/dhl_ec/bnelissen/Slides/CD3_manuscript/CD3_slides/AAA457.cd3/AAA457.cd3.run1	255	0.7	0.06	0.7	0.06	-8.87282143399	-12.4641175983	1.3560518629	0.520063191406
82.0	1585.0	36.0	187.0	1585.0	4000000.0	1.0	1.0	1.65	1.08	1.19	0.0500000000002	7.16	0.39	0.77	0.23	6.99	0.22	2.14	1.54	0.37	AAA457.cd3.X20.Y7.tile.tissue.png	242	1	2000	242	124a84060ab21d3abad59e18eaa01709	0	0	0	0	0	0	0	0	0	0	0	0	0	/home/dhl_ec/bnelissen/Slides/CD3_manuscript/CD3_slides/AAA457.cd3/AAA457.cd3.run1	255	0.7	0.06	0.7	0.06	-8.50024532588	-11.9202094466	2.59084279407	0.100292277039
1002.0	230249.0	444.0	8421.0	230249.0	4000000.0	9.0	2.0	1.11	1.05	1.12	0.0499999999993	7.48	0.38	0.74	0.200000000001	6.79	0.23	2.2	1.58	0.38	AAA457.cd3.X20.Y8.tile.tissue.png	243	1	2000	243	3ef743abe4398034c233396fc6aa5f75	0	0	0	0	0	0	0	0	0	0	0	0	0	/home/dhl_ec/bnelissen/Slides/CD3_manuscript/CD3_slides/AAA457.cd3/AAA457.cd3.run1	255	0.7	0.06	0.7	0.06	-9.42065107658	-12.2233595904	1.90354835299	0.125648707031
3310.0	2353495.0	1388.0	17064.0	2353495.0	4000000.0	28.0	3.0	1.0	1.77	1.18	0.0499999999993	10.06	0.38	0.74	0.129999999999	8.37	0.299999999999	2.29	1.58	0.41	AAA457.cd3.X20.Y9.tile.tissue.png	244	1	2000	244	f345431eca97fcb268e36ccf2f1dc1fe	0	0	0	0	0	0	0	0	0	0	0	0	0	/home/dhl_ec/bnelissen/Slides/CD3_manuscript/CD3_slides/AAA457.cd3/AAA457.cd3.run1	255	0.7	0.06	0.7	0.06	-9.17052023848	-11.5530885272	1.10876415661	0.17360115625
0.0	0.0	0.0	0.0	0.0	4000000.0	0.0	0.0	1.57	1.44	1.15	0.0600000000004	6.31	0.31	0.77	0.209999999999	4.92	0.13	2.1	1.62	0.38	AAA457.cd3.X21.Y0.tile.tissue.png	245	1	2000	245	282d0dcc1f9aeeec209268428fb19379	0	0	0	0	0	0	0	0	0	0	0	0	0	/home/dhl_ec/bnelissen/Slides/CD3_manuscript/CD3_slides/AAA457.cd3/AAA457.cd3.run1	255	1.0	0.06	1.0	0.06	0.0	-10.5143911953	0.0	6.0250180072
0.0	52481.0	0.0	1356.0	52481.0	4000000.0	0.0	2.0	0.98	1.1	1.21	0.0500000000002	7.01	0.389999999999	0.78	0.219999999999	6.63	0.150000000001	2.18	1.59	0.400000000001	AAA457.cd3.X21.Y1.tile.tissue.png	246	1	2000	246	543efc42bb179d59f9879afc65ffa37f	0	0	0	0	0	0	0	0	0	0	0	0	0	/home/dhl_ec/bnelissen/Slides/CD3_manuscript/CD3_slides/AAA457.cd3/AAA457.cd3.run1	255	0.7	0.06	0.7	0.06	-7.84833209466	-12.4867688982	0.787225601767	0.139709364258
483.0	2535864.0	258.0	34292.0	2535864.0	4000000.0	6.0	19.0	1.29	2.76	1.21	0.0500000000002	7.27	0.42	0.76	0.12	9.11	0.320000000001	2.39	1.59	0.45	AAA457.cd3.X21.Y10.tile.tissue.png	247	1	2000	247	48a3df8138fd59c6facb6db08cc4b98b	0	0	0	0	0	0	0	0	0	0	0	0	0	/home/dhl_ec/bnelissen/Slides/CD3_manuscript/CD3_slides/AAA457.cd3/AAA457.cd3.run1	255	0.7	0.06	0.7	0.06	-9.14154726691	-12.5657787462	1.67998761542	0.241168804687
116.0	897510.0	61.0	25591.0	897510.0	4000000.0	2.0	13.0	0.929999999999	1.14	1.21	0.0499999999993	7.1	0.389999999999	0.76	0.19	7.57	0.26	2.36	1.58	0.42	AAA457.cd3.X21.Y11.tile.tissue.png	248	1	2000	248	d21504a750d6fabb2bd7cf5184f36ad4	0	0	0	0	0	0	0	0	0	0	0	0	0	/home/dhl_ec/bnelissen/Slides/CD3_manuscript/CD3_slides/AAA457.cd3/AAA457.cd3.run1	255	0.7	0.06	0.7	0.06	-9.088683808	-12.6872569236	1.45894740293	0.196310175781
0.0	307068.0	0.0	15039.0	307068.0	4000000.0	0.0	25.0	1.17	1.1	1.17	0.0499999999993	8.58	0.400000000001	0.77	0.21	6.74	0.16	2.33	1.59	0.41	AAA457.cd3.X21.Y12.tile.tissue.png	249	1	2000	249	250cc388367cf9067f7f0d58fded39e3	0	0	0	0	0	0	0	0	0	0	0	0	0	/home/dhl_ec/bnelissen/Slides/CD3_manuscript/CD3_slides/AAA457.cd3/AAA457.cd3.run1	255	0.7	0.06	0.7	0.06	-8.43611275948	-12.2955475004	1.5518334315	0.123938977539
1075.0	1353941.0	436.0	56675.0	1353941.0	4000000.0	9.0	60.0	1.4	1.22	1.16	0.0499999999993	7.16	0.41	0.77	0.169999999999	7.9	0.27	2.45	1.6	0.429999999999	AAA457.cd3.X21.Y13.tile.tissue.png	250	1	2000	250	3e51160eddf9f1afbc57bf2a61e6733c	0	0	0	0	0	0	0	0	0	0	0	0	0	/home/dhl_ec/bnelissen/Slides/CD3_manuscript/CD3_slides/AAA457.cd3/AAA457.cd3.run1	255	0.7	0.06	0.7	0.06	-9.16622297844	-12.4552597601	1.34361039557	0.254660828125
495.0	1437209.0	189.0	59804.0	1437209.0	4000000.0	4.0	43.0	0.97	1.17	1.17	0.0500000000002	7.11	0.42	0.780000000001	0.16	7.99	0.28	2.47	1.6	0.48	AAA457.cd3.X21.Y14.tile.tissue.png	251	1	2000	251	703431a810d5ac2cfde70c50ef2d76f1	0	0	0	0	0	0	0	0	0	0	0	0	0	/home/dhl_ec/bnelissen/Slides/CD3_manuscript/CD3_slides/AAA457.cd3/AAA457.cd3.run1	255	0.7	0.06	0.7	0.06	-8.77394833724	-12.6335123372	1.34970146429	0.281521109375
51.0	922055.0	32.0	30412.0	922055.0	4000000.0	1.0	42.0	0.91	1.12	1.14	0.0499999999993	7.03	0.4	0.77	0.179999999999	7.49	0.26	2.38	1.58	0.41	AAA457.cd3.X21.Y15.tile.tissue.png	252	1	2000	252	61ca4ae4b1e5a226a74eef386c8f727b	0	0	0	0	0	0	0	0	0	0	0	0	0	/home/dhl_ec/bnelissen/Slides/CD3_manuscript/CD3_slides/AAA457.cd3/AAA457.cd3.run1	255	0.7	0.06	0.7	0.06	-8.6127656434	-12.5847177437	1.1547963939	0.22999290625
0.0	1559695.0	0.0	30532.0	1559695.0	4000000.0	0.0	19.0	0.88	1.1	1.16	0.04	6.92	0.41	0.77	0.16	7.18	0.21	2.37	1.6	0.410000000001	AAA457.cd3.X21.Y16.tile.tissue.png	253	1	2000	253	46a6bad15dbcabaa443187e6dac9bb72	0	0	0	0	0	0	0	0	0	0	0	0	0	/home/dhl_ec/bnelissen/Slides/CD3_manuscript/CD3_slides/AAA457.cd3/AAA457.cd3.run1	255	0.7	0.06	0.7	0.06	0.0	-11.9874129473	0.311757186501	0.211840367187
0.0	12631.0	0.0	728.0	12631.0	4000000.0	0.0	2.0	0.86	1.07	1.2	0.0500000000002	6.95	0.38	0.77	0.219999999999	6.28	0.14	2.16	1.58	0.38	AAA457.cd3.X21.Y17.tile.tissue.png	254	1	2000	254	4594269c5460cb43e5d7365fb99f96d4	0	0	0	0	0	0	0	0	0	0	0	0	0	/home/dhl_ec/bnelissen/Slides/CD3_manuscript/CD3_slides/AAA457.cd3/AAA457.cd3.run1	255	0.7	0.06	0.7	0.06	0.0	-12.2458593502	0.534506264968	0.12681071228
0.0	0.0	0.0	0.0	0.0	4000000.0	0.0	0.0	0.86	1.05	1.16	0.0500000000002	5.63	0.33	0.75	0.219999999999	4.89	0.13	2.08	1.62	0.57	AAA457.cd3.X21.Y18.tile.tissue.png	255	1	2000	255	e013192a3544ef4570aa07eb20b89c82	0	0	0	0	0	0	0	0	0	0	0	0	0	/home/dhl_ec/bnelissen/Slides/CD3_manuscript/CD3_slides/AAA457.cd3/AAA457.cd3.run1	255	1.0	0.06	1.0	0.06	0.0	0.0	0.0	0.25682378125
0.0	0.0	0.0	0.0	0.0	4000000.0	0.0	0.0	0.830000000001	1.87	1.2	0.0600000000004	5.69	0.309999999999	0.85	0.219999999999	4.87	0.13	2.06	1.6	0.56	AAA457.cd3.X21.Y19.tile.tissue.png	256	1	2000	256	09db854487b5328aa512c0df9bc0f392	0	0	0	0	0	0	0	0	0	0	0	0	0	/home/dhl_ec/bnelissen/Slides/CD3_manuscript/CD3_slides/AAA457.cd3/AAA457.cd3.run1	255	1.0	0.06	1.0	0.06	0.0	0.0	0.0	12.065292
0.0	104286.0	0.0	2384.0	104286.0	4000000.0	0.0	1.0	0.91	1.07	1.17	0.0500000000002	8.29	0.389999999999	0.77	0.22	6.04	0.139999999999	2.17	1.59	1.09	AAA457.cd3.X21.Y2.tile.tissue.png	257	1	2000	257	f2364f0926edfb9360662cce722a9731	0	0	0	0	0	0	0	0	0	0	0	0	0	/home/dhl_ec/bnelissen/Slides/CD3_manuscript/CD3_slides/AAA457.cd3/AAA457.cd3.run1	255	0.7	0.06	0.7	0.06	0.0	-11.6095213216	0.156839031456	0.141097853516
0.0	20754.0	0.0	648.0	20754.0	4000000.0	0.0	1.0	0.86	1.71	1.17	0.0500000000002	6.78	0.400000000001	0.76	0.22	6.06	0.14	2.14	1.59	0.540000000001	AAA457.cd3.X21.Y3.tile.tissue.png	258	1	2000	258	01a6f4961eaa94aa60bae3175a6293d5	0	0	0	0	0	0	0	0	0	0	0	0	0	/home/dhl_ec/bnelissen/Slides/CD3_manuscript/CD3_slides/AAA457.cd3/AAA457.cd3.run1	255	0.7	0.06	0.7	0.06	0.0	-11.9048550748	0.17168472465	0.102623159912
1289.0	1208431.0	581.0	19897.0	1208431.0	4000000.0	12.0	18.0	0.95	1.17	1.15	0.0500000000002	7.04	0.4	0.77	0.17	7.76	0.27	2.29	1.59	0.620000000001	AAA457.cd3.X21.Y4.tile.tissue.png	259	1	2000	259	b31d471feb4b4938c13fb1d87c4338f5	0	0	0	0	0	0	0	0	0	0	0	0	0	/home/dhl_ec/bnelissen/Slides/CD3_manuscript/CD3_slides/AAA457.cd3/AAA457.cd3.run1	255	0.7	0.06	0.7	0.06	-9.30739029702	-12.2411892553	1.91966260896	0.228019453125
1155.0	3942994.0	584.0	12905.0	3942994.0	4000000.0	16.0	3.0	1.17	1.47	1.16	0.0500000000002	6.63	0.39	0.77	0.0700000000006	9.89	0.38	2.32	1.6	0.7	AAA457.cd3.X21.Y5.tile.tissue.png	260	1	2000	260	b84f39a07889dde5409b94647aee45fe	0	0	0	0	0	0	0	0	0	0	0	0	0	/home/dhl_ec/bnelissen/Slides/CD3_manuscript/CD3_slides/AAA457.cd3/AAA457.cd3.run1	255	0.7	0.06	0.7	0.06	-9.22460227734	-11.8043701698	1.06111240844	0.102894552246
7672.0	1449877.0	2680.0	8346.0	1449877.0	4000000.0	57.0	2.0	1.68	1.13	1.15	0.0500000000002	6.9	0.39	0.77	0.17	8.21	0.29	2.29	1.61	0.410000000001	AAA457.cd3.X21.Y6.tile.tissue.png	261	1	2000	261	4fcc82c78c74af9979a4aa49bda6c45c	0	0	0	0	0	0	0	0	0	0	0	0	0	/home/dhl_ec/bnelissen/Slides/CD3_manuscript/CD3_slides/AAA457.cd3/AAA457.cd3.run1	255	0.7	0.06	0.7	0.06	-8.90889568346	-12.2014878836	1.08149882329	0.263910703125
0.0	8205.0	0.0	820.0	8205.0	4000000.0	0.0	3.0	0.92	1.64	1.23	0.0500000000002	7.04	0.39	0.78	0.23	6.28	0.14	2.16	1.59	0.38	AAA457.cd3.X21.Y7.tile.tissue.png	262	1	2000	262	4427162353ecf3a5a1cf6af2c6ff2b39	0	0	0	0	0	0	0	0	0	0	0	0	0	/home/dhl_ec/bnelissen/Slides/CD3_manuscript/CD3_slides/AAA457.cd3/AAA457.cd3.run1	255	0.7	0.06	0.7	0.06	0.0	-12.1359223611	3.03948073774	0.101387369629
2938.0	230400.0	895.0	9362.0	230400.0	4000000.0	18.0	5.0	0.9	1.07	1.21	0.0500000000002	7.01	0.39	0.770000000001	0.22	7.33	0.23	2.27	1.62	0.57	AAA457.cd3.X21.Y8.tile.tissue.png	263	1	2000	263	b8c7247e2382f075cb57d35d711d5e47	0	0	0	0	0	0	0	0	0	0	0	0	0	/home/dhl_ec/bnelissen/Slides/CD3_manuscript/CD3_slides/AAA457.cd3/AAA457.cd3.run1	255	0.7	0.06	0.7	0.06	-9.24081403456	-12.3660931303	2.09109034151	0.151975027344
85.0	1404869.0	45.0	28303.0	1404869.0	4000000.0	1.0	21.0	0.92	1.14	1.21	0.0500000000002	7.06	0.400000000001	0.78	0.169999999999	8.21	0.28	2.35	1.6	0.570000000001	AAA457.cd3.X21.Y9.tile.tissue.png	264	1	2000	264	d0b6e8d5ba039d156248e48408bf4fc4	0	0	0	0	0	0	0	0	0	0	0	0	0	/home/dhl_ec/bnelissen/Slides/CD3_manuscript/CD3_slides/AAA457.cd3/AAA457.cd3.run1	255	0.7	0.06	0.7	0.06	-8.19494476293	-11.7752647438	1.2648693794	0.156625705078
0.0	2947.0	0.0	242.0	2947.0	4000000.0	0.0	1.0	0.83	1.06	1.18	0.0599999999995	6.82	0.38	0.799999999999	0.219999999999	6.24	0.14	2.15	1.62	0.549999999999	AAA457.cd3.X22.Y0.tile.tissue.png	265	1	2000	265	49b48f041756d631965abad69eedef91	0	0	0	0	0	0	0	0	0	0	0	0	0	/home/dhl_ec/bnelissen/Slides/CD3_manuscript/CD3_slides/AAA457.cd3/AAA457.cd3.run1	255	0.7	0.06	0.7	0.06	0.0	-11.520611505	1.69880734778	3.38168197458
0.0	37519.0	0.0	1214.0	37519.0	4000000.0	0.0	2.0	0.87	1.07	1.18	0.0500000000002	6.94	0.389999999999	0.77	0.219999999999	6.13	0.139999999999	2.16	1.58	0.55	AAA457.cd3.X22.Y1.tile.tissue.png	266	1	2000	266	c1e8527814de1c27c24718cb6203a4a9	0	0	0	0	0	0	0	0	0	0	0	0	0	/home/dhl_ec/bnelissen/Slides/CD3_manuscript/CD3_slides/AAA457.cd3/AAA457.cd3.run1	255	0.7	0.06	0.7	0.06	0.0	-12.5304074405	0.808548200162	0.106031955078
138.0	947195.0	84.0	32014.0	947195.0	4000000.0	2.0	28.0	0.91	1.13	1.17	0.0499999999993	7.22	0.4	0.76	0.190000000001	7.5	0.25	2.34	1.59	0.58	AAA457.cd3.X22.Y10.tile.tissue.png	267	1	2000	267	bebc417ed9ca2c8354cb6506eadb98b3	0	0	0	0	0	0	0	0	0	0	0	0	0	/home/dhl_ec/bnelissen/Slides/CD3_manuscript/CD3_slides/AAA457.cd3/AAA457.cd3.run1	255	0.7	0.06	0.7	0.06	-9.62886439613	-12.5533814963	1.53766288594	0.208954195313
0.0	57979.0	0.0	4436.0	57979.0	4000000.0	0.0	12.0	0.859999999999	1.08	1.17	0.0500000000002	6.83	0.39	0.76	0.22	6.5	0.150000000001	2.22	1.59	0.63	AAA457.cd3.X22.Y11.tile.tissue.png	268	1	2000	268	a9830bfb936be2e9855c6479f358c37d	0	0	0	0	0	0	0	0	0	0	0	0	0	/home/dhl_ec/bnelissen/Slides/CD3_manuscript/CD3_slides/AAA457.cd3/AAA457.cd3.run1	255	0.7	0.06	0.7	0.06	-8.75701251933	-12.2295295813	1.51274261247	0.100661287598
580.0	1590915.0	254.0	43703.0	1590915.0	4000000.0	6.0	38.0	1.2	1.15	1.15	0.0500000000002	6.98	0.410000000001	0.77	0.16	8.0	0.280000000001	2.43	1.61	0.549999999999	AAA457.cd3.X22.Y12.tile.tissue.png	269	1	2000	269	cfb250620ef2155d9a3f18eb997903d3	0	0	0	0	0	0	0	0	0	0	0	0	0	/home/dhl_ec/bnelissen/Slides/CD3_manuscript/CD3_slides/AAA457.cd3/AAA457.cd3.run1	255	0.7	0.06	0.7	0.06	-9.05621890938	-12.441193649	1.23861950075	0.214139804687
1089.0	582033.0	465.0	33774.0	582033.0	4000000.0	10.0	56.0	1.25	1.11	1.14	0.0500000000002	7.03	0.41	0.77	0.190000000001	7.46	0.24	2.38	1.6	0.59	AAA457.cd3.X22.Y13.tile.tissue.png	270	1	2000	270	e724d7e5dcc64c651b569726ef071072	0	0	0	0	0	0	0	0	0	0	0	0	0	/home/dhl_ec/bnelissen/Slides/CD3_manuscript/CD3_slides/AAA457.cd3/AAA457.cd3.run1	255	0.7	0.06	0.7	0.06	-9.25914976674	-12.2613087882	1.40950490482	0.237426285156
200.0	528670.0	90.0	32571.0	528670.0	4000000.0	2.0	53.0	1.04	1.72	1.16	0.0500000000002	7.14	0.400000000001	0.77	0.2	7.4	0.240000000001	2.39	1.58	0.799999999999	AAA457.cd3.X22.Y14.tile.tissue.png	271	1	2000	271	658ab5e453bb47dbe1e2e81f912140f9	0	0	0	0	0	0	0	0	0	0	0	0	0	/home/dhl_ec/bnelissen/Slides/CD3_manuscript/CD3_slides/AAA457.cd3/AAA457.cd3.run1	255	0.7	0.06	0.7	0.06	-8.7697128924	-12.4679665912	1.38186419875	0.215789738281
225.0	578744.0	109.0	32999.0	578744.0	4000000.0	3.0	49.0	1.74	1.66	1.18	0.0500000000002	9.44	0.4	0.77	0.2	7.29	0.25	2.39	1.57	0.57	AAA457.cd3.X22.Y15.tile.tissue.png	272	1	2000	272	c38dd59595f154eb8293eac097ef5775	0	0	0	0	0	0	0	0	0	0	0	0	0	/home/dhl_ec/bnelissen/Slides/CD3_manuscript/CD3_slides/AAA457.cd3/AAA457.cd3.run1	255	0.7	0.06	0.7	0.06	-8.50655978058	-12.3741724395	0.977532102093	0.197489455078
0.0	397171.0	0.0	24423.0	397171.0	4000000.0	0.0	49.0	1.07	1.13	1.16	0.0500000000002	8.55	0.400000000001	0.77	0.22	6.79	0.150000000001	2.27	1.59	0.570000000001	AAA457.cd3.X22.Y16.tile.tissue.png	273	1	2000	273	d9946ef631b9375a0d8f554c5ef3e4ac	0	0	0	0	0	0	0	0	0	0	0	0	0	/home/dhl_ec/bnelissen/Slides/CD3_manuscript/CD3_slides/AAA457.cd3/AAA457.cd3.run1	255	0.7	0.06	0.7	0.06	-7.55249404672	-12.0791227714	0.63451394446	0.246842660156
0.0	141041.0	0.0	6290.0	141041.0	4000000.0	0.0	11.0	1.0	1.61	1.19	0.04	6.74	0.389999999999	0.75	0.22	6.01	0.14	2.2	1.59	0.55	AAA457.cd3.X22.Y17.tile.tissue.png	274	1	2000	274	e1ba0994a5ea388705c018c1465df479	0	0	0	0	0	0	0	0	0	0	0	0	0	/home/dhl_ec/bnelissen/Slides/CD3_manuscript/CD3_slides/AAA457.cd3/AAA457.cd3.run1	255	0.7	0.06	0.7	0.06	0.0	-10.8069929503	0.237699166377	0.23463754834
0.0	0.0	0.0	0.0	0.0	4000000.0	0.0	0.0	0.849999999999	1.04	1.17	0.0500000000002	5.62	0.31	0.75	0.23	4.77	0.13	2.06	1.59	0.559999999999	AAA457.cd3.X22.Y18.tile.tissue.png	275	1	2000	275	d1e348cc6bba6a8b27b9162bb4c41962	0	0	0	0	0	0	0	0	0	0	0	0	0	/home/dhl_ec/bnelissen/Slides/CD3_manuscript/CD3_slides/AAA457.cd3/AAA457.cd3.run1	255	1.0	0.06	1.0	0.06	0.0	0.0	0.0	0.3056075
103.0	1898.0	42.0	193.0	1898.0	4000000.0	1.0	1.0	0.8	1.0	1.17	0.0600000000004	6.74	0.38	0.87	0.21	6.73	0.22	2.15	1.57	0.55	AAA457.cd3.X22.Y19.tile.tissue.png	276	1	2000	276	2ddb1d4372223fabf23ddc7cc95427d2	0	0	0	0	0	0	0	0	0	0	0	0	0	/home/dhl_ec/bnelissen/Slides/CD3_manuscript/CD3_slides/AAA457.cd3/AAA457.cd3.run1	255	0.7	0.06	0.7	0.06	-8.1817124733	-12.6821171215	1.72523148093	4.47175108093
0.0	61432.0	0.0	1484.0	61432.0	4000000.0	0.0	2.0	0.849999999999	1.12	1.15	0.0400000000009	6.74	0.39	0.760000000001	0.22	5.92	0.139999999999	2.13	1.57	0.55	AAA457.cd3.X22.Y2.tile.tissue.png	277	1	2000	277	2c285d3f417254502c760f8e3380654d	0	0	0	0	0	0	0	0	0	0	0	0	0	/home/dhl_ec/bnelissen/Slides/CD3_manuscript/CD3_slides/AAA457.cd3/AAA457.cd3.run1	255	0.7	0.06	0.7	0.06	0.0	-12.5576462831	0.965795831672	0.155540039062
0.0	75576.0	0.0	2535.0	75576.0	4000000.0	0.0	1.0	1.09	1.1	1.17	0.0500000000002	6.74	0.39	0.750000000001	0.23	6.47	0.139999999999	2.15	1.58	0.6	AAA457.cd3.X22.Y3.tile.tissue.png	278	1	2000	278	72f5a7b6969035444ff3895c153bd0c7	0	0	0	0	0	0	0	0	0	0	0	0	0	/home/dhl_ec/bnelissen/Slides/CD3_manuscript/CD3_slides/AAA457.cd3/AAA457.cd3.run1	255	0.7	0.06	0.7	0.06	-6.58530576261	-11.7783651104	2.03817907636	0.0893290559082
2987.0	3455330.0	1493.0	17624.0	3455330.0	4000000.0	38.0	6.0	1.94	1.56	1.17	0.0500000000002	6.94	0.389999999999	0.76	0.0799999999999	9.5	0.36	2.33	1.58	0.58	AAA457.cd3.X22.Y4.tile.tissue.png	279	1	2000	279	46128c5e04726ad9cd88281117460bd8	0	0	0	0	0	0	0	0	0	0	0	0	0	/home/dhl_ec/bnelissen/Slides/CD3_manuscript/CD3_slides/AAA457.cd3/AAA457.cd3.run1	255	0.7	0.06	0.7	0.06	-9.25153578224	-12.7493694411	1.67527401677	0.273233203125
540.0	3732649.0	264.0	14943.0	3732649.0	4000000.0	7.0	4.0	1.05	1.78	1.17	0.0500000000002	6.63	0.38	0.77	0.0699999999997	9.72	0.38	2.31	1.58	0.43	AAA457.cd3.X22.Y5.tile.tissue.png	280	1	2000	280	7c2e8b4e66e9f8af674217add2add06f	0	0	0	0	0	0	0	0	0	0	0	0	0	/home/dhl_ec/bnelissen/Slides/CD3_manuscript/CD3_slides/AAA457.cd3/AAA457.cd3.run1	255	0.7	0.06	0.7	0.06	-8.98505252637	-12.4626256717	0.969585516284	0.0856659980469
20125.0	2910625.0	7118.0	15406.0	2910625.0	4000000.0	132.0	1.0	0.909999999999	1.22	1.22	0.0500000000002	7.0	0.39	0.78	0.0999999999995	9.4	0.35	2.34	1.58	0.42	AAA457.cd3.X22.Y6.tile.tissue.png	281	1	2000	281	be6bf89fb6ff027d99bc24c99f40a092	0	0	0	0	0	0	0	0	0	0	0	0	0	/home/dhl_ec/bnelissen/Slides/CD3_manuscript/CD3_slides/AAA457.cd3/AAA457.cd3.run1	255	0.7	0.06	0.7	0.06	-8.76218320337	-12.4759311149	1.1349582657	0.498007417969
7118.0	212714.0	2376.0	4022.0	212714.0	4000000.0	46.0	2.0	1.22	1.08	1.14	0.0500000000002	6.91	0.38	0.76	0.21	7.09	0.23	2.22	1.58	0.38	AAA457.cd3.X22.Y7.tile.tissue.png	282	1	2000	282	1469c454e11880decc50eb8b84d78efe	0	0	0	0	0	0	0	0	0	0	0	0	0	/home/dhl_ec/bnelissen/Slides/CD3_manuscript/CD3_slides/AAA457.cd3/AAA457.cd3.run1	255	0.7	0.06	0.7	0.06	-8.48215970271	-12.0693126128	1.77070450032	0.124704695313
1218.0	605390.0	548.0	13710.0	605390.0	4000000.0	11.0	7.0	1.06	1.09	1.19	0.0499999999993	7.03	0.39	0.76	0.19	7.24	0.240000000001	2.26	1.57	0.39	AAA457.cd3.X22.Y8.tile.tissue.png	283	1	2000	283	0af3d6ebb9670a7a70be0b98825303df	0	0	0	0	0	0	0	0	0	0	0	0	0	/home/dhl_ec/bnelissen/Slides/CD3_manuscript/CD3_slides/AAA457.cd3/AAA457.cd3.run1	255	0.7	0.06	0.7	0.06	-8.75455004561	-11.9591489973	1.41553746136	0.162085769531
1109.0	658191.0	475.0	19477.0	658191.0	4000000.0	10.0	16.0	1.08	1.15	1.18	0.0500000000002	7.85	0.42	0.76	0.190000000001	7.45	0.25	2.33	1.59	0.409999999999	AAA457.cd3.X22.Y9.tile.tissue.png	284	1	2000	284	f70723d31da7fa69ef0069c5ea146f6f	0	0	0	0	0	0	0	0	0	0	0	0	0	/home/dhl_ec/bnelissen/Slides/CD3_manuscript/CD3_slides/AAA457.cd3/AAA457.cd3.run1	255	0.7	0.06	0.7	0.06	-9.43429792035	-11.9046282537	1.53928539072	0.160351675781
0.0	0.0	0.0	0.0	0.0	4000000.0	0.0	0.0	1.0	1.04	1.14	0.0600000000004	6.47	0.309999999999	0.789999999999	0.23	4.82	0.14	2.06	1.59	0.37	AAA457.cd3.X23.Y0.tile.tissue.png	285	1	2000	285	5e2e4fc4c84e5a53e1e35489c8ecaa1a	0	0	0	0	0	0	0	0	0	0	0	0	0	/home/dhl_ec/bnelissen/Slides/CD3_manuscript/CD3_slides/AAA457.cd3/AAA457.cd3.run1	255	1.0	0.06	1.0	0.06	0.0	-10.9042236843	0.0	5.37000109069
0.0	3084.0	0.0	362.0	3084.0	4000000.0	0.0	2.0	1.56	1.19	1.15	0.0500000000002	6.73	0.389999999999	0.759999999999	0.219999999999	5.93	0.14	2.11	1.58	0.379999999999	AAA457.cd3.X23.Y1.tile.tissue.png	286	1	2000	286	ae37e8186ab5a6dd61e15e1f42eddd43	0	0	0	0	0	0	0	0	0	0	0	0	0	/home/dhl_ec/bnelissen/Slides/CD3_manuscript/CD3_slides/AAA457.cd3/AAA457.cd3.run1	255	0.7	0.06	0.7	0.06	0.0	-12.3012982361	2.90410909888	0.104264026947
0.0	0.0	0.0	0.0	0.0	4000000.0	0.0	0.0	1.02	1.04	1.18	0.0500000000002	6.34	0.309999999999	0.77	0.23	4.77	0.13	2.09	1.62	0.38	AAA457.cd3.X23.Y10.tile.tissue.png	287	1	2000	287	1d6ae591cee0a5c12a58ac868e8b7288	0	0	0	0	0	0	0	0	0	0	0	0	0	/home/dhl_ec/bnelissen/Slides/CD3_manuscript/CD3_slides/AAA457.cd3/AAA457.cd3.run1	255	1.0	0.06	1.0	0.06	0.0	-11.4094267733	0.0	0.0905741066675
0.0	13243.0	0.0	1178.0	13243.0	4000000.0	0.0	4.0	0.86	1.07	1.2	0.0500000000002	6.74	0.38	0.77	0.23	6.41	0.14	2.14	1.59	0.37	AAA457.cd3.X23.Y11.tile.tissue.png	288	1	2000	288	c1c5b34303ad3f56777df34a94ba2dab	0	0	0	0	0	0	0	0	0	0	0	0	0	/home/dhl_ec/bnelissen/Slides/CD3_manuscript/CD3_slides/AAA457.cd3/AAA457.cd3.run1	255	0.7	0.06	0.7	0.06	-7.69951988354	-12.2419330693	2.2220904787	0.0903539086914
194.0	1708261.0	98.0	45029.0	1708261.0	4000000.0	3.0	26.0	1.62	1.65	1.2	0.0500000000002	7.15	0.410000000001	0.77	0.16	8.04	0.29	2.4	1.58	0.420000000001	AAA457.cd3.X23.Y12.tile.tissue.png	289	1	2000	289	7a9c8f84f52938fea6cfa201995ff4d3	0	0	0	0	0	0	0	0	0	0	0	0	0	/home/dhl_ec/bnelissen/Slides/CD3_manuscript/CD3_slides/AAA457.cd3/AAA457.cd3.run1	255	0.7	0.06	0.7	0.06	-9.23419394269	-12.3900829093	1.44374583276	0.233062195312
121.0	824217.0	50.0	40322.0	824217.0	4000000.0	1.0	47.0	1.68	1.18	1.18	0.0500000000002	7.0	0.410000000001	0.76	0.19	7.47	0.25	2.4	1.59	0.419999999999	AAA457.cd3.X23.Y13.tile.tissue.png	290	1	2000	290	03acd74d8cafbe0349ce8f1ad4305a01	0	0	0	0	0	0	0	0	0	0	0	0	0	/home/dhl_ec/bnelissen/Slides/CD3_manuscript/CD3_slides/AAA457.cd3/AAA457.cd3.run1	255	0.7	0.06	0.7	0.06	-9.14746363348	-12.5312021315	1.61671096807	0.232442980469
58.0	304528.0	31.0	24436.0	304528.0	4000000.0	1.0	49.0	2.1	1.11	1.18	0.0500000000002	7.81	0.4	0.77	0.21	7.07	0.23	2.33	1.58	0.399999999999	AAA457.cd3.X23.Y14.tile.tissue.png	291	1	2000	291	a051b7510d1f87b175bad2db1e4508fa	0	0	0	0	0	0	0	0	0	0	0	0	0	/home/dhl_ec/bnelissen/Slides/CD3_manuscript/CD3_slides/AAA457.cd3/AAA457.cd3.run1	255	0.7	0.06	0.7	0.06	-8.05021465136	-12.2079698786	0.886698693187	0.206012878906
264.0	941715.0	152.0	34384.0	941715.0	4000000.0	4.0	41.0	0.95	1.87	1.16	0.0500000000002	7.02	0.41	0.77	0.179999999999	7.61	0.259999999999	2.39	1.59	0.410000000001	AAA457.cd3.X23.Y15.tile.tissue.png	292	1	2000	292	f961cb9d4896584e74e7d8ca0339542e	0	0	0	0	0	0	0	0	0	0	0	0	0	/home/dhl_ec/bnelissen/Slides/CD3_manuscript/CD3_slides/AAA457.cd3/AAA457.cd3.run1	255	0.7	0.06	0.7	0.06	-8.4194515277	-12.3952618719	0.83924811371	0.248366792969
112.0	583162.0	45.0	27036.0	583162.0	4000000.0	1.0	41.0	1.14	1.63	1.19	0.0499999999993	9.23	0.400000000001	0.77	0.2	7.34	0.24	2.36	1.58	0.389999999999	AAA457.cd3.X23.Y16.tile.tissue.png	293	1	2000	293	c94f63729f78b7afe0d095f951395dcb	0	0	0	0	0	0	0	0	0	0	0	0	0	/home/dhl_ec/bnelissen/Slides/CD3_manuscript/CD3_slides/AAA457.cd3/AAA457.cd3.run1	255	0.7	0.06	0.7	0.06	-8.13220575993	-12.3939058972	0.400674166087	0.235997550781
0.0	148172.0	0.0	6522.0	148172.0	4000000.0	0.0	11.0	2.24	1.05	1.18	0.0500000000002	6.82	0.39	0.78	0.219999999999	6.14	0.140000000001	2.18	1.58	0.379999999999	AAA457.cd3.X23.Y17.tile.tissue.png	294	1	2000	294	99da42327d63ee8715d96342135df382	0	0	0	0	0	0	0	0	0	0	0	0	0	/home/dhl_ec/bnelissen/Slides/CD3_manuscript/CD3_slides/AAA457.cd3/AAA457.cd3.run1	255	0.7	0.06	0.7	0.06	0.0	-11.3300014697	0.110957962916	0.240862394531
0.0	0.0	0.0	0.0	0.0	4000000.0	0.0	0.0	2.08	1.11	1.17	0.0500000000011	6.33	0.300000000001	0.76	0.219999999999	4.8	0.139999999999	2.06	1.59	0.379999999999	AAA457.cd3.X23.Y18.tile.tissue.png	295	1	2000	295	b4956be2ef298e673f164e9dcb9553ab	0	0	0	0	0	0	0	0	0	0	0	0	0	/home/dhl_ec/bnelissen/Slides/CD3_manuscript/CD3_slides/AAA457.cd3/AAA457.cd3.run1	255	1.0	0.06	1.0	0.06	0.0	-11.1909689954	0.0	0.294651917469
0.0	0.0	0.0	0.0	0.0	4000000.0	0.0	0.0	1.53	1.61	1.14	0.0599999999995	5.7	0.300000000001	0.889999999999	0.220000000001	4.86	0.130000000001	2.06	1.62	0.519999999999	AAA457.cd3.X23.Y19.tile.tissue.png	296	1	2000	296	281599bcc49a19d05e79e0552f16cfb5	0	0	0	0	0	0	0	0	0	0	0	0	0	/home/dhl_ec/bnelissen/Slides/CD3_manuscript/CD3_slides/AAA457.cd3/AAA457.cd3.run1	255	1.0	0.06	1.0	0.06	0.0	0.0	0.0	9.18669
0.0	1475.0	0.0	170.0	1475.0	4000000.0	0.0	1.0	1.49	1.06	1.17	0.0500000000011	6.71	0.379999999999	0.76	0.210000000001	6.02	0.140000000001	2.12	1.59	0.549999999999	AAA457.cd3.X23.Y2.tile.tissue.png	297	1	2000	297	36ffa55cce89c4e3c27eca3abe822fbd	0	0	0	0	0	0	0	0	0	0	0	0	0	/home/dhl_ec/bnelissen/Slides/CD3_manuscript/CD3_slides/AAA457.cd3/AAA457.cd3.run1	255	0.7	0.06	0.7	0.06	0.0	-12.1478191122	0.378620481329	0.107882346153
0.0	1781.0	0.0	206.0	1781.0	4000000.0	0.0	1.0	1.6	1.09	1.17	0.0499999999993	6.84	0.379999999999	0.769999999999	0.220000000001	6.03	0.139999999999	2.11	1.59	0.940000000001	AAA457.cd3.X23.Y3.tile.tissue.png	298	1	2000	298	1838dc5ec1fa5eacdb08bd8469e3d8fa	0	0	0	0	0	0	0	0	0	0	0	0	0	/home/dhl_ec/bnelissen/Slides/CD3_manuscript/CD3_slides/AAA457.cd3/AAA457.cd3.run1	255	0.7	0.06	0.7	0.06	0.0	-11.6652530383	1.48464244433	0.105969223831
606.0	2252234.0	315.0	24622.0	2252234.0	4000000.0	8.0	14.0	1.77	1.21	1.16	0.0499999999993	7.08	0.4	0.779999999999	0.129999999999	8.66	0.310000000001	2.35	1.59	0.620000000001	AAA457.cd3.X23.Y4.tile.tissue.png	299	1	2000	299	9c0c354eafd7ec24cac80516ce8fdcd8	0	0	0	0	0	0	0	0	0	0	0	0	0	/home/dhl_ec/bnelissen/Slides/CD3_manuscript/CD3_slides/AAA457.cd3/AAA457.cd3.run1	255	0.7	0.06	0.7	0.06	-9.32146099367	-12.2622852977	1.14823615561	0.18282746875
318.0	3153166.0	171.0	10414.0	3153166.0	4000000.0	5.0	2.0	1.06	1.39	1.14	0.0500000000011	6.65	0.4	0.749999999998	0.0900000000001	9.23	0.360000000001	2.29	1.58	0.779999999999	AAA457.cd3.X23.Y5.tile.tissue.png	300	1	2000	300	0bff857a18a26a185a11bac930bdae95	0	0	0	0	0	0	0	0	0	0	0	0	0	/home/dhl_ec/bnelissen/Slides/CD3_manuscript/CD3_slides/AAA457.cd3/AAA457.cd3.run1	255	0.7	0.06	0.7	0.06	-8.71370701125	-12.0007023557	0.943432937341	0.0732211757812
4208.0	2668166.0	1874.0	35346.0	2668166.0	4000000.0	41.0	9.0	0.870000000001	1.09	1.18	0.0499999999993	9.65	0.4	0.77	0.110000000001	8.93	0.33	2.36	1.59	0.42	AAA457.cd3.X23.Y6.tile.tissue.png	301	1	2000	301	2d02312f8bf66d0679fb52a4e52ff5b3	0	0	0	0	0	0	0	0	0	0	0	0	0	/home/dhl_ec/bnelissen/Slides/CD3_manuscript/CD3_slides/AAA457.cd3/AAA457.cd3.run1	255	0.7	0.06	0.7	0.06	-9.01355813216	-11.8325713114	0.862092396176	0.282045546875
18729.0	538694.0	6109.0	8716.0	538694.0	4000000.0	109.0	4.0	0.92	1.07	1.15	0.0499999999993	7.04	0.4	0.77	0.190000000001	7.52	0.24	2.3	1.59	0.4	AAA457.cd3.X23.Y7.tile.tissue.png	302	1	2000	302	02cf1496a7e56c943631f4ef0dcf33ff	0	0	0	0	0	0	0	0	0	0	0	0	0	/home/dhl_ec/bnelissen/Slides/CD3_manuscript/CD3_slides/AAA457.cd3/AAA457.cd3.run1	255	0.7	0.06	0.7	0.06	-8.96827770243	-12.5678984572	2.15412721056	0.16847559375
203.0	570695.0	106.0	14514.0	570695.0	4000000.0	3.0	8.0	0.939999999999	1.1	1.16	0.0499999999993	7.77	0.389999999999	0.77	0.209999999999	7.27	0.240000000002	2.24	1.59	0.390000000001	AAA457.cd3.X23.Y8.tile.tissue.png	303	1	2000	303	8cf0e020396b452b2ea44c60eff568e8	0	0	0	0	0	0	0	0	0	0	0	0	0	/home/dhl_ec/bnelissen/Slides/CD3_manuscript/CD3_slides/AAA457.cd3/AAA457.cd3.run1	255	0.7	0.06	0.7	0.06	-9.03180337733	-11.8259560488	1.42396640119	0.146336597656
235.0	2160799.0	110.0	16816.0	2160799.0	4000000.0	3.0	2.0	1.28	1.04	1.18	0.0499999999993	6.74	0.379999999999	0.77	0.139999999999	8.49	0.310000000001	2.35	1.58	0.42	AAA457.cd3.X23.Y9.tile.tissue.png	304	1	2000	304	be7ba217411db184008b1f5bb522cfaa	0	0	0	0	0	0	0	0	0	0	0	0	0	/home/dhl_ec/bnelissen/Slides/CD3_manuscript/CD3_slides/AAA457.cd3/AAA457.cd3.run1	255	0.7	0.06	0.7	0.06	-9.1410827849	-11.690565065	1.28484880123	0.148387675781
0.0	0.0	0.0	0.0	0.0	4000000.0	0.0	0.0	0.869999999999	1.05	1.15	0.0600000000013	6.37	0.309999999999	0.790000000001	0.219999999999	4.84	0.129999999999	2.05	1.58	0.369999999999	AAA457.cd3.X24.Y0.tile.tissue.png	305	1	2000	305	c0ef268d0d6812514316da6d812e7dcb	0	0	0	0	0	0	0	0	0	0	0	0	0	/home/dhl_ec/bnelissen/Slides/CD3_manuscript/CD3_slides/AAA457.cd3/AAA457.cd3.run1	255	1.0	0.06	1.0	0.06	0.0	-10.7462208564	0.0	5.57089212513
0.0	3378.0	0.0	364.0	3378.0	4000000.0	0.0	2.0	0.879999999999	1.06	1.17	0.0499999999993	6.73	0.390000000001	0.759999999998	0.219999999999	5.96	0.140000000001	2.14	1.58	0.43	AAA457.cd3.X24.Y1.tile.tissue.png	306	1	2000	306	a060c90d61bb0322f7010be600cb2954	0	0	0	0	0	0	0	0	0	0	0	0	0	/home/dhl_ec/bnelissen/Slides/CD3_manuscript/CD3_slides/AAA457.cd3/AAA457.cd3.run1	255	0.7	0.06	0.7	0.06	0.0	-11.8031423855	0.942299336354	0.0988099215088
117.0	847882.0	50.0	30326.0	847882.0	4000000.0	1.0	31.0	0.93	1.33	1.19	0.0499999999993	7.02	0.4	0.76	0.189999999999	7.6	0.25	2.37	1.59	0.4	AAA457.cd3.X24.Y10.tile.tissue.png	307	1	2000	307	c753a2a6fee19df2d5b8e018e2f7afaf	0	0	0	0	0	0	0	0	0	0	0	0	0	/home/dhl_ec/bnelissen/Slides/CD3_manuscript/CD3_slides/AAA457.cd3/AAA457.cd3.run1	255	0.7	0.06	0.7	0.06	-8.35978551676	-12.434284806	0.981210789968	0.210540953125
208.0	740438.0	105.0	30453.0	740438.0	4000000.0	2.0	40.0	0.909999999998	1.15	1.19	0.0499999999993	7.0	0.4	0.77	0.189999999999	7.35	0.25	2.37	1.58	0.41	AAA457.cd3.X24.Y11.tile.tissue.png	308	1	2000	308	5b9184fe675c04f64e5ca315fc89c824	0	0	0	0	0	0	0	0	0	0	0	0	0	/home/dhl_ec/bnelissen/Slides/CD3_manuscript/CD3_slides/AAA457.cd3/AAA457.cd3.run1	255	0.7	0.06	0.7	0.06	-9.09644013095	-12.3371235543	1.34132742306	0.231588476562
902.0	1012357.0	399.0	42611.0	1012357.0	4000000.0	9.0	72.0	1.42	1.19	1.16	0.0400000000009	7.14	0.4	0.780000000001	0.18	7.77	0.26	2.42	1.6	1.12	AAA457.cd3.X24.Y12.tile.tissue.png	309	1	2000	309	e4915d12a1ffae52e1e157f8f4952c40	0	0	0	0	0	0	0	0	0	0	0	0	0	/home/dhl_ec/bnelissen/Slides/CD3_manuscript/CD3_slides/AAA457.cd3/AAA457.cd3.run1	255	0.7	0.06	0.7	0.06	-9.34681406449	-12.2438403959	1.20972968796	0.230647429687
262.0	392757.0	128.0	20576.0	392757.0	4000000.0	3.0	39.0	0.890000000001	1.07	1.13	0.0499999999993	9.68	0.389999999999	0.77	0.199999999999	7.2	0.24	2.32	1.58	0.58	AAA457.cd3.X24.Y13.tile.tissue.png	310	1	2000	310	ae44234bbd0f3e41cc6c6d37638cf7d1	0	0	0	0	0	0	0	0	0	0	0	0	0	/home/dhl_ec/bnelissen/Slides/CD3_manuscript/CD3_slides/AAA457.cd3/AAA457.cd3.run1	255	0.7	0.06	0.7	0.06	-9.00611757382	-12.5030993078	1.23454875634	0.20772290625
56.0	175480.0	31.0	14373.0	175480.0	4000000.0	1.0	35.0	0.869999999999	1.73	1.28	0.0399999999991	7.67	0.389999999999	0.769999999999	0.210000000001	7.0	0.220000000001	2.28	1.58	0.529999999999	AAA457.cd3.X24.Y14.tile.tissue.png	311	1	2000	311	1e7e321aea1e7af9e6baa46ba3e8ad6e	0	0	0	0	0	0	0	0	0	0	0	0	0	/home/dhl_ec/bnelissen/Slides/CD3_manuscript/CD3_slides/AAA457.cd3/AAA457.cd3.run1	255	0.7	0.06	0.7	0.06	-8.01433889064	-12.2638102642	1.16253696969	0.189666454102
307.0	1097545.0	165.0	44193.0	1097545.0	4000000.0	5.0	51.0	1.53	1.78	1.19	0.0499999999993	7.07	0.41	0.769999999999	0.18	7.69	0.26	2.42	1.6	0.620000000001	AAA457.cd3.X24.Y15.tile.tissue.png	312	1	2000	312	c2686def4c8f1035ddbf8d0d3a4cabc1	0	0	0	0	0	0	0	0	0	0	0	0	0	/home/dhl_ec/bnelissen/Slides/CD3_manuscript/CD3_slides/AAA457.cd3/AAA457.cd3.run1	255	0.7	0.06	0.7	0.06	-8.60135176045	-12.6171628387	1.00741690869	0.242317183594
0.0	2144528.0	0.0	15101.0	2144528.0	4000000.0	0.0	17.0	0.93	1.14	1.16	0.0499999999993	7.43	0.389999999999	0.749999999998	0.129999999999	8.0	0.230000000001	2.31	1.59	0.530000000001	AAA457.cd3.X24.Y16.tile.tissue.png	313	1	2000	313	c0bd95db7198d53957a9474d365281d4	0	0	0	0	0	0	0	0	0	0	0	0	0	/home/dhl_ec/bnelissen/Slides/CD3_manuscript/CD3_slides/AAA457.cd3/AAA457.cd3.run1	255	0.7	0.06	0.7	0.06	-7.7396438993	-12.3315185954	0.566976585407	0.206950992187
0.0	70367.0	0.0	3359.0	70367.0	4000000.0	0.0	6.0	1.32	1.09	1.15	0.0399999999991	6.75	0.380000000001	0.760000000002	0.230000000001	5.98	0.149999999998	2.16	1.58	0.529999999999	AAA457.cd3.X24.Y17.tile.tissue.png	314	1	2000	314	325d4e93fb9fd3d9a12be87ce4621141	0	0	0	0	0	0	0	0	0	0	0	0	0	/home/dhl_ec/bnelissen/Slides/CD3_manuscript/CD3_slides/AAA457.cd3/AAA457.cd3.run1	255	0.7	0.06	0.7	0.06	0.0	-12.0914763467	0.246203581535	0.194307513184
0.0	0.0	0.0	0.0	0.0	4000000.0	0.0	0.0	0.84	1.09	1.19	0.0499999999993	5.63	0.300000000001	0.76	0.210000000001	4.79	0.129999999999	2.06	1.57	0.550000000001	AAA457.cd3.X24.Y18.tile.tissue.png	315	1	2000	315	c6bd9a1c0f91ba7fe62feb80490b6d72	0	0	0	0	0	0	0	0	0	0	0	0	0	/home/dhl_ec/bnelissen/Slides/CD3_manuscript/CD3_slides/AAA457.cd3/AAA457.cd3.run1	255	1.0	0.06	1.0	0.06	0.0	0.0	0.0	0.3131131875
0.0	0.0	0.0	0.0	0.0	4000000.0	0.0	0.0	0.84	1.01	1.17	0.0600000000013	5.65	0.300000000001	0.910000000002	0.220000000001	4.73	0.129999999999	2.06	1.58	0.52	AAA457.cd3.X24.Y19.tile.tissue.png	316	1	2000	316	a78a2db37d8e2ecba2bac067fa733dd1	0	0	0	0	0	0	0	0	0	0	0	0	0	/home/dhl_ec/bnelissen/Slides/CD3_manuscript/CD3_slides/AAA457.cd3/AAA457.cd3.run1	255	1.0	0.06	1.0	0.06	0.0	0.0	0.0	6.626501
0.0	3348.0	0.0	330.0	3348.0	4000000.0	0.0	1.0	0.849999999999	1.06	1.18	0.0499999999993	6.73	0.379999999999	0.77	0.219999999999	6.0	0.140000000001	2.13	1.58	0.550000000001	AAA457.cd3.X24.Y2.tile.tissue.png	317	1	2000	317	5937c8bf0b454857a5d4ac7624c1168d	0	0	0	0	0	0	0	0	0	0	0	0	0	/home/dhl_ec/bnelissen/Slides/CD3_manuscript/CD3_slides/AAA457.cd3/AAA457.cd3.run1	255	0.7	0.06	0.7	0.06	0.0	-11.0947170933	0.03235369173	0.0999483517752
778.0	102922.0	318.0	2665.0	102922.0	4000000.0	5.0	2.0	0.960000000001	1.06	1.15	0.0499999999993	6.79	0.379999999999	0.759999999998	0.209999999999	6.87	0.23	2.21	1.58	0.549999999999	AAA457.cd3.X24.Y3.tile.tissue.png	318	1	2000	318	22f6defdafd320bcc191ab8277483ff0	0	0	0	0	0	0	0	0	0	0	0	0	0	/home/dhl_ec/bnelissen/Slides/CD3_manuscript/CD3_slides/AAA457.cd3/AAA457.cd3.run1	255	0.7	0.06	0.7	0.06	-8.47640241858	-12.3157261626	3.66854955238	0.113490023438
459.0	1592441.0	202.0	25398.0	1592441.0	4000000.0	4.0	15.0	1.47	1.48	1.16	0.0499999999993	7.04	0.389999999999	0.76	0.16	8.09	0.279999999999	2.36	1.59	0.610000000001	AAA457.cd3.X24.Y4.tile.tissue.png	319	1	2000	319	cfb1ef6ef5252da9a8496e5e52cdde5f	0	0	0	0	0	0	0	0	0	0	0	0	0	/home/dhl_ec/bnelissen/Slides/CD3_manuscript/CD3_slides/AAA457.cd3/AAA457.cd3.run1	255	0.7	0.06	0.7	0.06	-9.42870359472	-12.1307793652	1.83098646315	0.21451303125
741.0	1749407.0	355.0	14220.0	1749407.0	4000000.0	9.0	5.0	0.93	1.78	1.15	0.0500000000011	6.84	0.389999999999	0.75	0.15	8.11	0.289999999999	2.33	1.57	0.41	AAA457.cd3.X24.Y5.tile.tissue.png	320	1	2000	320	8e13ca201cbad45613e98feae51c4610	0	0	0	0	0	0	0	0	0	0	0	0	0	/home/dhl_ec/bnelissen/Slides/CD3_manuscript/CD3_slides/AAA457.cd3/AAA457.cd3.run1	255	0.7	0.06	0.7	0.06	-9.33188752672	-11.5232344446	1.07327914113	0.127315875
2714.0	2482966.0	1207.0	29331.0	2482966.0	4000000.0	28.0	12.0	0.959999999999	1.22	1.18	0.0499999999993	8.09	0.41	0.759999999998	0.129999999999	8.72	0.32	2.37	1.58	0.469999999999	AAA457.cd3.X24.Y6.tile.tissue.png	321	1	2000	321	861e0989b6229b1712908cb40615f8f7	0	0	0	0	0	0	0	0	0	0	0	0	0	/home/dhl_ec/bnelissen/Slides/CD3_manuscript/CD3_slides/AAA457.cd3/AAA457.cd3.run1	255	0.7	0.06	0.7	0.06	-9.30335817944	-12.1420712368	1.20586874079	0.213943367188
9598.0	1459773.0	3765.0	19150.0	1459773.0	4000000.0	77.0	13.0	0.99	1.16	1.17	0.0499999999993	7.05	0.389999999999	0.76	0.16	7.97	0.280000000001	2.31	1.57	0.409999999998	AAA457.cd3.X24.Y7.tile.tissue.png	322	1	2000	322	1ea131b066425f35564d5164759787cf	0	0	0	0	0	0	0	0	0	0	0	0	0	/home/dhl_ec/bnelissen/Slides/CD3_manuscript/CD3_slides/AAA457.cd3/AAA457.cd3.run1	255	0.7	0.06	0.7	0.06	-9.19341484626	-12.6877493251	1.77472320504	0.425849
0.0	133755.0	0.0	6147.0	133755.0	4000000.0	0.0	6.0	1.02	1.08	1.14	0.0500000000011	7.07	0.379999999999	0.759999999998	0.209999999999	6.45	0.150000000001	2.2	1.57	0.389999999999	AAA457.cd3.X24.Y8.tile.tissue.png	323	1	2000	323	ecf764fe48b7b16b7864d5890c1a9006	0	0	0	0	0	0	0	0	0	0	0	0	0	/home/dhl_ec/bnelissen/Slides/CD3_manuscript/CD3_slides/AAA457.cd3/AAA457.cd3.run1	255	0.7	0.06	0.7	0.06	-8.88929852589	-12.6303282745	2.59343161353	0.139489783203
0.0	22300.0	0.0	2369.0	22300.0	4000000.0	0.0	8.0	2.18	1.06	1.17	0.0499999999993	6.68	0.380000000001	0.760000000002	0.220000000001	6.35	0.139999999999	2.15	1.58	0.389999999999	AAA457.cd3.X24.Y9.tile.tissue.png	324	1	2000	324	bd40c048154f77dd06302a12b674a0b9	0	0	0	0	0	0	0	0	0	0	0	0	0	/home/dhl_ec/bnelissen/Slides/CD3_manuscript/CD3_slides/AAA457.cd3/AAA457.cd3.run1	255	0.7	0.06	0.7	0.06	-8.05527047078	-11.8818900562	0.882232899541	0.101890741394
0.0	0.0	0.0	0.0	0.0	4000000.0	0.0	0.0	1.52	2.31	1.18	0.0600000000013	6.18	0.32	0.880000000001	0.220000000001	4.78	0.139999999999	2.09	1.6	0.380000000001	AAA457.cd3.X25.Y0.tile.tissue.png	325	1	2000	325	c396ee9d83b77f662fc9f3a650c5b858	0	0	0	0	0	0	0	0	0	0	0	0	0	/home/dhl_ec/bnelissen/Slides/CD3_manuscript/CD3_slides/AAA457.cd3/AAA457.cd3.run1	255	1.0	0.06	1.0	0.06	0.0	0.0	0.0	9.774343
0.0	0.0	0.0	0.0	0.0	4000000.0	0.0	0.0	0.970000000001	1.09	1.18	0.0599999999995	6.47	0.299999999999	0.799999999999	0.219999999999	5.0	0.129999999999	2.07	1.57	0.359999999999	AAA457.cd3.X25.Y1.tile.tissue.png	326	1	2000	326	460198df7bcd44b52d2b4e0ce1783606	0	0	0	0	0	0	0	0	0	0	0	0	0	/home/dhl_ec/bnelissen/Slides/CD3_manuscript/CD3_slides/AAA457.cd3/AAA457.cd3.run1	255	1.0	0.06	1.0	0.06	0.0	-10.2692359364	0.0	6.39976366175
0.0	357546.0	0.0	20769.0	357546.0	4000000.0	0.0	47.0	1.31	1.01	1.1	0.0400000000009	8.51	0.379999999999	0.729999999998	0.190000000001	5.94	0.15	2.25	1.52	0.389999999999	AAA457.cd3.X25.Y10.tile.tissue.png	327	1	2000	327	8409221091c39a02d3246487ea0c2b0d	0	0	0	0	0	0	0	0	0	0	0	0	0	/home/dhl_ec/bnelissen/Slides/CD3_manuscript/CD3_slides/AAA457.cd3/AAA457.cd3.run1	255	0.7	0.06	0.7	0.06	0.0	-12.4282775165	0.533111080462	0.223973744141
0.0	591907.0	0.0	25297.0	591907.0	4000000.0	0.0	53.0	1.08	1.09	1.12	0.0499999999993	8.31	0.380000000001	0.730000000001	0.189999999999	6.05	0.16	2.25	1.52	0.379999999999	AAA457.cd3.X25.Y11.tile.tissue.png	328	1	2000	328	9b567b661404d867f166b3c69fd3dc6a	0	0	0	0	0	0	0	0	0	0	0	0	0	/home/dhl_ec/bnelissen/Slides/CD3_manuscript/CD3_slides/AAA457.cd3/AAA457.cd3.run1	255	0.7	0.06	0.7	0.06	0.0	-12.0157214714	0.405561441662	0.189197640625
0.0	484236.0	0.0	26542.0	484236.0	4000000.0	0.0	40.0	1.11	1.09	1.13	0.0500000000011	8.55	0.390000000001	0.74	0.189999999999	6.06	0.15	2.23	1.53	0.369999999999	AAA457.cd3.X25.Y12.tile.tissue.png	329	1	2000	329	67b9259acffbde2d5775ce092ef806b4	0	0	0	0	0	0	0	0	0	0	0	0	0	/home/dhl_ec/bnelissen/Slides/CD3_manuscript/CD3_slides/AAA457.cd3/AAA457.cd3.run1	255	0.7	0.06	0.7	0.06	0.0	-12.224893378	0.313398644979	0.23060184375
0.0	303318.0	0.0	14056.0	303318.0	4000000.0	0.0	29.0	1.62	1.02	1.1	0.0499999999993	7.71	0.4	0.76	0.209999999999	5.98	0.140000000001	2.18	1.53	0.369999999999	AAA457.cd3.X25.Y13.tile.tissue.png	330	1	2000	330	5c378b980aaa9c5dd54b541f309aa1e0	0	0	0	0	0	0	0	0	0	0	0	0	0	/home/dhl_ec/bnelissen/Slides/CD3_manuscript/CD3_slides/AAA457.cd3/AAA457.cd3.run1	255	0.7	0.06	0.7	0.06	0.0	-12.1602498413	0.409773735815	0.178289792969
0.0	129089.0	0.0	8414.0	129089.0	4000000.0	0.0	15.0	0.879999999999	1.48	1.14	0.0400000000009	7.85	0.370000000001	0.73	0.209999999999	5.75	0.140000000001	2.12	1.52	0.370000000001	AAA457.cd3.X25.Y14.tile.tissue.png	331	1	2000	331	0ac7ac2599cee82db514fbaf6e6e26ef	0	0	0	0	0	0	0	0	0	0	0	0	0	/home/dhl_ec/bnelissen/Slides/CD3_manuscript/CD3_slides/AAA457.cd3/AAA457.cd3.run1	255	0.7	0.06	0.7	0.06	0.0	-12.1066916173	0.514715743596	0.18142212207
129.0	192227.0	48.0	13334.0	192227.0	4000000.0	1.0	25.0	1.81	1.27	1.16	0.0499999999993	6.51	0.379999999999	0.739999999998	0.200000000001	6.58	0.220000000001	2.23	1.53	0.41	AAA457.cd3.X25.Y15.tile.tissue.png	332	1	2000	332	399669c22015c2756dcda9828e9042c0	0	0	0	0	0	0	0	0	0	0	0	0	0	/home/dhl_ec/bnelissen/Slides/CD3_manuscript/CD3_slides/AAA457.cd3/AAA457.cd3.run1	255	0.7	0.06	0.7	0.06	-6.90173811498	-11.5163182556	0.283978130933	0.190384671387
0.0	655648.0	0.0	20988.0	655648.0	4000000.0	0.0	30.0	0.879999999999	2.15	1.14	0.0500000000011	6.88	0.380000000001	0.730000000001	0.18	6.07	0.16	2.23	1.53	0.379999999999	AAA457.cd3.X25.Y16.tile.tissue.png	333	1	2000	333	e5241853cb2639a40913cf01f070a16f	0	0	0	0	0	0	0	0	0	0	0	0	0	/home/dhl_ec/bnelissen/Slides/CD3_manuscript/CD3_slides/AAA457.cd3/AAA457.cd3.run1	255	0.7	0.06	0.7	0.06	0.0	-12.4735349136	0.351396085438	0.242818558594
0.0	106559.0	0.0	2477.0	106559.0	4000000.0	0.0	1.0	1.41	1.62	1.12	0.0599999999995	6.39	0.379999999999	0.76	0.210000000001	5.79	0.140000000001	2.08	1.52	0.369999999999	AAA457.cd3.X25.Y17.tile.tissue.png	334	1	2000	334	49ff3db9ce71cf406d03b11ca04fc48a	0	0	0	0	0	0	0	0	0	0	0	0	0	/home/dhl_ec/bnelissen/Slides/CD3_manuscript/CD3_slides/AAA457.cd3/AAA457.cd3.run1	255	0.7	0.06	0.7	0.06	0.0	-11.3889005651	0.288015214869	2.17699703223
0.0	0.0	0.0	0.0	0.0	4000000.0	0.0	0.0	0.799999999999	0.93	1.14	0.0499999999993	5.42	0.290000000001	0.84	0.209999999999	4.55	0.120000000001	2.07	1.53	0.349999999999	AAA457.cd3.X25.Y18.tile.tissue.png	335	1	2000	335	e91e0957fed2694269a29882cb5c3d3c	0	0	0	0	0	0	0	0	0	0	0	0	0	/home/dhl_ec/bnelissen/Slides/CD3_manuscript/CD3_slides/AAA457.cd3/AAA457.cd3.run1	255	1.0	0.06	1.0	0.06	0.0	0.0	0.0	12.911034
0.0	0.0	0.0	0.0	0.0	4000000.0	0.0	0.0	0.85	1.04	1.16	0.0499999999993	6.14	0.300000000001	0.740000000002	0.219999999999	4.66	0.129999999999	2.04	1.55	0.369999999999	AAA457.cd3.X25.Y2.tile.tissue.png	336	1	2000	336	298216c115c3d8e4a02d1602832c32e0	0	0	0	0	0	0	0	0	0	0	0	0	0	/home/dhl_ec/bnelissen/Slides/CD3_manuscript/CD3_slides/AAA457.cd3/AAA457.cd3.run1	255	1.0	0.06	1.0	0.06	0.0	-11.8206824506	0.0	0.125462300858
90.0	47648.0	42.0	2852.0	47648.0	4000000.0	1.0	6.0	0.849999999999	1.52	1.11	0.0499999999993	6.49	0.379999999999	0.74	0.210000000001	6.53	0.219999999999	2.13	1.52	0.52	AAA457.cd3.X25.Y3.tile.tissue.png	337	1	2000	337	93deec84399fab7d424f780b1eba94ac	0	0	0	0	0	0	0	0	0	0	0	0	0	/home/dhl_ec/bnelissen/Slides/CD3_manuscript/CD3_slides/AAA457.cd3/AAA457.cd3.run1	255	0.7	0.06	0.7	0.06	-8.95555662956	-12.2761336034	3.08531000279	0.129297083984
735.0	172548.0	213.0	5868.0	172548.0	4000000.0	4.0	5.0	0.820000000002	1.05	1.15	0.0499999999993	7.69	0.379999999999	0.739999999998	0.210000000001	6.74	0.219999999999	2.18	1.53	0.59	AAA457.cd3.X25.Y4.tile.tissue.png	338	1	2000	338	6f773234741ebcf42737c78e29548f10	0	0	0	0	0	0	0	0	0	0	0	0	0	/home/dhl_ec/bnelissen/Slides/CD3_manuscript/CD3_slides/AAA457.cd3/AAA457.cd3.run1	255	0.7	0.06	0.7	0.06	-9.06019383299	-11.6111872305	1.19388010943	0.142993109375
9645.0	230900.0	3039.0	8401.0	230900.0	4000000.0	49.0	8.0	0.859999999999	1.05	1.18	0.0500000000011	6.76	0.390000000001	0.73	0.199999999999	6.8	0.220000000001	2.19	1.53	0.539999999999	AAA457.cd3.X25.Y5.tile.tissue.png	339	1	2000	339	6bfcefb8e2100e4a45f9c844807c78d0	0	0	0	0	0	0	0	0	0	0	0	0	0	/home/dhl_ec/bnelissen/Slides/CD3_manuscript/CD3_slides/AAA457.cd3/AAA457.cd3.run1	255	0.7	0.06	0.7	0.06	-9.44610890081	-12.4715401499	2.59703173274	0.160086207031
1372.0	474146.0	487.0	14054.0	474146.0	4000000.0	12.0	6.0	0.879999999999	1.09	1.15	0.0499999999993	7.46	0.369999999999	0.730000000001	0.200000000001	6.87	0.230000000001	2.17	1.53	0.549999999999	AAA457.cd3.X25.Y6.tile.tissue.png	340	1	2000	340	bfbc3f62f821c84bd8b1869b06b00a1a	0	0	0	0	0	0	0	0	0	0	0	0	0	/home/dhl_ec/bnelissen/Slides/CD3_manuscript/CD3_slides/AAA457.cd3/AAA457.cd3.run1	255	0.7	0.06	0.7	0.06	-9.07774770185	-11.9388773943	1.44614214875	0.138581699219
18334.0	1705559.0	7640.0	21702.0	1705559.0	4000000.0	161.0	18.0	0.9	1.3	1.1	0.0499999999993	6.74	0.379999999999	0.74	0.140000000001	7.94	0.290000000001	2.26	1.53	0.539999999999	AAA457.cd3.X25.Y7.tile.tissue.png	341	1	2000	341	89aea8d20334045d98e00d8056872b57	0	0	0	0	0	0	0	0	0	0	0	0	0	/home/dhl_ec/bnelissen/Slides/CD3_manuscript/CD3_slides/AAA457.cd3/AAA457.cd3.run1	255	0.7	0.06	0.7	0.06	-9.4765453229	-12.7007917059	1.67454138148	0.423292078125
2734.0	761418.0	1248.0	18875.0	761418.0	4000000.0	21.0	18.0	0.869999999999	1.06	1.11	0.0500000000011	6.87	0.380000000001	0.730000000001	0.179999999998	7.08	0.24	2.23	1.52	0.52	AAA457.cd3.X25.Y8.tile.tissue.png	342	1	2000	342	08fbc450787766ea44edb6fa417d9f69	0	0	0	0	0	0	0	0	0	0	0	0	0	/home/dhl_ec/bnelissen/Slides/CD3_manuscript/CD3_slides/AAA457.cd3/AAA457.cd3.run1	255	0.7	0.06	0.7	0.06	-8.90746825444	-12.5851409406	1.49581131684	0.247245875
0.0	191086.0	0.0	7734.0	191086.0	4000000.0	0.0	16.0	1.23	1.02	1.13	0.0499999999993	7.53	0.379999999999	0.73	0.200000000001	5.78	0.150000000001	2.13	1.52	0.51	AAA457.cd3.X25.Y9.tile.tissue.png	343	1	2000	343	8148eba4db3ea1bc4b61e780835ce75c	0	0	0	0	0	0	0	0	0	0	0	0	0	/home/dhl_ec/bnelissen/Slides/CD3_manuscript/CD3_slides/AAA457.cd3/AAA457.cd3.run1	255	0.7	0.06	0.7	0.06	0.0	-11.9148358236	0.684499755673	0.158522119629
0.0	680246.0	0.0	22693.0	680246.0	4000000.0	0.0	25.0	0.860000000001	1.03	1.13	0.0499999999993	7.37	0.389999999999	0.769999999999	0.189999999999	6.16	0.17	2.25	1.52	0.550000000001	AAA457.cd3.X26.Y10.tile.tissue.png	344	1	2000	344	cf186a9070e0535795b30a19f09e931c	0	0	0	0	0	0	0	0	0	0	0	0	0	/home/dhl_ec/bnelissen/Slides/CD3_manuscript/CD3_slides/AAA457.cd3/AAA457.cd3.run1	255	0.7	0.06	0.7	0.06	0.0	-11.8904484749	0.272327469585	0.241367800781
0.0	1161371.0	0.0	31195.0	1161371.0	4000000.0	0.0	22.0	0.970000000001	1.07	1.15	0.0499999999993	7.78	0.380000000001	0.750000000002	0.17	6.4	0.18	2.26	1.53	0.6	AAA457.cd3.X26.Y11.tile.tissue.png	345	1	2000	345	7ead6df1b93d33958471025fcfba3d32	0	0	0	0	0	0	0	0	0	0	0	0	0	/home/dhl_ec/bnelissen/Slides/CD3_manuscript/CD3_slides/AAA457.cd3/AAA457.cd3.run1	255	0.7	0.06	0.7	0.06	0.0	-12.1157503787	0.241488158177	0.247115300781
0.0	491711.0	0.0	14327.0	491711.0	4000000.0	0.0	12.0	0.950000000001	1.06	1.12	0.0399999999991	7.37	0.390000000001	0.74	0.189999999999	5.97	0.16	2.18	1.55	0.52	AAA457.cd3.X26.Y12.tile.tissue.png	346	1	2000	346	97ab18d22cfa5669b6a19777f4516971	0	0	0	0	0	0	0	0	0	0	0	0	0	/home/dhl_ec/bnelissen/Slides/CD3_manuscript/CD3_slides/AAA457.cd3/AAA457.cd3.run1	255	0.7	0.06	0.7	0.06	0.0	-12.3732826066	0.217662280283	0.211251828125
0.0	0.0	0.0	0.0	0.0	4000000.0	0.0	0.0	0.959999999999	1.01	1.14	0.0499999999993	5.44	0.289999999999	0.74	0.210000000001	4.62	0.119999999999	1.99	1.54	0.529999999999	AAA457.cd3.X26.Y13.tile.tissue.png	347	1	2000	347	e4a9f34b07409974aa244eaeba6ec99a	0	0	0	0	0	0	0	0	0	0	0	0	0	/home/dhl_ec/bnelissen/Slides/CD3_manuscript/CD3_slides/AAA457.cd3/AAA457.cd3.run1	255	1.0	0.06	1.0	0.06	0.0	0.0	0.0	0.153527890625
0.0	3852.0	0.0	400.0	3852.0	4000000.0	0.0	2.0	2.02	1.01	1.14	0.0400000000009	6.59	0.379999999999	0.77	0.210000000001	5.7	0.140000000001	2.04	1.52	1.06	AAA457.cd3.X26.Y14.tile.tissue.png	348	1	2000	348	cb88d852aa0520af6eb2907a1712ad79	0	0	0	0	0	0	0	0	0	0	0	0	0	/home/dhl_ec/bnelissen/Slides/CD3_manuscript/CD3_slides/AAA457.cd3/AAA457.cd3.run1	255	0.7	0.06	0.7	0.06	0.0	-11.1396092399	0.0456567488974	0.178419536554
0.0	0.0	0.0	0.0	0.0	4000000.0	0.0	0.0	1.14	1.13	1.16	0.0499999999993	6.13	0.290000000001	0.730000000001	0.209999999999	4.67	0.119999999999	1.99	1.53	0.370000000001	AAA457.cd3.X26.Y15.tile.tissue.png	349	1	2000	349	2378dce31c466a8e49d0ba624d3be892	0	0	0	0	0	0	0	0	0	0	0	0	0	/home/dhl_ec/bnelissen/Slides/CD3_manuscript/CD3_slides/AAA457.cd3/AAA457.cd3.run1	255	1.0	0.06	1.0	0.06	0.0	-9.38003962102	0.0	0.18505975
0.0	0.0	0.0	0.0	0.0	4000000.0	0.0	0.0	0.950000000001	1.06	1.12	0.0499999999993	6.13	0.289999999999	0.75	0.220000000001	4.75	0.130000000001	2.05	1.6	0.370000000001	AAA457.cd3.X26.Y16.tile.tissue.png	350	1	2000	350	1c63da58f76b2b3a9cdc54c6b65cb6fa	0	0	0	0	0	0	0	0	0	0	0	0	0	/home/dhl_ec/bnelissen/Slides/CD3_manuscript/CD3_slides/AAA457.cd3/AAA457.cd3.run1	255	1.0	0.06	1.0	0.06	0.0	-9.64040072171	0.0	2.25871706428
0.0	0.0	0.0	0.0	0.0	4000000.0	0.0	0.0	1.59	1.92	1.11	0.0499999999993	5.52	0.299999999999	0.879999999999	0.220000000001	4.63	0.129999999999	2.03	1.55	0.34	AAA457.cd3.X26.Y17.tile.tissue.png	351	1	2000	351	82b8c9ad280d21d8bc10f39ce9d5d5cd	0	0	0	0	0	0	0	0	0	0	0	0	0	/home/dhl_ec/bnelissen/Slides/CD3_manuscript/CD3_slides/AAA457.cd3/AAA457.cd3.run1	255	1.0	0.06	1.0	0.06	0.0	0.0	0.0	6.94257
0.0	0.0	0.0	0.0	0.0	4000000.0	0.0	0.0	2.0	0.99	1.1	0.0499999999993	6.1	0.290000000001	0.819999999998	0.209999999999	4.55	0.119999999999	1.98	1.53	0.35	AAA457.cd3.X26.Y2.tile.tissue.png	352	1	2000	352	d2451db5ada19778e846e9dd4b9815ea	0	0	0	0	0	0	0	0	0	0	0	0	0	/home/dhl_ec/bnelissen/Slides/CD3_manuscript/CD3_slides/AAA457.cd3/AAA457.cd3.run1	255	1.0	0.06	1.0	0.06	0.0	-11.3217229508	0.0	8.45049227109
0.0	8233.0	0.0	698.0	8233.0	4000000.0	0.0	3.0	2.12	1.01	1.14	0.0599999999995	6.52	0.369999999999	0.74	0.220000000001	5.75	0.129999999999	2.06	1.52	0.49	AAA457.cd3.X26.Y3.tile.tissue.png	353	1	2000	353	2375676cf1a1f7d8648670073f7a54cd	0	0	0	0	0	0	0	0	0	0	0	0	0	/home/dhl_ec/bnelissen/Slides/CD3_manuscript/CD3_slides/AAA457.cd3/AAA457.cd3.run1	255	0.7	0.06	0.7	0.06	0.0	-10.4038835184	0.444402362254	0.250099625153
1696.0	370013.0	646.0	9040.0	370013.0	4000000.0	11.0	6.0	1.59	1.06	1.15	0.0399999999991	6.77	0.369999999999	0.740000000002	0.200000000001	6.89	0.23	2.14	1.52	0.519999999999	AAA457.cd3.X26.Y4.tile.tissue.png	354	1	2000	354	c96c21b6b6152c68bdbf63df7d99656d	0	0	0	0	0	0	0	0	0	0	0	0	0	/home/dhl_ec/bnelissen/Slides/CD3_manuscript/CD3_slides/AAA457.cd3/AAA457.cd3.run1	255	0.7	0.06	0.7	0.06	-9.23386138478	-12.2392196443	2.25260656028	0.191312804688
855.0	236937.0	313.0	10262.0	236937.0	4000000.0	5.0	22.0	0.83	1.43	1.12	0.0500000000011	6.66	0.370000000001	0.73	0.200000000001	6.79	0.229999999998	2.18	1.53	1.11	AAA457.cd3.X26.Y5.tile.tissue.png	355	1	2000	355	57c8a7cc4e24f8fd11cf7dd3c7f57e94	0	0	0	0	0	0	0	0	0	0	0	0	0	/home/dhl_ec/bnelissen/Slides/CD3_manuscript/CD3_slides/AAA457.cd3/AAA457.cd3.run1	255	0.7	0.06	0.7	0.06	-9.257586774	-11.1725466672	1.62482006005	0.240744554688
100.0	111963.0	50.0	6518.0	111963.0	4000000.0	1.0	13.0	2.15	1.07	1.1	0.0500000000011	7.79	0.369999999999	0.74	0.200000000001	6.58	0.220000000001	2.12	1.51	0.530000000001	AAA457.cd3.X26.Y6.tile.tissue.png	356	1	2000	356	d7adff18ce0246edd5f81a17def7b353	0	0	0	0	0	0	0	0	0	0	0	0	0	/home/dhl_ec/bnelissen/Slides/CD3_manuscript/CD3_slides/AAA457.cd3/AAA457.cd3.run1	255	0.7	0.06	0.7	0.06	-8.81078592198	-11.1479892321	1.47953601013	0.176522594727
0.0	268948.0	0.0	18426.0	268948.0	4000000.0	0.0	36.0	1.39	1.59	1.14	0.0400000000009	7.59	0.390000000001	0.740000000002	0.209999999999	6.41	0.15	2.19	1.53	0.91	AAA457.cd3.X26.Y7.tile.tissue.png	357	1	2000	357	edb570532748a8b9b6aea3aed42c3940	0	0	0	0	0	0	0	0	0	0	0	0	0	/home/dhl_ec/bnelissen/Slides/CD3_manuscript/CD3_slides/AAA457.cd3/AAA457.cd3.run1	255	0.7	0.06	0.7	0.06	-7.67889541314	-12.247193633	1.00291267536	0.18701740625
1147.0	172063.0	388.0	9721.0	172063.0	4000000.0	5.0	20.0	1.28	1.8	1.1	0.0499999999993	7.43	0.370000000001	0.730000000001	0.199999999999	6.78	0.229999999998	2.18	1.52	1.15	AAA457.cd3.X26.Y8.tile.tissue.png	358	1	2000	358	325c444bb8b0619717a2be3e6138ba54	0	0	0	0	0	0	0	0	0	0	0	0	0	/home/dhl_ec/bnelissen/Slides/CD3_manuscript/CD3_slides/AAA457.cd3/AAA457.cd3.run1	255	0.7	0.06	0.7	0.06	-9.17939507842	-12.4091606594	1.44492858488	0.21815671875
1942.0	354138.0	546.0	13853.0	354138.0	4000000.0	10.0	19.0	1.59	1.91	1.1	0.0400000000009	6.64	0.370000000001	0.740000000002	0.199999999999	6.89	0.220000000001	2.21	1.52	0.52	AAA457.cd3.X26.Y9.tile.tissue.png	359	1	2000	359	2258748a77673c569958227f61929726	0	0	0	0	0	0	0	0	0	0	0	0	0	/home/dhl_ec/bnelissen/Slides/CD3_manuscript/CD3_slides/AAA457.cd3/AAA457.cd3.run1	255	0.7	0.06	0.7	0.06	-9.09831588746	-11.708015313	1.04573911974	0.2832531875
0.0	538060.0	0.0	15549.0	538060.0	4000000.0	0.0	18.0	1.34	1.62	1.12	0.0500000000011	7.53	0.380000000001	0.749999999998	0.189999999999	6.03	0.16	2.17	1.56	0.529999999999	AAA457.cd3.X27.Y10.tile.tissue.png	360	1	2000	360	5bc01af8186c8956d6252fe23da23cb2	0	0	0	0	0	0	0	0	0	0	0	0	0	/home/dhl_ec/bnelissen/Slides/CD3_manuscript/CD3_slides/AAA457.cd3/AAA457.cd3.run1	255	0.7	0.06	0.7	0.06	0.0	-12.1764242947	0.386408230495	0.255528363281
0.0	313044.0	0.0	4074.0	313044.0	4000000.0	0.0	2.0	1.53	2.4	1.14	0.0499999999993	7.75	0.370000000001	0.740000000002	0.199999999999	5.87	0.15	2.09	1.53	0.6	AAA457.cd3.X27.Y11.tile.tissue.png	361	1	2000	361	dd0a6889b8ccd10dc6dc4277732994cc	0	0	0	0	0	0	0	0	0	0	0	0	0	/home/dhl_ec/bnelissen/Slides/CD3_manuscript/CD3_slides/AAA457.cd3/AAA457.cd3.run1	255	0.7	0.06	0.7	0.06	0.0	-11.9158939022	0.276539974213	0.201782229492
0.0	173967.0	0.0	4446.0	173967.0	4000000.0	0.0	7.0	1.65	1.03	1.13	0.0499999999993	7.87	0.379999999999	0.720000000001	0.209999999999	5.8	0.15	2.13	1.53	1.04	AAA457.cd3.X27.Y12.tile.tissue.png	362	1	2000	362	487bc561afcc6cfce765df9e16b35a3c	0	0	0	0	0	0	0	0	0	0	0	0	0	/home/dhl_ec/bnelissen/Slides/CD3_manuscript/CD3_slides/AAA457.cd3/AAA457.cd3.run1	255	0.7	0.06	0.7	0.06	0.0	-11.5561679731	0.251088254166	0.179827888672
0.0	0.0	0.0	0.0	0.0	4000000.0	0.0	0.0	1.5	1.92	1.11	0.0400000000009	6.08	0.290000000001	0.75	0.209999999999	4.57	0.130000000001	1.98	1.53	1.12	AAA457.cd3.X27.Y13.tile.tissue.png	363	1	2000	363	60fe103bcfb0fbae81f12ce0a466955b	0	0	0	0	0	0	0	0	0	0	0	0	0	/home/dhl_ec/bnelissen/Slides/CD3_manuscript/CD3_slides/AAA457.cd3/AAA457.cd3.run1	255	1.0	0.06	1.0	0.06	0.0	-10.2886429149	0.0	0.196770317638
0.0	0.0	0.0	0.0	0.0	4000000.0	0.0	0.0	1.2	1.04	1.13	0.0500000000011	6.11	0.289999999999	0.730000000001	0.210000000001	4.56	0.129999999999	1.97	1.52	0.519999999999	AAA457.cd3.X27.Y14.tile.tissue.png	364	1	2000	364	71d88b97334373adc450f3d49497fd39	0	0	0	0	0	0	0	0	0	0	0	0	0	/home/dhl_ec/bnelissen/Slides/CD3_manuscript/CD3_slides/AAA457.cd3/AAA457.cd3.run1	255	1.0	0.06	1.0	0.06	0.0	-10.5112142843	0.0	0.206431476458
0.0	0.0	0.0	0.0	0.0	4000000.0	0.0	0.0	1.01	1.64	1.18	0.0399999999991	5.45	0.290000000001	0.73	0.199999999999	4.57	0.130000000001	1.98	1.52	0.640000000001	AAA457.cd3.X27.Y15.tile.tissue.png	365	1	2000	365	d7777ec0cdd6ca18e314e3c341be17fd	0	0	0	0	0	0	0	0	0	0	0	0	0	/home/dhl_ec/bnelissen/Slides/CD3_manuscript/CD3_slides/AAA457.cd3/AAA457.cd3.run1	255	1.0	0.06	1.0	0.06	0.0	0.0	0.0	0.23863528125
0.0	0.0	0.0	0.0	0.0	4000000.0	0.0	0.0	0.759999999998	1.54	1.15	0.0499999999993	5.43	0.299999999999	0.84	0.219999999999	4.62	0.120000000001	1.97	1.52	0.540000000001	AAA457.cd3.X27.Y16.tile.tissue.png	366	1	2000	366	60ffe5fe3bb5f4064f2e561daaabce89	0	0	0	0	0	0	0	0	0	0	0	0	0	/home/dhl_ec/bnelissen/Slides/CD3_manuscript/CD3_slides/AAA457.cd3/AAA457.cd3.run1	255	1.0	0.06	1.0	0.06	0.0	0.0	0.0	11.981865
0.0	0.0	0.0	0.0	0.0	4000000.0	0.0	0.0	0.75	0.940000000001	1.14	0.0599999999995	6.17	0.299999999999	0.85	0.209999999999	4.58	0.129999999999	1.97	1.52	0.51	AAA457.cd3.X27.Y3.tile.tissue.png	367	1	2000	367	a5b2f42864a61c56de5b00411d4de153	0	0	0	0	0	0	0	0	0	0	0	0	0	/home/dhl_ec/bnelissen/Slides/CD3_manuscript/CD3_slides/AAA457.cd3/AAA457.cd3.run1	255	1.0	0.06	1.0	0.06	0.0	-11.1237709992	0.0	7.66545186274
0.0	39563.0	0.0	1937.0	39563.0	4000000.0	0.0	4.0	0.85	1.05	1.16	0.0599999999995	6.64	0.379999999999	0.76	0.23	6.35	0.140000000001	2.14	1.56	0.57	AAA457.cd3.X27.Y4.tile.tissue.png	368	1	2000	368	7432b0590d19c8af0e2611b38eef23a3	0	0	0	0	0	0	0	0	0	0	0	0	0	/home/dhl_ec/bnelissen/Slides/CD3_manuscript/CD3_slides/AAA457.cd3/AAA457.cd3.run1	255	0.7	0.06	0.7	0.06	-9.16952293227	-10.8449874812	1.38464505385	0.943788987305
0.0	0.0	0.0	0.0	0.0	4000000.0	0.0	0.0	0.880000000001	1.01	1.11	0.0499999999993	6.11	0.289999999999	0.73	0.219999999999	4.6	0.119999999999	1.99	1.52	0.809999999999	AAA457.cd3.X27.Y5.tile.tissue.png	369	1	2000	369	e39b5428db12e062ee4b6c34a6bd3692	0	0	0	0	0	0	0	0	0	0	0	0	0	/home/dhl_ec/bnelissen/Slides/CD3_manuscript/CD3_slides/AAA457.cd3/AAA457.cd3.run1	255	1.0	0.06	1.0	0.06	0.0	-11.625093493	0.0	0.140191731068
0.0	0.0	0.0	0.0	0.0	4000000.0	0.0	0.0	0.880000000001	1.01	1.13	0.0499999999993	6.07	0.299999999999	0.720000000001	0.220000000001	4.59	0.129999999999	1.98	1.53	0.559999999999	AAA457.cd3.X27.Y6.tile.tissue.png	370	1	2000	370	0e67057f87d65e2d95beb2ead466ce15	0	0	0	0	0	0	0	0	0	0	0	0	0	/home/dhl_ec/bnelissen/Slides/CD3_manuscript/CD3_slides/AAA457.cd3/AAA457.cd3.run1	255	1.0	0.06	1.0	0.06	0.0	-10.8873857214	0.0	0.127232742676
0.0	0.0	0.0	0.0	0.0	4000000.0	0.0	0.0	0.889999999999	1.56	1.16	0.0499999999993	5.57	0.309999999999	0.759999999998	0.210000000001	4.8	0.129999999999	2.04	1.59	0.549999999999	AAA457.cd3.X27.Y7.tile.tissue.png	371	1	2000	371	f8d4e5759e6517135519978a5fdd4153	0	0	0	0	0	0	0	0	0	0	0	0	0	/home/dhl_ec/bnelissen/Slides/CD3_manuscript/CD3_slides/AAA457.cd3/AAA457.cd3.run1	255	1.0	0.06	1.0	0.06	0.0	0.0	0.0	0.13962903125
0.0	169864.0	0.0	3990.0	169864.0	4000000.0	0.0	3.0	1.9	1.83	1.19	0.0499999999993	6.86	0.379999999999	0.76	0.209999999999	6.71	0.15	2.19	1.59	1.14	AAA457.cd3.X27.Y8.tile.tissue.png	372	1	2000	372	1b155219f9b357b64e4a56806e713eac	0	0	0	0	0	0	0	0	0	0	0	0	0	/home/dhl_ec/bnelissen/Slides/CD3_manuscript/CD3_slides/AAA457.cd3/AAA457.cd3.run1	255	0.7	0.06	0.7	0.06	-8.56097095266	-12.0458276144	0.601450289008	0.174960480469
0.0	1440445.0	0.0	31639.0	1440445.0	4000000.0	0.0	27.0	2.2	1.09	1.21	0.0499999999993	6.98	0.41	0.77	0.16	6.84	0.200000000001	2.35	1.58	1.13	AAA457.cd3.X27.Y9.tile.tissue.png	373	1	2000	373	1a477458d8fe3c00d8bac8e833dcacf1	0	0	0	0	0	0	0	0	0	0	0	0	0	/home/dhl_ec/bnelissen/Slides/CD3_manuscript/CD3_slides/AAA457.cd3/AAA457.cd3.run1	255	0.7	0.06	0.7	0.06	0.0	-11.4798008471	0.373464276665	0.301390023437
0.0	547806.0	0.0	11200.0	547806.0	4000000.0	0.0	6.0	1.6	1.05	1.17	0.0499999999993	6.94	0.390000000001	0.76	0.199999999999	6.3	0.16	2.27	1.58	0.519999999999	AAA457.cd3.X28.Y10.tile.tissue.png	374	1	2000	374	469d206c71d1714a49edcc1608eba232	0	0	0	0	0	0	0	0	0	0	0	0	0	/home/dhl_ec/bnelissen/Slides/CD3_manuscript/CD3_slides/AAA457.cd3/AAA457.cd3.run1	255	0.7	0.06	0.7	0.06	0.0	-12.3065776242	0.471206332625	0.232901644531
0.0	24010.0	0.0	1328.0	24010.0	4000000.0	0.0	4.0	1.61	2.12	1.14	0.0499999999993	6.64	0.390000000001	0.760000000002	0.220000000001	5.96	0.140000000001	2.15	1.56	0.560000000001	AAA457.cd3.X28.Y11.tile.tissue.png	375	1	2000	375	dede3ca895d67a3554ada983668e88a9	0	0	0	0	0	0	0	0	0	0	0	0	0	/home/dhl_ec/bnelissen/Slides/CD3_manuscript/CD3_slides/AAA457.cd3/AAA457.cd3.run1	255	0.7	0.06	0.7	0.06	0.0	-12.0480372195	0.397042085329	0.206371
0.0	36800.0	0.0	1316.0	36800.0	4000000.0	0.0	2.0	1.63	1.37	1.14	0.0499999999993	6.64	0.380000000001	0.77	0.219999999999	5.97	0.140000000001	2.12	1.58	1.03	AAA457.cd3.X28.Y12.tile.tissue.png	376	1	2000	376	1c1e55a3c29a0d28c0ff9e2383f9ee44	0	0	0	0	0	0	0	0	0	0	0	0	0	/home/dhl_ec/bnelissen/Slides/CD3_manuscript/CD3_slides/AAA457.cd3/AAA457.cd3.run1	255	0.7	0.06	0.7	0.06	0.0	-12.0811018947	0.332428509256	0.234862998779
0.0	0.0	0.0	0.0	0.0	4000000.0	0.0	0.0	1.07	1.05	1.16	0.0499999999993	5.6	0.310000000001	0.76	0.220000000001	4.8	0.130000000001	2.06	1.59	0.640000000001	AAA457.cd3.X28.Y13.tile.tissue.png	377	1	2000	377	4e2d4a19caf49ff70b1597becac253b6	0	0	0	0	0	0	0	0	0	0	0	0	0	/home/dhl_ec/bnelissen/Slides/CD3_manuscript/CD3_slides/AAA457.cd3/AAA457.cd3.run1	255	1.0	0.06	1.0	0.06	0.0	0.0	0.0	0.232397875
0.0	0.0	0.0	0.0	0.0	4000000.0	0.0	0.0	0.890000000001	1.86	1.16	0.0599999999995	5.7	0.300000000001	0.76	0.210000000001	4.84	0.129999999999	2.08	1.58	0.73	AAA457.cd3.X28.Y14.tile.tissue.png	378	1	2000	378	9fc2f3924cd64aa4e771a0be8e5e8ed1	0	0	0	0	0	0	0	0	0	0	0	0	0	/home/dhl_ec/bnelissen/Slides/CD3_manuscript/CD3_slides/AAA457.cd3/AAA457.cd3.run1	255	1.0	0.06	1.0	0.06	0.0	0.0	0.0	2.0557355
0.0	0.0	0.0	0.0	0.0	4000000.0	0.0	0.0	1.8	1.9	1.17	0.0600000000013	5.69	0.299999999999	0.800000000001	0.219999999999	4.82	0.129999999999	2.06	1.58	0.560000000001	AAA457.cd3.X28.Y15.tile.tissue.png	379	1	2000	379	610a5cef28f3119909b9d7e02efded11	0	0	0	0	0	0	0	0	0	0	0	0	0	/home/dhl_ec/bnelissen/Slides/CD3_manuscript/CD3_slides/AAA457.cd3/AAA457.cd3.run1	255	1.0	0.06	1.0	0.06	0.0	0.0	0.0	10.436633
0.0	0.0	0.0	0.0	0.0	4000000.0	0.0	0.0	1.68	1.71	1.18	0.0599999999995	5.71	0.299999999999	0.960000000001	0.219999999999	4.83	0.129999999999	2.18	1.58	0.5	AAA457.cd3.X28.Y16.tile.tissue.png	380	1	2000	380	0ed70794438f5d5afa7519b2f1a7af4d	0	0	0	0	0	0	0	0	0	0	0	0	0	/home/dhl_ec/bnelissen/Slides/CD3_manuscript/CD3_slides/AAA457.cd3/AAA457.cd3.run1	255	1.0	0.06	1.0	0.06	0.0	0.0	0.0	3.65831225
0.0	0.0	0.0	0.0	0.0	4000000.0	0.0	0.0	1.52	1.61	1.15	0.0599999999995	5.68	0.299999999999	0.9	0.220000000001	4.82	0.130000000001	2.14	1.58	1.13	AAA457.cd3.X28.Y4.tile.tissue.png	381	1	2000	381	9872bd5aa367e9831a954f55f04ceb25	0	0	0	0	0	0	0	0	0	0	0	0	0	/home/dhl_ec/bnelissen/Slides/CD3_manuscript/CD3_slides/AAA457.cd3/AAA457.cd3.run1	255	1.0	0.06	1.0	0.06	0.0	0.0	0.0	7.09753
0.0	1577.0	0.0	176.0	1577.0	4000000.0	0.0	1.0	1.89	1.83	1.17	0.0599999999995	6.73	0.379999999999	0.780000000001	0.23	5.97	0.140000000001	2.12	1.57	0.519999999999	AAA457.cd3.X28.Y5.tile.tissue.png	382	1	2000	382	dacdd514883144ac7808053a73b023ad	0	0	0	0	0	0	0	0	0	0	0	0	0	/home/dhl_ec/bnelissen/Slides/CD3_manuscript/CD3_slides/AAA457.cd3/AAA457.cd3.run1	255	0.7	0.06	0.7	0.06	0.0	-10.6080111173	1.08881834389	1.88087731898
0.0	0.0	0.0	0.0	0.0	4000000.0	0.0	0.0	1.81	1.75	1.17	0.0399999999991	6.32	0.309999999999	0.749999999998	0.23	4.77	0.130000000001	2.05	1.58	0.559999999999	AAA457.cd3.X28.Y6.tile.tissue.png	383	1	2000	383	87714dee20481a3f1bbb1a40ffdeb3be	0	0	0	0	0	0	0	0	0	0	0	0	0	/home/dhl_ec/bnelissen/Slides/CD3_manuscript/CD3_slides/AAA457.cd3/AAA457.cd3.run1	255	1.0	0.06	1.0	0.06	0.0	-11.4894888382	0.0	0.145827291817
0.0	0.0	0.0	0.0	0.0	4000000.0	0.0	0.0	1.21	1.03	1.17	0.0499999999993	6.36	0.309999999999	0.749999999998	0.219999999999	4.79	0.130000000001	2.05	1.58	1.17	AAA457.cd3.X28.Y7.tile.tissue.png	384	1	2000	384	a63cdd814f1d1ec8363f5f238811c728	0	0	0	0	0	0	0	0	0	0	0	0	0	/home/dhl_ec/bnelissen/Slides/CD3_manuscript/CD3_slides/AAA457.cd3/AAA457.cd3.run1	255	1.0	0.06	1.0	0.06	0.0	-9.15044124653	0.0	0.158623500001
0.0	55943.0	0.0	2417.0	55943.0	4000000.0	0.0	2.0	0.83	2.02	1.15	0.0499999999993	6.66	0.389999999999	0.76	0.219999999999	6.02	0.15	2.13	1.57	0.540000000001	AAA457.cd3.X28.Y8.tile.tissue.png	385	1	2000	385	ec795f7d4809aef98cdc0d85a4c89cd3	0	0	0	0	0	0	0	0	0	0	0	0	0	/home/dhl_ec/bnelissen/Slides/CD3_manuscript/CD3_slides/AAA457.cd3/AAA457.cd3.run1	255	0.7	0.06	0.7	0.06	0.0	-11.7399996384	0.201196645609	0.180871274292
0.0	1232778.0	0.0	22656.0	1232778.0	4000000.0	0.0	10.0	1.65	1.53	1.16	0.0499999999993	6.78	0.389999999999	0.76	0.18	6.75	0.190000000001	2.33	1.63	1.18	AAA457.cd3.X28.Y9.tile.tissue.png	386	1	2000	386	bb91b3faa533d146d38db0a74d8adccd	0	0	0	0	0	0	0	0	0	0	0	0	0	/home/dhl_ec/bnelissen/Slides/CD3_manuscript/CD3_slides/AAA457.cd3/AAA457.cd3.run1	255	0.7	0.06	0.7	0.06	0.0	-11.9732615422	0.167075423353	0.229570707031
276.0	24565.0	73.0	926.0	24565.0	4000000.0	1.0	2.0	1.52	1.05	1.22	0.0599999999995	6.65	0.390000000001	0.790000000001	0.23	6.8	0.220000000001	2.15	1.58	0.560000000001	AAA457.cd3.X29.Y10.tile.tissue.png	387	1	2000	387	9a89e1a949e563b3740b94197fa37dcd	0	0	0	0	0	0	0	0	0	0	0	0	0	/home/dhl_ec/bnelissen/Slides/CD3_manuscript/CD3_slides/AAA457.cd3/AAA457.cd3.run1	255	0.7	0.06	0.7	0.06	-6.94335673671	-12.0112785378	0.993255032918	1.71823474756
0.0	0.0	0.0	0.0	0.0	4000000.0	0.0	0.0	0.789999999999	1.26	1.18	0.0599999999995	5.66	0.309999999999	0.799999999999	0.220000000001	4.8	0.130000000001	2.05	1.57	0.559999999999	AAA457.cd3.X29.Y11.tile.tissue.png	388	1	2000	388	5a848d71545d2a372cafa8038d7b4ccd	0	0	0	0	0	0	0	0	0	0	0	0	0	/home/dhl_ec/bnelissen/Slides/CD3_manuscript/CD3_slides/AAA457.cd3/AAA457.cd3.run1	255	1.0	0.06	1.0	0.06	0.0	0.0	0.0	11.246339
0.0	0.0	0.0	0.0	0.0	4000000.0	0.0	0.0	1.29	1.55	1.16	0.0599999999995	6.44	0.299999999999	0.85	0.220000000001	4.83	0.129999999999	2.07	1.59	0.550000000001	AAA457.cd3.X29.Y12.tile.tissue.png	389	1	2000	389	77a244b37874951774ecf995ab92ae6d	0	0	0	0	0	0	0	0	0	0	0	0	0	/home/dhl_ec/bnelissen/Slides/CD3_manuscript/CD3_slides/AAA457.cd3/AAA457.cd3.run1	255	1.0	0.06	1.0	0.06	0.0	-10.2354542108	0.0	10.8299372088
0.0	0.0	0.0	0.0	0.0	4000000.0	0.0	0.0	0.74	0.940000000001	1.15	0.0599999999995	5.74	0.309999999999	0.879999999999	0.219999999999	4.87	0.129999999999	2.12	1.57	0.540000000001	AAA457.cd3.X29.Y13.tile.tissue.png	390	1	2000	390	c40691f7c23ed1b5128e7e7798e2b2ba	0	0	0	0	0	0	0	0	0	0	0	0	0	/home/dhl_ec/bnelissen/Slides/CD3_manuscript/CD3_slides/AAA457.cd3/AAA457.cd3.run1	255	1.0	0.06	1.0	0.06	0.0	0.0	0.0	9.864726
0.0	0.0	0.0	0.0	0.0	4000000.0	0.0	0.0	0.809999999999	1.04	1.17	0.0600000000013	5.73	0.300000000001	0.900000000001	0.219999999999	4.82	0.129999999999	2.04	1.57	0.52	AAA457.cd3.X29.Y5.tile.tissue.png	391	1	2000	391	1567070f93357d32d5418b91c8e2d7af	0	0	0	0	0	0	0	0	0	0	0	0	0	/home/dhl_ec/bnelissen/Slides/CD3_manuscript/CD3_slides/AAA457.cd3/AAA457.cd3.run1	255	1.0	0.06	1.0	0.06	0.0	0.0	0.0	8.711588
0.0	0.0	0.0	0.0	0.0	4000000.0	0.0	0.0	0.990000000002	1.07	1.17	0.0600000000013	5.65	0.300000000001	0.77	0.220000000001	4.82	0.130000000001	2.06	1.58	0.570000000002	AAA457.cd3.X29.Y6.tile.tissue.png	392	1	2000	392	6296c08c5fa76a1047ae801f21b6fc97	0	0	0	0	0	0	0	0	0	0	0	0	0	/home/dhl_ec/bnelissen/Slides/CD3_manuscript/CD3_slides/AAA457.cd3/AAA457.cd3.run1	255	1.0	0.06	1.0	0.06	0.0	0.0	0.0	3.22001275
0.0	2402.0	0.0	224.0	2402.0	4000000.0	0.0	1.0	1.01	1.08	1.22	0.0499999999993	6.73	0.379999999999	0.759999999998	0.220000000001	5.9	0.139999999999	2.11	1.58	0.809999999999	AAA457.cd3.X29.Y7.tile.tissue.png	393	1	2000	393	68019b72ad9c62645f44f343a806c711	0	0	0	0	0	0	0	0	0	0	0	0	0	/home/dhl_ec/bnelissen/Slides/CD3_manuscript/CD3_slides/AAA457.cd3/AAA457.cd3.run1	255	0.7	0.06	0.7	0.06	0.0	-11.27690469	0.0699928849067	0.181078010372
0.0	0.0	0.0	0.0	0.0	4000000.0	0.0	0.0	0.869999999999	1.05	1.17	0.0500000000011	6.3	0.299999999999	0.75	0.23	4.67	0.129999999999	2.04	1.57	0.52	AAA457.cd3.X29.Y8.tile.tissue.png	394	1	2000	394	caa485543cd4c59da73b6ea4ba410763	0	0	0	0	0	0	0	0	0	0	0	0	0	/home/dhl_ec/bnelissen/Slides/CD3_manuscript/CD3_slides/AAA457.cd3/AAA457.cd3.run1	255	1.0	0.06	1.0	0.06	0.0	-10.2401813709	0.0	0.197705845561
0.0	382785.0	0.0	10828.0	382785.0	4000000.0	0.0	9.0	0.98	1.04	1.15	0.0599999999995	8.09	0.390000000001	0.76	0.209999999999	6.07	0.15	2.26	1.58	0.550000000001	AAA457.cd3.X29.Y9.tile.tissue.png	395	1	2000	395	926bb58d3874be4673a371f5e51b0539	0	0	0	0	0	0	0	0	0	0	0	0	0	/home/dhl_ec/bnelissen/Slides/CD3_manuscript/CD3_slides/AAA457.cd3/AAA457.cd3.run1	255	0.7	0.06	0.7	0.06	0.0	-10.8413601913	0.229030065017	0.465694719727
2533.0	2854913.0	1140.0	40352.0	2854913.0	4000000.0	27.0	16.0	1.24	1.35	1.17	0.0399999999991	7.17	0.4	0.76	0.109999999999	8.93	0.34	2.39	1.58	0.639999999999	AAA457.cd3.X3.Y10.tile.tissue.png	396	1	2000	396	06e1e0bd888db19c349a504074b26b57	0	0	0	0	0	0	0	0	0	0	0	0	0	/home/dhl_ec/bnelissen/Slides/CD3_manuscript/CD3_slides/AAA457.cd3/AAA457.cd3.run1	255	0.7	0.06	0.7	0.06	-9.18008884161	-12.781637007	1.28549892432	0.209668464844
12970.0	2439737.0	5324.0	21885.0	2439737.0	4000000.0	123.0	16.0	1.11	1.13	1.14	0.0499999999993	7.0	0.389999999999	0.769999999999	0.119999999999	8.72	0.320000000002	2.35	1.58	0.41	AAA457.cd3.X3.Y11.tile.tissue.png	397	1	2000	397	02292cda66c39cbaf382899510e6dca7	0	0	0	0	0	0	0	0	0	0	0	0	0	/home/dhl_ec/bnelissen/Slides/CD3_manuscript/CD3_slides/AAA457.cd3/AAA457.cd3.run1	255	0.7	0.06	0.7	0.06	-9.33072139134	-12.5266131912	1.3677632787	0.271891585938
68.0	1767639.0	32.0	22205.0	1767639.0	4000000.0	1.0	20.0	1.44	1.15	1.18	0.0500000000011	6.74	0.42	0.77	0.15	8.13	0.290000000001	2.35	1.58	0.41	AAA457.cd3.X3.Y12.tile.tissue.png	398	1	2000	398	a5d81e2390aa3241c28544c904b697d2	0	0	0	0	0	0	0	0	0	0	0	0	0	/home/dhl_ec/bnelissen/Slides/CD3_manuscript/CD3_slides/AAA457.cd3/AAA457.cd3.run1	255	0.7	0.06	0.7	0.06	-8.00437558026	-12.2006074169	0.603774073365	0.193778394531
0.0	287652.0	0.0	21538.0	287652.0	4000000.0	0.0	27.0	1.06	1.12	1.17	0.0500000000011	6.84	0.4	0.77	0.210000000001	6.19	0.16	2.24	1.59	0.390000000001	AAA457.cd3.X3.Y13.tile.tissue.png	399	1	2000	399	70e5279d4f09e2167cfe12bc4ba8555a	0	0	0	0	0	0	0	0	0	0	0	0	0	/home/dhl_ec/bnelissen/Slides/CD3_manuscript/CD3_slides/AAA457.cd3/AAA457.cd3.run1	255	0.7	0.06	0.7	0.06	0.0	-11.4709053627	0.661669471705	0.348889207031
439.0	166651.0	207.0	3924.0	166651.0	4000000.0	4.0	4.0	1.02	1.06	1.21	0.0500000000011	10.3	0.389999999999	0.759999999998	0.219999999999	6.95	0.230000000001	2.22	1.57	0.379999999999	AAA457.cd3.X3.Y14.tile.tissue.png	400	1	2000	400	5f45bc35271530dc636a5e530b188682	0	0	0	0	0	0	0	0	0	0	0	0	0	/home/dhl_ec/bnelissen/Slides/CD3_manuscript/CD3_slides/AAA457.cd3/AAA457.cd3.run1	255	0.7	0.06	0.7	0.06	-9.13412899796	-12.64796659	1.69958409811	0.304210960938
0.0	1830.0	0.0	342.0	1830.0	4000000.0	0.0	1.0	0.99	1.04	1.15	0.0499999999993	6.72	0.389999999999	0.749999999998	0.219999999999	5.95	0.139999999999	2.11	1.59	0.369999999999	AAA457.cd3.X3.Y15.tile.tissue.png	401	1	2000	401	79f7b0b9ae5990d8f67edcef27469e86	0	0	0	0	0	0	0	0	0	0	0	0	0	/home/dhl_ec/bnelissen/Slides/CD3_manuscript/CD3_slides/AAA457.cd3/AAA457.cd3.run1	255	0.7	0.06	0.7	0.06	0.0	-11.7143211111	2.04383551592	0.259889530102
0.0	0.0	0.0	0.0	0.0	4000000.0	0.0	0.0	1.01	1.01	1.21	0.0599999999995	6.38	0.310000000001	0.870000000001	0.219999999999	4.82	0.139999999999	2.06	1.58	0.360000000001	AAA457.cd3.X3.Y16.tile.tissue.png	402	1	2000	402	2f67f2b8f9a1b15deaa562b9789d3a9e	0	0	0	0	0	0	0	0	0	0	0	0	0	/home/dhl_ec/bnelissen/Slides/CD3_manuscript/CD3_slides/AAA457.cd3/AAA457.cd3.run1	255	1.0	0.06	1.0	0.06	0.0	-10.5564242401	0.0	8.38124035155
0.0	5020.0	0.0	599.0	5020.0	4000000.0	0.0	2.0	0.870000000001	1.0	1.18	0.0599999999995	6.78	0.379999999999	0.880000000001	0.210000000001	6.02	0.139999999999	2.13	1.58	0.359999999999	AAA457.cd3.X3.Y2.tile.tissue.png	403	1	2000	403	ca45035e5fa67cb2c72abf59eb828498	0	0	0	0	0	0	0	0	0	0	0	0	0	/home/dhl_ec/bnelissen/Slides/CD3_manuscript/CD3_slides/AAA457.cd3/AAA457.cd3.run1	255	0.7	0.06	0.7	0.06	0.0	-12.0491614741	2.27992249751	5.73714724661
0.0	1268240.0	0.0	6741.0	1268240.0	4000000.0	0.0	1.0	1.02	1.18	1.2	0.0499999999993	7.19	0.390000000001	0.770000000002	0.18	7.42	0.199999999999	2.23	1.58	0.4	AAA457.cd3.X3.Y3.tile.tissue.png	404	1	2000	404	4e4575b1fb6075c1cf029aacbf083d96	0	0	0	0	0	0	0	0	0	0	0	0	0	/home/dhl_ec/bnelissen/Slides/CD3_manuscript/CD3_slides/AAA457.cd3/AAA457.cd3.run1	255	0.7	0.06	0.7	0.06	-8.45729255462	-11.3906514663	0.997986639488	0.0899633486328
1058.0	3074270.0	463.0	25284.0	3074270.0	4000000.0	8.0	15.0	1.01	1.12	1.19	0.0500000000011	6.72	0.4	0.77	0.0999999999985	9.26	0.34	2.35	1.59	0.42	AAA457.cd3.X3.Y4.tile.tissue.png	405	1	2000	405	942e98c1b0baf9a5a2aca7bb89d009e8	0	0	0	0	0	0	0	0	0	0	0	0	0	/home/dhl_ec/bnelissen/Slides/CD3_manuscript/CD3_slides/AAA457.cd3/AAA457.cd3.run1	255	0.7	0.06	0.7	0.06	-8.55142889827	-12.2037414443	0.614026909825	0.165410253906
0.0	120659.0	0.0	4437.0	120659.0	4000000.0	0.0	4.0	0.92	1.66	1.15	0.0499999999993	8.23	0.389999999999	0.76	0.219999999999	6.59	0.150000000001	2.15	1.59	0.380000000001	AAA457.cd3.X3.Y5.tile.tissue.png	406	1	2000	406	744e6776dd3d98a704d63fca0fa48a16	0	0	0	0	0	0	0	0	0	0	0	0	0	/home/dhl_ec/bnelissen/Slides/CD3_manuscript/CD3_slides/AAA457.cd3/AAA457.cd3.run1	255	0.7	0.06	0.7	0.06	-7.08753164562	-12.080965947	0.803646174289	0.0821395883789
2496.0	3081411.0	1194.0	17066.0	3081411.0	4000000.0	29.0	3.0	1.19	1.68	1.19	0.0499999999993	7.46	0.390000000001	0.76	0.1	9.22	0.34	2.33	1.59	0.42	AAA457.cd3.X3.Y6.tile.tissue.png	407	1	2000	407	868015b739f8a73ef4bc399a767429b5	0	0	0	0	0	0	0	0	0	0	0	0	0	/home/dhl_ec/bnelissen/Slides/CD3_manuscript/CD3_slides/AAA457.cd3/AAA457.cd3.run1	255	0.7	0.06	0.7	0.06	-9.17655062355	-12.641687962	1.22674321838	0.23601453125
12358.0	3853659.0	5193.0	14949.0	3853659.0	4000000.0	113.0	2.0	1.35	2.25	1.15	0.0499999999993	6.77	0.380000000001	0.77	0.0600000000013	9.91	0.390000000001	2.32	1.57	0.440000000001	AAA457.cd3.X3.Y7.tile.tissue.png	408	1	2000	408	430f5a45ecdf3d709f1149d1ed0d9205	0	0	0	0	0	0	0	0	0	0	0	0	0	/home/dhl_ec/bnelissen/Slides/CD3_manuscript/CD3_slides/AAA457.cd3/AAA457.cd3.run1	255	0.7	0.06	0.7	0.06	-9.37588706281	-12.4145554987	1.16226612021	0.223041702148
3531.0	2319733.0	1626.0	51988.0	2319733.0	4000000.0	43.0	27.0	1.52	2.4	1.17	0.0500000000011	7.17	0.4	0.77	0.119999999999	8.69	0.310000000001	2.42	1.59	0.43	AAA457.cd3.X3.Y8.tile.tissue.png	409	1	2000	409	c4d7eb046cf6a992adad952ac1028fbd	0	0	0	0	0	0	0	0	0	0	0	0	0	/home/dhl_ec/bnelissen/Slides/CD3_manuscript/CD3_slides/AAA457.cd3/AAA457.cd3.run1	255	0.7	0.06	0.7	0.06	-9.09714018648	-12.7275705092	1.44402344308	0.208618351562
2554.0	1506374.0	1167.0	55129.0	1506374.0	4000000.0	30.0	70.0	1.96	2.5	1.15	0.0499999999993	7.1	0.42	0.760000000002	0.15	8.08	0.280000000001	2.42	1.57	0.879999999999	AAA457.cd3.X3.Y9.tile.tissue.png	410	1	2000	410	57d8c8288cbebee534f4748ccf1a85f9	0	0	0	0	0	0	0	0	0	0	0	0	0	/home/dhl_ec/bnelissen/Slides/CD3_manuscript/CD3_slides/AAA457.cd3/AAA457.cd3.run1	255	0.7	0.06	0.7	0.06	-9.17993067879	-12.7921034965	1.40393298122	0.193796304688
0.0	0.0	0.0	0.0	0.0	4000000.0	0.0	0.0	1.57	2.35	1.15	0.0599999999995	5.71	0.309999999999	0.85	0.220000000001	4.82	0.129999999999	2.06	1.58	0.559999999999	AAA457.cd3.X30.Y7.tile.tissue.png	411	1	2000	411	1f1c6172908a2e53f9b70b61d429f284	0	0	0	0	0	0	0	0	0	0	0	0	0	/home/dhl_ec/bnelissen/Slides/CD3_manuscript/CD3_slides/AAA457.cd3/AAA457.cd3.run1	255	1.0	0.06	1.0	0.06	0.0	0.0	0.0	12.947602
0.0	0.0	0.0	0.0	0.0	4000000.0	0.0	0.0	2.12	1.01	1.16	0.0500000000011	5.7	0.309999999999	0.870000000001	0.220000000001	4.88	0.129999999999	2.05	1.58	0.540000000001	AAA457.cd3.X30.Y8.tile.tissue.png	412	1	2000	412	ab883ce31854b0d0e4c3f972f9ae52fa	0	0	0	0	0	0	0	0	0	0	0	0	0	/home/dhl_ec/bnelissen/Slides/CD3_manuscript/CD3_slides/AAA457.cd3/AAA457.cd3.run1	255	1.0	0.06	1.0	0.06	0.0	0.0	0.0	9.020715
0.0	0.0	0.0	0.0	0.0	4000000.0	0.0	0.0	1.44	1.9	1.16	0.0599999999995	5.67	0.299999999999	0.92	0.219999999999	4.8	0.130000000001	2.06	1.57	0.52	AAA457.cd3.X30.Y9.tile.tissue.png	413	1	2000	413	041ed1ca1f36f5a4902f7a02910b80d8	0	0	0	0	0	0	0	0	0	0	0	0	0	/home/dhl_ec/bnelissen/Slides/CD3_manuscript/CD3_slides/AAA457.cd3/AAA457.cd3.run1	255	1.0	0.06	1.0	0.06	0.0	0.0	0.0	4.2270445
0.0	67154.0	0.0	4354.0	67154.0	1974000.0	0.0	5.0	0.83	1.19	0.57	0.0300000000007	3.37	0.200000000001	0.450000000001	0.109999999999	2.89	0.0699999999997	1.11	0.76	0.190000000001	AAA457.cd3.X37.Y19.tile.tissue.png	414	1	987	414	2792860a6ef734f4b0e6cd4ff78fdecd	0	0	0	0	0	0	0	0	0	0	0	0	0	/home/dhl_ec/bnelissen/Slides/CD3_manuscript/CD3_slides/AAA457.cd3/AAA457.cd3.run1	255	0.7	0.06	0.7	0.06	0.0	-11.9429526428	2.58273660169	0.879676513425
2146.0	1961253.0	1018.0	44652.0	1961253.0	4000000.0	29.0	25.0	1.76	1.53	1.16	0.0499999999993	7.13	0.41	0.759999999998	0.15	8.38	0.299999999999	2.42	1.58	0.560000000001	AAA457.cd3.X4.Y10.tile.tissue.png	415	1	2000	415	25ab2aa67e05ef7a6f26a56c6bdcb466	0	0	0	0	0	0	0	0	0	0	0	0	0	/home/dhl_ec/bnelissen/Slides/CD3_manuscript/CD3_slides/AAA457.cd3/AAA457.cd3.run1	255	0.7	0.06	0.7	0.06	-9.06285572338	-12.5625729554	1.18497015392	0.203455125
31091.0	3241672.0	12274.0	26597.0	3241672.0	4000000.0	282.0	4.0	2.8	2.53	1.19	0.0499999999993	7.43	0.389999999999	0.76	0.0900000000001	9.94	0.360000000001	2.34	1.6	0.449999999999	AAA457.cd3.X4.Y11.tile.tissue.png	416	1	2000	416	7c9a9a36bc3263b858e7ac873a17c1a2	0	0	0	0	0	0	0	0	0	0	0	0	0	/home/dhl_ec/bnelissen/Slides/CD3_manuscript/CD3_slides/AAA457.cd3/AAA457.cd3.run1	255	0.7	0.06	0.7	0.06	-9.23046775966	-12.9585855382	1.45757441584	0.327669171875
179.0	3044205.0	79.0	28835.0	3044205.0	4000000.0	2.0	12.0	1.74	2.3	1.18	0.0500000000011	6.92	0.41	0.76	0.1	9.47	0.34	2.42	1.63	0.439999999999	AAA457.cd3.X4.Y12.tile.tissue.png	417	1	2000	417	feebaee1303458ab411b2e43fab8f567	0	0	0	0	0	0	0	0	0	0	0	0	0	/home/dhl_ec/bnelissen/Slides/CD3_manuscript/CD3_slides/AAA457.cd3/AAA457.cd3.run1	255	0.7	0.06	0.7	0.06	-8.75603366797	-12.0383485329	0.637472476354	0.12302275
0.0	442722.0	0.0	17438.0	442722.0	4000000.0	0.0	28.0	0.92	2.49	1.18	0.0499999999993	6.88	0.43	0.759999999998	0.210000000001	7.06	0.16	2.26	1.61	0.41	AAA457.cd3.X4.Y13.tile.tissue.png	418	1	2000	418	fb5e1791d4c48837be9ba93377d2a4ad	0	0	0	0	0	0	0	0	0	0	0	0	0	/home/dhl_ec/bnelissen/Slides/CD3_manuscript/CD3_slides/AAA457.cd3/AAA457.cd3.run1	255	0.7	0.06	0.7	0.06	-7.48752678467	-11.5651318392	0.521270540632	0.18792871875
6614.0	1097878.0	2171.0	47215.0	1097878.0	4000000.0	42.0	38.0	2.33	1.9	1.18	0.0500000000011	7.37	0.41	0.780000000001	0.18	7.91	0.27	2.42	1.6	0.43	AAA457.cd3.X4.Y14.tile.tissue.png	419	1	2000	419	b979164ac42e04f334c42d5d6dba723e	0	0	0	0	0	0	0	0	0	0	0	0	0	/home/dhl_ec/bnelissen/Slides/CD3_manuscript/CD3_slides/AAA457.cd3/AAA457.cd3.run1	255	0.7	0.06	0.7	0.06	-8.93646764893	-12.1247162764	0.96048357041	0.367784460938
0.0	405962.0	0.0	19567.0	405962.0	4000000.0	0.0	20.0	2.59	1.62	1.21	0.0500000000011	6.86	0.400000000001	0.769999999999	0.200000000001	6.95	0.16	2.25	1.59	0.4	AAA457.cd3.X4.Y15.tile.tissue.png	420	1	2000	420	00d1f06096506d96cb32184f9dd8d99d	0	0	0	0	0	0	0	0	0	0	0	0	0	/home/dhl_ec/bnelissen/Slides/CD3_manuscript/CD3_slides/AAA457.cd3/AAA457.cd3.run1	255	0.7	0.06	0.7	0.06	-6.28064917136	-11.8120950047	0.230481452952	0.229729987061
0.0	0.0	0.0	0.0	0.0	4000000.0	0.0	0.0	1.43	1.06	1.19	0.0599999999995	6.42	0.320000000002	0.800000000001	0.219999999999	4.91	0.129999999999	2.06	1.59	0.379999999999	AAA457.cd3.X4.Y16.tile.tissue.png	421	1	2000	421	164bf60638c7818eb8ff04be2fe15477	0	0	0	0	0	0	0	0	0	0	0	0	0	/home/dhl_ec/bnelissen/Slides/CD3_manuscript/CD3_slides/AAA457.cd3/AAA457.cd3.run1	255	1.0	0.06	1.0	0.06	0.0	-10.4007440097	0.0	6.56733407088
0.0	172341.0	0.0	3160.0	172341.0	4000000.0	0.0	1.0	1.67	1.95	1.17	0.0599999999995	9.58	0.379999999999	0.84	0.219999999998	6.57	0.15	2.16	1.58	0.380000000001	AAA457.cd3.X4.Y2.tile.tissue.png	422	1	2000	422	57286af30598627be7ac49b1701d8138	0	0	0	0	0	0	0	0	0	0	0	0	0	/home/dhl_ec/bnelissen/Slides/CD3_manuscript/CD3_slides/AAA457.cd3/AAA457.cd3.run1	255	0.7	0.06	0.7	0.06	-8.36440639873	-11.2324400303	1.64483269428	5.36008783203
0.0	3525482.0	0.0	10693.0	3525482.0	4000000.0	0.0	1.0	1.88	1.53	1.14	0.0500000000011	6.64	0.390000000001	0.780000000001	0.0799999999999	9.12	0.280000000001	2.27	1.6	0.419999999998	AAA457.cd3.X4.Y3.tile.tissue.png	423	1	2000	423	4f9481f462e0bc6006ddf22321cdc04c	0	0	0	0	0	0	0	0	0	0	0	0	0	/home/dhl_ec/bnelissen/Slides/CD3_manuscript/CD3_slides/AAA457.cd3/AAA457.cd3.run1	255	0.7	0.06	0.7	0.06	-7.95579477804	-11.3548886134	0.6456971552	0.0769278710938
850.0	3154575.0	443.0	25675.0	3154575.0	4000000.0	11.0	5.0	0.990000000002	2.5	1.16	0.0500000000011	6.74	0.400000000001	0.77	0.1	9.15	0.35	2.34	1.57	0.42	AAA457.cd3.X4.Y4.tile.tissue.png	424	1	2000	424	afde3e909884ea9444ac2d106f0ce44e	0	0	0	0	0	0	0	0	0	0	0	0	0	/home/dhl_ec/bnelissen/Slides/CD3_manuscript/CD3_slides/AAA457.cd3/AAA457.cd3.run1	255	0.7	0.06	0.7	0.06	-8.60613241433	-12.2175835674	0.666691709195	0.18685109375
549.0	679294.0	290.0	7311.0	679294.0	4000000.0	7.0	4.0	1.97	1.32	1.17	0.0499999999993	7.72	0.389999999999	0.77	0.200000000001	7.55	0.25	2.28	1.59	0.4	AAA457.cd3.X4.Y5.tile.tissue.png	425	1	2000	425	8af5cefceb51ff587a0333f8dad1eaac	0	0	0	0	0	0	0	0	0	0	0	0	0	/home/dhl_ec/bnelissen/Slides/CD3_manuscript/CD3_slides/AAA457.cd3/AAA457.cd3.run1	255	0.7	0.06	0.7	0.06	-8.79467993038	-11.9076894158	0.694991628684	0.0672575507812
19476.0	3654410.0	8716.0	17047.0	3654410.0	4000000.0	187.0	4.0	2.13	2.01	1.14	0.0499999999993	7.04	0.390000000001	0.77	0.0700000000015	9.82	0.379999999999	2.28	1.57	0.620000000001	AAA457.cd3.X4.Y6.tile.tissue.png	426	1	2000	426	ceb9e69aa4c599656dba4d6966f055a2	0	0	0	0	0	0	0	0	0	0	0	0	0	/home/dhl_ec/bnelissen/Slides/CD3_manuscript/CD3_slides/AAA457.cd3/AAA457.cd3.run1	255	0.7	0.06	0.7	0.06	-9.08367236793	-12.4987799863	1.19797949612	0.285200298828
26714.0	3181833.0	11812.0	20012.0	3181833.0	4000000.0	265.0	20.0	1.74	2.29	1.18	0.0499999999993	7.42	0.4	0.77	0.1	9.6	0.360000000001	2.31	1.58	0.6	AAA457.cd3.X4.Y7.tile.tissue.png	427	1	2000	427	869590445278fde1f9bad48576658862	0	0	0	0	0	0	0	0	0	0	0	0	0	/home/dhl_ec/bnelissen/Slides/CD3_manuscript/CD3_slides/AAA457.cd3/AAA457.cd3.run1	255	0.7	0.06	0.7	0.06	-9.23067369524	-13.0971660304	1.47336518266	0.383828382812
4652.0	1518206.0	2048.0	59126.0	1518206.0	4000000.0	48.0	54.0	2.08	1.79	1.18	0.0499999999993	7.25	0.43	0.810000000001	0.17	8.26	0.279999999999	2.43	1.6	0.57	AAA457.cd3.X4.Y8.tile.tissue.png	428	1	2000	428	7b0f9037a9504f485ec5fb69fe6d5551	0	0	0	0	0	0	0	0	0	0	0	0	0	/home/dhl_ec/bnelissen/Slides/CD3_manuscript/CD3_slides/AAA457.cd3/AAA457.cd3.run1	255	0.7	0.06	0.7	0.06	-9.21734513244	-12.6316586879	1.38626266648	0.178814984375
5355.0	888527.0	2113.0	52391.0	888527.0	4000000.0	46.0	94.0	1.3	1.47	1.22	0.0499999999993	7.12	0.41	0.769999999999	0.189999999999	7.62	0.26	2.42	1.58	0.690000000001	AAA457.cd3.X4.Y9.tile.tissue.png	429	1	2000	429	3421d19e32ae168be998d8f37905ca0d	0	0	0	0	0	0	0	0	0	0	0	0	0	/home/dhl_ec/bnelissen/Slides/CD3_manuscript/CD3_slides/AAA457.cd3/AAA457.cd3.run1	255	0.7	0.06	0.7	0.06	-9.29277456108	-12.6651548104	1.31557928767	0.192053488281
8698.0	2158706.0	3653.0	48924.0	2158706.0	4000000.0	89.0	28.0	2.33	1.15	1.18	0.0500000000011	7.04	0.41	0.75	0.129999999999	8.77	0.309999999999	2.44	1.6	1.22	AAA457.cd3.X5.Y10.tile.tissue.png	430	1	2000	430	aa3702a6018e3f7555106572e4dd38e6	0	0	0	0	0	0	0	0	0	0	0	0	0	/home/dhl_ec/bnelissen/Slides/CD3_manuscript/CD3_slides/AAA457.cd3/AAA457.cd3.run1	255	0.7	0.06	0.7	0.06	-9.17570470596	-12.6257235855	1.38150938923	0.240594351563
1512.0	3755515.0	687.0	14641.0	3755515.0	4000000.0	18.0	2.0	1.66	2.52	1.18	0.0500000000011	6.81	0.379999999999	0.769999999999	0.0700000000015	9.76	0.370000000001	2.32	1.58	0.980000000001	AAA457.cd3.X5.Y11.tile.tissue.png	431	1	2000	431	e05ecffb9cc6996ea17961a731afd000	0	0	0	0	0	0	0	0	0	0	0	0	0	/home/dhl_ec/bnelissen/Slides/CD3_manuscript/CD3_slides/AAA457.cd3/AAA457.cd3.run1	255	0.7	0.06	0.7	0.06	-9.03691929992	-12.8686334053	1.05322133132	0.208030771484
276.0	2794302.0	159.0	28994.0	2794302.0	4000000.0	4.0	7.0	1.67	2.01	1.18	0.0499999999993	6.72	0.4	0.77	0.110000000001	9.0	0.34	2.33	1.57	0.42	AAA457.cd3.X5.Y12.tile.tissue.png	432	1	2000	432	6f8f4947d801eb83f05925a7cff88e48	0	0	0	0	0	0	0	0	0	0	0	0	0	/home/dhl_ec/bnelissen/Slides/CD3_manuscript/CD3_slides/AAA457.cd3/AAA457.cd3.run1	255	0.7	0.06	0.7	0.06	-8.65401848063	-12.243660706	0.660906878847	0.154683289063
0.0	120198.0	0.0	5157.0	120198.0	4000000.0	0.0	5.0	1.04	1.21	1.13	0.0499999999993	6.68	0.389999999999	0.76	0.209999999999	6.45	0.139999999999	2.18	1.57	0.390000000001	AAA457.cd3.X5.Y13.tile.tissue.png	433	1	2000	433	6b4af498c4a304153d01087bb834d09c	0	0	0	0	0	0	0	0	0	0	0	0	0	/home/dhl_ec/bnelissen/Slides/CD3_manuscript/CD3_slides/AAA457.cd3/AAA457.cd3.run1	255	0.7	0.06	0.7	0.06	-8.10072619313	-12.2434828425	1.19994700581	0.159847375977
382.0	1414736.0	202.0	60464.0	1414736.0	4000000.0	5.0	46.0	1.11	2.0	1.14	0.0499999999993	6.87	0.41	0.77	0.16	7.82	0.269999999999	2.43	1.58	0.41	AAA457.cd3.X5.Y14.tile.tissue.png	434	1	2000	434	119a8923d9f8de915f441cab0c449ecc	0	0	0	0	0	0	0	0	0	0	0	0	0	/home/dhl_ec/bnelissen/Slides/CD3_manuscript/CD3_slides/AAA457.cd3/AAA457.cd3.run1	255	0.7	0.06	0.7	0.06	-8.12797672235	-11.4253771865	0.530614367842	0.259134097656
114.0	569177.0	64.0	28898.0	569177.0	4000000.0	2.0	29.0	1.94	1.22	1.17	0.0500000000011	7.72	0.41	0.77	0.200000000001	7.51	0.24	2.31	1.61	0.4	AAA457.cd3.X5.Y15.tile.tissue.png	435	1	2000	435	09fe959077805c2d5dd59e1df8af57e2	0	0	0	0	0	0	0	0	0	0	0	0	0	/home/dhl_ec/bnelissen/Slides/CD3_manuscript/CD3_slides/AAA457.cd3/AAA457.cd3.run1	255	0.7	0.06	0.7	0.06	-7.9587644984	-11.9353145485	0.460860832593	0.231723916016
0.0	0.0	0.0	0.0	0.0	4000000.0	0.0	0.0	1.93	1.73	1.17	0.0600000000013	6.44	0.299999999999	0.77	0.209999999999	5.01	0.130000000001	2.08	1.6	0.4	AAA457.cd3.X5.Y16.tile.tissue.png	436	1	2000	436	965287a31147e3685e8ff0a9a4046e71	0	0	0	0	0	0	0	0	0	0	0	0	0	/home/dhl_ec/bnelissen/Slides/CD3_manuscript/CD3_slides/AAA457.cd3/AAA457.cd3.run1	255	1.0	0.06	1.0	0.06	0.0	-10.3838938804	0.0	1.48770876217
0.0	165142.0	0.0	3331.0	165142.0	4000000.0	0.0	3.0	0.969999999999	2.23	1.18	0.0600000000013	7.51	0.380000000001	0.84	0.209999999999	6.78	0.150000000001	2.17	1.59	0.380000000001	AAA457.cd3.X5.Y2.tile.tissue.png	437	1	2000	437	a19d55cc2e929c288e1f9637fe5a05e9	0	0	0	0	0	0	0	0	0	0	0	0	0	/home/dhl_ec/bnelissen/Slides/CD3_manuscript/CD3_slides/AAA457.cd3/AAA457.cd3.run1	255	0.7	0.06	0.7	0.06	-7.66849353986	-11.1232232067	1.28457472935	5.4131006626
113.0	3392639.0	62.0	24301.0	3392639.0	4000000.0	2.0	8.0	1.68	1.63	1.22	0.0500000000011	6.82	0.4	0.760000000002	0.0800000000017	9.6	0.35	2.33	1.59	0.440000000001	AAA457.cd3.X5.Y3.tile.tissue.png	438	1	2000	438	1d0baee9fa2a916521ac18c6c215b7bb	0	0	0	0	0	0	0	0	0	0	0	0	0	/home/dhl_ec/bnelissen/Slides/CD3_manuscript/CD3_slides/AAA457.cd3/AAA457.cd3.run1	255	0.7	0.06	0.7	0.06	-8.40553664055	-11.571034929	0.684689855782	0.0820225507812
873.0	1876807.0	409.0	25464.0	1876807.0	4000000.0	8.0	9.0	2.35	2.51	1.18	0.0499999999993	6.85	0.41	0.77	0.140000000001	8.4	0.299999999999	2.32	1.58	0.41	AAA457.cd3.X5.Y4.tile.tissue.png	439	1	2000	439	f754a4ec42abf59ed1c7d9a733c8d626	0	0	0	0	0	0	0	0	0	0	0	0	0	/home/dhl_ec/bnelissen/Slides/CD3_manuscript/CD3_slides/AAA457.cd3/AAA457.cd3.run1	255	0.7	0.06	0.7	0.06	-8.82274895163	-11.9097616116	0.68873132247	0.147055652344
1505.0	2647985.0	728.0	18767.0	2647985.0	4000000.0	17.0	9.0	2.35	1.16	1.15	0.0500000000011	6.85	0.390000000001	0.769999999999	0.110000000001	8.88	0.32	2.31	1.59	0.43	AAA457.cd3.X5.Y5.tile.tissue.png	440	1	2000	440	d91e0469c4d7789c26f9e2f163a77bb4	0	0	0	0	0	0	0	0	0	0	0	0	0	/home/dhl_ec/bnelissen/Slides/CD3_manuscript/CD3_slides/AAA457.cd3/AAA457.cd3.run1	255	0.7	0.06	0.7	0.06	-8.86392523693	-12.2866017274	0.799615859135	0.11869
34983.0	3642448.0	15460.0	16825.0	3642448.0	4000000.0	339.0	7.0	1.75	2.0	1.14	0.0400000000009	6.93	0.389999999999	0.759999999998	0.0799999999999	9.98	0.380000000001	2.29	1.59	0.43	AAA457.cd3.X5.Y6.tile.tissue.png	441	1	2000	441	50e2a078851c8dd3d4eddc40d2e761f5	0	0	0	0	0	0	0	0	0	0	0	0	0	/home/dhl_ec/bnelissen/Slides/CD3_manuscript/CD3_slides/AAA457.cd3/AAA457.cd3.run1	255	0.7	0.06	0.7	0.06	-9.15741033816	-12.9436543478	1.37664217563	0.341688380859
11449.0	1424325.0	4562.0	49620.0	1424325.0	4000000.0	103.0	51.0	1.71	1.64	1.16	0.0500000000011	7.77	0.4	0.77	0.16	7.95	0.280000000001	2.46	1.61	0.42	AAA457.cd3.X5.Y7.tile.tissue.png	442	1	2000	442	b0ea27efd9b7bf1e7e5119d59096b18d	0	0	0	0	0	0	0	0	0	0	0	0	0	/home/dhl_ec/bnelissen/Slides/CD3_manuscript/CD3_slides/AAA457.cd3/AAA457.cd3.run1	255	0.7	0.06	0.7	0.06	-9.38086031948	-12.8864802175	1.71569034602	0.248192445313
2856.0	973151.0	1250.0	42903.0	973151.0	4000000.0	31.0	52.0	2.28	1.94	1.19	0.0499999999993	7.39	0.41	0.800000000001	0.190000000001	7.97	0.26	2.41	1.58	0.42	AAA457.cd3.X5.Y8.tile.tissue.png	443	1	2000	443	b90979a5fe1a76811c4645101239cd83	0	0	0	0	0	0	0	0	0	0	0	0	0	/home/dhl_ec/bnelissen/Slides/CD3_manuscript/CD3_slides/AAA457.cd3/AAA457.cd3.run1	255	0.7	0.06	0.7	0.06	-9.3909788594	-12.7253576403	1.90906213031	0.192340023438
985.0	1427762.0	481.0	36920.0	1427762.0	4000000.0	14.0	42.0	1.47	2.52	1.17	0.0500000000011	7.34	0.41	0.769999999999	0.17	8.02	0.280000000001	2.38	1.59	0.41	AAA457.cd3.X5.Y9.tile.tissue.png	444	1	2000	444	13ff05c2b2658db4cfbc0ad9c029daf8	0	0	0	0	0	0	0	0	0	0	0	0	0	/home/dhl_ec/bnelissen/Slides/CD3_manuscript/CD3_slides/AAA457.cd3/AAA457.cd3.run1	255	0.7	0.06	0.7	0.06	-8.79785435206	-12.5805501163	1.14849896804	0.201406195313
2225.0	1305509.0	946.0	43419.0	1305509.0	4000000.0	22.0	31.0	1.82	1.84	1.16	0.0500000000011	7.19	0.41	0.76	0.18	7.94	0.27	2.4	1.58	0.42	AAA457.cd3.X6.Y10.tile.tissue.png	445	1	2000	445	42692818c3c16c46504e1cf509c2350e	0	0	0	0	0	0	0	0	0	0	0	0	0	/home/dhl_ec/bnelissen/Slides/CD3_manuscript/CD3_slides/AAA457.cd3/AAA457.cd3.run1	255	0.7	0.06	0.7	0.06	-9.31741991336	-12.4691445166	1.66054151881	0.203203578125
791.0	3597277.0	392.0	20213.0	3597277.0	4000000.0	10.0	1.0	2.2	2.01	1.18	0.0499999999993	7.02	0.4	0.780000000001	0.0799999999999	9.77	0.379999999999	2.35	1.6	0.43	AAA457.cd3.X6.Y11.tile.tissue.png	446	1	2000	446	7ea6ba4e216ef0e7b173ba2f831b93e7	0	0	0	0	0	0	0	0	0	0	0	0	0	/home/dhl_ec/bnelissen/Slides/CD3_manuscript/CD3_slides/AAA457.cd3/AAA457.cd3.run1	255	0.7	0.06	0.7	0.06	-8.93674312108	-12.7707503254	1.05433854428	0.200469507813
212.0	3310371.0	100.0	14366.0	3310371.0	4000000.0	2.0	3.0	1.52	1.16	1.16	0.0399999999991	6.76	0.390000000001	0.76	0.0900000000001	9.36	0.349999999999	2.31	1.59	0.41	AAA457.cd3.X6.Y12.tile.tissue.png	447	1	2000	447	a281f5b834325ac0b686a575ce35782b	0	0	0	0	0	0	0	0	0	0	0	0	0	/home/dhl_ec/bnelissen/Slides/CD3_manuscript/CD3_slides/AAA457.cd3/AAA457.cd3.run1	255	0.7	0.06	0.7	0.06	-8.31242413445	-12.803839684	0.535157070767	0.143710835938
130.0	600134.0	89.0	10838.0	600134.0	4000000.0	2.0	6.0	2.21	1.13	1.17	0.0400000000009	7.33	0.41	0.749999999998	0.200000000001	7.35	0.25	2.24	1.57	0.569999999998	AAA457.cd3.X6.Y13.tile.tissue.png	448	1	2000	448	d6196303381b6870e99622804511f4c7	0	0	0	0	0	0	0	0	0	0	0	0	0	/home/dhl_ec/bnelissen/Slides/CD3_manuscript/CD3_slides/AAA457.cd3/AAA457.cd3.run1	255	0.7	0.06	0.7	0.06	-7.63993813893	-12.2131415374	0.758117059635	0.220634691406
0.0	2064820.0	0.0	28645.0	2064820.0	4000000.0	0.0	11.0	0.940000000001	1.92	1.2	0.0499999999993	7.07	0.400000000001	0.77	0.140000000001	8.33	0.23	2.36	1.58	1.18	AAA457.cd3.X6.Y14.tile.tissue.png	449	1	2000	449	c677cf6e65304d6ec1d0169cd75aba52	0	0	0	0	0	0	0	0	0	0	0	0	0	/home/dhl_ec/bnelissen/Slides/CD3_manuscript/CD3_slides/AAA457.cd3/AAA457.cd3.run1	255	0.7	0.06	0.7	0.06	-7.59778655439	-11.7781302796	0.441298928231	0.217622935547
0.0	236916.0	0.0	9258.0	236916.0	4000000.0	0.0	3.0	2.0	2.47	1.2	0.0499999999993	8.2	0.4	0.77	0.209999999999	6.32	0.15	2.2	1.58	0.57	AAA457.cd3.X6.Y15.tile.tissue.png	450	1	2000	450	6dffb0166b50454c56f452654bda04c7	0	0	0	0	0	0	0	0	0	0	0	0	0	/home/dhl_ec/bnelissen/Slides/CD3_manuscript/CD3_slides/AAA457.cd3/AAA457.cd3.run1	255	0.7	0.06	0.7	0.06	0.0	-12.0391873121	0.296193389746	0.14698000293
0.0	0.0	0.0	0.0	0.0	4000000.0	0.0	0.0	1.8	1.19	1.15	0.0499999999993	6.44	0.299999999999	0.76	0.219999999999	4.82	0.129999999999	2.05	1.57	0.59	AAA457.cd3.X6.Y16.tile.tissue.png	451	1	2000	451	cacca4ee594e8fabe8449894bcd36f02	0	0	0	0	0	0	0	0	0	0	0	0	0	/home/dhl_ec/bnelissen/Slides/CD3_manuscript/CD3_slides/AAA457.cd3/AAA457.cd3.run1	255	1.0	0.06	1.0	0.06	0.0	-9.80615498888	0.0	0.292283209604
0.0	0.0	0.0	0.0	0.0	4000000.0	0.0	0.0	1.97	1.04	1.15	0.0599999999995	6.49	0.299999999999	0.84	0.219999999999	4.85	0.129999999999	2.13	1.64	0.5	AAA457.cd3.X6.Y2.tile.tissue.png	452	1	2000	452	2d33ce5398c25d6e473bd06272beff8a	0	0	0	0	0	0	0	0	0	0	0	0	0	/home/dhl_ec/bnelissen/Slides/CD3_manuscript/CD3_slides/AAA457.cd3/AAA457.cd3.run1	255	1.0	0.06	1.0	0.06	0.0	-11.5196717825	0.0	7.55357270599
0.0	618467.0	0.0	17270.0	618467.0	4000000.0	0.0	14.0	2.27	1.88	1.17	0.0500000000011	6.89	0.390000000001	0.760000000002	0.190000000001	6.93	0.16	2.28	1.58	0.929999999998	AAA457.cd3.X6.Y3.tile.tissue.png	453	1	2000	453	66d271024caf68713b895870a2d893f8	0	0	0	0	0	0	0	0	0	0	0	0	0	/home/dhl_ec/bnelissen/Slides/CD3_manuscript/CD3_slides/AAA457.cd3/AAA457.cd3.run1	255	0.7	0.06	0.7	0.06	-8.00454207348	-11.8130883075	0.876750230294	0.175888478516
226.0	1846733.0	83.0	14989.0	1846733.0	4000000.0	1.0	4.0	1.46	2.49	1.15	0.0499999999993	6.78	0.4	0.76	0.150000000001	8.23	0.289999999999	2.26	1.59	0.610000000001	AAA457.cd3.X6.Y4.tile.tissue.png	454	1	2000	454	1ec61bbbfbb929bf331b965de02cf500	0	0	0	0	0	0	0	0	0	0	0	0	0	/home/dhl_ec/bnelissen/Slides/CD3_manuscript/CD3_slides/AAA457.cd3/AAA457.cd3.run1	255	0.7	0.06	0.7	0.06	-9.07409175658	-11.8337593552	0.895313045402	0.123398207031
2385.0	3746111.0	1178.0	14687.0	3746111.0	4000000.0	31.0	5.0	1.17	1.49	1.16	0.0500000000011	6.71	0.379999999999	0.77	0.0699999999997	9.78	0.370000000001	2.32	1.63	0.610000000001	AAA457.cd3.X6.Y5.tile.tissue.png	455	1	2000	455	ef3d7efbfd60ed85192dec80fe2e3af9	0	0	0	0	0	0	0	0	0	0	0	0	0	/home/dhl_ec/bnelissen/Slides/CD3_manuscript/CD3_slides/AAA457.cd3/AAA457.cd3.run1	255	0.7	0.06	0.7	0.06	-8.90673083511	-12.6167491818	0.787088800941	0.150501369141
28453.0	3369370.0	13037.0	21976.0	3369370.0	4000000.0	290.0	13.0	1.2	1.69	1.18	0.0499999999993	7.73	0.4	0.77	0.0900000000001	9.68	0.360000000001	2.3	1.58	0.43	AAA457.cd3.X6.Y6.tile.tissue.png	456	1	2000	456	7be039c364f0cdbdbafdfaccf027387f	0	0	0	0	0	0	0	0	0	0	0	0	0	/home/dhl_ec/bnelissen/Slides/CD3_manuscript/CD3_slides/AAA457.cd3/AAA457.cd3.run1	255	0.7	0.06	0.7	0.06	-9.05718711808	-13.0907736416	1.49028609023	0.364110378906
1687.0	706578.0	715.0	53502.0	706578.0	4000000.0	17.0	98.0	0.98	1.56	1.14	0.0499999999993	7.04	0.41	0.76	0.190000000001	7.35	0.25	2.41	1.58	0.42	AAA457.cd3.X6.Y7.tile.tissue.png	457	1	2000	457	ea3238751a2a847616d5680aaeedc390	0	0	0	0	0	0	0	0	0	0	0	0	0	/home/dhl_ec/bnelissen/Slides/CD3_manuscript/CD3_slides/AAA457.cd3/AAA457.cd3.run1	255	0.7	0.06	0.7	0.06	-9.45103972261	-12.7480351337	1.63527160372	0.156890074219
322.0	330041.0	148.0	28575.0	330041.0	4000000.0	4.0	68.0	0.959999999999	1.13	1.19	0.0500000000011	9.02	0.390000000001	0.760000000002	0.210000000001	7.13	0.23	2.36	1.57	0.41	AAA457.cd3.X6.Y8.tile.tissue.png	458	1	2000	458	803ec06894a456527eb3c660bf9a3115	0	0	0	0	0	0	0	0	0	0	0	0	0	/home/dhl_ec/bnelissen/Slides/CD3_manuscript/CD3_slides/AAA457.cd3/AAA457.cd3.run1	255	0.7	0.06	0.7	0.06	-9.37524330793	-12.4521589435	1.83392351995	0.170827478516
2090.0	1015783.0	858.0	54755.0	1015783.0	4000000.0	18.0	61.0	0.99	1.19	1.15	0.0499999999993	7.07	0.41	0.76	0.179999999998	7.65	0.26	2.42	1.59	0.420000000002	AAA457.cd3.X6.Y9.tile.tissue.png	459	1	2000	459	4707be17f97050ddc09d571e8ffa7230	0	0	0	0	0	0	0	0	0	0	0	0	0	/home/dhl_ec/bnelissen/Slides/CD3_manuscript/CD3_slides/AAA457.cd3/AAA457.cd3.run1	255	0.7	0.06	0.7	0.06	-9.20245577054	-12.5740623088	1.83641343205	0.222514898437
802.0	2277497.0	424.0	35368.0	2277497.0	4000000.0	11.0	25.0	0.99	1.16	1.16	0.0499999999993	7.04	0.4	0.759999999998	0.130000000001	8.58	0.309999999999	2.38	1.58	0.429999999998	AAA457.cd3.X7.Y10.tile.tissue.png	460	1	2000	460	63ec0ee4dd8463ec8f805fcc1b134d87	0	0	0	0	0	0	0	0	0	0	0	0	0	/home/dhl_ec/bnelissen/Slides/CD3_manuscript/CD3_slides/AAA457.cd3/AAA457.cd3.run1	255	0.7	0.06	0.7	0.06	-9.02198574515	-12.4356101347	1.34960400997	0.206603882813
350.0	3895363.0	177.0	12354.0	3895363.0	4000000.0	4.0	1.0	1.01	1.17	1.18	0.0499999999993	7.37	0.400000000001	0.760000000002	0.0600000000013	9.85	0.370000000001	2.3	1.59	0.420000000002	AAA457.cd3.X7.Y11.tile.tissue.png	461	1	2000	461	d2bd2c92d419f0893f90dada2de7a1cd	0	0	0	0	0	0	0	0	0	0	0	0	0	/home/dhl_ec/bnelissen/Slides/CD3_manuscript/CD3_slides/AAA457.cd3/AAA457.cd3.run1	255	0.7	0.06	0.7	0.06	-7.9549164402	-12.0001045801	0.565096786376	0.112189537109
233.0	3215868.0	112.0	25201.0	3215868.0	4000000.0	3.0	15.0	0.99	1.34	1.16	0.0499999999993	6.69	0.4	0.759999999998	0.0900000000001	9.29	0.360000000001	2.34	1.6	0.42	AAA457.cd3.X7.Y12.tile.tissue.png	462	1	2000	462	506c39499625f9f79a729ba6f5e88794	0	0	0	0	0	0	0	0	0	0	0	0	0	/home/dhl_ec/bnelissen/Slides/CD3_manuscript/CD3_slides/AAA457.cd3/AAA457.cd3.run1	255	0.7	0.06	0.7	0.06	-8.12200760764	-11.7429591302	0.529309205375	0.122363082031
2907.0	521887.0	1214.0	18577.0	521887.0	4000000.0	23.0	16.0	2.27	1.12	1.15	0.0400000000009	7.01	0.4	0.76	0.200000000001	7.28	0.24	2.33	1.58	0.389999999999	AAA457.cd3.X7.Y13.tile.tissue.png	463	1	2000	463	f113bdec1f405153a559ee0f905f0b1d	0	0	0	0	0	0	0	0	0	0	0	0	0	/home/dhl_ec/bnelissen/Slides/CD3_manuscript/CD3_slides/AAA457.cd3/AAA457.cd3.run1	255	0.7	0.06	0.7	0.06	-8.84440040578	-12.1813948774	1.41832733349	0.22777509375
998.0	513298.0	339.0	23546.0	513298.0	4000000.0	6.0	14.0	1.4	1.91	1.19	0.0400000000009	7.67	0.41	0.76	0.209999999999	7.23	0.230000000001	2.34	1.59	0.990000000002	AAA457.cd3.X7.Y14.tile.tissue.png	464	1	2000	464	f983b43e5899d1a837764d00b9d3b406	0	0	0	0	0	0	0	0	0	0	0	0	0	/home/dhl_ec/bnelissen/Slides/CD3_manuscript/CD3_slides/AAA457.cd3/AAA457.cd3.run1	255	0.7	0.06	0.7	0.06	-8.6574240443	-11.7673829394	0.753447063047	0.193891738281
0.0	13326.0	0.0	1105.0	13326.0	4000000.0	0.0	4.0	1.74	1.81	1.17	0.0499999999993	6.8	0.379999999999	0.759999999998	0.219999999999	6.48	0.139999999999	2.18	1.64	1.15	AAA457.cd3.X7.Y15.tile.tissue.png	465	1	2000	465	17fc2705803aac0c0e3c89a9c4a659ab	0	0	0	0	0	0	0	0	0	0	0	0	0	/home/dhl_ec/bnelissen/Slides/CD3_manuscript/CD3_slides/AAA457.cd3/AAA457.cd3.run1	255	0.7	0.06	0.7	0.06	-8.74961218838	-11.9307295561	1.70328650103	0.0957125202637
0.0	1343.0	0.0	162.0	1343.0	4000000.0	0.0	1.0	1.22	1.13	1.17	0.0499999999993	6.74	0.379999999999	0.76	0.219999999999	6.02	0.140000000001	2.14	1.59	0.549999999999	AAA457.cd3.X7.Y16.tile.tissue.png	466	1	2000	466	7007b2c171090da4e3241b780a7b27a3	0	0	0	0	0	0	0	0	0	0	0	0	0	/home/dhl_ec/bnelissen/Slides/CD3_manuscript/CD3_slides/AAA457.cd3/AAA457.cd3.run1	255	0.7	0.06	0.7	0.06	0.0	-10.3743673643	0.375672681955	0.282591696293
0.0	1272.0	0.0	198.0	1272.0	4000000.0	0.0	1.0	2.12	1.26	1.14	0.0599999999995	6.97	0.389999999999	0.91	0.219999999999	5.99	0.139999999999	2.13	1.57	0.530000000001	AAA457.cd3.X7.Y2.tile.tissue.png	467	1	2000	467	115240c6bb2c4eba598f564ace8b6844	0	0	0	0	0	0	0	0	0	0	0	0	0	/home/dhl_ec/bnelissen/Slides/CD3_manuscript/CD3_slides/AAA457.cd3/AAA457.cd3.run1	255	0.7	0.06	0.7	0.06	0.0	-11.2615832697	1.07754238297	4.87094556512
0.0	1933.0	0.0	200.0	1933.0	4000000.0	0.0	1.0	1.78	1.07	1.21	0.0600000000013	6.84	0.389999999999	0.83	0.219999999999	6.48	0.140000000001	2.14	1.58	0.630000000001	AAA457.cd3.X7.Y3.tile.tissue.png	468	1	2000	468	14a7b83e941d5a0385a77c137181da81	0	0	0	0	0	0	0	0	0	0	0	0	0	/home/dhl_ec/bnelissen/Slides/CD3_manuscript/CD3_slides/AAA457.cd3/AAA457.cd3.run1	255	0.7	0.06	0.7	0.06	-9.03149194691	-12.0727983334	3.44023476452	4.93489981451
0.0	763235.0	0.0	7478.0	763235.0	4000000.0	0.0	1.0	1.27	1.26	1.15	0.0499999999993	7.87	0.389999999999	0.76	0.199999999999	6.53	0.18	2.21	1.58	0.57	AAA457.cd3.X7.Y4.tile.tissue.png	469	1	2000	469	a5977469bbb154f7b40e4ae35ea29416	0	0	0	0	0	0	0	0	0	0	0	0	0	/home/dhl_ec/bnelissen/Slides/CD3_manuscript/CD3_slides/AAA457.cd3/AAA457.cd3.run1	255	0.7	0.06	0.7	0.06	0.0	-10.3356758395	0.929761557712	0.145203779297
1121.0	3895335.0	581.0	8993.0	3895335.0	4000000.0	14.0	1.0	2.2	1.06	1.15	0.0499999999993	6.67	0.389999999999	0.769999999999	0.0599999999995	9.82	0.380000000001	2.3	1.59	0.43	AAA457.cd3.X7.Y5.tile.tissue.png	470	1	2000	470	c1b01fc9c8e83e367f2f9908e774e67f	0	0	0	0	0	0	0	0	0	0	0	0	0	/home/dhl_ec/bnelissen/Slides/CD3_manuscript/CD3_slides/AAA457.cd3/AAA457.cd3.run1	255	0.7	0.06	0.7	0.06	-8.786574943	-12.4824874018	0.612874110681	0.105389483398
34915.0	3471225.0	14817.0	25082.0	3471225.0	4000000.0	318.0	14.0	1.02	1.34	1.15	0.0600000000013	7.28	0.4	0.76	0.0900000000001	9.86	0.379999999999	2.31	1.59	0.43	AAA457.cd3.X7.Y6.tile.tissue.png	471	1	2000	471	a0c45452f171dd33a985f8c2498d1a2d	0	0	0	0	0	0	0	0	0	0	0	0	0	/home/dhl_ec/bnelissen/Slides/CD3_manuscript/CD3_slides/AAA457.cd3/AAA457.cd3.run1	255	0.7	0.06	0.7	0.06	-9.22824824246	-13.0060295909	1.28486650409	0.422991044922
2025.0	1893605.0	972.0	50397.0	1893605.0	4000000.0	25.0	42.0	2.06	1.74	1.16	0.0499999999993	10.12	0.410000000002	0.76	0.15	8.28	0.299999999999	2.42	1.58	0.43	AAA457.cd3.X7.Y7.tile.tissue.png	472	1	2000	472	664136771999ee4dd2962db8a5d5e4e0	0	0	0	0	0	0	0	0	0	0	0	0	0	/home/dhl_ec/bnelissen/Slides/CD3_manuscript/CD3_slides/AAA457.cd3/AAA457.cd3.run1	255	0.7	0.06	0.7	0.06	-8.98384846886	-12.7570076988	1.15051902109	0.161986390625
331.0	801225.0	156.0	53519.0	801225.0	4000000.0	4.0	84.0	1.5	1.16	1.19	0.0499999999993	8.47	0.41	0.76	0.200000000001	7.42	0.25	2.44	1.59	0.42	AAA457.cd3.X7.Y8.tile.tissue.png	473	1	2000	473	1243a15b41ca6e507d158dd12ae0766e	0	0	0	0	0	0	0	0	0	0	0	0	0	/home/dhl_ec/bnelissen/Slides/CD3_manuscript/CD3_slides/AAA457.cd3/AAA457.cd3.run1	255	0.7	0.06	0.7	0.06	-8.90979201915	-12.5662056422	1.52821588007	0.173077171875
163.0	1465605.0	76.0	65026.0	1465605.0	4000000.0	2.0	83.0	1.14	1.17	1.14	0.0499999999993	7.06	0.43	0.76	0.17	7.96	0.280000000001	2.44	1.58	0.480000000001	AAA457.cd3.X7.Y9.tile.tissue.png	474	1	2000	474	f9e6c4af1f3bc818f689e37fb30126e1	0	0	0	0	0	0	0	0	0	0	0	0	0	/home/dhl_ec/bnelissen/Slides/CD3_manuscript/CD3_slides/AAA457.cd3/AAA457.cd3.run1	255	0.7	0.06	0.7	0.06	-8.70047550896	-12.4756880012	1.19866841821	0.201762558594
119.0	3318852.0	76.0	24683.0	3318852.0	4000000.0	2.0	7.0	1.1	1.15	1.09	0.0499999999993	6.47	0.379999999999	0.75	0.0799999999999	8.92	0.34	2.27	1.53	0.410000000002	AAA457.cd3.X8.Y10.tile.tissue.png	475	1	2000	475	14bc4aafffe2b1115de608a6e1262f5e	0	0	0	0	0	0	0	0	0	0	0	0	0	/home/dhl_ec/bnelissen/Slides/CD3_manuscript/CD3_slides/AAA457.cd3/AAA457.cd3.run1	255	0.7	0.06	0.7	0.06	-8.31538864955	-12.2191426806	0.797546909936	0.145853347656
0.0	3439448.0	0.0	21587.0	3439448.0	4000000.0	0.0	2.0	1.09	1.18	1.14	0.0499999999993	6.34	0.379999999999	0.739999999998	0.0799999999999	8.72	0.27	2.22	1.52	0.389999999999	AAA457.cd3.X8.Y11.tile.tissue.png	476	1	2000	476	dd426a193573449538f4ac088ecaa947	0	0	0	0	0	0	0	0	0	0	0	0	0	/home/dhl_ec/bnelissen/Slides/CD3_manuscript/CD3_slides/AAA457.cd3/AAA457.cd3.run1	255	0.7	0.06	0.7	0.06	-7.58218252149	-12.2902377353	0.477512125127	0.111325636719
0.0	2799204.0	0.0	34676.0	2799204.0	4000000.0	0.0	16.0	1.08	1.13	1.14	0.0399999999991	6.46	0.380000000001	0.74	0.1	8.1	0.25	2.25	1.51	0.400000000001	AAA457.cd3.X8.Y12.tile.tissue.png	477	1	2000	477	29f8ff79db4613f509eabf5794d20747	0	0	0	0	0	0	0	0	0	0	0	0	0	/home/dhl_ec/bnelissen/Slides/CD3_manuscript/CD3_slides/AAA457.cd3/AAA457.cd3.run1	255	0.7	0.06	0.7	0.06	-8.03008123535	-12.1798919566	0.615651770275	0.124715734375
189.0	524979.0	68.0	22943.0	524979.0	4000000.0	1.0	19.0	1.01	1.06	1.11	0.0499999999993	7.31	0.4	0.740000000002	0.190000000001	6.93	0.23	2.25	1.53	0.380000000001	AAA457.cd3.X8.Y13.tile.tissue.png	478	1	2000	478	e516105840235f5fb2494ff72eb17e81	0	0	0	0	0	0	0	0	0	0	0	0	0	/home/dhl_ec/bnelissen/Slides/CD3_manuscript/CD3_slides/AAA457.cd3/AAA457.cd3.run1	255	0.7	0.06	0.7	0.06	-8.6882441727	-12.078267236	0.772254504156	0.185821822266
0.0	474815.0	0.0	18483.0	474815.0	4000000.0	0.0	15.0	0.940000000001	1.72	1.15	0.0500000000011	7.49	0.380000000001	0.73	0.190000000001	6.44	0.15	2.17	1.52	0.370000000001	AAA457.cd3.X8.Y14.tile.tissue.png	479	1	2000	479	20e62b8f2c3f8402145224b7452fa0c3	0	0	0	0	0	0	0	0	0	0	0	0	0	/home/dhl_ec/bnelissen/Slides/CD3_manuscript/CD3_slides/AAA457.cd3/AAA457.cd3.run1	255	0.7	0.06	0.7	0.06	-8.27163314599	-10.7471368556	0.897912335766	0.274890884766
0.0	95764.0	0.0	2190.0	95764.0	4000000.0	0.0	3.0	0.93	1.65	1.12	0.0499999999993	6.57	0.369999999999	0.740000000002	0.26	5.81	0.139999999999	2.1	1.52	0.4	AAA457.cd3.X8.Y15.tile.tissue.png	480	1	2000	480	f1f53581019e656c56e94d2f9570ec31	0	0	0	0	0	0	0	0	0	0	0	0	0	/home/dhl_ec/bnelissen/Slides/CD3_manuscript/CD3_slides/AAA457.cd3/AAA457.cd3.run1	255	0.7	0.06	0.7	0.06	0.0	-11.3399085144	0.584625762943	0.300896499023
0.0	0.0	0.0	0.0	0.0	4000000.0	0.0	0.0	0.880000000001	1.02	1.1	0.0599999999995	6.04	0.299999999999	0.719999999999	0.209999999999	4.53	0.119999999999	1.99	1.58	0.370000000001	AAA457.cd3.X8.Y16.tile.tissue.png	481	1	2000	481	6176e74577afd83db02a537c7673f07b	0	0	0	0	0	0	0	0	0	0	0	0	0	/home/dhl_ec/bnelissen/Slides/CD3_manuscript/CD3_slides/AAA457.cd3/AAA457.cd3.run1	255	1.0	0.06	1.0	0.06	0.0	-9.90357717955	0.0	0.226400513766
0.0	3450.0	0.0	362.0	3450.0	4000000.0	0.0	2.0	0.860000000001	1.0	1.11	0.0599999999995	6.39	0.370000000001	0.809999999999	0.219999999999	6.11	0.140000000001	2.05	1.52	0.360000000001	AAA457.cd3.X8.Y4.tile.tissue.png	482	1	2000	482	2701d44ab147e6d7f0c62fee6235851c	0	0	0	0	0	0	0	0	0	0	0	0	0	/home/dhl_ec/bnelissen/Slides/CD3_manuscript/CD3_slides/AAA457.cd3/AAA457.cd3.run1	255	0.7	0.06	0.7	0.06	-8.18515411148	-12.0499551141	2.92426653147	5.13137546283
218.0	1645687.0	83.0	11572.0	1645687.0	4000000.0	1.0	6.0	1.01	1.52	1.12	0.0400000000009	8.01	0.380000000001	0.73	0.15	7.72	0.27	2.22	1.53	0.380000000001	AAA457.cd3.X8.Y5.tile.tissue.png	483	1	2000	483	ddeccf13fbfc66ae6c889e529afa68f9	0	0	0	0	0	0	0	0	0	0	0	0	0	/home/dhl_ec/bnelissen/Slides/CD3_manuscript/CD3_slides/AAA457.cd3/AAA457.cd3.run1	255	0.7	0.06	0.7	0.06	-8.3305178383	-11.5035898587	0.589173914258	0.122533785156
1701.0	3748401.0	919.0	10741.0	3748401.0	4000000.0	24.0	6.0	0.939999999999	2.49	1.15	0.0500000000011	6.26	0.370000000001	0.730000000001	0.0699999999997	9.3	0.380000000001	2.29	1.58	0.440000000001	AAA457.cd3.X8.Y6.tile.tissue.png	484	1	2000	484	7a116294f246c119da01d7c0948ac0c7	0	0	0	0	0	0	0	0	0	0	0	0	0	/home/dhl_ec/bnelissen/Slides/CD3_manuscript/CD3_slides/AAA457.cd3/AAA457.cd3.run1	255	0.7	0.06	0.7	0.06	-8.83354053722	-12.6275442243	0.824665173167	0.134847543945
10762.0	2884374.0	4887.0	34500.0	2884374.0	4000000.0	117.0	18.0	1.02	1.2	1.19	0.0499999999993	7.47	0.4	0.739999999998	0.109999999999	9.24	0.34	2.36	1.58	0.42	AAA457.cd3.X8.Y7.tile.tissue.png	485	1	2000	485	1ea93e48137c1b5dba0dcc7bf4afebf3	0	0	0	0	0	0	0	0	0	0	0	0	0	/home/dhl_ec/bnelissen/Slides/CD3_manuscript/CD3_slides/AAA457.cd3/AAA457.cd3.run1	255	0.7	0.06	0.7	0.06	-9.14180340874	-12.7097861766	1.2286566483	0.222658984375
1223.0	1316218.0	595.0	51353.0	1316218.0	4000000.0	16.0	63.0	0.960000000001	1.14	1.16	0.0499999999993	6.88	0.4	0.74	0.17	7.89	0.27	2.4	1.57	0.540000000001	AAA457.cd3.X8.Y8.tile.tissue.png	486	1	2000	486	860274829c3852f94a30659e9b7a4316	0	0	0	0	0	0	0	0	0	0	0	0	0	/home/dhl_ec/bnelissen/Slides/CD3_manuscript/CD3_slides/AAA457.cd3/AAA457.cd3.run1	255	0.7	0.06	0.7	0.06	-9.00756201631	-12.5501979522	1.19894603573	0.175773601562
391.0	2363267.0	206.0	48328.0	2363267.0	4000000.0	6.0	27.0	1.3	1.62	1.16	0.0499999999993	7.14	0.41	0.75	0.119999999999	8.56	0.299999999999	2.36	1.54	1.04	AAA457.cd3.X8.Y9.tile.tissue.png	487	1	2000	487	9437d4cd18356a9a2e4a67d1f5541477	0	0	0	0	0	0	0	0	0	0	0	0	0	/home/dhl_ec/bnelissen/Slides/CD3_manuscript/CD3_slides/AAA457.cd3/AAA457.cd3.run1	255	0.7	0.06	0.7	0.06	-9.01410619877	-12.6583690538	1.37656475395	0.19168759375
346.0	3506277.0	186.0	22037.0	3506277.0	4000000.0	5.0	4.0	1.82	1.9	1.15	0.0500000000011	11.28	0.379999999999	0.74	0.0799999999999	9.32	0.35	2.3	1.53	0.580000000002	AAA457.cd3.X9.Y10.tile.tissue.png	488	1	2000	488	1a1aa59fb067176067227bf5196c54f9	0	0	0	0	0	0	0	0	0	0	0	0	0	/home/dhl_ec/bnelissen/Slides/CD3_manuscript/CD3_slides/AAA457.cd3/AAA457.cd3.run1	255	0.7	0.06	0.7	0.06	-8.57679934176	-12.6687664326	0.814130659159	0.1858591875
75.0	3724699.0	34.0	20176.0	3724699.0	4000000.0	1.0	10.0	1.4	1.44	1.15	0.0499999999993	6.63	0.379999999999	0.75	0.0699999999997	9.42	0.360000000001	2.28	1.54	1.12	AAA457.cd3.X9.Y11.tile.tissue.png	489	1	2000	489	56b117a9ce7ec593b92cf3774c7f944f	0	0	0	0	0	0	0	0	0	0	0	0	0	/home/dhl_ec/bnelissen/Slides/CD3_manuscript/CD3_slides/AAA457.cd3/AAA457.cd3.run1	255	0.7	0.06	0.7	0.06	-8.26525112937	-11.7797643133	0.683637627943	0.0553874399414
0.0	1834636.0	0.0	37372.0	1834636.0	4000000.0	0.0	21.0	0.949999999999	1.11	1.12	0.0499999999993	6.61	0.389999999999	0.730000000001	0.140000000001	6.82	0.209999999999	2.27	1.53	0.630000000001	AAA457.cd3.X9.Y12.tile.tissue.png	490	1	2000	490	927288274312af3cb9ddc56494d31344	0	0	0	0	0	0	0	0	0	0	0	0	0	/home/dhl_ec/bnelissen/Slides/CD3_manuscript/CD3_slides/AAA457.cd3/AAA457.cd3.run1	255	0.7	0.06	0.7	0.06	0.0	-12.0749929849	0.563255599476	0.194860154297
0.0	417091.0	0.0	17041.0	417091.0	4000000.0	0.0	10.0	0.98	1.09	1.12	0.0500000000011	7.32	0.380000000001	0.719999999998	0.200000000001	6.04	0.15	2.21	1.53	0.580000000002	AAA457.cd3.X9.Y13.tile.tissue.png	491	1	2000	491	7afe8bcbfa877cf16b6a9fcae4644503	0	0	0	0	0	0	0	0	0	0	0	0	0	/home/dhl_ec/bnelissen/Slides/CD3_manuscript/CD3_slides/AAA457.cd3/AAA457.cd3.run1	255	0.7	0.06	0.7	0.06	0.0	-12.2885017257	0.774087669118	0.11980121875
264.0	457199.0	137.0	15202.0	457199.0	4000000.0	3.0	9.0	0.99	1.07	1.13	0.0500000000011	6.98	0.389999999999	0.75	0.199999999999	7.18	0.23	2.28	1.54	0.579999999998	AAA457.cd3.X9.Y14.tile.tissue.png	492	1	2000	492	19439a9df6456f267c8dea910b7ff109	0	0	0	0	0	0	0	0	0	0	0	0	0	/home/dhl_ec/bnelissen/Slides/CD3_manuscript/CD3_slides/AAA457.cd3/AAA457.cd3.run1	255	0.7	0.06	0.7	0.06	-8.39415795143	-12.3358687242	1.01102209372	0.134587582031
0.0	85949.0	0.0	3468.0	85949.0	4000000.0	0.0	4.0	1.41	2.27	1.16	0.0399999999991	6.61	0.369999999999	0.740000000002	0.200000000001	5.97	0.140000000001	2.18	1.54	0.540000000001	AAA457.cd3.X9.Y15.tile.tissue.png	493	1	2000	493	3e04bc71246ce64ac0fc279d91afe310	0	0	0	0	0	0	0	0	0	0	0	0	0	/home/dhl_ec/bnelissen/Slides/CD3_manuscript/CD3_slides/AAA457.cd3/AAA457.cd3.run1	255	0.7	0.06	0.7	0.06	0.0	-11.9210639604	0.935918484363	0.0967719194336
0.0	0.0	0.0	0.0	0.0	4000000.0	0.0	0.0	1.5	1.08	1.21	0.0599999999995	6.28	0.300000000001	0.740000000002	0.219999999999	4.74	0.130000000001	2.0	1.54	0.610000000001	AAA457.cd3.X9.Y16.tile.tissue.png	494	1	2000	494	cddd3a9024584e4d25c339735dd890eb	0	0	0	0	0	0	0	0	0	0	0	0	0	/home/dhl_ec/bnelissen/Slides/CD3_manuscript/CD3_slides/AAA457.cd3/AAA457.cd3.run1	255	1.0	0.06	1.0	0.06	0.0	-10.3519440396	0.0	0.162581198698
0.0	0.0	0.0	0.0	0.0	4000000.0	0.0	0.0	0.74	0.940000000001	1.17	0.0599999999995	5.57	0.299999999999	0.889999999999	0.220000000001	4.76	0.120000000001	2.01	1.55	0.570000000002	AAA457.cd3.X9.Y17.tile.tissue.png	495	1	2000	495	c6fefcd5588bf3c25a1f951203febc79	0	0	0	0	0	0	0	0	0	0	0	0	0	/home/dhl_ec/bnelissen/Slides/CD3_manuscript/CD3_slides/AAA457.cd3/AAA457.cd3.run1	255	1.0	0.06	1.0	0.06	0.0	0.0	0.0	4.0300855
0.0	0.0	0.0	0.0	0.0	4000000.0	0.0	0.0	1.21	2.33	1.16	0.0600000000013	6.24	0.299999999999	0.949999999999	0.219999999999	4.64	0.129999999999	2.01	1.55	1.13	AAA457.cd3.X9.Y4.tile.tissue.png	496	1	2000	496	cc19a3c843fc9c1660159d7a73c3ffc4	0	0	0	0	0	0	0	0	0	0	0	0	0	/home/dhl_ec/bnelissen/Slides/CD3_manuscript/CD3_slides/AAA457.cd3/AAA457.cd3.run1	255	1.0	0.06	1.0	0.06	0.0	-9.51955225856	0.0	9.17425500004
0.0	0.0	0.0	0.0	0.0	4000000.0	0.0	0.0	1.46	1.04	1.12	0.0499999999993	6.29	0.290000000001	0.74	0.209999999999	4.71	0.130000000001	2.07	1.55	1.15	AAA457.cd3.X9.Y5.tile.tissue.png	497	1	2000	497	df8fe8860d685e4fcc4e9b2a0f5e3e8e	0	0	0	0	0	0	0	0	0	0	0	0	0	/home/dhl_ec/bnelissen/Slides/CD3_manuscript/CD3_slides/AAA457.cd3/AAA457.cd3.run1	255	1.0	0.06	1.0	0.06	0.0	-11.0124045771	0.0	0.110112183225
65.0	492887.0	45.0	13585.0	492887.0	4000000.0	1.0	19.0	1.93	1.29	1.13	0.0499999999993	7.79	0.380000000001	0.729999999998	0.190000000001	6.97	0.23	2.26	1.54	0.549999999999	AAA457.cd3.X9.Y6.tile.tissue.png	498	1	2000	498	76904b8d77612a8da537071a4e5f4fa3	0	0	0	0	0	0	0	0	0	0	0	0	0	/home/dhl_ec/bnelissen/Slides/CD3_manuscript/CD3_slides/AAA457.cd3/AAA457.cd3.run1	255	0.7	0.06	0.7	0.06	-9.29236426796	-11.6851952387	1.01554572773	0.123643449219
3217.0	2955068.0	1658.0	12022.0	2955068.0	4000000.0	37.0	3.0	2.32	1.59	1.14	0.0500000000011	6.35	0.359999999999	0.740000000002	0.1	8.66	0.34	2.25	1.54	0.4	AAA457.cd3.X9.Y7.tile.tissue.png	499	1	2000	499	b5d0c023021da75a059c3e48fd6113c3	0	0	0	0	0	0	0	0	0	0	0	0	0	/home/dhl_ec/bnelissen/Slides/CD3_manuscript/CD3_slides/AAA457.cd3/AAA457.cd3.run1	255	0.7	0.06	0.7	0.06	-8.84372931344	-12.1669382987	0.870667800407	0.160585980469
2913.0	2298563.0	1417.0	41968.0	2298563.0	4000000.0	35.0	29.0	1.31	1.13	1.15	0.0499999999993	6.6	0.379999999999	0.74	0.120000000001	8.12	0.300000000001	2.32	1.54	0.41	AAA457.cd3.X9.Y8.tile.tissue.png	500	1	2000	500	ac8e2746fe874a0dc4e0a8cdc465d39f	0	0	0	0	0	0	0	0	0	0	0	0	0	/home/dhl_ec/bnelissen/Slides/CD3_manuscript/CD3_slides/AAA457.cd3/AAA457.cd3.run1	255	0.7	0.06	0.7	0.06	-8.88430717022	-12.6897024617	1.02661909671	0.193591492187
2686.0	2901725.0	1211.0	29072.0	2901725.0	4000000.0	27.0	19.0	1.28	2.3	1.12	0.0500000000011	6.75	0.380000000001	0.73	0.0900000000001	8.55	0.32	2.29	1.52	0.4	AAA457.cd3.X9.Y9.tile.tissue.png	501	1	2000	501	0722a451cd697072a48dae1b9f67afad	0	0	0	0	0	0	0	0	0	0	0	0	0	/home/dhl_ec/bnelissen/Slides/CD3_manuscript/CD3_slides/AAA457.cd3/AAA457.cd3.run1	255	0.7	0.06	0.7	0.06	-9.14701447862	-12.6837394546	1.55680916395	0.204235203125
[truncated: 2 more columns]
