# Supplementary material for: SlideToolkit: An Assistive Toolset for the Histological Quantification of Whole Slide Images
Source: PLoS One. 2014 Nov 5;9(11):e110289. doi: 10.1371/journal.pone.0110289 (PMC4220929; doi:10.1371/journal.pone.0110289)
Supplement: RawData S1 — ICC and BlandAltman plot - measurements and r-script.zip. Measurements of Run1 and Run2, including the code for the calculation of the intraclass correlation coefficient (ICC) and the code for the Bland and Altman plot. (ZIP) [file pone.0110289.s003.zip › cellprofiler.measurements/run1.955b8a3e0baa653de5439620cf5c9b50.DefaultOUT_Image.csv]

AreaOccupied_AreaOccupied_DAB_Nuclei	AreaOccupied_AreaOccupied_Tissue	AreaOccupied_Perimeter_DAB_Nuclei	AreaOccupied_Perimeter_Tissue	AreaOccupied_TotalArea_DAB_Nuclei	AreaOccupied_TotalArea_Tissue	Count_DAB_Nuclei	Count_Tissue	ExecutionTime_01LoadImages	ExecutionTime_02ColorToGray	ExecutionTime_03Smooth	ExecutionTime_04ImageMath	ExecutionTime_05IdentifyPrimaryObjects	ExecutionTime_06MeasureImageAreaOccupied	ExecutionTime_07UnmixColors	ExecutionTime_08MaskImage	ExecutionTime_09IdentifyPrimaryObjects	ExecutionTime_10MeasureImageAreaOccupied	ExecutionTime_11OverlayOutlines	ExecutionTime_12OverlayOutlines	ExecutionTime_13SaveImages	FileName_Original	Group_Index	Group_Number	Height_Original	ImageNumber	MD5Digest_Original	ModuleError_01LoadImages	ModuleError_02ColorToGray	ModuleError_03Smooth	ModuleError_04ImageMath	ModuleError_05IdentifyPrimaryObjects	ModuleError_06MeasureImageAreaOccupied	ModuleError_07UnmixColors	ModuleError_08MaskImage	ModuleError_09IdentifyPrimaryObjects	ModuleError_10MeasureImageAreaOccupied	ModuleError_11OverlayOutlines	ModuleError_12OverlayOutlines	ModuleError_13SaveImages	PathName_Original	Scaling_Original	Threshold_FinalThreshold_DAB_Nuclei	Threshold_FinalThreshold_Tissue	Threshold_OrigThreshold_DAB_Nuclei	Threshold_OrigThreshold_Tissue	Threshold_SumOfEntropies_DAB_Nuclei	Threshold_SumOfEntropies_Tissue	Threshold_WeightedVariance_DAB_Nuclei	Threshold_WeightedVariance_Tissue
0.0	3296.0	0.0	290.0	3296.0	4000000.0	0.0	1.0	3.67	2.55	1.8	0.09	7.67	0.56	1.45	0.32	8.0	0.23	3.3	2.46	1.44	AAA491.CD3.extra-duplicate3.X0.Y11.tile.tissue.png	1	1	2000	1	db8c560e49ffd46634b72023f8f3bf00	0	0	0	0	0	0	0	0	0	0	0	0	0	/home/dhl_ec/bnelissen/Slides/CD3_manuscript/CD3_slides/AAA491.CD3.extra-duplicate3/AAA491.CD3.extra-duplicate3.run1	255	0.7	0.06	0.7	0.06	-7.41332495159	-12.4049845128	2.94099905622	0.704563056885
2571.0	109583.0	877.0	2292.0	109583.0	4000000.0	17.0	3.0	1.03	1.51	1.79	0.08	9.88	0.58	1.24	0.21	7.42	0.21	2.12	1.53	0.73	AAA491.CD3.extra-duplicate3.X0.Y12.tile.tissue.png	2	1	2000	2	29d843ce01ab77aa2db0e714fac62899	0	0	0	0	0	0	0	0	0	0	0	0	0	/home/dhl_ec/bnelissen/Slides/CD3_manuscript/CD3_slides/AAA491.CD3.extra-duplicate3/AAA491.CD3.extra-duplicate3.run1	255	0.7	0.06	0.7	0.06	-7.58799968538	-11.7915117284	1.44023186952	2.55212978711
0.0	0.0	0.0	0.0	0.0	4000000.0	0.0	0.0	1.07	1.57	1.15	0.05	6.18	0.29	0.85	0.2	4.86	0.12	1.98	1.47	0.46	AAA491.CD3.extra-duplicate3.X0.Y14.tile.tissue.png	3	1	2000	3	4ac5fd853dcaf591ca730cd2b16df3b2	0	0	0	0	0	0	0	0	0	0	0	0	0	/home/dhl_ec/bnelissen/Slides/CD3_manuscript/CD3_slides/AAA491.CD3.extra-duplicate3/AAA491.CD3.extra-duplicate3.run1	255	1.0	0.06	1.0	0.06	0.0	-11.0300703593	0.0	1.85888929217
0.0	49569.0	0.0	1528.0	49569.0	4000000.0	0.0	3.0	1.26	1.91	1.1	0.05	6.43	0.37	0.76	0.2	6.04	0.13	2.0	1.47	0.37	AAA491.CD3.extra-duplicate3.X0.Y2.tile.tissue.png	4	1	2000	4	f1b34da4367b7c64c70f2e7fe91bc9fd	0	0	0	0	0	0	0	0	0	0	0	0	0	/home/dhl_ec/bnelissen/Slides/CD3_manuscript/CD3_slides/AAA491.CD3.extra-duplicate3/AAA491.CD3.extra-duplicate3.run1	255	0.7	0.06	0.7	0.06	-6.98688202251	-11.413670629	1.73061996938	4.5340406709
0.0	174392.0	0.0	4015.0	174392.0	4000000.0	0.0	4.0	1.55	1.67	1.09	0.06	6.77	0.36	0.75	0.2	5.67	0.14	2.03	1.47	0.42	AAA491.CD3.extra-duplicate3.X0.Y3.tile.tissue.png	5	1	2000	5	9698bdc46ea2817c8b191d86b049d9f9	0	0	0	0	0	0	0	0	0	0	0	0	0	/home/dhl_ec/bnelissen/Slides/CD3_manuscript/CD3_slides/AAA491.CD3.extra-duplicate3/AAA491.CD3.extra-duplicate3.run1	255	0.7	0.06	0.7	0.06	0.0	-11.0861028458	0.453801143759	1.55445132813
0.0	74525.0	0.0	2134.0	74525.0	4000000.0	0.0	3.0	1.96	1.68	1.12	0.06	6.41	0.36	0.71	0.2	5.59	0.14	2.02	1.49	0.4	AAA491.CD3.extra-duplicate3.X0.Y4.tile.tissue.png	6	1	2000	6	5f2485aac21fe1d83d55b2fbb260d082	0	0	0	0	0	0	0	0	0	0	0	0	0	/home/dhl_ec/bnelissen/Slides/CD3_manuscript/CD3_slides/AAA491.CD3.extra-duplicate3/AAA491.CD3.extra-duplicate3.run1	255	0.7	0.06	0.7	0.06	0.0	-10.7766566267	0.250805675528	1.13849980859
0.0	0.0	0.0	0.0	0.0	4000000.0	0.0	0.0	1.54	1.02	1.07	0.06	5.96	0.29	0.73	0.21	4.53	0.12	1.92	1.48	0.42	AAA491.CD3.extra-duplicate3.X0.Y5.tile.tissue.png	7	1	2000	7	ef242871425dacc978c555e78cfc0525	0	0	0	0	0	0	0	0	0	0	0	0	0	/home/dhl_ec/bnelissen/Slides/CD3_manuscript/CD3_slides/AAA491.CD3.extra-duplicate3/AAA491.CD3.extra-duplicate3.run1	255	1.0	0.06	1.0	0.06	0.0	-9.6879524732	0.0	0.691100595085
0.0	27697.0	0.0	734.0	27697.0	4000000.0	0.0	1.0	0.92	1.55	1.13	0.05	6.4	0.37	0.77	0.21	5.55	0.14	2.01	1.47	0.43	AAA491.CD3.extra-duplicate3.X0.Y6.tile.tissue.png	8	1	2000	8	a0410bfda8ecafacfd2125f537d6dde1	0	0	0	0	0	0	0	0	0	0	0	0	0	/home/dhl_ec/bnelissen/Slides/CD3_manuscript/CD3_slides/AAA491.CD3.extra-duplicate3/AAA491.CD3.extra-duplicate3.run1	255	0.7	0.06	0.7	0.06	0.0	-11.7977514204	0.182792670461	7.66603374866
0.0	2570.0	0.0	236.0	2570.0	4000000.0	0.0	1.0	0.87	1.26	1.08	0.06	6.42	0.36	0.77	0.2	5.54	0.13	2.01	1.49	0.38	AAA491.CD3.extra-duplicate3.X1.Y0.tile.tissue.png	9	1	2000	9	696bbc513eba11e545b24f1e09c4e998	0	0	0	0	0	0	0	0	0	0	0	0	0	/home/dhl_ec/bnelissen/Slides/CD3_manuscript/CD3_slides/AAA491.CD3.extra-duplicate3/AAA491.CD3.extra-duplicate3.run1	255	0.7	0.06	0.7	0.06	0.0	-12.125534996	2.3750756171	5.17876157761
0.0	0.0	0.0	0.0	0.0	4000000.0	0.0	0.0	0.95	0.98	1.13	0.05	6.37	0.28	0.74	0.21	4.65	0.13	1.95	1.51	0.42	AAA491.CD3.extra-duplicate3.X1.Y1.tile.tissue.png	10	1	2000	10	3a7abc61da6fc48b69d7c4c5465e7de8	0	0	0	0	0	0	0	0	0	0	0	0	0	/home/dhl_ec/bnelissen/Slides/CD3_manuscript/CD3_slides/AAA491.CD3.extra-duplicate3/AAA491.CD3.extra-duplicate3.run1	255	1.0	0.06	1.0	0.06	0.0	-10.46849267	0.0	4.39425711748
0.0	21508.0	0.0	650.0	21508.0	4000000.0	0.0	1.0	0.84	1.09	1.15	0.06	6.73	0.36	0.72	0.21	5.6	0.13	1.99	1.48	0.38	AAA491.CD3.extra-duplicate3.X1.Y10.tile.tissue.png	11	1	2000	11	b597d8748a92bf09247f268d66f47ea7	0	0	0	0	0	0	0	0	0	0	0	0	0	/home/dhl_ec/bnelissen/Slides/CD3_manuscript/CD3_slides/AAA491.CD3.extra-duplicate3/AAA491.CD3.extra-duplicate3.run1	255	0.7	0.06	0.7	0.06	0.0	-10.4622441347	0.086742677098	4.8838931207
13135.0	1044986.0	3969.0	11759.0	1044986.0	4000000.0	70.0	7.0	0.92	1.06	1.11	0.0700000000001	6.61	0.36	0.72	0.16	7.32	0.25	2.12	1.48	0.39	AAA491.CD3.extra-duplicate3.X1.Y11.tile.tissue.png	12	1	2000	12	3ce4a7093ce5889b1be32475cf40b819	0	0	0	0	0	0	0	0	0	0	0	0	0	/home/dhl_ec/bnelissen/Slides/CD3_manuscript/CD3_slides/AAA491.CD3.extra-duplicate3/AAA491.CD3.extra-duplicate3.run1	255	0.7	0.06	0.7	0.06	-8.79032829175	-10.5003039423	1.37386786977	0.776876476563
3775.0	1938771.0	1614.0	14438.0	1938771.0	4000000.0	31.0	7.0	0.88	1.08	1.09	0.05	6.58	0.36	0.72	0.13	7.87	0.28	2.14	1.5	0.41	AAA491.CD3.extra-duplicate3.X1.Y12.tile.tissue.png	13	1	2000	13	780c1f8a66ee5177f00a6bfaccf5e240	0	0	0	0	0	0	0	0	0	0	0	0	0	/home/dhl_ec/bnelissen/Slides/CD3_manuscript/CD3_slides/AAA491.CD3.extra-duplicate3/AAA491.CD3.extra-duplicate3.run1	255	0.7	0.06	0.7	0.06	-8.13606556245	-11.6936746579	1.2184177062	0.150566744141
8116.0	2054076.0	2734.0	11115.0	2054076.0	4000000.0	53.0	2.0	0.9	1.07	1.13	0.05	8.28	0.37	0.72	0.13	8.2	0.28	2.19	1.47	0.41	AAA491.CD3.extra-duplicate3.X1.Y13.tile.tissue.png	14	1	2000	14	914bde92d876ea8b801279baf91282ce	0	0	0	0	0	0	0	0	0	0	0	0	0	/home/dhl_ec/bnelissen/Slides/CD3_manuscript/CD3_slides/AAA491.CD3.extra-duplicate3/AAA491.CD3.extra-duplicate3.run1	255	0.7	0.06	0.7	0.06	-8.26264402938	-11.4491971028	1.0370517281	0.12054834375
0.0	6559.0	0.0	614.0	6559.0	4000000.0	0.0	3.0	1.06	1.05	1.14	0.06	6.71	0.36	0.75	0.22	6.25	0.13	2.04	1.47	0.36	AAA491.CD3.extra-duplicate3.X1.Y14.tile.tissue.png	15	1	2000	15	5c6f3e50755ff2e2e307d844304a17a0	0	0	0	0	0	0	0	0	0	0	0	0	0	/home/dhl_ec/bnelissen/Slides/CD3_manuscript/CD3_slides/AAA491.CD3.extra-duplicate3/AAA491.CD3.extra-duplicate3.run1	255	0.7	0.06	0.7	0.06	-8.23914321942	-10.9781635931	3.48208546594	1.60113671631
277.0	19631.0	92.0	1318.0	19631.0	4000000.0	1.0	3.0	0.71	0.89	1.08	0.06	6.36	0.36	0.84	0.21	6.7	0.21	2.04	1.48	0.37	AAA491.CD3.extra-duplicate3.X1.Y15.tile.tissue.png	16	1	2000	16	8435fa49e26992797af67a14bd318b4d	0	0	0	0	0	0	0	0	0	0	0	0	0	/home/dhl_ec/bnelissen/Slides/CD3_manuscript/CD3_slides/AAA491.CD3.extra-duplicate3/AAA491.CD3.extra-duplicate3.run1	255	0.7	0.06	0.7	0.06	-8.72385230284	-12.6515635827	2.65953285906	3.12604048999
0.0	0.0	0.0	0.0	0.0	4000000.0	0.0	0.0	0.72	0.87	1.1	0.06	6.36	0.29	0.85	0.22	4.72	0.12	1.98	1.49	0.35	AAA491.CD3.extra-duplicate3.X1.Y17.tile.tissue.png	17	1	2000	17	f01220082184c93ee550c11b9488e1fa	0	0	0	0	0	0	0	0	0	0	0	0	0	/home/dhl_ec/bnelissen/Slides/CD3_manuscript/CD3_slides/AAA491.CD3.extra-duplicate3/AAA491.CD3.extra-duplicate3.run1	255	1.0	0.06	1.0	0.06	0.0	-10.3581483161	0.0	7.65236407286
0.0	0.0	0.0	0.0	0.0	4000000.0	0.0	0.0	1.03	1.02	1.1	0.05	6.01	0.29	0.72	0.22	4.55	0.12	1.96	1.48	0.53	AAA491.CD3.extra-duplicate3.X1.Y2.tile.tissue.png	18	1	2000	18	935b579cfef8f1665a9bf66e039d827c	0	0	0	0	0	0	0	0	0	0	0	0	0	/home/dhl_ec/bnelissen/Slides/CD3_manuscript/CD3_slides/AAA491.CD3.extra-duplicate3/AAA491.CD3.extra-duplicate3.run1	255	1.0	0.06	1.0	0.06	0.0	-11.7528138559	0.0	0.04132107901
1383.0	350818.0	459.0	4515.0	350818.0	4000000.0	8.0	1.0	0.81	1.04	1.13	0.05	6.72	0.37	0.73	0.2	6.96	0.22	2.1	1.47	0.56	AAA491.CD3.extra-duplicate3.X1.Y3.tile.tissue.png	19	1	2000	19	e764cab59d66473bf4f8012124bdf1c0	0	0	0	0	0	0	0	0	0	0	0	0	0	/home/dhl_ec/bnelissen/Slides/CD3_manuscript/CD3_slides/AAA491.CD3.extra-duplicate3/AAA491.CD3.extra-duplicate3.run1	255	0.7	0.06	0.7	0.06	-8.90025387444	-12.0300165402	1.3804333649	0.0777350078125
550.0	1447620.0	199.0	12829.0	1447620.0	4000000.0	5.0	2.0	1.12	1.04	1.09	0.05	7.43	0.38	0.73	0.16	7.7	0.27	2.17	1.48	0.49	AAA491.CD3.extra-duplicate3.X1.Y4.tile.tissue.png	20	1	2000	20	9c679cf274e224f227536ce168075028	0	0	0	0	0	0	0	0	0	0	0	0	0	/home/dhl_ec/bnelissen/Slides/CD3_manuscript/CD3_slides/AAA491.CD3.extra-duplicate3/AAA491.CD3.extra-duplicate3.run1	255	0.7	0.06	0.7	0.06	-8.2886806566	-11.5909511923	0.617393187046	0.127159785156
88.0	49182.0	47.0	2460.0	49182.0	4000000.0	1.0	6.0	1.18	1.07	1.09	0.05	6.72	0.37	0.73	0.21	6.68	0.21	2.07	1.49	0.56	AAA491.CD3.extra-duplicate3.X1.Y5.tile.tissue.png	21	1	2000	21	b6c292d15d1eca73fd38e1b4674fabcd	0	0	0	0	0	0	0	0	0	0	0	0	0	/home/dhl_ec/bnelissen/Slides/CD3_manuscript/CD3_slides/AAA491.CD3.extra-duplicate3/AAA491.CD3.extra-duplicate3.run1	255	0.7	0.06	0.7	0.06	-8.55400541749	-12.3605312498	1.57005769101	0.0434618457031
706.0	72100.0	334.0	2582.0	72100.0	4000000.0	7.0	4.0	0.86	1.1	1.09	0.05	6.45	0.36	0.71	0.22	6.78	0.21	2.06	1.49	0.54	AAA491.CD3.extra-duplicate3.X1.Y6.tile.tissue.png	22	1	2000	22	8bd67c8d2e4dcd8179ec274e87bba522	0	0	0	0	0	0	0	0	0	0	0	0	0	/home/dhl_ec/bnelissen/Slides/CD3_manuscript/CD3_slides/AAA491.CD3.extra-duplicate3/AAA491.CD3.extra-duplicate3.run1	255	0.7	0.06	0.7	0.06	-8.29941409043	-10.8366048255	2.29011279916	0.216653217773
0.0	0.0	0.0	0.0	0.0	4000000.0	0.0	0.0	1.04	1.68	1.12	0.06	6.41	0.3	0.8	0.23	4.7	0.12	1.97	1.47	0.52	AAA491.CD3.extra-duplicate3.X1.Y7.tile.tissue.png	23	1	2000	23	887e2475f81ff2a2f69f8894b200bfc2	0	0	0	0	0	0	0	0	0	0	0	0	0	/home/dhl_ec/bnelissen/Slides/CD3_manuscript/CD3_slides/AAA491.CD3.extra-duplicate3/AAA491.CD3.extra-duplicate3.run1	255	1.0	0.06	1.0	0.06	0.0	-11.2741336809	0.0	8.39096758984
0.0	3775.0	0.0	282.0	3775.0	4000000.0	0.0	1.0	0.75	0.89	1.36	0.0600000000001	6.39	0.36	0.83	0.21	5.68	0.13	2.1	1.48	0.5	AAA491.CD3.extra-duplicate3.X1.Y8.tile.tissue.png	24	1	2000	24	5dfd6c287274fecd2fb7c4893bca56ca	0	0	0	0	0	0	0	0	0	0	0	0	0	/home/dhl_ec/bnelissen/Slides/CD3_manuscript/CD3_slides/AAA491.CD3.extra-duplicate3/AAA491.CD3.extra-duplicate3.run1	255	0.7	0.06	0.7	0.06	0.0	-12.2807282142	0.597333466991	5.95514407236
0.0	32268.0	0.0	796.0	32268.0	4000000.0	0.0	1.0	0.77	0.94	1.13	0.0600000000001	6.46	0.36	0.81	0.21	5.66	0.13	2.04	1.48	0.51	AAA491.CD3.extra-duplicate3.X1.Y9.tile.tissue.png	25	1	2000	25	6f93591f5801a8feadf3de7bbf3e9f9d	0	0	0	0	0	0	0	0	0	0	0	0	0	/home/dhl_ec/bnelissen/Slides/CD3_manuscript/CD3_slides/AAA491.CD3.extra-duplicate3/AAA491.CD3.extra-duplicate3.run1	255	0.7	0.06	0.7	0.06	0.0	-11.9776368673	0.249377860564	7.47418574182
0.0	1303.0	0.0	164.0	1303.0	4000000.0	0.0	1.0	0.82	0.98	1.15	0.0599999999999	6.69	0.37	0.73	0.23	6.15	0.13	2.02	1.48	0.58	AAA491.CD3.extra-duplicate3.X10.Y0.tile.tissue.png	26	1	2000	26	570568857d2cc734b05d721ea30da178	0	0	0	0	0	0	0	0	0	0	0	0	0	/home/dhl_ec/bnelissen/Slides/CD3_manuscript/CD3_slides/AAA491.CD3.extra-duplicate3/AAA491.CD3.extra-duplicate3.run1	255	0.7	0.06	0.7	0.06	-7.86450839944	-10.9065295077	3.74998052816	1.96059157645
0.0	1463275.0	0.0	7252.0	1463275.0	4000000.0	0.0	2.0	1.33	1.68	1.13	0.04	6.95	0.38	0.73	0.16	6.73	0.19	2.11	1.47	0.71	AAA491.CD3.extra-duplicate3.X10.Y1.tile.tissue.png	27	1	2000	27	fa49eee2c0d054f62b2956cc3f2ca00d	0	0	0	0	0	0	0	0	0	0	0	0	0	/home/dhl_ec/bnelissen/Slides/CD3_manuscript/CD3_slides/AAA491.CD3.extra-duplicate3/AAA491.CD3.extra-duplicate3.run1	255	0.7	0.06	0.7	0.06	0.0	-11.2356629943	1.2998929627	0.0552002558594
0.0	0.0	0.0	0.0	0.0	4000000.0	0.0	0.0	0.84	1.11	1.36	0.0500000000001	5.96	0.33	0.88	0.21	4.52	0.12	1.95	1.48	0.49	AAA491.CD3.extra-duplicate3.X10.Y11.tile.tissue.png	28	1	2000	28	480ad76651ef265a7e1cae2d06eed597	0	0	0	0	0	0	0	0	0	0	0	0	0	/home/dhl_ec/bnelissen/Slides/CD3_manuscript/CD3_slides/AAA491.CD3.extra-duplicate3/AAA491.CD3.extra-duplicate3.run1	255	1.0	0.06	1.0	0.06	0.0	-10.4363488884	0.0	3.74599216943
0.0	4169.0	0.0	288.0	4169.0	4000000.0	0.0	1.0	0.66	0.85	1.14	0.0600000000001	6.34	0.35	0.84	0.22	5.58	0.13	2.02	1.47	0.56	AAA491.CD3.extra-duplicate3.X10.Y12.tile.tissue.png	29	1	2000	29	56092c08cbb5294842da3fb1f1e178e4	0	0	0	0	0	0	0	0	0	0	0	0	0	/home/dhl_ec/bnelissen/Slides/CD3_manuscript/CD3_slides/AAA491.CD3.extra-duplicate3/AAA491.CD3.extra-duplicate3.run1	255	0.7	0.06	0.7	0.06	0.0	-10.6607996936	0.0140796376807	8.03736421124
0.0	73426.0	0.0	2178.0	73426.0	4000000.0	0.0	3.0	1.31	1.52	1.1	0.0500000000001	6.34	0.35	0.77	0.21	6.15	0.14	2.07	1.45	0.54	AAA491.CD3.extra-duplicate3.X10.Y13.tile.tissue.png	30	1	2000	30	d8f35017aaf8d2c372db458e4ec8886f	0	0	0	0	0	0	0	0	0	0	0	0	0	/home/dhl_ec/bnelissen/Slides/CD3_manuscript/CD3_slides/AAA491.CD3.extra-duplicate3/AAA491.CD3.extra-duplicate3.run1	255	0.7	0.06	0.7	0.06	-7.90621034941	-11.9710120067	1.25686238211	4.1830273584
1095.0	95432.0	539.0	3340.0	95432.0	4000000.0	12.0	6.0	0.81	1.31	1.11	0.05	6.45	0.36	0.74	0.2	6.56	0.21	2.11	1.49	0.55	AAA491.CD3.extra-duplicate3.X10.Y14.tile.tissue.png	31	1	2000	31	3b8ed5aeb0ba16d66a393d5c4d17cc2f	0	0	0	0	0	0	0	0	0	0	0	0	0	/home/dhl_ec/bnelissen/Slides/CD3_manuscript/CD3_slides/AAA491.CD3.extra-duplicate3/AAA491.CD3.extra-duplicate3.run1	255	0.7	0.06	0.7	0.06	-9.61273891196	-12.5153679381	1.88742676386	0.0798420517578
0.0	19173.0	0.0	872.0	19173.0	4000000.0	0.0	2.0	0.82	0.99	1.12	0.04	6.48	0.35	0.7	0.22	6.16	0.13	2.03	1.48	0.55	AAA491.CD3.extra-duplicate3.X10.Y15.tile.tissue.png	32	1	2000	32	48f138897a30484b9e9d60dcbaedbb94	0	0	0	0	0	0	0	0	0	0	0	0	0	/home/dhl_ec/bnelissen/Slides/CD3_manuscript/CD3_slides/AAA491.CD3.extra-duplicate3/AAA491.CD3.extra-duplicate3.run1	255	0.7	0.06	0.7	0.06	-6.01502264017	-11.747456037	0.565333142888	0.0527204646606
0.0	11458.0	0.0	571.0	11458.0	4000000.0	0.0	1.0	1.23	1.01	1.38	0.04	6.57	0.54	1.08	0.3	6.24	0.13	2.03	1.47	0.56	AAA491.CD3.extra-duplicate3.X10.Y16.tile.tissue.png	33	1	2000	33	e1e94818048f8dedd0e607ebf2462b04	0	0	0	0	0	0	0	0	0	0	0	0	0	/home/dhl_ec/bnelissen/Slides/CD3_manuscript/CD3_slides/AAA491.CD3.extra-duplicate3/AAA491.CD3.extra-duplicate3.run1	255	0.7	0.06	0.7	0.06	0.0	-10.7933665229	0.0254823215596	0.0568833490601
86.0	7622.0	50.0	794.0	7622.0	4000000.0	1.0	4.0	0.82	0.99	1.08	0.0500000000001	6.32	0.35	0.73	0.21	6.43	0.21	2.03	1.48	0.76	AAA491.CD3.extra-duplicate3.X10.Y17.tile.tissue.png	34	1	2000	34	0271a3725bbac6e72cedad5f7a4b3782	0	0	0	0	0	0	0	0	0	0	0	0	0	/home/dhl_ec/bnelissen/Slides/CD3_manuscript/CD3_slides/AAA491.CD3.extra-duplicate3/AAA491.CD3.extra-duplicate3.run1	255	0.7	0.06	0.7	0.06	-9.13980073508	-12.3969642092	1.7862090342	0.0333968460693
1922.0	3482551.0	934.0	8304.0	3482551.0	4000000.0	19.0	1.0	1.1	1.29	1.1	0.05	6.42	0.37	0.73	0.0799999999999	9.41	0.33	2.16	1.49	0.44	AAA491.CD3.extra-duplicate3.X10.Y18.tile.tissue.png	35	1	2000	35	aa3307f51078cb8322440f1780557b2a	0	0	0	0	0	0	0	0	0	0	0	0	0	/home/dhl_ec/bnelissen/Slides/CD3_manuscript/CD3_slides/AAA491.CD3.extra-duplicate3/AAA491.CD3.extra-duplicate3.run1	255	0.7	0.06	0.7	0.06	-7.47517112025	-10.9210009153	0.414905093029	0.0627431303711
0.0	625053.0	0.0	5668.0	625053.0	4000000.0	0.0	3.0	0.9	1.04	1.15	0.04	6.77	0.38	0.74	0.19	6.68	0.16	2.08	1.47	0.38	AAA491.CD3.extra-duplicate3.X10.Y19.tile.tissue.png	36	1	2000	36	c9589afc2ab891fa40af9412ddcc4282	0	0	0	0	0	0	0	0	0	0	0	0	0	/home/dhl_ec/bnelissen/Slides/CD3_manuscript/CD3_slides/AAA491.CD3.extra-duplicate3/AAA491.CD3.extra-duplicate3.run1	255	0.7	0.06	0.7	0.06	-5.54048079083	-11.3339242008	0.583553114696	0.113118893555
374.0	2159036.0	180.0	6741.0	2159036.0	4000000.0	4.0	1.0	1.01	1.09	1.13	0.05	6.84	0.39	0.73	0.13	8.24	0.3	2.11	1.48	0.48	AAA491.CD3.extra-duplicate3.X10.Y2.tile.tissue.png	37	1	2000	37	488a7739bb2609ac051f1d1e45a119ad	0	0	0	0	0	0	0	0	0	0	0	0	0	/home/dhl_ec/bnelissen/Slides/CD3_manuscript/CD3_slides/AAA491.CD3.extra-duplicate3/AAA491.CD3.extra-duplicate3.run1	255	0.7	0.06	0.7	0.06	-7.95674105694	-11.7395888941	0.767291305813	0.08194671875
0.0	0.0	0.0	0.0	0.0	1768000.0	0.0	0.0	0.41	0.46	0.5	0.03	2.62	0.13	0.37	0.09	2.13	0.0599999999999	0.87	0.66	0.17	AAA491.CD3.extra-duplicate3.X10.Y20.tile.tissue.png	38	1	2000	38	b6f13f590704ff766b52e0b1b111b8e1	0	0	0	0	0	0	0	0	0	0	0	0	0	/home/dhl_ec/bnelissen/Slides/CD3_manuscript/CD3_slides/AAA491.CD3.extra-duplicate3/AAA491.CD3.extra-duplicate3.run1	255	1.0	0.06	1.0	0.06	0.0	0.0	0.0	10.0659128959
0.0	1639.0	0.0	198.0	1639.0	4000000.0	0.0	1.0	1.13	1.01	1.1	0.04	6.46	0.53	0.72	0.21	5.74	0.13	2.02	1.49	0.51	AAA491.CD3.extra-duplicate3.X10.Y3.tile.tissue.png	39	1	2000	39	6ac3fba67653b94d1047b8322ee5d67e	0	0	0	0	0	0	0	0	0	0	0	0	0	/home/dhl_ec/bnelissen/Slides/CD3_manuscript/CD3_slides/AAA491.CD3.extra-duplicate3/AAA491.CD3.extra-duplicate3.run1	255	0.7	0.06	0.7	0.06	0.0	-12.3998195554	0.88316388971	0.0368471604004
1985.0	729059.0	519.0	7217.0	729059.0	4000000.0	9.0	8.0	1.44	1.28	1.09	0.05	6.84	0.37	0.72	0.19	7.15	0.24	2.09	1.52	0.51	AAA491.CD3.extra-duplicate3.X10.Y4.tile.tissue.png	40	1	2000	40	e504598b61cbf086a454f036040341d0	0	0	0	0	0	0	0	0	0	0	0	0	0	/home/dhl_ec/bnelissen/Slides/CD3_manuscript/CD3_slides/AAA491.CD3.extra-duplicate3/AAA491.CD3.extra-duplicate3.run1	255	0.7	0.06	0.7	0.06	-8.48208984521	-11.1250177907	0.455146686018	0.0716308730469
1633.0	3989847.0	792.0	8561.0	3989847.0	4000000.0	15.0	1.0	0.94	1.08	1.14	0.05	6.47	0.35	0.71	0.05	9.58	0.36	2.14	1.48	0.53	AAA491.CD3.extra-duplicate3.X10.Y5.tile.tissue.png	41	1	2000	41	7d3df1add7c75cb3584fc4ecfba5506e	0	0	0	0	0	0	0	0	0	0	0	0	0	/home/dhl_ec/bnelissen/Slides/CD3_manuscript/CD3_slides/AAA491.CD3.extra-duplicate3/AAA491.CD3.extra-duplicate3.run1	255	0.7	0.06	0.7	0.06	-8.03865909912	-11.5836379504	0.247323540804	0.0697328504791
151.0	3100893.0	68.0	8862.0	3100893.0	4000000.0	1.0	2.0	1.44	1.58	1.08	0.0500000000001	6.45	0.43	0.72	0.09	8.79	0.31	2.13	1.47	1.13	AAA491.CD3.extra-duplicate3.X10.Y6.tile.tissue.png	42	1	2000	42	2a54284d6b2e5d27682cc6482f193ac7	0	0	0	0	0	0	0	0	0	0	0	0	0	/home/dhl_ec/bnelissen/Slides/CD3_manuscript/CD3_slides/AAA491.CD3.extra-duplicate3/AAA491.CD3.extra-duplicate3.run1	255	0.7	0.06	0.7	0.06	-7.90227070905	-11.5944701607	0.45603413176	0.0638465087891
0.0	31140.0	0.0	782.0	31140.0	4000000.0	0.0	1.0	1.15	1.48	1.11	0.04	6.28	0.36	0.71	0.2	5.56	0.13	2.01	1.47	0.36	AAA491.CD3.extra-duplicate3.X10.Y7.tile.tissue.png	43	1	2000	43	1610272420165bbafc058f6e72f54634	0	0	0	0	0	0	0	0	0	0	0	0	0	/home/dhl_ec/bnelissen/Slides/CD3_manuscript/CD3_slides/AAA491.CD3.extra-duplicate3/AAA491.CD3.extra-duplicate3.run1	255	0.7	0.06	0.7	0.06	0.0	-12.2452430498	0.180339843123	0.0597231087646
0.0	0.0	0.0	0.0	0.0	4000000.0	0.0	0.0	0.95	1.04	1.09	0.05	5.94	0.29	0.76	0.2	4.59	0.12	2.18	1.49	0.34	AAA491.CD3.extra-duplicate3.X10.Y8.tile.tissue.png	44	1	2000	44	59eaa1d0eb15d4c6ed8a8e3e6d75faa7	0	0	0	0	0	0	0	0	0	0	0	0	0	/home/dhl_ec/bnelissen/Slides/CD3_manuscript/CD3_slides/AAA491.CD3.extra-duplicate3/AAA491.CD3.extra-duplicate3.run1	255	1.0	0.06	1.0	0.06	0.0	-11.2648036927	0.0	6.13494568929
0.0	3756.0	0.0	280.0	3756.0	4000000.0	0.0	1.0	1.15	0.84	1.12	0.0600000000001	6.31	0.36	0.87	0.21	5.44	0.13	2.05	1.49	0.34	AAA491.CD3.extra-duplicate3.X10.Y9.tile.tissue.png	45	1	2000	45	64e09edc896c6e832faf4ba5e51cbae9	0	0	0	0	0	0	0	0	0	0	0	0	0	/home/dhl_ec/bnelissen/Slides/CD3_manuscript/CD3_slides/AAA491.CD3.extra-duplicate3/AAA491.CD3.extra-duplicate3.run1	255	0.7	0.06	0.7	0.06	0.0	-10.617142247	0.0381678783348	1.72199183899
214.0	5569.0	72.0	600.0	5569.0	4000000.0	1.0	3.0	0.81	1.2	1.1	0.0500000000001	6.25	0.35	0.73	0.22	6.5	0.2	2.04	1.48	0.35	AAA491.CD3.extra-duplicate3.X11.Y0.tile.tissue.png	46	1	2000	46	0cce84cf6889e4176db898ffdc03e0cf	0	0	0	0	0	0	0	0	0	0	0	0	0	/home/dhl_ec/bnelissen/Slides/CD3_manuscript/CD3_slides/AAA491.CD3.extra-duplicate3/AAA491.CD3.extra-duplicate3.run1	255	0.7	0.06	0.7	0.06	-8.84018391539	-11.0916448648	2.48571200752	1.83749879492
0.0	1023039.0	0.0	7064.0	1023039.0	4000000.0	0.0	5.0	1.0	1.05	1.11	0.05	8.85	0.34	0.69	0.16	6.62	0.17	2.08	1.48	0.4	AAA491.CD3.extra-duplicate3.X11.Y1.tile.tissue.png	47	1	2000	47	d57961ad845fdbe50c95ed0c6b0309ad	0	0	0	0	0	0	0	0	0	0	0	0	0	/home/dhl_ec/bnelissen/Slides/CD3_manuscript/CD3_slides/AAA491.CD3.extra-duplicate3/AAA491.CD3.extra-duplicate3.run1	255	0.7	0.06	0.7	0.06	-7.52031800432	-10.8993706698	0.69372220619	0.0697480673828
0.0	26942.0	0.0	1378.0	26942.0	4000000.0	0.0	4.0	0.82	0.96	1.1	0.0599999999999	6.34	0.36	0.74	0.2	5.52	0.15	2.03	1.48	0.36	AAA491.CD3.extra-duplicate3.X11.Y14.tile.tissue.png	48	1	2000	48	7296ae4bd452e396fec893ff1332dabf	0	0	0	0	0	0	0	0	0	0	0	0	0	/home/dhl_ec/bnelissen/Slides/CD3_manuscript/CD3_slides/AAA491.CD3.extra-duplicate3/AAA491.CD3.extra-duplicate3.run1	255	0.7	0.06	0.7	0.06	0.0	-10.7219821876	0.301931289901	4.25151427362
0.0	1431.0	0.0	194.0	1431.0	4000000.0	0.0	1.0	0.81	0.97	1.12	0.04	6.38	0.37	0.72	0.21	5.74	0.14	2.03	1.48	0.44	AAA491.CD3.extra-duplicate3.X11.Y15.tile.tissue.png	49	1	2000	49	d9a1cae5056d26d4ab79573b4378a5dc	0	0	0	0	0	0	0	0	0	0	0	0	0	/home/dhl_ec/bnelissen/Slides/CD3_manuscript/CD3_slides/AAA491.CD3.extra-duplicate3/AAA491.CD3.extra-duplicate3.run1	255	0.7	0.06	0.7	0.06	0.0	-11.978802219	0.0787749380436	0.045311443552
0.0	0.0	0.0	0.0	0.0	4000000.0	0.0	0.0	0.79	0.99	1.12	0.05	6.04	0.28	0.71	0.2	4.44	0.13	1.96	1.48	0.39	AAA491.CD3.extra-duplicate3.X11.Y16.tile.tissue.png	50	1	2000	50	14ce800361c021e557588afe9490abfa	0	0	0	0	0	0	0	0	0	0	0	0	0	/home/dhl_ec/bnelissen/Slides/CD3_manuscript/CD3_slides/AAA491.CD3.extra-duplicate3/AAA491.CD3.extra-duplicate3.run1	255	1.0	0.06	1.0	0.06	0.0	-11.8222333143	0.0	0.0386677308445
659.0	1509176.0	407.0	8404.0	1509176.0	4000000.0	9.0	4.0	0.88	1.09	1.14	0.0500000000002	7.13	0.37	0.73	0.15	7.75	0.26	2.17	1.48	0.43	AAA491.CD3.extra-duplicate3.X11.Y17.tile.tissue.png	51	1	2000	51	55d550e407beb031324bbf27879acfd1	0	0	0	0	0	0	0	0	0	0	0	0	0	/home/dhl_ec/bnelissen/Slides/CD3_manuscript/CD3_slides/AAA491.CD3.extra-duplicate3/AAA491.CD3.extra-duplicate3.run1	255	0.7	0.06	0.7	0.06	-7.72753592469	-10.9867042511	0.541827701387	0.0723581757813
5787.0	3727750.0	1956.0	8010.0	3727750.0	4000000.0	48.0	1.0	0.92	1.14	1.12	0.05	6.74	0.36	0.72	0.0699999999999	9.11	0.35	2.13	1.48	0.55	AAA491.CD3.extra-duplicate3.X11.Y18.tile.tissue.png	52	1	2000	52	38d85a615f2582142498535024e5ca71	0	0	0	0	0	0	0	0	0	0	0	0	0	/home/dhl_ec/bnelissen/Slides/CD3_manuscript/CD3_slides/AAA491.CD3.extra-duplicate3/AAA491.CD3.extra-duplicate3.run1	255	0.7	0.06	0.7	0.06	-7.88355689685	-10.9899186265	0.409657014861	0.064537559082
0.0	86892.0	0.0	2309.0	86892.0	4000000.0	0.0	2.0	0.81	1.0	1.11	0.04	7.14	0.37	0.74	0.2	5.6	0.13	2.05	1.5	0.48	AAA491.CD3.extra-duplicate3.X11.Y19.tile.tissue.png	53	1	2000	53	eb8246d789a1905c7ee4150513815774	0	0	0	0	0	0	0	0	0	0	0	0	0	/home/dhl_ec/bnelissen/Slides/CD3_manuscript/CD3_slides/AAA491.CD3.extra-duplicate3/AAA491.CD3.extra-duplicate3.run1	255	0.7	0.06	0.7	0.06	0.0	-12.1623392898	0.84044884742	0.123430867188
1930.0	3034231.0	752.0	7752.0	3034231.0	4000000.0	18.0	1.0	0.92	0.98	1.09	0.04	6.49	0.35	0.72	0.0899999999999	8.6	0.32	2.13	1.47	0.56	AAA491.CD3.extra-duplicate3.X11.Y2.tile.tissue.png	54	1	2000	54	6db2474162502ad30ea2609e9f58e1a9	0	0	0	0	0	0	0	0	0	0	0	0	0	/home/dhl_ec/bnelissen/Slides/CD3_manuscript/CD3_slides/AAA491.CD3.extra-duplicate3/AAA491.CD3.extra-duplicate3.run1	255	0.7	0.06	0.7	0.06	-8.19173049897	-11.5190025721	0.610622625336	0.0880640507813
0.0	0.0	0.0	0.0	0.0	1768000.0	0.0	0.0	0.38	0.66	0.53	0.02	2.35	0.13	0.36	0.0899999999999	1.79	0.05	0.83	0.63	0.16	AAA491.CD3.extra-duplicate3.X11.Y20.tile.tissue.png	55	1	2000	55	f02079859a29bd764d30570691cb8feb	0	0	0	0	0	0	0	0	0	0	0	0	0	/home/dhl_ec/bnelissen/Slides/CD3_manuscript/CD3_slides/AAA491.CD3.extra-duplicate3/AAA491.CD3.extra-duplicate3.run1	255	1.0	0.06	1.0	0.06	0.0	0.0	0.0	9.11246040724
0.0	0.0	0.0	0.0	0.0	4000000.0	0.0	0.0	1.06	0.95	1.13	0.0400000000002	5.82	0.27	0.69	0.21	4.46	0.12	1.95	1.49	0.51	AAA491.CD3.extra-duplicate3.X11.Y3.tile.tissue.png	56	1	2000	56	d22b871d980e7534e6a08db9d82b82fc	0	0	0	0	0	0	0	0	0	0	0	0	0	/home/dhl_ec/bnelissen/Slides/CD3_manuscript/CD3_slides/AAA491.CD3.extra-duplicate3/AAA491.CD3.extra-duplicate3.run1	255	1.0	0.06	1.0	0.06	0.0	-11.6845752618	0.0	0.046309202899
1121.0	161880.0	384.0	8219.0	161880.0	4000000.0	7.0	8.0	0.83	0.98	1.11	0.05	6.8	0.35	0.72	0.2	6.5	0.22	2.17	1.47	0.5	AAA491.CD3.extra-duplicate3.X11.Y4.tile.tissue.png	57	1	2000	57	624004520a0d916451626cef33007dd5	0	0	0	0	0	0	0	0	0	0	0	0	0	/home/dhl_ec/bnelissen/Slides/CD3_manuscript/CD3_slides/AAA491.CD3.extra-duplicate3/AAA491.CD3.extra-duplicate3.run1	255	0.7	0.06	0.7	0.06	-9.67893743553	-12.2058158116	3.36855684955	0.0644693085938
3188.0	3740473.0	1103.0	9938.0	3740473.0	4000000.0	21.0	1.0	1.42	1.03	1.2	0.04	11.98	0.35	0.7	0.0599999999999	9.1	0.36	2.14	1.47	0.4	AAA491.CD3.extra-duplicate3.X11.Y5.tile.tissue.png	58	1	2000	58	cad73f0eea3e434774376610fc894911	0	0	0	0	0	0	0	0	0	0	0	0	0	/home/dhl_ec/bnelissen/Slides/CD3_manuscript/CD3_slides/AAA491.CD3.extra-duplicate3/AAA491.CD3.extra-duplicate3.run1	255	0.7	0.06	0.7	0.06	-8.26197982304	-12.1918249284	0.657348216788	0.134929536133
1368.0	3811364.0	410.0	13307.0	3811364.0	4000000.0	8.0	2.0	0.82	1.24	1.1	0.04	7.43	0.46	0.93	0.0599999999999	9.09	0.34	2.17	1.47	0.48	AAA491.CD3.extra-duplicate3.X11.Y6.tile.tissue.png	59	1	2000	59	0d181704a7072d58e053654a7f5641fd	0	0	0	0	0	0	0	0	0	0	0	0	0	/home/dhl_ec/bnelissen/Slides/CD3_manuscript/CD3_slides/AAA491.CD3.extra-duplicate3/AAA491.CD3.extra-duplicate3.run1	255	0.7	0.06	0.7	0.06	-9.02362067192	-12.2867377825	1.16672087824	0.165086082031
7004.0	521666.0	1858.0	9435.0	521666.0	4000000.0	31.0	12.0	0.98	1.0	1.12	0.05	6.91	0.38	0.75	0.21	7.08	0.23	2.17	1.48	0.39	AAA491.CD3.extra-duplicate3.X11.Y7.tile.tissue.png	60	1	2000	60	1a041ac351ad48fd8b9ec208602469d9	0	0	0	0	0	0	0	0	0	0	0	0	0	/home/dhl_ec/bnelissen/Slides/CD3_manuscript/CD3_slides/AAA491.CD3.extra-duplicate3/AAA491.CD3.extra-duplicate3.run1	255	0.7	0.06	0.7	0.06	-9.04322748989	-10.9397625839	1.15575897816	0.214570859375
0.0	11334.0	0.0	783.0	11334.0	4000000.0	0.0	2.0	0.84	1.02	1.09	0.05	6.25	0.36	0.86	0.2	5.58	0.13	2.0	1.49	0.35	AAA491.CD3.extra-duplicate3.X11.Y8.tile.tissue.png	61	1	2000	61	4cf0227b06302e26df475796e51d77a5	0	0	0	0	0	0	0	0	0	0	0	0	0	/home/dhl_ec/bnelissen/Slides/CD3_manuscript/CD3_slides/AAA491.CD3.extra-duplicate3/AAA491.CD3.extra-duplicate3.run1	255	0.7	0.06	0.7	0.06	0.0	-11.1756073698	0.0435701972365	3.62056922098
0.0	21820.0	0.0	1454.0	21820.0	4000000.0	0.0	4.0	0.83	1.0	1.12	0.05	6.32	0.35	0.74	0.21	6.05	0.13	2.01	1.51	0.36	AAA491.CD3.extra-duplicate3.X12.Y0.tile.tissue.png	62	1	2000	62	37b78eb8a9704f048943ed30a82a06f9	0	0	0	0	0	0	0	0	0	0	0	0	0	/home/dhl_ec/bnelissen/Slides/CD3_manuscript/CD3_slides/AAA491.CD3.extra-duplicate3/AAA491.CD3.extra-duplicate3.run1	255	0.7	0.06	0.7	0.06	-7.75848617363	-10.8469915679	1.34524625014	2.32466185205
578.0	153814.0	200.0	3974.0	153814.0	4000000.0	4.0	6.0	0.85	1.11	1.1	0.04	6.36	0.36	0.72	0.2	6.49	0.21	2.05	1.47	0.45	AAA491.CD3.extra-duplicate3.X12.Y1.tile.tissue.png	63	1	2000	63	52d303cf0dea649a44f0a3fc1861ed27	0	0	0	0	0	0	0	0	0	0	0	0	0	/home/dhl_ec/bnelissen/Slides/CD3_manuscript/CD3_slides/AAA491.CD3.extra-duplicate3/AAA491.CD3.extra-duplicate3.run1	255	0.7	0.06	0.7	0.06	-8.37139414082	-11.3593274398	0.631576665776	0.0447097070312
0.0	1694.0	0.0	182.0	1694.0	4000000.0	0.0	1.0	0.82	1.03	1.06	0.0599999999999	6.22	0.35	0.79	0.2	5.58	0.13	1.99	1.47	0.36	AAA491.CD3.extra-duplicate3.X12.Y14.tile.tissue.png	64	1	2000	64	373a6547b5e4fc5591bd0bb8756570cc	0	0	0	0	0	0	0	0	0	0	0	0	0	/home/dhl_ec/bnelissen/Slides/CD3_manuscript/CD3_slides/AAA491.CD3.extra-duplicate3/AAA491.CD3.extra-duplicate3.run1	255	0.7	0.06	0.7	0.06	0.0	-11.0365431044	0.160966010696	8.10026627274
0.0	1619.0	0.0	182.0	1619.0	4000000.0	0.0	1.0	0.82	0.99	1.08	0.05	6.35	0.36	0.71	0.21	5.7	0.13	2.03	1.49	0.41	AAA491.CD3.extra-duplicate3.X12.Y15.tile.tissue.png	65	1	2000	65	67efd2c67a5d78e8e5ab9b5d0f38e94b	0	0	0	0	0	0	0	0	0	0	0	0	0	/home/dhl_ec/bnelissen/Slides/CD3_manuscript/CD3_slides/AAA491.CD3.extra-duplicate3/AAA491.CD3.extra-duplicate3.run1	255	0.7	0.06	0.7	0.06	0.0	-12.0584114312	1.72068080702	0.0378474815826
0.0	1617874.0	0.0	7100.0	1617874.0	4000000.0	0.0	3.0	0.93	1.04	1.12	0.0400000000002	6.9	0.35	0.71	0.15	7.19	0.19	2.1	1.47	0.4	AAA491.CD3.extra-duplicate3.X12.Y16.tile.tissue.png	66	1	2000	66	450650cb3c4b64a890fa5ee06854c889	0	0	0	0	0	0	0	0	0	0	0	0	0	/home/dhl_ec/bnelissen/Slides/CD3_manuscript/CD3_slides/AAA491.CD3.extra-duplicate3/AAA491.CD3.extra-duplicate3.run1	255	0.7	0.06	0.7	0.06	-7.73674608328	-11.018919313	0.433902124137	0.0646509589844
0.0	3983546.0	0.0	7996.0	3983546.0	4000000.0	0.0	1.0	0.91	1.14	1.07	0.0400000000002	6.1	0.36	0.72	0.05	8.96	0.29	2.24	1.49	0.55	AAA491.CD3.extra-duplicate3.X12.Y17.tile.tissue.png	67	1	2000	67	8a99d527a8902e40754b8e040f2c0639	0	0	0	0	0	0	0	0	0	0	0	0	0	/home/dhl_ec/bnelissen/Slides/CD3_manuscript/CD3_slides/AAA491.CD3.extra-duplicate3/AAA491.CD3.extra-duplicate3.run1	255	0.7	0.06	0.7	0.06	-7.29760335535	-11.309298165	0.227809306139	0.0258041614838
0.0	1670316.0	0.0	6982.0	1670316.0	4000000.0	0.0	1.0	0.88	1.06	1.14	0.04	6.63	0.35	0.74	0.14	7.08	0.19	2.08	1.49	0.4	AAA491.CD3.extra-duplicate3.X12.Y18.tile.tissue.png	68	1	2000	68	f4fd2bbfa45a02eabbf93aacc8e51ade	0	0	0	0	0	0	0	0	0	0	0	0	0	/home/dhl_ec/bnelissen/Slides/CD3_manuscript/CD3_slides/AAA491.CD3.extra-duplicate3/AAA491.CD3.extra-duplicate3.run1	255	0.7	0.06	0.7	0.06	-7.41511664829	-11.3672917888	0.433310809662	0.0979242089844
0.0	6459.0	0.0	510.0	6459.0	4000000.0	0.0	2.0	0.8	0.99	1.12	0.05	6.31	0.41	0.69	0.2	5.59	0.13	2.01	1.47	0.52	AAA491.CD3.extra-duplicate3.X12.Y19.tile.tissue.png	69	1	2000	69	e953ef7fd3d1e0970569877a8c1f2fd6	0	0	0	0	0	0	0	0	0	0	0	0	0	/home/dhl_ec/bnelissen/Slides/CD3_manuscript/CD3_slides/AAA491.CD3.extra-duplicate3/AAA491.CD3.extra-duplicate3.run1	255	0.7	0.06	0.7	0.06	0.0	-12.9696988597	2.11224662898	0.0952909987183
3677.0	3860221.0	1605.0	8462.0	3860221.0	4000000.0	36.0	1.0	1.06	2.43	1.09	0.04	6.2	0.37	0.72	0.0599999999999	9.18	0.35	2.14	1.47	0.54	AAA491.CD3.extra-duplicate3.X12.Y2.tile.tissue.png	70	1	2000	70	67e8640d264595111a1c6b326bbc7464	0	0	0	0	0	0	0	0	0	0	0	0	0	/home/dhl_ec/bnelissen/Slides/CD3_manuscript/CD3_slides/AAA491.CD3.extra-duplicate3/AAA491.CD3.extra-duplicate3.run1	255	0.7	0.06	0.7	0.06	-7.84037977546	-11.7170667523	0.519241442905	0.085741012207
0.0	1265.0	0.0	154.0	1265.0	1768000.0	0.0	1.0	0.71	0.76	0.49	0.02	2.87	0.15	0.37	0.0899999999999	2.33	0.0600000000002	1.16	0.66	0.16	AAA491.CD3.extra-duplicate3.X12.Y20.tile.tissue.png	71	1	2000	71	024f0f64b8e0d888d0c18288894b9c77	0	0	0	0	0	0	0	0	0	0	0	0	0	/home/dhl_ec/bnelissen/Slides/CD3_manuscript/CD3_slides/AAA491.CD3.extra-duplicate3/AAA491.CD3.extra-duplicate3.run1	255	0.7	0.06	0.7	0.06	0.0	-11.6281082165	0.876126713809	4.52142592615
600.0	134055.0	221.0	3433.0	134055.0	4000000.0	4.0	3.0	1.31	2.06	1.14	0.05	6.96	0.37	0.75	0.21	6.72	0.21	2.04	1.48	0.77	AAA491.CD3.extra-duplicate3.X12.Y3.tile.tissue.png	72	1	2000	72	7b4e5439941504d2fd2ecd3d20780fdc	0	0	0	0	0	0	0	0	0	0	0	0	0	/home/dhl_ec/bnelissen/Slides/CD3_manuscript/CD3_slides/AAA491.CD3.extra-duplicate3/AAA491.CD3.extra-duplicate3.run1	255	0.7	0.06	0.7	0.06	-7.93871451324	-11.9312301728	1.28157192049	0.0630876435547
0.0	7781.0	0.0	586.0	7781.0	4000000.0	0.0	2.0	1.69	2.35	1.07	0.04	6.25	0.36	0.72	0.21	5.53	0.13	2.0	1.47	1.1	AAA491.CD3.extra-duplicate3.X12.Y4.tile.tissue.png	73	1	2000	73	5c62d5997ae9837a88fcadff0b84a4b9	0	0	0	0	0	0	0	0	0	0	0	0	0	/home/dhl_ec/bnelissen/Slides/CD3_manuscript/CD3_slides/AAA491.CD3.extra-duplicate3/AAA491.CD3.extra-duplicate3.run1	255	0.7	0.06	0.7	0.06	0.0	-12.2468265067	0.423576579519	0.0644035532837
502.0	2756471.0	127.0	8000.0	2756471.0	4000000.0	1.0	1.0	2.18	1.21	1.08	0.05	7.01	0.49	0.86	0.15	8.68	0.31	2.14	1.47	0.58	AAA491.CD3.extra-duplicate3.X12.Y5.tile.tissue.png	74	1	2000	74	ae3a6ac28b224da80fe999be6df9a8d9	0	0	0	0	0	0	0	0	0	0	0	0	0	/home/dhl_ec/bnelissen/Slides/CD3_manuscript/CD3_slides/AAA491.CD3.extra-duplicate3/AAA491.CD3.extra-duplicate3.run1	255	0.7	0.06	0.7	0.06	-7.47935470889	-11.5280326224	0.409990104194	0.0903430097656
0.0	3897846.0	0.0	8556.0	3897846.0	4000000.0	0.0	1.0	2.29	2.1	1.13	0.05	6.24	0.36	0.72	0.0599999999999	8.83	0.28	2.11	1.47	0.52	AAA491.CD3.extra-duplicate3.X12.Y6.tile.tissue.png	75	1	2000	75	696d8c39f62e14a87c57339185566f32	0	0	0	0	0	0	0	0	0	0	0	0	0	/home/dhl_ec/bnelissen/Slides/CD3_manuscript/CD3_slides/AAA491.CD3.extra-duplicate3/AAA491.CD3.extra-duplicate3.run1	255	0.7	0.06	0.7	0.06	-6.82165532176	-11.7308379616	0.548010687856	0.0658873638916
7874.0	1025760.0	2453.0	12078.0	1025760.0	4000000.0	45.0	6.0	2.0	1.27	1.11	0.05	6.57	0.36	0.72	0.17	7.23	0.24	2.14	1.47	0.57	AAA491.CD3.extra-duplicate3.X12.Y7.tile.tissue.png	76	1	2000	76	5c9077e6b156c6675ff338f56bb5e8d0	0	0	0	0	0	0	0	0	0	0	0	0	0	/home/dhl_ec/bnelissen/Slides/CD3_manuscript/CD3_slides/AAA491.CD3.extra-duplicate3/AAA491.CD3.extra-duplicate3.run1	255	0.7	0.06	0.7	0.06	-9.01194169527	-10.6250925503	1.54077258869	0.257115476563
0.0	5556.0	0.0	370.0	5556.0	4000000.0	0.0	1.0	2.14	1.38	1.13	0.0599999999999	6.29	0.49	0.88	0.2	5.66	0.14	2.08	1.48	0.5	AAA491.CD3.extra-duplicate3.X13.Y0.tile.tissue.png	77	1	2000	77	e44c378a70399663890157e8020fa85d	0	0	0	0	0	0	0	0	0	0	0	0	0	/home/dhl_ec/bnelissen/Slides/CD3_manuscript/CD3_slides/AAA491.CD3.extra-duplicate3/AAA491.CD3.extra-duplicate3.run1	255	0.7	0.06	0.7	0.06	0.0	-11.1487351211	2.84175117553	2.37607886047
0.0	0.0	0.0	0.0	0.0	4000000.0	0.0	0.0	1.54	2.15	1.1	0.05	6.33	0.29	0.72	0.21	4.7	0.12	1.98	1.5	0.9	AAA491.CD3.extra-duplicate3.X13.Y1.tile.tissue.png	78	1	2000	78	2ac193f7fba0e58a36b177fe1b89758b	0	0	0	0	0	0	0	0	0	0	0	0	0	/home/dhl_ec/bnelissen/Slides/CD3_manuscript/CD3_slides/AAA491.CD3.extra-duplicate3/AAA491.CD3.extra-duplicate3.run1	255	1.0	0.06	1.0	0.06	0.0	-12.25080889	0.0	0.0362924748535
0.0	17925.0	0.0	850.0	17925.0	4000000.0	0.0	2.0	1.66	2.15	1.08	0.05	6.33	0.36	0.76	0.2	6.08	0.13	2.02	1.48	1.09	AAA491.CD3.extra-duplicate3.X13.Y14.tile.tissue.png	79	1	2000	79	6cfffc14c4750292bffac34100cdc70b	0	0	0	0	0	0	0	0	0	0	0	0	0	/home/dhl_ec/bnelissen/Slides/CD3_manuscript/CD3_slides/AAA491.CD3.extra-duplicate3/AAA491.CD3.extra-duplicate3.run1	255	0.7	0.06	0.7	0.06	-7.33252448123	-11.8542264949	1.49800355664	4.07940583691
0.0	13437.0	0.0	1033.0	13437.0	4000000.0	0.0	4.0	1.95	1.18	1.24	0.05	6.3	0.37	0.72	0.2	5.62	0.13	2.01	1.51	0.57	AAA491.CD3.extra-duplicate3.X13.Y15.tile.tissue.png	80	1	2000	80	aa0172fdcb522204e18acf6af0724b2c	0	0	0	0	0	0	0	0	0	0	0	0	0	/home/dhl_ec/bnelissen/Slides/CD3_manuscript/CD3_slides/AAA491.CD3.extra-duplicate3/AAA491.CD3.extra-duplicate3.run1	255	0.7	0.06	0.7	0.06	0.0	-10.6117664221	1.07594650324	0.359184577148
0.0	140604.0	0.0	2416.0	140604.0	4000000.0	0.0	2.0	1.21	2.46	1.09	0.05	7.14	0.37	0.73	0.21	6.38	0.14	2.07	1.48	0.5	AAA491.CD3.extra-duplicate3.X13.Y16.tile.tissue.png	81	1	2000	81	1f0028fa203e7882a6089d600d0b3e41	0	0	0	0	0	0	0	0	0	0	0	0	0	/home/dhl_ec/bnelissen/Slides/CD3_manuscript/CD3_slides/AAA491.CD3.extra-duplicate3/AAA491.CD3.extra-duplicate3.run1	255	0.7	0.06	0.7	0.06	-6.8357431184	-11.3914990389	0.706031079829	0.0507795126953
104.0	1123624.0	73.0	6017.0	1123624.0	4000000.0	1.0	2.0	1.59	2.43	1.11	0.04	7.21	0.36	0.71	0.17	7.24	0.25	2.12	1.47	0.57	AAA491.CD3.extra-duplicate3.X13.Y17.tile.tissue.png	82	1	2000	82	360d93fbe57e7b395287711482451c4a	0	0	0	0	0	0	0	0	0	0	0	0	0	/home/dhl_ec/bnelissen/Slides/CD3_manuscript/CD3_slides/AAA491.CD3.extra-duplicate3/AAA491.CD3.extra-duplicate3.run1	255	0.7	0.06	0.7	0.06	-7.65721559858	-11.1789856456	0.399504919414	0.0618476757812
0.0	3383.0	0.0	262.0	3383.0	4000000.0	0.0	1.0	0.9	2.58	1.22	0.04	6.27	0.36	0.71	0.21	6.07	0.13	2.0	1.47	0.56	AAA491.CD3.extra-duplicate3.X13.Y18.tile.tissue.png	83	1	2000	83	ca664deddad9945d4743bc2fcaeb3c39	0	0	0	0	0	0	0	0	0	0	0	0	0	/home/dhl_ec/bnelissen/Slides/CD3_manuscript/CD3_slides/AAA491.CD3.extra-duplicate3/AAA491.CD3.extra-duplicate3.run1	255	0.7	0.06	0.7	0.06	-7.35087327686	-12.6838433511	3.20270615539	0.0898822678223
0.0	6776.0	0.0	518.0	6776.0	4000000.0	0.0	2.0	1.82	2.78	1.15	0.04	6.42	0.52	0.71	0.2	5.5	0.14	2.04	1.5	0.5	AAA491.CD3.extra-duplicate3.X13.Y19.tile.tissue.png	84	1	2000	84	ff7bc123851500f487cc5fa6ba2f4184	0	0	0	0	0	0	0	0	0	0	0	0	0	/home/dhl_ec/bnelissen/Slides/CD3_manuscript/CD3_slides/AAA491.CD3.extra-duplicate3/AAA491.CD3.extra-duplicate3.run1	255	0.7	0.06	0.7	0.06	0.0	-12.6436420807	2.38536069976	0.0919055961914
0.0	3568541.0	0.0	9036.0	3568541.0	4000000.0	0.0	2.0	1.08	1.19	1.1	0.05	6.54	0.36	0.72	0.0699999999999	8.57	0.27	2.12	1.48	0.52	AAA491.CD3.extra-duplicate3.X13.Y2.tile.tissue.png	85	1	2000	85	a268d2f85f69ca2e0b986aaa2481d5e0	0	0	0	0	0	0	0	0	0	0	0	0	0	/home/dhl_ec/bnelissen/Slides/CD3_manuscript/CD3_slides/AAA491.CD3.extra-duplicate3/AAA491.CD3.extra-duplicate3.run1	255	0.7	0.06	0.7	0.06	-7.47743895907	-11.3548382998	0.481213635171	0.0670650791016
0.0	0.0	0.0	0.0	0.0	1768000.0	0.0	0.0	1.07	0.51	0.48	0.0200000000002	2.71	0.13	0.36	0.0899999999999	1.9	0.0599999999999	0.84	0.69	0.16	AAA491.CD3.extra-duplicate3.X13.Y20.tile.tissue.png	86	1	2000	86	6f5e0c3ff21abef80ac2fcae00db4e73	0	0	0	0	0	0	0	0	0	0	0	0	0	/home/dhl_ec/bnelissen/Slides/CD3_manuscript/CD3_slides/AAA491.CD3.extra-duplicate3/AAA491.CD3.extra-duplicate3.run1	255	1.0	0.06	1.0	0.06	0.0	-10.1389918461	0.0	3.97591506941
0.0	870937.0	0.0	5800.0	870937.0	4000000.0	0.0	3.0	0.89	1.29	1.09	0.0500000000002	6.62	0.36	0.72	0.18	6.64	0.17	2.3	1.49	0.51	AAA491.CD3.extra-duplicate3.X13.Y3.tile.tissue.png	87	1	2000	87	c966ce5e78eebfd95c92e115c6f5bb10	0	0	0	0	0	0	0	0	0	0	0	0	0	/home/dhl_ec/bnelissen/Slides/CD3_manuscript/CD3_slides/AAA491.CD3.extra-duplicate3/AAA491.CD3.extra-duplicate3.run1	255	0.7	0.06	0.7	0.06	-7.09344615125	-11.2681291368	0.70419647557	0.06608990625
0.0	0.0	0.0	0.0	0.0	4000000.0	0.0	0.0	0.88	1.15	1.08	0.0500000000002	5.97	0.28	0.71	0.2	4.57	0.13	1.95	1.48	0.5	AAA491.CD3.extra-duplicate3.X13.Y4.tile.tissue.png	88	1	2000	88	3450f4fbfefebee9a44a0f297792688c	0	0	0	0	0	0	0	0	0	0	0	0	0	/home/dhl_ec/bnelissen/Slides/CD3_manuscript/CD3_slides/AAA491.CD3.extra-duplicate3/AAA491.CD3.extra-duplicate3.run1	255	1.0	0.06	1.0	0.06	0.0	-11.6426746009	0.0	0.0525945184278
0.0	269553.0	0.0	3234.0	269553.0	4000000.0	0.0	2.0	1.39	2.37	1.1	0.05	6.38	0.36	0.72	0.2	6.24	0.14	2.04	1.5	0.49	AAA491.CD3.extra-duplicate3.X13.Y5.tile.tissue.png	89	1	2000	89	8e486b48f1c0c13c8f1f768e83508457	0	0	0	0	0	0	0	0	0	0	0	0	0	/home/dhl_ec/bnelissen/Slides/CD3_manuscript/CD3_slides/AAA491.CD3.extra-duplicate3/AAA491.CD3.extra-duplicate3.run1	255	0.7	0.06	0.7	0.06	-5.51663811001	-10.8742341702	0.391202113302	0.0592844804687
54.0	2007790.0	38.0	6638.0	2007790.0	4000000.0	1.0	1.0	1.55	2.28	1.11	0.05	7.07	0.37	0.73	0.14	8.16	0.29	2.17	1.49	0.53	AAA491.CD3.extra-duplicate3.X13.Y6.tile.tissue.png	90	1	2000	90	3f7935dbfc16a7aeb6f8bff031aaedb8	0	0	0	0	0	0	0	0	0	0	0	0	0	/home/dhl_ec/bnelissen/Slides/CD3_manuscript/CD3_slides/AAA491.CD3.extra-duplicate3/AAA491.CD3.extra-duplicate3.run1	255	0.7	0.06	0.7	0.06	-7.71093743004	-11.1926927651	0.364970321362	0.0650988320312
17644.0	2126675.0	6182.0	17071.0	2126675.0	4000000.0	113.0	8.0	1.09	1.42	1.12	0.05	7.09	0.37	0.72	0.14	8.42	0.3	2.14	1.45	0.72	AAA491.CD3.extra-duplicate3.X13.Y7.tile.tissue.png	91	1	2000	91	4412458d431a0b2c7f4ec17c9a2cb7c2	0	0	0	0	0	0	0	0	0	0	0	0	0	/home/dhl_ec/bnelissen/Slides/CD3_manuscript/CD3_slides/AAA491.CD3.extra-duplicate3/AAA491.CD3.extra-duplicate3.run1	255	0.7	0.06	0.7	0.06	-8.56976996929	-12.5002268887	1.03800028232	0.247907984375
872.0	143881.0	355.0	3325.0	143881.0	4000000.0	4.0	3.0	1.24	1.86	1.1	0.0599999999999	7.14	0.38	0.8	0.2	6.56	0.21	2.02	1.5	1.04	AAA491.CD3.extra-duplicate3.X13.Y8.tile.tissue.png	92	1	2000	92	5f04d7eff9da325f61b1dadf1f9fedb3	0	0	0	0	0	0	0	0	0	0	0	0	0	/home/dhl_ec/bnelissen/Slides/CD3_manuscript/CD3_slides/AAA491.CD3.extra-duplicate3/AAA491.CD3.extra-duplicate3.run1	255	0.7	0.06	0.7	0.06	-8.55341554152	-11.9784183469	1.72967359702	3.06568819141
0.0	3383.0	0.0	264.0	3383.0	4000000.0	0.0	1.0	0.95	1.33	1.1	0.0499999999997	6.54	0.37	0.75	0.22	5.77	0.13	2.01	1.47	0.51	AAA491.CD3.extra-duplicate3.X14.Y0.tile.tissue.png	93	1	2000	93	7eb9bc053f3b1f2873811f3e7a9d1cb0	0	0	0	0	0	0	0	0	0	0	0	0	0	/home/dhl_ec/bnelissen/Slides/CD3_manuscript/CD3_slides/AAA491.CD3.extra-duplicate3/AAA491.CD3.extra-duplicate3.run1	255	0.7	0.06	0.7	0.06	0.0	-10.4605095801	0.124606419765	3.34811010405
0.0	5769.0	0.0	462.0	5769.0	4000000.0	0.0	2.0	0.92	2.07	1.09	0.0500000000002	6.75	0.37	0.72	0.21	5.78	0.14	2.02	1.49	0.51	AAA491.CD3.extra-duplicate3.X14.Y1.tile.tissue.png	94	1	2000	94	54c88bdb84781e8d077aa11260ed0db4	0	0	0	0	0	0	0	0	0	0	0	0	0	/home/dhl_ec/bnelissen/Slides/CD3_manuscript/CD3_slides/AAA491.CD3.extra-duplicate3/AAA491.CD3.extra-duplicate3.run1	255	0.7	0.06	0.7	0.06	0.0	-12.4819088866	1.31905976109	0.0392799158936
0.0	0.0	0.0	0.0	0.0	4000000.0	0.0	0.0	0.74	0.87	1.16	0.0599999999999	6.43	0.3	0.89	0.23	4.7	0.13	1.97	1.48	0.52	AAA491.CD3.extra-duplicate3.X14.Y15.tile.tissue.png	95	1	2000	95	7912300d96124745fb6626feed7df683	0	0	0	0	0	0	0	0	0	0	0	0	0	/home/dhl_ec/bnelissen/Slides/CD3_manuscript/CD3_slides/AAA491.CD3.extra-duplicate3/AAA491.CD3.extra-duplicate3.run1	255	1.0	0.06	1.0	0.06	0.0	-10.3198331301	0.0	2.48401744788
0.0	25889.0	0.0	1410.0	25889.0	4000000.0	0.0	5.0	0.88	0.94	1.15	0.0599999999999	6.77	0.37	0.809999999999	0.21	6.28	0.13	2.01	1.47	0.79	AAA491.CD3.extra-duplicate3.X14.Y16.tile.tissue.png	96	1	2000	96	201b016fe9439d633f2d15959bf36ba2	0	0	0	0	0	0	0	0	0	0	0	0	0	/home/dhl_ec/bnelissen/Slides/CD3_manuscript/CD3_slides/AAA491.CD3.extra-duplicate3/AAA491.CD3.extra-duplicate3.run1	255	0.7	0.06	0.7	0.06	-7.93805016289	-11.7050743904	0.972240297126	5.1293259646
0.0	2573.0	0.0	248.0	2573.0	4000000.0	0.0	1.0	1.68	1.41	1.12	0.0599999999999	6.77	0.36	0.76	0.23	5.77	0.14	2.01	1.47	0.56	AAA491.CD3.extra-duplicate3.X14.Y17.tile.tissue.png	97	1	2000	97	64fcb2da965f4a5d05ee6c4caee7c209	0	0	0	0	0	0	0	0	0	0	0	0	0	/home/dhl_ec/bnelissen/Slides/CD3_manuscript/CD3_slides/AAA491.CD3.extra-duplicate3/AAA491.CD3.extra-duplicate3.run1	255	0.7	0.06	0.7	0.06	0.0	-11.0510618329	1.34751543978	5.7209346946
0.0	7558.0	0.0	680.0	7558.0	4000000.0	0.0	3.0	0.84	1.11	1.14	0.0599999999999	6.74	0.37	0.72	0.21	6.3	0.14	2.02	1.48	0.52	AAA491.CD3.extra-duplicate3.X14.Y18.tile.tissue.png	98	1	2000	98	cee4857fa7ec287dbedbffe5df43d110	0	0	0	0	0	0	0	0	0	0	0	0	0	/home/dhl_ec/bnelissen/Slides/CD3_manuscript/CD3_slides/AAA491.CD3.extra-duplicate3/AAA491.CD3.extra-duplicate3.run1	255	0.7	0.06	0.7	0.06	-8.58569227025	-10.9425366698	2.15854492125	0.365858544189
0.0	8717.0	0.0	632.0	8717.0	4000000.0	0.0	2.0	0.89	1.66	1.17	0.0499999999997	6.73	0.36	0.72	0.23	5.78	0.14	2.03	1.48	0.67	AAA491.CD3.extra-duplicate3.X14.Y19.tile.tissue.png	99	1	2000	99	b52dbca6fb0d50e8ab5588319fdbdb41	0	0	0	0	0	0	0	0	0	0	0	0	0	/home/dhl_ec/bnelissen/Slides/CD3_manuscript/CD3_slides/AAA491.CD3.extra-duplicate3/AAA491.CD3.extra-duplicate3.run1	255	0.7	0.06	0.7	0.06	0.0	-12.4454919125	2.12339237446	0.0655233214111
0.0	3343871.0	0.0	10125.0	3343871.0	4000000.0	0.0	3.0	1.12	1.26	1.08	0.04	6.51	0.37	0.73	0.0900000000001	8.71	0.4	2.14	1.44	1.11	AAA491.CD3.extra-duplicate3.X14.Y2.tile.tissue.png	100	1	2000	100	e036ac43126c38aa7fc038f1514d0fcd	0	0	0	0	0	0	0	0	0	0	0	0	0	/home/dhl_ec/bnelissen/Slides/CD3_manuscript/CD3_slides/AAA491.CD3.extra-duplicate3/AAA491.CD3.extra-duplicate3.run1	255	0.7	0.06	0.7	0.06	-8.29934412142	-11.2748426517	0.703321424744	0.0595969287109
0.0	0.0	0.0	0.0	0.0	1768000.0	0.0	0.0	1.12	0.45	0.48	0.04	2.75	0.13	0.36	0.0900000000001	1.9	0.0599999999999	0.85	0.64	0.15	AAA491.CD3.extra-duplicate3.X14.Y20.tile.tissue.png	101	1	2000	101	8e97d01b6d784ea26b1ed6c20df76bcf	0	0	0	0	0	0	0	0	0	0	0	0	0	/home/dhl_ec/bnelissen/Slides/CD3_manuscript/CD3_slides/AAA491.CD3.extra-duplicate3/AAA491.CD3.extra-duplicate3.run1	255	1.0	0.06	1.0	0.06	0.0	-12.1319188008	0.0	3.00610630065
0.0	1803812.0	0.0	6311.0	1803812.0	4000000.0	0.0	1.0	1.66	1.13	1.12	0.04	6.51	0.37	0.71	0.15	7.27	0.2	2.06	1.48	0.64	AAA491.CD3.extra-duplicate3.X14.Y3.tile.tissue.png	102	1	2000	102	f56ab1c872619c0c3274a6fb4949bba5	0	0	0	0	0	0	0	0	0	0	0	0	0	/home/dhl_ec/bnelissen/Slides/CD3_manuscript/CD3_slides/AAA491.CD3.extra-duplicate3/AAA491.CD3.extra-duplicate3.run1	255	0.7	0.06	0.7	0.06	-7.94968339369	-11.3049360437	0.481389181859	0.0585723144531
0.0	4155.0	0.0	402.0	4155.0	4000000.0	0.0	2.0	1.29	1.08	1.09	0.0500000000002	6.35	0.36	0.71	0.21	5.57	0.13	2.0	1.49	0.66	AAA491.CD3.extra-duplicate3.X14.Y4.tile.tissue.png	103	1	2000	103	f83dbdb6b5be8bbb4af2de42596b473a	0	0	0	0	0	0	0	0	0	0	0	0	0	/home/dhl_ec/bnelissen/Slides/CD3_manuscript/CD3_slides/AAA491.CD3.extra-duplicate3/AAA491.CD3.extra-duplicate3.run1	255	0.7	0.06	0.7	0.06	0.0	-12.3140775778	2.83087230182	0.0352032079468
0.0	60965.0	0.0	1230.0	60965.0	4000000.0	0.0	1.0	0.93	1.67	1.06	0.0500000000002	6.43	0.36	0.7	0.21	5.58	0.14	2.02	1.48	0.56	AAA491.CD3.extra-duplicate3.X14.Y5.tile.tissue.png	104	1	2000	104	c9fac13e88cd7301eab662472a8d8029	0	0	0	0	0	0	0	0	0	0	0	0	0	/home/dhl_ec/bnelissen/Slides/CD3_manuscript/CD3_slides/AAA491.CD3.extra-duplicate3/AAA491.CD3.extra-duplicate3.run1	255	0.7	0.06	0.7	0.06	0.0	-10.7843246028	0.323696998278	0.0823233413086
0.0	2875.0	0.0	335.0	2875.0	4000000.0	0.0	2.0	1.37	1.66	1.11	0.04	6.39	0.36	0.73	0.21	5.59	0.13	1.99	1.47	0.55	AAA491.CD3.extra-duplicate3.X14.Y6.tile.tissue.png	105	1	2000	105	3959b6cc0de7e504182a34edf25f6efb	0	0	0	0	0	0	0	0	0	0	0	0	0	/home/dhl_ec/bnelissen/Slides/CD3_manuscript/CD3_slides/AAA491.CD3.extra-duplicate3/AAA491.CD3.extra-duplicate3.run1	255	0.7	0.06	0.7	0.06	0.0	-11.8516854561	0.0440375472359	0.0445216887798
1559.0	713291.0	586.0	8068.0	713291.0	4000000.0	13.0	4.0	1.14	1.36	1.08	0.0500000000002	6.57	0.36	0.71	0.18	6.92	0.23	2.17	1.48	0.53	AAA491.CD3.extra-duplicate3.X14.Y7.tile.tissue.png	106	1	2000	106	0b4de42b49f665e33085483626677746	0	0	0	0	0	0	0	0	0	0	0	0	0	/home/dhl_ec/bnelissen/Slides/CD3_manuscript/CD3_slides/AAA491.CD3.extra-duplicate3/AAA491.CD3.extra-duplicate3.run1	255	0.7	0.06	0.7	0.06	-8.33208132782	-11.6000932089	0.948049953413	0.0756544472656
0.0	0.0	0.0	0.0	0.0	4000000.0	0.0	0.0	1.44	1.1	1.15	0.0500000000002	6.02	0.28	0.68	0.21	4.56	0.12	1.96	1.53	0.51	AAA491.CD3.extra-duplicate3.X14.Y8.tile.tissue.png	107	1	2000	107	98ac0cc8afaf5b6b122cb89f042ebce4	0	0	0	0	0	0	0	0	0	0	0	0	0	/home/dhl_ec/bnelissen/Slides/CD3_manuscript/CD3_slides/AAA491.CD3.extra-duplicate3/AAA491.CD3.extra-duplicate3.run1	255	1.0	0.06	1.0	0.06	0.0	-9.79387020975	0.0	0.26299233609
0.0	0.0	0.0	0.0	0.0	4000000.0	0.0	0.0	0.85	1.68	1.1	0.0500000000002	5.39	0.28	0.85	0.22	4.52	0.12	1.89	1.47	0.54	AAA491.CD3.extra-duplicate3.X14.Y9.tile.tissue.png	108	1	2000	108	8a50b946fd19045b433793c47db87e35	0	0	0	0	0	0	0	0	0	0	0	0	0	/home/dhl_ec/bnelissen/Slides/CD3_manuscript/CD3_slides/AAA491.CD3.extra-duplicate3/AAA491.CD3.extra-duplicate3.run1	255	1.0	0.06	1.0	0.06	0.0	0.0	0.0	4.659734
0.0	4735.0	0.0	448.0	4735.0	4000000.0	0.0	2.0	1.27	1.17	1.08	0.0599999999999	6.73	0.37	0.76	0.23	6.28	0.13	2.02	1.48	0.49	AAA491.CD3.extra-duplicate3.X15.Y0.tile.tissue.png	109	1	2000	109	a8822fe476ec7b87251d2f744b0ec67b	0	0	0	0	0	0	0	0	0	0	0	0	0	/home/dhl_ec/bnelissen/Slides/CD3_manuscript/CD3_slides/AAA491.CD3.extra-duplicate3/AAA491.CD3.extra-duplicate3.run1	255	0.7	0.06	0.7	0.06	-8.62460183311	-10.9738557297	1.46750594403	3.66450550253
0.0	1813.0	0.0	188.0	1813.0	4000000.0	0.0	1.0	1.01	1.45	1.1	0.0499999999997	6.73	0.36	0.7	0.21	5.58	0.13	2.0	1.47	0.48	AAA491.CD3.extra-duplicate3.X15.Y1.tile.tissue.png	110	1	2000	110	01a404ff80fb80f19e7ccfc8ae7721f2	0	0	0	0	0	0	0	0	0	0	0	0	0	/home/dhl_ec/bnelissen/Slides/CD3_manuscript/CD3_slides/AAA491.CD3.extra-duplicate3/AAA491.CD3.extra-duplicate3.run1	255	0.7	0.06	0.7	0.06	0.0	-12.0748436842	3.15766044065	0.0502520292969
0.0	0.0	0.0	0.0	0.0	4000000.0	0.0	0.0	0.77	0.809999999999	1.14	0.0599999999999	5.32	0.3	0.88	0.21	4.46	0.12	1.93	1.48	0.51	AAA491.CD3.extra-duplicate3.X15.Y18.tile.tissue.png	111	1	2000	111	8e231655425fddae6665c32e09ff1317	0	0	0	0	0	0	0	0	0	0	0	0	0	/home/dhl_ec/bnelissen/Slides/CD3_manuscript/CD3_slides/AAA491.CD3.extra-duplicate3/AAA491.CD3.extra-duplicate3.run1	255	1.0	0.06	1.0	0.06	0.0	0.0	0.0	2.097152
0.0	0.0	0.0	0.0	0.0	4000000.0	0.0	0.0	0.81	1.4	1.1	0.0599999999999	6.03	0.29	0.8	0.22	4.55	0.12	1.93	1.48	0.5	AAA491.CD3.extra-duplicate3.X15.Y19.tile.tissue.png	112	1	2000	112	a281420a66d1ba763edfa6effd3c3fe6	0	0	0	0	0	0	0	0	0	0	0	0	0	/home/dhl_ec/bnelissen/Slides/CD3_manuscript/CD3_slides/AAA491.CD3.extra-duplicate3/AAA491.CD3.extra-duplicate3.run1	255	1.0	0.06	1.0	0.06	0.0	-11.5873156895	0.0	7.88429274673
0.0	1738194.0	0.0	7428.0	1738194.0	4000000.0	0.0	2.0	1.14	1.16	1.14	0.0500000000002	6.46	0.36	0.72	0.14	7.3	0.21	2.1	1.47	0.58	AAA491.CD3.extra-duplicate3.X15.Y2.tile.tissue.png	113	1	2000	113	f5ecf8eddfd3cf486386a7e9bc493d74	0	0	0	0	0	0	0	0	0	0	0	0	0	/home/dhl_ec/bnelissen/Slides/CD3_manuscript/CD3_slides/AAA491.CD3.extra-duplicate3/AAA491.CD3.extra-duplicate3.run1	255	0.7	0.06	0.7	0.06	-7.97847337871	-11.1777306586	1.15180708602	0.0645726503906
0.0	0.0	0.0	0.0	0.0	1768000.0	0.0	0.0	0.37	0.43	0.49	0.0300000000002	2.42	0.13	0.37	0.0899999999997	1.9	0.0599999999999	0.86	0.64	0.17	AAA491.CD3.extra-duplicate3.X15.Y20.tile.tissue.png	114	1	2000	114	12a5613b4395e051f7ae2e2835e395ec	0	0	0	0	0	0	0	0	0	0	0	0	0	/home/dhl_ec/bnelissen/Slides/CD3_manuscript/CD3_slides/AAA491.CD3.extra-duplicate3/AAA491.CD3.extra-duplicate3.run1	255	1.0	0.06	1.0	0.06	0.0	0.0	0.0	6.95200904977
1381.0	2468190.0	638.0	9382.0	2468190.0	4000000.0	14.0	4.0	1.42	1.62	1.12	0.04	6.91	0.36	0.7	0.11	8.25	0.3	2.16	1.5	0.56	AAA491.CD3.extra-duplicate3.X15.Y3.tile.tissue.png	115	1	2000	115	7dc932793e1b972ec22059692d81ea80	0	0	0	0	0	0	0	0	0	0	0	0	0	/home/dhl_ec/bnelissen/Slides/CD3_manuscript/CD3_slides/AAA491.CD3.extra-duplicate3/AAA491.CD3.extra-duplicate3.run1	255	0.7	0.06	0.7	0.06	-8.50819525489	-11.610237266	0.652785302251	0.0828160742187
0.0	2225.0	0.0	216.0	2225.0	4000000.0	0.0	1.0	0.93	1.71	1.1	0.0500000000002	6.35	0.36	0.71	0.21	5.65	0.13	1.99	1.48	0.5	AAA491.CD3.extra-duplicate3.X15.Y4.tile.tissue.png	116	1	2000	116	a9f7726ae87c7e2819496f4ba26b2d02	0	0	0	0	0	0	0	0	0	0	0	0	0	/home/dhl_ec/bnelissen/Slides/CD3_manuscript/CD3_slides/AAA491.CD3.extra-duplicate3/AAA491.CD3.extra-duplicate3.run1	255	0.7	0.06	0.7	0.06	0.0	-12.1741542666	0.22550619404	0.034585137085
0.0	1421.0	0.0	166.0	1421.0	4000000.0	0.0	1.0	0.91	1.47	1.1	0.0500000000002	6.41	0.37	0.72	0.22	5.77	0.14	2.01	1.49	0.55	AAA491.CD3.extra-duplicate3.X15.Y5.tile.tissue.png	117	1	2000	117	314ee194b1ba2fff07b452ff1fc8afed	0	0	0	0	0	0	0	0	0	0	0	0	0	/home/dhl_ec/bnelissen/Slides/CD3_manuscript/CD3_slides/AAA491.CD3.extra-duplicate3/AAA491.CD3.extra-duplicate3.run1	255	0.7	0.06	0.7	0.06	0.0	-12.0270183789	0.274550758056	0.0535424369965
0.0	11899.0	0.0	510.0	11899.0	4000000.0	0.0	1.0	0.93	1.09	1.08	0.0499999999997	6.24	0.35	0.71	0.21	5.65	0.13	2.02	1.47	0.53	AAA491.CD3.extra-duplicate3.X15.Y6.tile.tissue.png	118	1	2000	118	ffdd6a794a13641bb264cd68c9ccafe9	0	0	0	0	0	0	0	0	0	0	0	0	0	/home/dhl_ec/bnelissen/Slides/CD3_manuscript/CD3_slides/AAA491.CD3.extra-duplicate3/AAA491.CD3.extra-duplicate3.run1	255	0.7	0.06	0.7	0.06	0.0	-11.7772405992	0.0330606728745	0.0466094519882
0.0	14320.0	0.0	1106.0	14320.0	4000000.0	0.0	2.0	1.53	1.1	1.09	0.0500000000002	6.43	0.35	0.71	0.21	6.22	0.13	2.06	1.49	0.559999999999	AAA491.CD3.extra-duplicate3.X15.Y7.tile.tissue.png	119	1	2000	119	9513697894063042cc4905d99ddbcdac	0	0	0	0	0	0	0	0	0	0	0	0	0	/home/dhl_ec/bnelissen/Slides/CD3_manuscript/CD3_slides/AAA491.CD3.extra-duplicate3/AAA491.CD3.extra-duplicate3.run1	255	0.7	0.06	0.7	0.06	-7.42167702994	-12.5965450198	1.9460345932	0.0380951643066
0.0	4678.0	0.0	338.0	4678.0	4000000.0	0.0	1.0	0.95	1.19	1.13	0.0500000000002	6.41	0.36	0.71	0.22	5.77	0.13	2.04	1.47	0.52	AAA491.CD3.extra-duplicate3.X15.Y8.tile.tissue.png	120	1	2000	120	f48599c09481e166b91335b26a5d3ddc	0	0	0	0	0	0	0	0	0	0	0	0	0	/home/dhl_ec/bnelissen/Slides/CD3_manuscript/CD3_slides/AAA491.CD3.extra-duplicate3/AAA491.CD3.extra-duplicate3.run1	255	0.7	0.06	0.7	0.06	0.0	-11.8373788367	0.0132372775818	0.0446543609486
0.0	10066.0	0.0	518.0	10066.0	4000000.0	0.0	1.0	0.88	0.93	1.08	0.0599999999999	6.36	0.36	0.86	0.21	5.6	0.13	2.01	1.47	0.49	AAA491.CD3.extra-duplicate3.X15.Y9.tile.tissue.png	121	1	2000	121	dd55ae3b59162c053ff516d3f3524566	0	0	0	0	0	0	0	0	0	0	0	0	0	/home/dhl_ec/bnelissen/Slides/CD3_manuscript/CD3_slides/AAA491.CD3.extra-duplicate3/AAA491.CD3.extra-duplicate3.run1	255	0.7	0.06	0.7	0.06	0.0	-11.7819601274	0.329073864448	3.11259823097
0.0	0.0	0.0	0.0	0.0	4000000.0	0.0	0.0	0.9	0.96	1.11	0.0599999999999	5.96	0.28	0.77	0.21	4.62	0.14	2.3	1.47	0.56	AAA491.CD3.extra-duplicate3.X16.Y0.tile.tissue.png	122	1	2000	122	f29dab1032f720eb40a4f95d61b1414a	0	0	0	0	0	0	0	0	0	0	0	0	0	/home/dhl_ec/bnelissen/Slides/CD3_manuscript/CD3_slides/AAA491.CD3.extra-duplicate3/AAA491.CD3.extra-duplicate3.run1	255	1.0	0.06	1.0	0.06	0.0	-11.554462719	0.0	7.02670336975
0.0	2935.0	0.0	258.0	2935.0	4000000.0	0.0	1.0	0.92	1.49	1.1	0.0599999999999	6.36	0.35	0.73	0.22	5.62	0.13	2.0	1.48	0.56	AAA491.CD3.extra-duplicate3.X16.Y1.tile.tissue.png	123	1	2000	123	71d5530f0ea4032fdff98c2e70beec90	0	0	0	0	0	0	0	0	0	0	0	0	0	/home/dhl_ec/bnelissen/Slides/CD3_manuscript/CD3_slides/AAA491.CD3.extra-duplicate3/AAA491.CD3.extra-duplicate3.run1	255	0.7	0.06	0.7	0.06	0.0	-11.1197128645	2.92979463905	3.13293957349
0.0	6005.0	0.0	488.0	6005.0	4000000.0	0.0	2.0	1.0	1.17	1.09	0.0599999999999	6.63	0.35	0.74	0.2	5.62	0.13	2.0	1.48	0.51	AAA491.CD3.extra-duplicate3.X16.Y2.tile.tissue.png	124	1	2000	124	544c83ef5d1cd9ac0aa0ba2b2458b889	0	0	0	0	0	0	0	0	0	0	0	0	0	/home/dhl_ec/bnelissen/Slides/CD3_manuscript/CD3_slides/AAA491.CD3.extra-duplicate3/AAA491.CD3.extra-duplicate3.run1	255	0.7	0.06	0.7	0.06	0.0	-11.1947033041	0.996315407733	3.49226010419
0.0	9226.0	0.0	851.0	9226.0	4000000.0	0.0	4.0	0.88	1.12	1.13	0.0499999999997	6.33	0.36	0.74	0.23	5.63	0.12	1.97	1.46	0.56	AAA491.CD3.extra-duplicate3.X16.Y3.tile.tissue.png	125	1	2000	125	af699c2fb6b352eadd2617d6f1705fdc	0	0	0	0	0	0	0	0	0	0	0	0	0	/home/dhl_ec/bnelissen/Slides/CD3_manuscript/CD3_slides/AAA491.CD3.extra-duplicate3/AAA491.CD3.extra-duplicate3.run1	255	0.7	0.06	0.7	0.06	0.0	-10.5285596332	0.515399859263	1.6829228287
0.0	27101.0	0.0	1140.0	27101.0	4000000.0	0.0	3.0	0.88	1.08	1.11	0.0500000000002	6.33	0.37	0.7	0.2	5.6	0.13	2.0	1.47	0.51	AAA491.CD3.extra-duplicate3.X16.Y4.tile.tissue.png	126	1	2000	126	e8e48d3c067e88382baf78809951520c	0	0	0	0	0	0	0	0	0	0	0	0	0	/home/dhl_ec/bnelissen/Slides/CD3_manuscript/CD3_slides/AAA491.CD3.extra-duplicate3/AAA491.CD3.extra-duplicate3.run1	255	0.7	0.06	0.7	0.06	0.0	-10.1691401359	0.253680477802	1.14637230511
0.0	0.0	0.0	0.0	0.0	4000000.0	0.0	0.0	0.95	1.09	1.13	0.0599999999999	6.01	0.29	0.71	0.22	4.6	0.12	1.92	1.47	0.52	AAA491.CD3.extra-duplicate3.X16.Y5.tile.tissue.png	127	1	2000	127	9c2a7e6d709827020dc58e051c42c921	0	0	0	0	0	0	0	0	0	0	0	0	0	/home/dhl_ec/bnelissen/Slides/CD3_manuscript/CD3_slides/AAA491.CD3.extra-duplicate3/AAA491.CD3.extra-duplicate3.run1	255	1.0	0.06	1.0	0.06	0.0	-9.50358036815	0.0	1.01599661842
0.0	23187.0	0.0	660.0	23187.0	4000000.0	0.0	1.0	1.06	1.12	1.05	0.0500000000002	6.31	0.36	0.72	0.21	5.67	0.13	2.0	1.47	0.51	AAA491.CD3.extra-duplicate3.X16.Y6.tile.tissue.png	128	1	2000	128	3251dff09c98ea3de9d4d0b82fcbfec8	0	0	0	0	0	0	0	0	0	0	0	0	0	/home/dhl_ec/bnelissen/Slides/CD3_manuscript/CD3_slides/AAA491.CD3.extra-duplicate3/AAA491.CD3.extra-duplicate3.run1	255	0.7	0.06	0.7	0.06	0.0	-10.234825898	0.17062979542	0.884502828003
95.0	2189.0	40.0	214.0	2189.0	4000000.0	1.0	1.0	0.96	1.0	1.11	0.0599999999999	6.77	0.37	0.72	0.24	6.67	0.2	2.03	1.49	0.53	AAA491.CD3.extra-duplicate3.X16.Y7.tile.tissue.png	129	1	2000	129	ab6f7e91a36d81f5723bedd53bf844f4	0	0	0	0	0	0	0	0	0	0	0	0	0	/home/dhl_ec/bnelissen/Slides/CD3_manuscript/CD3_slides/AAA491.CD3.extra-duplicate3/AAA491.CD3.extra-duplicate3.run1	255	0.7	0.06	0.7	0.06	-8.4961062301	-10.6127934074	3.11490815617	0.99314706012
0.0	22404.0	0.0	1689.0	22404.0	4000000.0	0.0	6.0	0.87	1.1	1.12	0.0499999999997	6.38	0.35	0.72	0.21	6.1	0.13	2.02	1.47	0.53	AAA491.CD3.extra-duplicate3.X16.Y8.tile.tissue.png	130	1	2000	130	8c6a46fb712e2fa05d1e21405bc8cdd1	0	0	0	0	0	0	0	0	0	0	0	0	0	/home/dhl_ec/bnelissen/Slides/CD3_manuscript/CD3_slides/AAA491.CD3.extra-duplicate3/AAA491.CD3.extra-duplicate3.run1	255	0.7	0.06	0.7	0.06	-8.12091114326	-10.7797230269	1.91455224022	0.738563655762
0.0	0.0	0.0	0.0	0.0	4000000.0	0.0	0.0	0.89	0.92	1.07	0.0500000000002	6.02	0.28	0.85	0.22	4.47	0.12	1.95	1.48	0.48	AAA491.CD3.extra-duplicate3.X16.Y9.tile.tissue.png	131	1	2000	131	22d716ee80d47f5a95f87c37f3470419	0	0	0	0	0	0	0	0	0	0	0	0	0	/home/dhl_ec/bnelissen/Slides/CD3_manuscript/CD3_slides/AAA491.CD3.extra-duplicate3/AAA491.CD3.extra-duplicate3.run1	255	1.0	0.06	1.0	0.06	0.0	-10.7886147597	0.0	5.20262629358
0.0	4625.0	0.0	296.0	4625.0	362000.0	0.0	1.0	0.34	0.26	0.0999999999999	0.0	0.92	0.04	0.0700000000002	0.02	0.46	0.0100000000002	0.18	0.13	0.0500000000002	AAA491.CD3.extra-duplicate3.X17.Y1.tile.tissue.png	132	1	181	132	9819755422091ba90829a616acfa3148	0	0	0	0	0	0	0	0	0	0	0	0	0	/home/dhl_ec/bnelissen/Slides/CD3_manuscript/CD3_slides/AAA491.CD3.extra-duplicate3/AAA491.CD3.extra-duplicate3.run1	255	0.7	0.06	0.7	0.06	0.0	-12.5879583306	4.25882221284	3.93494731823
0.0	1259.0	0.0	158.0	1259.0	4000000.0	0.0	1.0	1.08	1.08	1.14	0.0599999999999	6.32	0.36	0.74	0.21	5.66	0.22	1.99	1.48	0.54	AAA491.CD3.extra-duplicate3.X2.Y0.tile.tissue.png	133	1	2000	133	1f5592689456ecb3c8815276ade50535	0	0	0	0	0	0	0	0	0	0	0	0	0	/home/dhl_ec/bnelissen/Slides/CD3_manuscript/CD3_slides/AAA491.CD3.extra-duplicate3/AAA491.CD3.extra-duplicate3.run1	255	0.7	0.06	0.7	0.06	0.0	-11.0726134855	4.61834518033	2.88956580937
0.0	6102.0	0.0	432.0	6102.0	4000000.0	0.0	1.0	1.21	1.06	1.33	0.0799999999999	6.35	0.35	0.71	0.2	5.7	0.13	2.0	1.51	0.51	AAA491.CD3.extra-duplicate3.X2.Y1.tile.tissue.png	134	1	2000	134	1d25cad1abfb026ffeb270674cf18279	0	0	0	0	0	0	0	0	0	0	0	0	0	/home/dhl_ec/bnelissen/Slides/CD3_manuscript/CD3_slides/AAA491.CD3.extra-duplicate3/AAA491.CD3.extra-duplicate3.run1	255	0.7	0.06	0.7	0.06	0.0	-12.5355520293	3.03165586078	0.0349292657471
5410.0	1188765.0	2042.0	8260.0	1188765.0	4000000.0	41.0	4.0	0.98	1.37	1.13	0.0499999999997	7.31	0.37	0.72	0.17	7.53	0.26	2.12	1.48	0.59	AAA491.CD3.extra-duplicate3.X2.Y10.tile.tissue.png	135	1	2000	135	f9a4e412fca23d3f29cca29f603066ea	0	0	0	0	0	0	0	0	0	0	0	0	0	/home/dhl_ec/bnelissen/Slides/CD3_manuscript/CD3_slides/AAA491.CD3.extra-duplicate3/AAA491.CD3.extra-duplicate3.run1	255	0.7	0.06	0.7	0.06	-9.03931779626	-11.8768922362	1.4421799085	0.11019540625
11852.0	2028893.0	3774.0	13941.0	2028893.0	4000000.0	70.0	3.0	1.01	1.23	1.08	0.0500000000002	6.94	0.38	0.72	0.13	8.23	0.29	2.2	1.48	0.52	AAA491.CD3.extra-duplicate3.X2.Y11.tile.tissue.png	136	1	2000	136	f279c443e7db35eb89408570776dc37b	0	0	0	0	0	0	0	0	0	0	0	0	0	/home/dhl_ec/bnelissen/Slides/CD3_manuscript/CD3_slides/AAA491.CD3.extra-duplicate3/AAA491.CD3.extra-duplicate3.run1	255	0.7	0.06	0.7	0.06	-8.54825065892	-11.7735288377	1.23425246959	0.146663570312
1655.0	234766.0	571.0	8020.0	234766.0	4000000.0	10.0	12.0	0.96	1.13	1.14	0.0499999999997	6.87	0.37	0.72	0.2	6.82	0.22	2.17	1.5	0.53	AAA491.CD3.extra-duplicate3.X2.Y12.tile.tissue.png	137	1	2000	137	92a2d64919f81114bbecd3ae1d42d086	0	0	0	0	0	0	0	0	0	0	0	0	0	/home/dhl_ec/bnelissen/Slides/CD3_manuscript/CD3_slides/AAA491.CD3.extra-duplicate3/AAA491.CD3.extra-duplicate3.run1	255	0.7	0.06	0.7	0.06	-9.54617178613	-12.2795916733	2.09568263563	0.124380042969
63.0	70173.0	34.0	2755.0	70173.0	4000000.0	1.0	3.0	0.93	1.2	1.11	0.0499999999997	7.47	0.36	0.73	0.21	6.68	0.21	2.08	1.44	0.49	AAA491.CD3.extra-duplicate3.X2.Y13.tile.tissue.png	138	1	2000	138	59be47892923ad3c38a74bc2e8ac0bdc	0	0	0	0	0	0	0	0	0	0	0	0	0	/home/dhl_ec/bnelissen/Slides/CD3_manuscript/CD3_slides/AAA491.CD3.extra-duplicate3/AAA491.CD3.extra-duplicate3.run1	255	0.7	0.06	0.7	0.06	-8.83742287808	-12.5639209253	2.04038612719	0.113374552734
0.0	10982.0	0.0	1029.0	10982.0	4000000.0	0.0	4.0	1.41	1.61	1.07	0.0500000000002	6.53	0.37	0.71	0.21	6.14	0.13	2.02	1.53	0.52	AAA491.CD3.extra-duplicate3.X2.Y14.tile.tissue.png	139	1	2000	139	d468a739d6eb29889befbfa6bf3d16da	0	0	0	0	0	0	0	0	0	0	0	0	0	/home/dhl_ec/bnelissen/Slides/CD3_manuscript/CD3_slides/AAA491.CD3.extra-duplicate3/AAA491.CD3.extra-duplicate3.run1	255	0.7	0.06	0.7	0.06	-8.67164400531	-12.5606757279	1.09770047612	0.0596784498901
0.0	14231.0	0.0	828.0	14231.0	4000000.0	0.0	2.0	0.99	1.15	1.15	0.0500000000002	6.68	0.38	0.72	0.23	6.37	0.14	2.04	1.49	0.55	AAA491.CD3.extra-duplicate3.X2.Y15.tile.tissue.png	140	1	2000	140	501ea0bf7d701737c889269dfece50e9	0	0	0	0	0	0	0	0	0	0	0	0	0	/home/dhl_ec/bnelissen/Slides/CD3_manuscript/CD3_slides/AAA491.CD3.extra-duplicate3/AAA491.CD3.extra-duplicate3.run1	255	0.7	0.06	0.7	0.06	-7.12214623034	-12.7235234396	2.08356450313	0.0430137353516
0.0	7603.0	0.0	696.0	7603.0	4000000.0	0.0	3.0	0.99	1.09	1.09	0.04	6.31	0.35	0.72	0.21	5.63	0.13	2.0	1.47	0.55	AAA491.CD3.extra-duplicate3.X2.Y16.tile.tissue.png	141	1	2000	141	81dcf8af4539cf8b240395a101d6afa9	0	0	0	0	0	0	0	0	0	0	0	0	0	/home/dhl_ec/bnelissen/Slides/CD3_manuscript/CD3_slides/AAA491.CD3.extra-duplicate3/AAA491.CD3.extra-duplicate3.run1	255	0.7	0.06	0.7	0.06	0.0	-12.5427292383	2.1110866496	0.0417876211548
8426.0	575078.0	2704.0	5480.0	575078.0	4000000.0	47.0	2.0	0.98	1.18	1.14	0.0499999999997	6.56	0.35	0.71	0.19	6.9	0.23	2.13	1.48	0.78	AAA491.CD3.extra-duplicate3.X2.Y17.tile.tissue.png	142	1	2000	142	8588d8b1375a3510425202dd036d72c6	0	0	0	0	0	0	0	0	0	0	0	0	0	/home/dhl_ec/bnelissen/Slides/CD3_manuscript/CD3_slides/AAA491.CD3.extra-duplicate3/AAA491.CD3.extra-duplicate3.run1	255	0.7	0.06	0.7	0.06	-8.82817230529	-11.8059658798	1.85711916379	0.0758124960938
0.0	3936.0	0.0	278.0	3936.0	4000000.0	0.0	1.0	1.09	1.39	1.15	0.0599999999999	6.67	0.37	0.82	0.23	5.8	0.13	2.01	1.48	1.17	AAA491.CD3.extra-duplicate3.X2.Y18.tile.tissue.png	143	1	2000	143	d67a119e6918fb3d93327e1ef6e14d0b	0	0	0	0	0	0	0	0	0	0	0	0	0	/home/dhl_ec/bnelissen/Slides/CD3_manuscript/CD3_slides/AAA491.CD3.extra-duplicate3/AAA491.CD3.extra-duplicate3.run1	255	0.7	0.06	0.7	0.06	0.0	-11.409296579	0.0800393267376	8.53842229977
13961.0	931010.0	4858.0	7897.0	931010.0	4000000.0	93.0	9.0	0.99	1.78	1.08	0.0500000000002	6.88	0.36	0.71	0.18	8.31	0.24	2.19	1.46	0.54	AAA491.CD3.extra-duplicate3.X2.Y2.tile.tissue.png	144	1	2000	144	8e63ee25ccadf5f6eeaa506db3591442	0	0	0	0	0	0	0	0	0	0	0	0	0	/home/dhl_ec/bnelissen/Slides/CD3_manuscript/CD3_slides/AAA491.CD3.extra-duplicate3/AAA491.CD3.extra-duplicate3.run1	255	0.7	0.06	0.7	0.06	-8.40276439141	-12.3129233405	0.824279196445	0.180581542969
7524.0	2526506.0	2673.0	13979.0	2526506.0	4000000.0	51.0	7.0	1.03	1.49	1.11	0.0500000000002	7.04	0.37	0.71	0.12	8.41	0.31	2.16	1.49	0.58	AAA491.CD3.extra-duplicate3.X2.Y3.tile.tissue.png	145	1	2000	145	199d6e6d1a86c99afafd23e26b038ca8	0	0	0	0	0	0	0	0	0	0	0	0	0	/home/dhl_ec/bnelissen/Slides/CD3_manuscript/CD3_slides/AAA491.CD3.extra-duplicate3/AAA491.CD3.extra-duplicate3.run1	255	0.7	0.06	0.7	0.06	-8.67843483025	-11.8581905875	1.13227160444	0.192817792969
7253.0	1770745.0	2276.0	14321.0	1770745.0	4000000.0	40.0	8.0	1.03	1.25	1.11	0.0500000000002	6.89	0.37	0.72	0.15	8.01	0.28	2.19	1.5	0.58	AAA491.CD3.extra-duplicate3.X2.Y4.tile.tissue.png	146	1	2000	146	d2490033d0e172d2062b5f38474c88bc	0	0	0	0	0	0	0	0	0	0	0	0	0	/home/dhl_ec/bnelissen/Slides/CD3_manuscript/CD3_slides/AAA491.CD3.extra-duplicate3/AAA491.CD3.extra-duplicate3.run1	255	0.7	0.06	0.7	0.06	-8.04899553233	-11.9399049573	0.658780726132	0.17530015625
1790.0	3537451.0	705.0	12106.0	3537451.0	4000000.0	13.0	6.0	1.02	1.3	1.1	0.0499999999997	7.13	0.38	0.72	0.0799999999999	9.22	0.34	2.16	1.48	0.59	AAA491.CD3.extra-duplicate3.X2.Y5.tile.tissue.png	147	1	2000	147	6f5659e4f024a656cebcd6c62bc87e10	0	0	0	0	0	0	0	0	0	0	0	0	0	/home/dhl_ec/bnelissen/Slides/CD3_manuscript/CD3_slides/AAA491.CD3.extra-duplicate3/AAA491.CD3.extra-duplicate3.run1	255	0.7	0.06	0.7	0.06	-7.71625457564	-11.6002061804	0.27465899594	0.10524368457
7409.0	3518719.0	2991.0	9260.0	3518719.0	4000000.0	60.0	3.0	1.05	1.28	1.12	0.0500000000002	7.02	0.35	0.71	0.0799999999999	8.99	0.33	2.13	1.44	0.55	AAA491.CD3.extra-duplicate3.X2.Y6.tile.tissue.png	148	1	2000	148	286650506d5242ed6f9c46366e34f9fe	0	0	0	0	0	0	0	0	0	0	0	0	0	/home/dhl_ec/bnelissen/Slides/CD3_manuscript/CD3_slides/AAA491.CD3.extra-duplicate3/AAA491.CD3.extra-duplicate3.run1	255	0.7	0.0614058189904	0.7	0.0614058189904	-7.25210147405	-11.0963126436	0.375575501187	0.246657569336
11651.0	2780368.0	4084.0	7981.0	2780368.0	4000000.0	73.0	2.0	1.12	1.23	1.12	0.04	7.08	0.36	0.71	0.1	8.71	0.3	2.11	1.45	0.74	AAA491.CD3.extra-duplicate3.X2.Y7.tile.tissue.png	149	1	2000	149	b8601f0cd873d621df9b05e71aabd497	0	0	0	0	0	0	0	0	0	0	0	0	0	/home/dhl_ec/bnelissen/Slides/CD3_manuscript/CD3_slides/AAA491.CD3.extra-duplicate3/AAA491.CD3.extra-duplicate3.run1	255	0.7	0.06	0.7	0.06	-7.94449153743	-11.4579342978	0.447172337977	0.250582435547
581.0	92894.0	309.0	2128.0	92894.0	4000000.0	5.0	2.0	0.96	1.12	1.09	0.04	6.54	0.37	0.74	0.21	6.52	0.21	2.09	1.53	0.54	AAA491.CD3.extra-duplicate3.X2.Y8.tile.tissue.png	150	1	2000	150	bf82f1e20a68f953505ae568691a7e17	0	0	0	0	0	0	0	0	0	0	0	0	0	/home/dhl_ec/bnelissen/Slides/CD3_manuscript/CD3_slides/AAA491.CD3.extra-duplicate3/AAA491.CD3.extra-duplicate3.run1	255	0.7	0.06	0.7	0.06	-7.20434675709	-11.5384472368	1.49307069749	0.0612704375
0.0	0.0	0.0	0.0	0.0	4000000.0	0.0	0.0	1.35	1.57	1.42	0.0799999999999	6.52	0.28	0.69	0.22	4.52	0.12	1.95	1.48	0.579999999999	AAA491.CD3.extra-duplicate3.X2.Y9.tile.tissue.png	151	1	2000	151	95c9384ed1ab2e9ee06dbfd3cc3497f7	0	0	0	0	0	0	0	0	0	0	0	0	0	/home/dhl_ec/bnelissen/Slides/CD3_manuscript/CD3_slides/AAA491.CD3.extra-duplicate3/AAA491.CD3.extra-duplicate3.run1	255	1.0	0.06	1.0	0.06	0.0	-11.6172267391	0.0	0.0317739677134
0.0	0.0	0.0	0.0	0.0	4000000.0	0.0	0.0	0.89	1.1	1.07	0.0500000000002	5.96	0.29	0.73	0.21	4.58	0.13	1.94	1.48	0.53	AAA491.CD3.extra-duplicate3.X3.Y0.tile.tissue.png	152	1	2000	152	d4cc554dd7d38505e2a61216fd322662	0	0	0	0	0	0	0	0	0	0	0	0	0	/home/dhl_ec/bnelissen/Slides/CD3_manuscript/CD3_slides/AAA491.CD3.extra-duplicate3/AAA491.CD3.extra-duplicate3.run1	255	1.0	0.06	1.0	0.06	0.0	-10.6930087782	0.0	3.35363716506
0.0	2333.0	0.0	214.0	2333.0	4000000.0	0.0	1.0	0.95	1.23	1.1	0.0499999999997	6.31	0.36	0.7	0.21	5.67	0.13	2.03	1.51	0.51	AAA491.CD3.extra-duplicate3.X3.Y1.tile.tissue.png	153	1	2000	153	6a25c45e808bc00e89118392e3b964ae	0	0	0	0	0	0	0	0	0	0	0	0	0	/home/dhl_ec/bnelissen/Slides/CD3_manuscript/CD3_slides/AAA491.CD3.extra-duplicate3/AAA491.CD3.extra-duplicate3.run1	255	0.7	0.06	0.7	0.06	0.0	-11.5952401036	0.0824291230883	0.0513209429169
2783.0	1488142.0	1008.0	12469.0	1488142.0	4000000.0	16.0	4.0	0.98	1.33	1.09	0.0499999999997	6.5	0.36	0.71	0.15	7.47	0.26	2.16	1.48	0.52	AAA491.CD3.extra-duplicate3.X3.Y10.tile.tissue.png	154	1	2000	154	1ff04bf523bddabbbbfdd801f5577e99	0	0	0	0	0	0	0	0	0	0	0	0	0	/home/dhl_ec/bnelissen/Slides/CD3_manuscript/CD3_slides/AAA491.CD3.extra-duplicate3/AAA491.CD3.extra-duplicate3.run1	255	0.7	0.06	0.7	0.06	-8.68197420552	-11.2950876511	1.06753780486	0.0902494296875
4891.0	2670008.0	1665.0	18171.0	2670008.0	4000000.0	35.0	6.0	1.05	1.31	1.1	0.04	6.53	0.36	0.72	0.11	8.38	0.31	2.17	1.47	0.56	AAA491.CD3.extra-duplicate3.X3.Y11.tile.tissue.png	155	1	2000	155	927ec3b2dd70c900ee7722380f26347f	0	0	0	0	0	0	0	0	0	0	0	0	0	/home/dhl_ec/bnelissen/Slides/CD3_manuscript/CD3_slides/AAA491.CD3.extra-duplicate3/AAA491.CD3.extra-duplicate3.run1	255	0.7	0.06	0.7	0.06	-8.80609218195	-12.2076479007	1.91190085512	0.205658976562
1064.0	618191.0	547.0	12408.0	618191.0	4000000.0	12.0	6.0	0.96	1.31	1.07	0.0499999999997	7.12	0.36	0.71	0.19	6.85	0.22	2.15	1.47	0.56	AAA491.CD3.extra-duplicate3.X3.Y12.tile.tissue.png	156	1	2000	156	c2a50c79db62981ca573b9e10cecefe7	0	0	0	0	0	0	0	0	0	0	0	0	0	/home/dhl_ec/bnelissen/Slides/CD3_manuscript/CD3_slides/AAA491.CD3.extra-duplicate3/AAA491.CD3.extra-duplicate3.run1	255	0.7	0.06	0.7	0.06	-8.65148466086	-12.3897792222	2.27685633141	0.140143425781
129.0	4037.0	60.0	398.0	4037.0	4000000.0	1.0	2.0	0.94	1.1	1.12	0.0500000000002	6.7	0.36	0.72	0.22	6.66	0.21	2.04	1.49	0.53	AAA491.CD3.extra-duplicate3.X3.Y13.tile.tissue.png	157	1	2000	157	aa80bfa36cc56e2510035c355562a6ca	0	0	0	0	0	0	0	0	0	0	0	0	0	/home/dhl_ec/bnelissen/Slides/CD3_manuscript/CD3_slides/AAA491.CD3.extra-duplicate3/AAA491.CD3.extra-duplicate3.run1	255	0.7	0.06	0.7	0.06	-8.51868859496	-12.0015972908	2.10125774556	0.0548960501709
0.0	0.0	0.0	0.0	0.0	4000000.0	0.0	0.0	1.55	1.11	1.16	0.0500000000002	6.35	0.3	0.73	0.22	4.66	0.12	1.95	1.48	0.77	AAA491.CD3.extra-duplicate3.X3.Y14.tile.tissue.png	158	1	2000	158	41b97ad7cdd1a1b27183d268c25ce88b	0	0	0	0	0	0	0	0	0	0	0	0	0	/home/dhl_ec/bnelissen/Slides/CD3_manuscript/CD3_slides/AAA491.CD3.extra-duplicate3/AAA491.CD3.extra-duplicate3.run1	255	1.0	0.06	1.0	0.06	0.0	-11.7954531729	0.0	0.041017039587
0.0	265077.0	0.0	2576.0	265077.0	4000000.0	0.0	1.0	1.06	1.26	1.09	0.0499999999997	6.88	0.37	0.73	0.21	6.23	0.14	2.03	1.49	0.51	AAA491.CD3.extra-duplicate3.X3.Y15.tile.tissue.png	159	1	2000	159	372d97f31ff18576aa883023c953cf90	0	0	0	0	0	0	0	0	0	0	0	0	0	/home/dhl_ec/bnelissen/Slides/CD3_manuscript/CD3_slides/AAA491.CD3.extra-duplicate3/AAA491.CD3.extra-duplicate3.run1	255	0.7	0.06	0.7	0.06	-8.18203995615	-10.8172206346	0.826544900924	0.0451960830078
11043.0	2621019.0	3367.0	8480.0	2621019.0	4000000.0	63.0	3.0	1.05	1.19	1.09	0.0500000000002	6.7	0.38	0.72	0.12	8.69	0.31	2.17	1.48	0.58	AAA491.CD3.extra-duplicate3.X3.Y16.tile.tissue.png	160	1	2000	160	707af35191c93afe35eec17deea1ee9c	0	0	0	0	0	0	0	0	0	0	0	0	0	/home/dhl_ec/bnelissen/Slides/CD3_manuscript/CD3_slides/AAA491.CD3.extra-duplicate3/AAA491.CD3.extra-duplicate3.run1	255	0.7	0.06	0.7	0.06	-8.06041050662	-10.8041007807	0.725851237185	0.103453105469
7614.0	2547872.0	2679.0	9466.0	2547872.0	4000000.0	57.0	3.0	1.04	1.69	1.1	0.0499999999997	7.08	0.37	0.72	0.11	8.55	0.31	2.16	1.48	0.56	AAA491.CD3.extra-duplicate3.X3.Y17.tile.tissue.png	161	1	2000	161	bc5e9a80b11a2137ab27e497e4e356fe	0	0	0	0	0	0	0	0	0	0	0	0	0	/home/dhl_ec/bnelissen/Slides/CD3_manuscript/CD3_slides/AAA491.CD3.extra-duplicate3/AAA491.CD3.extra-duplicate3.run1	255	0.7	0.06	0.7	0.06	-8.0691900603	-11.0901432033	0.463216378644	0.0794855273438
0.0	2692.0	0.0	258.0	2692.0	4000000.0	0.0	1.0	0.92	1.45	1.1	0.0500000000002	6.74	0.38	0.77	0.22	5.77	0.13	2.01	1.48	0.54	AAA491.CD3.extra-duplicate3.X3.Y18.tile.tissue.png	162	1	2000	162	9ca319b28af927fd030c939ff144e198	0	0	0	0	0	0	0	0	0	0	0	0	0	/home/dhl_ec/bnelissen/Slides/CD3_manuscript/CD3_slides/AAA491.CD3.extra-duplicate3/AAA491.CD3.extra-duplicate3.run1	255	0.7	0.06	0.7	0.06	0.0	-10.6609165219	0.0353925543412	7.90905896562
1806.0	2651336.0	793.0	11200.0	2651336.0	4000000.0	16.0	2.0	0.95	1.21	1.15	0.0500000000002	10.01	0.37	0.72	0.12	8.6	0.31	2.18	1.48	0.56	AAA491.CD3.extra-duplicate3.X3.Y2.tile.tissue.png	163	1	2000	163	211ac12cf35f31c52d9ba09dd33fec9b	0	0	0	0	0	0	0	0	0	0	0	0	0	/home/dhl_ec/bnelissen/Slides/CD3_manuscript/CD3_slides/AAA491.CD3.extra-duplicate3/AAA491.CD3.extra-duplicate3.run1	255	0.7	0.06	0.7	0.06	-8.6061739023	-11.7591909897	0.931830406736	0.117287326172
0.0	3976308.0	0.0	8142.0	3976308.0	4000000.0	0.0	1.0	1.31	1.37	1.16	0.0400000000004	7.09	0.36	0.74	0.0599999999999	8.91	0.3	2.1	1.67	0.56	AAA491.CD3.extra-duplicate3.X3.Y3.tile.tissue.png	164	1	2000	164	e3edfc5d16ae0223a653290a378780a6	0	0	0	0	0	0	0	0	0	0	0	0	0	/home/dhl_ec/bnelissen/Slides/CD3_manuscript/CD3_slides/AAA491.CD3.extra-duplicate3/AAA491.CD3.extra-duplicate3.run1	255	0.7	0.06	0.7	0.06	-8.25542346482	-11.6835276979	0.227708189073	0.0422670389404
5198.0	3454406.0	1781.0	13509.0	3454406.0	4000000.0	28.0	2.0	1.6	1.98	1.13	0.0500000000002	6.26	0.37	0.72	0.0799999999999	8.92	0.32	2.13	1.47	0.55	AAA491.CD3.extra-duplicate3.X3.Y4.tile.tissue.png	165	1	2000	165	b3ab031b064f1ff0a0b9978c487d79eb	0	0	0	0	0	0	0	0	0	0	0	0	0	/home/dhl_ec/bnelissen/Slides/CD3_manuscript/CD3_slides/AAA491.CD3.extra-duplicate3/AAA491.CD3.extra-duplicate3.run1	255	0.7	0.06	0.7	0.06	-8.06553751166	-11.6971874527	0.627504526369	0.147438728516
0.0	3997710.0	0.0	8108.0	3997710.0	4000000.0	0.0	1.0	1.17	1.62	1.13	0.04	6.03	0.35	0.71	0.0599999999999	7.98	0.29	2.09	1.47	0.559999999999	AAA491.CD3.extra-duplicate3.X3.Y5.tile.tissue.png	166	1	2000	166	da4c1af15636d3d012a2cc4386154fe0	0	0	0	0	0	0	0	0	0	0	0	0	0	/home/dhl_ec/bnelissen/Slides/CD3_manuscript/CD3_slides/AAA491.CD3.extra-duplicate3/AAA491.CD3.extra-duplicate3.run1	255	0.7	0.06	0.7	0.06	0.0	-10.7268983448	0.0824487409667	0.0168311671143
1797.0	3662515.0	722.0	11000.0	3662515.0	4000000.0	14.0	1.0	1.01	1.36	1.1	0.04	7.64	0.35	0.82	0.0999999999999	9.28	0.34	2.14	1.49	0.58	AAA491.CD3.extra-duplicate3.X3.Y6.tile.tissue.png	167	1	2000	167	6e88afcdda2912e7a4908fc61d71a5f8	0	0	0	0	0	0	0	0	0	0	0	0	0	/home/dhl_ec/bnelissen/Slides/CD3_manuscript/CD3_slides/AAA491.CD3.extra-duplicate3/AAA491.CD3.extra-duplicate3.run1	255	0.7	0.06	0.7	0.06	-6.91283458666	-11.672399754	0.196080367925	0.102947021973
309.0	3625058.0	181.0	11705.0	3625058.0	4000000.0	4.0	1.0	1.19	1.24	1.09	0.04	6.85	0.36	0.71	0.0699999999997	9.12	0.34	2.15	1.48	0.559999999999	AAA491.CD3.extra-duplicate3.X3.Y7.tile.tissue.png	168	1	2000	168	3e2c85e3692f61666e44bdac2b91026d	0	0	0	0	0	0	0	0	0	0	0	0	0	/home/dhl_ec/bnelissen/Slides/CD3_manuscript/CD3_slides/AAA491.CD3.extra-duplicate3/AAA491.CD3.extra-duplicate3.run1	255	0.7	0.06	0.7	0.06	-7.08014407626	-11.8917074536	0.325511222796	0.127741131836
9599.0	1382904.0	3533.0	5822.0	1382904.0	4000000.0	66.0	1.0	1.12	1.7	1.5	0.04	6.53	0.36	0.71	0.16	7.44	0.26	2.06	1.47	0.54	AAA491.CD3.extra-duplicate3.X3.Y8.tile.tissue.png	169	1	2000	169	3c36b5feb492598ea45873b0d8951455	0	0	0	0	0	0	0	0	0	0	0	0	0	/home/dhl_ec/bnelissen/Slides/CD3_manuscript/CD3_slides/AAA491.CD3.extra-duplicate3/AAA491.CD3.extra-duplicate3.run1	255	0.7	0.06	0.7	0.06	-8.41887234247	-12.0021002739	0.78459437283	0.164376480469
0.0	3220.0	0.0	276.0	3220.0	4000000.0	0.0	1.0	0.89	1.12	1.11	0.0499999999997	6.73	0.37	0.71	0.22	5.76	0.14	1.99	1.48	0.55	AAA491.CD3.extra-duplicate3.X3.Y9.tile.tissue.png	170	1	2000	170	06d3e10bdc90dc6faafda1ad90394a37	0	0	0	0	0	0	0	0	0	0	0	0	0	/home/dhl_ec/bnelissen/Slides/CD3_manuscript/CD3_slides/AAA491.CD3.extra-duplicate3/AAA491.CD3.extra-duplicate3.run1	255	0.7	0.06	0.7	0.06	0.0	-12.4300143745	2.62655097535	0.0307189658508
0.0	5693.0	0.0	611.0	5693.0	4000000.0	0.0	3.0	1.34	1.23	1.21	0.0500000000002	6.38	0.35	0.74	0.21	5.53	0.14	2.04	1.47	1.03	AAA491.CD3.extra-duplicate3.X4.Y0.tile.tissue.png	171	1	2000	171	e2f9a368db518e7afd1e31ec8ede52ff	0	0	0	0	0	0	0	0	0	0	0	0	0	/home/dhl_ec/bnelissen/Slides/CD3_manuscript/CD3_slides/AAA491.CD3.extra-duplicate3/AAA491.CD3.extra-duplicate3.run1	255	0.7	0.06	0.7	0.06	0.0	-10.4221797735	0.237554853377	4.43995241885
0.0	23124.0	0.0	1544.0	23124.0	4000000.0	0.0	4.0	0.91	1.07	1.04	0.0499999999997	6.19	0.37	0.72	0.22	6.3	0.13	2.0	1.47	0.54	AAA491.CD3.extra-duplicate3.X4.Y1.tile.tissue.png	172	1	2000	172	c2c1146b99eb2a05402553753e04f3e9	0	0	0	0	0	0	0	0	0	0	0	0	0	/home/dhl_ec/bnelissen/Slides/CD3_manuscript/CD3_slides/AAA491.CD3.extra-duplicate3/AAA491.CD3.extra-duplicate3.run1	255	0.7	0.06	0.7	0.06	-9.27885389984	-12.4288274795	2.03393489496	0.0579620021973
832.0	1833694.0	272.0	11824.0	1833694.0	4000000.0	5.0	6.0	1.03	1.21	1.11	0.0499999999997	6.79	0.37	0.72	0.15	8.0	0.28	2.11	1.45	0.56	AAA491.CD3.extra-duplicate3.X4.Y10.tile.tissue.png	173	1	2000	173	bb29483bea0a1bb24d3f95292cfe698b	0	0	0	0	0	0	0	0	0	0	0	0	0	/home/dhl_ec/bnelissen/Slides/CD3_manuscript/CD3_slides/AAA491.CD3.extra-duplicate3/AAA491.CD3.extra-duplicate3.run1	255	0.7	0.06	0.7	0.06	-8.55144384901	-10.310288503	0.963577669124	0.144204148438
927.0	3474900.0	466.0	16303.0	3474900.0	4000000.0	10.0	1.0	1.03	1.27	1.16	0.0500000000002	9.01	0.35	0.72	0.0799999999999	9.27	0.34	2.17	1.48	0.58	AAA491.CD3.extra-duplicate3.X4.Y11.tile.tissue.png	174	1	2000	174	300cec2b722f4c0ed2143a61bc86ea44	0	0	0	0	0	0	0	0	0	0	0	0	0	/home/dhl_ec/bnelissen/Slides/CD3_manuscript/CD3_slides/AAA491.CD3.extra-duplicate3/AAA491.CD3.extra-duplicate3.run1	255	0.7	0.06	0.7	0.06	-8.21231811414	-12.3368544269	1.07323745915	0.178042959961
263.0	153857.0	176.0	4655.0	153857.0	4000000.0	4.0	7.0	0.94	1.1	1.11	0.04	7.06	0.36	0.72	0.21	6.81	0.21	2.09	1.49	0.51	AAA491.CD3.extra-duplicate3.X4.Y12.tile.tissue.png	175	1	2000	175	0d08e8e48aef337c11500eb5b3e5f0cf	0	0	0	0	0	0	0	0	0	0	0	0	0	/home/dhl_ec/bnelissen/Slides/CD3_manuscript/CD3_slides/AAA491.CD3.extra-duplicate3/AAA491.CD3.extra-duplicate3.run1	255	0.7	0.06	0.7	0.06	-8.6174838694	-12.8518769745	1.42710938986	0.08332928125
0.0	48325.0	0.0	2126.0	48325.0	4000000.0	0.0	5.0	0.92	1.1	1.09	0.0500000000002	6.76	0.36	0.73	0.22	5.82	0.14	2.06	1.49	0.54	AAA491.CD3.extra-duplicate3.X4.Y13.tile.tissue.png	176	1	2000	176	68a0d42a87e790b0fee2cab8e1f10f5b	0	0	0	0	0	0	0	0	0	0	0	0	0	/home/dhl_ec/bnelissen/Slides/CD3_manuscript/CD3_slides/AAA491.CD3.extra-duplicate3/AAA491.CD3.extra-duplicate3.run1	255	0.7	0.06	0.7	0.06	0.0	-11.7907814798	0.253863954184	0.0808734598389
0.0	3118.0	0.0	262.0	3118.0	4000000.0	0.0	1.0	1.01	1.09	1.11	0.0500000000002	6.74	0.53	0.8	0.2	5.87	0.13	2.0	1.49	0.719999999999	AAA491.CD3.extra-duplicate3.X4.Y14.tile.tissue.png	177	1	2000	177	1a01196ead812ad9b626bff131ee6750	0	0	0	0	0	0	0	0	0	0	0	0	0	/home/dhl_ec/bnelissen/Slides/CD3_manuscript/CD3_slides/AAA491.CD3.extra-duplicate3/AAA491.CD3.extra-duplicate3.run1	255	0.7	0.06	0.7	0.06	-7.4388900685	-12.2248041471	1.94908314776	0.0441001326904
52.0	1579455.0	29.0	8171.0	1579455.0	4000000.0	1.0	2.0	1.0	1.3	1.13	0.0500000000002	8.35	0.36	0.72	0.15	7.52	0.26	2.15	1.48	0.51	AAA491.CD3.extra-duplicate3.X4.Y15.tile.tissue.png	178	1	2000	178	f40e2231225d7738fd2500942e69f197	0	0	0	0	0	0	0	0	0	0	0	0	0	/home/dhl_ec/bnelissen/Slides/CD3_manuscript/CD3_slides/AAA491.CD3.extra-duplicate3/AAA491.CD3.extra-duplicate3.run1	255	0.7	0.06	0.7	0.06	-7.79855445032	-11.3955559556	0.788930918129	0.0875404921875
811.0	2561387.0	425.0	7826.0	2561387.0	4000000.0	10.0	1.0	1.22	1.25	1.1	0.0499999999997	6.74	0.36	0.73	0.11	8.29	0.3	2.15	1.49	0.56	AAA491.CD3.extra-duplicate3.X4.Y16.tile.tissue.png	179	1	2000	179	d13a0a3631fe1bc0ffe53bd4fe66034e	0	0	0	0	0	0	0	0	0	0	0	0	0	/home/dhl_ec/bnelissen/Slides/CD3_manuscript/CD3_slides/AAA491.CD3.extra-duplicate3/AAA491.CD3.extra-duplicate3.run1	255	0.7	0.06	0.7	0.06	-7.12826560997	-11.2379394855	0.321980764408	0.0711302050781
0.0	47936.0	0.0	3186.0	47936.0	4000000.0	0.0	6.0	0.92	1.12	1.09	0.0500000000002	6.07	0.4	0.72	0.21	5.5	0.13	2.02	1.48	0.58	AAA491.CD3.extra-duplicate3.X4.Y17.tile.tissue.png	180	1	2000	180	4e4f779c5fdcabd662ffa1ce38da73d9	0	0	0	0	0	0	0	0	0	0	0	0	0	/home/dhl_ec/bnelissen/Slides/CD3_manuscript/CD3_slides/AAA491.CD3.extra-duplicate3/AAA491.CD3.extra-duplicate3.run1	255	0.7	0.06	0.7	0.06	0.0	-12.2879546525	0.313586572461	0.0866874632568
0.0	6083.0	0.0	486.0	6083.0	4000000.0	0.0	2.0	0.9	1.75	1.12	0.0599999999999	6.81	0.37	0.74	0.22	5.82	0.14	2.03	1.49	0.49	AAA491.CD3.extra-duplicate3.X4.Y18.tile.tissue.png	181	1	2000	181	1a4cfe0bfb979e3f03dbdb425b0b580c	0	0	0	0	0	0	0	0	0	0	0	0	0	/home/dhl_ec/bnelissen/Slides/CD3_manuscript/CD3_slides/AAA491.CD3.extra-duplicate3/AAA491.CD3.extra-duplicate3.run1	255	0.7	0.06	0.7	0.06	0.0	-10.8904472	2.94606350434	1.66555805847
53.0	249314.0	31.0	4336.0	249314.0	4000000.0	1.0	4.0	1.56	1.27	1.13	0.0499999999997	7.03	0.37	0.72	0.22	6.85	0.23	2.1	1.49	0.5	AAA491.CD3.extra-duplicate3.X4.Y2.tile.tissue.png	182	1	2000	182	24b4e52fd091895be27b926955862171	0	0	0	0	0	0	0	0	0	0	0	0	0	/home/dhl_ec/bnelissen/Slides/CD3_manuscript/CD3_slides/AAA491.CD3.extra-duplicate3/AAA491.CD3.extra-duplicate3.run1	255	0.7	0.06	0.7	0.06	-9.02358482074	-12.1030232908	1.23298657336	0.0813271240234
11286.0	2222536.0	3936.0	11609.0	2222536.0	4000000.0	75.0	5.0	1.07	2.06	1.08	0.0500000000002	6.43	0.36	0.69	0.12	7.82	0.27	2.09	1.44	0.55	AAA491.CD3.extra-duplicate3.X4.Y3.tile.tissue.png	183	1	2000	183	b3a942746471ef90f8ad72ad07dfa78a	0	0	0	0	0	0	0	0	0	0	0	0	0	/home/dhl_ec/bnelissen/Slides/CD3_manuscript/CD3_slides/AAA491.CD3.extra-duplicate3/AAA491.CD3.extra-duplicate3.run1	255	0.7	0.06	0.7	0.06	-8.29766992657	-11.7575747111	0.753047162777	0.185852121094
19713.0	1399651.0	6561.0	12575.0	1399651.0	4000000.0	107.0	4.0	2.11	1.47	1.2	0.0500000000002	8.28	0.53	1.1	0.16	7.96	0.26	2.13	1.42	0.55	AAA491.CD3.extra-duplicate3.X4.Y4.tile.tissue.png	184	1	2000	184	b63c36fc28843bbe29cf30532d0f70de	0	0	0	0	0	0	0	0	0	0	0	0	0	/home/dhl_ec/bnelissen/Slides/CD3_manuscript/CD3_slides/AAA491.CD3.extra-duplicate3/AAA491.CD3.extra-duplicate3.run1	255	0.7	0.06	0.7	0.06	-8.03280810121	-12.4337621114	0.72060584162	0.218218308594
1697.0	4000000.0	640.0	7996.0	4000000.0	4000000.0	13.0	1.0	0.94	1.13	1.06	0.04	6.87	0.27	0.69	0.04	9.0	0.349999999999	2.07	1.43	0.54	AAA491.CD3.extra-duplicate3.X4.Y5.tile.tissue.png	185	1	2000	185	bff31920a66859174d4b0f94822baa40	0	0	0	0	0	0	0	0	0	0	0	0	0	/home/dhl_ec/bnelissen/Slides/CD3_manuscript/CD3_slides/AAA491.CD3.extra-duplicate3/AAA491.CD3.extra-duplicate3.run1	255	0.7	0.06	0.7	0.06	-8.10821939037	0.0	0.0977940973749	0.0452081015625
0.0	3999350.0	0.0	8066.0	3999350.0	4000000.0	0.0	1.0	0.91	1.44	1.36	0.0500000000002	5.88	0.349999999999	0.700000000001	0.0600000000004	7.83	0.3	2.07	1.45	0.62	AAA491.CD3.extra-duplicate3.X4.Y6.tile.tissue.png	186	1	2000	186	af43d6a165e49d1ba7881732bf913b39	0	0	0	0	0	0	0	0	0	0	0	0	0	/home/dhl_ec/bnelissen/Slides/CD3_manuscript/CD3_slides/AAA491.CD3.extra-duplicate3/AAA491.CD3.extra-duplicate3.run1	255	0.7	0.06	0.7	0.06	0.0	-11.2913006463	0.112699008901	0.0209894747543
0.0	3998707.0	0.0	8080.0	3998707.0	4000000.0	0.0	1.0	1.26	1.18	1.04	0.04	5.91	0.4	0.919999999999	0.0600000000004	7.68	0.28	2.06	1.47	0.57	AAA491.CD3.extra-duplicate3.X4.Y7.tile.tissue.png	187	1	2000	187	301df0cd80b039ec5b50675464f85253	0	0	0	0	0	0	0	0	0	0	0	0	0	/home/dhl_ec/bnelissen/Slides/CD3_manuscript/CD3_slides/AAA491.CD3.extra-duplicate3/AAA491.CD3.extra-duplicate3.run1	255	0.7	0.06	0.7	0.06	0.0	-11.799306521	0.261405124206	0.041526519928
185.0	1095771.0	69.0	7960.0	1095771.0	4000000.0	1.0	5.0	0.93	1.23	1.08	0.0499999999993	6.48	0.35	0.700000000001	0.16	6.9	0.24	2.05	1.47	0.549999999999	AAA491.CD3.extra-duplicate3.X4.Y8.tile.tissue.png	188	1	2000	188	412a42d68122cd1bf21fe5e9ab9d8042	0	0	0	0	0	0	0	0	0	0	0	0	0	/home/dhl_ec/bnelissen/Slides/CD3_manuscript/CD3_slides/AAA491.CD3.extra-duplicate3/AAA491.CD3.extra-duplicate3.run1	255	0.7	0.06	0.7	0.06	-8.26633429266	-11.7305508083	0.723858456158	0.104516148437
0.0	110943.0	0.0	3910.0	110943.0	4000000.0	0.0	8.0	1.16	1.11	1.15	0.0500000000002	6.23	0.36	0.700000000001	0.2	5.43	0.139999999999	2.0	1.44	0.54	AAA491.CD3.extra-duplicate3.X4.Y9.tile.tissue.png	189	1	2000	189	4004e5001707ec1e8b5b897b6dd6a71c	0	0	0	0	0	0	0	0	0	0	0	0	0	/home/dhl_ec/bnelissen/Slides/CD3_manuscript/CD3_slides/AAA491.CD3.extra-duplicate3/AAA491.CD3.extra-duplicate3.run1	255	0.7	0.06	0.7	0.06	0.0	-12.1372687503	0.620895837277	0.100976083008
0.0	0.0	0.0	0.0	0.0	4000000.0	0.0	0.0	0.92	1.08	1.04	0.0500000000002	5.95	0.27	0.71	0.209999999999	4.22	0.11	1.88	1.42	0.55	AAA491.CD3.extra-duplicate3.X5.Y0.tile.tissue.png	190	1	2000	190	dd5c7c713f34edcc15bf5889ff466ef4	0	0	0	0	0	0	0	0	0	0	0	0	0	/home/dhl_ec/bnelissen/Slides/CD3_manuscript/CD3_slides/AAA491.CD3.extra-duplicate3/AAA491.CD3.extra-duplicate3.run1	255	1.0	0.06	1.0	0.06	0.0	-10.0850659357	0.0	5.53411257126
117.0	5035.0	62.0	472.0	5035.0	4000000.0	1.0	2.0	1.11	1.15	1.04	0.04	6.07	0.34	0.92	0.209999999999	6.03	0.2	1.93	1.44	0.509999999999	AAA491.CD3.extra-duplicate3.X5.Y1.tile.tissue.png	191	1	2000	191	f5207d3df141b665620248e207cbd87d	0	0	0	0	0	0	0	0	0	0	0	0	0	/home/dhl_ec/bnelissen/Slides/CD3_manuscript/CD3_slides/AAA491.CD3.extra-duplicate3/AAA491.CD3.extra-duplicate3.run1	255	0.7	0.06	0.7	0.06	-8.58667693426	-12.2060046336	2.01452100087	0.0571413436279
518.0	1083342.0	294.0	10370.0	1083342.0	4000000.0	7.0	7.0	1.16	1.69	1.05	0.04	6.27	0.34	0.71	0.160000000001	6.84	0.24	2.05	1.44	0.52	AAA491.CD3.extra-duplicate3.X5.Y10.tile.tissue.png	192	1	2000	192	07ed125964501ce4d0a6229bc44d8085	0	0	0	0	0	0	0	0	0	0	0	0	0	/home/dhl_ec/bnelissen/Slides/CD3_manuscript/CD3_slides/AAA491.CD3.extra-duplicate3/AAA491.CD3.extra-duplicate3.run1	255	0.7	0.06	0.7	0.06	-8.9330538464	-10.7157857523	0.879784435129	0.113454972656
0.0	4000000.0	0.0	7996.0	4000000.0	4000000.0	0.0	1.0	1.59	1.46	1.04	0.0500000000002	5.93	0.27	0.690000000001	0.04	7.63	0.28	2.04	1.44	0.54	AAA491.CD3.extra-duplicate3.X5.Y11.tile.tissue.png	193	1	2000	193	dd97339f6235f9913f63829da46815eb	0	0	0	0	0	0	0	0	0	0	0	0	0	/home/dhl_ec/bnelissen/Slides/CD3_manuscript/CD3_slides/AAA491.CD3.extra-duplicate3/AAA491.CD3.extra-duplicate3.run1	255	0.7	0.06	0.7	0.06	0.0	-11.7152394165	0.45314884375	0.0688645288954
1902.0	872054.0	743.0	7471.0	872054.0	4000000.0	13.0	4.0	0.89	1.17	1.12	0.0500000000002	6.24	0.34	0.74	0.18	6.7	0.23	2.02	1.43	0.48	AAA491.CD3.extra-duplicate3.X5.Y12.tile.tissue.png	194	1	2000	194	df5ceb0ac1e3bbfeb52f65ebd46f8893	0	0	0	0	0	0	0	0	0	0	0	0	0	/home/dhl_ec/bnelissen/Slides/CD3_manuscript/CD3_slides/AAA491.CD3.extra-duplicate3/AAA491.CD3.extra-duplicate3.run1	255	0.7	0.06	0.7	0.06	-8.2697344321	-12.2331256186	1.37454503425	0.106230640625
0.0	1638.0	0.0	184.0	1638.0	4000000.0	0.0	1.0	1.2	1.08	1.37	0.0500000000002	5.98	0.349999999999	0.7	0.2	5.3	0.13	1.93	1.43	0.53	AAA491.CD3.extra-duplicate3.X5.Y13.tile.tissue.png	195	1	2000	195	1c6f52b60020630915314509625a1788	0	0	0	0	0	0	0	0	0	0	0	0	0	/home/dhl_ec/bnelissen/Slides/CD3_manuscript/CD3_slides/AAA491.CD3.extra-duplicate3/AAA491.CD3.extra-duplicate3.run1	255	0.7	0.06	0.7	0.06	0.0	-12.3941857481	1.63379755824	0.0417247117615
130.0	1668854.0	100.0	8837.0	1668854.0	4000000.0	2.0	4.0	1.03	1.26	1.03	0.04	6.26	0.349999999999	0.7	0.14	7.23	0.25	2.06	1.43	0.759999999999	AAA491.CD3.extra-duplicate3.X5.Y14.tile.tissue.png	196	1	2000	196	f858d39572d1a586ed3c82a2ab55bf70	0	0	0	0	0	0	0	0	0	0	0	0	0	/home/dhl_ec/bnelissen/Slides/CD3_manuscript/CD3_slides/AAA491.CD3.extra-duplicate3/AAA491.CD3.extra-duplicate3.run1	255	0.7	0.06	0.7	0.06	-8.05600437209	-11.6093813321	0.663716534907	0.089138125
2586.0	3976019.0	1157.0	8004.0	3976019.0	4000000.0	27.0	1.0	1.68	1.76	1.15	0.0500000000002	6.24	0.59	0.74	0.0500000000002	8.89	0.35	2.06	1.44	0.54	AAA491.CD3.extra-duplicate3.X5.Y15.tile.tissue.png	197	1	2000	197	8c7aed647909dcbd6a2cfbb76b728eb9	0	0	0	0	0	0	0	0	0	0	0	0	0	/home/dhl_ec/bnelissen/Slides/CD3_manuscript/CD3_slides/AAA491.CD3.extra-duplicate3/AAA491.CD3.extra-duplicate3.run1	255	0.7	0.06	0.7	0.06	-7.37172380708	-11.1898178255	0.206682573174	0.0377122191772
124.0	573762.0	68.0	5388.0	573762.0	4000000.0	2.0	2.0	1.61	2.08	1.06	0.0500000000002	6.35	0.349999999999	0.71	0.19	6.54	0.21	2.01	1.43	0.48	AAA491.CD3.extra-duplicate3.X5.Y16.tile.tissue.png	198	1	2000	198	0932104748d7625b309bb008ad6b8625	0	0	0	0	0	0	0	0	0	0	0	0	0	/home/dhl_ec/bnelissen/Slides/CD3_manuscript/CD3_slides/AAA491.CD3.extra-duplicate3/AAA491.CD3.extra-duplicate3.run1	255	0.7	0.06	0.7	0.06	-7.14482005201	-10.9851078008	0.583331024977	0.106109888672
0.0	23988.0	0.0	1799.0	23988.0	4000000.0	0.0	4.0	1.81	1.28	1.03	0.04	6.04	0.339999999999	0.690000000001	0.21	5.73	0.13	1.97	1.42	0.47	AAA491.CD3.extra-duplicate3.X5.Y17.tile.tissue.png	199	1	2000	199	727c5fd6af561bcffd662f110575da75	0	0	0	0	0	0	0	0	0	0	0	0	0	/home/dhl_ec/bnelissen/Slides/CD3_manuscript/CD3_slides/AAA491.CD3.extra-duplicate3/AAA491.CD3.extra-duplicate3.run1	255	0.7	0.06	0.7	0.06	-8.91869001025	-12.8809029532	2.17507211158	0.0740988076172
237.0	278551.0	139.0	3315.0	278551.0	4000000.0	3.0	1.0	0.93	1.16	1.02	0.0500000000002	6.14	0.34	0.69	0.190000000001	6.34	0.21	2.02	1.43	0.53	AAA491.CD3.extra-duplicate3.X5.Y18.tile.tissue.png	200	1	2000	200	dd52f55901297b22d3272528037e6f5c	0	0	0	0	0	0	0	0	0	0	0	0	0	/home/dhl_ec/bnelissen/Slides/CD3_manuscript/CD3_slides/AAA491.CD3.extra-duplicate3/AAA491.CD3.extra-duplicate3.run1	255	0.7	0.06	0.7	0.06	-7.94648748492	-11.1810476918	1.0399516553	0.057044984375
0.0	0.0	0.0	0.0	0.0	4000000.0	0.0	0.0	0.89	0.940000000001	1.11	0.0600000000004	5.69	0.27	0.799999999999	0.21	4.27	0.11	1.87	1.43	0.690000000001	AAA491.CD3.extra-duplicate3.X5.Y19.tile.tissue.png	201	1	2000	201	cd94a1aac1724211f2330c9d22e722f2	0	0	0	0	0	0	0	0	0	0	0	0	0	/home/dhl_ec/bnelissen/Slides/CD3_manuscript/CD3_slides/AAA491.CD3.extra-duplicate3/AAA491.CD3.extra-duplicate3.run1	255	1.0	0.06	1.0	0.06	0.0	-10.5520804238	0.0	7.62997470638
0.0	0.0	0.0	0.0	0.0	4000000.0	0.0	0.0	2.34	1.36	1.07	0.04	5.78	0.27	0.679999999999	0.210000000001	4.26	0.12	1.92	1.49	0.490000000001	AAA491.CD3.extra-duplicate3.X5.Y2.tile.tissue.png	202	1	2000	202	bf993f1136cb755f82043c96644d88b7	0	0	0	0	0	0	0	0	0	0	0	0	0	/home/dhl_ec/bnelissen/Slides/CD3_manuscript/CD3_slides/AAA491.CD3.extra-duplicate3/AAA491.CD3.extra-duplicate3.run1	255	1.0	0.06	1.0	0.06	0.0	-11.6169344523	0.0	0.0542248102226
724.0	106239.0	230.0	3220.0	106239.0	4000000.0	4.0	5.0	1.53	1.39	1.04	0.04	6.18	0.36	0.7	0.200000000001	6.32	0.21	1.99	1.42	0.52	AAA491.CD3.extra-duplicate3.X5.Y3.tile.tissue.png	203	1	2000	203	30e5bd52730b56a482081814ac484182	0	0	0	0	0	0	0	0	0	0	0	0	0	/home/dhl_ec/bnelissen/Slides/CD3_manuscript/CD3_slides/AAA491.CD3.extra-duplicate3/AAA491.CD3.extra-duplicate3.run1	255	0.7	0.06	0.7	0.06	-8.64918659964	-12.2040316821	1.65821975175	0.0880346005859
3332.0	1281336.0	1394.0	8002.0	1281336.0	4000000.0	28.0	11.0	1.05	1.24	1.12	0.0500000000002	6.32	0.639999999999	0.690000000001	0.15	7.07	0.25	2.04	1.45	0.58	AAA491.CD3.extra-duplicate3.X5.Y4.tile.tissue.png	204	1	2000	204	f15d243ebc0555c0531694665741ed3f	0	0	0	0	0	0	0	0	0	0	0	0	0	/home/dhl_ec/bnelissen/Slides/CD3_manuscript/CD3_slides/AAA491.CD3.extra-duplicate3/AAA491.CD3.extra-duplicate3.run1	255	0.7	0.06	0.7	0.06	-7.48491164273	-11.2550078529	0.593888949187	0.147444101563
4926.0	4000000.0	1835.0	7996.0	4000000.0	4000000.0	36.0	1.0	1.26	1.48	1.11	0.04	5.46	0.27	0.98	0.0500000000002	9.05	0.34	2.07	1.44	0.52	AAA491.CD3.extra-duplicate3.X5.Y5.tile.tissue.png	205	1	2000	205	7dde12482f24d023f7f201f92468dfc1	0	0	0	0	0	0	0	0	0	0	0	0	0	/home/dhl_ec/bnelissen/Slides/CD3_manuscript/CD3_slides/AAA491.CD3.extra-duplicate3/AAA491.CD3.extra-duplicate3.run1	255	0.7	0.0793157445376	0.7	0.0793157445376	-9.18146914052	0.0	0.167797452331	0.119565117188
0.0	3993722.0	0.0	8382.0	3993722.0	4000000.0	0.0	1.0	1.59	1.66	1.48	0.0500000000002	5.84	0.34	0.690000000001	0.0500000000002	8.52	0.28	2.05	1.44	0.88	AAA491.CD3.extra-duplicate3.X5.Y6.tile.tissue.png	206	1	2000	206	a031fc01a8aa30f1458d00d3fc360498	0	0	0	0	0	0	0	0	0	0	0	0	0	/home/dhl_ec/bnelissen/Slides/CD3_manuscript/CD3_slides/AAA491.CD3.extra-duplicate3/AAA491.CD3.extra-duplicate3.run1	255	0.7	0.06	0.7	0.06	-7.17528394763	-11.3914337566	0.19113172606	0.0348087946777
1437.0	3987589.0	511.0	8584.0	3987589.0	4000000.0	9.0	1.0	0.97	1.18	1.08	0.04	5.75	0.339999999999	0.690000000001	0.0599999999995	8.92	0.34	2.05	1.43	0.679999999999	AAA491.CD3.extra-duplicate3.X5.Y7.tile.tissue.png	207	1	2000	207	d214ae73d6eda6453f9f652db12f8a56	0	0	0	0	0	0	0	0	0	0	0	0	0	/home/dhl_ec/bnelissen/Slides/CD3_manuscript/CD3_slides/AAA491.CD3.extra-duplicate3/AAA491.CD3.extra-duplicate3.run1	255	0.7	0.06	0.7	0.06	-7.35882594949	-11.6790733511	0.456973267803	0.0787663925781
1369.0	396286.0	473.0	11641.0	396286.0	4000000.0	9.0	12.0	1.29	1.11	1.06	0.04	6.18	0.38	0.929999999999	0.2	6.37	0.21	2.05	1.43	0.57	AAA491.CD3.extra-duplicate3.X5.Y8.tile.tissue.png	208	1	2000	208	ef649cd700841107a1cf3af1009f8294	0	0	0	0	0	0	0	0	0	0	0	0	0	/home/dhl_ec/bnelissen/Slides/CD3_manuscript/CD3_slides/AAA491.CD3.extra-duplicate3/AAA491.CD3.extra-duplicate3.run1	255	0.7	0.06	0.7	0.06	-8.6168147124	-12.471487305	0.945610173716	0.143588410156
0.0	85887.0	0.0	3648.0	85887.0	4000000.0	0.0	8.0	1.16	1.07	1.04	0.04	6.13	0.35	0.71	0.2	5.84	0.13	1.99	1.44	0.51	AAA491.CD3.extra-duplicate3.X5.Y9.tile.tissue.png	209	1	2000	209	5433aeadd93602224ca32a4b733c97a3	0	0	0	0	0	0	0	0	0	0	0	0	0	/home/dhl_ec/bnelissen/Slides/CD3_manuscript/CD3_slides/AAA491.CD3.extra-duplicate3/AAA491.CD3.extra-duplicate3.run1	255	0.7	0.06	0.7	0.06	-6.61378214394	-11.2906251492	0.365920272658	0.0630836621094
0.0	1320.0	0.0	168.0	1320.0	4000000.0	0.0	1.0	1.2	1.36	1.1	0.0599999999995	6.15	0.360000000001	0.740000000001	0.2	5.42	0.12	1.98	1.44	0.549999999999	AAA491.CD3.extra-duplicate3.X6.Y0.tile.tissue.png	210	1	2000	210	7e59c13710e92e81b6e76a8e82d747ee	0	0	0	0	0	0	0	0	0	0	0	0	0	/home/dhl_ec/bnelissen/Slides/CD3_manuscript/CD3_slides/AAA491.CD3.extra-duplicate3/AAA491.CD3.extra-duplicate3.run1	255	0.7	0.06	0.7	0.06	0.0	-11.2221675154	1.5545547023	4.654258322
0.0	0.0	0.0	0.0	0.0	4000000.0	0.0	0.0	1.42	1.06	1.03	0.0500000000002	5.7	0.27	0.68	0.21	4.24	0.120000000001	1.89	1.45	0.49	AAA491.CD3.extra-duplicate3.X6.Y1.tile.tissue.png	211	1	2000	211	ded158a611fb29c1c840799890f9c646	0	0	0	0	0	0	0	0	0	0	0	0	0	/home/dhl_ec/bnelissen/Slides/CD3_manuscript/CD3_slides/AAA491.CD3.extra-duplicate3/AAA491.CD3.extra-duplicate3.run1	255	1.0	0.06	1.0	0.06	0.0	-11.8699497121	0.0	0.0549285841293
171.0	179339.0	109.0	7732.0	179339.0	4000000.0	3.0	10.0	1.51	1.37	1.06	0.0500000000002	6.17	0.35	0.72	0.22	6.66	0.21	2.01	1.44	0.500000000001	AAA491.CD3.extra-duplicate3.X6.Y10.tile.tissue.png	212	1	2000	212	20c3f4bce10755ab6d07c2e163ebdf2c	0	0	0	0	0	0	0	0	0	0	0	0	0	/home/dhl_ec/bnelissen/Slides/CD3_manuscript/CD3_slides/AAA491.CD3.extra-duplicate3/AAA491.CD3.extra-duplicate3.run1	255	0.7	0.06	0.7	0.06	-9.17907158282	-12.4997148849	2.73690958088	0.0537801503906
12249.0	3678219.0	4414.0	14504.0	3678219.0	4000000.0	81.0	3.0	1.49	1.57	1.12	0.04	5.93	0.36	0.679999999999	0.0699999999997	8.82	0.330000000001	2.09	1.43	0.530000000001	AAA491.CD3.extra-duplicate3.X6.Y11.tile.tissue.png	213	1	2000	213	61d52b3a0dc47b25a370ccd9011c98c6	0	0	0	0	0	0	0	0	0	0	0	0	0	/home/dhl_ec/bnelissen/Slides/CD3_manuscript/CD3_slides/AAA491.CD3.extra-duplicate3/AAA491.CD3.extra-duplicate3.run1	255	0.7	0.06	0.7	0.06	-8.97908301112	-11.9950675682	1.23235073263	0.182292442383
3392.0	1785635.0	1174.0	8744.0	1785635.0	4000000.0	20.0	1.0	1.47	1.18	1.08	0.04	6.11	0.349999999999	0.700000000001	0.13	7.33	0.26	2.0	1.43	0.53	AAA491.CD3.extra-duplicate3.X6.Y12.tile.tissue.png	214	1	2000	214	d71f43e2cb29a2fcac8cfd4f4f3f6da8	0	0	0	0	0	0	0	0	0	0	0	0	0	/home/dhl_ec/bnelissen/Slides/CD3_manuscript/CD3_slides/AAA491.CD3.extra-duplicate3/AAA491.CD3.extra-duplicate3.run1	255	0.7	0.06	0.7	0.06	-8.56911226265	-11.9096723127	0.949845087956	0.111800304688
4721.0	964777.0	1972.0	7594.0	964777.0	4000000.0	31.0	2.0	0.95	1.24	1.13	0.0500000000002	6.56	0.34	0.68	0.18	6.76	0.240000000001	2.03	1.43	1.05	AAA491.CD3.extra-duplicate3.X6.Y13.tile.tissue.png	215	1	2000	215	8ae83800563b38c8a2af889b109e819c	0	0	0	0	0	0	0	0	0	0	0	0	0	/home/dhl_ec/bnelissen/Slides/CD3_manuscript/CD3_slides/AAA491.CD3.extra-duplicate3/AAA491.CD3.extra-duplicate3.run1	255	0.7	0.06	0.7	0.06	-8.3927097654	-11.7055774289	1.0040617151	0.100522988281
749.0	3930412.0	423.0	8310.0	3930412.0	4000000.0	9.0	1.0	1.6	1.82	1.03	0.04	12.44	0.34	0.68	0.0599999999995	9.12	0.38	2.09	1.44	0.57	AAA491.CD3.extra-duplicate3.X6.Y14.tile.tissue.png	216	1	2000	216	f471feb27f24615d593a39e2fa9b776d	0	0	0	0	0	0	0	0	0	0	0	0	0	/home/dhl_ec/bnelissen/Slides/CD3_manuscript/CD3_slides/AAA491.CD3.extra-duplicate3/AAA491.CD3.extra-duplicate3.run1	255	0.7	0.06	0.7	0.06	-8.60148533128	-12.192448851	1.27928112962	0.131915766602
351.0	2730662.0	167.0	7930.0	2730662.0	4000000.0	3.0	1.0	1.33	1.22	1.11	0.0499999999993	6.2	0.589999999999	0.73	0.0999999999995	8.1	0.3	2.07	1.43	0.549999999999	AAA491.CD3.extra-duplicate3.X6.Y15.tile.tissue.png	217	1	2000	217	804f783be0979a2f6158086a39fab290	0	0	0	0	0	0	0	0	0	0	0	0	0	/home/dhl_ec/bnelissen/Slides/CD3_manuscript/CD3_slides/AAA491.CD3.extra-duplicate3/AAA491.CD3.extra-duplicate3.run1	255	0.7	0.06	0.7	0.06	-7.87167487911	-11.2436094254	0.355801958517	0.0715577929688
0.0	0.0	0.0	0.0	0.0	4000000.0	0.0	0.0	0.92	1.09	1.07	0.0499999999993	5.78	0.280000000001	0.690000000001	0.209999999999	4.21	0.12	1.88	1.43	0.62	AAA491.CD3.extra-duplicate3.X6.Y16.tile.tissue.png	218	1	2000	218	0cbcaaccfc9e56d10671d1dc615eb3cd	0	0	0	0	0	0	0	0	0	0	0	0	0	/home/dhl_ec/bnelissen/Slides/CD3_manuscript/CD3_slides/AAA491.CD3.extra-duplicate3/AAA491.CD3.extra-duplicate3.run1	255	1.0	0.06	1.0	0.06	0.0	-11.7710500729	0.0	0.0726279107971
0.0	68745.0	0.0	2041.0	68745.0	4000000.0	0.0	2.0	1.36	1.08	1.04	0.04	6.15	0.35	0.7	0.2	5.74	0.13	1.97	1.43	0.57	AAA491.CD3.extra-duplicate3.X6.Y17.tile.tissue.png	219	1	2000	219	102e6e0767c2528d0edbb0053a5a141f	0	0	0	0	0	0	0	0	0	0	0	0	0	/home/dhl_ec/bnelissen/Slides/CD3_manuscript/CD3_slides/AAA491.CD3.extra-duplicate3/AAA491.CD3.extra-duplicate3.run1	255	0.7	0.06	0.7	0.06	-8.08507560892	-11.7864169096	1.64978105135	0.0438021704102
0.0	3578776.0	0.0	8262.0	3578776.0	4000000.0	0.0	2.0	1.45	1.13	1.36	0.0499999999993	6.21	0.35	0.69	0.0600000000004	8.25	0.27	2.08	1.44	0.81	AAA491.CD3.extra-duplicate3.X6.Y18.tile.tissue.png	220	1	2000	220	0aa30ecd76a0a91338dbc28d2c0e83f6	0	0	0	0	0	0	0	0	0	0	0	0	0	/home/dhl_ec/bnelissen/Slides/CD3_manuscript/CD3_slides/AAA491.CD3.extra-duplicate3/AAA491.CD3.extra-duplicate3.run1	255	0.7	0.06	0.7	0.06	-7.54736099868	-11.0870524219	0.318512968707	0.0475529160156
0.0	493791.0	0.0	4753.0	493791.0	4000000.0	0.0	4.0	1.23	1.55	1.1	0.0600000000004	6.21	0.35	0.709999999999	0.190000000001	6.13	0.14	1.99	1.43	0.529999999999	AAA491.CD3.extra-duplicate3.X6.Y19.tile.tissue.png	221	1	2000	221	8d7c90b05cfffe3e73782c981f50d11c	0	0	0	0	0	0	0	0	0	0	0	0	0	/home/dhl_ec/bnelissen/Slides/CD3_manuscript/CD3_slides/AAA491.CD3.extra-duplicate3/AAA491.CD3.extra-duplicate3.run1	255	0.7	0.06	0.7	0.06	-6.44658476674	-9.33402204163	0.555168467897	1.28989168018
0.0	10467.0	0.0	478.0	10467.0	4000000.0	0.0	1.0	2.33	1.59	1.04	0.04	6.06	0.45	0.88	0.22	5.99	0.13	1.94	1.43	0.53	AAA491.CD3.extra-duplicate3.X6.Y2.tile.tissue.png	222	1	2000	222	2788beb47d4fffafaa8a4472ef30ca1f	0	0	0	0	0	0	0	0	0	0	0	0	0	/home/dhl_ec/bnelissen/Slides/CD3_manuscript/CD3_slides/AAA491.CD3.extra-duplicate3/AAA491.CD3.extra-duplicate3.run1	255	0.7	0.06	0.7	0.06	-8.38854843	-12.4334486144	2.22943656409	0.0636260646973
0.0	11121.0	0.0	666.0	11121.0	4000000.0	0.0	2.0	0.98	2.08	1.1	0.04	5.99	0.4	0.89	0.209999999999	5.75	0.13	1.99	1.46	1.18	AAA491.CD3.extra-duplicate3.X6.Y3.tile.tissue.png	223	1	2000	223	1b35f9d2454e6a5151bcf53a31c164c0	0	0	0	0	0	0	0	0	0	0	0	0	0	/home/dhl_ec/bnelissen/Slides/CD3_manuscript/CD3_slides/AAA491.CD3.extra-duplicate3/AAA491.CD3.extra-duplicate3.run1	255	0.7	0.06	0.7	0.06	-8.15360415159	-12.3800316845	2.46800717047	0.0510675428467
4986.0	884961.0	2199.0	7860.0	884961.0	4000000.0	47.0	9.0	1.92	1.53	1.02	0.04	6.23	0.34	0.679999999999	0.17	6.83	0.24	2.36	1.44	0.990000000001	AAA491.CD3.extra-duplicate3.X6.Y4.tile.tissue.png	224	1	2000	224	28083db217e6d52006a12a3b4211b64f	0	0	0	0	0	0	0	0	0	0	0	0	0	/home/dhl_ec/bnelissen/Slides/CD3_manuscript/CD3_slides/AAA491.CD3.extra-duplicate3/AAA491.CD3.extra-duplicate3.run1	255	0.7	0.06	0.7	0.06	-7.31360754087	-11.7596218194	1.12072643719	0.154987453125
0.0	3998978.0	0.0	8133.0	3998978.0	4000000.0	0.0	1.0	1.91	1.88	1.05	0.0500000000002	5.77	0.47	0.69	0.0600000000004	8.21	0.28	2.04	1.51	1.32	AAA491.CD3.extra-duplicate3.X6.Y5.tile.tissue.png	225	1	2000	225	b430b545003087fdc7da1210b7e9288b	0	0	0	0	0	0	0	0	0	0	0	0	0	/home/dhl_ec/bnelissen/Slides/CD3_manuscript/CD3_slides/AAA491.CD3.extra-duplicate3/AAA491.CD3.extra-duplicate3.run1	255	0.7	0.06	0.7	0.06	0.0	-11.6754844666	0.152427445212	0.0274464222889
110.0	4000000.0	51.0	7996.0	4000000.0	4000000.0	1.0	1.0	1.92	1.37	1.06	0.04	5.23	0.27	0.69	0.0499999999993	9.06	0.34	2.68	1.42	0.53	AAA491.CD3.extra-duplicate3.X6.Y6.tile.tissue.png	226	1	2000	226	402c86d0b485373269240e0e8cb5554d	0	0	0	0	0	0	0	0	0	0	0	0	0	/home/dhl_ec/bnelissen/Slides/CD3_manuscript/CD3_slides/AAA491.CD3.extra-duplicate3/AAA491.CD3.extra-duplicate3.run1	255	0.7	0.06	0.7	0.06	-8.01635626147	0.0	0.156348875383	0.0197674414062
514.0	3346391.0	234.0	10278.0	3346391.0	4000000.0	4.0	8.0	2.2	1.81	1.14	0.04	6.28	0.35	0.750000000001	0.0799999999999	8.75	0.33	2.09	1.66	0.91	AAA491.CD3.extra-duplicate3.X6.Y7.tile.tissue.png	227	1	2000	227	b24df8e9768ce0eca4e96dd8e7bb1379	0	0	0	0	0	0	0	0	0	0	0	0	0	/home/dhl_ec/bnelissen/Slides/CD3_manuscript/CD3_slides/AAA491.CD3.extra-duplicate3/AAA491.CD3.extra-duplicate3.run1	255	0.7	0.06	0.7	0.06	-7.68210143282	-11.939739604	0.565793866227	0.224461628906
74.0	329926.0	38.0	5724.0	329926.0	4000000.0	1.0	2.0	1.23	1.56	1.08	0.04	6.22	0.59	0.740000000001	0.19	6.35	0.200000000001	2.01	1.45	0.64	AAA491.CD3.extra-duplicate3.X6.Y8.tile.tissue.png	228	1	2000	228	9546efda6e312267efde76218739c235	0	0	0	0	0	0	0	0	0	0	0	0	0	/home/dhl_ec/bnelissen/Slides/CD3_manuscript/CD3_slides/AAA491.CD3.extra-duplicate3/AAA491.CD3.extra-duplicate3.run1	255	0.7	0.06	0.7	0.06	-8.63010636806	-12.411047296	1.25285004242	0.067114625
0.0	4728.0	0.0	510.0	4728.0	4000000.0	0.0	2.0	0.96	1.1	1.12	0.0500000000002	6.01	0.34	0.690000000001	0.2	5.29	0.13	1.97	1.42	0.97	AAA491.CD3.extra-duplicate3.X6.Y9.tile.tissue.png	229	1	2000	229	836aa0c1005b0ed0d744912a309cb301	0	0	0	0	0	0	0	0	0	0	0	0	0	/home/dhl_ec/bnelissen/Slides/CD3_manuscript/CD3_slides/AAA491.CD3.extra-duplicate3/AAA491.CD3.extra-duplicate3.run1	255	0.7	0.06	0.7	0.06	0.0	-12.0228583842	0.447191783821	0.0462543630219
0.0	0.0	0.0	0.0	0.0	4000000.0	0.0	0.0	1.18	1.1	1.12	0.0500000000002	5.72	0.27	0.709999999999	0.21	4.29	0.11	1.88	1.43	0.490000000001	AAA491.CD3.extra-duplicate3.X7.Y0.tile.tissue.png	230	1	2000	230	683b136f13ffd5463d7d2eaa75b85561	0	0	0	0	0	0	0	0	0	0	0	0	0	/home/dhl_ec/bnelissen/Slides/CD3_manuscript/CD3_slides/AAA491.CD3.extra-duplicate3/AAA491.CD3.extra-duplicate3.run1	255	1.0	0.06	1.0	0.06	0.0	-10.9897578731	0.0	3.12573431493
221.0	897989.0	123.0	5976.0	897989.0	4000000.0	3.0	2.0	1.23	1.2	1.04	0.0499999999993	6.37	0.35	0.68	0.16	6.76	0.23	2.07	1.43	0.82	AAA491.CD3.extra-duplicate3.X7.Y1.tile.tissue.png	231	1	2000	231	6cfc8174f6ae03eb70001ceab755d032	0	0	0	0	0	0	0	0	0	0	0	0	0	/home/dhl_ec/bnelissen/Slides/CD3_manuscript/CD3_slides/AAA491.CD3.extra-duplicate3/AAA491.CD3.extra-duplicate3.run1	255	0.7	0.06	0.7	0.06	-7.9032552374	-11.5111171221	1.08396768784	0.0814186875
0.0	1760.0	0.0	202.0	1760.0	4000000.0	0.0	1.0	1.47	1.09	1.07	0.04	6.04	0.36	0.71	0.22	5.36	0.12	1.97	1.42	0.48	AAA491.CD3.extra-duplicate3.X7.Y10.tile.tissue.png	232	1	2000	232	ac7902b3280e25ad143126376394b7f8	0	0	0	0	0	0	0	0	0	0	0	0	0	/home/dhl_ec/bnelissen/Slides/CD3_manuscript/CD3_slides/AAA491.CD3.extra-duplicate3/AAA491.CD3.extra-duplicate3.run1	255	0.7	0.06	0.7	0.06	0.0	-12.4251839642	2.44177828702	0.0298852739944
165.0	3384333.0	78.0	7966.0	3384333.0	4000000.0	1.0	1.0	1.46	1.47	1.09	0.04	6.01	0.349999999999	0.690000000001	0.0700000000006	8.49	0.320000000001	2.07	1.42	0.57	AAA491.CD3.extra-duplicate3.X7.Y11.tile.tissue.png	233	1	2000	233	39b098147eb16a59b788b86de48cd669	0	0	0	0	0	0	0	0	0	0	0	0	0	/home/dhl_ec/bnelissen/Slides/CD3_manuscript/CD3_slides/AAA491.CD3.extra-duplicate3/AAA491.CD3.extra-duplicate3.run1	255	0.7	0.06	0.7	0.06	-7.85781927485	-10.9666744015	0.318865374843	0.0421699970703
494.0	1495976.0	213.0	7546.0	1495976.0	4000000.0	4.0	3.0	1.25	1.29	1.04	0.04	6.25	0.34	0.69	0.14	7.06	0.25	2.03	1.43	0.780000000001	AAA491.CD3.extra-duplicate3.X7.Y12.tile.tissue.png	234	1	2000	234	828daf0225f54d8636b443ccbb9571ea	0	0	0	0	0	0	0	0	0	0	0	0	0	/home/dhl_ec/bnelissen/Slides/CD3_manuscript/CD3_slides/AAA491.CD3.extra-duplicate3/AAA491.CD3.extra-duplicate3.run1	255	0.7	0.06	0.7	0.06	-7.94520555962	-11.455890558	0.52138557172	0.0975102148437
2191.0	2949687.0	944.0	12915.0	2949687.0	4000000.0	17.0	5.0	1.09	1.2	1.07	0.0500000000002	6.29	0.35	0.679999999999	0.0900000000001	8.22	0.3	2.08	1.43	0.59	AAA491.CD3.extra-duplicate3.X7.Y13.tile.tissue.png	235	1	2000	235	b49a57c51110d5b4a1a855aab56e4692	0	0	0	0	0	0	0	0	0	0	0	0	0	/home/dhl_ec/bnelissen/Slides/CD3_manuscript/CD3_slides/AAA491.CD3.extra-duplicate3/AAA491.CD3.extra-duplicate3.run1	255	0.7	0.06	0.7	0.06	-8.67201136904	-11.7168026581	0.911798057353	0.113038898437
2250.0	3942201.0	820.0	11169.0	3942201.0	4000000.0	17.0	3.0	1.71	1.27	1.04	0.04	6.27	0.339999999999	0.7	0.0599999999995	8.85	0.35	2.09	1.43	0.52	AAA491.CD3.extra-duplicate3.X7.Y14.tile.tissue.png	236	1	2000	236	0a0a85f7d1f9db553de366ee1ab24af8	0	0	0	0	0	0	0	0	0	0	0	0	0	/home/dhl_ec/bnelissen/Slides/CD3_manuscript/CD3_slides/AAA491.CD3.extra-duplicate3/AAA491.CD3.extra-duplicate3.run1	255	0.7	0.06	0.7	0.06	-8.54117848868	-12.0339743951	0.784863059614	0.123518629883
0.0	637419.0	0.0	6413.0	637419.0	4000000.0	0.0	4.0	0.990000000001	1.21	1.04	0.0500000000002	6.4	0.35	0.69	0.19	6.27	0.15	2.02	1.44	0.7	AAA491.CD3.extra-duplicate3.X7.Y15.tile.tissue.png	237	1	2000	237	929b49ee5df5e8232cd9fb4755f5fccb	0	0	0	0	0	0	0	0	0	0	0	0	0	/home/dhl_ec/bnelissen/Slides/CD3_manuscript/CD3_slides/AAA491.CD3.extra-duplicate3/AAA491.CD3.extra-duplicate3.run1	255	0.7	0.06	0.7	0.06	-7.62534029504	-11.7674320687	0.543191496446	0.0994380644531
0.0	1651.0	0.0	180.0	1651.0	4000000.0	0.0	1.0	1.5	1.48	1.35	0.04	6.34	0.35	0.69	0.3	5.48	0.129999999999	1.98	1.46	0.6	AAA491.CD3.extra-duplicate3.X7.Y16.tile.tissue.png	238	1	2000	238	c97480d5ec0cfe69975bf169a4b10b1d	0	0	0	0	0	0	0	0	0	0	0	0	0	/home/dhl_ec/bnelissen/Slides/CD3_manuscript/CD3_slides/AAA491.CD3.extra-duplicate3/AAA491.CD3.extra-duplicate3.run1	255	0.7	0.06	0.7	0.06	0.0	-12.4131171712	2.36722254623	0.0655244277039
0.0	8986.0	0.0	636.0	8986.0	4000000.0	0.0	2.0	1.42	1.14	1.09	0.04	6.01	0.34	0.780000000001	0.22	5.33	0.12	1.96	1.44	0.53	AAA491.CD3.extra-duplicate3.X7.Y17.tile.tissue.png	239	1	2000	239	0d4b3aa12f3352b2b389fec70ddf6c2b	0	0	0	0	0	0	0	0	0	0	0	0	0	/home/dhl_ec/bnelissen/Slides/CD3_manuscript/CD3_slides/AAA491.CD3.extra-duplicate3/AAA491.CD3.extra-duplicate3.run1	255	0.7	0.06	0.7	0.06	0.0	-12.6097466954	1.77550636494	0.0417648431396
118.0	2779969.0	66.0	7422.0	2779969.0	4000000.0	2.0	1.0	1.95	1.43	1.03	0.04	6.42	0.35	0.700000000001	0.0999999999995	8.03	0.38	2.08	1.45	0.530000000001	AAA491.CD3.extra-duplicate3.X7.Y18.tile.tissue.png	240	1	2000	240	ebf978bf93316deec0969aa8bb3b7fb9	0	0	0	0	0	0	0	0	0	0	0	0	0	/home/dhl_ec/bnelissen/Slides/CD3_manuscript/CD3_slides/AAA491.CD3.extra-duplicate3/AAA491.CD3.extra-duplicate3.run1	255	0.7	0.06	0.7	0.06	-7.66770187879	-10.7788959451	0.363778544542	0.0677929589844
0.0	1497242.0	0.0	5754.0	1497242.0	4000000.0	0.0	1.0	1.48	1.98	1.06	0.0500000000002	6.23	0.349999999999	0.709999999999	0.15	6.78	0.190000000001	2.0	1.43	0.54	AAA491.CD3.extra-duplicate3.X7.Y19.tile.tissue.png	241	1	2000	241	64e893af5e1698d7da7048b67252b0f6	0	0	0	0	0	0	0	0	0	0	0	0	0	/home/dhl_ec/bnelissen/Slides/CD3_manuscript/CD3_slides/AAA491.CD3.extra-duplicate3/AAA491.CD3.extra-duplicate3.run1	255	0.7	0.06	0.7	0.06	-7.14436398194	-9.19154502276	0.384234500756	0.0805178203125
0.0	2189.0	0.0	203.0	2189.0	4000000.0	0.0	1.0	0.949999999999	1.08	1.04	0.0400000000009	6.04	0.33	0.68	0.21	5.27	0.13	1.93	1.43	0.47	AAA491.CD3.extra-duplicate3.X7.Y2.tile.tissue.png	242	1	2000	242	e0d851e6f1eb10e072fef80f18a63c85	0	0	0	0	0	0	0	0	0	0	0	0	0	/home/dhl_ec/bnelissen/Slides/CD3_manuscript/CD3_slides/AAA491.CD3.extra-duplicate3/AAA491.CD3.extra-duplicate3.run1	255	0.7	0.06	0.7	0.06	0.0	-12.4213427423	2.69560694095	0.0563618341675
0.0	17782.0	0.0	592.0	17782.0	4000000.0	0.0	1.0	1.39	1.09	1.09	0.0500000000002	5.98	0.34	0.7	0.19	5.32	0.12	1.93	1.43	0.47	AAA491.CD3.extra-duplicate3.X7.Y3.tile.tissue.png	243	1	2000	243	122073a7f81bc78fad69c71cc9f693cf	0	0	0	0	0	0	0	0	0	0	0	0	0	/home/dhl_ec/bnelissen/Slides/CD3_manuscript/CD3_slides/AAA491.CD3.extra-duplicate3/AAA491.CD3.extra-duplicate3.run1	255	0.7	0.06	0.7	0.06	0.0	-11.9075521827	0.0661432311071	0.0516266701202
0.0	158474.0	0.0	3380.0	158474.0	4000000.0	0.0	4.0	1.76	1.05	1.03	0.04	6.14	0.36	0.74	0.19	5.88	0.13	1.98	1.44	0.509999999999	AAA491.CD3.extra-duplicate3.X7.Y4.tile.tissue.png	244	1	2000	244	7f6208f1e40e89e9564eff9b5f10c31f	0	0	0	0	0	0	0	0	0	0	0	0	0	/home/dhl_ec/bnelissen/Slides/CD3_manuscript/CD3_slides/AAA491.CD3.extra-duplicate3/AAA491.CD3.extra-duplicate3.run1	255	0.7	0.06	0.7	0.06	-8.09578980403	-11.8718764957	0.774699530322	0.0768242519531
2264.0	2941492.0	880.0	10152.0	2941492.0	4000000.0	15.0	4.0	0.940000000001	1.15	1.05	0.04	6.31	0.35	0.69	0.1	8.2	0.31	2.08	1.45	0.54	AAA491.CD3.extra-duplicate3.X7.Y5.tile.tissue.png	245	1	2000	245	03308e18fae559f8a8bea0ae86db49dd	0	0	0	0	0	0	0	0	0	0	0	0	0	/home/dhl_ec/bnelissen/Slides/CD3_manuscript/CD3_slides/AAA491.CD3.extra-duplicate3/AAA491.CD3.extra-duplicate3.run1	255	0.7	0.06	0.7	0.06	-8.0684333818	-11.3983600069	0.447468988269	0.115097691406
0.0	2725063.0	0.0	7764.0	2725063.0	4000000.0	0.0	1.0	1.52	1.55	1.09	0.04	6.13	0.36	0.700000000001	0.1	7.57	0.23	2.08	1.43	0.51	AAA491.CD3.extra-duplicate3.X7.Y6.tile.tissue.png	246	1	2000	246	84f652aa97c56ef9d45eed15e2454c0e	0	0	0	0	0	0	0	0	0	0	0	0	0	/home/dhl_ec/bnelissen/Slides/CD3_manuscript/CD3_slides/AAA491.CD3.extra-duplicate3/AAA491.CD3.extra-duplicate3.run1	255	0.7	0.06	0.7	0.06	-7.65232280758	-11.3394985538	0.238623978186	0.0586076054687
6332.0	850252.0	1979.0	5588.0	850252.0	4000000.0	40.0	3.0	1.29	1.29	1.1	0.0500000000002	6.27	0.349999999999	0.7	0.18	6.9	0.23	2.12	1.43	0.48	AAA491.CD3.extra-duplicate3.X7.Y7.tile.tissue.png	247	1	2000	247	e8024548ff9e49c062c0006cb89f3dbb	0	0	0	0	0	0	0	0	0	0	0	0	0	/home/dhl_ec/bnelissen/Slides/CD3_manuscript/CD3_slides/AAA491.CD3.extra-duplicate3/AAA491.CD3.extra-duplicate3.run1	255	0.7	0.06	0.7	0.06	-8.28638906656	-11.8844259462	0.652024436197	0.117088113281
0.0	0.0	0.0	0.0	0.0	4000000.0	0.0	0.0	1.21	1.08	1.03	0.04	5.71	0.27	0.97	0.229999999999	4.25	0.12	1.89	1.42	0.52	AAA491.CD3.extra-duplicate3.X7.Y8.tile.tissue.png	248	1	2000	248	aab369c31bd37e4b4c4c4818278fca9c	0	0	0	0	0	0	0	0	0	0	0	0	0	/home/dhl_ec/bnelissen/Slides/CD3_manuscript/CD3_slides/AAA491.CD3.extra-duplicate3/AAA491.CD3.extra-duplicate3.run1	255	1.0	0.06	1.0	0.06	0.0	-11.8264804085	0.0	0.0540016572298
0.0	8502.0	0.0	552.0	8502.0	4000000.0	0.0	2.0	1.7	1.61	1.07	0.04	6.06	0.349999999999	0.7	0.21	5.29	0.13	1.98	1.43	0.559999999999	AAA491.CD3.extra-duplicate3.X7.Y9.tile.tissue.png	249	1	2000	249	a1426599feab88e2a9ae2a60719bb746	0	0	0	0	0	0	0	0	0	0	0	0	0	/home/dhl_ec/bnelissen/Slides/CD3_manuscript/CD3_slides/AAA491.CD3.extra-duplicate3/AAA491.CD3.extra-duplicate3.run1	255	0.7	0.06	0.7	0.06	0.0	-12.5997633463	1.25522682622	0.0423655054321
367.0	73823.0	163.0	2933.0	73823.0	4000000.0	4.0	8.0	0.92	1.06	1.05	0.0499999999993	6.06	0.34	0.71	0.190000000001	6.17	0.19	1.98	1.43	0.55	AAA491.CD3.extra-duplicate3.X8.Y0.tile.tissue.png	250	1	2000	250	aa87cc4368c4db471af15bb06b2b88f0	0	0	0	0	0	0	0	0	0	0	0	0	0	/home/dhl_ec/bnelissen/Slides/CD3_manuscript/CD3_slides/AAA491.CD3.extra-duplicate3/AAA491.CD3.extra-duplicate3.run1	255	0.7	0.06	0.7	0.06	-8.65620726321	-10.8205453715	0.808241047697	1.37432768994
257.0	3305564.0	125.0	7751.0	3305564.0	4000000.0	3.0	1.0	1.22	1.2	1.09	0.04	6.12	0.36	0.7	0.0799999999999	8.37	0.32	2.04	1.43	0.6	AAA491.CD3.extra-duplicate3.X8.Y1.tile.tissue.png	251	1	2000	251	5dcf3f42098ee79735bf8e23e1af147c	0	0	0	0	0	0	0	0	0	0	0	0	0	/home/dhl_ec/bnelissen/Slides/CD3_manuscript/CD3_slides/AAA491.CD3.extra-duplicate3/AAA491.CD3.extra-duplicate3.run1	255	0.7	0.06	0.7	0.06	-8.56451143324	-10.9829345002	0.669271323336	0.0572369033203
907.0	8205.0	287.0	744.0	8205.0	4000000.0	4.0	3.0	1.24	1.56	1.05	0.04	6.36	0.34	0.68	0.209999999999	6.14	0.2	1.95	1.43	0.56	AAA491.CD3.extra-duplicate3.X8.Y10.tile.tissue.png	252	1	2000	252	7c42fbeaad56fb77fa8c111b0708db5a	0	0	0	0	0	0	0	0	0	0	0	0	0	/home/dhl_ec/bnelissen/Slides/CD3_manuscript/CD3_slides/AAA491.CD3.extra-duplicate3/AAA491.CD3.extra-duplicate3.run1	255	0.7	0.06	0.7	0.06	-9.1701143327	-12.2930446181	2.1654994534	0.0367709862061
0.0	2418971.0	0.0	7126.0	2418971.0	4000000.0	0.0	1.0	1.58	1.57	1.09	0.0500000000002	9.15	0.34	0.7	0.12	7.45	0.22	2.01	1.43	0.530000000001	AAA491.CD3.extra-duplicate3.X8.Y11.tile.tissue.png	253	1	2000	253	5978f469eb6109abc04df079dad0cc9e	0	0	0	0	0	0	0	0	0	0	0	0	0	/home/dhl_ec/bnelissen/Slides/CD3_manuscript/CD3_slides/AAA491.CD3.extra-duplicate3/AAA491.CD3.extra-duplicate3.run1	255	0.7	0.06	0.7	0.06	-7.55807584184	-11.2538050673	0.415095387905	0.0715303037109
5400.0	1178891.0	1469.0	9538.0	1178891.0	4000000.0	28.0	9.0	1.49	1.22	1.11	0.04	6.22	0.35	0.690000000001	0.15	6.93	0.24	2.02	1.43	0.52	AAA491.CD3.extra-duplicate3.X8.Y12.tile.tissue.png	254	1	2000	254	298cbda443900be0264b7e1df911ed39	0	0	0	0	0	0	0	0	0	0	0	0	0	/home/dhl_ec/bnelissen/Slides/CD3_manuscript/CD3_slides/AAA491.CD3.extra-duplicate3/AAA491.CD3.extra-duplicate3.run1	255	0.7	0.06	0.7	0.06	-8.04793138335	-12.5075266173	0.658948307089	0.188167457031
5446.0	978257.0	2109.0	11043.0	978257.0	4000000.0	41.0	6.0	1.29	1.31	1.04	0.04	6.29	0.35	0.69	0.18	6.84	0.23	2.06	1.44	0.58	AAA491.CD3.extra-duplicate3.X8.Y13.tile.tissue.png	255	1	2000	255	7ba67ad700949f1d7cdca58baa8b8b30	0	0	0	0	0	0	0	0	0	0	0	0	0	/home/dhl_ec/bnelissen/Slides/CD3_manuscript/CD3_slides/AAA491.CD3.extra-duplicate3/AAA491.CD3.extra-duplicate3.run1	255	0.7	0.06	0.7	0.06	-8.41245153723	-12.0246133297	1.03728833472	0.138151527344
13235.0	1823964.0	4660.0	11016.0	1823964.0	4000000.0	82.0	4.0	2.16	1.2	1.04	0.04	6.33	0.36	0.7	0.13	7.47	0.26	2.1	1.42	0.52	AAA491.CD3.extra-duplicate3.X8.Y14.tile.tissue.png	256	1	2000	256	35226a28905d345ec6a0e80d44cc53a2	0	0	0	0	0	0	0	0	0	0	0	0	0	/home/dhl_ec/bnelissen/Slides/CD3_manuscript/CD3_slides/AAA491.CD3.extra-duplicate3/AAA491.CD3.extra-duplicate3.run1	255	0.7	0.06	0.7	0.06	-8.52842012162	-11.9303434551	1.19506113259	0.174192550781
0.0	6869.0	0.0	560.0	6869.0	4000000.0	0.0	2.0	1.29	1.11	1.02	0.04	6.09	0.34	0.69	0.2	5.28	0.129999999999	1.96	1.46	0.820000000001	AAA491.CD3.extra-duplicate3.X8.Y15.tile.tissue.png	257	1	2000	257	0d810018f1f53fba3d2ab9340fe1990c	0	0	0	0	0	0	0	0	0	0	0	0	0	/home/dhl_ec/bnelissen/Slides/CD3_manuscript/CD3_slides/AAA491.CD3.extra-duplicate3/AAA491.CD3.extra-duplicate3.run1	255	0.7	0.06	0.7	0.06	0.0	-12.4701226569	0.206585548524	0.0762693352356
257.0	1854.0	81.0	190.0	1854.0	4000000.0	1.0	1.0	1.27	1.51	1.17	0.0500000000002	5.99	0.34	0.690000000001	0.190000000001	6.13	0.2	1.93	1.45	0.63	AAA491.CD3.extra-duplicate3.X8.Y16.tile.tissue.png	258	1	2000	258	7d31ce35240587de45a01f2d4c2f3ed1	0	0	0	0	0	0	0	0	0	0	0	0	0	/home/dhl_ec/bnelissen/Slides/CD3_manuscript/CD3_slides/AAA491.CD3.extra-duplicate3/AAA491.CD3.extra-duplicate3.run1	255	0.7	0.06	0.7	0.06	-8.63243915446	-12.1646556387	2.89361928698	0.0574241556396
5327.0	60356.0	1186.0	3751.0	60356.0	4000000.0	21.0	7.0	0.97	1.09	1.1	0.04	6.35	0.360000000001	0.679999999999	0.21	6.21	0.2	1.99	1.43	0.51	AAA491.CD3.extra-duplicate3.X8.Y17.tile.tissue.png	259	1	2000	259	07eafedcc7a5c729a5e8d734877c08e9	0	0	0	0	0	0	0	0	0	0	0	0	0	/home/dhl_ec/bnelissen/Slides/CD3_manuscript/CD3_slides/AAA491.CD3.extra-duplicate3/AAA491.CD3.extra-duplicate3.run1	255	0.7	0.06	0.7	0.06	-9.35800556494	-12.4589661108	2.62842418511	0.0661424960938
254.0	2350954.0	147.0	7180.0	2350954.0	4000000.0	3.0	3.0	1.38	3.16	1.5	0.04	6.32	0.35	0.699999999999	0.12	7.92	0.28	2.01	1.43	0.53	AAA491.CD3.extra-duplicate3.X8.Y18.tile.tissue.png	260	1	2000	260	578f6e9151b088e0241bbbd5359193bb	0	0	0	0	0	0	0	0	0	0	0	0	0	/home/dhl_ec/bnelissen/Slides/CD3_manuscript/CD3_slides/AAA491.CD3.extra-duplicate3/AAA491.CD3.extra-duplicate3.run1	255	0.7	0.06	0.7	0.06	-7.97022113456	-10.6916264702	0.452790962269	0.0637170117188
61.0	1439053.0	38.0	6134.0	1439053.0	4000000.0	1.0	1.0	1.48	2.45	1.1	0.04	6.12	0.370000000001	0.71	0.150000000001	7.29	0.25	2.01	1.44	0.74	AAA491.CD3.extra-duplicate3.X8.Y19.tile.tissue.png	261	1	2000	261	6b3ef8a86e5a971d1b7cd8cf5adb2cf7	0	0	0	0	0	0	0	0	0	0	0	0	0	/home/dhl_ec/bnelissen/Slides/CD3_manuscript/CD3_slides/AAA491.CD3.extra-duplicate3/AAA491.CD3.extra-duplicate3.run1	255	0.7	0.06	0.7	0.06	-6.97591719789	-11.1703817042	0.416593272377	0.100587925781
0.0	197803.0	0.0	4963.0	197803.0	4000000.0	0.0	2.0	1.27	1.2	1.05	0.04	6.16	0.450000000001	0.860000000001	0.200000000001	5.84	0.129999999999	1.95	1.43	0.650000000001	AAA491.CD3.extra-duplicate3.X8.Y2.tile.tissue.png	262	1	2000	262	7b77bf538edcb543aec7c5932ef06e0e	0	0	0	0	0	0	0	0	0	0	0	0	0	/home/dhl_ec/bnelissen/Slides/CD3_manuscript/CD3_slides/AAA491.CD3.extra-duplicate3/AAA491.CD3.extra-duplicate3.run1	255	0.7	0.06	0.7	0.06	-6.85284310615	-11.5707946172	1.33390958289	0.0706745634766
0.0	0.0	0.0	0.0	0.0	1768000.0	0.0	0.0	0.79	0.919999999999	0.52	0.0299999999997	2.3	0.13	0.36	0.0799999999999	1.73	0.0599999999995	0.809999999999	0.62	0.15	AAA491.CD3.extra-duplicate3.X8.Y20.tile.tissue.png	263	1	2000	263	ecd2946a23eec7458b4d6ef49eed2e70	0	0	0	0	0	0	0	0	0	0	0	0	0	/home/dhl_ec/bnelissen/Slides/CD3_manuscript/CD3_slides/AAA491.CD3.extra-duplicate3/AAA491.CD3.extra-duplicate3.run1	255	1.0	0.06	1.0	0.06	0.0	0.0	0.0	8.15427375566
0.0	148890.0	0.0	3404.0	148890.0	4000000.0	0.0	2.0	1.15	1.6	1.18	0.04	6.13	0.51	0.789999999999	0.2	5.87	0.13	1.96	1.43	0.56	AAA491.CD3.extra-duplicate3.X8.Y3.tile.tissue.png	264	1	2000	264	bdef8cdcb0927ed15b29d5348f384702	0	0	0	0	0	0	0	0	0	0	0	0	0	/home/dhl_ec/bnelissen/Slides/CD3_manuscript/CD3_slides/AAA491.CD3.extra-duplicate3/AAA491.CD3.extra-duplicate3.run1	255	0.7	0.06	0.7	0.06	-7.67598537151	-11.739550675	1.04504222537	0.0557435097656
815.0	2759387.0	414.0	14349.0	2759387.0	4000000.0	10.0	2.0	1.23	1.24	1.1	0.04	6.31	0.339999999999	0.72	0.0999999999995	8.03	0.3	2.09	1.42	1.01	AAA491.CD3.extra-duplicate3.X8.Y4.tile.tissue.png	265	1	2000	265	898446a3c67464fdb679fb11df9f798e	0	0	0	0	0	0	0	0	0	0	0	0	0	/home/dhl_ec/bnelissen/Slides/CD3_manuscript/CD3_slides/AAA491.CD3.extra-duplicate3/AAA491.CD3.extra-duplicate3.run1	255	0.7	0.06	0.7	0.06	-8.32603681672	-11.3495541894	0.554791683841	0.104712054688
2287.0	1287245.0	929.0	6407.0	1287245.0	4000000.0	19.0	2.0	1.22	1.59	1.04	0.0499999999993	6.11	0.34	0.69	0.150000000001	7.02	0.25	2.06	1.43	0.51	AAA491.CD3.extra-duplicate3.X8.Y5.tile.tissue.png	266	1	2000	266	bbf35495074896056ab7939fdaecf38d	0	0	0	0	0	0	0	0	0	0	0	0	0	/home/dhl_ec/bnelissen/Slides/CD3_manuscript/CD3_slides/AAA491.CD3.extra-duplicate3/AAA491.CD3.extra-duplicate3.run1	255	0.7	0.06	0.7	0.06	-8.19276405412	-11.5434421241	0.568068801603	0.116628578125
56.0	12066.0	36.0	1104.0	12066.0	4000000.0	1.0	4.0	1.17	1.07	1.09	0.04	6.06	0.34	0.690000000001	0.209999999999	6.15	0.200000000001	1.95	1.43	0.52	AAA491.CD3.extra-duplicate3.X8.Y6.tile.tissue.png	267	1	2000	267	e10eb864a759bdfb6130f2c42c3eec55	0	0	0	0	0	0	0	0	0	0	0	0	0	/home/dhl_ec/bnelissen/Slides/CD3_manuscript/CD3_slides/AAA491.CD3.extra-duplicate3/AAA491.CD3.extra-duplicate3.run1	255	0.7	0.06	0.7	0.06	-7.69197308514	-12.3111041506	0.80798908809	0.102298150513
0.0	4563.0	0.0	469.0	4563.0	4000000.0	0.0	2.0	1.51	1.08	1.05	0.04	6.02	0.52	0.79	0.190000000001	5.73	0.12	1.93	1.42	0.65	AAA491.CD3.extra-duplicate3.X8.Y7.tile.tissue.png	268	1	2000	268	11f01bb7358c46f7f717500c1f176ca2	0	0	0	0	0	0	0	0	0	0	0	0	0	/home/dhl_ec/bnelissen/Slides/CD3_manuscript/CD3_slides/AAA491.CD3.extra-duplicate3/AAA491.CD3.extra-duplicate3.run1	255	0.7	0.06	0.7	0.06	-5.26289885771	-11.6424838032	0.796243220144	0.0514405107117
0.0	1538.0	0.0	188.0	1538.0	4000000.0	0.0	1.0	1.35	1.47	1.53	0.0500000000002	6.04	0.349999999999	0.69	0.22	5.35	0.12	1.92	1.47	0.490000000001	AAA491.CD3.extra-duplicate3.X8.Y8.tile.tissue.png	269	1	2000	269	cc4ce426f05ae7589fcc90a491ba4654	0	0	0	0	0	0	0	0	0	0	0	0	0	/home/dhl_ec/bnelissen/Slides/CD3_manuscript/CD3_slides/AAA491.CD3.extra-duplicate3/AAA491.CD3.extra-duplicate3.run1	255	0.7	0.06	0.7	0.06	0.0	-11.5134579836	0.177127872859	0.0446823086271
649.0	8801.0	300.0	450.0	8801.0	4000000.0	6.0	1.0	1.97	1.14	1.05	0.04	6.03	0.349999999999	0.69	0.2	6.13	0.19	1.94	1.42	0.690000000001	AAA491.CD3.extra-duplicate3.X8.Y9.tile.tissue.png	270	1	2000	270	d2a4d55ba50d6d94c80cb2540ece049d	0	0	0	0	0	0	0	0	0	0	0	0	0	/home/dhl_ec/bnelissen/Slides/CD3_manuscript/CD3_slides/AAA491.CD3.extra-duplicate3/AAA491.CD3.extra-duplicate3.run1	255	0.7	0.06	0.7	0.06	-8.99478765027	-12.5572003606	3.4981292825	0.048441621582
0.0	1409.0	0.0	184.0	1409.0	4000000.0	0.0	1.0	0.940000000001	1.07	1.05	0.0500000000002	6.07	0.34	0.71	0.21	5.31	0.12	1.93	1.43	0.519999999999	AAA491.CD3.extra-duplicate3.X9.Y0.tile.tissue.png	271	1	2000	271	551abaff45168c489f23c629cf4b02f9	0	0	0	0	0	0	0	0	0	0	0	0	0	/home/dhl_ec/bnelissen/Slides/CD3_manuscript/CD3_slides/AAA491.CD3.extra-duplicate3/AAA491.CD3.extra-duplicate3.run1	255	0.7	0.06	0.7	0.06	0.0	-10.3360048325	0.0515821252502	3.21967405798
0.0	2449930.0	0.0	7484.0	2449930.0	4000000.0	0.0	2.0	1.5	1.41	1.07	0.0499999999993	5.98	0.34	0.690000000001	0.11	7.46	0.21	2.02	1.43	0.57	AAA491.CD3.extra-duplicate3.X9.Y1.tile.tissue.png	272	1	2000	272	c79c7d50cc5d7f1e70488cfcb6e00fe4	0	0	0	0	0	0	0	0	0	0	0	0	0	/home/dhl_ec/bnelissen/Slides/CD3_manuscript/CD3_slides/AAA491.CD3.extra-duplicate3/AAA491.CD3.extra-duplicate3.run1	255	0.7	0.06	0.7	0.06	-7.87908450063	-11.4221391982	0.840618682135	0.0837442089844
125.0	5054.0	74.0	488.0	5054.0	4000000.0	2.0	2.0	0.86	1.05	1.1	0.0499999999993	6.05	0.6	0.75	0.2	6.18	0.190000000001	1.97	1.46	0.5	AAA491.CD3.extra-duplicate3.X9.Y10.tile.tissue.png	273	1	2000	273	e965d147defa230f357fe1f6600ca8f0	0	0	0	0	0	0	0	0	0	0	0	0	0	/home/dhl_ec/bnelissen/Slides/CD3_manuscript/CD3_slides/AAA491.CD3.extra-duplicate3/AAA491.CD3.extra-duplicate3.run1	255	0.7	0.06	0.7	0.06	-8.2433245345	-10.6209379713	1.08646044551	2.84747878125
844.0	1441794.0	367.0	7042.0	1441794.0	4000000.0	7.0	5.0	1.6	1.15	1.11	0.0500000000002	6.71	0.360000000001	0.690000000001	0.15	7.12	0.25	2.06	1.43	0.559999999999	AAA491.CD3.extra-duplicate3.X9.Y11.tile.tissue.png	274	1	2000	274	e37595476254b25cc03059e62e55c0e5	0	0	0	0	0	0	0	0	0	0	0	0	0	/home/dhl_ec/bnelissen/Slides/CD3_manuscript/CD3_slides/AAA491.CD3.extra-duplicate3/AAA491.CD3.extra-duplicate3.run1	255	0.7	0.06	0.7	0.06	-8.00712512489	-9.56587102565	0.486543674685	0.266518943359
16712.0	976723.0	5841.0	12868.0	976723.0	4000000.0	115.0	9.0	1.23	1.18	1.08	0.0500000000002	6.46	0.34	0.68	0.17	6.87	0.240000000001	2.05	1.44	0.54	AAA491.CD3.extra-duplicate3.X9.Y12.tile.tissue.png	275	1	2000	275	a15f560d76b36aabe3b7a84068100aa3	0	0	0	0	0	0	0	0	0	0	0	0	0	/home/dhl_ec/bnelissen/Slides/CD3_manuscript/CD3_slides/AAA491.CD3.extra-duplicate3/AAA491.CD3.extra-duplicate3.run1	255	0.7	0.06	0.7	0.06	-8.29957302793	-12.4487303269	1.21118570827	0.213707914063
1341.0	418711.0	622.0	6558.0	418711.0	4000000.0	12.0	2.0	1.26	1.59	1.1	0.04	6.17	0.35	0.7	0.190000000001	6.39	0.21	2.02	1.44	0.780000000001	AAA491.CD3.extra-duplicate3.X9.Y13.tile.tissue.png	276	1	2000	276	e7bcc088e461f7cce8e8657888f7c1f7	0	0	0	0	0	0	0	0	0	0	0	0	0	/home/dhl_ec/bnelissen/Slides/CD3_manuscript/CD3_slides/AAA491.CD3.extra-duplicate3/AAA491.CD3.extra-duplicate3.run1	255	0.7	0.06	0.7	0.06	-8.97270377676	-12.4413467876	2.40600842584	0.09434328125
7315.0	1339998.0	2862.0	13831.0	1339998.0	4000000.0	60.0	5.0	1.4	1.23	1.09	0.0500000000002	6.61	0.360000000001	0.690000000001	0.150000000001	7.1	0.25	2.09	1.43	0.56	AAA491.CD3.extra-duplicate3.X9.Y14.tile.tissue.png	277	1	2000	277	de460954503286e40b2f43bcdb70487d	0	0	0	0	0	0	0	0	0	0	0	0	0	/home/dhl_ec/bnelissen/Slides/CD3_manuscript/CD3_slides/AAA491.CD3.extra-duplicate3/AAA491.CD3.extra-duplicate3.run1	255	0.7	0.06	0.7	0.06	-8.56894947367	-11.947094872	1.41021832733	0.127755882812
0.0	13540.0	0.0	906.0	13540.0	4000000.0	0.0	3.0	1.22	1.11	1.07	0.04	6.09	0.35	0.700000000001	0.209999999999	5.85	0.12	1.96	1.43	0.589999999999	AAA491.CD3.extra-duplicate3.X9.Y15.tile.tissue.png	278	1	2000	278	01b6728266eeb087f144578f6180cbc3	0	0	0	0	0	0	0	0	0	0	0	0	0	/home/dhl_ec/bnelissen/Slides/CD3_manuscript/CD3_slides/AAA491.CD3.extra-duplicate3/AAA491.CD3.extra-duplicate3.run1	255	0.7	0.06	0.7	0.06	-9.30162093616	-12.8038219976	2.7316358387	0.0681834121094
0.0	5033.0	0.0	324.0	5033.0	4000000.0	0.0	1.0	1.25	1.54	1.16	0.0500000000002	6.26	0.360000000001	0.7	0.2	5.28	0.13	1.95	1.44	0.48	AAA491.CD3.extra-duplicate3.X9.Y16.tile.tissue.png	279	1	2000	279	3d559c1ae8ac48d627c37b766667d8c2	0	0	0	0	0	0	0	0	0	0	0	0	0	/home/dhl_ec/bnelissen/Slides/CD3_manuscript/CD3_slides/AAA491.CD3.extra-duplicate3/AAA491.CD3.extra-duplicate3.run1	255	0.7	0.06	0.7	0.06	0.0	-12.4944703748	0.541359449508	0.0450542328186
0.0	8537.0	0.0	870.0	8537.0	4000000.0	0.0	4.0	1.18	1.38	1.07	0.0500000000002	6.0	0.42	0.9	0.2	5.3	0.13	1.96	1.43	0.500000000001	AAA491.CD3.extra-duplicate3.X9.Y17.tile.tissue.png	280	1	2000	280	fda5dd27388b8cc8a2b702a7c263e0d6	0	0	0	0	0	0	0	0	0	0	0	0	0	/home/dhl_ec/bnelissen/Slides/CD3_manuscript/CD3_slides/AAA491.CD3.extra-duplicate3/AAA491.CD3.extra-duplicate3.run1	255	0.7	0.06	0.7	0.06	0.0	-12.4848113688	1.47158897483	0.0309700259399
631.0	2657603.0	282.0	9234.0	2657603.0	4000000.0	7.0	5.0	1.53	1.17	1.03	0.04	6.23	0.34	0.7	0.110000000001	7.95	0.29	2.06	1.43	0.51	AAA491.CD3.extra-duplicate3.X9.Y18.tile.tissue.png	281	1	2000	281	fa58720818a2f4bffc8824b31fbbf3f7	0	0	0	0	0	0	0	0	0	0	0	0	0	/home/dhl_ec/bnelissen/Slides/CD3_manuscript/CD3_slides/AAA491.CD3.extra-duplicate3/AAA491.CD3.extra-duplicate3.run1	255	0.7	0.06	0.7	0.06	-7.73728191601	-10.6666603622	0.448445304775	0.0764726582031
0.0	1324447.0	0.0	5820.0	1324447.0	4000000.0	0.0	2.0	1.29	1.21	1.06	0.04	6.16	0.36	0.72	0.16	6.66	0.17	2.27	1.42	0.610000000001	AAA491.CD3.extra-duplicate3.X9.Y19.tile.tissue.png	282	1	2000	282	52d28247f51f7d5aafc110ea934e3e8d	0	0	0	0	0	0	0	0	0	0	0	0	0	/home/dhl_ec/bnelissen/Slides/CD3_manuscript/CD3_slides/AAA491.CD3.extra-duplicate3/AAA491.CD3.extra-duplicate3.run1	255	0.7	0.06	0.7	0.06	-6.49904310035	-11.0573971856	0.36793293131	0.0950397597656
426.0	799400.0	182.0	7654.0	799400.0	4000000.0	3.0	8.0	1.41	1.58	1.15	0.04	6.18	0.360000000001	0.7	0.179999999999	6.68	0.23	2.01	1.43	0.570000000001	AAA491.CD3.extra-duplicate3.X9.Y2.tile.tissue.png	283	1	2000	283	3f5aa3a0f70c6c78638aa69d675a8349	0	0	0	0	0	0	0	0	0	0	0	0	0	/home/dhl_ec/bnelissen/Slides/CD3_manuscript/CD3_slides/AAA491.CD3.extra-duplicate3/AAA491.CD3.extra-duplicate3.run1	255	0.7	0.06	0.7	0.06	-8.72761454295	-11.4320054421	1.03144793985	0.0771566132812
0.0	0.0	0.0	0.0	0.0	1768000.0	0.0	0.0	0.8	2.0	0.56	0.0200000000004	2.29	0.12	0.349999999999	0.0899999999992	1.74	0.0500000000002	0.81	0.62	0.15	AAA491.CD3.extra-duplicate3.X9.Y20.tile.tissue.png	284	1	2000	284	1c469c2558112b1a79128c0c70a15b83	0	0	0	0	0	0	0	0	0	0	0	0	0	/home/dhl_ec/bnelissen/Slides/CD3_manuscript/CD3_slides/AAA491.CD3.extra-duplicate3/AAA491.CD3.extra-duplicate3.run1	255	1.0	0.06	1.0	0.06	0.0	0.0	0.0	9.48107352941
0.0	56730.0	0.0	2026.0	56730.0	4000000.0	0.0	3.0	1.12	1.11	1.08	0.04	5.95	0.34	0.69	0.2	5.32	0.129999999999	1.95	1.42	0.49	AAA491.CD3.extra-duplicate3.X9.Y3.tile.tissue.png	285	1	2000	285	42e8bb60f8f407934f91904bfad191a4	0	0	0	0	0	0	0	0	0	0	0	0	0	/home/dhl_ec/bnelissen/Slides/CD3_manuscript/CD3_slides/AAA491.CD3.extra-duplicate3/AAA491.CD3.extra-duplicate3.run1	255	0.7	0.06	0.7	0.06	0.0	-12.5810023596	0.929883673211	0.0454356166992
322.0	1029019.0	172.0	7914.0	1029019.0	4000000.0	4.0	5.0	1.19	1.13	1.05	0.04	6.46	0.35	0.679999999999	0.16	6.97	0.24	2.12	1.44	0.49	AAA491.CD3.extra-duplicate3.X9.Y4.tile.tissue.png	286	1	2000	286	84df62a902cd8b450e88d9988f4609df	0	0	0	0	0	0	0	0	0	0	0	0	0	/home/dhl_ec/bnelissen/Slides/CD3_manuscript/CD3_slides/AAA491.CD3.extra-duplicate3/AAA491.CD3.extra-duplicate3.run1	255	0.7	0.06	0.7	0.06	-8.40062120223	-11.8107881205	0.44727670477	0.0846364492188
306.0	3020327.0	173.0	10744.0	3020327.0	4000000.0	4.0	1.0	1.46	1.13	1.11	0.0499999999993	6.32	0.39	0.92	0.0900000000001	8.28	0.31	2.09	1.44	0.53	AAA491.CD3.extra-duplicate3.X9.Y5.tile.tissue.png	287	1	2000	287	aef8abfbd590f826c2f9064cda963f0c	0	0	0	0	0	0	0	0	0	0	0	0	0	/home/dhl_ec/bnelissen/Slides/CD3_manuscript/CD3_slides/AAA491.CD3.extra-duplicate3/AAA491.CD3.extra-duplicate3.run1	255	0.7	0.06	0.7	0.06	-8.18228433376	-12.1177725483	0.682629008026	0.121021640625
112.0	795442.0	67.0	6444.0	795442.0	4000000.0	2.0	4.0	1.22	1.26	1.11	0.04	6.14	0.34	0.700000000001	0.179999999999	6.63	0.23	2.04	1.42	0.610000000001	AAA491.CD3.extra-duplicate3.X9.Y6.tile.tissue.png	288	1	2000	288	5d219c576c198239d9d418664a43779c	0	0	0	0	0	0	0	0	0	0	0	0	0	/home/dhl_ec/bnelissen/Slides/CD3_manuscript/CD3_slides/AAA491.CD3.extra-duplicate3/AAA491.CD3.extra-duplicate3.run1	255	0.7	0.06	0.7	0.06	-8.34764661062	-11.5468255542	1.47221989605	0.0824173125
0.0	0.0	0.0	0.0	0.0	4000000.0	0.0	0.0	1.79	1.42	1.1	0.0500000000002	5.71	0.280000000001	0.690000000001	0.209999999999	4.27	0.12	1.88	1.44	0.489999999999	AAA491.CD3.extra-duplicate3.X9.Y7.tile.tissue.png	289	1	2000	289	4ae583a492c38a060a0cf1e503f1ae44	0	0	0	0	0	0	0	0	0	0	0	0	0	/home/dhl_ec/bnelissen/Slides/CD3_manuscript/CD3_slides/AAA491.CD3.extra-duplicate3/AAA491.CD3.extra-duplicate3.run1	255	1.0	0.06	1.0	0.06	0.0	-11.6207004433	0.0	0.0558990203209
0.0	0.0	0.0	0.0	0.0	4000000.0	0.0	0.0	1.51	1.08	1.12	0.04	5.68	0.28	0.68	0.210000000001	4.31	0.120000000001	1.87	1.44	0.529999999999	AAA491.CD3.extra-duplicate3.X9.Y8.tile.tissue.png	290	1	2000	290	7edba0acec52a0226c2495361782e211	0	0	0	0	0	0	0	0	0	0	0	0	0	/home/dhl_ec/bnelissen/Slides/CD3_manuscript/CD3_slides/AAA491.CD3.extra-duplicate3/AAA491.CD3.extra-duplicate3.run1	255	1.0	0.06	1.0	0.06	0.0	-11.347555687	0.0	0.0433156137121
0.0	93977.0	0.0	2502.0	93977.0	4000000.0	0.0	2.0	1.87	1.06	1.1	0.0500000000002	6.06	0.38	0.73	0.22	5.38	0.13	2.0	1.45	0.55	AAA491.CD3.extra-duplicate3.X9.Y9.tile.tissue.png	291	1	2000	291	c2fe5aea500e167297abc6da5ed25cce	0	0	0	0	0	0	0	0	0	0	0	0	0	/home/dhl_ec/bnelissen/Slides/CD3_manuscript/CD3_slides/AAA491.CD3.extra-duplicate3/AAA491.CD3.extra-duplicate3.run1	255	0.7	0.06	0.7	0.06	0.0	-10.2015385865	0.107055719917	1.85241238745
[truncated: 2 more columns]
