# Supplementary material for: SlideToolkit: An Assistive Toolset for the Histological Quantification of Whole Slide Images
Source: PLoS One. 2014 Nov 5;9(11):e110289. doi: 10.1371/journal.pone.0110289 (PMC4220929; doi:10.1371/journal.pone.0110289)
Supplement: RawData S1 — ICC and BlandAltman plot - measurements and r-script.zip. Measurements of Run1 and Run2, including the code for the calculation of the intraclass correlation coefficient (ICC) and the code for the Bland and Altman plot. (ZIP) [file pone.0110289.s003.zip › cellprofiler.measurements/run1.95936c90989f1dbdf2aefc34dbe40e8a.DefaultOUT_Image.csv]

AreaOccupied_AreaOccupied_DAB_Nuclei	AreaOccupied_AreaOccupied_Tissue	AreaOccupied_Perimeter_DAB_Nuclei	AreaOccupied_Perimeter_Tissue	AreaOccupied_TotalArea_DAB_Nuclei	AreaOccupied_TotalArea_Tissue	Count_DAB_Nuclei	Count_Tissue	ExecutionTime_01LoadImages	ExecutionTime_02ColorToGray	ExecutionTime_03Smooth	ExecutionTime_04ImageMath	ExecutionTime_05IdentifyPrimaryObjects	ExecutionTime_06MeasureImageAreaOccupied	ExecutionTime_07UnmixColors	ExecutionTime_08MaskImage	ExecutionTime_09IdentifyPrimaryObjects	ExecutionTime_10MeasureImageAreaOccupied	ExecutionTime_11OverlayOutlines	ExecutionTime_12OverlayOutlines	ExecutionTime_13SaveImages	FileName_Original	Group_Index	Group_Number	Height_Original	ImageNumber	MD5Digest_Original	ModuleError_01LoadImages	ModuleError_02ColorToGray	ModuleError_03Smooth	ModuleError_04ImageMath	ModuleError_05IdentifyPrimaryObjects	ModuleError_06MeasureImageAreaOccupied	ModuleError_07UnmixColors	ModuleError_08MaskImage	ModuleError_09IdentifyPrimaryObjects	ModuleError_10MeasureImageAreaOccupied	ModuleError_11OverlayOutlines	ModuleError_12OverlayOutlines	ModuleError_13SaveImages	PathName_Original	Scaling_Original	Threshold_FinalThreshold_DAB_Nuclei	Threshold_FinalThreshold_Tissue	Threshold_OrigThreshold_DAB_Nuclei	Threshold_OrigThreshold_Tissue	Threshold_SumOfEntropies_DAB_Nuclei	Threshold_SumOfEntropies_Tissue	Threshold_WeightedVariance_DAB_Nuclei	Threshold_WeightedVariance_Tissue
92.0	16616.0	44.0	778.0	16616.0	4000000.0	1.0	1.0	3.3	2.86	1.79	0.07	9.47	0.55	1.39	0.31	9.13	0.3	3.13	2.31	1.58	AAA561.CD3.location-b.X0.Y0.tile.tissue.png	1	1	2000	1	5b2c941462294ada5f5b096eb0d8feec	0	0	0	0	0	0	0	0	0	0	0	0	0	/home/dhl_ec/bnelissen/Slides/CD3_manuscript/CD3_slides/AAA561.CD3.location-b/AAA561.CD3.location-b.run1	255	0.7	0.06	0.7	0.06	-8.27376449304	-12.2748809427	2.34304830782	1.15014728748
169.0	513383.0	68.0	6818.0	513383.0	4000000.0	1.0	2.0	3.73	2.53	1.79	0.08	9.78	0.56	1.26	0.28	9.41	0.34	3.32	2.29	1.02	AAA561.CD3.location-b.X0.Y1.tile.tissue.png	2	1	2000	2	16380247512abc4ec4f57a5eb9dfe98a	0	0	0	0	0	0	0	0	0	0	0	0	0	/home/dhl_ec/bnelissen/Slides/CD3_manuscript/CD3_slides/AAA561.CD3.location-b/AAA561.CD3.location-b.run1	255	0.7	0.06	0.7	0.06	-8.18843141651	-11.5935650788	1.11141211202	2.00475820117
0.0	20898.0	0.0	1009.0	20898.0	4000000.0	0.0	1.0	4.65	2.73	1.78	0.08	9.35	0.56	1.29	0.31	7.81	0.22	3.11	2.3	0.7	AAA561.CD3.location-b.X0.Y2.tile.tissue.png	3	1	2000	3	caab5061e43a9dd2e38b3847fb111420	0	0	0	0	0	0	0	0	0	0	0	0	0	/home/dhl_ec/bnelissen/Slides/CD3_manuscript/CD3_slides/AAA561.CD3.location-b/AAA561.CD3.location-b.run1	255	0.7	0.06	0.7	0.06	0.0	-11.9499998483	1.8439728084	2.67184773792
0.0	0.0	0.0	0.0	0.0	4000000.0	0.0	0.0	2.59	3.16	1.76	0.08	8.1	0.46	1.32	0.31	6.54	0.2	3.0	2.31	0.59	AAA561.CD3.location-b.X0.Y3.tile.tissue.png	4	1	2000	4	ded475e2619c32d462d5d846965001b2	0	0	0	0	0	0	0	0	0	0	0	0	0	/home/dhl_ec/bnelissen/Slides/CD3_manuscript/CD3_slides/AAA561.CD3.location-b/AAA561.CD3.location-b.run1	255	1.0	0.06	1.0	0.06	0.0	0.0	0.0	12.191197
430.0	12737.0	161.0	1151.0	12737.0	4000000.0	3.0	4.0	4.09	2.64	1.8	0.08	9.58	0.55	1.39	0.31	8.86	0.3	3.08	2.3	0.63	AAA561.CD3.location-b.X0.Y4.tile.tissue.png	5	1	2000	5	44a46257bf6ddaad5c66e0d12c9b8ad0	0	0	0	0	0	0	0	0	0	0	0	0	0	/home/dhl_ec/bnelissen/Slides/CD3_manuscript/CD3_slides/AAA561.CD3.location-b/AAA561.CD3.location-b.run1	255	0.7	0.06	0.7	0.06	-9.37351896167	-12.3676641873	4.09656923385	1.55854378833
263.0	326537.0	132.0	3416.0	326537.0	4000000.0	4.0	1.0	2.74	2.99	1.77	0.07	9.49	0.55	1.28	0.29	9.25	0.33	3.13	2.32	0.61	AAA561.CD3.location-b.X1.Y0.tile.tissue.png	6	1	2000	6	0476ea7dbbc3cfcee8083e191a8fd0fa	0	0	0	0	0	0	0	0	0	0	0	0	0	/home/dhl_ec/bnelissen/Slides/CD3_manuscript/CD3_slides/AAA561.CD3.location-b/AAA561.CD3.location-b.run1	255	0.7	0.06	0.7	0.06	-8.26078421043	-11.2122774388	1.55317421722	1.35854631055
3302.0	3672108.0	1608.0	8647.0	3672108.0	4000000.0	44.0	1.0	1.91	3.3	1.78	0.07	10.03	0.55	1.19	0.1	12.82	0.53	3.29	2.3	0.74	AAA561.CD3.location-b.X1.Y1.tile.tissue.png	7	1	2000	7	e90fed00661ed0d42cbd38bbeed74ec3	0	0	0	0	0	0	0	0	0	0	0	0	0	/home/dhl_ec/bnelissen/Slides/CD3_manuscript/CD3_slides/AAA561.CD3.location-b/AAA561.CD3.location-b.run1	255	0.7	0.06	0.7	0.06	-8.36411123765	-11.344819256	1.2178671478	0.114210177734
1799.0	3729861.0	916.0	9239.0	3729861.0	4000000.0	24.0	1.0	2.1	3.29	1.78	0.06	10.11	0.55	1.19	0.1	12.84	0.54	3.3	2.28	0.77	AAA561.CD3.location-b.X1.Y2.tile.tissue.png	8	1	2000	8	c264d3fca90b67f60dd09650086f9932	0	0	0	0	0	0	0	0	0	0	0	0	0	/home/dhl_ec/bnelissen/Slides/CD3_manuscript/CD3_slides/AAA561.CD3.location-b/AAA561.CD3.location-b.run1	255	0.7	0.06	0.7	0.06	-8.2430801438	-11.0064050643	0.956547152652	0.119155832031
796.0	1201681.0	278.0	6122.0	1201681.0	4000000.0	6.0	2.0	1.35	1.58	1.79	0.06	10.87	0.56	1.18	0.25	10.15	0.38	3.15	2.28	0.61	AAA561.CD3.location-b.X1.Y3.tile.tissue.png	9	1	2000	9	fbdbda481d164da12d6872cdeabdddb9	0	0	0	0	0	0	0	0	0	0	0	0	0	/home/dhl_ec/bnelissen/Slides/CD3_manuscript/CD3_slides/AAA561.CD3.location-b/AAA561.CD3.location-b.run1	255	0.7	0.06	0.7	0.06	-8.44048915776	-10.1646388124	0.891223635299	0.168861712891
0.0	0.0	0.0	0.0	0.0	4000000.0	0.0	0.0	1.9	3.32	1.81	0.08	9.12	0.46	1.41	0.32	6.49	0.2	3.04	2.33	0.62	AAA561.CD3.location-b.X1.Y4.tile.tissue.png	10	1	2000	10	1fbd00d9af45fde83a357b175814eded	0	0	0	0	0	0	0	0	0	0	0	0	0	/home/dhl_ec/bnelissen/Slides/CD3_manuscript/CD3_slides/AAA561.CD3.location-b/AAA561.CD3.location-b.run1	255	1.0	0.06	1.0	0.06	0.0	-11.09999261	0.0	3.091771632
0.0	370404.0	0.0	6163.0	370404.0	4000000.0	0.0	7.0	2.88	2.47	1.78	0.08	10.56	0.56	1.3	0.29	8.83	0.24	3.22	2.3	0.57	AAA561.CD3.location-b.X10.Y10.tile.tissue.png	11	1	2000	11	cb7f88951f6a585dd0e82659b6f777b9	0	0	0	0	0	0	0	0	0	0	0	0	0	/home/dhl_ec/bnelissen/Slides/CD3_manuscript/CD3_slides/AAA561.CD3.location-b/AAA561.CD3.location-b.run1	255	0.7	0.06	0.7	0.06	-8.36004897813	-11.7998546095	1.15737109023	1.67939123535
410.0	1200921.0	187.0	6139.0	1200921.0	4000000.0	4.0	1.0	2.25	2.94	1.78	0.07	10.45	0.56	1.22	0.25	10.2	0.38	3.15	2.3	0.61	AAA561.CD3.location-b.X10.Y13.tile.tissue.png	12	1	2000	12	a113ff6571f2143b4cb79eb908729898	0	0	0	0	0	0	0	0	0	0	0	0	0	/home/dhl_ec/bnelissen/Slides/CD3_manuscript/CD3_slides/AAA561.CD3.location-b/AAA561.CD3.location-b.run1	255	0.7	0.06	0.7	0.06	-8.16772769723	-11.132697279	1.06170672816	0.842299261719
158.0	3996228.0	84.0	8254.0	3996228.0	4000000.0	2.0	1.0	1.68	2.7	1.59	0.06	9.21	0.55	1.18	0.08	13.13	0.55	3.33	2.34	0.66	AAA561.CD3.location-b.X10.Y14.tile.tissue.png	13	1	2000	13	ae5d2f17b199c446e2fd56c33f37a6d2	0	0	0	0	0	0	0	0	0	0	0	0	0	/home/dhl_ec/bnelissen/Slides/CD3_manuscript/CD3_slides/AAA561.CD3.location-b/AAA561.CD3.location-b.run1	255	0.7	0.06	0.7	0.06	-8.64036793247	-11.5868885407	0.947029721884	0.0768147991943
478.0	2213954.0	197.0	9129.0	2213954.0	4000000.0	5.0	1.0	3.42	3.02	1.79	0.07	9.45	0.57	1.19	0.19	11.14	0.44	3.23	2.31	0.61	AAA561.CD3.location-b.X10.Y15.tile.tissue.png	14	1	2000	14	1c8668fe502f11bd1d22692b9428e67c	0	0	0	0	0	0	0	0	0	0	0	0	0	/home/dhl_ec/bnelissen/Slides/CD3_manuscript/CD3_slides/AAA561.CD3.location-b/AAA561.CD3.location-b.run1	255	0.7	0.06	0.7	0.06	-8.62197768373	-11.2281006929	1.82261692489	0.277060898437
0.0	0.0	0.0	0.0	0.0	2312000.0	0.0	0.0	2.54	2.41	1.01	0.04	4.82	0.27	0.81	0.18	3.66	0.12	1.75	1.34	0.34	AAA561.CD3.location-b.X10.Y16.tile.tissue.png	15	1	2000	15	46f1755c8251b16c32028d4650b428b5	0	0	0	0	0	0	0	0	0	0	0	0	0	/home/dhl_ec/bnelissen/Slides/CD3_manuscript/CD3_slides/AAA561.CD3.location-b/AAA561.CD3.location-b.run1	255	1.0	0.06	1.0	0.06	0.0	0.0	0.0	4.48901211073
0.0	389137.0	0.0	3761.0	389137.0	4000000.0	0.0	1.0	2.96	2.25	1.77	0.0799999999999	9.68	0.56	1.27	0.3	8.83	0.24	3.18	2.32	0.59	AAA561.CD3.location-b.X10.Y7.tile.tissue.png	16	1	2000	16	5498058a0d9b94c4d02a54171d98350c	0	0	0	0	0	0	0	0	0	0	0	0	0	/home/dhl_ec/bnelissen/Slides/CD3_manuscript/CD3_slides/AAA561.CD3.location-b/AAA561.CD3.location-b.run1	255	0.7	0.06	0.7	0.06	-7.28169614764	-11.6028124498	1.57124065752	3.02958456543
0.0	963233.0	0.0	5892.0	963233.0	4000000.0	0.0	1.0	3.26	2.93	1.78	0.0799999999999	9.86	0.56	1.23	0.26	9.42	0.27	3.27	2.28	1.97	AAA561.CD3.location-b.X10.Y8.tile.tissue.png	17	1	2000	17	afd34f1c39a7566fd9e513c3a0e0d17b	0	0	0	0	0	0	0	0	0	0	0	0	0	/home/dhl_ec/bnelissen/Slides/CD3_manuscript/CD3_slides/AAA561.CD3.location-b/AAA561.CD3.location-b.run1	255	0.7	0.06	0.7	0.06	-8.04431040107	-11.1221326406	1.21716355037	2.02153098633
0.0	0.0	0.0	0.0	0.0	4000000.0	0.0	0.0	3.42	2.15	1.77	0.08	8.1	0.46	1.31	0.3	6.47	0.2	2.56	2.32	1.56	AAA561.CD3.location-b.X10.Y9.tile.tissue.png	18	1	2000	18	f401d676c2984d173c96d9bbe7d4e69c	0	0	0	0	0	0	0	0	0	0	0	0	0	/home/dhl_ec/bnelissen/Slides/CD3_manuscript/CD3_slides/AAA561.CD3.location-b/AAA561.CD3.location-b.run1	255	1.0	0.06	1.0	0.06	0.0	0.0	0.0	9.63172
252.0	743054.0	135.0	5658.0	743054.0	4000000.0	3.0	1.0	2.31	2.55	1.77	0.08	9.65	0.55	1.24	0.26	9.65	0.35	3.14	2.38	1.18	AAA561.CD3.location-b.X11.Y13.tile.tissue.png	19	1	2000	19	d1b47e33fec1acbb77148b83c79575cb	0	0	0	0	0	0	0	0	0	0	0	0	0	/home/dhl_ec/bnelissen/Slides/CD3_manuscript/CD3_slides/AAA561.CD3.location-b/AAA561.CD3.location-b.run1	255	0.7	0.06	0.7	0.06	-8.6083509392	-11.1843093664	1.55188892986	1.4536825332
161.0	3999257.0	76.0	8058.0	3999257.0	4000000.0	2.0	1.0	3.28	2.66	1.79	0.0700000000001	9.86	0.62	1.34	0.09	14.25	0.61	3.63	2.56	0.72	AAA561.CD3.location-b.X11.Y14.tile.tissue.png	20	1	2000	20	b343b103641178f4e4cc0b0990f27acf	0	0	0	0	0	0	0	0	0	0	0	0	0	/home/dhl_ec/bnelissen/Slides/CD3_manuscript/CD3_slides/AAA561.CD3.location-b/AAA561.CD3.location-b.run1	255	0.7	0.06	0.7	0.06	-7.99645757443	-11.7894590353	0.913115136935	0.0714359596558
119.0	2080716.0	62.0	8909.0	2080716.0	4000000.0	2.0	2.0	3.22	1.95	1.14	0.05	9.4	0.57	1.19	0.19	12.04	0.44	3.39	2.3	0.61	AAA561.CD3.location-b.X11.Y15.tile.tissue.png	21	1	2000	21	6a3d69a43672e9329a6fc20029e1172e	0	0	0	0	0	0	0	0	0	0	0	0	0	/home/dhl_ec/bnelissen/Slides/CD3_manuscript/CD3_slides/AAA561.CD3.location-b/AAA561.CD3.location-b.run1	255	0.7	0.06	0.7	0.06	-7.88464819782	-10.9747953417	0.999758484648	0.305849261719
0.0	0.0	0.0	0.0	0.0	2312000.0	0.0	0.0	1.76	1.44	0.65	0.04	3.1	0.16	0.5	0.12	2.44	0.08	1.13	1.45	0.36	AAA561.CD3.location-b.X11.Y16.tile.tissue.png	22	1	2000	22	951d86e456c1fe02c92cd7a6d0e9f43b	0	0	0	0	0	0	0	0	0	0	0	0	0	/home/dhl_ec/bnelissen/Slides/CD3_manuscript/CD3_slides/AAA561.CD3.location-b/AAA561.CD3.location-b.run1	255	1.0	0.06	1.0	0.06	0.0	0.0	0.0	2.7979708045
612.0	344896.0	326.0	6334.0	344896.0	4000000.0	9.0	1.0	2.28	2.15	1.1	0.0599999999999	6.42	0.37	0.76	0.19	6.46	0.37	3.41	2.33	0.61	AAA561.CD3.location-b.X12.Y13.tile.tissue.png	23	1	2000	23	81185379d18e4a00c2d00e88698d2dc3	0	0	0	0	0	0	0	0	0	0	0	0	0	/home/dhl_ec/bnelissen/Slides/CD3_manuscript/CD3_slides/AAA561.CD3.location-b/AAA561.CD3.location-b.run1	255	0.7	0.06	0.7	0.06	-9.10980880875	-12.0404030733	2.51327665038	1.52752311133
553.0	3998703.0	251.0	8222.0	3998703.0	4000000.0	6.0	1.0	3.48	1.93	1.14	0.04	6.07	0.56	1.18	0.0799999999999	12.29	0.55	3.32	2.37	0.65	AAA561.CD3.location-b.X12.Y14.tile.tissue.png	24	1	2000	24	a28071b1f5d24bf6fc3b94de989d7847	0	0	0	0	0	0	0	0	0	0	0	0	0	/home/dhl_ec/bnelissen/Slides/CD3_manuscript/CD3_slides/AAA561.CD3.location-b/AAA561.CD3.location-b.run1	255	0.7	0.06	0.7	0.06	-8.73899177052	-11.5371539736	1.11458862939	0.095941309082
51.0	1455463.0	32.0	9147.0	1455463.0	4000000.0	1.0	3.0	2.79	2.24	1.15	0.0599999999999	6.41	0.36	0.72	0.16	7.22	0.26	2.06	1.47	0.42	AAA561.CD3.location-b.X12.Y15.tile.tissue.png	25	1	2000	25	d23f5f68030e8d7e5e1128741ee4ab5d	0	0	0	0	0	0	0	0	0	0	0	0	0	/home/dhl_ec/bnelissen/Slides/CD3_manuscript/CD3_slides/AAA561.CD3.location-b/AAA561.CD3.location-b.run1	255	0.7	0.06	0.7	0.06	-8.14421898443	-11.0066236983	1.31938444921	0.920946996094
100.0	5843.0	47.0	484.0	5843.0	4000000.0	1.0	1.0	1.72	2.04	1.12	0.0599999999999	6.27	0.36	0.82	0.21	6.27	0.21	1.99	1.47	0.36	AAA561.CD3.location-b.X13.Y13.tile.tissue.png	26	1	2000	26	683ba885c79859bd497de99af1b156ff	0	0	0	0	0	0	0	0	0	0	0	0	0	/home/dhl_ec/bnelissen/Slides/CD3_manuscript/CD3_slides/AAA561.CD3.location-b/AAA561.CD3.location-b.run1	255	0.7	0.06	0.7	0.06	-8.85503834944	-12.3687917826	3.56433602076	1.89186254211
1047.0	3007428.0	436.0	8574.0	3007428.0	4000000.0	10.0	1.0	2.44	2.8	1.21	0.0500000000001	6.42	0.36	0.71	0.0899999999999	8.36	0.32	3.34	2.31	0.67	AAA561.CD3.location-b.X13.Y14.tile.tissue.png	27	1	2000	27	72bac935f8e54bf2316c926b4e156cc7	0	0	0	0	0	0	0	0	0	0	0	0	0	/home/dhl_ec/bnelissen/Slides/CD3_manuscript/CD3_slides/AAA561.CD3.location-b/AAA561.CD3.location-b.run1	255	0.7	0.06	0.7	0.06	-8.66736201192	-11.0017852554	1.40397256349	0.162698398438
0.0	2054175.0	0.0	8705.0	2054175.0	4000000.0	0.0	1.0	2.97	3.05	1.14	0.0600000000001	6.47	0.36	0.73	0.14	7.36	0.21	2.11	1.48	0.59	AAA561.CD3.location-b.X13.Y15.tile.tissue.png	28	1	2000	28	b163384dd23227250407a16770e34df8	0	0	0	0	0	0	0	0	0	0	0	0	0	/home/dhl_ec/bnelissen/Slides/CD3_manuscript/CD3_slides/AAA561.CD3.location-b/AAA561.CD3.location-b.run1	255	0.7	0.06	0.7	0.06	-8.38443311481	-10.991781531	1.25708609378	0.31755746875
0.0	0.0	0.0	0.0	0.0	2312000.0	0.0	0.0	1.21	1.82	0.67	0.03	3.11	0.16	0.48	0.12	2.46	0.0700000000001	1.13	0.85	0.21	AAA561.CD3.location-b.X13.Y16.tile.tissue.png	29	1	2000	29	831cb4d804a6ab65c82acd3bbb5cd959	0	0	0	0	0	0	0	0	0	0	0	0	0	/home/dhl_ec/bnelissen/Slides/CD3_manuscript/CD3_slides/AAA561.CD3.location-b/AAA561.CD3.location-b.run1	255	1.0	0.06	1.0	0.06	0.0	0.0	0.0	5.78456098616
251.0	329789.0	155.0	3380.0	329789.0	4000000.0	4.0	2.0	2.24	2.7	1.15	0.0500000000001	6.38	0.37	0.77	0.2	6.51	0.21	2.05	1.46	0.37	AAA561.CD3.location-b.X14.Y14.tile.tissue.png	30	1	2000	30	e5afd5a4cccf78746889a9970e436d12	0	0	0	0	0	0	0	0	0	0	0	0	0	/home/dhl_ec/bnelissen/Slides/CD3_manuscript/CD3_slides/AAA561.CD3.location-b/AAA561.CD3.location-b.run1	255	0.7	0.06	0.7	0.06	-8.91100313242	-11.6967973707	2.09501749652	1.80553397168
0.0	1125971.0	0.0	5098.0	1125971.0	4000000.0	0.0	2.0	1.67	1.74	1.14	0.09	10.51	0.59	1.21	0.24	9.97	0.31	3.59	2.57	0.66	AAA561.CD3.location-b.X14.Y15.tile.tissue.png	31	1	2000	31	d595829471189fe30961317eaa3d707d	0	0	0	0	0	0	0	0	0	0	0	0	0	/home/dhl_ec/bnelissen/Slides/CD3_manuscript/CD3_slides/AAA561.CD3.location-b/AAA561.CD3.location-b.run1	255	0.7	0.06	0.7	0.06	-8.23138705809	-11.5952877226	1.11309246827	1.25599166406
0.0	0.0	0.0	0.0	0.0	2312000.0	0.0	0.0	2.24	1.64	0.67	0.03	3.11	0.27	0.91	0.2	4.12	0.14	1.86	1.34	0.28	AAA561.CD3.location-b.X14.Y16.tile.tissue.png	32	1	2000	32	eb8bc69f43d5054266e359a68c75cdae	0	0	0	0	0	0	0	0	0	0	0	0	0	/home/dhl_ec/bnelissen/Slides/CD3_manuscript/CD3_slides/AAA561.CD3.location-b/AAA561.CD3.location-b.run1	255	1.0	0.06	1.0	0.06	0.0	0.0	0.0	5.82646064014
3039.0	976967.0	1213.0	8788.0	976967.0	4000000.0	22.0	1.0	2.01	3.6	1.17	0.0500000000001	6.83	0.36	0.73	0.17	6.94	0.24	2.06	1.48	0.37	AAA561.CD3.location-b.X2.Y0.tile.tissue.png	33	1	2000	33	b4df2e6e12e0e43701312a949f7950e2	0	0	0	0	0	0	0	0	0	0	0	0	0	/home/dhl_ec/bnelissen/Slides/CD3_manuscript/CD3_slides/AAA561.CD3.location-b/AAA561.CD3.location-b.run1	255	0.7	0.06	0.7	0.06	-8.40249149556	-11.1319031686	1.45968938414	0.747795664062
1615.0	3994733.0	814.0	8184.0	3994733.0	4000000.0	23.0	1.0	3.93	2.04	1.15	0.04	6.77	0.37	0.73	0.0599999999999	9.11	0.35	2.09	1.47	0.6	AAA561.CD3.location-b.X2.Y1.tile.tissue.png	34	1	2000	34	fa4b90da06b1199a5119ceed68a54f0c	0	0	0	0	0	0	0	0	0	0	0	0	0	/home/dhl_ec/bnelissen/Slides/CD3_manuscript/CD3_slides/AAA561.CD3.location-b/AAA561.CD3.location-b.run1	255	0.7	0.06	0.7	0.06	-8.70465821346	-11.3558223209	1.07001305959	0.0658590075684
471.0	4000000.0	246.0	7996.0	4000000.0	4000000.0	7.0	1.0	3.07	1.84	1.13	0.05	6.1	0.29	0.73	0.0500000000002	9.31	0.36	2.13	1.48	0.43	AAA561.CD3.location-b.X2.Y2.tile.tissue.png	35	1	2000	35	9a6ecaee47af16f31e2e2048ea5e7bf5	0	0	0	0	0	0	0	0	0	0	0	0	0	/home/dhl_ec/bnelissen/Slides/CD3_manuscript/CD3_slides/AAA561.CD3.location-b/AAA561.CD3.location-b.run1	255	0.7	0.0628329895178	0.7	0.0628329895178	-7.95495973714	-11.9245396389	0.71061339346	0.0458628342896
693.0	1002883.0	314.0	6160.0	1002883.0	4000000.0	7.0	1.0	1.95	2.53	1.87	0.0699999999999	11.13	0.62	1.18	0.28	10.17	0.37	3.25	2.33	0.6	AAA561.CD3.location-b.X2.Y3.tile.tissue.png	36	1	2000	36	6acfb5fecc1da5315d97cfd90eb769fc	0	0	0	0	0	0	0	0	0	0	0	0	0	/home/dhl_ec/bnelissen/Slides/CD3_manuscript/CD3_slides/AAA561.CD3.location-b/AAA561.CD3.location-b.run1	255	0.7	0.06	0.7	0.06	-7.61305275763	-11.1834550195	0.616819296633	0.0885318847656
0.0	0.0	0.0	0.0	0.0	4000000.0	0.0	0.0	2.3	1.66	1.78	0.0799999999999	8.25	0.53	1.54	0.35	7.2	0.2	3.32	2.55	1.61	AAA561.CD3.location-b.X2.Y4.tile.tissue.png	37	1	2000	37	898be8ab7948e35495876a5c32bc4f69	0	0	0	0	0	0	0	0	0	0	0	0	0	/home/dhl_ec/bnelissen/Slides/CD3_manuscript/CD3_slides/AAA561.CD3.location-b/AAA561.CD3.location-b.run1	255	1.0	0.06	1.0	0.06	0.0	0.0	0.0	9.891461
328.0	1214195.0	178.0	8914.0	1214195.0	4000000.0	5.0	2.0	2.55	2.51	1.89	0.0899999999999	11.06	0.62	1.36	0.27	10.81	0.43	3.63	2.62	1.22	AAA561.CD3.location-b.X3.Y0.tile.tissue.png	38	1	2000	38	3671d8a201af2cf353f6e360981c9973	0	0	0	0	0	0	0	0	0	0	0	0	0	/home/dhl_ec/bnelissen/Slides/CD3_manuscript/CD3_slides/AAA561.CD3.location-b/AAA561.CD3.location-b.run1	255	0.7	0.06	0.7	0.06	-8.52702941427	-11.4260218211	2.02540233342	1.03923046484
146.0	3963639.0	70.0	9790.0	3963639.0	4000000.0	2.0	1.0	3.18	2.37	1.11	0.04	6.2	0.36	0.74	0.0600000000002	9.21	0.35	2.11	1.5	0.44	AAA561.CD3.location-b.X3.Y1.tile.tissue.png	39	1	2000	39	3c2fb80eee7a382c8981774300dfffa2	0	0	0	0	0	0	0	0	0	0	0	0	0	/home/dhl_ec/bnelissen/Slides/CD3_manuscript/CD3_slides/AAA561.CD3.location-b/AAA561.CD3.location-b.run1	255	0.7	0.06	0.7	0.06	-9.05498503877	-11.4913715695	1.09726081289	0.0660339238281
1423.0	3569189.0	526.0	8358.0	3569189.0	4000000.0	12.0	1.0	3.19	1.6	1.94	0.0799999999999	11.86	0.62	1.32	0.11	13.79	0.53	3.35	2.37	0.68	AAA561.CD3.location-b.X3.Y2.tile.tissue.png	40	1	2000	40	fb19c9ceb4cbe7ecc0498731518e8a25	0	0	0	0	0	0	0	0	0	0	0	0	0	/home/dhl_ec/bnelissen/Slides/CD3_manuscript/CD3_slides/AAA561.CD3.location-b/AAA561.CD3.location-b.run1	255	0.7	0.06	0.7	0.06	-8.16039338186	-11.4982939939	0.867798837884	0.103918396484
0.0	21567.0	0.0	1056.0	21567.0	4000000.0	0.0	2.0	2.51	2.18	1.84	0.0899999999999	9.71	0.58	1.23	0.33	8.82	0.21	3.13	2.29	0.63	AAA561.CD3.location-b.X3.Y3.tile.tissue.png	41	1	2000	41	cfdea59f16e056b57273bb523e7afec5	0	0	0	0	0	0	0	0	0	0	0	0	0	/home/dhl_ec/bnelissen/Slides/CD3_manuscript/CD3_slides/AAA561.CD3.location-b/AAA561.CD3.location-b.run1	255	0.7	0.06	0.7	0.06	-8.25238149508	-11.2399405444	2.36366548567	0.324581596924
0.0	0.0	0.0	0.0	0.0	4000000.0	0.0	0.0	1.47	1.37	1.78	0.0799999999999	8.2	0.46	1.41	0.32	6.66	0.2	2.99	2.3	0.55	AAA561.CD3.location-b.X3.Y4.tile.tissue.png	42	1	2000	42	4030be0ee5a6d4d779cb18fe04198c17	0	0	0	0	0	0	0	0	0	0	0	0	0	/home/dhl_ec/bnelissen/Slides/CD3_manuscript/CD3_slides/AAA561.CD3.location-b/AAA561.CD3.location-b.run1	255	1.0	0.06	1.0	0.06	0.0	0.0	0.0	5.7786525
0.0	183703.0	0.0	2848.0	183703.0	4000000.0	0.0	1.0	2.39	2.56	1.25	0.0599999999999	6.72	0.38	1.33	0.31	8.93	0.23	3.2	2.37	0.57	AAA561.CD3.location-b.X3.Y5.tile.tissue.png	43	1	2000	43	aecf44d0d99daa9c92446f891460efe0	0	0	0	0	0	0	0	0	0	0	0	0	0	/home/dhl_ec/bnelissen/Slides/CD3_manuscript/CD3_slides/AAA561.CD3.location-b/AAA561.CD3.location-b.run1	255	0.7	0.06	0.7	0.06	-8.92396084047	-11.1770987637	2.14093422478	1.60229606982
146.0	777351.0	52.0	7726.0	777351.0	4000000.0	1.0	3.0	1.69	1.49	1.79	0.0800000000002	10.03	0.6	1.29	0.29	8.37	0.35	3.22	2.3	0.58	AAA561.CD3.location-b.X3.Y6.tile.tissue.png	44	1	2000	44	163b7117a3f68fb0b21f5df78b08089c	0	0	0	0	0	0	0	0	0	0	0	0	0	/home/dhl_ec/bnelissen/Slides/CD3_manuscript/CD3_slides/AAA561.CD3.location-b/AAA561.CD3.location-b.run1	255	0.7	0.06	0.7	0.06	-9.00967957279	-11.41695177	2.61426813226	1.33268912695
0.0	622760.0	0.0	8339.0	622760.0	4000000.0	0.0	5.0	2.48	1.7	1.79	0.0799999999999	9.09	0.42	0.88	0.18	6.49	0.16	2.13	1.49	0.36	AAA561.CD3.location-b.X3.Y7.tile.tissue.png	45	1	2000	45	5d898682f795af5e15a9f1abb59306a5	0	0	0	0	0	0	0	0	0	0	0	0	0	/home/dhl_ec/bnelissen/Slides/CD3_manuscript/CD3_slides/AAA561.CD3.location-b/AAA561.CD3.location-b.run1	255	0.7	0.06	0.7	0.06	-7.72175502883	-11.739592451	3.09244894511	1.75808307617
94.0	579881.0	49.0	8536.0	579881.0	4000000.0	1.0	4.0	2.63	0.93	1.09	0.0599999999999	6.74	0.37	0.79	0.19	6.93	0.23	2.24	1.53	0.38	AAA561.CD3.location-b.X3.Y8.tile.tissue.png	46	1	2000	46	d93f0f38f558a0eaddc677cafdd28e31	0	0	0	0	0	0	0	0	0	0	0	0	0	/home/dhl_ec/bnelissen/Slides/CD3_manuscript/CD3_slides/AAA561.CD3.location-b/AAA561.CD3.location-b.run1	255	0.7	0.06	0.7	0.06	-8.52570218218	-11.5961131811	2.18650026043	1.34398095703
0.0	1909.0	0.0	243.0	1909.0	4000000.0	0.0	1.0	1.89	0.91	1.34	0.0599999999999	6.53	0.37	0.86	0.22	5.66	0.14	2.08	1.54	0.37	AAA561.CD3.location-b.X3.Y9.tile.tissue.png	47	1	2000	47	0d3cb399d80814ef517fa4c34cfd18c3	0	0	0	0	0	0	0	0	0	0	0	0	0	/home/dhl_ec/bnelissen/Slides/CD3_manuscript/CD3_slides/AAA561.CD3.location-b/AAA561.CD3.location-b.run1	255	0.7	0.06	0.7	0.06	0.0	-12.1483928362	4.35585139471	2.07438396581
0.0	0.0	0.0	0.0	0.0	4000000.0	0.0	0.0	2.77	2.07	1.43	0.05	6.09	0.37	0.84	0.22	4.45	0.13	1.96	1.47	0.53	AAA561.CD3.location-b.X4.Y0.tile.tissue.png	48	1	2000	48	b520db54e883bf71ccabf3910283a182	0	0	0	0	0	0	0	0	0	0	0	0	0	/home/dhl_ec/bnelissen/Slides/CD3_manuscript/CD3_slides/AAA561.CD3.location-b/AAA561.CD3.location-b.run1	255	1.0	0.06	1.0	0.06	0.0	-12.3097867478	0.0	2.60023080591
571.0	2556569.0	248.0	19746.0	2556569.0	4000000.0	6.0	7.0	3.32	2.18	1.39	0.0699999999999	6.76	0.38	0.73	0.12	8.18	0.42	2.2	1.48	0.41	AAA561.CD3.location-b.X4.Y1.tile.tissue.png	49	1	2000	49	1ad4a0c808f5ae2907a4c72283b432bb	0	0	0	0	0	0	0	0	0	0	0	0	0	/home/dhl_ec/bnelissen/Slides/CD3_manuscript/CD3_slides/AAA561.CD3.location-b/AAA561.CD3.location-b.run1	255	0.7	0.06	0.7	0.06	-8.63687133781	-11.3120161216	1.08528083732	0.322714015625
175.0	1647321.0	76.0	7793.0	1647321.0	4000000.0	2.0	5.0	2.8	2.27	1.74	0.0599999999999	8.86	0.56	1.19	0.22	10.78	0.41	3.27	2.29	0.61	AAA561.CD3.location-b.X4.Y2.tile.tissue.png	50	1	2000	50	ec1bb29961d38faf54109641c1834c97	0	0	0	0	0	0	0	0	0	0	0	0	0	/home/dhl_ec/bnelissen/Slides/CD3_manuscript/CD3_slides/AAA561.CD3.location-b/AAA561.CD3.location-b.run1	255	0.7	0.06	0.7	0.06	-8.38927733169	-11.2360628087	0.656101544546	0.118941115234
106.0	6559.0	52.0	646.0	6559.0	4000000.0	1.0	3.0	1.05	1.41	1.75	0.0799999999999	9.46	0.55	1.3	0.31	8.91	0.31	3.12	2.28	0.65	AAA561.CD3.location-b.X4.Y3.tile.tissue.png	51	1	2000	51	6ff7cca3e22b4c9a6b1ee167fabaf58a	0	0	0	0	0	0	0	0	0	0	0	0	0	/home/dhl_ec/bnelissen/Slides/CD3_manuscript/CD3_slides/AAA561.CD3.location-b/AAA561.CD3.location-b.run1	255	0.7	0.06	0.7	0.06	-9.57350893942	-12.3636783096	2.76718686225	3.99346741193
770.0	916730.0	355.0	7682.0	916730.0	4000000.0	9.0	1.0	1.54	2.36	1.75	0.0799999999999	9.96	0.55	1.24	0.26	9.91	0.36	3.23	2.32	0.59	AAA561.CD3.location-b.X4.Y5.tile.tissue.png	52	1	2000	52	1320c8fd5fad41a8b8d78ca5bc82ec35	0	0	0	0	0	0	0	0	0	0	0	0	0	/home/dhl_ec/bnelissen/Slides/CD3_manuscript/CD3_slides/AAA561.CD3.location-b/AAA561.CD3.location-b.run1	255	0.7	0.06	0.7	0.06	-9.1099067605	-11.4342676904	2.161056678	1.11159618359
128.0	3611282.0	77.0	17311.0	3611282.0	4000000.0	2.0	4.0	3.34	3.03	1.74	0.0699999999999	9.92	0.56	1.18	0.1	12.81	0.53	3.33	2.3	0.64	AAA561.CD3.location-b.X4.Y6.tile.tissue.png	53	1	2000	53	fe614f3d7d1525be212c45d7ae6b8d36	0	0	0	0	0	0	0	0	0	0	0	0	0	/home/dhl_ec/bnelissen/Slides/CD3_manuscript/CD3_slides/AAA561.CD3.location-b/AAA561.CD3.location-b.run1	255	0.7	0.06	0.7	0.06	-8.96140332118	-11.5178900384	2.53134128106	0.213078382812
0.0	435711.0	0.0	10017.0	435711.0	4000000.0	0.0	7.0	2.49	2.71	1.74	0.0699999999999	9.85	0.56	1.19	0.29	8.9	0.24	3.24	2.29	0.58	AAA561.CD3.location-b.X4.Y7.tile.tissue.png	54	1	2000	54	6d0bb4cbbaeafc715c9cb6a8bdc64ecf	0	0	0	0	0	0	0	0	0	0	0	0	0	/home/dhl_ec/bnelissen/Slides/CD3_manuscript/CD3_slides/AAA561.CD3.location-b/AAA561.CD3.location-b.run1	255	0.7	0.06	0.7	0.06	-8.89240341354	-11.2384733069	2.98782087682	0.344430736328
171.0	1352735.0	87.0	18024.0	1352735.0	4000000.0	2.0	12.0	3.11	3.37	1.74	0.0699999999999	14.02	0.56	1.19	0.23	10.29	0.38	3.32	2.3	1.14	AAA561.CD3.location-b.X4.Y8.tile.tissue.png	55	1	2000	55	b64163dfa3ec6766de37a6e468e1fc91	0	0	0	0	0	0	0	0	0	0	0	0	0	/home/dhl_ec/bnelissen/Slides/CD3_manuscript/CD3_slides/AAA561.CD3.location-b/AAA561.CD3.location-b.run1	255	0.7	0.06	0.7	0.06	-9.19784562778	-11.8448868467	2.12329020937	0.527427273437
259.0	1604864.0	140.0	17457.0	1604864.0	4000000.0	4.0	8.0	2.8	1.57	1.74	0.0699999999999	9.86	0.57	1.19	0.22	10.43	0.4	3.29	2.32	1.44	AAA561.CD3.location-b.X4.Y9.tile.tissue.png	56	1	2000	56	9dc44be9eaca9c982246c8efd926f195	0	0	0	0	0	0	0	0	0	0	0	0	0	/home/dhl_ec/bnelissen/Slides/CD3_manuscript/CD3_slides/AAA561.CD3.location-b/AAA561.CD3.location-b.run1	255	0.7	0.06	0.7	0.06	-8.46362507915	-11.8153871097	2.73137917933	0.760889242187
0.0	33489.0	0.0	1316.0	33489.0	4000000.0	0.0	1.0	2.25	2.67	1.75	0.0699999999999	9.51	0.55	1.32	0.31	7.89	0.22	3.15	2.28	1.02	AAA561.CD3.location-b.X5.Y1.tile.tissue.png	57	1	2000	57	90dc921610bbb277b3b211ed67523bb1	0	0	0	0	0	0	0	0	0	0	0	0	0	/home/dhl_ec/bnelissen/Slides/CD3_manuscript/CD3_slides/AAA561.CD3.location-b/AAA561.CD3.location-b.run1	255	0.7	0.06	0.7	0.06	0.0	-11.6687552732	1.77296649646	2.82217336328
62.0	796697.0	39.0	10464.0	796697.0	4000000.0	1.0	2.0	2.75	2.32	1.75	0.0799999999999	10.12	0.56	1.23	0.3	10.09	0.35	3.34	2.27	1.48	AAA561.CD3.location-b.X5.Y10.tile.tissue.png	58	1	2000	58	1b9a100097a0eb23f8997ff7b226c9a8	0	0	0	0	0	0	0	0	0	0	0	0	0	/home/dhl_ec/bnelissen/Slides/CD3_manuscript/CD3_slides/AAA561.CD3.location-b/AAA561.CD3.location-b.run1	255	0.7	0.06	0.7	0.06	-8.37202472167	-11.6542264033	2.19099107311	1.38419918945
0.0	510066.0	0.0	8790.0	510066.0	4000000.0	0.0	3.0	1.69	1.34	1.79	0.0800000000002	9.95	0.56	1.42	0.31	9.48	0.25	3.34	2.29	1.36	AAA561.CD3.location-b.X5.Y11.tile.tissue.png	59	1	2000	59	ee85771db38111c47d64e0614e4f1237	0	0	0	0	0	0	0	0	0	0	0	0	0	/home/dhl_ec/bnelissen/Slides/CD3_manuscript/CD3_slides/AAA561.CD3.location-b/AAA561.CD3.location-b.run1	255	0.7	0.06	0.7	0.06	-8.5691520298	-11.6562668923	3.13475054783	1.44252441406
328.0	223392.0	158.0	3485.0	223392.0	4000000.0	4.0	2.0	2.31	2.1	1.74	0.0799999999999	8.33	0.37	0.8	0.2	6.63	0.21	2.11	1.48	0.64	AAA561.CD3.location-b.X5.Y12.tile.tissue.png	60	1	2000	60	553ee863c2c862718047fb09dc434c15	0	0	0	0	0	0	0	0	0	0	0	0	0	/home/dhl_ec/bnelissen/Slides/CD3_manuscript/CD3_slides/AAA561.CD3.location-b/AAA561.CD3.location-b.run1	255	0.7	0.06	0.7	0.06	-9.04370226123	-11.5436661395	2.45268412952	1.09647663086
0.0	222180.0	0.0	3348.0	222180.0	4000000.0	0.0	2.0	2.07	2.46	1.12	0.0599999999999	6.47	0.36	0.79	0.2	6.18	0.14	2.09	1.46	0.77	AAA561.CD3.location-b.X5.Y13.tile.tissue.png	61	1	2000	61	4197809c440b809e304fae13c26422a6	0	0	0	0	0	0	0	0	0	0	0	0	0	/home/dhl_ec/bnelissen/Slides/CD3_manuscript/CD3_slides/AAA561.CD3.location-b/AAA561.CD3.location-b.run1	255	0.7	0.06	0.7	0.06	-7.81856055698	-11.4526639554	1.90849735185	1.98797670654
0.0	0.0	0.0	0.0	0.0	4000000.0	0.0	0.0	2.98	2.1	1.14	0.0599999999999	5.42	0.29	0.86	0.21	4.43	0.13	1.96	1.48	1.69	AAA561.CD3.location-b.X5.Y14.tile.tissue.png	62	1	2000	62	35be454d71f296fea07435fafd4babd8	0	0	0	0	0	0	0	0	0	0	0	0	0	/home/dhl_ec/bnelissen/Slides/CD3_manuscript/CD3_slides/AAA561.CD3.location-b/AAA561.CD3.location-b.run1	255	1.0	0.06	1.0	0.06	0.0	0.0	0.0	7.151809
0.0	0.0	0.0	0.0	0.0	4000000.0	0.0	0.0	2.74	1.39	1.12	0.0599999999999	6.15	0.29	0.84	0.22	4.48	0.13	1.97	1.47	1.17	AAA561.CD3.location-b.X5.Y2.tile.tissue.png	63	1	2000	63	2003e6223e60ca672c5f41009a68bfc0	0	0	0	0	0	0	0	0	0	0	0	0	0	/home/dhl_ec/bnelissen/Slides/CD3_manuscript/CD3_slides/AAA561.CD3.location-b/AAA561.CD3.location-b.run1	255	1.0	0.06	1.0	0.06	0.0	-10.0747577268	0.0	7.54035604047
1008.0	1097162.0	486.0	9157.0	1097162.0	4000000.0	12.0	1.0	3.25	2.21	1.75	0.0799999999999	9.91	0.56	1.23	0.25	10.81	0.38	3.4	2.28	0.83	AAA561.CD3.location-b.X5.Y5.tile.tissue.png	64	1	2000	64	00d7f017d68d6dae23ea832a5c42ac9f	0	0	0	0	0	0	0	0	0	0	0	0	0	/home/dhl_ec/bnelissen/Slides/CD3_manuscript/CD3_slides/AAA561.CD3.location-b/AAA561.CD3.location-b.run1	255	0.7	0.06	0.7	0.06	-8.98251945295	-11.4593298414	1.80907410663	1.10529192969
137.0	3429487.0	73.0	15692.0	3429487.0	4000000.0	2.0	4.0	1.96	2.1	1.11	0.05	6.69	0.37	0.72	0.0799999999999	8.83	0.35	2.18	1.47	0.5	AAA561.CD3.location-b.X5.Y6.tile.tissue.png	65	1	2000	65	a39805350d39dbeda79970b3646b4ee2	0	0	0	0	0	0	0	0	0	0	0	0	0	/home/dhl_ec/bnelissen/Slides/CD3_manuscript/CD3_slides/AAA561.CD3.location-b/AAA561.CD3.location-b.run1	255	0.7	0.06	0.7	0.06	-8.60124394301	-11.5899665114	1.70657668002	0.167783265625
0.0	423023.0	0.0	11232.0	423023.0	4000000.0	0.0	9.0	2.63	1.52	1.76	0.0699999999997	7.41	0.64	1.32	0.32	9.41	0.27	3.72	2.58	0.67	AAA561.CD3.location-b.X5.Y7.tile.tissue.png	66	1	2000	66	23e3f270d23546d5e57af874e1b53c09	0	0	0	0	0	0	0	0	0	0	0	0	0	/home/dhl_ec/bnelissen/Slides/CD3_manuscript/CD3_slides/AAA561.CD3.location-b/AAA561.CD3.location-b.run1	255	0.7	0.06	0.7	0.06	-7.9361256507	-11.5023285663	2.16235526259	0.310241080078
340.0	2368716.0	188.0	36968.0	2368716.0	4000000.0	5.0	15.0	2.84	2.58	1.93	0.0700000000002	8.94	0.38	0.73	0.12	8.04	0.3	2.22	1.48	0.58	AAA561.CD3.location-b.X5.Y8.tile.tissue.png	67	1	2000	67	bc4dfc66b69bfe2e9b7dd114d1c34ced	0	0	0	0	0	0	0	0	0	0	0	0	0	/home/dhl_ec/bnelissen/Slides/CD3_manuscript/CD3_slides/AAA561.CD3.location-b/AAA561.CD3.location-b.run1	255	0.7	0.06	0.7	0.06	-9.0297632596	-12.0066391341	2.49830535875	0.498908007812
334.0	3151181.0	162.0	16603.0	3151181.0	4000000.0	4.0	6.0	2.19	2.13	1.78	0.0700000000002	10.92	0.62	1.31	0.13	9.0	0.33	2.21	1.53	0.44	AAA561.CD3.location-b.X5.Y9.tile.tissue.png	68	1	2000	68	d9a3f90007ec2b72219ccd556254afaf	0	0	0	0	0	0	0	0	0	0	0	0	0	/home/dhl_ec/bnelissen/Slides/CD3_manuscript/CD3_slides/AAA561.CD3.location-b/AAA561.CD3.location-b.run1	255	0.7	0.06	0.7	0.06	-8.65184091415	-11.3528325937	1.71955804428	0.224132640625
231.0	3950064.0	130.0	10530.0	3950064.0	4000000.0	4.0	1.0	2.23	3.49	1.19	0.0500000000002	7.62	0.37	0.72	0.0700000000002	9.2	0.35	2.53	1.52	0.65	AAA561.CD3.location-b.X6.Y10.tile.tissue.png	69	1	2000	69	707261e1e1842db1556b4a32476b51cc	0	0	0	0	0	0	0	0	0	0	0	0	0	/home/dhl_ec/bnelissen/Slides/CD3_manuscript/CD3_slides/AAA561.CD3.location-b/AAA561.CD3.location-b.run1	255	0.7	0.06	0.7	0.06	-9.00364512481	-12.3872241136	2.19945858084	0.134842519531
226.0	2859985.0	137.0	29733.0	2859985.0	4000000.0	4.0	16.0	3.45	3.08	1.17	0.0499999999997	7.07	0.57	1.18	0.14	12.05	0.54	3.5	2.47	0.64	AAA561.CD3.location-b.X6.Y11.tile.tissue.png	70	1	2000	70	46a8edc06201c345879606be319cb5ab	0	0	0	0	0	0	0	0	0	0	0	0	0	/home/dhl_ec/bnelissen/Slides/CD3_manuscript/CD3_slides/AAA561.CD3.location-b/AAA561.CD3.location-b.run1	255	0.7	0.06	0.7	0.06	-8.78731544285	-11.7231849552	2.54634647848	0.345049210938
550.0	3164794.0	282.0	12904.0	3164794.0	4000000.0	8.0	2.0	2.65	2.21	1.75	0.0599999999999	10.06	0.56	1.18	0.13	12.45	0.55	3.52	2.5	0.67	AAA561.CD3.location-b.X6.Y12.tile.tissue.png	71	1	2000	71	36f6c780b6cef086ef3027bb2938eb78	0	0	0	0	0	0	0	0	0	0	0	0	0	/home/dhl_ec/bnelissen/Slides/CD3_manuscript/CD3_slides/AAA561.CD3.location-b/AAA561.CD3.location-b.run1	255	0.7	0.06	0.7	0.06	-8.81008968446	-11.5826621632	1.58800437117	0.239615953125
228.0	3943514.0	126.0	9342.0	3943514.0	4000000.0	4.0	1.0	2.13	2.92	1.19	0.0500000000002	8.09	0.38	0.74	0.0599999999999	9.57	0.55	3.3	2.34	0.66	AAA561.CD3.location-b.X6.Y13.tile.tissue.png	72	1	2000	72	aec12306aa3710d75de5d720743dc8f1	0	0	0	0	0	0	0	0	0	0	0	0	0	/home/dhl_ec/bnelissen/Slides/CD3_manuscript/CD3_slides/AAA561.CD3.location-b/AAA561.CD3.location-b.run1	255	0.7	0.06	0.7	0.06	-8.55140591269	-11.0769266989	1.35453956777	0.190179585938
67.0	2230138.0	31.0	9231.0	2230138.0	4000000.0	1.0	2.0	3.36	2.67	1.16	0.0599999999999	6.42	0.36	0.72	0.13	7.96	0.49	3.63	1.74	0.62	AAA561.CD3.location-b.X6.Y14.tile.tissue.png	73	1	2000	73	8b435afd934d2b8f7f6006cfc8bb66d4	0	0	0	0	0	0	0	0	0	0	0	0	0	/home/dhl_ec/bnelissen/Slides/CD3_manuscript/CD3_slides/AAA561.CD3.location-b/AAA561.CD3.location-b.run1	255	0.7	0.06	0.7	0.06	-8.38964233874	-11.3545211848	1.74695120441	0.539303910156
0.0	0.0	0.0	0.0	0.0	4000000.0	0.0	0.0	2.94	1.8	1.74	0.0799999999999	8.04	0.47	1.44	0.31	6.51	0.2	3.21	2.47	0.57	AAA561.CD3.location-b.X6.Y15.tile.tissue.png	74	1	2000	74	24a35d123adfbf2edcda4cfdd9370360	0	0	0	0	0	0	0	0	0	0	0	0	0	/home/dhl_ec/bnelissen/Slides/CD3_manuscript/CD3_slides/AAA561.CD3.location-b/AAA561.CD3.location-b.run1	255	1.0	0.06	1.0	0.06	0.0	0.0	0.0	5.949443
1506.0	645235.0	623.0	5911.0	645235.0	4000000.0	14.0	1.0	2.24	2.07	1.15	0.0599999999999	6.76	0.37	0.79	0.19	7.04	0.23	2.13	1.5	0.37	AAA561.CD3.location-b.X6.Y5.tile.tissue.png	75	1	2000	75	5b92b874e8fb8c093e7343dbe8f29ca8	0	0	0	0	0	0	0	0	0	0	0	0	0	/home/dhl_ec/bnelissen/Slides/CD3_manuscript/CD3_slides/AAA561.CD3.location-b/AAA561.CD3.location-b.run1	255	0.7	0.06	0.7	0.06	-8.96731875686	-11.5922957549	1.96111617515	1.00687450977
1039.0	3865567.0	457.0	9977.0	3865567.0	4000000.0	11.0	1.0	2.63	2.91	1.1	0.0499999999997	6.34	0.37	0.75	0.0599999999999	9.38	0.61	2.79	1.5	0.46	AAA561.CD3.location-b.X6.Y6.tile.tissue.png	76	1	2000	76	59109a5d63e284253103e711fe26a5d4	0	0	0	0	0	0	0	0	0	0	0	0	0	/home/dhl_ec/bnelissen/Slides/CD3_manuscript/CD3_slides/AAA561.CD3.location-b/AAA561.CD3.location-b.run1	255	0.7	0.06	0.7	0.06	-8.84446168992	-11.8567350406	1.40135547734	0.122556363281
597.0	3457972.0	181.0	17731.0	3457972.0	4000000.0	3.0	4.0	3.87	2.22	1.12	0.0499999999997	6.96	0.37	0.74	0.0799999999999	9.01	0.34	2.16	1.51	0.57	AAA561.CD3.location-b.X6.Y7.tile.tissue.png	77	1	2000	77	d403c1875491d44262dff7ffeb707238	0	0	0	0	0	0	0	0	0	0	0	0	0	/home/dhl_ec/bnelissen/Slides/CD3_manuscript/CD3_slides/AAA561.CD3.location-b/AAA561.CD3.location-b.run1	255	0.7	0.06	0.7	0.06	-9.10953428563	-11.562673538	1.55354339747	0.227825089844
130.0	3970011.0	66.0	10072.0	3970011.0	4000000.0	2.0	1.0	2.41	2.47	1.83	0.0700000000002	9.75	0.55	1.25	0.0799999999999	10.56	0.36	2.2	1.52	0.61	AAA561.CD3.location-b.X6.Y8.tile.tissue.png	78	1	2000	78	beccfc7fc8e8cab794e5d64cf59a756e	0	0	0	0	0	0	0	0	0	0	0	0	0	/home/dhl_ec/bnelissen/Slides/CD3_manuscript/CD3_slides/AAA561.CD3.location-b/AAA561.CD3.location-b.run1	255	0.7	0.06	0.7	0.06	-8.0125185706	-11.4429493262	1.05465926917	0.0995870654297
885.0	3999117.0	444.0	8104.0	3999117.0	4000000.0	11.0	1.0	3.48	2.21	1.82	0.0799999999999	10.05	0.62	1.35	0.0799999999999	14.5	0.57	3.39	2.3	0.65	AAA561.CD3.location-b.X6.Y9.tile.tissue.png	79	1	2000	79	1ce73998bdb1120ddf277fe6a1cfd76d	0	0	0	0	0	0	0	0	0	0	0	0	0	/home/dhl_ec/bnelissen/Slides/CD3_manuscript/CD3_slides/AAA561.CD3.location-b/AAA561.CD3.location-b.run1	255	0.7	0.06	0.7	0.06	-8.88212060549	-11.7001108758	1.14824605194	0.0801743157806
5138.0	3987964.0	2371.0	8408.0	3987964.0	4000000.0	47.0	1.0	2.66	2.36	1.15	0.0500000000002	7.2	0.38	0.75	0.0599999999999	9.63	0.37	2.2	1.53	0.44	AAA561.CD3.location-b.X7.Y10.tile.tissue.png	80	1	2000	80	e79f7f70e1ce7b22d199f1cbacd34dd4	0	0	0	0	0	0	0	0	0	0	0	0	0	/home/dhl_ec/bnelissen/Slides/CD3_manuscript/CD3_slides/AAA561.CD3.location-b/AAA561.CD3.location-b.run1	255	0.7	0.06	0.7	0.06	-8.53881496245	-12.0453549822	0.627186455271	0.131309186768
10115.0	3822951.0	3155.0	15042.0	3822951.0	4000000.0	63.0	3.0	3.03	1.66	1.74	0.0699999999997	9.63	0.61	1.23	0.1	13.88	0.6	3.45	2.55	0.68	AAA561.CD3.location-b.X7.Y11.tile.tissue.png	81	1	2000	81	3f5808c68ec9ea71283c1f5f00f57cac	0	0	0	0	0	0	0	0	0	0	0	0	0	/home/dhl_ec/bnelissen/Slides/CD3_manuscript/CD3_slides/AAA561.CD3.location-b/AAA561.CD3.location-b.run1	255	0.7	0.06	0.7	0.06	-8.63740966731	-11.9782856601	1.36335279208	0.206192517578
425.0	3991196.0	194.0	8702.0	3991196.0	4000000.0	3.0	1.0	2.06	2.3	1.1	0.0500000000002	6.38	0.37	0.73	0.0500000000002	9.52	0.38	3.39	2.28	0.68	AAA561.CD3.location-b.X7.Y12.tile.tissue.png	82	1	2000	82	4db18bc53465da46b62b65171f8488be	0	0	0	0	0	0	0	0	0	0	0	0	0	/home/dhl_ec/bnelissen/Slides/CD3_manuscript/CD3_slides/AAA561.CD3.location-b/AAA561.CD3.location-b.run1	255	0.7	0.06	0.7	0.06	-8.46615173453	-11.4771731211	0.902092986669	0.0785597125244
1000.0	3997677.0	485.0	8284.0	3997677.0	4000000.0	11.0	1.0	2.45	1.81	1.78	0.0700000000002	9.21	0.56	1.18	0.0799999999999	13.14	0.56	3.27	2.29	0.64	AAA561.CD3.location-b.X7.Y13.tile.tissue.png	83	1	2000	83	1f5b0a8f3ad7ed401cac3b74ead1cb14	0	0	0	0	0	0	0	0	0	0	0	0	0	/home/dhl_ec/bnelissen/Slides/CD3_manuscript/CD3_slides/AAA561.CD3.location-b/AAA561.CD3.location-b.run1	255	0.7	0.06	0.7	0.06	-8.50096584094	-11.7371054903	0.762945532668	0.0732080335693
288.0	3672442.0	141.0	14701.0	3672442.0	4000000.0	4.0	3.0	3.81	2.76	1.74	0.0699999999997	9.58	0.57	1.19	0.0999999999999	12.48	0.55	3.38	2.35	0.71	AAA561.CD3.location-b.X7.Y14.tile.tissue.png	84	1	2000	84	c35574208db0f35b78f4d0ad6fe7c9c3	0	0	0	0	0	0	0	0	0	0	0	0	0	/home/dhl_ec/bnelissen/Slides/CD3_manuscript/CD3_slides/AAA561.CD3.location-b/AAA561.CD3.location-b.run1	255	0.7	0.06	0.7	0.06	-8.74537913057	-11.4507874481	1.38303964659	0.260950148437
0.0	213030.0	0.0	4105.0	213030.0	4000000.0	0.0	3.0	2.8	1.92	1.15	0.0599999999999	6.64	0.37	0.83	0.31	6.73	0.14	2.05	1.51	0.54	AAA561.CD3.location-b.X7.Y15.tile.tissue.png	85	1	2000	85	b2b17f007d5d1dd2b76e64b56b0cdb10	0	0	0	0	0	0	0	0	0	0	0	0	0	/home/dhl_ec/bnelissen/Slides/CD3_manuscript/CD3_slides/AAA561.CD3.location-b/AAA561.CD3.location-b.run1	255	0.7	0.06	0.7	0.06	-8.15632735927	-11.7646845051	2.48876900521	2.30417100391
0.0	0.0	0.0	0.0	0.0	4000000.0	0.0	0.0	3.53	2.82	1.8	0.0799999999999	6.43	0.29	0.829999999999	0.21	4.43	0.13	1.99	1.52	0.36	AAA561.CD3.location-b.X7.Y5.tile.tissue.png	86	1	2000	86	6d35254dc5dba2404d547f40e2dafdef	0	0	0	0	0	0	0	0	0	0	0	0	0	/home/dhl_ec/bnelissen/Slides/CD3_manuscript/CD3_slides/AAA561.CD3.location-b/AAA561.CD3.location-b.run1	255	1.0	0.06	1.0	0.06	0.0	0.0	0.0	11.28466
725.0	3271183.0	372.0	8479.0	3271183.0	4000000.0	9.0	1.0	2.52	2.68	1.13	0.0499999999997	6.95	0.37	0.73	0.0900000000001	8.76	0.33	2.12	1.48	0.420000000001	AAA561.CD3.location-b.X7.Y6.tile.tissue.png	87	1	2000	87	0c16a4c3b7daa2348eddbc665be561cd	0	0	0	0	0	0	0	0	0	0	0	0	0	/home/dhl_ec/bnelissen/Slides/CD3_manuscript/CD3_slides/AAA561.CD3.location-b/AAA561.CD3.location-b.run1	255	0.7	0.06	0.7	0.06	-8.52486848072	-11.2208354074	1.1531803953	0.197669914063
411.0	3989741.0	212.0	8938.0	3989741.0	4000000.0	5.0	1.0	2.91	2.62	1.09	0.0499999999997	6.24	0.37	0.72	0.0599999999999	9.21	0.36	2.12	1.49	0.63	AAA561.CD3.location-b.X7.Y7.tile.tissue.png	88	1	2000	88	bfc2c53484da8abc8dc63a57c7a85e92	0	0	0	0	0	0	0	0	0	0	0	0	0	/home/dhl_ec/bnelissen/Slides/CD3_manuscript/CD3_slides/AAA561.CD3.location-b/AAA561.CD3.location-b.run1	255	0.7	0.06	0.7	0.06	-8.92018461695	-11.4235346524	1.31590179519	0.0886686601562
2812.0	3991239.0	1146.0	8500.0	3991239.0	4000000.0	23.0	1.0	2.85	2.78	1.44	0.0500000000002	6.87	0.36	0.72	0.0599999999999	10.93	0.37	2.35	1.55	0.4	AAA561.CD3.location-b.X7.Y8.tile.tissue.png	89	1	2000	89	042f59616580d5e12f046d3ab1f68bc7	0	0	0	0	0	0	0	0	0	0	0	0	0	/home/dhl_ec/bnelissen/Slides/CD3_manuscript/CD3_slides/AAA561.CD3.location-b/AAA561.CD3.location-b.run1	255	0.7	0.06	0.7	0.06	-8.76840661983	-11.5221613407	0.612714254222	0.10818545166
422.0	3997961.0	209.0	8122.0	3997961.0	4000000.0	4.0	1.0	0.85	1.3	1.13	0.0500000000002	6.87	0.55	0.92	0.0500000000002	9.31	0.37	2.16	1.53	0.42	AAA561.CD3.location-b.X7.Y9.tile.tissue.png	90	1	2000	90	e742c756f8a1e13d69406e779f56fb20	0	0	0	0	0	0	0	0	0	0	0	0	0	/home/dhl_ec/bnelissen/Slides/CD3_manuscript/CD3_slides/AAA561.CD3.location-b/AAA561.CD3.location-b.run1	255	0.7	0.06	0.7	0.06	-8.25394140112	-11.5466140411	0.400752328247	0.0673608044128
6149.0	2889644.0	2288.0	10114.0	2889644.0	4000000.0	46.0	2.0	1.42	2.28	1.17	0.0699999999997	8.32	0.54	0.74	0.0999999999999	12.43	0.49	3.5	2.48	0.64	AAA561.CD3.location-b.X8.Y10.tile.tissue.png	91	1	2000	91	95028ed5be330d69722f838e24e1655a	0	0	0	0	0	0	0	0	0	0	0	0	0	/home/dhl_ec/bnelissen/Slides/CD3_manuscript/CD3_slides/AAA561.CD3.location-b/AAA561.CD3.location-b.run1	255	0.7	0.06	0.7	0.06	-9.02702624791	-11.5017158092	1.13463634725	0.284969265625
12466.0	3103896.0	4259.0	8836.0	3103896.0	4000000.0	87.0	3.0	1.2	1.96	1.74	0.0599999999999	10.14	0.57	1.19	0.13	9.13	0.35	2.38	2.28	0.61	AAA561.CD3.location-b.X8.Y11.tile.tissue.png	92	1	2000	92	dfaa9d7cf021825cda9cca85daa11236	0	0	0	0	0	0	0	0	0	0	0	0	0	/home/dhl_ec/bnelissen/Slides/CD3_manuscript/CD3_slides/AAA561.CD3.location-b/AAA561.CD3.location-b.run1	255	0.7	0.06	0.7	0.06	-7.87791438469	-11.3417255465	0.529530029023	0.222243007813
3986.0	2821145.0	1787.0	9434.0	2821145.0	4000000.0	39.0	6.0	1.14	1.76	1.76	0.0700000000002	13.31	0.55	1.19	0.15	12.07	0.48	3.29	2.3	0.6	AAA561.CD3.location-b.X8.Y12.tile.tissue.png	93	1	2000	93	99d1fd0ce14a0ce7ebed5c497d83c54b	0	0	0	0	0	0	0	0	0	0	0	0	0	/home/dhl_ec/bnelissen/Slides/CD3_manuscript/CD3_slides/AAA561.CD3.location-b/AAA561.CD3.location-b.run1	255	0.7	0.06	0.7	0.06	-8.20364770355	-11.1202384077	0.62591774932	0.170947117187
4289.0	3433365.0	1862.0	10374.0	3433365.0	4000000.0	38.0	1.0	1.75	3.31	1.75	0.0700000000002	10.63	0.56	1.18	0.11	12.76	0.53	3.38	2.34	0.62	AAA561.CD3.location-b.X8.Y13.tile.tissue.png	94	1	2000	94	6cef068a67376139144709a7890ed7da	0	0	0	0	0	0	0	0	0	0	0	0	0	/home/dhl_ec/bnelissen/Slides/CD3_manuscript/CD3_slides/AAA561.CD3.location-b/AAA561.CD3.location-b.run1	255	0.7	0.06	0.7	0.06	-8.38939497292	-11.6751108672	0.838538825515	0.150777328125
143.0	3870708.0	70.0	12371.0	3870708.0	4000000.0	2.0	2.0	2.11	2.5	1.74	0.0599999999999	9.87	0.63	1.34	0.0999999999999	13.93	0.61	3.26	2.5	0.72	AAA561.CD3.location-b.X8.Y14.tile.tissue.png	95	1	2000	95	d9d013640a1680c0e8c8417ce2b25748	0	0	0	0	0	0	0	0	0	0	0	0	0	/home/dhl_ec/bnelissen/Slides/CD3_manuscript/CD3_slides/AAA561.CD3.location-b/AAA561.CD3.location-b.run1	255	0.7	0.06	0.7	0.06	-8.30668272093	-11.4284643644	0.873323343145	0.13251940625
69.0	1071758.0	35.0	10483.0	1071758.0	4000000.0	1.0	4.0	2.52	2.02	1.75	0.0700000000002	10.59	0.56	1.26	0.26	10.13	0.37	3.22	2.33	0.64	AAA561.CD3.location-b.X8.Y15.tile.tissue.png	96	1	2000	96	19f6d10fa2ba5c6167aa19243a37867d	0	0	0	0	0	0	0	0	0	0	0	0	0	/home/dhl_ec/bnelissen/Slides/CD3_manuscript/CD3_slides/AAA561.CD3.location-b/AAA561.CD3.location-b.run1	255	0.7	0.06	0.7	0.06	-8.43831316502	-11.1855636717	1.54656796176	1.46700426953
0.0	0.0	0.0	0.0	0.0	4000000.0	0.0	0.0	3.28	2.01	1.78	0.0799999999999	8.27	0.48	1.53	0.31	6.82	0.22	2.09	1.53	0.54	AAA561.CD3.location-b.X8.Y5.tile.tissue.png	97	1	2000	97	fc42f73e2e2e57278c19e7b5ff6daddd	0	0	0	0	0	0	0	0	0	0	0	0	0	/home/dhl_ec/bnelissen/Slides/CD3_manuscript/CD3_slides/AAA561.CD3.location-b/AAA561.CD3.location-b.run1	255	1.0	0.06	1.0	0.06	0.0	0.0	0.0	4.6130025
369.0	1316281.0	180.0	6548.0	1316281.0	4000000.0	5.0	1.0	3.86	1.58	1.8	0.0900000000001	8.77	0.36	1.31	0.24	10.67	0.39	3.22	2.28	0.57	AAA561.CD3.location-b.X8.Y6.tile.tissue.png	98	1	2000	98	b0553a67ae3748bad52efaf61af0e17b	0	0	0	0	0	0	0	0	0	0	0	0	0	/home/dhl_ec/bnelissen/Slides/CD3_manuscript/CD3_slides/AAA561.CD3.location-b/AAA561.CD3.location-b.run1	255	0.7	0.06	0.7	0.06	-8.45892922088	-10.8856576261	1.1443823438	0.84619759375
62.0	3741792.0	35.0	9323.0	3741792.0	4000000.0	1.0	1.0	3.06	2.9	1.15	0.0499999999997	7.2	0.55	1.16	0.1	9.31	0.35	2.13	1.46	1.91	AAA561.CD3.location-b.X8.Y7.tile.tissue.png	99	1	2000	99	31881220676ce2460f57a095b06ad1cc	0	0	0	0	0	0	0	0	0	0	0	0	0	/home/dhl_ec/bnelissen/Slides/CD3_manuscript/CD3_slides/AAA561.CD3.location-b/AAA561.CD3.location-b.run1	255	0.7	0.06	0.7	0.06	-8.16123287721	-11.5293464146	1.31240723146	0.153588242188
4893.0	3960382.0	1905.0	10153.0	3960382.0	4000000.0	38.0	1.0	3.46	1.37	1.1	0.0499999999997	6.3	0.38	0.75	0.0699999999997	9.48	0.36	2.12	1.47	0.41	AAA561.CD3.location-b.X8.Y8.tile.tissue.png	100	1	2000	100	1ca85d3385bc8f759eadfa826abc77cb	0	0	0	0	0	0	0	0	0	0	0	0	0	/home/dhl_ec/bnelissen/Slides/CD3_manuscript/CD3_slides/AAA561.CD3.location-b/AAA561.CD3.location-b.run1	255	0.7	0.06	0.7	0.06	-8.9934419983	-12.3095555101	1.10743478114	0.180251132812
2423.0	3533645.0	1151.0	15158.0	3533645.0	4000000.0	28.0	5.0	2.41	3.32	1.16	0.0799999999999	20.76	0.56	1.25	0.11	13.34	0.58	3.41	2.31	0.62	AAA561.CD3.location-b.X8.Y9.tile.tissue.png	101	1	2000	101	b50951b24da602632ed0b013553e2176	0	0	0	0	0	0	0	0	0	0	0	0	0	/home/dhl_ec/bnelissen/Slides/CD3_manuscript/CD3_slides/AAA561.CD3.location-b/AAA561.CD3.location-b.run1	255	0.7	0.06	0.7	0.06	-8.5673342304	-11.7522896781	1.14518378077	0.2093631875
98.0	816478.0	41.0	11879.0	816478.0	4000000.0	1.0	6.0	2.85	1.91	1.75	0.0599999999999	10.48	0.63	1.2	0.27	10.08	0.35	3.31	2.37	0.57	AAA561.CD3.location-b.X9.Y10.tile.tissue.png	102	1	2000	102	a954c50d134884da01e9c4b170ecf429	0	0	0	0	0	0	0	0	0	0	0	0	0	/home/dhl_ec/bnelissen/Slides/CD3_manuscript/CD3_slides/AAA561.CD3.location-b/AAA561.CD3.location-b.run1	255	0.7	0.06	0.7	0.06	-8.40327453979	-11.5143962192	1.24501504539	0.439510339844
0.0	6461.0	0.0	388.0	6461.0	4000000.0	0.0	1.0	2.79	1.89	1.78	0.0799999999999	9.75	0.55	1.35	0.31	8.2	0.13	2.09	1.49	0.35	AAA561.CD3.location-b.X9.Y11.tile.tissue.png	103	1	2000	103	ad4cc61cc2ba7c5903d25dc349320944	0	0	0	0	0	0	0	0	0	0	0	0	0	/home/dhl_ec/bnelissen/Slides/CD3_manuscript/CD3_slides/AAA561.CD3.location-b/AAA561.CD3.location-b.run1	255	0.7	0.06	0.7	0.06	-7.62343478246	-12.5007904535	2.64014293363	2.49515795221
0.0	0.0	0.0	0.0	0.0	4000000.0	0.0	0.0	3.99	2.12	1.09	0.0599999999999	6.15	0.29	0.84	0.22	4.49	0.13	2.02	1.53	0.54	AAA561.CD3.location-b.X9.Y12.tile.tissue.png	104	1	2000	104	b81a7fbdb8595e30d86e447495b12219	0	0	0	0	0	0	0	0	0	0	0	0	0	/home/dhl_ec/bnelissen/Slides/CD3_manuscript/CD3_slides/AAA561.CD3.location-b/AAA561.CD3.location-b.run1	255	1.0	0.06	1.0	0.06	0.0	-11.8769754628	0.0	4.51943325072
2511.0	1489628.0	969.0	6987.0	1489628.0	4000000.0	18.0	1.0	2.18	1.45	1.74	0.0799999999999	9.57	0.56	1.19	0.22	8.91	0.39	3.5	2.32	0.63	AAA561.CD3.location-b.X9.Y13.tile.tissue.png	105	1	2000	105	96b7ef21211165d56016910f10458cf2	0	0	0	0	0	0	0	0	0	0	0	0	0	/home/dhl_ec/bnelissen/Slides/CD3_manuscript/CD3_slides/AAA561.CD3.location-b/AAA561.CD3.location-b.run1	255	0.7	0.06	0.7	0.06	-8.64931595437	-10.7582682372	1.08695884713	0.379817625
0.0	3998721.0	0.0	8120.0	3998721.0	4000000.0	0.0	1.0	2.88	1.6	1.13	0.0500000000002	6.26	0.36	0.73	0.0599999999999	8.84	0.29	2.11	1.47	0.42	AAA561.CD3.location-b.X9.Y14.tile.tissue.png	106	1	2000	106	9f5991118567f85275d93655348bcedb	0	0	0	0	0	0	0	0	0	0	0	0	0	/home/dhl_ec/bnelissen/Slides/CD3_manuscript/CD3_slides/AAA561.CD3.location-b/AAA561.CD3.location-b.run1	255	0.7	0.06	0.7	0.06	-8.0586107074	-11.9307805921	0.876772830443	0.0748165421753
116.0	2519326.0	68.0	9475.0	2519326.0	4000000.0	2.0	1.0	1.23	3.34	1.17	0.0500000000002	6.65	0.37	0.73	0.12	8.22	0.3	2.11	1.46	0.4	AAA561.CD3.location-b.X9.Y15.tile.tissue.png	107	1	2000	107	d45a0008b0e3f3c4392f3b8f3684b888	0	0	0	0	0	0	0	0	0	0	0	0	0	/home/dhl_ec/bnelissen/Slides/CD3_manuscript/CD3_slides/AAA561.CD3.location-b/AAA561.CD3.location-b.run1	255	0.7	0.06	0.7	0.06	-8.45989369897	-11.222130906	1.5929722273	0.311645335937
0.0	0.0	0.0	0.0	0.0	2312000.0	0.0	0.0	2.06	1.98	0.78	0.0299999999997	3.62	0.17	0.49	0.13	2.58	0.11	1.52	0.89	0.21	AAA561.CD3.location-b.X9.Y16.tile.tissue.png	108	1	2000	108	da9651a92d73e58df6d95671bac4b7da	0	0	0	0	0	0	0	0	0	0	0	0	0	/home/dhl_ec/bnelissen/Slides/CD3_manuscript/CD3_slides/AAA561.CD3.location-b/AAA561.CD3.location-b.run1	255	1.0	0.06	1.0	0.06	0.0	-11.2855267772	0.0	3.39967888652
0.0	0.0	0.0	0.0	0.0	4000000.0	0.0	0.0	2.49	1.73	1.13	0.0599999999999	5.47	0.29	0.86	0.22	4.44	0.12	1.95	1.48	0.360000000001	AAA561.CD3.location-b.X9.Y6.tile.tissue.png	109	1	2000	109	5737f90b47da73c1fd5365577ff8000d	0	0	0	0	0	0	0	0	0	0	0	0	0	/home/dhl_ec/bnelissen/Slides/CD3_manuscript/CD3_slides/AAA561.CD3.location-b/AAA561.CD3.location-b.run1	255	1.0	0.06	1.0	0.06	0.0	0.0	0.0	7.4572765
0.0	2174534.0	0.0	11598.0	2174534.0	4000000.0	0.0	2.0	2.39	1.85	1.08	0.0500000000002	6.52	0.37	0.73	0.13	7.67	0.39	3.6	2.54	0.65	AAA561.CD3.location-b.X9.Y7.tile.tissue.png	110	1	2000	110	e8fe081a857c1b1c4b00a6ce30fb0d96	0	0	0	0	0	0	0	0	0	0	0	0	0	/home/dhl_ec/bnelissen/Slides/CD3_manuscript/CD3_slides/AAA561.CD3.location-b/AAA561.CD3.location-b.run1	255	0.7	0.06	0.7	0.06	-8.15130972689	-11.0874437527	1.50710997689	0.309838417969
441.0	3814014.0	182.0	9603.0	3814014.0	4000000.0	5.0	1.0	3.25	1.58	1.79	0.0599999999999	9.88	0.56	1.24	0.0899999999997	13.14	0.54	3.27	2.33	0.71	AAA561.CD3.location-b.X9.Y8.tile.tissue.png	111	1	2000	111	c00cfdd331d8fb620443b7a979994f4c	0	0	0	0	0	0	0	0	0	0	0	0	0	/home/dhl_ec/bnelissen/Slides/CD3_manuscript/CD3_slides/AAA561.CD3.location-b/AAA561.CD3.location-b.run1	255	0.7	0.06	0.7	0.06	-8.31110278252	-11.7815518819	1.17796148416	0.115498398438
615.0	1656356.0	310.0	22737.0	1656356.0	4000000.0	8.0	9.0	2.68	1.87	1.13	0.0499999999997	6.69	0.58	1.25	0.16	7.78	0.27	2.23	1.53	0.4	AAA561.CD3.location-b.X9.Y9.tile.tissue.png	112	1	2000	112	2915081b89fbdf236ef3417f6b5d5962	0	0	0	0	0	0	0	0	0	0	0	0	0	/home/dhl_ec/bnelissen/Slides/CD3_manuscript/CD3_slides/AAA561.CD3.location-b/AAA561.CD3.location-b.run1	255	0.7	0.06	0.7	0.06	-8.97639716083	-11.9391118628	1.61688702693	0.30302109375
[truncated: 2 more columns]
