# Supplementary material for: SlideToolkit: An Assistive Toolset for the Histological Quantification of Whole Slide Images
Source: PLoS One. 2014 Nov 5;9(11):e110289. doi: 10.1371/journal.pone.0110289 (PMC4220929; doi:10.1371/journal.pone.0110289)
Supplement: RawData S1 — ICC and BlandAltman plot - measurements and r-script.zip. Measurements of Run1 and Run2, including the code for the calculation of the intraclass correlation coefficient (ICC) and the code for the Bland and Altman plot. (ZIP) [file pone.0110289.s003.zip › cellprofiler.measurements/run1.96e46a54ad332f766b58f62726481060.DefaultOUT_Image.csv]

AreaOccupied_AreaOccupied_DAB_Nuclei	AreaOccupied_AreaOccupied_Tissue	AreaOccupied_Perimeter_DAB_Nuclei	AreaOccupied_Perimeter_Tissue	AreaOccupied_TotalArea_DAB_Nuclei	AreaOccupied_TotalArea_Tissue	Count_DAB_Nuclei	Count_Tissue	ExecutionTime_01LoadImages	ExecutionTime_02ColorToGray	ExecutionTime_03Smooth	ExecutionTime_04ImageMath	ExecutionTime_05IdentifyPrimaryObjects	ExecutionTime_06MeasureImageAreaOccupied	ExecutionTime_07UnmixColors	ExecutionTime_08MaskImage	ExecutionTime_09IdentifyPrimaryObjects	ExecutionTime_10MeasureImageAreaOccupied	ExecutionTime_11OverlayOutlines	ExecutionTime_12OverlayOutlines	ExecutionTime_13SaveImages	FileName_Original	Group_Index	Group_Number	Height_Original	ImageNumber	MD5Digest_Original	ModuleError_01LoadImages	ModuleError_02ColorToGray	ModuleError_03Smooth	ModuleError_04ImageMath	ModuleError_05IdentifyPrimaryObjects	ModuleError_06MeasureImageAreaOccupied	ModuleError_07UnmixColors	ModuleError_08MaskImage	ModuleError_09IdentifyPrimaryObjects	ModuleError_10MeasureImageAreaOccupied	ModuleError_11OverlayOutlines	ModuleError_12OverlayOutlines	ModuleError_13SaveImages	PathName_Original	Scaling_Original	Threshold_FinalThreshold_DAB_Nuclei	Threshold_FinalThreshold_Tissue	Threshold_OrigThreshold_DAB_Nuclei	Threshold_OrigThreshold_Tissue	Threshold_SumOfEntropies_DAB_Nuclei	Threshold_SumOfEntropies_Tissue	Threshold_WeightedVariance_DAB_Nuclei	Threshold_WeightedVariance_Tissue
856.0	1490381.0	386.0	8878.0	1490381.0	4000000.0	9.0	2.0	4.01	1.99	1.73	0.07	9.53	0.53	1.15	0.22	10.12	0.38	3.16	2.23	1.26	AAA835.CD3.I-1.X0.Y2.tile.tissue.png	1	1	2000	1	2518a0bae28fb6cc5d32748f957eacc5	0	0	0	0	0	0	0	0	0	0	0	0	0	/home/dhl_ec/bnelissen/Slides/CD3_manuscript/CD3_slides/AAA835.CD3.I-1/AAA835.CD3.I-1.run1	255	0.7	0.06	0.7	0.06	-8.56322904238	-10.8238549286	0.988325252926	1.64892812109
482.0	528571.0	240.0	8968.0	528571.0	4000000.0	6.0	10.0	3.48	2.59	1.09	0.05	6.35	0.35	0.68	0.18	6.59	0.32	3.2	2.29	0.9	AAA835.CD3.I-1.X0.Y3.tile.tissue.png	2	1	2000	2	f48bcae1829894fb4e6aa327e270184e	0	0	0	0	0	0	0	0	0	0	0	0	0	/home/dhl_ec/bnelissen/Slides/CD3_manuscript/CD3_slides/AAA835.CD3.I-1/AAA835.CD3.I-1.run1	255	0.7	0.06	0.7	0.06	-8.49989340998	-10.0818726486	1.24560982124	0.938796429688
244.0	304681.0	133.0	5570.0	304681.0	4000000.0	3.0	4.0	2.64	1.59	1.72	0.07	7.47	0.35	0.73	0.18	6.41	0.21	2.05	1.43	0.47	AAA835.CD3.I-1.X0.Y4.tile.tissue.png	3	1	2000	3	a402318b51f17bae2bff3607e6b578b4	0	0	0	0	0	0	0	0	0	0	0	0	0	/home/dhl_ec/bnelissen/Slides/CD3_manuscript/CD3_slides/AAA835.CD3.I-1/AAA835.CD3.I-1.run1	255	0.7	0.06	0.7	0.06	-8.07019290297	-11.0424278107	0.726588334359	5.06072738379
0.0	1618.0	0.0	181.0	1618.0	4000000.0	0.0	1.0	3.37	2.87	1.18	0.05	6.22	0.34	0.78	0.2	5.38	0.13	1.91	1.43	0.36	AAA835.CD3.I-1.X0.Y5.tile.tissue.png	4	1	2000	4	2549dab11ed13550eb3fbafa759d374c	0	0	0	0	0	0	0	0	0	0	0	0	0	/home/dhl_ec/bnelissen/Slides/CD3_manuscript/CD3_slides/AAA835.CD3.I-1/AAA835.CD3.I-1.run1	255	0.7	0.06	0.7	0.06	0.0	-10.8623098282	0.0181965303362	8.89525177855
0.0	0.0	0.0	0.0	0.0	4000000.0	0.0	0.0	2.77	1.55	1.09	0.05	5.89	0.28	0.8	0.2	4.41	0.12	1.88	1.43	0.4	AAA835.CD3.I-1.X0.Y6.tile.tissue.png	5	1	2000	5	248c6ea361479fcc3e34e3cd0b791aae	0	0	0	0	0	0	0	0	0	0	0	0	0	/home/dhl_ec/bnelissen/Slides/CD3_manuscript/CD3_slides/AAA835.CD3.I-1/AAA835.CD3.I-1.run1	255	1.0	0.06	1.0	0.06	0.0	-10.3307121047	0.0	6.40382563711
0.0	8839.0	0.0	761.0	8839.0	4000000.0	0.0	3.0	2.86	3.25	1.09	0.05	6.17	0.35	0.79	0.2	5.32	0.13	1.93	1.43	0.38	AAA835.CD3.I-1.X1.Y1.tile.tissue.png	6	1	2000	6	c6479d302fca41066c72e6e3cfb0687b	0	0	0	0	0	0	0	0	0	0	0	0	0	/home/dhl_ec/bnelissen/Slides/CD3_manuscript/CD3_slides/AAA835.CD3.I-1/AAA835.CD3.I-1.run1	255	0.7	0.06	0.7	0.06	0.0	-11.3626538133	0.227848484986	5.06744943701
1660.0	676523.0	615.0	8268.0	676523.0	4000000.0	13.0	10.0	2.59	2.32	1.09	0.05	6.25	0.35	0.67	0.17	6.54	0.22	2.02	1.43	0.41	AAA835.CD3.I-1.X1.Y2.tile.tissue.png	7	1	2000	7	3818ef8335e9cb5c91d86e10ea1a00c5	0	0	0	0	0	0	0	0	0	0	0	0	0	/home/dhl_ec/bnelissen/Slides/CD3_manuscript/CD3_slides/AAA835.CD3.I-1/AAA835.CD3.I-1.run1	255	0.7	0.06	0.7	0.06	-8.53986450673	-9.69946096686	0.657405984548	0.988743300781
2229.0	1434737.0	1014.0	10688.0	1434737.0	4000000.0	24.0	7.0	3.53	2.83	1.09	0.04	6.62	0.35	0.66	0.14	7.01	0.24	2.07	1.43	0.43	AAA835.CD3.I-1.X1.Y3.tile.tissue.png	8	1	2000	8	527c1e163146f78bfdabcceb7f296efe	0	0	0	0	0	0	0	0	0	0	0	0	0	/home/dhl_ec/bnelissen/Slides/CD3_manuscript/CD3_slides/AAA835.CD3.I-1/AAA835.CD3.I-1.run1	255	0.7	0.06	0.7	0.06	-8.09021359871	-10.977183965	0.54917109561	0.0935795351563
8346.0	1981821.0	3513.0	16136.0	1981821.0	4000000.0	55.0	6.0	2.42	2.81	1.12	0.04	6.33	0.35	0.67	0.13	7.74	0.26	2.07	1.44	0.42	AAA835.CD3.I-1.X1.Y4.tile.tissue.png	9	1	2000	9	c5b2cfa302dda4abe729a861a8199aad	0	0	0	0	0	0	0	0	0	0	0	0	0	/home/dhl_ec/bnelissen/Slides/CD3_manuscript/CD3_slides/AAA835.CD3.I-1/AAA835.CD3.I-1.run1	255	0.7	0.06	0.7	0.06	-8.22487316467	-11.7001625723	0.622150951936	0.182048460937
8365.0	3428732.0	2832.0	9360.0	3428732.0	4000000.0	55.0	1.0	2.9	1.46	1.1	0.05	6.16	0.35	0.67	0.07	8.44	0.32	2.06	1.43	0.6	AAA835.CD3.I-1.X1.Y5.tile.tissue.png	10	1	2000	10	c413b9aeb4bc7a46619ee692c947479c	0	0	0	0	0	0	0	0	0	0	0	0	0	/home/dhl_ec/bnelissen/Slides/CD3_manuscript/CD3_slides/AAA835.CD3.I-1/AAA835.CD3.I-1.run1	255	0.7	0.06	0.7	0.06	-7.7464102409	-10.7759915839	0.240403454779	0.0541865600586
4004.0	2525360.0	1727.0	8412.0	2525360.0	4000000.0	36.0	3.0	1.44	1.7	1.09	0.04	6.3	0.34	0.66	0.11	7.77	0.29	2.05	1.42	0.4	AAA835.CD3.I-1.X1.Y6.tile.tissue.png	11	1	2000	11	8d9008cb9aa8a78f5d0de39729920250	0	0	0	0	0	0	0	0	0	0	0	0	0	/home/dhl_ec/bnelissen/Slides/CD3_manuscript/CD3_slides/AAA835.CD3.I-1/AAA835.CD3.I-1.run1	255	0.7	0.06	0.7	0.06	-8.36666889256	-11.1723959499	0.478611276261	0.0670309121094
378.0	1083203.0	190.0	7578.0	1083203.0	4000000.0	4.0	2.0	2.32	2.25	1.08	0.05	6.36	0.35	0.71	0.16	6.81	0.23	2.04	1.43	0.36	AAA835.CD3.I-1.X1.Y7.tile.tissue.png	12	1	2000	12	feb4fd0ea338c55d21c9b2670a9ca4ac	0	0	0	0	0	0	0	0	0	0	0	0	0	/home/dhl_ec/bnelissen/Slides/CD3_manuscript/CD3_slides/AAA835.CD3.I-1/AAA835.CD3.I-1.run1	255	0.7	0.06	0.7	0.06	-7.89400817414	-10.4979533271	0.664272089523	3.51253056836
0.0	0.0	0.0	0.0	0.0	4000000.0	0.0	0.0	2.85	3.19	1.08	0.05	5.84	0.28	0.81	0.19	4.34	0.12	1.88	1.44	0.33	AAA835.CD3.I-1.X1.Y8.tile.tissue.png	13	1	2000	13	36c0c42e681449651330d09321cf20c1	0	0	0	0	0	0	0	0	0	0	0	0	0	/home/dhl_ec/bnelissen/Slides/CD3_manuscript/CD3_slides/AAA835.CD3.I-1/AAA835.CD3.I-1.run1	255	1.0	0.06	1.0	0.06	0.0	-10.2916172918	0.0	3.42265438866
0.0	81591.0	0.0	2233.0	81591.0	4000000.0	0.0	4.0	2.71	3.05	1.1	0.05	6.18	0.34	0.67	0.19	5.94	0.13	1.94	1.43	0.36	AAA835.CD3.I-1.X10.Y10.tile.tissue.png	14	1	2000	14	75eaf5a3861e6a9666dc754f5486a6e1	0	0	0	0	0	0	0	0	0	0	0	0	0	/home/dhl_ec/bnelissen/Slides/CD3_manuscript/CD3_slides/AAA835.CD3.I-1/AAA835.CD3.I-1.run1	255	0.7	0.06	0.7	0.06	-8.16867021275	-10.2454664934	1.58398306466	0.414553557617
0.0	2815.0	0.0	240.0	2815.0	4000000.0	0.0	1.0	2.47	2.4	1.09	0.05	6.2	0.34	0.8	0.2	5.44	0.13	1.92	1.43	0.33	AAA835.CD3.I-1.X10.Y11.tile.tissue.png	15	1	2000	15	c4cfe9ee7f6dd04d159e8e44d69de654	0	0	0	0	0	0	0	0	0	0	0	0	0	/home/dhl_ec/bnelissen/Slides/CD3_manuscript/CD3_slides/AAA835.CD3.I-1/AAA835.CD3.I-1.run1	255	0.7	0.06	0.7	0.06	0.0	-10.7381898363	0.02909080275	3.78133727096
0.0	1157100.0	0.0	6072.0	1157100.0	4000000.0	0.0	1.0	3.02	1.65	1.08	0.05	6.25	0.35	0.74	0.16	6.56	0.18	2.02	1.44	0.37	AAA835.CD3.I-1.X10.Y2.tile.tissue.png	16	1	2000	16	47df4228acf4fc80f033ca27908ecfa5	0	0	0	0	0	0	0	0	0	0	0	0	0	/home/dhl_ec/bnelissen/Slides/CD3_manuscript/CD3_slides/AAA835.CD3.I-1/AAA835.CD3.I-1.run1	255	0.7	0.06	0.7	0.06	-7.63385250162	-11.4101847767	0.487648340445	3.10956946094
910.0	3888157.0	461.0	8312.0	3888157.0	4000000.0	10.0	1.0	2.23	1.61	1.08	0.04	6.14	0.34	0.67	0.06	8.76	0.34	2.06	1.42	1.05	AAA835.CD3.I-1.X10.Y3.tile.tissue.png	17	1	2000	17	acd74eeec868fd5483a4c874e629b710	0	0	0	0	0	0	0	0	0	0	0	0	0	/home/dhl_ec/bnelissen/Slides/CD3_manuscript/CD3_slides/AAA835.CD3.I-1/AAA835.CD3.I-1.run1	255	0.7	0.06	0.7	0.06	-8.33053395865	-12.0189198458	0.570857892204	0.160191080078
3354.0	3873229.0	1426.0	12268.0	3873229.0	4000000.0	31.0	1.0	2.34	2.48	1.09	0.04	6.06	0.35	0.67	0.06	8.77	0.33	2.07	1.43	1.02	AAA835.CD3.I-1.X10.Y4.tile.tissue.png	18	1	2000	18	a33d53acdd03c337852c3329ce0bbc70	0	0	0	0	0	0	0	0	0	0	0	0	0	/home/dhl_ec/bnelissen/Slides/CD3_manuscript/CD3_slides/AAA835.CD3.I-1/AAA835.CD3.I-1.run1	255	0.7	0.06	0.7	0.06	-8.65874262124	-12.3614997947	0.805562673646	0.139209672852
8930.0	3536629.0	3704.0	17403.0	3536629.0	4000000.0	70.0	3.0	2.93	1.45	1.08	0.04	6.65	0.35	0.66	0.07	8.62	0.32	2.08	1.43	0.45	AAA835.CD3.I-1.X10.Y5.tile.tissue.png	19	1	2000	19	896dde28753d39b47ebd1831fc2c5b38	0	0	0	0	0	0	0	0	0	0	0	0	0	/home/dhl_ec/bnelissen/Slides/CD3_manuscript/CD3_slides/AAA835.CD3.I-1/AAA835.CD3.I-1.run1	255	0.7	0.06	0.7	0.06	-8.87054431369	-12.1671401529	1.30514218063	0.175433794922
9993.0	3172400.0	3592.0	13168.0	3172400.0	4000000.0	74.0	2.0	2.16	2.67	1.11	0.04	6.27	0.35	0.67	0.09	8.35	0.31	2.06	1.43	0.37	AAA835.CD3.I-1.X10.Y6.tile.tissue.png	20	1	2000	20	3eac1f8ff17144c6db4edf999859c0ff	0	0	0	0	0	0	0	0	0	0	0	0	0	/home/dhl_ec/bnelissen/Slides/CD3_manuscript/CD3_slides/AAA835.CD3.I-1/AAA835.CD3.I-1.run1	255	0.7	0.06	0.7	0.06	-8.76910721031	-11.9838354601	1.47038369878	0.169156398437
4407.0	3444735.0	1922.0	10365.0	3444735.0	4000000.0	41.0	2.0	3.62	2.14	1.09	0.05	6.22	0.35	0.68	0.08	8.44	0.32	2.07	1.43	0.38	AAA835.CD3.I-1.X10.Y7.tile.tissue.png	21	1	2000	21	77727cd6e5dc380a67b528fd324e2de7	0	0	0	0	0	0	0	0	0	0	0	0	0	/home/dhl_ec/bnelissen/Slides/CD3_manuscript/CD3_slides/AAA835.CD3.I-1/AAA835.CD3.I-1.run1	255	0.7	0.06	0.7	0.06	-8.58979150457	-11.6449068488	1.06333708807	0.119733398438
4596.0	3767706.0	2252.0	8656.0	3767706.0	4000000.0	53.0	1.0	2.32	1.74	1.08	0.04	6.06	0.35	0.68	0.0700000000001	8.73	0.33	2.06	1.43	0.39	AAA835.CD3.I-1.X10.Y8.tile.tissue.png	22	1	2000	22	e1671ae7640e1d7da2746f39e859b910	0	0	0	0	0	0	0	0	0	0	0	0	0	/home/dhl_ec/bnelissen/Slides/CD3_manuscript/CD3_slides/AAA835.CD3.I-1/AAA835.CD3.I-1.run1	255	0.7	0.06	0.7	0.06	-8.88892225095	-11.8388040337	1.19677304911	0.160163418945
3635.0	2487588.0	1789.0	11442.0	2487588.0	4000000.0	43.0	1.0	4.59	2.67	1.08	0.0400000000001	6.42	0.36	0.66	0.11	7.81	0.29	2.07	1.43	0.38	AAA835.CD3.I-1.X10.Y9.tile.tissue.png	23	1	2000	23	19da6221ac9c6c19e408ae473967cef1	0	0	0	0	0	0	0	0	0	0	0	0	0	/home/dhl_ec/bnelissen/Slides/CD3_manuscript/CD3_slides/AAA835.CD3.I-1/AAA835.CD3.I-1.run1	255	0.7	0.06	0.7	0.06	-8.62159420319	-11.3779831166	0.995112581582	0.0937197695312
0.0	9291.0	0.0	844.0	9291.0	4000000.0	0.0	4.0	2.38	1.4	1.09	0.0500000000001	6.16	0.35	0.73	0.21	5.48	0.13	1.96	1.44	0.33	AAA835.CD3.I-1.X11.Y10.tile.tissue.png	24	1	2000	24	21421eb555143e77d435ede6387704e5	0	0	0	0	0	0	0	0	0	0	0	0	0	/home/dhl_ec/bnelissen/Slides/CD3_manuscript/CD3_slides/AAA835.CD3.I-1/AAA835.CD3.I-1.run1	255	0.7	0.06	0.7	0.06	0.0	-10.89664798	0.260126619931	8.68329191231
249.0	527756.0	135.0	4210.0	527756.0	4000000.0	3.0	1.0	2.67	1.22	1.08	0.05	6.32	0.35	0.77	0.17	6.59	0.22	2.02	1.43	0.34	AAA835.CD3.I-1.X11.Y3.tile.tissue.png	25	1	2000	25	0fc243097fb53d93d1c73a3816983082	0	0	0	0	0	0	0	0	0	0	0	0	0	/home/dhl_ec/bnelissen/Slides/CD3_manuscript/CD3_slides/AAA835.CD3.I-1/AAA835.CD3.I-1.run1	255	0.7	0.06	0.7	0.06	-8.83122229103	-11.6000782029	1.06000941606	3.40318588281
69.0	1928366.0	44.0	6312.0	1928366.0	4000000.0	1.0	1.0	1.97	2.89	1.09	0.05	6.42	0.35	0.73	0.12	7.45	0.26	2.06	1.44	0.52	AAA835.CD3.I-1.X11.Y4.tile.tissue.png	26	1	2000	26	97cd99516021783c91d8ca76900c90f4	0	0	0	0	0	0	0	0	0	0	0	0	0	/home/dhl_ec/bnelissen/Slides/CD3_manuscript/CD3_slides/AAA835.CD3.I-1/AAA835.CD3.I-1.run1	255	0.7	0.06	0.7	0.06	-8.12171593731	-11.5547041353	0.519549789595	2.05829785547
768.0	2394857.0	257.0	7624.0	2394857.0	4000000.0	4.0	2.0	2.55	2.91	1.1	0.0500000000001	6.84	0.35	0.69	0.11	7.71	0.29	2.05	1.44	0.36	AAA835.CD3.I-1.X11.Y5.tile.tissue.png	27	1	2000	27	1dab31ee5180cb9eee5b66bd7bb116f4	0	0	0	0	0	0	0	0	0	0	0	0	0	/home/dhl_ec/bnelissen/Slides/CD3_manuscript/CD3_slides/AAA835.CD3.I-1/AAA835.CD3.I-1.run1	255	0.7	0.06	0.7	0.06	-7.82395405887	-10.6164503456	0.61900664666	1.52012488672
208.0	2264984.0	119.0	7598.0	2264984.0	4000000.0	3.0	3.0	3.46	1.59	1.09	0.0500000000001	7.61	0.35	0.7	0.11	7.63	0.28	2.06	1.43	0.36	AAA835.CD3.I-1.X11.Y6.tile.tissue.png	28	1	2000	28	64b3ea2f03b1a41c95c086b07a08cca8	0	0	0	0	0	0	0	0	0	0	0	0	0	/home/dhl_ec/bnelissen/Slides/CD3_manuscript/CD3_slides/AAA835.CD3.I-1/AAA835.CD3.I-1.run1	255	0.7	0.06	0.7	0.06	-7.55834819999	-10.945226996	0.520187067375	2.41081885547
100.0	1706307.0	52.0	8205.0	1706307.0	4000000.0	1.0	4.0	2.57	1.96	1.08	0.0500000000001	6.32	0.35	0.71	0.13	7.43	0.26	2.09	1.42	0.52	AAA835.CD3.I-1.X11.Y7.tile.tissue.png	29	1	2000	29	46501291e7ee6a2d3bbe918e5348be5f	0	0	0	0	0	0	0	0	0	0	0	0	0	/home/dhl_ec/bnelissen/Slides/CD3_manuscript/CD3_slides/AAA835.CD3.I-1/AAA835.CD3.I-1.run1	255	0.7	0.06	0.7	0.06	-7.78334118575	-10.8355076608	0.59699940933	2.87023380469
267.0	1214075.0	133.0	8081.0	1214075.0	4000000.0	3.0	3.0	2.65	2.16	1.08	0.0500000000001	6.4	0.36	0.71	0.15	7.04	0.23	2.07	1.44	0.34	AAA835.CD3.I-1.X11.Y8.tile.tissue.png	30	1	2000	30	58720318ac18d20718e3767cef4ad7f6	0	0	0	0	0	0	0	0	0	0	0	0	0	/home/dhl_ec/bnelissen/Slides/CD3_manuscript/CD3_slides/AAA835.CD3.I-1/AAA835.CD3.I-1.run1	255	0.7	0.06	0.7	0.06	-8.14434827949	-10.6990052897	0.744730132038	3.01445485742
0.0	572237.0	0.0	5263.0	572237.0	4000000.0	0.0	3.0	2.7	2.73	1.14	0.05	6.4	0.34	0.67	0.18	6.22	0.15	2.06	1.44	0.52	AAA835.CD3.I-1.X11.Y9.tile.tissue.png	31	1	2000	31	89f720ce284129db666285aed1f6b0f8	0	0	0	0	0	0	0	0	0	0	0	0	0	/home/dhl_ec/bnelissen/Slides/CD3_manuscript/CD3_slides/AAA835.CD3.I-1/AAA835.CD3.I-1.run1	255	0.7	0.06	0.7	0.06	-7.80470471141	-9.61696566081	0.744833094745	0.729938503906
0.0	0.0	0.0	0.0	0.0	3316000.0	0.0	0.0	2.23	1.15	0.9	0.0400000000001	4.51	0.24	0.68	0.17	3.62	0.09	1.57	1.19	0.27	AAA835.CD3.I-1.X12.Y0.tile.tissue.png	32	1	1658	32	4513f81a492f439d578a40f1f2d89680	0	0	0	0	0	0	0	0	0	0	0	0	0	/home/dhl_ec/bnelissen/Slides/CD3_manuscript/CD3_slides/AAA835.CD3.I-1/AAA835.CD3.I-1.run1	255	1.0	0.06	1.0	0.06	0.0	0.0	0.0	3.28316405308
0.0	0.0	0.0	0.0	0.0	3316000.0	0.0	0.0	2.83	1.04	0.89	0.0400000000001	4.56	0.24	0.68	0.17	3.67	0.1	1.55	1.19	0.26	AAA835.CD3.I-1.X12.Y1.tile.tissue.png	33	1	1658	33	9f51fc3049a1457bd1a1c24856aff086	0	0	0	0	0	0	0	0	0	0	0	0	0	/home/dhl_ec/bnelissen/Slides/CD3_manuscript/CD3_slides/AAA835.CD3.I-1/AAA835.CD3.I-1.run1	255	1.0	0.06	1.0	0.06	0.0	0.0	0.0	3.25736127865
0.0	0.0	0.0	0.0	0.0	3316000.0	0.0	0.0	2.15	1.62	0.91	0.0500000000001	4.56	0.24	0.69	0.17	3.68	0.1	1.55	1.19	0.26	AAA835.CD3.I-1.X12.Y10.tile.tissue.png	34	1	1658	34	ec884c3d4073ffb5625cbb019459bd24	0	0	0	0	0	0	0	0	0	0	0	0	0	/home/dhl_ec/bnelissen/Slides/CD3_manuscript/CD3_slides/AAA835.CD3.I-1/AAA835.CD3.I-1.run1	255	1.0	0.06	1.0	0.06	0.0	0.0	0.0	3.94648462002
0.0	0.0	0.0	0.0	0.0	3316000.0	0.0	0.0	2.24	2.12	0.91	0.04	5.09	0.23	0.68	0.17	3.69	0.1	1.56	1.19	0.27	AAA835.CD3.I-1.X12.Y11.tile.tissue.png	35	1	1658	35	13480ed726242a6f85ff845ca1347341	0	0	0	0	0	0	0	0	0	0	0	0	0	/home/dhl_ec/bnelissen/Slides/CD3_manuscript/CD3_slides/AAA835.CD3.I-1/AAA835.CD3.I-1.run1	255	1.0	0.06	1.0	0.06	0.0	-9.27659453846	0.0	2.53584348621
0.0	0.0	0.0	0.0	0.0	3316000.0	0.0	0.0	2.51	1.07	0.9	0.05	4.56	0.23	0.68	0.17	3.69	0.1	1.56	1.19	0.4	AAA835.CD3.I-1.X12.Y2.tile.tissue.png	36	1	1658	36	14b47d9b16deab3866a3a381882d020c	0	0	0	0	0	0	0	0	0	0	0	0	0	/home/dhl_ec/bnelissen/Slides/CD3_manuscript/CD3_slides/AAA835.CD3.I-1/AAA835.CD3.I-1.run1	255	1.0	0.06	1.0	0.06	0.0	0.0	0.0	3.0344327503
0.0	0.0	0.0	0.0	0.0	3316000.0	0.0	0.0	3.3	2.05	0.98	0.0500000000001	5.08	0.23	0.68	0.17	3.68	0.1	1.56	1.19	0.27	AAA835.CD3.I-1.X12.Y3.tile.tissue.png	37	1	1658	37	ac8ba55a0ca3d408f526dcc05cb64fef	0	0	0	0	0	0	0	0	0	0	0	0	0	/home/dhl_ec/bnelissen/Slides/CD3_manuscript/CD3_slides/AAA835.CD3.I-1/AAA835.CD3.I-1.run1	255	1.0	0.06	1.0	0.06	0.0	-10.7077999633	0.0	2.52914437469
0.0	0.0	0.0	0.0	0.0	3316000.0	0.0	0.0	2.5	1.59	0.9	0.04	4.58	0.24	0.69	0.18	3.73	0.1	1.56	1.2	0.28	AAA835.CD3.I-1.X12.Y4.tile.tissue.png	38	1	1658	38	020bee4ce9099bd87eb4ce2a14987a27	0	0	0	0	0	0	0	0	0	0	0	0	0	/home/dhl_ec/bnelissen/Slides/CD3_manuscript/CD3_slides/AAA835.CD3.I-1/AAA835.CD3.I-1.run1	255	1.0	0.06	1.0	0.06	0.0	0.0	0.0	3.30427291918
0.0	0.0	0.0	0.0	0.0	3316000.0	0.0	0.0	2.07	0.97	0.9	0.04	4.57	0.23	0.7	0.17	3.72	0.1	1.56	1.19	0.28	AAA835.CD3.I-1.X12.Y5.tile.tissue.png	39	1	1658	39	08f64232ed101857ce807852b004db09	0	0	0	0	0	0	0	0	0	0	0	0	0	/home/dhl_ec/bnelissen/Slides/CD3_manuscript/CD3_slides/AAA835.CD3.I-1/AAA835.CD3.I-1.run1	255	1.0	0.06	1.0	0.06	0.0	0.0	0.0	3.68948069964
0.0	0.0	0.0	0.0	0.0	3316000.0	0.0	0.0	2.49	2.31	1.02	0.04	5.09	0.23	0.68	0.17	3.67	0.1	1.56	1.2	0.27	AAA835.CD3.I-1.X12.Y6.tile.tissue.png	40	1	1658	40	013206eaf81ae4207efa74ed9cd54983	0	0	0	0	0	0	0	0	0	0	0	0	0	/home/dhl_ec/bnelissen/Slides/CD3_manuscript/CD3_slides/AAA835.CD3.I-1/AAA835.CD3.I-1.run1	255	1.0	0.06	1.0	0.06	0.0	-9.94421026613	0.0	2.93571835131
0.0	0.0	0.0	0.0	0.0	3316000.0	0.0	0.0	1.84	2.47	0.89	0.0500000000001	5.09	0.25	0.68	0.17	3.67	0.0899999999999	1.56	1.2	0.26	AAA835.CD3.I-1.X12.Y7.tile.tissue.png	41	1	1658	41	213529ac42f849657b3709e828c14230	0	0	0	0	0	0	0	0	0	0	0	0	0	/home/dhl_ec/bnelissen/Slides/CD3_manuscript/CD3_slides/AAA835.CD3.I-1/AAA835.CD3.I-1.run1	255	1.0	0.06	1.0	0.06	0.0	-10.185692176	0.0	2.94204554016
0.0	0.0	0.0	0.0	0.0	3316000.0	0.0	0.0	2.74	2.29	0.95	0.04	5.09	0.23	0.68	0.17	3.72	0.1	1.56	1.2	0.27	AAA835.CD3.I-1.X12.Y8.tile.tissue.png	42	1	1658	42	6a0b0bbeeda38ce120f4423eb93c45da	0	0	0	0	0	0	0	0	0	0	0	0	0	/home/dhl_ec/bnelissen/Slides/CD3_manuscript/CD3_slides/AAA835.CD3.I-1/AAA835.CD3.I-1.run1	255	1.0	0.06	1.0	0.06	0.0	-11.207129016	0.0	2.48826332976
0.0	4981.0	0.0	468.0	4981.0	3316000.0	0.0	2.0	1.75	0.91	0.9	0.0400000000001	5.33	0.29	0.66	0.16	4.49	0.11	1.59	1.18	0.4	AAA835.CD3.I-1.X12.Y9.tile.tissue.png	43	1	1658	43	80f14b7eee545565781b39f2674be4ad	0	0	0	0	0	0	0	0	0	0	0	0	0	/home/dhl_ec/bnelissen/Slides/CD3_manuscript/CD3_slides/AAA835.CD3.I-1/AAA835.CD3.I-1.run1	255	0.7	0.06	0.7	0.06	0.0	-11.5802915148	0.117825226094	4.46741503209
0.0	0.0	0.0	0.0	0.0	4000000.0	0.0	0.0	2.45	1.3	1.77	0.0699999999999	9.41	0.45	1.47	0.34	6.51	0.2	2.99	2.47	0.99	AAA835.CD3.I-1.X2.Y2.tile.tissue.png	44	1	2000	44	7ff91b5edfeaad030f95e806cea8b981	0	0	0	0	0	0	0	0	0	0	0	0	0	/home/dhl_ec/bnelissen/Slides/CD3_manuscript/CD3_slides/AAA835.CD3.I-1/AAA835.CD3.I-1.run1	255	1.0	0.06	1.0	0.06	0.0	-10.8474902872	0.0	4.88874039966
0.0	16220.0	0.0	950.0	16220.0	4000000.0	0.0	3.0	2.96	1.24	1.08	0.0599999999999	6.11	0.35	0.69	0.2	5.54	0.13	1.96	1.43	0.76	AAA835.CD3.I-1.X2.Y3.tile.tissue.png	45	1	2000	45	332b0e1478ede1ee75ba7224fa113df7	0	0	0	0	0	0	0	0	0	0	0	0	0	/home/dhl_ec/bnelissen/Slides/CD3_manuscript/CD3_slides/AAA835.CD3.I-1/AAA835.CD3.I-1.run1	255	0.7	0.06	0.7	0.06	0.0	-8.81826371645	0.0393207253716	2.70418313277
4798.0	1813675.0	2011.0	10386.0	1813675.0	4000000.0	45.0	3.0	2.58	2.64	1.07	0.04	6.87	0.35	0.69	0.13	7.56	0.26	2.04	1.42	0.56	AAA835.CD3.I-1.X2.Y4.tile.tissue.png	46	1	2000	46	2974515578c271da2996498e14de5d06	0	0	0	0	0	0	0	0	0	0	0	0	0	/home/dhl_ec/bnelissen/Slides/CD3_manuscript/CD3_slides/AAA835.CD3.I-1/AAA835.CD3.I-1.run1	255	0.7	0.06	0.7	0.06	-8.48636164304	-10.8655040589	0.776032874577	0.124055039062
5782.0	3869669.0	2877.0	10198.0	3869669.0	4000000.0	68.0	1.0	2.81	2.01	1.09	0.05	6.72	0.53	1.14	0.0900000000001	13.35	0.52	3.48	2.46	0.66	AAA835.CD3.I-1.X2.Y5.tile.tissue.png	47	1	2000	47	a56e0123fe1e34b528083cd9cb172f89	0	0	0	0	0	0	0	0	0	0	0	0	0	/home/dhl_ec/bnelissen/Slides/CD3_manuscript/CD3_slides/AAA835.CD3.I-1/AAA835.CD3.I-1.run1	255	0.7	0.06	0.7	0.06	-8.52468730565	-11.4509131543	0.546125042492	0.0657785686035
3071.0	4000000.0	1484.0	7996.0	4000000.0	4000000.0	34.0	1.0	2.09	1.86	1.08	0.05	5.31	0.27	0.67	0.04	8.99	0.52	3.29	2.31	0.66	AAA835.CD3.I-1.X2.Y6.tile.tissue.png	48	1	2000	48	da18205a94eb8286da86128b8c1b2ddf	0	0	0	0	0	0	0	0	0	0	0	0	0	/home/dhl_ec/bnelissen/Slides/CD3_manuscript/CD3_slides/AAA835.CD3.I-1/AAA835.CD3.I-1.run1	255	0.7	0.06	0.7	0.06	-8.53987918501	0.0	0.339443743905	0.0291369277344
883.0	3964329.0	479.0	8532.0	3964329.0	4000000.0	11.0	1.0	3.03	3.14	1.08	0.0599999999999	9.32	0.34	0.68	0.0500000000002	8.94	0.34	2.06	1.43	0.57	AAA835.CD3.I-1.X2.Y7.tile.tissue.png	49	1	2000	49	4291ec7b9bdb0db47a1e3c4be59a3433	0	0	0	0	0	0	0	0	0	0	0	0	0	/home/dhl_ec/bnelissen/Slides/CD3_manuscript/CD3_slides/AAA835.CD3.I-1/AAA835.CD3.I-1.run1	255	0.7	0.06	0.7	0.06	-7.80627557598	-11.472519789	0.270192015737	0.0373476365967
1127.0	1431899.0	483.0	7936.0	1431899.0	4000000.0	10.0	2.0	3.66	1.71	1.08	0.0500000000002	6.19	0.35	0.71	0.15	7.27	0.24	2.06	1.43	0.37	AAA835.CD3.I-1.X2.Y8.tile.tissue.png	50	1	2000	50	a95e0e938b9e991c4e42e1d110cac973	0	0	0	0	0	0	0	0	0	0	0	0	0	/home/dhl_ec/bnelissen/Slides/CD3_manuscript/CD3_slides/AAA835.CD3.I-1/AAA835.CD3.I-1.run1	255	0.7	0.06	0.7	0.06	-8.47545147795	-10.7638042568	0.875817990355	2.93667726172
0.0	12058.0	0.0	702.0	12058.0	4000000.0	0.0	2.0	2.59	2.8	1.14	0.0600000000002	6.13	0.34	0.8	0.2	5.52	0.13	1.96	1.43	0.38	AAA835.CD3.I-1.X2.Y9.tile.tissue.png	51	1	2000	51	2f9858c859ef225105a75c5468a99b21	0	0	0	0	0	0	0	0	0	0	0	0	0	/home/dhl_ec/bnelissen/Slides/CD3_manuscript/CD3_slides/AAA835.CD3.I-1/AAA835.CD3.I-1.run1	255	0.7	0.06	0.7	0.06	0.0	-11.6176589575	0.144998464048	5.79830006107
0.0	2293.0	0.0	250.0	2293.0	4000000.0	0.0	1.0	2.54	1.85	1.73	0.0700000000002	9.45	0.55	1.31	0.32	7.67	0.21	2.94	2.19	0.52	AAA835.CD3.I-1.X3.Y3.tile.tissue.png	52	1	2000	52	92d6148dc42d71bf7cedb3ee945aac9a	0	0	0	0	0	0	0	0	0	0	0	0	0	/home/dhl_ec/bnelissen/Slides/CD3_manuscript/CD3_slides/AAA835.CD3.I-1/AAA835.CD3.I-1.run1	255	0.7	0.06	0.7	0.06	0.0	-10.4552009464	0.017925678358	10.7260191143
4259.0	468107.0	1903.0	5549.0	468107.0	4000000.0	41.0	1.0	2.53	1.3	1.73	0.0699999999999	9.52	0.58	1.3	0.29	9.62	0.35	2.19	1.44	0.54	AAA835.CD3.I-1.X3.Y4.tile.tissue.png	53	1	2000	53	334c2b111590bd73bfb143d2e2102103	0	0	0	0	0	0	0	0	0	0	0	0	0	/home/dhl_ec/bnelissen/Slides/CD3_manuscript/CD3_slides/AAA835.CD3.I-1/AAA835.CD3.I-1.run1	255	0.7	0.06	0.7	0.06	-9.4046834963	-12.2694336457	2.44135572313	3.59306232422
11763.0	3391940.0	5237.0	8816.0	3391940.0	4000000.0	120.0	1.0	1.71	2.98	1.1	0.05	6.51	0.34	0.69	0.0699999999999	8.56	0.31	2.06	1.43	0.57	AAA835.CD3.I-1.X3.Y5.tile.tissue.png	54	1	2000	54	474ee0f5d25539f02fa143fadb4011e9	0	0	0	0	0	0	0	0	0	0	0	0	0	/home/dhl_ec/bnelissen/Slides/CD3_manuscript/CD3_slides/AAA835.CD3.I-1/AAA835.CD3.I-1.run1	255	0.7	0.06	0.7	0.06	-9.32420245017	-10.4801238899	1.92100072773	0.206364675781
7133.0	3968551.0	3265.0	8830.0	3968551.0	4000000.0	76.0	1.0	3.66	3.08	1.76	0.0599999999999	9.71	0.55	1.17	0.0899999999999	13.91	0.58	3.27	2.34	0.51	AAA835.CD3.I-1.X3.Y6.tile.tissue.png	55	1	2000	55	b4ebd0a1f5ddb274a5aef405a483f307	0	0	0	0	0	0	0	0	0	0	0	0	0	/home/dhl_ec/bnelissen/Slides/CD3_manuscript/CD3_slides/AAA835.CD3.I-1/AAA835.CD3.I-1.run1	255	0.7	0.06	0.7	0.06	-9.28728745741	-12.0239719045	1.24806925068	0.0943076491699
3476.0	4000000.0	1916.0	7996.0	4000000.0	4000000.0	44.0	1.0	2.66	3.08	1.07	0.05	7.19	0.28	0.67	0.04	8.78	0.35	2.05	1.44	0.4	AAA835.CD3.I-1.X3.Y7.tile.tissue.png	56	1	2000	56	83ad16eaa41cd1b0e897fbdd3af0853a	0	0	0	0	0	0	0	0	0	0	0	0	0	/home/dhl_ec/bnelissen/Slides/CD3_manuscript/CD3_slides/AAA835.CD3.I-1/AAA835.CD3.I-1.run1	255	0.7	0.06	0.7	0.06	-8.49227712354	-10.8869673872	0.358324052987	0.0358221174151
4707.0	3619046.0	1781.0	13007.0	3619046.0	4000000.0	33.0	2.0	3.32	2.65	1.77	0.0600000000002	11.16	0.54	1.22	0.0999999999999	12.83	0.56	3.26	2.42	0.63	AAA835.CD3.I-1.X3.Y8.tile.tissue.png	57	1	2000	57	def8478a1f0c08ffdaa26760ef5faab1	0	0	0	0	0	0	0	0	0	0	0	0	0	/home/dhl_ec/bnelissen/Slides/CD3_manuscript/CD3_slides/AAA835.CD3.I-1/AAA835.CD3.I-1.run1	255	0.7	0.06	0.7	0.06	-8.22602734436	-11.1365077412	0.430612912127	0.0807979306641
312.0	850069.0	159.0	6899.0	850069.0	4000000.0	4.0	5.0	2.29	2.61	1.09	0.0700000000002	11.23	0.6	1.23	0.26	9.88	0.38	3.33	2.44	0.65	AAA835.CD3.I-1.X3.Y9.tile.tissue.png	58	1	2000	58	01360e126dcac89ccccbb2f4c2e95c7b	0	0	0	0	0	0	0	0	0	0	0	0	0	/home/dhl_ec/bnelissen/Slides/CD3_manuscript/CD3_slides/AAA835.CD3.I-1/AAA835.CD3.I-1.run1	255	0.7	0.06	0.7	0.06	-8.84827225894	-10.3753942495	1.40681768697	2.45307625977
122.0	175911.0	53.0	3429.0	175911.0	4000000.0	1.0	3.0	3.2	1.84	1.08	0.0600000000002	6.41	0.34	0.76	0.2	8.93	0.2	1.99	1.43	0.34	AAA835.CD3.I-1.X4.Y10.tile.tissue.png	59	1	2000	59	f84738faa912ddca7cf37c95b360e874	0	0	0	0	0	0	0	0	0	0	0	0	0	/home/dhl_ec/bnelissen/Slides/CD3_manuscript/CD3_slides/AAA835.CD3.I-1/AAA835.CD3.I-1.run1	255	0.7	0.06	0.7	0.06	-8.29941184693	-11.4023974383	1.08901058557	4.9827054248
460.0	287086.0	218.0	5498.0	287086.0	4000000.0	4.0	7.0	3.18	2.63	1.15	0.0500000000002	6.13	0.53	1.26	0.29	6.98	0.2	3.11	2.37	0.54	AAA835.CD3.I-1.X4.Y5.tile.tissue.png	60	1	2000	60	d3c8b78ecb9b652fe5877d599d78cf93	0	0	0	0	0	0	0	0	0	0	0	0	0	/home/dhl_ec/bnelissen/Slides/CD3_manuscript/CD3_slides/AAA835.CD3.I-1/AAA835.CD3.I-1.run1	255	0.7	0.06	0.7	0.06	-9.4589131986	-11.9670598599	2.17955038584	4.68994700586
2750.0	2909908.0	1383.0	12766.0	2909908.0	4000000.0	34.0	6.0	2.79	1.8	1.74	0.0599999999999	9.54	0.55	1.19	0.14	11.84	0.46	3.2	2.28	1.38	AAA835.CD3.I-1.X4.Y6.tile.tissue.png	61	1	2000	61	4ea815323b290b2875b978ee3ac63b7a	0	0	0	0	0	0	0	0	0	0	0	0	0	/home/dhl_ec/bnelissen/Slides/CD3_manuscript/CD3_slides/AAA835.CD3.I-1/AAA835.CD3.I-1.run1	255	0.7	0.06	0.7	0.06	-9.34320236407	-12.587681621	2.53156169592	0.184453441406
6754.0	3679139.0	3200.0	11657.0	3679139.0	4000000.0	73.0	2.0	3.46	1.47	1.08	0.04	16.49	0.35	1.15	0.0999999999999	9.87	0.33	2.06	1.44	0.9	AAA835.CD3.I-1.X4.Y7.tile.tissue.png	62	1	2000	62	146d5efcb8e52d325708688c18e56c9c	0	0	0	0	0	0	0	0	0	0	0	0	0	/home/dhl_ec/bnelissen/Slides/CD3_manuscript/CD3_slides/AAA835.CD3.I-1/AAA835.CD3.I-1.run1	255	0.7	0.06	0.7	0.06	-9.092765503	-12.1202492278	1.79231128259	0.157153015137
4693.0	3521284.0	1941.0	14054.0	3521284.0	4000000.0	40.0	3.0	3.13	1.79	1.75	0.0599999999999	10.01	0.6	1.17	0.0999999999999	13.04	0.52	3.39	2.3	0.66	AAA835.CD3.I-1.X4.Y8.tile.tissue.png	63	1	2000	63	db65e91690bf6878b5589335e72c638b	0	0	0	0	0	0	0	0	0	0	0	0	0	/home/dhl_ec/bnelissen/Slides/CD3_manuscript/CD3_slides/AAA835.CD3.I-1/AAA835.CD3.I-1.run1	255	0.7	0.06	0.7	0.06	-8.30565292006	-11.2311916066	0.542888171349	0.0762453359375
371.0	3415269.0	237.0	8020.0	3415269.0	4000000.0	5.0	1.0	3.26	1.81	1.07	0.04	6.32	0.54	1.15	0.11	12.54	0.55	3.46	2.4	0.59	AAA835.CD3.I-1.X4.Y9.tile.tissue.png	64	1	2000	64	cab2171e4fc476debc6916ba84c4e782	0	0	0	0	0	0	0	0	0	0	0	0	0	/home/dhl_ec/bnelissen/Slides/CD3_manuscript/CD3_slides/AAA835.CD3.I-1/AAA835.CD3.I-1.run1	255	0.7	0.06	0.7	0.06	-7.79017170007	-11.2914995507	0.278655081779	0.0539770004883
0.0	0.0	0.0	0.0	0.0	4000000.0	0.0	0.0	3.66	2.21	1.52	0.0500000000002	5.81	0.27	0.81	0.32	6.57	0.22	2.9	2.3	0.52	AAA835.CD3.I-1.X5.Y0.tile.tissue.png	65	1	2000	65	d9b0a5afe08960d5be69a27695bc2f5c	0	0	0	0	0	0	0	0	0	0	0	0	0	/home/dhl_ec/bnelissen/Slides/CD3_manuscript/CD3_slides/AAA835.CD3.I-1/AAA835.CD3.I-1.run1	255	1.0	0.06	1.0	0.06	0.0	-11.2553183056	0.0	2.64855046527
0.0	0.0	0.0	0.0	0.0	4000000.0	0.0	0.0	1.6	3.28	1.51	0.05	5.82	0.28	0.78	0.2	4.59	0.12	1.88	1.45	0.34	AAA835.CD3.I-1.X5.Y1.tile.tissue.png	66	1	2000	66	4fbe7139f4fc5c4654e1157e6a1c5d21	0	0	0	0	0	0	0	0	0	0	0	0	0	/home/dhl_ec/bnelissen/Slides/CD3_manuscript/CD3_slides/AAA835.CD3.I-1/AAA835.CD3.I-1.run1	255	1.0	0.06	1.0	0.06	0.0	-10.4877474943	0.0	11.3508717381
0.0	1768448.0	0.0	10909.0	1768448.0	4000000.0	0.0	5.0	2.9	2.18	1.07	0.05	6.71	0.35	0.69	0.14	7.26	0.2	2.07	1.44	0.38	AAA835.CD3.I-1.X5.Y10.tile.tissue.png	67	1	2000	67	6670faa7de878af871764f19bcffa954	0	0	0	0	0	0	0	0	0	0	0	0	0	/home/dhl_ec/bnelissen/Slides/CD3_manuscript/CD3_slides/AAA835.CD3.I-1/AAA835.CD3.I-1.run1	255	0.7	0.06	0.7	0.06	-7.06304354996	-9.21121206648	0.40587379781	1.05181269531
0.0	0.0	0.0	0.0	0.0	4000000.0	0.0	0.0	2.77	2.14	1.14	0.0599999999999	5.83	0.28	0.81	0.21	4.55	0.12	1.89	1.43	0.49	AAA835.CD3.I-1.X5.Y5.tile.tissue.png	68	1	2000	68	da6ac25cc0f23333804f5e64745e0a98	0	0	0	0	0	0	0	0	0	0	0	0	0	/home/dhl_ec/bnelissen/Slides/CD3_manuscript/CD3_slides/AAA835.CD3.I-1/AAA835.CD3.I-1.run1	255	1.0	0.06	1.0	0.06	0.0	-10.1003057075	0.0	5.07641300403
0.0	2361.0	0.0	247.0	2361.0	4000000.0	0.0	1.0	3.0	2.52	1.78	0.0699999999999	9.45	0.53	1.28	0.31	7.66	0.21	2.96	2.21	0.51	AAA835.CD3.I-1.X5.Y6.tile.tissue.png	69	1	2000	69	8402a649a72b96edf23e7831412309af	0	0	0	0	0	0	0	0	0	0	0	0	0	/home/dhl_ec/bnelissen/Slides/CD3_manuscript/CD3_slides/AAA835.CD3.I-1/AAA835.CD3.I-1.run1	255	0.7	0.06	0.7	0.06	0.0	-12.0558833826	1.17338999547	8.50344483293
1114.0	263212.0	542.0	4199.0	263212.0	4000000.0	11.0	3.0	3.78	2.76	1.16	0.0599999999999	6.8	0.36	0.74	0.19	6.54	0.2	2.02	1.44	0.35	AAA835.CD3.I-1.X5.Y7.tile.tissue.png	70	1	2000	70	a65cc25594f1eaa407605be28446a04e	0	0	0	0	0	0	0	0	0	0	0	0	0	/home/dhl_ec/bnelissen/Slides/CD3_manuscript/CD3_slides/AAA835.CD3.I-1/AAA835.CD3.I-1.run1	255	0.7	0.06	0.7	0.06	-8.92556099147	-11.528945888	2.48247568454	3.05309163672
4188.0	523644.0	1486.0	8027.0	523644.0	4000000.0	29.0	10.0	1.52	2.76	1.29	0.04	6.34	0.35	0.66	0.18	6.71	0.21	2.04	1.44	0.37	AAA835.CD3.I-1.X5.Y8.tile.tissue.png	71	1	2000	71	3a2b7810021c7415bd41542e9a0272b0	0	0	0	0	0	0	0	0	0	0	0	0	0	/home/dhl_ec/bnelissen/Slides/CD3_manuscript/CD3_slides/AAA835.CD3.I-1/AAA835.CD3.I-1.run1	255	0.7	0.06	0.7	0.06	-8.72079614542	-12.1405273119	1.45660948302	0.0897985546875
4385.0	3432846.0	1916.0	9805.0	3432846.0	4000000.0	40.0	2.0	2.29	3.1	1.1	0.04	5.98	0.34	0.67	0.0699999999999	8.75	0.32	2.05	1.44	0.37	AAA835.CD3.I-1.X5.Y9.tile.tissue.png	72	1	2000	72	0455d3d4808ef2262dad6c52f112c5e3	0	0	0	0	0	0	0	0	0	0	0	0	0	/home/dhl_ec/bnelissen/Slides/CD3_manuscript/CD3_slides/AAA835.CD3.I-1/AAA835.CD3.I-1.run1	255	0.7	0.06	0.7	0.06	-8.43247451344	-11.7352614972	0.611900909591	0.121984767578
0.0	10323.0	0.0	668.0	10323.0	4000000.0	0.0	2.0	3.24	3.04	1.07	0.05	6.16	0.34	0.79	0.2	5.56	0.13	1.96	1.43	0.49	AAA835.CD3.I-1.X6.Y0.tile.tissue.png	73	1	2000	73	71e96a27be65a44aea9c66e92db3257b	0	0	0	0	0	0	0	0	0	0	0	0	0	/home/dhl_ec/bnelissen/Slides/CD3_manuscript/CD3_slides/AAA835.CD3.I-1/AAA835.CD3.I-1.run1	255	0.7	0.06	0.7	0.06	0.0	-11.5380556093	0.110766409996	7.11823336234
0.0	240640.0	0.0	5398.0	240640.0	4000000.0	0.0	10.0	3.45	2.07	1.1	0.05	6.23	0.35	0.68	0.19	6.37	0.14	2.02	1.43	0.36	AAA835.CD3.I-1.X6.Y1.tile.tissue.png	74	1	2000	74	8691bdb56a2b7f319a0eea745c2fe3c5	0	0	0	0	0	0	0	0	0	0	0	0	0	/home/dhl_ec/bnelissen/Slides/CD3_manuscript/CD3_slides/AAA835.CD3.I-1/AAA835.CD3.I-1.run1	255	0.7	0.06	0.7	0.06	-7.90621438063	-10.0138610717	1.13185770857	0.656126261719
4335.0	3004725.0	1352.0	8886.0	3004725.0	4000000.0	22.0	3.0	3.57	2.51	1.09	0.04	6.2	0.35	0.69	0.0899999999999	8.51	0.3	2.07	1.44	0.39	AAA835.CD3.I-1.X6.Y10.tile.tissue.png	75	1	2000	75	39d3c64e75f1ce0d38716aa08b89032d	0	0	0	0	0	0	0	0	0	0	0	0	0	/home/dhl_ec/bnelissen/Slides/CD3_manuscript/CD3_slides/AAA835.CD3.I-1/AAA835.CD3.I-1.run1	255	0.7	0.06	0.7	0.06	-8.13602415761	-11.2171091589	0.509013875348	0.100858259766
0.0	8358.0	0.0	808.0	8358.0	4000000.0	0.0	2.0	3.66	2.6	1.11	0.05	6.22	0.34	0.8	0.2	5.55	0.13	1.95	1.44	0.49	AAA835.CD3.I-1.X6.Y11.tile.tissue.png	76	1	2000	76	514b79a2f4a66fb0a67a5049ecade5e3	0	0	0	0	0	0	0	0	0	0	0	0	0	/home/dhl_ec/bnelissen/Slides/CD3_manuscript/CD3_slides/AAA835.CD3.I-1/AAA835.CD3.I-1.run1	255	0.7	0.06	0.7	0.06	0.0	-11.9696583236	0.965778132665	2.74349065045
0.0	0.0	0.0	0.0	0.0	4000000.0	0.0	0.0	3.54	2.73	1.07	0.0599999999999	5.84	0.27	0.8	0.19	4.62	0.12	1.89	1.43	0.4	AAA835.CD3.I-1.X6.Y2.tile.tissue.png	77	1	2000	77	00f69370ce60de92940b58efcc633868	0	0	0	0	0	0	0	0	0	0	0	0	0	/home/dhl_ec/bnelissen/Slides/CD3_manuscript/CD3_slides/AAA835.CD3.I-1/AAA835.CD3.I-1.run1	255	1.0	0.06	1.0	0.06	0.0	-10.8031856499	0.0	7.52774843187
0.0	3381.0	0.0	342.0	3381.0	4000000.0	0.0	1.0	2.91	2.1	1.08	0.05	6.17	0.35	0.82	0.2	5.72	0.12	1.98	1.43	0.32	AAA835.CD3.I-1.X6.Y7.tile.tissue.png	78	1	2000	78	0e347802d945f344abee1c792c0d8b21	0	0	0	0	0	0	0	0	0	0	0	0	0	/home/dhl_ec/bnelissen/Slides/CD3_manuscript/CD3_slides/AAA835.CD3.I-1/AAA835.CD3.I-1.run1	255	0.7	0.06	0.7	0.06	0.0	-10.8585223882	0.0667549997559	3.63801829381
470.0	17777.0	227.0	1159.0	17777.0	4000000.0	5.0	3.0	4.56	3.6	1.07	0.0499999999997	6.13	0.34	0.67	0.21	6.46	0.2	1.96	1.45	0.52	AAA835.CD3.I-1.X6.Y8.tile.tissue.png	79	1	2000	79	fddd981d1971b7e573cf306e1e91df13	0	0	0	0	0	0	0	0	0	0	0	0	0	/home/dhl_ec/bnelissen/Slides/CD3_manuscript/CD3_slides/AAA835.CD3.I-1/AAA835.CD3.I-1.run1	255	0.7	0.06	0.7	0.06	-8.92650498477	-10.8198931076	3.28131673024	0.377638991699
812.0	1411367.0	253.0	7084.0	1411367.0	4000000.0	6.0	3.0	2.64	2.79	1.14	0.0500000000002	6.59	0.54	1.13	0.22	10.51	0.37	3.3	2.34	0.74	AAA835.CD3.I-1.X6.Y9.tile.tissue.png	80	1	2000	80	bb2971b8d368c559ebe3e7c7f310c491	0	0	0	0	0	0	0	0	0	0	0	0	0	/home/dhl_ec/bnelissen/Slides/CD3_manuscript/CD3_slides/AAA835.CD3.I-1/AAA835.CD3.I-1.run1	255	0.7	0.06	0.7	0.06	-8.18628502574	-11.1846097541	0.849991953611	0.0904454257813
0.0	0.0	0.0	0.0	0.0	4000000.0	0.0	0.0	1.44	3.02	1.08	0.0499999999997	5.14	0.45	1.34	0.31	6.35	0.2	2.88	1.7	1.15	AAA835.CD3.I-1.X7.Y0.tile.tissue.png	81	1	2000	81	0a57443eb646309c7a6ab1120c8cd5f8	0	0	0	0	0	0	0	0	0	0	0	0	0	/home/dhl_ec/bnelissen/Slides/CD3_manuscript/CD3_slides/AAA835.CD3.I-1/AAA835.CD3.I-1.run1	255	1.0	0.06	1.0	0.06	0.0	0.0	0.0	3.57467175
642.0	1913114.0	286.0	8903.0	1913114.0	4000000.0	6.0	2.0	2.4	3.07	1.07	0.0499999999997	6.45	0.35	0.68	0.12	7.72	0.4	3.19	2.21	1.85	AAA835.CD3.I-1.X7.Y1.tile.tissue.png	82	1	2000	82	3f14cf8b0881f31562922b80b39c2082	0	0	0	0	0	0	0	0	0	0	0	0	0	/home/dhl_ec/bnelissen/Slides/CD3_manuscript/CD3_slides/AAA835.CD3.I-1/AAA835.CD3.I-1.run1	255	0.7	0.06	0.7	0.06	-8.33755244427	-9.87069803528	0.58152933673	0.364801429688
12635.0	1055103.0	4186.0	6566.0	1055103.0	4000000.0	91.0	4.0	2.12	2.87	1.19	0.0499999999997	6.28	0.34	0.68	0.15	7.16	0.23	2.03	1.43	0.74	AAA835.CD3.I-1.X7.Y10.tile.tissue.png	83	1	2000	83	be1a0221eb3d310fc976090ec199348c	0	0	0	0	0	0	0	0	0	0	0	0	0	/home/dhl_ec/bnelissen/Slides/CD3_manuscript/CD3_slides/AAA835.CD3.I-1/AAA835.CD3.I-1.run1	255	0.7	0.06	0.7	0.06	-8.00248206829	-11.3249564974	0.711146304278	0.108574695312
0.0	10556.0	0.0	893.0	10556.0	4000000.0	0.0	3.0	1.14	2.33	1.09	0.0500000000002	6.15	0.34	0.79	0.19	5.55	0.2	3.0	2.22	1.87	AAA835.CD3.I-1.X7.Y11.tile.tissue.png	84	1	2000	84	55cdc87f3977e45d183d88f488cbfd43	0	0	0	0	0	0	0	0	0	0	0	0	0	/home/dhl_ec/bnelissen/Slides/CD3_manuscript/CD3_slides/AAA835.CD3.I-1/AAA835.CD3.I-1.run1	255	0.7	0.06	0.7	0.06	0.0	-10.9936795871	0.0767998617677	7.3957916389
4901.0	2909793.0	2239.0	12835.0	2909793.0	4000000.0	49.0	3.0	2.88	3.68	1.08	0.0499999999997	6.33	0.35	0.69	0.0900000000001	8.39	0.47	3.4	2.26	0.64	AAA835.CD3.I-1.X7.Y2.tile.tissue.png	85	1	2000	85	be4671278de6e7bd83fdd195120ccb5c	0	0	0	0	0	0	0	0	0	0	0	0	0	/home/dhl_ec/bnelissen/Slides/CD3_manuscript/CD3_slides/AAA835.CD3.I-1/AAA835.CD3.I-1.run1	255	0.7	0.06	0.7	0.06	-8.82575136332	-10.4728037113	0.795149335848	0.392844625
152.0	555320.0	77.0	7001.0	555320.0	4000000.0	2.0	5.0	2.51	3.12	1.8	0.0700000000002	9.96	0.53	1.18	0.28	9.26	0.33	3.17	2.23	0.55	AAA835.CD3.I-1.X7.Y3.tile.tissue.png	86	1	2000	86	2e3ede3c49b347e6722cd9d8448a42ab	0	0	0	0	0	0	0	0	0	0	0	0	0	/home/dhl_ec/bnelissen/Slides/CD3_manuscript/CD3_slides/AAA835.CD3.I-1/AAA835.CD3.I-1.run1	255	0.7	0.06	0.7	0.06	-8.64732631784	-10.9513887695	1.68959193046	3.97105724414
0.0	8030.0	0.0	617.0	8030.0	4000000.0	0.0	2.0	2.89	1.27	1.12	0.0500000000002	6.16	0.34	0.81	0.2	6.02	0.13	1.95	1.43	0.52	AAA835.CD3.I-1.X7.Y4.tile.tissue.png	87	1	2000	87	b969cdf74e1d042aaf073165d3766ea6	0	0	0	0	0	0	0	0	0	0	0	0	0	/home/dhl_ec/bnelissen/Slides/CD3_manuscript/CD3_slides/AAA835.CD3.I-1/AAA835.CD3.I-1.run1	255	0.7	0.06	0.7	0.06	-6.8399188484	-11.7889242969	0.819027790195	5.18348681821
1517.0	408275.0	702.0	5786.0	408275.0	4000000.0	15.0	5.0	3.02	1.92	1.08	0.0500000000002	6.24	0.53	1.15	0.29	8.84	0.31	3.12	2.29	0.55	AAA835.CD3.I-1.X7.Y8.tile.tissue.png	88	1	2000	88	271d0c23c2904c4d8274514ba9ea14af	0	0	0	0	0	0	0	0	0	0	0	0	0	/home/dhl_ec/bnelissen/Slides/CD3_manuscript/CD3_slides/AAA835.CD3.I-1/AAA835.CD3.I-1.run1	255	0.7	0.06	0.7	0.06	-9.39658681977	-11.0908844808	2.92541355016	1.12582085547
3090.0	1017372.0	1533.0	8505.0	1017372.0	4000000.0	37.0	6.0	3.37	1.68	1.74	0.0599999999999	8.17	0.54	1.17	0.25	10.01	0.35	3.23	2.29	0.57	AAA835.CD3.I-1.X7.Y9.tile.tissue.png	89	1	2000	89	bbb7c22474850863c83df6d1b665559e	0	0	0	0	0	0	0	0	0	0	0	0	0	/home/dhl_ec/bnelissen/Slides/CD3_manuscript/CD3_slides/AAA835.CD3.I-1/AAA835.CD3.I-1.run1	255	0.7	0.06	0.7	0.06	-9.2357924538	-12.1798753882	3.42996230853	0.132333644531
444.0	2385102.0	222.0	8564.0	2385102.0	4000000.0	6.0	1.0	2.59	2.15	1.1	0.0799999999999	7.8	0.53	1.24	0.19	11.6	0.45	3.39	2.34	0.58	AAA835.CD3.I-1.X8.Y1.tile.tissue.png	90	1	2000	90	c686f0a49ef9b06602a10f19b890fdc1	0	0	0	0	0	0	0	0	0	0	0	0	0	/home/dhl_ec/bnelissen/Slides/CD3_manuscript/CD3_slides/AAA835.CD3.I-1/AAA835.CD3.I-1.run1	255	0.7	0.06	0.7	0.06	-8.36693810732	-11.4274341918	0.646979525019	1.83457575
205.0	37828.0	66.0	2888.0	37828.0	4000000.0	1.0	8.0	3.86	2.29	1.19	0.0500000000002	6.2	0.34	0.68	0.2	6.41	0.2	1.97	1.44	0.54	AAA835.CD3.I-1.X8.Y10.tile.tissue.png	91	1	2000	91	343baf46b0ac60759e62828259adbbe5	0	0	0	0	0	0	0	0	0	0	0	0	0	/home/dhl_ec/bnelissen/Slides/CD3_manuscript/CD3_slides/AAA835.CD3.I-1/AAA835.CD3.I-1.run1	255	0.7	0.06	0.7	0.06	-7.43738320757	-11.3498286404	0.420004056793	0.038356652832
319.0	21308.0	135.0	1532.0	21308.0	4000000.0	2.0	5.0	1.06	2.3	1.75	0.0700000000002	9.6	0.53	1.22	0.35	8.14	0.29	3.13	2.23	0.54	AAA835.CD3.I-1.X8.Y11.tile.tissue.png	92	1	2000	92	496f90428e99eea4632701aa17cc2e5e	0	0	0	0	0	0	0	0	0	0	0	0	0	/home/dhl_ec/bnelissen/Slides/CD3_manuscript/CD3_slides/AAA835.CD3.I-1/AAA835.CD3.I-1.run1	255	0.7	0.06	0.7	0.06	-8.63227813742	-11.3034665135	0.652086201172	5.22551618567
13095.0	3308527.0	4657.0	15000.0	3308527.0	4000000.0	94.0	3.0	2.77	3.6	1.09	0.0500000000002	6.48	0.35	0.67	0.0800000000004	8.68	0.33	2.07	1.44	0.570000000001	AAA835.CD3.I-1.X8.Y2.tile.tissue.png	93	1	2000	93	128325454bc23481f19139c675e99557	0	0	0	0	0	0	0	0	0	0	0	0	0	/home/dhl_ec/bnelissen/Slides/CD3_manuscript/CD3_slides/AAA835.CD3.I-1/AAA835.CD3.I-1.run1	255	0.7	0.06	0.7	0.06	-8.55003438351	-11.8196818962	0.577722110291	0.105291723633
18552.0	2849825.0	7432.0	17842.0	2849825.0	4000000.0	148.0	10.0	1.23	3.42	1.77	0.0599999999999	7.49	0.36	0.69	0.0999999999999	8.45	0.46	2.91	2.21	0.6	AAA835.CD3.I-1.X8.Y3.tile.tissue.png	94	1	2000	94	44fff790f3d47cca4e927e41fdadaec2	0	0	0	0	0	0	0	0	0	0	0	0	0	/home/dhl_ec/bnelissen/Slides/CD3_manuscript/CD3_slides/AAA835.CD3.I-1/AAA835.CD3.I-1.run1	255	0.7	0.06	0.7	0.06	-9.0111547017	-12.269547733	1.58794681082	0.203779287109
13359.0	1112194.0	5927.0	8577.0	1112194.0	4000000.0	125.0	2.0	2.46	1.78	1.77	0.0700000000002	6.53	0.35	0.73	0.16	7.28	0.36	3.14	2.21	0.550000000001	AAA835.CD3.I-1.X8.Y4.tile.tissue.png	95	1	2000	95	98d908bb56ebb5ecb36ff3e2897fe469	0	0	0	0	0	0	0	0	0	0	0	0	0	/home/dhl_ec/bnelissen/Slides/CD3_manuscript/CD3_slides/AAA835.CD3.I-1/AAA835.CD3.I-1.run1	255	0.7	0.06	0.7	0.06	-9.15303790175	-11.8880846293	2.79219653481	2.89294163281
0.0	0.0	0.0	0.0	0.0	4000000.0	0.0	0.0	2.09	1.57	1.4	0.0599999999999	5.2	0.28	0.83	0.21	4.65	0.2	2.9	2.25	0.55	AAA835.CD3.I-1.X8.Y5.tile.tissue.png	96	1	2000	96	dd84ee811fc3287f799d847f6513dfcc	0	0	0	0	0	0	0	0	0	0	0	0	0	/home/dhl_ec/bnelissen/Slides/CD3_manuscript/CD3_slides/AAA835.CD3.I-1/AAA835.CD3.I-1.run1	255	1.0	0.06	1.0	0.06	0.0	0.0	0.0	2.13837525
0.0	1810.0	0.0	194.0	1810.0	4000000.0	0.0	1.0	3.92	3.31	1.36	0.0499999999997	6.2	0.54	1.28	0.32	5.63	0.13	1.95	1.45	0.5	AAA835.CD3.I-1.X8.Y7.tile.tissue.png	97	1	2000	97	286bffef0ee153b9168748ac8c88d914	0	0	0	0	0	0	0	0	0	0	0	0	0	/home/dhl_ec/bnelissen/Slides/CD3_manuscript/CD3_slides/AAA835.CD3.I-1/AAA835.CD3.I-1.run1	255	0.7	0.06	0.7	0.06	0.0	-11.5371606867	1.39918624288	7.53957172733
0.0	5871.0	0.0	673.0	5871.0	4000000.0	0.0	3.0	3.21	2.92	1.69	0.0700000000002	6.15	0.34	0.68	0.19	5.71	0.12	2.09	1.44	0.35	AAA835.CD3.I-1.X8.Y8.tile.tissue.png	98	1	2000	98	d43a93bb303013c114bc953e878a978d	0	0	0	0	0	0	0	0	0	0	0	0	0	/home/dhl_ec/bnelissen/Slides/CD3_manuscript/CD3_slides/AAA835.CD3.I-1/AAA835.CD3.I-1.run1	255	0.7	0.06	0.7	0.06	0.0	-11.9406874804	0.697471549779	0.0540725179749
0.0	2663.0	0.0	234.0	2663.0	4000000.0	0.0	1.0	3.59	2.84	1.08	0.04	6.19	0.53	1.13	0.31	7.65	0.2	3.05	2.16	0.48	AAA835.CD3.I-1.X8.Y9.tile.tissue.png	99	1	2000	99	71235b2c9d793ce8c8f7d38ba561c94f	0	0	0	0	0	0	0	0	0	0	0	0	0	/home/dhl_ec/bnelissen/Slides/CD3_manuscript/CD3_slides/AAA835.CD3.I-1/AAA835.CD3.I-1.run1	255	0.7	0.06	0.7	0.06	0.0	-12.0343311486	0.258622596732	0.0565006948242
0.0	392062.0	0.0	4034.0	392062.0	4000000.0	0.0	1.0	1.9	2.43	1.09	0.0499999999997	6.25	0.35	0.78	0.19	6.34	0.15	2.01	1.44	0.53	AAA835.CD3.I-1.X9.Y1.tile.tissue.png	100	1	2000	100	752186c28cdd1a620f27f6e4eda11856	0	0	0	0	0	0	0	0	0	0	0	0	0	/home/dhl_ec/bnelissen/Slides/CD3_manuscript/CD3_slides/AAA835.CD3.I-1/AAA835.CD3.I-1.run1	255	0.7	0.06	0.7	0.06	-6.51219071292	-10.913428323	0.606168210811	3.30482321973
0.0	61862.0	0.0	5546.0	61862.0	4000000.0	0.0	14.0	2.99	2.67	1.64	0.0500000000002	6.2	0.35	0.68	0.19	6.05	0.21	3.16	2.31	0.76	AAA835.CD3.I-1.X9.Y10.tile.tissue.png	101	1	2000	101	dc23b4d950af8310ef6c4bcc79fff16c	0	0	0	0	0	0	0	0	0	0	0	0	0	/home/dhl_ec/bnelissen/Slides/CD3_manuscript/CD3_slides/AAA835.CD3.I-1/AAA835.CD3.I-1.run1	255	0.7	0.06	0.7	0.06	-5.30985480477	-11.7711037157	0.253325031878	0.0545162578735
0.0	8467.0	0.0	852.0	8467.0	4000000.0	0.0	3.0	1.56	3.07	1.14	0.0500000000002	6.24	0.34	0.76	0.2	5.68	0.21	2.93	2.28	0.77	AAA835.CD3.I-1.X9.Y11.tile.tissue.png	102	1	2000	102	4b556a0993b18e5aee013214203dd382	0	0	0	0	0	0	0	0	0	0	0	0	0	/home/dhl_ec/bnelissen/Slides/CD3_manuscript/CD3_slides/AAA835.CD3.I-1/AAA835.CD3.I-1.run1	255	0.7	0.06	0.7	0.06	0.0	-11.0944760516	0.097198958491	10.2278097349
712.0	3743475.0	346.0	10113.0	3743475.0	4000000.0	8.0	3.0	2.38	2.65	1.07	0.0499999999997	7.54	0.34	0.67	0.0599999999999	8.96	0.34	2.1	1.44	1.09	AAA835.CD3.I-1.X9.Y2.tile.tissue.png	103	1	2000	103	5b667fe32a9b4464cbe06b657d2ee426	0	0	0	0	0	0	0	0	0	0	0	0	0	/home/dhl_ec/bnelissen/Slides/CD3_manuscript/CD3_slides/AAA835.CD3.I-1/AAA835.CD3.I-1.run1	255	0.7	0.06	0.7	0.06	-8.00619243058	-10.2138683043	0.340114067785	0.098741203125
22885.0	3355814.0	9046.0	18790.0	3355814.0	4000000.0	185.0	3.0	1.94	1.21	1.1	0.0499999999997	6.24	0.36	0.69	0.0799999999999	9.04	0.32	2.07	1.44	0.39	AAA835.CD3.I-1.X9.Y3.tile.tissue.png	104	1	2000	104	17ddb4287074fe213af5065a3b324d7d	0	0	0	0	0	0	0	0	0	0	0	0	0	/home/dhl_ec/bnelissen/Slides/CD3_manuscript/CD3_slides/AAA835.CD3.I-1/AAA835.CD3.I-1.run1	255	0.7	0.0607947651069	0.7	0.0607947651069	-8.81434976675	-12.3880418472	1.28602104377	0.213972438477
27597.0	2655210.0	12347.0	16592.0	2655210.0	4000000.0	277.0	5.0	3.17	2.65	1.08	0.04	6.2	0.35	0.67	0.0999999999999	8.62	0.3	2.1	1.45	0.38	AAA835.CD3.I-1.X9.Y4.tile.tissue.png	105	1	2000	105	fb89bac9c0513d1eda7fd752adf3e7fd	0	0	0	0	0	0	0	0	0	0	0	0	0	/home/dhl_ec/bnelissen/Slides/CD3_manuscript/CD3_slides/AAA835.CD3.I-1/AAA835.CD3.I-1.run1	255	0.7	0.06	0.7	0.06	-9.24119664054	-12.5435672991	2.27639076887	0.274324646484
7762.0	722396.0	3372.0	10611.0	722396.0	4000000.0	74.0	9.0	2.94	2.58	1.1	0.0500000000002	6.49	0.35	0.69	0.16	6.91	0.22	2.05	1.44	0.360000000001	AAA835.CD3.I-1.X9.Y5.tile.tissue.png	106	1	2000	106	d5b761f9822b8f7106e178585f982074	0	0	0	0	0	0	0	0	0	0	0	0	0	/home/dhl_ec/bnelissen/Slides/CD3_manuscript/CD3_slides/AAA835.CD3.I-1/AAA835.CD3.I-1.run1	255	0.7	0.06	0.7	0.06	-9.22209355787	-10.62826189	2.73829937695	1.02637089844
381.0	35446.0	110.0	3082.0	35446.0	4000000.0	2.0	6.0	2.54	2.42	1.13	0.0500000000002	6.13	0.54	1.15	0.32	8.87	0.3	3.02	2.21	0.56	AAA835.CD3.I-1.X9.Y6.tile.tissue.png	107	1	2000	107	a2bae97fc3fbd33b17bff3ce7d47c6d9	0	0	0	0	0	0	0	0	0	0	0	0	0	/home/dhl_ec/bnelissen/Slides/CD3_manuscript/CD3_slides/AAA835.CD3.I-1/AAA835.CD3.I-1.run1	255	0.7	0.06	0.7	0.06	-8.74175083469	-10.0572285261	0.619831110899	2.05908728174
0.0	18386.0	0.0	1442.0	18386.0	4000000.0	0.0	6.0	1.88	2.25	1.73	0.0599999999999	9.43	0.53	1.12	0.32	7.84	0.21	3.09	2.26	0.54	AAA835.CD3.I-1.X9.Y7.tile.tissue.png	108	1	2000	108	b185fa3a64a7ec82ea84a1f5d60fb784	0	0	0	0	0	0	0	0	0	0	0	0	0	/home/dhl_ec/bnelissen/Slides/CD3_manuscript/CD3_slides/AAA835.CD3.I-1/AAA835.CD3.I-1.run1	255	0.7	0.06	0.7	0.06	0.0	-11.9920856812	0.216254138148	0.060372433136
213.0	51590.0	122.0	2478.0	51590.0	4000000.0	3.0	5.0	3.47	2.41	1.12	0.04	6.18	0.35	0.68	0.19	6.5	0.19	2.0	1.43	0.52	AAA835.CD3.I-1.X9.Y8.tile.tissue.png	109	1	2000	109	d3a04227a0a939dc8d9d02b0407a273c	0	0	0	0	0	0	0	0	0	0	0	0	0	/home/dhl_ec/bnelissen/Slides/CD3_manuscript/CD3_slides/AAA835.CD3.I-1/AAA835.CD3.I-1.run1	255	0.7	0.06	0.7	0.06	-8.85308936594	-12.400860194	2.76120981291	0.0855083144531
0.0	10165.0	0.0	1007.0	10165.0	4000000.0	0.0	4.0	3.72	3.17	1.12	0.04	6.1	0.34	0.679999999999	0.2	5.99	0.13	1.97	1.45	0.36	AAA835.CD3.I-1.X9.Y9.tile.tissue.png	110	1	2000	110	1f134b10f1623d14538d1e966908cff9	0	0	0	0	0	0	0	0	0	0	0	0	0	/home/dhl_ec/bnelissen/Slides/CD3_manuscript/CD3_slides/AAA835.CD3.I-1/AAA835.CD3.I-1.run1	255	0.7	0.06	0.7	0.06	-6.16882755032	-11.462525245	1.2532193418	0.0748906859131
[truncated: 2 more columns]
