# Supplementary material for: SlideToolkit: An Assistive Toolset for the Histological Quantification of Whole Slide Images
Source: PLoS One. 2014 Nov 5;9(11):e110289. doi: 10.1371/journal.pone.0110289 (PMC4220929; doi:10.1371/journal.pone.0110289)
Supplement: RawData S1 — ICC and BlandAltman plot - measurements and r-script.zip. Measurements of Run1 and Run2, including the code for the calculation of the intraclass correlation coefficient (ICC) and the code for the Bland and Altman plot. (ZIP) [file pone.0110289.s003.zip › cellprofiler.measurements/run1.976d7839e7467e85d50ea358193a1103.DefaultOUT_Image.csv]

AreaOccupied_AreaOccupied_DAB_Nuclei	AreaOccupied_AreaOccupied_Tissue	AreaOccupied_Perimeter_DAB_Nuclei	AreaOccupied_Perimeter_Tissue	AreaOccupied_TotalArea_DAB_Nuclei	AreaOccupied_TotalArea_Tissue	Count_DAB_Nuclei	Count_Tissue	ExecutionTime_01LoadImages	ExecutionTime_02ColorToGray	ExecutionTime_03Smooth	ExecutionTime_04ImageMath	ExecutionTime_05IdentifyPrimaryObjects	ExecutionTime_06MeasureImageAreaOccupied	ExecutionTime_07UnmixColors	ExecutionTime_08MaskImage	ExecutionTime_09IdentifyPrimaryObjects	ExecutionTime_10MeasureImageAreaOccupied	ExecutionTime_11OverlayOutlines	ExecutionTime_12OverlayOutlines	ExecutionTime_13SaveImages	FileName_Original	Group_Index	Group_Number	Height_Original	ImageNumber	MD5Digest_Original	ModuleError_01LoadImages	ModuleError_02ColorToGray	ModuleError_03Smooth	ModuleError_04ImageMath	ModuleError_05IdentifyPrimaryObjects	ModuleError_06MeasureImageAreaOccupied	ModuleError_07UnmixColors	ModuleError_08MaskImage	ModuleError_09IdentifyPrimaryObjects	ModuleError_10MeasureImageAreaOccupied	ModuleError_11OverlayOutlines	ModuleError_12OverlayOutlines	ModuleError_13SaveImages	PathName_Original	Scaling_Original	Threshold_FinalThreshold_DAB_Nuclei	Threshold_FinalThreshold_Tissue	Threshold_OrigThreshold_DAB_Nuclei	Threshold_OrigThreshold_Tissue	Threshold_SumOfEntropies_DAB_Nuclei	Threshold_SumOfEntropies_Tissue	Threshold_WeightedVariance_DAB_Nuclei	Threshold_WeightedVariance_Tissue
6767.0	1315995.0	2696.0	10380.0	1315995.0	4000000.0	54.0	3.0	2.02	1.44	1.18	0.05	7.29	0.38	0.75	0.16	7.94	0.27	2.25	1.54	1.32	AAA204.CD3.location-1.X0.Y10.tile.tissue.png	1	1	2000	1	df5665e713dd0b46fc67fec7d65c4dbd	0	0	0	0	0	0	0	0	0	0	0	0	0	/home/dhl_ec/bnelissen/Slides/CD3_manuscript/CD3_slides/AAA204.CD3.location-1/AAA204.CD3.location-1.run1	255	0.7	0.06	0.7	0.06	-8.85169290867	-10.6668432045	2.17665210616	0.352992703125
1303.0	33095.0	496.0	1705.0	33095.0	4000000.0	9.0	5.0	1.14	1.53	1.17	0.06	6.77	0.38	0.81	0.23	6.99	0.21	2.12	1.53	0.76	AAA204.CD3.location-1.X0.Y11.tile.tissue.png	2	1	2000	2	98a8d0db400fda4455a8932ac4c6754c	0	0	0	0	0	0	0	0	0	0	0	0	0	/home/dhl_ec/bnelissen/Slides/CD3_manuscript/CD3_slides/AAA204.CD3.location-1/AAA204.CD3.location-1.run1	255	0.7	0.06	0.7	0.06	-9.55627719833	-12.0495982646	4.22176837987	1.95962299951
0.0	0.0	0.0	0.0	0.0	4000000.0	0.0	0.0	1.16	1.07	1.13	0.06	6.18	0.29	0.82	0.23	4.9	0.13	2.04	1.54	0.49	AAA204.CD3.location-1.X0.Y12.tile.tissue.png	3	1	2000	3	54bbc523cc2fdcf75334f1b642ba1f13	0	0	0	0	0	0	0	0	0	0	0	0	0	/home/dhl_ec/bnelissen/Slides/CD3_manuscript/CD3_slides/AAA204.CD3.location-1/AAA204.CD3.location-1.run1	255	1.0	0.06	1.0	0.06	0.0	-11.4574298471	0.0	6.95643609707
0.0	0.0	0.0	0.0	0.0	4000000.0	0.0	0.0	1.35	2.29	1.19	0.05	6.45	0.31	0.88	0.22	4.9	0.13	2.04	1.53	0.39	AAA204.CD3.location-1.X0.Y20.tile.tissue.png	4	1	2000	4	1b69c31be24a63c253a442ba364c903b	0	0	0	0	0	0	0	0	0	0	0	0	0	/home/dhl_ec/bnelissen/Slides/CD3_manuscript/CD3_slides/AAA204.CD3.location-1/AAA204.CD3.location-1.run1	255	1.0	0.06	1.0	0.06	0.0	-11.8867940858	0.0	4.74021443905
0.0	19051.0	0.0	830.0	19051.0	4000000.0	0.0	2.0	1.2	1.44	1.19	0.06	6.83	0.56	0.9	0.22	6.0	0.14	2.1	1.53	0.51	AAA204.CD3.location-1.X0.Y21.tile.tissue.png	5	1	2000	5	51c1bde4c1c0023b703ab71a38cdb12d	0	0	0	0	0	0	0	0	0	0	0	0	0	/home/dhl_ec/bnelissen/Slides/CD3_manuscript/CD3_slides/AAA204.CD3.location-1/AAA204.CD3.location-1.run1	255	0.7	0.06	0.7	0.06	0.0	-11.5865963024	0.115935258894	4.09516289398
0.0	0.0	0.0	0.0	0.0	4000000.0	0.0	0.0	2.06	1.61	1.18	0.06	6.35	0.34	0.87	0.21	4.83	0.13	2.03	1.53	0.42	AAA204.CD3.location-1.X0.Y6.tile.tissue.png	6	1	2000	6	fff408f2537cad1dfa3d6a34e2b82adc	0	0	0	0	0	0	0	0	0	0	0	0	0	/home/dhl_ec/bnelissen/Slides/CD3_manuscript/CD3_slides/AAA204.CD3.location-1/AAA204.CD3.location-1.run1	255	1.0	0.06	1.0	0.06	0.0	-11.8069019026	0.0	6.21229959752
0.0	0.0	0.0	0.0	0.0	4000000.0	0.0	0.0	0.9	1.24	1.23	0.08	6.62	0.34	0.91	0.22	4.86	0.2	2.61	1.53	0.41	AAA204.CD3.location-1.X0.Y7.tile.tissue.png	7	1	2000	7	324dbe977831218e151fe8ee2673ef9e	0	0	0	0	0	0	0	0	0	0	0	0	0	/home/dhl_ec/bnelissen/Slides/CD3_manuscript/CD3_slides/AAA204.CD3.location-1/AAA204.CD3.location-1.run1	255	1.0	0.06	1.0	0.06	0.0	-10.0878928505	0.0	4.90978502647
68.0	3910.0	45.0	419.0	3910.0	4000000.0	1.0	2.0	0.87	1.15	1.18	0.06	6.74	0.41	0.8	0.22	6.84	0.21	2.14	1.53	0.43	AAA204.CD3.location-1.X0.Y8.tile.tissue.png	8	1	2000	8	388dbe27c57e59e0e40cd1408e31d7bc	0	0	0	0	0	0	0	0	0	0	0	0	0	/home/dhl_ec/bnelissen/Slides/CD3_manuscript/CD3_slides/AAA204.CD3.location-1/AAA204.CD3.location-1.run1	255	0.7	0.06	0.7	0.06	-9.17988008538	-11.9871406052	4.59640242423	3.31762609094
2401.0	280311.0	1184.0	5509.0	280311.0	4000000.0	26.0	3.0	0.88	1.16	1.16	0.05	7.85	0.4	0.79	0.21	7.12	0.25	2.17	1.52	0.38	AAA204.CD3.location-1.X0.Y9.tile.tissue.png	9	1	2000	9	7f17871acceb7c2e862fac4880c2c04e	0	0	0	0	0	0	0	0	0	0	0	0	0	/home/dhl_ec/bnelissen/Slides/CD3_manuscript/CD3_slides/AAA204.CD3.location-1/AAA204.CD3.location-1.run1	255	0.7	0.06	0.7	0.06	-9.56744886966	-11.7290553563	3.17438814566	1.66241116797
6514.0	3527022.0	3187.0	17027.0	3527022.0	4000000.0	77.0	3.0	2.38	2.51	1.17	0.05	7.45	0.39	0.76	0.08	9.63	0.37	2.2	1.53	0.56	AAA204.CD3.location-1.X1.Y10.tile.tissue.png	10	1	2000	10	6943810847d5aa6de986ed2edeb713b3	0	0	0	0	0	0	0	0	0	0	0	0	0	/home/dhl_ec/bnelissen/Slides/CD3_manuscript/CD3_slides/AAA204.CD3.location-1/AAA204.CD3.location-1.run1	255	0.7	0.06	0.7	0.06	-8.43049965351	-11.5718890475	0.944605722491	0.119369490234
159477.0	2602309.0	60203.0	14804.0	2602309.0	4000000.0	1199.0	6.0	2.99	1.82	1.13	0.04	8.21	0.39	0.76	0.13	10.37	0.34	2.22	1.51	0.45	AAA204.CD3.location-1.X1.Y11.tile.tissue.png	11	1	2000	11	1b5e604c407ce0eac0ce22861eaaa5d1	0	0	0	0	0	0	0	0	0	0	0	0	0	/home/dhl_ec/bnelissen/Slides/CD3_manuscript/CD3_slides/AAA204.CD3.location-1/AAA204.CD3.location-1.run1	255	0.7	0.06	0.7	0.06	-9.20328612996	-12.2290512999	1.74327708243	0.287588941406
4103.0	45240.0	1524.0	1000.0	45240.0	4000000.0	31.0	1.0	2.12	2.71	1.69	0.04	6.76	0.4	0.75	0.21	6.94	0.2	2.14	1.52	0.55	AAA204.CD3.location-1.X1.Y12.tile.tissue.png	12	1	2000	12	76cf8eb6bc2859874cf063bb7a0a1244	0	0	0	0	0	0	0	0	0	0	0	0	0	/home/dhl_ec/bnelissen/Slides/CD3_manuscript/CD3_slides/AAA204.CD3.location-1/AAA204.CD3.location-1.run1	255	0.7	0.06	0.7	0.06	-8.73413592531	-10.7774237603	2.73626125354	0.117610662598
14582.0	310093.0	6213.0	4620.0	310093.0	4000000.0	132.0	2.0	2.32	1.02	1.15	0.06	6.89	0.39	0.79	0.22	7.27	0.26	2.18	1.55	0.39	AAA204.CD3.location-1.X1.Y13.tile.tissue.png	13	1	2000	13	46658bf6318a7a6474b0ffafa3942388	0	0	0	0	0	0	0	0	0	0	0	0	0	/home/dhl_ec/bnelissen/Slides/CD3_manuscript/CD3_slides/AAA204.CD3.location-1/AAA204.CD3.location-1.run1	255	0.7	0.06	0.7	0.06	-8.93521833418	-10.970129019	1.90261433282	1.40181720703
10553.0	370107.0	4217.0	5150.0	370107.0	4000000.0	86.0	1.0	1.87	1.96	1.16	0.06	6.93	0.39	0.81	0.22	7.31	0.23	2.23	1.55	0.38	AAA204.CD3.location-1.X1.Y14.tile.tissue.png	14	1	2000	14	b41ca23b65913c4886d479e5d7b45f10	0	0	0	0	0	0	0	0	0	0	0	0	0	/home/dhl_ec/bnelissen/Slides/CD3_manuscript/CD3_slides/AAA204.CD3.location-1/AAA204.CD3.location-1.run1	255	0.7	0.06	0.7	0.06	-8.67368722546	-11.248719271	1.54080246865	1.49728838867
2113.0	53176.0	858.0	1906.0	53176.0	4000000.0	20.0	3.0	1.83	1.72	1.16	0.06	6.72	0.4	0.82	0.22	7.02	0.21	2.15	1.53	0.39	AAA204.CD3.location-1.X1.Y15.tile.tissue.png	15	1	2000	15	7ea1e4e38a97431bc8cccdaef1b8402d	0	0	0	0	0	0	0	0	0	0	0	0	0	/home/dhl_ec/bnelissen/Slides/CD3_manuscript/CD3_slides/AAA204.CD3.location-1/AAA204.CD3.location-1.run1	255	0.7	0.06	0.7	0.06	-8.7252666495	-11.8683530826	3.01136442588	2.15541693555
428.0	6565.0	198.0	400.0	6565.0	4000000.0	3.0	1.0	1.33	1.88	1.13	0.05	6.64	0.38	0.84	0.22	6.91	0.21	2.1	1.55	0.43	AAA204.CD3.location-1.X1.Y16.tile.tissue.png	16	1	2000	16	bb1229fd19e284c3312c80ae34704bff	0	0	0	0	0	0	0	0	0	0	0	0	0	/home/dhl_ec/bnelissen/Slides/CD3_manuscript/CD3_slides/AAA204.CD3.location-1/AAA204.CD3.location-1.run1	255	0.7	0.06	0.7	0.06	-9.5615031225	-12.5270777153	4.05453903434	2.54435661475
0.0	0.0	0.0	0.0	0.0	4000000.0	0.0	0.0	1.86	2.02	1.11	0.05	6.34	0.3	0.84	0.23	4.83	0.14	2.02	1.54	1.21	AAA204.CD3.location-1.X1.Y17.tile.tissue.png	17	1	2000	17	d4dea813a3071522c1d1e6666938ce71	0	0	0	0	0	0	0	0	0	0	0	0	0	/home/dhl_ec/bnelissen/Slides/CD3_manuscript/CD3_slides/AAA204.CD3.location-1/AAA204.CD3.location-1.run1	255	1.0	0.06	1.0	0.06	0.0	-11.7367391818	0.0	6.49665145371
4992.0	44353.0	1423.0	1784.0	44353.0	4000000.0	31.0	2.0	1.22	1.63	1.18	0.06	6.83	0.38	0.81	0.22	6.75	0.32	2.18	1.53	1.05	AAA204.CD3.location-1.X1.Y18.tile.tissue.png	18	1	2000	18	2a7113c14bf77eb7f473d9e92d5fff8f	0	0	0	0	0	0	0	0	0	0	0	0	0	/home/dhl_ec/bnelissen/Slides/CD3_manuscript/CD3_slides/AAA204.CD3.location-1/AAA204.CD3.location-1.run1	255	0.7	0.06	0.7	0.06	-9.05964983453	-11.8219305808	2.42529450906	1.91929061621
23083.0	369766.0	10173.0	5332.0	369766.0	4000000.0	215.0	3.0	1.75	1.25	1.17	0.06	8.45	0.37	0.8	0.2	7.2	0.23	2.21	1.54	1.04	AAA204.CD3.location-1.X1.Y19.tile.tissue.png	19	1	2000	19	2449a54ac91c3164141f5e65ed866246	0	0	0	0	0	0	0	0	0	0	0	0	0	/home/dhl_ec/bnelissen/Slides/CD3_manuscript/CD3_slides/AAA204.CD3.location-1/AAA204.CD3.location-1.run1	255	0.7	0.06	0.7	0.06	-8.63223084887	-11.1948725988	1.40136471533	1.6496745293
0.0	0.0	0.0	0.0	0.0	4000000.0	0.0	0.0	1.6	2.57	1.13	0.06	6.36	0.31	0.77	0.23	4.82	0.13	2.04	1.54	1.41	AAA204.CD3.location-1.X1.Y20.tile.tissue.png	20	1	2000	20	e93e35b1215832bb20460fc575042c48	0	0	0	0	0	0	0	0	0	0	0	0	0	/home/dhl_ec/bnelissen/Slides/CD3_manuscript/CD3_slides/AAA204.CD3.location-1/AAA204.CD3.location-1.run1	255	1.0	0.06	1.0	0.06	0.0	-10.302903311	0.0	2.57038771626
17973.0	396316.0	6596.0	8250.0	396316.0	4000000.0	131.0	8.0	0.9	1.1	1.13	0.06	6.95	0.38	0.78	0.21	7.42	0.23	2.18	1.53	1.0	AAA204.CD3.location-1.X1.Y21.tile.tissue.png	21	1	2000	21	272ca18cf7eaa81ff80646faa21aaf2d	0	0	0	0	0	0	0	0	0	0	0	0	0	/home/dhl_ec/bnelissen/Slides/CD3_manuscript/CD3_slides/AAA204.CD3.location-1/AAA204.CD3.location-1.run1	255	0.7	0.06	0.7	0.06	-9.33819856296	-12.2921441199	2.26926948928	1.28198889844
0.0	0.0	0.0	0.0	0.0	4000000.0	0.0	0.0	1.52	2.43	1.13	0.0600000000001	6.46	0.31	0.9	0.23	4.85	0.13	2.03	1.53	0.9	AAA204.CD3.location-1.X1.Y7.tile.tissue.png	22	1	2000	22	baaab7155579be929bbb90aa543be111	0	0	0	0	0	0	0	0	0	0	0	0	0	/home/dhl_ec/bnelissen/Slides/CD3_manuscript/CD3_slides/AAA204.CD3.location-1/AAA204.CD3.location-1.run1	255	1.0	0.06	1.0	0.06	0.0	-10.8892267963	0.0	3.47637506248
0.0	0.0	0.0	0.0	0.0	4000000.0	0.0	0.0	1.96	1.34	1.25	0.0600000000001	6.35	0.31	0.75	0.21	4.8	0.13	2.02	1.54	0.57	AAA204.CD3.location-1.X1.Y8.tile.tissue.png	23	1	2000	23	145f1e4c28ea988e22ed877fb6c4db39	0	0	0	0	0	0	0	0	0	0	0	0	0	/home/dhl_ec/bnelissen/Slides/CD3_manuscript/CD3_slides/AAA204.CD3.location-1/AAA204.CD3.location-1.run1	255	1.0	0.06	1.0	0.06	0.0	-10.4000189912	0.0	0.447196293941
22631.0	1918420.0	10522.0	7887.0	1918420.0	4000000.0	243.0	2.0	2.33	2.44	1.11	0.05	7.66	0.39	0.75	0.15	8.53	0.3	2.14	1.54	0.79	AAA204.CD3.location-1.X1.Y9.tile.tissue.png	24	1	2000	24	065fef9a64b2b07b97abd8ebcef36afe	0	0	0	0	0	0	0	0	0	0	0	0	0	/home/dhl_ec/bnelissen/Slides/CD3_manuscript/CD3_slides/AAA204.CD3.location-1/AAA204.CD3.location-1.run1	255	0.7	0.06	0.7	0.06	-9.33564251719	-11.6318743872	2.25781855843	0.167334578125
0.0	28646.0	0.0	1860.0	28646.0	4000000.0	0.0	3.0	1.23	1.6	1.13	0.0600000000001	6.78	0.38	0.85	0.22	6.46	0.13	2.12	1.53	0.37	AAA204.CD3.location-1.X10.Y0.tile.tissue.png	25	1	2000	25	a095c5d2f322c8265fbf225484d38bea	0	0	0	0	0	0	0	0	0	0	0	0	0	/home/dhl_ec/bnelissen/Slides/CD3_manuscript/CD3_slides/AAA204.CD3.location-1/AAA204.CD3.location-1.run1	255	0.7	0.06	0.7	0.06	-5.45361331743	-11.2097979171	0.272244952074	3.78644056354
294548.0	3123163.0	106040.0	17712.0	3123163.0	4000000.0	1958.0	6.0	2.52	1.91	1.12	0.05	7.59	0.38	0.77	0.09	13.91	0.38	2.22	1.54	0.46	AAA204.CD3.location-1.X10.Y1.tile.tissue.png	26	1	2000	26	090b9a2a062c9269cea70c27760111f3	0	0	0	0	0	0	0	0	0	0	0	0	0	/home/dhl_ec/bnelissen/Slides/CD3_manuscript/CD3_slides/AAA204.CD3.location-1/AAA204.CD3.location-1.run1	255	0.7	0.06	0.7	0.06	-9.64921419985	-12.5719216992	2.77041064257	1.3960673125
20333.0	2183629.0	9877.0	11383.0	2183629.0	4000000.0	219.0	4.0	1.96	1.91	1.14	0.0400000000001	7.29	0.38	0.77	0.12	8.74	0.3	2.18	1.54	0.42	AAA204.CD3.location-1.X10.Y10.tile.tissue.png	27	1	2000	27	92fb9a0f95958fc713e2e8c246a73c16	0	0	0	0	0	0	0	0	0	0	0	0	0	/home/dhl_ec/bnelissen/Slides/CD3_manuscript/CD3_slides/AAA204.CD3.location-1/AAA204.CD3.location-1.run1	255	0.7	0.06	0.7	0.06	-8.9168220713	-11.8076420313	1.68691281582	0.18357853125
204071.0	3691489.0	76373.0	13281.0	3691489.0	4000000.0	1663.0	3.0	0.98	1.75	1.15	0.05	9.86	0.39	0.77	0.0699999999999	11.43	0.4	2.2	1.53	0.45	AAA204.CD3.location-1.X10.Y11.tile.tissue.png	28	1	2000	28	e78791b9059b0096e3008153b6d79249	0	0	0	0	0	0	0	0	0	0	0	0	0	/home/dhl_ec/bnelissen/Slides/CD3_manuscript/CD3_slides/AAA204.CD3.location-1/AAA204.CD3.location-1.run1	255	0.7	0.0803279739034	0.7	0.0803279739034	-9.03254390027	-12.6451186967	0.970177142016	0.219710689453
99981.0	1413148.0	35460.0	29579.0	1413148.0	4000000.0	652.0	20.0	1.52	1.42	1.13	0.05	7.04	0.4	0.76	0.17	10.11	0.29	2.29	1.54	0.41	AAA204.CD3.location-1.X10.Y12.tile.tissue.png	29	1	2000	29	f67a56ff712dc17282325db44bba49d0	0	0	0	0	0	0	0	0	0	0	0	0	0	/home/dhl_ec/bnelissen/Slides/CD3_manuscript/CD3_slides/AAA204.CD3.location-1/AAA204.CD3.location-1.run1	255	0.7	0.06	0.7	0.06	-9.76072374671	-12.8717458854	2.19011682253	0.438790484375
35288.0	1323064.0	11594.0	10588.0	1323064.0	4000000.0	201.0	7.0	1.04	1.19	1.14	0.04	7.52	0.38	0.76	0.17	13.15	0.28	2.16	1.52	0.52	AAA204.CD3.location-1.X10.Y13.tile.tissue.png	30	1	2000	30	a599aa0b26fd7384401449b21d8b23ab	0	0	0	0	0	0	0	0	0	0	0	0	0	/home/dhl_ec/bnelissen/Slides/CD3_manuscript/CD3_slides/AAA204.CD3.location-1/AAA204.CD3.location-1.run1	255	0.7	0.06	0.7	0.06	-9.38763466074	-11.3988973206	1.0905183508	0.293912539062
16993.0	182400.0	5638.0	3546.0	182400.0	4000000.0	105.0	1.0	0.85	1.24	1.16	0.0599999999999	6.99	0.59	1.27	0.34	7.79	0.22	2.1	1.53	0.49	AAA204.CD3.location-1.X10.Y14.tile.tissue.png	31	1	2000	31	81f90fb178277f5f103b5823bb59a3eb	0	0	0	0	0	0	0	0	0	0	0	0	0	/home/dhl_ec/bnelissen/Slides/CD3_manuscript/CD3_slides/AAA204.CD3.location-1/AAA204.CD3.location-1.run1	255	0.7	0.06	0.7	0.06	-9.72053576667	-11.6974283621	2.88154424099	0.564777199219
0.0	0.0	0.0	0.0	0.0	4000000.0	0.0	0.0	1.28	1.97	1.19	0.0599999999999	6.35	0.3	0.88	0.21	4.78	0.13	2.01	1.53	0.98	AAA204.CD3.location-1.X10.Y15.tile.tissue.png	32	1	2000	32	5cb23923ed91a904fec20c7c1cfa9240	0	0	0	0	0	0	0	0	0	0	0	0	0	/home/dhl_ec/bnelissen/Slides/CD3_manuscript/CD3_slides/AAA204.CD3.location-1/AAA204.CD3.location-1.run1	255	1.0	0.06	1.0	0.06	0.0	-10.7936887477	0.0	4.70874999224
450422.0	3971402.0	163719.0	9033.0	3971402.0	4000000.0	3189.0	1.0	2.48	2.3	1.13	0.05	8.26	0.38	0.77	0.0600000000001	18.38	0.51	2.35	1.53	0.67	AAA204.CD3.location-1.X10.Y2.tile.tissue.png	33	1	2000	33	09223d40117f46a6fef64bebb27f46c7	0	0	0	0	0	0	0	0	0	0	0	0	0	/home/dhl_ec/bnelissen/Slides/CD3_manuscript/CD3_slides/AAA204.CD3.location-1/AAA204.CD3.location-1.run1	255	0.7	0.06	0.7	0.06	-9.1229726386	-12.5145366086	1.18094147113	0.450640592041
0.0	64908.0	0.0	2872.0	64908.0	4000000.0	0.0	6.0	2.71	2.68	1.12	0.0599999999999	6.7	0.38	0.82	0.21	6.51	0.14	2.14	1.54	0.47	AAA204.CD3.location-1.X10.Y20.tile.tissue.png	34	1	2000	34	6b47e334a4c55659538187f8746a5c56	0	0	0	0	0	0	0	0	0	0	0	0	0	/home/dhl_ec/bnelissen/Slides/CD3_manuscript/CD3_slides/AAA204.CD3.location-1/AAA204.CD3.location-1.run1	255	0.7	0.06	0.7	0.06	-6.58478051944	-11.3479062437	0.2364131357	3.67493222913
0.0	7009.0	0.0	434.0	7009.0	4000000.0	0.0	1.0	2.33	1.62	1.11	0.0599999999999	6.77	0.38	0.89	0.22	5.96	0.22	2.13	1.56	0.43	AAA204.CD3.location-1.X10.Y21.tile.tissue.png	35	1	2000	35	600a2169980fb457c6ee66307580bffe	0	0	0	0	0	0	0	0	0	0	0	0	0	/home/dhl_ec/bnelissen/Slides/CD3_manuscript/CD3_slides/AAA204.CD3.location-1/AAA204.CD3.location-1.run1	255	0.7	0.06	0.7	0.06	0.0	-11.925593127	0.157297760023	4.13734594745
176227.0	4000000.0	77975.0	7996.0	4000000.0	4000000.0	1716.0	1.0	2.13	1.9	1.22	0.05	7.02	0.31	0.77	0.05	11.89	0.41	2.32	1.53	0.51	AAA204.CD3.location-1.X10.Y3.tile.tissue.png	36	1	2000	36	d93597760b487b5ab7cfd15ff9bb9097	0	0	0	0	0	0	0	0	0	0	0	0	0	/home/dhl_ec/bnelissen/Slides/CD3_manuscript/CD3_slides/AAA204.CD3.location-1/AAA204.CD3.location-1.run1	255	0.7	0.0869446361992	0.7	0.0869446361992	-8.44743649029	-12.1491081668	0.310503605591	0.0921615930061
332904.0	3995230.0	129230.0	8278.0	3995230.0	4000000.0	2745.0	1.0	1.41	1.34	1.14	0.04	7.63	0.38	0.75	0.0600000000001	13.23	0.43	2.18	1.53	0.6	AAA204.CD3.location-1.X10.Y4.tile.tissue.png	37	1	2000	37	dc720b38c3ec576a6098ee8f6314a7f0	0	0	0	0	0	0	0	0	0	0	0	0	0	/home/dhl_ec/bnelissen/Slides/CD3_manuscript/CD3_slides/AAA204.CD3.location-1/AAA204.CD3.location-1.run1	255	0.7	0.0888039471026	0.7	0.0888039471026	-9.03622336794	-12.1881387012	0.47958525967	0.168923836121
184317.0	3996101.0	76204.0	8361.0	3996101.0	4000000.0	1645.0	1.0	1.3	1.13	1.17	0.05	7.33	0.38	0.77	0.0599999999999	12.35	0.41	3.16	1.74	0.63	AAA204.CD3.location-1.X10.Y5.tile.tissue.png	38	1	2000	38	b7d7af58ded8039cdf9edf0dd6800f0b	0	0	0	0	0	0	0	0	0	0	0	0	0	/home/dhl_ec/bnelissen/Slides/CD3_manuscript/CD3_slides/AAA204.CD3.location-1/AAA204.CD3.location-1.run1	255	0.7	0.0831368017535	0.7	0.0831368017535	-9.13863770843	-12.7557417752	0.507554095899	0.171380185303
174818.0	3998807.0	78138.0	8076.0	3998807.0	4000000.0	1774.0	1.0	1.07	1.13	1.15	0.0400000000001	6.93	0.38	0.77	0.0599999999999	11.76	0.42	2.18	1.55	0.44	AAA204.CD3.location-1.X10.Y6.tile.tissue.png	39	1	2000	39	94627912dfdc025db405a1fea9798923	0	0	0	0	0	0	0	0	0	0	0	0	0	/home/dhl_ec/bnelissen/Slides/CD3_manuscript/CD3_slides/AAA204.CD3.location-1/AAA204.CD3.location-1.run1	255	0.7	0.0795423529155	0.7	0.0795423529155	-8.87107859528	-12.066468086	0.375592492629	0.103531754044
357964.0	3985000.0	141084.0	7996.0	3985000.0	4000000.0	3159.0	1.0	0.98	1.19	1.13	0.05	6.92	0.38	0.76	0.0599999999999	12.68	0.44	2.19	1.52	0.47	AAA204.CD3.location-1.X10.Y7.tile.tissue.png	40	1	2000	40	5d9e8e0442b6599eafc2cfc4dda40a7b	0	0	0	0	0	0	0	0	0	0	0	0	0	/home/dhl_ec/bnelissen/Slides/CD3_manuscript/CD3_slides/AAA204.CD3.location-1/AAA204.CD3.location-1.run1	255	0.7	0.0826080375217	0.7	0.0826080375217	-8.96178040666	-12.2896667555	0.44237335712	0.149704981506
54764.0	949164.0	22556.0	9881.0	949164.0	4000000.0	490.0	12.0	1.05	1.14	1.14	0.05	7.15	0.57	1.2	0.27	8.48	0.26	2.16	1.55	0.48	AAA204.CD3.location-1.X10.Y8.tile.tissue.png	41	1	2000	41	419f4f615a83f96e1cc3919b28158bae	0	0	0	0	0	0	0	0	0	0	0	0	0	/home/dhl_ec/bnelissen/Slides/CD3_manuscript/CD3_slides/AAA204.CD3.location-1/AAA204.CD3.location-1.run1	255	0.7	0.06	0.7	0.06	-8.90811594889	-11.9564590697	0.913852072482	0.287140382812
0.0	10829.0	0.0	998.0	10829.0	4000000.0	0.0	3.0	0.95	1.03	1.13	0.05	6.67	0.44	0.78	0.23	5.92	0.21	2.18	1.52	0.4	AAA204.CD3.location-1.X10.Y9.tile.tissue.png	42	1	2000	42	0f42a5e619386fbd766cd9ddc53349ed	0	0	0	0	0	0	0	0	0	0	0	0	0	/home/dhl_ec/bnelissen/Slides/CD3_manuscript/CD3_slides/AAA204.CD3.location-1/AAA204.CD3.location-1.run1	255	0.7	0.06	0.7	0.06	0.0	-10.548217591	0.0482476963893	3.48759850648
0.0	246842.0	0.0	6627.0	246842.0	4000000.0	0.0	12.0	0.84	1.11	1.13	0.05	6.76	0.4	0.81	0.22	6.03	0.14	2.16	1.53	0.37	AAA204.CD3.location-1.X11.Y0.tile.tissue.png	43	1	2000	43	5960cc0d8d628d72f2bf5c80f02a92fe	0	0	0	0	0	0	0	0	0	0	0	0	0	/home/dhl_ec/bnelissen/Slides/CD3_manuscript/CD3_slides/AAA204.CD3.location-1/AAA204.CD3.location-1.run1	255	0.7	0.06	0.7	0.06	0.0	-11.1909758333	0.151348031458	5.25773196631
300330.0	2821034.0	109531.0	18996.0	2821034.0	4000000.0	2030.0	12.0	0.94	1.11	1.13	0.0500000000002	7.23	0.39	0.75	0.11	12.31	0.38	2.23	1.53	0.43	AAA204.CD3.location-1.X11.Y1.tile.tissue.png	44	1	2000	44	2defbc3e76d0bfdce298c488c7492a36	0	0	0	0	0	0	0	0	0	0	0	0	0	/home/dhl_ec/bnelissen/Slides/CD3_manuscript/CD3_slides/AAA204.CD3.location-1/AAA204.CD3.location-1.run1	255	0.7	0.06	0.7	0.06	-9.49758778028	-11.1971017718	2.97281716036	0.746988671875
26271.0	774760.0	10250.0	13488.0	774760.0	4000000.0	192.0	10.0	1.62	1.79	1.13	0.0599999999999	6.94	0.38	0.76	0.2	7.64	0.25	2.16	1.53	0.41	AAA204.CD3.location-1.X11.Y10.tile.tissue.png	45	1	2000	45	33b48f73afa2e513c87ccd83df7ac4e2	0	0	0	0	0	0	0	0	0	0	0	0	0	/home/dhl_ec/bnelissen/Slides/CD3_manuscript/CD3_slides/AAA204.CD3.location-1/AAA204.CD3.location-1.run1	255	0.7	0.06	0.7	0.06	-9.73021436312	-11.5474678049	3.23556355962	0.425812828125
131744.0	3254161.0	50416.0	17465.0	3254161.0	4000000.0	1058.0	6.0	2.71	1.22	1.14	0.0500000000002	6.67	0.39	0.76	0.0900000000001	10.68	0.49	2.21	1.54	0.61	AAA204.CD3.location-1.X11.Y11.tile.tissue.png	46	1	2000	46	326536d9bbed138b56f47970e916435d	0	0	0	0	0	0	0	0	0	0	0	0	0	/home/dhl_ec/bnelissen/Slides/CD3_manuscript/CD3_slides/AAA204.CD3.location-1/AAA204.CD3.location-1.run1	255	0.7	0.0702811477993	0.7	0.0702811477993	-9.29353145746	-12.4666998239	1.67696600673	0.258195347656
81993.0	2141962.0	33033.0	13552.0	2141962.0	4000000.0	708.0	5.0	2.95	1.04	1.15	0.05	6.68	0.38	0.76	0.14	9.26	0.32	2.18	1.53	0.42	AAA204.CD3.location-1.X11.Y12.tile.tissue.png	47	1	2000	47	b7d8256a12b2e00ea67bcb9fcf2aa403	0	0	0	0	0	0	0	0	0	0	0	0	0	/home/dhl_ec/bnelissen/Slides/CD3_manuscript/CD3_slides/AAA204.CD3.location-1/AAA204.CD3.location-1.run1	255	0.7	0.06	0.7	0.06	-9.13531791205	-12.019418331	1.51168683631	0.214776882813
144.0	14801.0	60.0	949.0	14801.0	4000000.0	1.0	3.0	2.23	1.47	1.1	0.0599999999999	6.73	0.37	0.78	0.22	6.8	0.21	2.11	1.54	0.36	AAA204.CD3.location-1.X11.Y13.tile.tissue.png	48	1	2000	48	f0267b5c1c91b6339e52c52087ff7c1f	0	0	0	0	0	0	0	0	0	0	0	0	0	/home/dhl_ec/bnelissen/Slides/CD3_manuscript/CD3_slides/AAA204.CD3.location-1/AAA204.CD3.location-1.run1	255	0.7	0.06	0.7	0.06	-7.74324797579	-11.1125327328	1.27705518092	2.09431920862
0.0	0.0	0.0	0.0	0.0	4000000.0	0.0	0.0	0.75	0.95	1.14	0.0599999999999	6.34	0.32	0.88	0.22	4.79	0.12	2.03	1.58	0.5	AAA204.CD3.location-1.X11.Y14.tile.tissue.png	49	1	2000	49	28277d4d495fa88dd4b2808c64218fcc	0	0	0	0	0	0	0	0	0	0	0	0	0	/home/dhl_ec/bnelissen/Slides/CD3_manuscript/CD3_slides/AAA204.CD3.location-1/AAA204.CD3.location-1.run1	255	1.0	0.06	1.0	0.06	0.0	-10.3228617233	0.0	6.95189807849
335117.0	3841650.0	136739.0	10930.0	3841650.0	4000000.0	2796.0	4.0	1.25	1.53	1.12	0.05	8.82	0.38	0.78	0.0599999999999	13.42	0.44	2.2	1.52	1.08	AAA204.CD3.location-1.X11.Y2.tile.tissue.png	50	1	2000	50	dc94bb4cf08c4f4e11f6a440c878671c	0	0	0	0	0	0	0	0	0	0	0	0	0	/home/dhl_ec/bnelissen/Slides/CD3_manuscript/CD3_slides/AAA204.CD3.location-1/AAA204.CD3.location-1.run1	255	0.7	0.128828701651	0.7	0.128828701651	-8.51063934463	-12.0075607086	0.482159436395	0.2895663125
0.0	0.0	0.0	0.0	0.0	4000000.0	0.0	0.0	1.49	1.33	1.12	0.0599999999999	6.36	0.3	0.93	0.22	4.8	0.12	2.02	1.53	0.94	AAA204.CD3.location-1.X11.Y20.tile.tissue.png	51	1	2000	51	6435db5d09afceb49777a6249ba8a119	0	0	0	0	0	0	0	0	0	0	0	0	0	/home/dhl_ec/bnelissen/Slides/CD3_manuscript/CD3_slides/AAA204.CD3.location-1/AAA204.CD3.location-1.run1	255	1.0	0.06	1.0	0.06	0.0	-11.9850810897	0.0	1.33573392866
260940.0	4000000.0	107857.0	7996.0	4000000.0	4000000.0	2293.0	1.0	2.47	2.28	1.19	0.05	6.99	0.42	0.76	0.05	12.56	0.42	2.17	1.53	0.52	AAA204.CD3.location-1.X11.Y3.tile.tissue.png	52	1	2000	52	b5f62021c20311d6a3cc367b101e5e72	0	0	0	0	0	0	0	0	0	0	0	0	0	/home/dhl_ec/bnelissen/Slides/CD3_manuscript/CD3_slides/AAA204.CD3.location-1/AAA204.CD3.location-1.run1	255	0.7	0.0858349740983	0.7	0.0858349740983	-9.05676759535	-12.2725738542	0.445318367065	0.136710177673
232604.0	3998613.0	92112.0	8200.0	3998613.0	4000000.0	1883.0	1.0	2.28	1.48	1.18	0.0700000000002	7.98	0.39	0.76	0.0599999999999	11.98	0.45	2.18	1.54	0.56	AAA204.CD3.location-1.X11.Y4.tile.tissue.png	53	1	2000	53	9a3c5e31bd62f6e94fea2e1a787e3d05	0	0	0	0	0	0	0	0	0	0	0	0	0	/home/dhl_ec/bnelissen/Slides/CD3_manuscript/CD3_slides/AAA204.CD3.location-1/AAA204.CD3.location-1.run1	255	0.7	0.0813997586016	0.7	0.0813997586016	-9.02645635387	-12.4929573305	0.567403073371	0.155927421265
176174.0	3999315.0	70107.0	8069.0	3999315.0	4000000.0	1446.0	1.0	1.04	2.28	1.14	0.05	7.4	0.38	0.75	0.0599999999999	12.25	0.41	2.17	1.53	0.52	AAA204.CD3.location-1.X11.Y5.tile.tissue.png	54	1	2000	54	2d4501a3796c4e2cd74db5f5c22df556	0	0	0	0	0	0	0	0	0	0	0	0	0	/home/dhl_ec/bnelissen/Slides/CD3_manuscript/CD3_slides/AAA204.CD3.location-1/AAA204.CD3.location-1.run1	255	0.7	0.0823200169965	0.7	0.0823200169965	-9.02595922526	-12.4386900327	0.437680985217	0.175806859116
221014.0	4000000.0	86027.0	7996.0	4000000.0	4000000.0	1801.0	1.0	2.58	1.38	1.13	0.05	6.8	0.3	0.76	0.05	12.4	0.43	2.17	1.52	0.44	AAA204.CD3.location-1.X11.Y6.tile.tissue.png	55	1	2000	55	d3af7b43b930dffdc7f1b27606fda2c4	0	0	0	0	0	0	0	0	0	0	0	0	0	/home/dhl_ec/bnelissen/Slides/CD3_manuscript/CD3_slides/AAA204.CD3.location-1/AAA204.CD3.location-1.run1	255	0.7	0.0777583275865	0.7	0.0777583275865	-9.17172774804	-11.8063648509	0.424477928467	0.174932146695
232800.0	4000000.0	95484.0	7996.0	4000000.0	4000000.0	2172.0	1.0	1.24	1.76	1.17	0.04	6.24	0.3	0.77	0.05	12.0	0.42	2.17	1.53	0.52	AAA204.CD3.location-1.X11.Y7.tile.tissue.png	56	1	2000	56	2325cea88811b4bbc75147b6173a9e6e	0	0	0	0	0	0	0	0	0	0	0	0	0	/home/dhl_ec/bnelissen/Slides/CD3_manuscript/CD3_slides/AAA204.CD3.location-1/AAA204.CD3.location-1.run1	255	0.7	0.0742199221231	0.7	0.0742199221231	-9.2434785021	0.0	0.433533041138	0.143176640625
120793.0	2584763.0	48659.0	10082.0	2584763.0	4000000.0	1047.0	8.0	1.97	2.28	1.18	0.04	6.96	0.38	0.77	0.12	10.69	0.34	2.19	1.54	0.41	AAA204.CD3.location-1.X11.Y8.tile.tissue.png	57	1	2000	57	30b00d79b0d9c9799888e80d844fa936	0	0	0	0	0	0	0	0	0	0	0	0	0	/home/dhl_ec/bnelissen/Slides/CD3_manuscript/CD3_slides/AAA204.CD3.location-1/AAA204.CD3.location-1.run1	255	0.7	0.06	0.7	0.06	-8.81107968165	-11.5757126021	0.615102829415	0.193956425781
1096.0	33838.0	384.0	1290.0	33838.0	4000000.0	7.0	3.0	2.4	1.06	1.13	0.05	6.76	0.4	0.78	0.21	6.88	0.21	2.14	1.53	0.37	AAA204.CD3.location-1.X11.Y9.tile.tissue.png	58	1	2000	58	7f5e3751fef46448de739d9ecedd0845	0	0	0	0	0	0	0	0	0	0	0	0	0	/home/dhl_ec/bnelissen/Slides/CD3_manuscript/CD3_slides/AAA204.CD3.location-1/AAA204.CD3.location-1.run1	255	0.7	0.06	0.7	0.06	-8.44723718026	-11.2411831924	0.943695938582	1.22440879565
0.0	628587.0	0.0	11602.0	628587.0	4000000.0	0.0	7.0	2.04	1.37	1.13	0.05	6.86	0.4	0.81	0.2	6.31	0.16	2.17	1.53	0.37	AAA204.CD3.location-1.X12.Y0.tile.tissue.png	59	1	2000	59	72e0ddcf13402db85d0e25a8121ec66c	0	0	0	0	0	0	0	0	0	0	0	0	0	/home/dhl_ec/bnelissen/Slides/CD3_manuscript/CD3_slides/AAA204.CD3.location-1/AAA204.CD3.location-1.run1	255	0.7	0.06	0.7	0.06	0.0	-11.7594928922	0.123046138601	5.99630589062
50695.0	1109269.0	17143.0	16049.0	1109269.0	4000000.0	299.0	11.0	1.88	2.53	1.19	0.05	7.28	0.38	0.77	0.18	8.71	0.26	2.28	1.53	0.5	AAA204.CD3.location-1.X12.Y1.tile.tissue.png	60	1	2000	60	dd25c3807dbe8d597c7c054ab8f6b387	0	0	0	0	0	0	0	0	0	0	0	0	0	/home/dhl_ec/bnelissen/Slides/CD3_manuscript/CD3_slides/AAA204.CD3.location-1/AAA204.CD3.location-1.run1	255	0.7	0.06	0.7	0.06	-8.99435648269	-11.9644941129	1.54005088603	1.29658340625
100.0	2685.0	63.0	304.0	2685.0	4000000.0	1.0	1.0	2.38	1.57	1.17	0.0500000000002	6.72	0.37	0.86	0.22	6.78	0.21	2.08	1.52	0.36	AAA204.CD3.location-1.X12.Y10.tile.tissue.png	61	1	2000	61	9b6e4640d4ba69d97b794e8fbcf9d662	0	0	0	0	0	0	0	0	0	0	0	0	0	/home/dhl_ec/bnelissen/Slides/CD3_manuscript/CD3_slides/AAA204.CD3.location-1/AAA204.CD3.location-1.run1	255	0.7	0.06	0.7	0.06	-9.81445994022	-12.55276631	4.87157524911	2.32862383661
13887.0	496715.0	5393.0	11773.0	496715.0	4000000.0	112.0	13.0	2.25	2.03	1.14	0.0599999999999	7.01	0.39	0.79	0.21	7.42	0.24	2.2	1.52	0.39	AAA204.CD3.location-1.X12.Y11.tile.tissue.png	62	1	2000	62	6732f060e5f251e62e43c1c0911471c5	0	0	0	0	0	0	0	0	0	0	0	0	0	/home/dhl_ec/bnelissen/Slides/CD3_manuscript/CD3_slides/AAA204.CD3.location-1/AAA204.CD3.location-1.run1	255	0.7	0.06	0.7	0.06	-9.46996158396	-11.9286642646	3.25847259058	1.39953544922
33903.0	828257.0	13275.0	4728.0	828257.0	4000000.0	281.0	1.0	2.67	1.86	1.13	0.0599999999999	7.0	0.37	0.77	0.19	7.77	0.26	2.16	1.53	0.38	AAA204.CD3.location-1.X12.Y12.tile.tissue.png	63	1	2000	63	16d62e45ffff1f2f1dbacafe53206ed2	0	0	0	0	0	0	0	0	0	0	0	0	0	/home/dhl_ec/bnelissen/Slides/CD3_manuscript/CD3_slides/AAA204.CD3.location-1/AAA204.CD3.location-1.run1	255	0.7	0.06	0.7	0.06	-9.21927124377	-11.2113539026	1.7751614279	0.618798066406
0.0	0.0	0.0	0.0	0.0	4000000.0	0.0	0.0	1.75	2.17	1.18	0.0599999999999	6.32	0.3	0.87	0.22	4.75	0.12	2.03	1.53	0.35	AAA204.CD3.location-1.X12.Y13.tile.tissue.png	64	1	2000	64	24b467216fe602391eab3acbeb57d0ca	0	0	0	0	0	0	0	0	0	0	0	0	0	/home/dhl_ec/bnelissen/Slides/CD3_manuscript/CD3_slides/AAA204.CD3.location-1/AAA204.CD3.location-1.run1	255	1.0	0.06	1.0	0.06	0.0	-11.0232209715	0.0	7.0137425505
179517.0	2976610.0	71276.0	14901.0	2976610.0	4000000.0	1441.0	8.0	1.92	1.78	1.18	0.05	7.05	0.4	0.76	0.0999999999999	12.41	0.37	2.22	1.52	0.42	AAA204.CD3.location-1.X12.Y2.tile.tissue.png	65	1	2000	65	76ff052e8e17d779dc2b9a39fcc80ad0	0	0	0	0	0	0	0	0	0	0	0	0	0	/home/dhl_ec/bnelissen/Slides/CD3_manuscript/CD3_slides/AAA204.CD3.location-1/AAA204.CD3.location-1.run1	255	0.7	0.06	0.7	0.06	-9.18737550281	-12.2951158357	1.46201604627	0.9710429375
0.0	0.0	0.0	0.0	0.0	4000000.0	0.0	0.0	2.59	0.98	1.14	0.0699999999999	6.34	0.31	0.85	0.23	4.79	0.13	2.03	1.63	0.37	AAA204.CD3.location-1.X12.Y20.tile.tissue.png	66	1	2000	66	49fde90d884175ff17702a8c1dc81c9f	0	0	0	0	0	0	0	0	0	0	0	0	0	/home/dhl_ec/bnelissen/Slides/CD3_manuscript/CD3_slides/AAA204.CD3.location-1/AAA204.CD3.location-1.run1	255	1.0	0.06	1.0	0.06	0.0	-12.0693046965	0.0	5.51873959998
190423.0	3999768.0	76305.0	8030.0	3999768.0	4000000.0	1606.0	1.0	2.39	2.4	1.11	0.04	7.02	0.37	0.77	0.0599999999999	12.75	0.41	2.16	1.52	0.44	AAA204.CD3.location-1.X12.Y3.tile.tissue.png	67	1	2000	67	be5a3af3400973df181b23ab69252809	0	0	0	0	0	0	0	0	0	0	0	0	0	/home/dhl_ec/bnelissen/Slides/CD3_manuscript/CD3_slides/AAA204.CD3.location-1/AAA204.CD3.location-1.run1	255	0.7	0.0870524116468	0.7	0.0870524116468	-9.25416634701	-12.689469934	0.549597229911	0.191756827637
140498.0	4000000.0	58686.0	7996.0	4000000.0	4000000.0	1287.0	1.0	2.27	2.18	1.13	0.05	6.92	0.3	0.77	0.05	11.3	0.4	2.17	1.54	0.42	AAA204.CD3.location-1.X12.Y4.tile.tissue.png	68	1	2000	68	22b15a28161bb6972c3328485fc177ad	0	0	0	0	0	0	0	0	0	0	0	0	0	/home/dhl_ec/bnelissen/Slides/CD3_manuscript/CD3_slides/AAA204.CD3.location-1/AAA204.CD3.location-1.run1	255	0.7	0.0700560652772	0.7	0.0700560652772	-9.08066498331	-11.7143622279	0.459595546143	0.121933020413
110660.0	4000000.0	47305.0	7996.0	4000000.0	4000000.0	1035.0	1.0	1.31	1.65	1.09	0.05	6.1	0.31	0.75	0.05	10.89	0.41	2.16	1.53	0.43	AAA204.CD3.location-1.X12.Y5.tile.tissue.png	69	1	2000	69	8727a8db8b8d33bbb6fb598e72e6cd1f	0	0	0	0	0	0	0	0	0	0	0	0	0	/home/dhl_ec/bnelissen/Slides/CD3_manuscript/CD3_slides/AAA204.CD3.location-1/AAA204.CD3.location-1.run1	255	0.7	0.0634411027956	0.7	0.0634411027956	-8.74095290268	0.0	0.492865782654	0.126812585937
166788.0	4000000.0	68812.0	7996.0	4000000.0	4000000.0	1542.0	1.0	2.24	1.57	1.13	0.0699999999999	6.15	0.3	0.76	0.05	11.28	0.4	2.17	1.53	0.45	AAA204.CD3.location-1.X12.Y6.tile.tissue.png	70	1	2000	70	f931722588454c3fe82aca068401f85e	0	0	0	0	0	0	0	0	0	0	0	0	0	/home/dhl_ec/bnelissen/Slides/CD3_manuscript/CD3_slides/AAA204.CD3.location-1/AAA204.CD3.location-1.run1	255	0.7	0.0646942536682	0.7	0.0646942536682	-9.14828228035	0.0	0.520141652161	0.1831323125
144943.0	4000000.0	65708.0	7996.0	4000000.0	4000000.0	1549.0	1.0	1.28	1.78	1.12	0.0400000000002	6.03	0.29	0.77	0.05	11.1	0.4	2.17	1.52	0.44	AAA204.CD3.location-1.X12.Y7.tile.tissue.png	71	1	2000	71	d219943620232a0635c0406661bbb23c	0	0	0	0	0	0	0	0	0	0	0	0	0	/home/dhl_ec/bnelissen/Slides/CD3_manuscript/CD3_slides/AAA204.CD3.location-1/AAA204.CD3.location-1.run1	255	0.7	0.0704142156912	0.7	0.0704142156912	-8.85296306066	0.0	0.439135914215	0.104995351562
175529.0	3944555.0	67235.0	8260.0	3944555.0	4000000.0	1440.0	2.0	1.09	1.18	1.28	0.0500000000002	6.62	0.37	0.76	0.0599999999999	12.73	0.39	2.17	1.52	0.44	AAA204.CD3.location-1.X12.Y8.tile.tissue.png	72	1	2000	72	b73000943a04604134dc4ef0f886d693	0	0	0	0	0	0	0	0	0	0	0	0	0	/home/dhl_ec/bnelissen/Slides/CD3_manuscript/CD3_slides/AAA204.CD3.location-1/AAA204.CD3.location-1.run1	255	0.7	0.0755435449925	0.7	0.0755435449925	-8.79557533661	-11.8379983053	0.466481522992	0.242641229736
27233.0	519865.0	9011.0	5064.0	519865.0	4000000.0	187.0	3.0	1.5	2.28	1.1	0.0599999999999	6.82	0.38	0.77	0.19	7.31	0.27	2.35	1.53	0.47	AAA204.CD3.location-1.X12.Y9.tile.tissue.png	73	1	2000	73	29c9585c7cafd941e8c4efaad930f42b	0	0	0	0	0	0	0	0	0	0	0	0	0	/home/dhl_ec/bnelissen/Slides/CD3_manuscript/CD3_slides/AAA204.CD3.location-1/AAA204.CD3.location-1.run1	255	0.7	0.06	0.7	0.06	-8.96816053037	-11.328832233	1.29788254894	0.998673308594
477.0	48980.0	104.0	2491.0	48980.0	4000000.0	1.0	4.0	3.1	1.62	1.11	0.05	6.59	0.38	0.82	0.22	6.87	0.22	2.12	1.54	0.36	AAA204.CD3.location-1.X13.Y0.tile.tissue.png	74	1	2000	74	9e688f58b71f27271b39af53a8b2f3f6	0	0	0	0	0	0	0	0	0	0	0	0	0	/home/dhl_ec/bnelissen/Slides/CD3_manuscript/CD3_slides/AAA204.CD3.location-1/AAA204.CD3.location-1.run1	255	0.7	0.06	0.7	0.06	-6.81057111238	-10.7320578446	0.150116538398	3.6040389126
0.0	5929.0	0.0	561.0	5929.0	4000000.0	0.0	1.0	2.58	1.53	1.11	0.0500000000002	6.64	0.37	0.97	0.21	5.85	0.13	2.09	1.52	0.36	AAA204.CD3.location-1.X13.Y1.tile.tissue.png	75	1	2000	75	87ad0185645a1e852d14e1b63d048edf	0	0	0	0	0	0	0	0	0	0	0	0	0	/home/dhl_ec/bnelissen/Slides/CD3_manuscript/CD3_slides/AAA204.CD3.location-1/AAA204.CD3.location-1.run1	255	0.7	0.06	0.7	0.06	0.0	-10.8908758091	0.018210775395	4.06306762932
0.0	0.0	0.0	0.0	0.0	4000000.0	0.0	0.0	2.17	1.55	1.11	0.05	5.56	0.29	0.89	0.23	4.7	0.13	2.02	1.52	0.39	AAA204.CD3.location-1.X13.Y10.tile.tissue.png	76	1	2000	76	a0903434a3c1fc7a768c7272aa4e61c4	0	0	0	0	0	0	0	0	0	0	0	0	0	/home/dhl_ec/bnelissen/Slides/CD3_manuscript/CD3_slides/AAA204.CD3.location-1/AAA204.CD3.location-1.run1	255	1.0	0.06	1.0	0.06	0.0	0.0	0.0	4.5928775
127474.0	2642558.0	46818.0	16072.0	2642558.0	4000000.0	905.0	7.0	2.56	2.12	1.11	0.0500000000002	7.69	0.38	0.75	0.11	14.1	0.34	2.2	1.53	0.42	AAA204.CD3.location-1.X13.Y2.tile.tissue.png	77	1	2000	77	3ebbbd4b70a7b5f453229ba06d11f52b	0	0	0	0	0	0	0	0	0	0	0	0	0	/home/dhl_ec/bnelissen/Slides/CD3_manuscript/CD3_slides/AAA204.CD3.location-1/AAA204.CD3.location-1.run1	255	0.7	0.06	0.7	0.06	-9.50496170977	-12.3558871995	1.48848882106	1.26961675
151906.0	3992236.0	61005.0	8469.0	3992236.0	4000000.0	1267.0	1.0	2.37	2.27	1.15	0.05	6.93	0.37	0.76	0.0599999999999	13.49	0.41	2.22	1.53	0.43	AAA204.CD3.location-1.X13.Y3.tile.tissue.png	78	1	2000	78	f67fa86b330974615c6612d147dc6e83	0	0	0	0	0	0	0	0	0	0	0	0	0	/home/dhl_ec/bnelissen/Slides/CD3_manuscript/CD3_slides/AAA204.CD3.location-1/AAA204.CD3.location-1.run1	255	0.7	0.0823180156499	0.7	0.0823180156499	-9.08195185247	-12.8483140973	0.529580599171	0.263313005127
179748.0	4000000.0	73012.0	7996.0	4000000.0	4000000.0	1598.0	1.0	2.6	2.39	1.3	0.0500000000002	6.53	0.41	0.78	0.0599999999999	12.16	0.42	2.21	1.52	0.45	AAA204.CD3.location-1.X13.Y4.tile.tissue.png	79	1	2000	79	659732aa6feaa912bc6e811ef0e6bcda	0	0	0	0	0	0	0	0	0	0	0	0	0	/home/dhl_ec/bnelissen/Slides/CD3_manuscript/CD3_slides/AAA204.CD3.location-1/AAA204.CD3.location-1.run1	255	0.7	0.069648639817	0.7	0.069648639817	-9.04049229352	0.0	0.540674130554	0.168929109375
397709.0	4000000.0	141965.0	7996.0	4000000.0	4000000.0	2906.0	1.0	2.62	2.37	1.13	0.04	6.81	0.31	0.76	0.0500000000002	16.15	0.65	2.24	1.54	0.46	AAA204.CD3.location-1.X13.Y5.tile.tissue.png	80	1	2000	80	a18ebb4bc45d169205b6de8adef6bab8	0	0	0	0	0	0	0	0	0	0	0	0	0	/home/dhl_ec/bnelissen/Slides/CD3_manuscript/CD3_slides/AAA204.CD3.location-1/AAA204.CD3.location-1.run1	255	0.7	0.085681028117	0.7	0.085681028117	-9.21034015243	-12.709248606	0.491869956055	0.295587953677
253742.0	4000000.0	102572.0	7996.0	4000000.0	4000000.0	2304.0	1.0	1.07	1.29	1.16	0.04	6.76	0.3	0.75	0.0500000000002	13.15	0.42	2.17	1.53	0.45	AAA204.CD3.location-1.X13.Y6.tile.tissue.png	81	1	2000	81	6e49fbd8fbaf004525d810bfdebb68d6	0	0	0	0	0	0	0	0	0	0	0	0	0	/home/dhl_ec/bnelissen/Slides/CD3_manuscript/CD3_slides/AAA204.CD3.location-1/AAA204.CD3.location-1.run1	255	0.7	0.0731107626671	0.7	0.0731107626671	-9.34843114917	-11.978097877	0.630587721924	0.25718937373
205867.0	4000000.0	88275.0	7996.0	4000000.0	4000000.0	2057.0	1.0	1.1	1.39	1.14	0.0499999999997	6.29	0.3	0.93	0.0499999999997	11.83	0.42	2.18	1.54	0.63	AAA204.CD3.location-1.X13.Y7.tile.tissue.png	82	1	2000	82	8e2508f3ed626d91acce3e351fed7b17	0	0	0	0	0	0	0	0	0	0	0	0	0	/home/dhl_ec/bnelissen/Slides/CD3_manuscript/CD3_slides/AAA204.CD3.location-1/AAA204.CD3.location-1.run1	255	0.7	0.0745767927262	0.7	0.0745767927262	-9.10630792187	0.0	0.621344419617	0.1238370625
256693.0	4000000.0	103736.0	7996.0	4000000.0	4000000.0	2314.0	1.0	1.38	2.64	1.2	0.0500000000002	6.28	0.31	0.75	0.0500000000002	12.17	0.42	2.17	1.53	0.46	AAA204.CD3.location-1.X13.Y8.tile.tissue.png	83	1	2000	83	9f4475b0ee174ea927e9aca84ead1363	0	0	0	0	0	0	0	0	0	0	0	0	0	/home/dhl_ec/bnelissen/Slides/CD3_manuscript/CD3_slides/AAA204.CD3.location-1/AAA204.CD3.location-1.run1	255	0.7	0.0763814447114	0.7	0.0763814447114	-9.06531818619	0.0	0.544736113403	0.155446203125
149134.0	1542204.0	56731.0	7590.0	1542204.0	4000000.0	1301.0	5.0	1.1	2.11	1.15	0.04	7.01	0.37	0.76	0.16	9.36	0.3	2.14	1.52	0.5	AAA204.CD3.location-1.X13.Y9.tile.tissue.png	84	1	2000	84	d9c136eb7d5a2ba3d63c97d7edee7df5	0	0	0	0	0	0	0	0	0	0	0	0	0	/home/dhl_ec/bnelissen/Slides/CD3_manuscript/CD3_slides/AAA204.CD3.location-1/AAA204.CD3.location-1.run1	255	0.7	0.06	0.7	0.06	-9.02665913239	-11.0117353528	1.01283870572	0.2011729375
0.0	0.0	0.0	0.0	0.0	4000000.0	0.0	0.0	1.56	2.12	1.2	0.0599999999999	6.31	0.31	0.83	0.22	4.78	0.12	2.04	1.54	0.36	AAA204.CD3.location-1.X14.Y0.tile.tissue.png	85	1	2000	85	48d837cc00237be709b9cbc6fe0f1a97	0	0	0	0	0	0	0	0	0	0	0	0	0	/home/dhl_ec/bnelissen/Slides/CD3_manuscript/CD3_slides/AAA204.CD3.location-1/AAA204.CD3.location-1.run1	255	1.0	0.06	1.0	0.06	0.0	-10.5302959449	0.0	10.3221951407
0.0	3784.0	0.0	401.0	3784.0	4000000.0	0.0	2.0	2.26	2.13	1.2	0.0500000000002	6.71	0.38	0.79	0.22	5.91	0.14	2.1	1.53	0.36	AAA204.CD3.location-1.X14.Y1.tile.tissue.png	86	1	2000	86	0835aa89870c24f6d89eb153c824e40d	0	0	0	0	0	0	0	0	0	0	0	0	0	/home/dhl_ec/bnelissen/Slides/CD3_manuscript/CD3_slides/AAA204.CD3.location-1/AAA204.CD3.location-1.run1	255	0.7	0.06	0.7	0.06	0.0	-11.8404268986	0.46082001055	3.66070543454
2826.0	12456.0	582.0	544.0	12456.0	4000000.0	9.0	1.0	2.59	1.69	1.14	0.0599999999999	6.7	0.37	0.84	0.23	6.92	0.21	2.11	1.53	0.37	AAA204.CD3.location-1.X14.Y10.tile.tissue.png	87	1	2000	87	82654534e70da7ee6a3032c53fe2fffe	0	0	0	0	0	0	0	0	0	0	0	0	0	/home/dhl_ec/bnelissen/Slides/CD3_manuscript/CD3_slides/AAA204.CD3.location-1/AAA204.CD3.location-1.run1	255	0.7	0.06	0.7	0.06	-9.57913652781	-12.3410079729	2.01845897339	1.58480214795
48205.0	935708.0	17017.0	13563.0	935708.0	4000000.0	308.0	9.0	1.7	2.15	1.21	0.04	7.03	0.38	0.75	0.19	8.68	0.26	2.18	1.53	0.48	AAA204.CD3.location-1.X14.Y2.tile.tissue.png	88	1	2000	88	75474a875a4b90512e8a71c9fff72ba0	0	0	0	0	0	0	0	0	0	0	0	0	0	/home/dhl_ec/bnelissen/Slides/CD3_manuscript/CD3_slides/AAA204.CD3.location-1/AAA204.CD3.location-1.run1	255	0.7	0.06	0.7	0.06	-9.39194408676	-12.6084775174	1.56033253744	0.353831390625
211590.0	3978931.0	84610.0	9397.0	3978931.0	4000000.0	1739.0	2.0	1.57	1.54	1.21	0.0599999999999	6.93	0.39	0.77	0.0599999999999	12.59	0.43	2.18	1.53	0.48	AAA204.CD3.location-1.X14.Y3.tile.tissue.png	89	1	2000	89	64f384aee16f9a6bc96ac29e70979077	0	0	0	0	0	0	0	0	0	0	0	0	0	/home/dhl_ec/bnelissen/Slides/CD3_manuscript/CD3_slides/AAA204.CD3.location-1/AAA204.CD3.location-1.run1	255	0.7	0.0738533668717	0.7	0.0738533668717	-8.83852448328	-12.6804751608	0.497488352556	0.214688140015
436586.0	4000000.0	161686.0	7996.0	4000000.0	4000000.0	3306.0	1.0	1.91	1.76	1.19	0.0499999999997	6.77	0.31	0.77	0.0499999999997	14.18	0.46	2.21	1.53	0.46	AAA204.CD3.location-1.X14.Y4.tile.tissue.png	90	1	2000	90	ab6ed72ae0bf9c3964714d929fb22814	0	0	0	0	0	0	0	0	0	0	0	0	0	/home/dhl_ec/bnelissen/Slides/CD3_manuscript/CD3_slides/AAA204.CD3.location-1/AAA204.CD3.location-1.run1	255	0.7	0.0742997319405	0.7	0.0742997319405	-8.98575842859	0.0	0.417482001709	0.24873046875
460666.0	4000000.0	168096.0	7996.0	4000000.0	4000000.0	3495.0	1.0	2.17	2.44	1.19	0.0500000000002	6.96	0.32	0.78	0.0600000000004	15.94	0.46	2.18	1.54	0.47	AAA204.CD3.location-1.X14.Y5.tile.tissue.png	91	1	2000	91	290e47a30f0f4fd109662ae29b1ad701	0	0	0	0	0	0	0	0	0	0	0	0	0	/home/dhl_ec/bnelissen/Slides/CD3_manuscript/CD3_slides/AAA204.CD3.location-1/AAA204.CD3.location-1.run1	255	0.7	0.0877248756496	0.7	0.0877248756496	-9.26712368259	-12.7203468732	0.371880247314	0.267371323822
421133.0	3766720.0	157127.0	10795.0	3766720.0	4000000.0	3511.0	3.0	1.93	2.4	1.21	0.0500000000002	7.95	0.38	0.78	0.0799999999999	13.79	0.44	2.4	1.54	0.45	AAA204.CD3.location-1.X14.Y6.tile.tissue.png	92	1	2000	92	218216c7a6456cb04e38172400c05569	0	0	0	0	0	0	0	0	0	0	0	0	0	/home/dhl_ec/bnelissen/Slides/CD3_manuscript/CD3_slides/AAA204.CD3.location-1/AAA204.CD3.location-1.run1	255	0.7	0.0896095225269	0.7	0.0896095225269	-9.03540066498	-12.7376977394	0.592272633698	0.288040306641
194569.0	3744149.0	72881.0	16452.0	3744149.0	4000000.0	1587.0	3.0	1.07	1.61	1.16	0.0600000000004	8.0	0.39	0.78	0.0799999999999	13.42	0.41	2.23	1.54	0.45	AAA204.CD3.location-1.X14.Y7.tile.tissue.png	93	1	2000	93	40a729fff2197037f062544a206d713e	0	0	0	0	0	0	0	0	0	0	0	0	0	/home/dhl_ec/bnelissen/Slides/CD3_manuscript/CD3_slides/AAA204.CD3.location-1/AAA204.CD3.location-1.run1	255	0.7	0.118415242028	0.7	0.118415242028	-9.14748581457	-13.2889071178	1.05842191092	0.333758640625
130372.0	3945542.0	56941.0	11028.0	3945542.0	4000000.0	1312.0	1.0	0.94	1.3	1.15	0.0500000000002	14.67	0.389999999999	0.78	0.0599999999999	11.37	0.4	2.21	1.53	0.44	AAA204.CD3.location-1.X14.Y8.tile.tissue.png	94	1	2000	94	4245f19bcb54ae65d9ddb28fb31507bf	0	0	0	0	0	0	0	0	0	0	0	0	0	/home/dhl_ec/bnelissen/Slides/CD3_manuscript/CD3_slides/AAA204.CD3.location-1/AAA204.CD3.location-1.run1	255	0.7	0.063539711625	0.7	0.063539711625	-9.35782108282	-12.5678516389	1.21696931386	0.251341724609
141113.0	1741956.0	51122.0	15607.0	1741956.0	4000000.0	1088.0	13.0	1.51	1.6	1.2	0.0500000000002	7.51	0.4	0.76	0.15	10.23	0.32	2.23	1.54	0.55	AAA204.CD3.location-1.X14.Y9.tile.tissue.png	95	1	2000	95	d37616b700ff17d1d2ad85b173348334	0	0	0	0	0	0	0	0	0	0	0	0	0	/home/dhl_ec/bnelissen/Slides/CD3_manuscript/CD3_slides/AAA204.CD3.location-1/AAA204.CD3.location-1.run1	255	0.7	0.06	0.7	0.06	-9.32493816806	-12.3661915021	1.34314615309	0.281726046875
0.0	50940.0	0.0	1690.0	50940.0	4000000.0	0.0	2.0	0.92	1.36	1.19	0.0599999999999	7.02	0.39	0.92	0.22	5.93	0.13	2.1	1.53	0.43	AAA204.CD3.location-1.X15.Y0.tile.tissue.png	96	1	2000	96	9aecf4100ee97fe6009cf1a42e483a44	0	0	0	0	0	0	0	0	0	0	0	0	0	/home/dhl_ec/bnelissen/Slides/CD3_manuscript/CD3_slides/AAA204.CD3.location-1/AAA204.CD3.location-1.run1	255	0.7	0.06	0.7	0.06	0.0	-11.5093995118	0.155955325045	4.08928215967
51.0	3465.0	34.0	374.0	3465.0	4000000.0	1.0	2.0	0.83	1.14	1.2	0.0899999999997	6.95	0.37	0.77	0.23	6.78	0.21	2.09	1.52	0.57	AAA204.CD3.location-1.X15.Y1.tile.tissue.png	97	1	2000	97	233241a761daea4d807274f81cea3d87	0	0	0	0	0	0	0	0	0	0	0	0	0	/home/dhl_ec/bnelissen/Slides/CD3_manuscript/CD3_slides/AAA204.CD3.location-1/AAA204.CD3.location-1.run1	255	0.7	0.06	0.7	0.06	-9.18170429637	-11.8939363947	2.04778333001	1.91092552127
9496.0	54192.0	2870.0	2468.0	54192.0	4000000.0	49.0	3.0	1.15	1.27	1.14	0.0599999999999	6.66	0.37	0.81	0.22	6.9	0.22	2.11	1.54	1.03	AAA204.CD3.location-1.X15.Y10.tile.tissue.png	98	1	2000	98	bdcce3df1c5c94482441d81ddfcc212d	0	0	0	0	0	0	0	0	0	0	0	0	0	/home/dhl_ec/bnelissen/Slides/CD3_manuscript/CD3_slides/AAA204.CD3.location-1/AAA204.CD3.location-1.run1	255	0.7	0.06	0.7	0.06	-9.84729789764	-12.5065671354	3.65661069556	1.73513774707
0.0	0.0	0.0	0.0	0.0	4000000.0	0.0	0.0	2.01	1.87	1.2	0.0500000000002	6.51	0.3	0.840000000001	0.21	4.69	0.16	2.03	1.52	1.3	AAA204.CD3.location-1.X15.Y17.tile.tissue.png	99	1	2000	99	9950810af420efbeb83d3c0c3d35d2a3	0	0	0	0	0	0	0	0	0	0	0	0	0	/home/dhl_ec/bnelissen/Slides/CD3_manuscript/CD3_slides/AAA204.CD3.location-1/AAA204.CD3.location-1.run1	255	1.0	0.06	1.0	0.06	0.0	-11.7884985401	0.0	6.31299419029
0.0	0.0	0.0	0.0	0.0	4000000.0	0.0	0.0	1.77	1.33	1.13	0.0599999999999	6.26	0.29	0.84	0.22	4.73	0.12	2.02	1.53	0.67	AAA204.CD3.location-1.X15.Y18.tile.tissue.png	100	1	2000	100	cbc7575efc6dbfd171e68adec3d20aae	0	0	0	0	0	0	0	0	0	0	0	0	0	/home/dhl_ec/bnelissen/Slides/CD3_manuscript/CD3_slides/AAA204.CD3.location-1/AAA204.CD3.location-1.run1	255	1.0	0.06	1.0	0.06	0.0	-11.9053027137	0.0	5.48783014002
7249.0	96159.0	2403.0	3304.0	96159.0	4000000.0	38.0	6.0	1.86	1.06	1.16	0.0599999999999	7.0	0.37	0.78	0.21	7.07	0.22	2.13	1.54	0.51	AAA204.CD3.location-1.X15.Y2.tile.tissue.png	101	1	2000	101	d9e58c8b028d690db8f496270b2cf055	0	0	0	0	0	0	0	0	0	0	0	0	0	/home/dhl_ec/bnelissen/Slides/CD3_manuscript/CD3_slides/AAA204.CD3.location-1/AAA204.CD3.location-1.run1	255	0.7	0.06	0.7	0.06	-9.39516635227	-11.8899360116	2.01664362997	1.17397246875
244457.0	3454020.0	85013.0	9207.0	3454020.0	4000000.0	1609.0	2.0	1.18	2.43	1.16	0.0500000000002	7.89	0.39	0.77	0.0799999999999	13.19	0.39	2.19	1.53	0.58	AAA204.CD3.location-1.X15.Y3.tile.tissue.png	102	1	2000	102	737149a75af134be6f04deb21f571292	0	0	0	0	0	0	0	0	0	0	0	0	0	/home/dhl_ec/bnelissen/Slides/CD3_manuscript/CD3_slides/AAA204.CD3.location-1/AAA204.CD3.location-1.run1	255	0.7	0.06	0.7	0.06	-8.96374776346	-12.1842835762	0.602519481885	0.329049298828
293770.0	3993294.0	108449.0	8260.0	3993294.0	4000000.0	2231.0	1.0	2.29	1.46	1.12	0.0499999999997	7.05	0.38	0.76	0.0600000000004	16.33	0.43	2.16	1.51	0.55	AAA204.CD3.location-1.X15.Y4.tile.tissue.png	103	1	2000	103	7457ecd0183e82856c2df0d4f45cf342	0	0	0	0	0	0	0	0	0	0	0	0	0	/home/dhl_ec/bnelissen/Slides/CD3_manuscript/CD3_slides/AAA204.CD3.location-1/AAA204.CD3.location-1.run1	255	0.7	0.080122833006	0.7	0.080122833006	-8.97850712916	-12.033544183	0.421636331806	0.350019250526
213034.0	3554433.0	83691.0	11279.0	3554433.0	4000000.0	1863.0	5.0	2.0	1.9	1.16	0.04	7.2	0.39	0.75	0.0699999999997	12.22	0.39	2.21	1.53	0.51	AAA204.CD3.location-1.X15.Y5.tile.tissue.png	104	1	2000	104	3b35de2d57f33341d0e0d670c44a80d8	0	0	0	0	0	0	0	0	0	0	0	0	0	/home/dhl_ec/bnelissen/Slides/CD3_manuscript/CD3_slides/AAA204.CD3.location-1/AAA204.CD3.location-1.run1	255	0.7	0.0934698455061	0.7	0.0934698455061	-9.10744112655	-13.0225901875	0.725951668767	0.282442113281
102325.0	3022358.0	41683.0	12960.0	3022358.0	4000000.0	905.0	2.0	2.46	1.86	1.14	0.0499999999997	6.99	0.39	0.77	0.0900000000001	10.12	0.35	2.22	1.52	0.429999999999	AAA204.CD3.location-1.X15.Y6.tile.tissue.png	105	1	2000	105	66215f99e3bcd0eb49ba125a53a79bff	0	0	0	0	0	0	0	0	0	0	0	0	0	/home/dhl_ec/bnelissen/Slides/CD3_manuscript/CD3_slides/AAA204.CD3.location-1/AAA204.CD3.location-1.run1	255	0.7	0.06	0.7	0.06	-9.43240319171	-12.4462817007	1.64674411393	0.308392574219
108396.0	3548446.0	44691.0	18100.0	3548446.0	4000000.0	908.0	4.0	2.81	1.83	1.16	0.0500000000002	7.73	0.38	0.76	0.0799999999999	10.68	0.38	2.22	1.53	0.43	AAA204.CD3.location-1.X15.Y7.tile.tissue.png	106	1	2000	106	9cbd5080dd85f816e651a86ad90cfd4e	0	0	0	0	0	0	0	0	0	0	0	0	0	/home/dhl_ec/bnelissen/Slides/CD3_manuscript/CD3_slides/AAA204.CD3.location-1/AAA204.CD3.location-1.run1	255	0.7	0.06	0.7	0.06	-9.52169176436	-12.7941544889	2.61103485567	0.410113566406
116027.0	3737462.0	48420.0	14150.0	3737462.0	4000000.0	993.0	2.0	2.23	2.11	1.14	0.0500000000002	7.02	0.380000000001	0.76	0.0700000000002	10.95	0.38	2.21	1.52	0.54	AAA204.CD3.location-1.X15.Y8.tile.tissue.png	107	1	2000	107	caac023d39d9318ba083ca2d9dc5ee99	0	0	0	0	0	0	0	0	0	0	0	0	0	/home/dhl_ec/bnelissen/Slides/CD3_manuscript/CD3_slides/AAA204.CD3.location-1/AAA204.CD3.location-1.run1	255	0.7	0.06	0.7	0.06	-9.51617352775	-12.5849671416	2.29774733818	0.386752508789
183021.0	2989546.0	70445.0	18345.0	2989546.0	4000000.0	1454.0	11.0	1.99	2.58	1.12	0.0400000000004	6.87	0.37	0.77	0.0999999999999	11.15	0.37	2.23	1.54	0.56	AAA204.CD3.location-1.X15.Y9.tile.tissue.png	108	1	2000	108	0b6dec881b67a407d07407e9c2bdc5ef	0	0	0	0	0	0	0	0	0	0	0	0	0	/home/dhl_ec/bnelissen/Slides/CD3_manuscript/CD3_slides/AAA204.CD3.location-1/AAA204.CD3.location-1.run1	255	0.7	0.06	0.7	0.06	-9.4836013122	-12.5411939132	2.16710794145	0.374977703125
0.0	19709.0	0.0	934.0	19709.0	4000000.0	0.0	2.0	2.58	1.39	1.2	0.0599999999999	6.77	0.38	0.85	0.22	5.89	0.13	2.07	1.53	0.47	AAA204.CD3.location-1.X16.Y0.tile.tissue.png	109	1	2000	109	a5a480443e0cafa0b00420540884c8c3	0	0	0	0	0	0	0	0	0	0	0	0	0	/home/dhl_ec/bnelissen/Slides/CD3_manuscript/CD3_slides/AAA204.CD3.location-1/AAA204.CD3.location-1.run1	255	0.7	0.06	0.7	0.06	0.0	-11.5230070989	0.192859784176	7.6416316088
0.0	0.0	0.0	0.0	0.0	4000000.0	0.0	0.0	1.16	1.41	1.13	0.0500000000002	6.28	0.3	0.88	0.22	4.71	0.13	2.01	1.52	0.35	AAA204.CD3.location-1.X16.Y1.tile.tissue.png	110	1	2000	110	380e5fb535fc22a567fe5797945298fc	0	0	0	0	0	0	0	0	0	0	0	0	0	/home/dhl_ec/bnelissen/Slides/CD3_manuscript/CD3_slides/AAA204.CD3.location-1/AAA204.CD3.location-1.run1	255	1.0	0.06	1.0	0.06	0.0	-11.7412069371	0.0	4.51968419426
993.0	96773.0	434.0	4172.0	96773.0	4000000.0	8.0	4.0	1.46	1.03	1.14	0.0599999999999	7.05	0.38	0.81	0.22	6.82	0.21	2.14	1.56	0.37	AAA204.CD3.location-1.X16.Y10.tile.tissue.png	111	1	2000	111	686e0f4d871cd37534814cff12266cd6	0	0	0	0	0	0	0	0	0	0	0	0	0	/home/dhl_ec/bnelissen/Slides/CD3_manuscript/CD3_slides/AAA204.CD3.location-1/AAA204.CD3.location-1.run1	255	0.7	0.06	0.7	0.06	-9.59146054263	-12.3739405842	3.90274290838	2.75748100195
0.0	0.0	0.0	0.0	0.0	4000000.0	0.0	0.0	2.46	1.23	1.19	0.0500000000002	5.57	0.3	0.91	0.23	4.72	0.13	2.03	1.53	0.34	AAA204.CD3.location-1.X16.Y17.tile.tissue.png	112	1	2000	112	658f2460f7df34b6648fc947098d0760	0	0	0	0	0	0	0	0	0	0	0	0	0	/home/dhl_ec/bnelissen/Slides/CD3_manuscript/CD3_slides/AAA204.CD3.location-1/AAA204.CD3.location-1.run1	255	1.0	0.06	1.0	0.06	0.0	0.0	0.0	4.194304
0.0	0.0	0.0	0.0	0.0	4000000.0	0.0	0.0	1.82	0.849999999999	1.14	0.0499999999997	5.62	0.3	0.92	0.22	4.73	0.13	2.03	1.54	0.43	AAA204.CD3.location-1.X16.Y18.tile.tissue.png	113	1	2000	113	f9246d2b84c8c22516fa4acb5b74835b	0	0	0	0	0	0	0	0	0	0	0	0	0	/home/dhl_ec/bnelissen/Slides/CD3_manuscript/CD3_slides/AAA204.CD3.location-1/AAA204.CD3.location-1.run1	255	1.0	0.06	1.0	0.06	0.0	0.0	0.0	3.55615975
0.0	0.0	0.0	0.0	0.0	4000000.0	0.0	0.0	0.8	0.99	1.18	0.0500000000002	6.29	0.309999999999	0.880000000001	0.22	4.71	0.13	2.02	1.52	0.36	AAA204.CD3.location-1.X16.Y2.tile.tissue.png	114	1	2000	114	f81c3dd0d821878e5f27c8155539162b	0	0	0	0	0	0	0	0	0	0	0	0	0	/home/dhl_ec/bnelissen/Slides/CD3_manuscript/CD3_slides/AAA204.CD3.location-1/AAA204.CD3.location-1.run1	255	1.0	0.06	1.0	0.06	0.0	-11.7292554062	0.0	5.85049949981
95047.0	1602386.0	32391.0	9769.0	1602386.0	4000000.0	611.0	4.0	1.68	1.38	1.12	0.0500000000002	9.34	0.38	0.75	0.16	10.5	0.28	2.16	1.53	0.41	AAA204.CD3.location-1.X16.Y3.tile.tissue.png	115	1	2000	115	a221926bdb06df687fa4e34f718ee721	0	0	0	0	0	0	0	0	0	0	0	0	0	/home/dhl_ec/bnelissen/Slides/CD3_manuscript/CD3_slides/AAA204.CD3.location-1/AAA204.CD3.location-1.run1	255	0.7	0.06	0.7	0.06	-9.34104763633	-12.0911728092	1.27529757742	0.340834101562
124342.0	3707856.0	47978.0	11231.0	3707856.0	4000000.0	938.0	2.0	1.86	1.66	1.14	0.04	7.81	0.38	0.76	0.0599999999999	11.6	0.38	2.18	1.53	0.429999999999	AAA204.CD3.location-1.X16.Y4.tile.tissue.png	116	1	2000	116	f4e37d8aa19942fd47d1e968af4f451a	0	0	0	0	0	0	0	0	0	0	0	0	0	/home/dhl_ec/bnelissen/Slides/CD3_manuscript/CD3_slides/AAA204.CD3.location-1/AAA204.CD3.location-1.run1	255	0.7	0.100002583258	0.7	0.100002583258	-8.87829821374	-12.8832916862	0.670450009673	0.299196433594
247926.0	3573255.0	101436.0	16141.0	3573255.0	4000000.0	2270.0	2.0	1.94	2.27	1.12	0.0499999999997	7.58	0.4	0.77	0.0700000000002	12.27	0.41	2.23	1.54	0.45	AAA204.CD3.location-1.X16.Y5.tile.tissue.png	117	1	2000	117	6cafab40be6570f38b0d102b856cb2dc	0	0	0	0	0	0	0	0	0	0	0	0	0	/home/dhl_ec/bnelissen/Slides/CD3_manuscript/CD3_slides/AAA204.CD3.location-1/AAA204.CD3.location-1.run1	255	0.7	0.0924619007454	0.7	0.0924619007454	-8.67485469264	-12.4093917835	0.776575292862	0.198917291016
91765.0	2923346.0	39844.0	22539.0	2923346.0	4000000.0	933.0	4.0	2.05	2.32	1.13	0.0500000000002	6.81	0.39	0.75	0.0900000000001	10.26	0.36	2.26	1.54	1.67	AAA204.CD3.location-1.X16.Y6.tile.tissue.png	118	1	2000	118	c4a85299900e06336fc705821c095af0	0	0	0	0	0	0	0	0	0	0	0	0	0	/home/dhl_ec/bnelissen/Slides/CD3_manuscript/CD3_slides/AAA204.CD3.location-1/AAA204.CD3.location-1.run1	255	0.7	0.06	0.7	0.06	-9.15887641047	-12.5197393726	1.75424471125	0.27051265625
98713.0	3328468.0	41324.0	13167.0	3328468.0	4000000.0	944.0	1.0	1.18	1.92	1.22	0.04	7.12	0.38	0.77	0.0799999999999	10.46	0.36	2.24	1.54	1.12	AAA204.CD3.location-1.X16.Y7.tile.tissue.png	119	1	2000	119	a02f94002bad2c74060e629b320e3efb	0	0	0	0	0	0	0	0	0	0	0	0	0	/home/dhl_ec/bnelissen/Slides/CD3_manuscript/CD3_slides/AAA204.CD3.location-1/AAA204.CD3.location-1.run1	255	0.7	0.06	0.7	0.06	-9.50750832867	-12.3818729486	2.01069261481	0.358406736328
180014.0	3678197.0	70815.0	11432.0	3678197.0	4000000.0	1545.0	2.0	2.18	2.12	1.14	0.0500000000002	6.86	0.38	0.77	0.0700000000002	11.56	0.39	2.19	1.52	0.43	AAA204.CD3.location-1.X16.Y8.tile.tissue.png	120	1	2000	120	f7cb3a9fc3add4c779b8dce3762e4b2c	0	0	0	0	0	0	0	0	0	0	0	0	0	/home/dhl_ec/bnelissen/Slides/CD3_manuscript/CD3_slides/AAA204.CD3.location-1/AAA204.CD3.location-1.run1	255	0.7	0.06	0.7	0.06	-9.4161265746	-12.6192009529	1.75329624833	0.328312351562
179160.0	3669233.0	68600.0	9918.0	3669233.0	4000000.0	1501.0	1.0	1.95	1.89	1.13	0.0500000000002	8.03	0.37	0.76	0.0700000000002	11.11	0.4	2.19	1.54	0.45	AAA204.CD3.location-1.X16.Y9.tile.tissue.png	121	1	2000	121	6fbaad0b0b1d1e2e50b6e0c854d238b2	0	0	0	0	0	0	0	0	0	0	0	0	0	/home/dhl_ec/bnelissen/Slides/CD3_manuscript/CD3_slides/AAA204.CD3.location-1/AAA204.CD3.location-1.run1	255	0.7	0.0768307791791	0.7	0.0768307791791	-9.52375656998	-12.9005405786	1.93123059547	0.333354726562
0.0	0.0	0.0	0.0	0.0	4000000.0	0.0	0.0	1.9	1.3	1.15	0.0500000000002	5.61	0.3	0.93	0.21	4.76	0.13	2.03	1.55	0.35	AAA204.CD3.location-1.X17.Y0.tile.tissue.png	122	1	2000	122	5301a750cb5875607d32741b17a09697	0	0	0	0	0	0	0	0	0	0	0	0	0	/home/dhl_ec/bnelissen/Slides/CD3_manuscript/CD3_slides/AAA204.CD3.location-1/AAA204.CD3.location-1.run1	255	1.0	0.06	1.0	0.06	0.0	0.0	0.0	2.52021525
2170.0	96439.0	913.0	3278.0	96439.0	4000000.0	15.0	3.0	0.97	1.03	1.17	0.0599999999999	6.67	0.380000000001	0.81	0.22	6.84	0.22	2.09	1.53	0.36	AAA204.CD3.location-1.X17.Y10.tile.tissue.png	123	1	2000	123	378780417536102095b7acdc038e9fe6	0	0	0	0	0	0	0	0	0	0	0	0	0	/home/dhl_ec/bnelissen/Slides/CD3_manuscript/CD3_slides/AAA204.CD3.location-1/AAA204.CD3.location-1.run1	255	0.7	0.06	0.7	0.06	-9.38430028702	-12.2230478399	3.94990067052	2.5904717959
0.0	0.0	0.0	0.0	0.0	4000000.0	0.0	0.0	0.84	1.76	1.14	0.0599999999999	6.27	0.3	0.89	0.21	4.74	0.13	2.1	1.51	0.35	AAA204.CD3.location-1.X17.Y20.tile.tissue.png	124	1	2000	124	b9e1bba758c67dbdf279b659706685d7	0	0	0	0	0	0	0	0	0	0	0	0	0	/home/dhl_ec/bnelissen/Slides/CD3_manuscript/CD3_slides/AAA204.CD3.location-1/AAA204.CD3.location-1.run1	255	1.0	0.06	1.0	0.06	0.0	-11.3068432706	0.0	4.44489183327
9781.0	428919.0	3391.0	10344.0	428919.0	4000000.0	67.0	4.0	0.92	1.0	1.17	0.0599999999999	6.84	0.389999999999	0.76	0.2	7.21	0.23	2.22	1.53	0.37	AAA204.CD3.location-1.X17.Y3.tile.tissue.png	125	1	2000	125	5bd534fe61f79fb17f5260719bc0100b	0	0	0	0	0	0	0	0	0	0	0	0	0	/home/dhl_ec/bnelissen/Slides/CD3_manuscript/CD3_slides/AAA204.CD3.location-1/AAA204.CD3.location-1.run1	255	0.7	0.06	0.7	0.06	-9.33119459101	-11.5904909249	2.89894479313	0.696133226562
8274.0	3115841.0	3101.0	10187.0	3115841.0	4000000.0	59.0	1.0	0.79	0.97	1.18	0.0500000000002	6.91	0.38	0.76	0.0900000000001	9.17	0.34	2.21	1.52	0.409999999999	AAA204.CD3.location-1.X17.Y4.tile.tissue.png	126	1	2000	126	045e32a5c4aa3d6399508d93827e38fd	0	0	0	0	0	0	0	0	0	0	0	0	0	/home/dhl_ec/bnelissen/Slides/CD3_manuscript/CD3_slides/AAA204.CD3.location-1/AAA204.CD3.location-1.run1	255	0.7	0.06	0.7	0.06	-9.10080183505	-11.7524129614	1.39780682898	0.194921550781
67418.0	3994150.0	28439.0	8376.0	3994150.0	4000000.0	661.0	1.0	0.85	1.02	1.19	0.0500000000002	6.69	0.38	0.76	0.0599999999999	10.61	0.39	2.19	1.54	0.43	AAA204.CD3.location-1.X17.Y5.tile.tissue.png	127	1	2000	127	4317e2c5b2557a641b71629fa38e5f1a	0	0	0	0	0	0	0	0	0	0	0	0	0	/home/dhl_ec/bnelissen/Slides/CD3_manuscript/CD3_slides/AAA204.CD3.location-1/AAA204.CD3.location-1.run1	255	0.7	0.06	0.7	0.06	-9.20176436804	-12.6720286843	0.956919358071	0.267533501343
29198.0	3963893.0	13337.0	10304.0	3963893.0	4000000.0	323.0	1.0	2.15	1.14	1.16	0.0500000000002	6.93	0.39	0.76	0.0599999999999	10.16	0.38	2.19	1.53	0.42	AAA204.CD3.location-1.X17.Y6.tile.tissue.png	128	1	2000	128	bb018dfbeb7c6e1d8c7f525a4a192d9a	0	0	0	0	0	0	0	0	0	0	0	0	0	/home/dhl_ec/bnelissen/Slides/CD3_manuscript/CD3_slides/AAA204.CD3.location-1/AAA204.CD3.location-1.run1	255	0.7	0.06	0.7	0.06	-8.7973214566	-12.5049269815	0.90602310559	0.188189367676
29688.0	3959367.0	14065.0	9972.0	3959367.0	4000000.0	371.0	1.0	0.93	1.1	1.13	0.04	6.65	0.37	0.75	0.0599999999999	10.07	0.38	2.18	1.53	0.43	AAA204.CD3.location-1.X17.Y7.tile.tissue.png	129	1	2000	129	19bf370983dece3db2d6a1a289acea52	0	0	0	0	0	0	0	0	0	0	0	0	0	/home/dhl_ec/bnelissen/Slides/CD3_manuscript/CD3_slides/AAA204.CD3.location-1/AAA204.CD3.location-1.run1	255	0.7	0.06	0.7	0.06	-9.29657241902	-12.5113150865	1.3457133678	0.14348926123
15245.0	3665507.0	7250.0	10371.0	3665507.0	4000000.0	177.0	2.0	0.92	1.12	1.13	0.0500000000002	7.46	0.38	0.76	0.0699999999997	9.82	0.36	2.19	1.51	0.43	AAA204.CD3.location-1.X17.Y8.tile.tissue.png	130	1	2000	130	0f40f72558ea5c48f201ccf7145afa71	0	0	0	0	0	0	0	0	0	0	0	0	0	/home/dhl_ec/bnelissen/Slides/CD3_manuscript/CD3_slides/AAA204.CD3.location-1/AAA204.CD3.location-1.run1	255	0.7	0.06	0.7	0.06	-9.28329084211	-12.370641257	1.67259594183	0.161893310547
4709.0	2527227.0	2287.0	11274.0	2527227.0	4000000.0	53.0	4.0	0.9	1.1	1.14	0.0500000000002	6.81	0.4	0.75	0.11	8.73	0.31	2.21	1.52	0.41	AAA204.CD3.location-1.X17.Y9.tile.tissue.png	131	1	2000	131	b730daabe0fec13819e6eb240eb3c146	0	0	0	0	0	0	0	0	0	0	0	0	0	/home/dhl_ec/bnelissen/Slides/CD3_manuscript/CD3_slides/AAA204.CD3.location-1/AAA204.CD3.location-1.run1	255	0.7	0.06	0.7	0.06	-9.31520943644	-11.9695662483	1.99409706806	0.174651035156
0.0	0.0	0.0	0.0	0.0	4000000.0	0.0	0.0	0.67	0.91	1.14	0.0599999999999	5.63	0.31	0.89	0.22	4.75	0.12	2.02	1.53	0.35	AAA204.CD3.location-1.X18.Y10.tile.tissue.png	132	1	2000	132	3e8a5df8bfecd327a7f0ba7e1a457243	0	0	0	0	0	0	0	0	0	0	0	0	0	/home/dhl_ec/bnelissen/Slides/CD3_manuscript/CD3_slides/AAA204.CD3.location-1/AAA204.CD3.location-1.run1	255	1.0	0.06	1.0	0.06	0.0	0.0	0.0	4.194304
255.0	4692.0	74.0	508.0	4692.0	4000000.0	1.0	2.0	1.67	0.99	1.14	0.0599999999999	6.75	0.38	0.84	0.22	6.68	0.22	2.09	1.53	0.36	AAA204.CD3.location-1.X18.Y16.tile.tissue.png	133	1	2000	133	8bf32d83c44a8fb581d073872bd2fb0e	0	0	0	0	0	0	0	0	0	0	0	0	0	/home/dhl_ec/bnelissen/Slides/CD3_manuscript/CD3_slides/AAA204.CD3.location-1/AAA204.CD3.location-1.run1	255	0.7	0.06	0.7	0.06	-9.66231452121	-12.2698701471	3.828781732	3.31690023322
0.0	0.0	0.0	0.0	0.0	4000000.0	0.0	0.0	0.78	1.26	1.15	0.0499999999997	5.72	0.3	0.9	0.23	4.97	0.13	2.04	1.54	0.35	AAA204.CD3.location-1.X18.Y17.tile.tissue.png	134	1	2000	134	70f75371a9a04181d20ee3e95bde0652	0	0	0	0	0	0	0	0	0	0	0	0	0	/home/dhl_ec/bnelissen/Slides/CD3_manuscript/CD3_slides/AAA204.CD3.location-1/AAA204.CD3.location-1.run1	255	1.0	0.06	1.0	0.06	0.0	0.0	0.0	7.582503
0.0	0.0	0.0	0.0	0.0	4000000.0	0.0	0.0	1.39	1.55	1.12	0.0599999999999	5.6	0.3	0.9	0.22	4.72	0.13	2.03	1.54	0.49	AAA204.CD3.location-1.X18.Y19.tile.tissue.png	135	1	2000	135	10d8d4666dfecd904e01efcc743e1680	0	0	0	0	0	0	0	0	0	0	0	0	0	/home/dhl_ec/bnelissen/Slides/CD3_manuscript/CD3_slides/AAA204.CD3.location-1/AAA204.CD3.location-1.run1	255	1.0	0.06	1.0	0.06	0.0	0.0	0.0	4.900668
0.0	1312.0	0.0	160.0	1312.0	4000000.0	0.0	1.0	0.82	1.02	1.16	0.0599999999999	6.78	0.39	0.79	0.21	6.08	0.13	2.08	1.52	0.49	AAA204.CD3.location-1.X18.Y20.tile.tissue.png	136	1	2000	136	14a07ebe6b41178656e359e3580ffeb5	0	0	0	0	0	0	0	0	0	0	0	0	0	/home/dhl_ec/bnelissen/Slides/CD3_manuscript/CD3_slides/AAA204.CD3.location-1/AAA204.CD3.location-1.run1	255	0.7	0.06	0.7	0.06	0.0	-11.547738682	4.53498989198	3.25073235215
0.0	0.0	0.0	0.0	0.0	4000000.0	0.0	0.0	1.09	1.22	1.14	0.0599999999999	6.3	0.3	0.88	0.22	4.93	0.13	2.03	1.54	0.65	AAA204.CD3.location-1.X18.Y21.tile.tissue.png	137	1	2000	137	f4a79b3a1d67aaa0d85b4d39993202e6	0	0	0	0	0	0	0	0	0	0	0	0	0	/home/dhl_ec/bnelissen/Slides/CD3_manuscript/CD3_slides/AAA204.CD3.location-1/AAA204.CD3.location-1.run1	255	1.0	0.06	1.0	0.06	0.0	-11.7052743787	0.0	4.72251926618
0.0	39593.0	0.0	1548.0	39593.0	4000000.0	0.0	1.0	2.1	2.13	1.16	0.0599999999999	6.81	0.38	0.89	0.21	6.38	0.14	2.1	1.52	0.51	AAA204.CD3.location-1.X18.Y3.tile.tissue.png	138	1	2000	138	51ab07a88c00db28237e146091a8e7b6	0	0	0	0	0	0	0	0	0	0	0	0	0	/home/dhl_ec/bnelissen/Slides/CD3_manuscript/CD3_slides/AAA204.CD3.location-1/AAA204.CD3.location-1.run1	255	0.7	0.06	0.7	0.06	-8.58841641564	-12.0828990697	4.29986683241	2.028281625
2145.0	260223.0	845.0	8331.0	260223.0	4000000.0	16.0	3.0	1.5	2.0	1.13	0.0599999999999	6.92	0.39	0.77	0.21	7.3	0.23	2.26	1.55	0.51	AAA204.CD3.location-1.X18.Y4.tile.tissue.png	139	1	2000	139	e74779977ce6c021e8ca34e9ee0f6784	0	0	0	0	0	0	0	0	0	0	0	0	0	/home/dhl_ec/bnelissen/Slides/CD3_manuscript/CD3_slides/AAA204.CD3.location-1/AAA204.CD3.location-1.run1	255	0.7	0.06	0.7	0.06	-9.22864011335	-11.5461451068	3.88771407643	0.444748794922
10297.0	726918.0	3922.0	12345.0	726918.0	4000000.0	80.0	2.0	0.86	1.03	1.13	0.04	8.04	0.39	0.76	0.19	7.73	0.25	2.25	1.55	1.09	AAA204.CD3.location-1.X18.Y5.tile.tissue.png	140	1	2000	140	da8b3f2a728dc389fbd1927a60ded57e	0	0	0	0	0	0	0	0	0	0	0	0	0	/home/dhl_ec/bnelissen/Slides/CD3_manuscript/CD3_slides/AAA204.CD3.location-1/AAA204.CD3.location-1.run1	255	0.7	0.06	0.7	0.06	-9.13464854181	-12.1015676327	2.87969417318	0.202700351562
2513.0	923591.0	1179.0	7642.0	923591.0	4000000.0	26.0	3.0	0.87	2.02	1.16	0.0500000000002	7.17	0.38	0.76	0.18	7.47	0.25	2.21	1.53	0.95	AAA204.CD3.location-1.X18.Y6.tile.tissue.png	141	1	2000	141	a808b73904296ab8ccf4a0137f6cf634	0	0	0	0	0	0	0	0	0	0	0	0	0	/home/dhl_ec/bnelissen/Slides/CD3_manuscript/CD3_slides/AAA204.CD3.location-1/AAA204.CD3.location-1.run1	255	0.7	0.06	0.7	0.06	-9.10900484316	-11.5854546647	2.1688503843	0.151861222656
4844.0	740673.0	1942.0	6756.0	740673.0	4000000.0	42.0	3.0	0.85	1.03	1.15	0.04	7.43	0.38	0.76	0.19	7.64	0.24	2.22	1.54	0.5	AAA204.CD3.location-1.X18.Y7.tile.tissue.png	142	1	2000	142	9875ae820fcd1534b8b950bd30b97a40	0	0	0	0	0	0	0	0	0	0	0	0	0	/home/dhl_ec/bnelissen/Slides/CD3_manuscript/CD3_slides/AAA204.CD3.location-1/AAA204.CD3.location-1.run1	255	0.7	0.06	0.7	0.06	-9.45425011434	-11.5883467308	2.35056364532	0.133427964844
712.0	13441.0	295.0	919.0	13441.0	4000000.0	5.0	2.0	2.36	1.4	1.14	0.0499999999997	6.71	0.37	0.78	0.24	6.96	0.22	2.11	1.55	1.0	AAA204.CD3.location-1.X18.Y8.tile.tissue.png	143	1	2000	143	721899ed378ae35c4570945c5e97f241	0	0	0	0	0	0	0	0	0	0	0	0	0	/home/dhl_ec/bnelissen/Slides/CD3_manuscript/CD3_slides/AAA204.CD3.location-1/AAA204.CD3.location-1.run1	255	0.7	0.06	0.7	0.06	-9.84936040879	-11.9862767183	4.25923310195	1.57490274487
0.0	0.0	0.0	0.0	0.0	4000000.0	0.0	0.0	0.75	0.94	1.15	0.0599999999999	6.4	0.3	0.84	0.23	4.78	0.13	2.03	1.52	1.05	AAA204.CD3.location-1.X18.Y9.tile.tissue.png	144	1	2000	144	9476f9ad491304b34759557f8fc285e7	0	0	0	0	0	0	0	0	0	0	0	0	0	/home/dhl_ec/bnelissen/Slides/CD3_manuscript/CD3_slides/AAA204.CD3.location-1/AAA204.CD3.location-1.run1	255	1.0	0.06	1.0	0.06	0.0	-11.5446198096	0.0	6.96232586471
0.0	18433.0	0.0	644.0	18433.0	4000000.0	0.0	1.0	1.24	0.98	1.12	0.0599999999999	6.57	0.39	0.83	0.23	6.56	0.13	2.12	1.54	0.61	AAA204.CD3.location-1.X19.Y15.tile.tissue.png	145	1	2000	145	4b4a223274957c571ffbe0f439d99a1f	0	0	0	0	0	0	0	0	0	0	0	0	0	/home/dhl_ec/bnelissen/Slides/CD3_manuscript/CD3_slides/AAA204.CD3.location-1/AAA204.CD3.location-1.run1	255	0.7	0.06	0.7	0.06	-7.35945651932	-11.9511545664	1.17863601115	4.51833563483
1070.0	256627.0	469.0	3110.0	256627.0	4000000.0	9.0	1.0	0.97	1.05	1.15	0.04	6.78	0.38	0.75	0.21	6.94	0.23	2.14	1.53	0.5	AAA204.CD3.location-1.X19.Y16.tile.tissue.png	146	1	2000	146	83a237e20dee65cbd11b070b618fa00c	0	0	0	0	0	0	0	0	0	0	0	0	0	/home/dhl_ec/bnelissen/Slides/CD3_manuscript/CD3_slides/AAA204.CD3.location-1/AAA204.CD3.location-1.run1	255	0.7	0.06	0.7	0.06	-9.24080980552	-11.6087026697	1.10349496345	0.0835607871094
159.0	4414.0	104.0	390.0	4414.0	4000000.0	2.0	1.0	2.34	1.59	1.17	0.0599999999999	6.77	0.369999999999	0.77	0.22	6.73	0.22	2.08	1.54	1.37	AAA204.CD3.location-1.X19.Y17.tile.tissue.png	147	1	2000	147	9af3abf94dc48ac5e5ee55a197220291	0	0	0	0	0	0	0	0	0	0	0	0	0	/home/dhl_ec/bnelissen/Slides/CD3_manuscript/CD3_slides/AAA204.CD3.location-1/AAA204.CD3.location-1.run1	255	0.7	0.06	0.7	0.06	-9.40212023337	-11.3777240925	5.25145864884	1.06657578534
2739.0	41764.0	997.0	2700.0	41764.0	4000000.0	17.0	5.0	1.24	1.85	1.15	0.0499999999997	6.67	0.36	0.77	0.22	6.88	0.21	2.13	1.53	0.36	AAA204.CD3.location-1.X19.Y18.tile.tissue.png	148	1	2000	148	36c1bce7f930ffe0e1ea736caa701a4e	0	0	0	0	0	0	0	0	0	0	0	0	0	/home/dhl_ec/bnelissen/Slides/CD3_manuscript/CD3_slides/AAA204.CD3.location-1/AAA204.CD3.location-1.run1	255	0.7	0.06	0.7	0.06	-9.7205511161	-11.7626457215	3.80102068806	0.902278355469
44641.0	989607.0	16549.0	8882.0	989607.0	4000000.0	335.0	4.0	2.15	1.67	1.12	0.0500000000002	8.36	0.37	0.75	0.179999999999	9.08	0.26	2.22	1.54	0.38	AAA204.CD3.location-1.X19.Y19.tile.tissue.png	149	1	2000	149	cfe569e91a4a0e77908c98f4697610f3	0	0	0	0	0	0	0	0	0	0	0	0	0	/home/dhl_ec/bnelissen/Slides/CD3_manuscript/CD3_slides/AAA204.CD3.location-1/AAA204.CD3.location-1.run1	255	0.7	0.06	0.7	0.06	-9.29112921994	-11.5927187906	1.14266861083	0.26739340625
25960.0	619937.0	10609.0	6143.0	619937.0	4000000.0	213.0	2.0	2.23	1.54	1.12	0.0499999999997	6.93	0.39	0.75	0.19	7.49	0.24	2.17	1.52	0.41	AAA204.CD3.location-1.X19.Y20.tile.tissue.png	150	1	2000	150	908c9fd4042fcb7666551368e5dd9e81	0	0	0	0	0	0	0	0	0	0	0	0	0	/home/dhl_ec/bnelissen/Slides/CD3_manuscript/CD3_slides/AAA204.CD3.location-1/AAA204.CD3.location-1.run1	255	0.7	0.06	0.7	0.06	-9.27890906078	-12.1117023937	1.36128193047	0.147002070313
0.0	2451.0	0.0	325.0	2451.0	4000000.0	0.0	1.0	1.67	1.5	1.13	0.0599999999999	6.71	0.39	0.87	0.22	6.41	0.14	2.09	1.54	0.35	AAA204.CD3.location-1.X19.Y21.tile.tissue.png	151	1	2000	151	06298c347cd15a605e1517b3e4cc68e9	0	0	0	0	0	0	0	0	0	0	0	0	0	/home/dhl_ec/bnelissen/Slides/CD3_manuscript/CD3_slides/AAA204.CD3.location-1/AAA204.CD3.location-1.run1	255	0.7	0.06	0.7	0.06	-6.7702780206	-12.1297066556	4.02730989433	5.55581612819
0.0	0.0	0.0	0.0	0.0	4000000.0	0.0	0.0	2.31	0.87	1.14	0.0599999999999	6.35	0.32	0.89	0.22	4.78	0.13	2.03	1.52	0.34	AAA204.CD3.location-1.X19.Y4.tile.tissue.png	152	1	2000	152	232247306b107d71c5a482aadea6ce8d	0	0	0	0	0	0	0	0	0	0	0	0	0	/home/dhl_ec/bnelissen/Slides/CD3_manuscript/CD3_slides/AAA204.CD3.location-1/AAA204.CD3.location-1.run1	255	1.0	0.06	1.0	0.06	0.0	-11.3168622679	0.0	3.43809338499
0.0	5387.0	0.0	482.0	5387.0	4000000.0	0.0	2.0	1.42	1.52	1.14	0.0500000000002	6.72	0.38	0.91	0.22	5.94	0.13	2.1	1.52	0.36	AAA204.CD3.location-1.X19.Y5.tile.tissue.png	153	1	2000	153	39723149034267fd9ed4336c7e61a1d8	0	0	0	0	0	0	0	0	0	0	0	0	0	/home/dhl_ec/bnelissen/Slides/CD3_manuscript/CD3_slides/AAA204.CD3.location-1/AAA204.CD3.location-1.run1	255	0.7	0.06	0.7	0.06	0.0	-12.2036328285	2.36363964318	1.91148324255
0.0	0.0	0.0	0.0	0.0	4000000.0	0.0	0.0	1.92	1.49	1.14	0.0500000000002	6.29	0.29	0.9	0.22	4.77	0.13	2.01	1.53	0.34	AAA204.CD3.location-1.X19.Y6.tile.tissue.png	154	1	2000	154	d9b5f86230de9881788a436e2d3fb567	0	0	0	0	0	0	0	0	0	0	0	0	0	/home/dhl_ec/bnelissen/Slides/CD3_manuscript/CD3_slides/AAA204.CD3.location-1/AAA204.CD3.location-1.run1	255	1.0	0.06	1.0	0.06	0.0	-10.3606380663	0.0	4.48405209928
0.0	0.0	0.0	0.0	0.0	4000000.0	0.0	0.0	1.99	1.68	1.12	0.0500000000002	5.65	0.309999999999	0.890000000001	0.21	4.73	0.13	2.03	1.52	0.35	AAA204.CD3.location-1.X19.Y7.tile.tissue.png	155	1	2000	155	e613438284d321cf2be1514f34875db0	0	0	0	0	0	0	0	0	0	0	0	0	0	/home/dhl_ec/bnelissen/Slides/CD3_manuscript/CD3_slides/AAA204.CD3.location-1/AAA204.CD3.location-1.run1	255	1.0	0.06	1.0	0.06	0.0	0.0	0.0	4.194304
45077.0	3559723.0	18619.0	18519.0	3559723.0	4000000.0	397.0	4.0	2.19	1.07	1.16	0.0500000000002	7.14	0.39	0.76	0.0799999999999	10.18	0.37	2.23	1.55	0.43	AAA204.CD3.location-1.X2.Y10.tile.tissue.png	156	1	2000	156	dcbc5eedc03acde9bc852d3364b25ea2	0	0	0	0	0	0	0	0	0	0	0	0	0	/home/dhl_ec/bnelissen/Slides/CD3_manuscript/CD3_slides/AAA204.CD3.location-1/AAA204.CD3.location-1.run1	255	0.7	0.06	0.7	0.06	-9.0990507519	-12.3123049811	1.6238308103	0.234491664062
351447.0	3305755.0	121513.0	13249.0	3305755.0	4000000.0	2481.0	1.0	0.93	1.13	1.14	0.0500000000002	6.9	0.39	0.76	0.0799999999999	13.18	0.400000000001	2.22	1.53	0.45	AAA204.CD3.location-1.X2.Y11.tile.tissue.png	157	1	2000	157	7515a4c091817b0cbff51374e8106f25	0	0	0	0	0	0	0	0	0	0	0	0	0	/home/dhl_ec/bnelissen/Slides/CD3_manuscript/CD3_slides/AAA204.CD3.location-1/AAA204.CD3.location-1.run1	255	0.7	0.06	0.7	0.06	-9.02798479903	-12.4321150644	1.1282746207	0.288804236328
137290.0	1594333.0	48215.0	11299.0	1594333.0	4000000.0	976.0	6.0	1.58	1.78	1.19	0.0400000000009	6.87	0.389999999999	0.76	0.16	9.92	0.3	2.2	1.54	0.389999999999	AAA204.CD3.location-1.X2.Y12.tile.tissue.png	158	1	2000	158	24cf201b9cb579ee1fa6623a80967b8b	0	0	0	0	0	0	0	0	0	0	0	0	0	/home/dhl_ec/bnelissen/Slides/CD3_manuscript/CD3_slides/AAA204.CD3.location-1/AAA204.CD3.location-1.run1	255	0.7	0.06	0.7	0.06	-9.25159525076	-11.9447656351	1.40856634569	0.225900632812
266393.0	3972065.0	100829.0	8880.0	3972065.0	4000000.0	2087.0	2.0	1.86	1.97	1.15	0.0499999999993	6.75	0.38	0.77	0.0500000000002	14.56	0.42	2.17	1.53	0.45	AAA204.CD3.location-1.X2.Y13.tile.tissue.png	159	1	2000	159	38834d93bc507b9b1afc1e8d6424ae9f	0	0	0	0	0	0	0	0	0	0	0	0	0	/home/dhl_ec/bnelissen/Slides/CD3_manuscript/CD3_slides/AAA204.CD3.location-1/AAA204.CD3.location-1.run1	255	0.7	0.0985519138651	0.7	0.0985519138651	-8.70982526299	-12.7104514804	0.680275805109	0.192336524902
95683.0	3999835.0	42294.0	8008.0	3999835.0	4000000.0	950.0	1.0	1.71	1.55	1.12	0.0500000000002	8.11	0.379999999999	0.78	0.0599999999995	10.81	0.39	2.17	1.53	0.43	AAA204.CD3.location-1.X2.Y14.tile.tissue.png	160	1	2000	160	39209a41d919645859737e9e2f0dbea8	0	0	0	0	0	0	0	0	0	0	0	0	0	/home/dhl_ec/bnelissen/Slides/CD3_manuscript/CD3_slides/AAA204.CD3.location-1/AAA204.CD3.location-1.run1	255	0.7	0.0840773406629	0.7	0.0840773406629	-8.76481482884	-11.1654575301	0.491787993408	0.0480641740999
538540.0	3717341.0	193575.0	8496.0	3717341.0	4000000.0	3858.0	1.0	2.33	1.1	1.13	0.0500000000002	6.95	0.38	0.760000000001	0.0700000000006	14.42	0.45	2.19	1.53	0.630000000001	AAA204.CD3.location-1.X2.Y15.tile.tissue.png	161	1	2000	161	7cd577002ead9884c5ee1be11c0d5c90	0	0	0	0	0	0	0	0	0	0	0	0	0	/home/dhl_ec/bnelissen/Slides/CD3_manuscript/CD3_slides/AAA204.CD3.location-1/AAA204.CD3.location-1.run1	255	0.7	0.06	0.7	0.06	-8.15641720006	-11.3224643797	0.268832903207	0.124924849609
195375.0	3170576.0	78300.0	8409.0	3170576.0	4000000.0	1602.0	1.0	1.58	2.08	1.13	0.0500000000002	6.88	0.37	0.78	0.0900000000001	11.39	0.38	2.19	1.53	0.900000000001	AAA204.CD3.location-1.X2.Y16.tile.tissue.png	162	1	2000	162	52bc62b9a205ccea87bf9251813a5b9e	0	0	0	0	0	0	0	0	0	0	0	0	0	/home/dhl_ec/bnelissen/Slides/CD3_manuscript/CD3_slides/AAA204.CD3.location-1/AAA204.CD3.location-1.run1	255	0.7	0.0661452174694	0.7	0.0661452174694	-8.45175268583	-11.1825885927	0.508031326687	0.123128726562
324734.0	2713679.0	125831.0	9326.0	2713679.0	4000000.0	2560.0	3.0	0.92	1.67	1.15	0.0500000000002	7.58	0.4	0.77	0.1	11.6	0.38	2.2	1.54	0.54	AAA204.CD3.location-1.X2.Y17.tile.tissue.png	163	1	2000	163	f26fd02deee5b59ac02d95223e409c2d	0	0	0	0	0	0	0	0	0	0	0	0	0	/home/dhl_ec/bnelissen/Slides/CD3_manuscript/CD3_slides/AAA204.CD3.location-1/AAA204.CD3.location-1.run1	255	0.7	0.06	0.7	0.06	-8.48403061669	-11.4071038429	0.580523224594	0.141134773437
216992.0	3487033.0	92967.0	8324.0	3487033.0	4000000.0	2019.0	1.0	2.43	1.87	1.13	0.0500000000002	6.76	0.37	0.77	0.0699999999997	11.27	0.4	2.19	1.52	0.43	AAA204.CD3.location-1.X2.Y18.tile.tissue.png	164	1	2000	164	3e845e4ea010af9509fb3e28fd2c3e78	0	0	0	0	0	0	0	0	0	0	0	0	0	/home/dhl_ec/bnelissen/Slides/CD3_manuscript/CD3_slides/AAA204.CD3.location-1/AAA204.CD3.location-1.run1	255	0.7	0.06	0.7	0.06	-8.22826041348	-11.3722832223	0.382937501968	0.104819977539
269498.0	4000000.0	117495.0	7996.0	4000000.0	4000000.0	2573.0	1.0	2.52	1.78	1.18	0.04	6.53	0.29	0.77	0.0500000000002	12.11	0.43	2.17	1.52	0.44	AAA204.CD3.location-1.X2.Y19.tile.tissue.png	165	1	2000	165	a0eb068daed5673498e164d2f9f10d0b	0	0	0	0	0	0	0	0	0	0	0	0	0	/home/dhl_ec/bnelissen/Slides/CD3_manuscript/CD3_slides/AAA204.CD3.location-1/AAA204.CD3.location-1.run1	255	0.7	0.0934199268698	0.7	0.0934199268698	-8.73809152062	-11.0356242077	0.272235143005	0.0612467901756
243232.0	3482355.0	96467.0	8582.0	3482355.0	4000000.0	2029.0	1.0	1.69	2.43	1.18	0.04	7.79	0.37	0.75	0.0799999999999	12.87	0.400000000001	2.24	1.53	0.43	AAA204.CD3.location-1.X2.Y20.tile.tissue.png	166	1	2000	166	732630849fd6993a98a72106f9facf95	0	0	0	0	0	0	0	0	0	0	0	0	0	/home/dhl_ec/bnelissen/Slides/CD3_manuscript/CD3_slides/AAA204.CD3.location-1/AAA204.CD3.location-1.run1	255	0.7	0.0670070230053	0.7	0.0670070230053	-8.53449589401	-11.9340751673	0.490716156406	0.182392839844
121210.0	1272301.0	41687.0	12100.0	1272301.0	4000000.0	760.0	6.0	2.23	1.3	1.14	0.0600000000004	7.02	0.39	0.75	0.18	10.67	0.28	2.17	1.52	0.39	AAA204.CD3.location-1.X2.Y21.tile.tissue.png	167	1	2000	167	618d87f47a1060789794e207745ad449	0	0	0	0	0	0	0	0	0	0	0	0	0	/home/dhl_ec/bnelissen/Slides/CD3_manuscript/CD3_slides/AAA204.CD3.location-1/AAA204.CD3.location-1.run1	255	0.7	0.06	0.7	0.06	-9.39802397825	-11.6207900685	1.87071269174	0.712733625
0.0	0.0	0.0	0.0	0.0	4000000.0	0.0	0.0	1.58	1.88	1.14	0.0500000000002	6.29	0.290000000001	0.83	0.22	4.71	0.13	2.01	1.53	0.360000000001	AAA204.CD3.location-1.X2.Y8.tile.tissue.png	168	1	2000	168	93b742bc52bf6f5baf2160654145a6c4	0	0	0	0	0	0	0	0	0	0	0	0	0	/home/dhl_ec/bnelissen/Slides/CD3_manuscript/CD3_slides/AAA204.CD3.location-1/AAA204.CD3.location-1.run1	255	1.0	0.06	1.0	0.06	0.0	-11.0205246422	0.0	7.72278239209
48717.0	2493839.0	20344.0	11470.0	2493839.0	4000000.0	423.0	5.0	1.67	1.74	1.14	0.04	7.38	0.37	0.759999999999	0.11	9.1	0.32	2.18	1.53	0.41	AAA204.CD3.location-1.X2.Y9.tile.tissue.png	169	1	2000	169	899f265b4a459f08451fdd0e932a3a04	0	0	0	0	0	0	0	0	0	0	0	0	0	/home/dhl_ec/bnelissen/Slides/CD3_manuscript/CD3_slides/AAA204.CD3.location-1/AAA204.CD3.location-1.run1	255	0.7	0.06	0.7	0.06	-9.32893937467	-11.9771102295	2.56826229195	0.251141546875
0.0	0.0	0.0	0.0	0.0	4000000.0	0.0	0.0	1.69	2.19	1.15	0.0500000000002	5.58	0.3	0.9	0.22	4.73	0.13	2.01	1.52	0.35	AAA204.CD3.location-1.X20.Y10.tile.tissue.png	170	1	2000	170	4493c095840d3bad575b79388daeeb7e	0	0	0	0	0	0	0	0	0	0	0	0	0	/home/dhl_ec/bnelissen/Slides/CD3_manuscript/CD3_slides/AAA204.CD3.location-1/AAA204.CD3.location-1.run1	255	1.0	0.06	1.0	0.06	0.0	0.0	0.0	3.39043275
282.0	6588.0	137.0	430.0	6588.0	4000000.0	3.0	1.0	2.54	1.59	1.15	0.0600000000004	6.67	0.369999999999	0.87	0.21	6.76	0.21	2.1	1.53	0.35	AAA204.CD3.location-1.X20.Y11.tile.tissue.png	171	1	2000	171	504e8f74fc5ec27f52831c1b9e1eeb62	0	0	0	0	0	0	0	0	0	0	0	0	0	/home/dhl_ec/bnelissen/Slides/CD3_manuscript/CD3_slides/AAA204.CD3.location-1/AAA204.CD3.location-1.run1	255	0.7	0.06	0.7	0.06	-9.53617397149	-12.6785773117	6.69007885565	2.51070127856
0.0	42827.0	0.0	1422.0	42827.0	4000000.0	0.0	2.0	2.18	2.32	1.16	0.0600000000004	6.63	0.38	0.8	0.23	6.47	0.14	2.08	1.52	0.370000000001	AAA204.CD3.location-1.X20.Y15.tile.tissue.png	172	1	2000	172	a51811446be6b7d7488a186c16d26589	0	0	0	0	0	0	0	0	0	0	0	0	0	/home/dhl_ec/bnelissen/Slides/CD3_manuscript/CD3_slides/AAA204.CD3.location-1/AAA204.CD3.location-1.run1	255	0.7	0.06	0.7	0.06	-7.7714858206	-11.4027926769	1.1511029699	2.970169271
19627.0	1188654.0	6307.0	12697.0	1188654.0	4000000.0	117.0	11.0	2.09	2.2	1.13	0.0499999999993	7.62	0.38	0.76	0.17	7.92	0.26	2.21	1.54	0.410000000001	AAA204.CD3.location-1.X20.Y16.tile.tissue.png	173	1	2000	173	72197054001e78f2e4326a5a70b10c51	0	0	0	0	0	0	0	0	0	0	0	0	0	/home/dhl_ec/bnelissen/Slides/CD3_manuscript/CD3_slides/AAA204.CD3.location-1/AAA204.CD3.location-1.run1	255	0.7	0.06	0.7	0.06	-9.48981762389	-11.8724673538	1.3226208554	0.204314953125
31632.0	594853.0	10941.0	18268.0	594853.0	4000000.0	185.0	27.0	2.41	1.07	1.18	0.04	6.94	0.379999999999	0.75	0.190000000001	8.35	0.25	2.17	1.5	0.389999999999	AAA204.CD3.location-1.X20.Y17.tile.tissue.png	174	1	2000	174	65c9b79bea11df3e9409fb119b9b5b22	0	0	0	0	0	0	0	0	0	0	0	0	0	/home/dhl_ec/bnelissen/Slides/CD3_manuscript/CD3_slides/AAA204.CD3.location-1/AAA204.CD3.location-1.run1	255	0.7	0.06	0.7	0.06	-9.7630665302	-12.4595912418	2.71858406935	0.289785453125
60206.0	755470.0	19569.0	16699.0	755470.0	4000000.0	353.0	17.0	2.32	1.72	1.12	0.0500000000002	7.92	0.389999999999	0.73	0.179999999999	8.67	0.25	2.18	1.48	0.39	AAA204.CD3.location-1.X20.Y18.tile.tissue.png	175	1	2000	175	745d6b9bad6cc8cb2549f844b258d228	0	0	0	0	0	0	0	0	0	0	0	0	0	/home/dhl_ec/bnelissen/Slides/CD3_manuscript/CD3_slides/AAA204.CD3.location-1/AAA204.CD3.location-1.run1	255	0.7	0.06	0.7	0.06	-9.45375997768	-11.7299941729	2.49732686391	0.308250539062
35336.0	677765.0	12559.0	9339.0	677765.0	4000000.0	235.0	5.0	2.61	1.05	1.13	0.0500000000002	6.95	0.38	0.74	0.18	8.07	0.360000000001	2.31	1.54	0.389999999999	AAA204.CD3.location-1.X20.Y19.tile.tissue.png	176	1	2000	176	d42ae9700d1036667b36706509c78d1a	0	0	0	0	0	0	0	0	0	0	0	0	0	/home/dhl_ec/bnelissen/Slides/CD3_manuscript/CD3_slides/AAA204.CD3.location-1/AAA204.CD3.location-1.run1	255	0.7	0.06	0.7	0.06	-9.64196881041	-12.6319032095	2.00336516188	0.256806695312
6927.0	37433.0	2092.0	1318.0	37433.0	4000000.0	37.0	1.0	2.1	1.99	1.14	0.04	6.69	0.37	0.75	0.22	6.88	0.21	2.1	1.52	0.38	AAA204.CD3.location-1.X20.Y20.tile.tissue.png	177	1	2000	177	9fb780a15c3eb7fada154862f3c1156c	0	0	0	0	0	0	0	0	0	0	0	0	0	/home/dhl_ec/bnelissen/Slides/CD3_manuscript/CD3_slides/AAA204.CD3.location-1/AAA204.CD3.location-1.run1	255	0.7	0.06	0.7	0.06	-9.33437288454	-12.584306973	2.28066389178	0.105425855469
300.0	2988.0	149.0	258.0	2988.0	4000000.0	3.0	1.0	2.04	2.25	1.12	0.0600000000004	6.66	0.389999999999	0.860000000001	0.22	6.79	0.21	2.08	1.53	0.35	AAA204.CD3.location-1.X20.Y21.tile.tissue.png	178	1	2000	178	07927d776155ca7aaec4359aec461c16	0	0	0	0	0	0	0	0	0	0	0	0	0	/home/dhl_ec/bnelissen/Slides/CD3_manuscript/CD3_slides/AAA204.CD3.location-1/AAA204.CD3.location-1.run1	255	0.7	0.06	0.7	0.06	-9.24660683313	-12.459593465	4.32407198078	3.61907512048
0.0	0.0	0.0	0.0	0.0	2140000.0	0.0	0.0	1.07	1.82	0.599999999999	0.0299999999997	3.39	0.16	0.48	0.110000000001	2.45	0.0699999999997	1.05	0.81	0.21	AAA204.CD3.location-1.X21.Y0.tile.tissue.png	179	1	1070	179	473d07c45cfb4206db9bb0369e5820e0	0	0	0	0	0	0	0	0	0	0	0	0	0	/home/dhl_ec/bnelissen/Slides/CD3_manuscript/CD3_slides/AAA204.CD3.location-1/AAA204.CD3.location-1.run1	255	1.0	0.06	1.0	0.06	0.0	-11.2621223347	0.0	2.98997666274
0.0	0.0	0.0	0.0	0.0	2140000.0	0.0	0.0	0.839999999999	1.31	0.59	0.0299999999997	3.03	0.16	0.47	0.120000000001	2.45	0.0699999999997	1.06	0.82	0.19	AAA204.CD3.location-1.X21.Y1.tile.tissue.png	180	1	1070	180	892f25b5754b30f4be2ba889462ead4e	0	0	0	0	0	0	0	0	0	0	0	0	0	/home/dhl_ec/bnelissen/Slides/CD3_manuscript/CD3_slides/AAA204.CD3.location-1/AAA204.CD3.location-1.run1	255	1.0	0.06	1.0	0.06	0.0	0.0	0.0	6.00588411215
95.0	1851.0	54.0	204.0	1851.0	2140000.0	1.0	1.0	1.42	0.67	0.59	0.0299999999997	3.58	0.2	0.469999999999	0.11	3.52	0.11	1.11	0.82	0.190000000001	AAA204.CD3.location-1.X21.Y10.tile.tissue.png	181	1	1070	181	a2cfb0b3398346f146d1ed124621d973	0	0	0	0	0	0	0	0	0	0	0	0	0	/home/dhl_ec/bnelissen/Slides/CD3_manuscript/CD3_slides/AAA204.CD3.location-1/AAA204.CD3.location-1.run1	255	0.7	0.06	0.7	0.06	-9.70393278203	-12.4821620564	5.12347426619	1.83749789956
0.0	0.0	0.0	0.0	0.0	2140000.0	0.0	0.0	0.900000000001	2.14	0.59	0.0299999999997	3.13	0.16	0.47	0.120000000001	2.58	0.0700000000006	1.07	0.829999999999	0.2	AAA204.CD3.location-1.X21.Y11.tile.tissue.png	182	1	1070	182	79bbc186f5cf9997531e32a916961579	0	0	0	0	0	0	0	0	0	0	0	0	0	/home/dhl_ec/bnelissen/Slides/CD3_manuscript/CD3_slides/AAA204.CD3.location-1/AAA204.CD3.location-1.run1	255	1.0	0.06	1.0	0.06	0.0	0.0	0.0	5.21989299065
0.0	0.0	0.0	0.0	0.0	2140000.0	0.0	0.0	0.389999999999	0.679999999999	0.610000000001	0.04	3.15	0.16	0.48	0.12	2.57	0.0599999999995	1.06	0.82	0.21	AAA204.CD3.location-1.X21.Y12.tile.tissue.png	183	1	1070	183	d63c7dc998b3c432f71396f5e157eab5	0	0	0	0	0	0	0	0	0	0	0	0	0	/home/dhl_ec/bnelissen/Slides/CD3_manuscript/CD3_slides/AAA204.CD3.location-1/AAA204.CD3.location-1.run1	255	1.0	0.06	1.0	0.06	0.0	0.0	0.0	5.48786962617
0.0	0.0	0.0	0.0	0.0	2140000.0	0.0	0.0	1.46	1.12	0.61	0.0299999999997	3.12	0.160000000001	0.48	0.11	2.45	0.0599999999995	1.06	0.81	0.19	AAA204.CD3.location-1.X21.Y13.tile.tissue.png	184	1	1070	184	d6df493dea8ba55188fe8dd71755a056	0	0	0	0	0	0	0	0	0	0	0	0	0	/home/dhl_ec/bnelissen/Slides/CD3_manuscript/CD3_slides/AAA204.CD3.location-1/AAA204.CD3.location-1.run1	255	1.0	0.06	1.0	0.06	0.0	0.0	0.0	6.40685747664
0.0	0.0	0.0	0.0	0.0	2140000.0	0.0	0.0	0.64	1.38	0.59	0.0300000000007	3.03	0.16	0.47	0.11	2.5	0.0699999999997	1.07	0.820000000001	0.22	AAA204.CD3.location-1.X21.Y14.tile.tissue.png	185	1	1070	185	cbbf86c1ac11738e75dd39cf006164e1	0	0	0	0	0	0	0	0	0	0	0	0	0	/home/dhl_ec/bnelissen/Slides/CD3_manuscript/CD3_slides/AAA204.CD3.location-1/AAA204.CD3.location-1.run1	255	1.0	0.06	1.0	0.06	0.0	0.0	0.0	5.21733785047
0.0	0.0	0.0	0.0	0.0	2140000.0	0.0	0.0	0.64	0.88	0.61	0.0299999999997	3.14	0.16	0.48	0.12	2.55	0.0699999999997	1.07	0.820000000001	0.2	AAA204.CD3.location-1.X21.Y15.tile.tissue.png	186	1	1070	186	daad710077b8bbe7f985be01f687d725	0	0	0	0	0	0	0	0	0	0	0	0	0	/home/dhl_ec/bnelissen/Slides/CD3_manuscript/CD3_slides/AAA204.CD3.location-1/AAA204.CD3.location-1.run1	255	1.0	0.06	1.0	0.06	0.0	0.0	0.0	6.64399018692
0.0	0.0	0.0	0.0	0.0	2140000.0	0.0	0.0	1.57	0.510000000001	0.6	0.0300000000007	3.12	0.16	0.47	0.11	2.55	0.0700000000006	1.05	0.81	0.23	AAA204.CD3.location-1.X21.Y16.tile.tissue.png	187	1	1070	187	dc11f763a368efee378e68645b390c00	0	0	0	0	0	0	0	0	0	0	0	0	0	/home/dhl_ec/bnelissen/Slides/CD3_manuscript/CD3_slides/AAA204.CD3.location-1/AAA204.CD3.location-1.run1	255	1.0	0.06	1.0	0.06	0.0	0.0	0.0	9.20069813084
0.0	0.0	0.0	0.0	0.0	2140000.0	0.0	0.0	0.52	1.83	0.62	0.0199999999995	3.03	0.16	0.459999999999	0.11	2.48	0.0699999999997	1.07	0.82	0.200000000001	AAA204.CD3.location-1.X21.Y17.tile.tissue.png	188	1	1070	188	a7f41178a9a164a2093836b2e41fa418	0	0	0	0	0	0	0	0	0	0	0	0	0	/home/dhl_ec/bnelissen/Slides/CD3_manuscript/CD3_slides/AAA204.CD3.location-1/AAA204.CD3.location-1.run1	255	1.0	0.06	1.0	0.06	0.0	0.0	0.0	8.33551775701
0.0	0.0	0.0	0.0	0.0	2140000.0	0.0	0.0	0.610000000001	1.78	0.63	0.0199999999995	3.11	0.18	0.55	0.11	2.65	0.0699999999997	1.08	0.809999999999	0.210000000001	AAA204.CD3.location-1.X21.Y18.tile.tissue.png	189	1	1070	189	ae94b8ef8327ec782bca804ca9a1acc6	0	0	0	0	0	0	0	0	0	0	0	0	0	/home/dhl_ec/bnelissen/Slides/CD3_manuscript/CD3_slides/AAA204.CD3.location-1/AAA204.CD3.location-1.run1	255	1.0	0.06	1.0	0.06	0.0	0.0	0.0	6.41181682243
192.0	1541.0	73.0	174.0	1541.0	2140000.0	1.0	1.0	1.0	1.74	0.63	0.0300000000007	3.68	0.2	0.469999999999	0.11	3.6	0.12	1.11	0.83	0.21	AAA204.CD3.location-1.X21.Y19.tile.tissue.png	190	1	1070	190	77309f6ea1864eaca9155fecd3be1add	0	0	0	0	0	0	0	0	0	0	0	0	0	/home/dhl_ec/bnelissen/Slides/CD3_manuscript/CD3_slides/AAA204.CD3.location-1/AAA204.CD3.location-1.run1	255	0.7	0.06	0.7	0.06	-9.03812174609	-12.4417743445	3.87973150868	3.42345605435
0.0	0.0	0.0	0.0	0.0	2140000.0	0.0	0.0	1.06	1.35	0.6	0.04	3.04	0.16	0.46	0.120000000001	2.43	0.0699999999997	1.06	0.82	0.190000000001	AAA204.CD3.location-1.X21.Y2.tile.tissue.png	191	1	1070	191	773d2ff1e0acd2025b518ac566928946	0	0	0	0	0	0	0	0	0	0	0	0	0	/home/dhl_ec/bnelissen/Slides/CD3_manuscript/CD3_slides/AAA204.CD3.location-1/AAA204.CD3.location-1.run1	255	1.0	0.06	1.0	0.06	0.0	0.0	0.0	5.05936495327
0.0	1292.0	0.0	158.0	1292.0	2140000.0	0.0	1.0	0.42	1.51	0.63	0.0300000000007	3.78	0.2	0.429999999999	0.110000000001	3.36	0.0799999999999	1.07	0.800000000001	0.23	AAA204.CD3.location-1.X21.Y20.tile.tissue.png	192	1	1070	192	dc34080c0856b13996c5f0b97c0664bd	0	0	0	0	0	0	0	0	0	0	0	0	0	/home/dhl_ec/bnelissen/Slides/CD3_manuscript/CD3_slides/AAA204.CD3.location-1/AAA204.CD3.location-1.run1	255	0.7	0.06	0.7	0.06	-6.55088341377	-12.3013112176	3.79176700915	5.01971717365
902.0	3062.0	175.0	248.0	3062.0	2140000.0	2.0	1.0	1.11	1.41	0.6	0.0299999999997	3.59	0.19	0.459999999999	0.11	3.2	0.11	1.05	0.759999999999	0.190000000001	AAA204.CD3.location-1.X21.Y21.tile.tissue.png	193	1	1070	193	d4e0060ed372177bd9799b787f2a39f9	0	0	0	0	0	0	0	0	0	0	0	0	0	/home/dhl_ec/bnelissen/Slides/CD3_manuscript/CD3_slides/AAA204.CD3.location-1/AAA204.CD3.location-1.run1	255	0.7	0.06	0.7	0.06	-9.28773424331	-12.7989771172	2.47859815427	1.06235625228
0.0	0.0	0.0	0.0	0.0	2140000.0	0.0	0.0	0.77	0.99	0.66	0.0299999999997	2.79	0.15	0.45	0.110000000001	2.21	0.0600000000004	1.0	0.77	0.2	AAA204.CD3.location-1.X21.Y3.tile.tissue.png	194	1	1070	194	ee91f67615ff758f8720b296d22c17b9	0	0	0	0	0	0	0	0	0	0	0	0	0	/home/dhl_ec/bnelissen/Slides/CD3_manuscript/CD3_slides/AAA204.CD3.location-1/AAA204.CD3.location-1.run1	255	1.0	0.06	1.0	0.06	0.0	0.0	0.0	6.07827149533
0.0	0.0	0.0	0.0	0.0	2140000.0	0.0	0.0	1.03	0.56	0.6	0.0299999999997	3.23	0.139999999999	0.73	0.110000000001	2.16	0.0699999999997	0.99	0.759999999999	0.179999999999	AAA204.CD3.location-1.X21.Y4.tile.tissue.png	195	1	1070	195	6345a2b311002a685240050e5b898929	0	0	0	0	0	0	0	0	0	0	0	0	0	/home/dhl_ec/bnelissen/Slides/CD3_manuscript/CD3_slides/AAA204.CD3.location-1/AAA204.CD3.location-1.run1	255	1.0	0.06	1.0	0.06	0.0	-10.8961046057	0.0	3.37413590206
0.0	0.0	0.0	0.0	0.0	2140000.0	0.0	0.0	0.7	2.04	1.0	0.0299999999997	2.75	0.139999999999	0.450000000001	0.110000000001	2.18	0.0599999999995	1.01	0.78	0.19	AAA204.CD3.location-1.X21.Y5.tile.tissue.png	196	1	1070	196	8df966b1e8cfa54c434bb22e0270ef90	0	0	0	0	0	0	0	0	0	0	0	0	0	/home/dhl_ec/bnelissen/Slides/CD3_manuscript/CD3_slides/AAA204.CD3.location-1/AAA204.CD3.location-1.run1	255	1.0	0.06	1.0	0.06	0.0	0.0	0.0	5.36783364486
0.0	0.0	0.0	0.0	0.0	2140000.0	0.0	0.0	1.32	1.44	0.69	0.0299999999997	2.71	0.150000000001	0.73	0.0999999999995	2.19	0.0699999999997	0.989999999999	0.77	0.19	AAA204.CD3.location-1.X21.Y6.tile.tissue.png	197	1	1070	197	92c9050514c716be56f756ff31b3e1c1	0	0	0	0	0	0	0	0	0	0	0	0	0	/home/dhl_ec/bnelissen/Slides/CD3_manuscript/CD3_slides/AAA204.CD3.location-1/AAA204.CD3.location-1.run1	255	1.0	0.06	1.0	0.06	0.0	0.0	0.0	6.5545546729
0.0	0.0	0.0	0.0	0.0	2140000.0	0.0	0.0	0.96	0.999999999999	0.62	0.0300000000007	2.72	0.150000000001	0.450000000001	0.1	2.18	0.0600000000004	1.28	0.759999999999	0.18	AAA204.CD3.location-1.X21.Y7.tile.tissue.png	198	1	1070	198	0763468ad544e729e5c284d71365caf1	0	0	0	0	0	0	0	0	0	0	0	0	0	/home/dhl_ec/bnelissen/Slides/CD3_manuscript/CD3_slides/AAA204.CD3.location-1/AAA204.CD3.location-1.run1	255	1.0	0.06	1.0	0.06	0.0	0.0	0.0	6.22244953271
0.0	0.0	0.0	0.0	0.0	2140000.0	0.0	0.0	0.400000000001	1.02	0.56	0.0200000000004	2.71	0.15	0.74	0.110000000001	2.17	0.0700000000006	0.98	0.76	0.17	AAA204.CD3.location-1.X21.Y8.tile.tissue.png	199	1	1070	199	a547a64a03021f820566be0203bdd11d	0	0	0	0	0	0	0	0	0	0	0	0	0	/home/dhl_ec/bnelissen/Slides/CD3_manuscript/CD3_slides/AAA204.CD3.location-1/AAA204.CD3.location-1.run1	255	1.0	0.06	1.0	0.06	0.0	0.0	0.0	6.58871495327
2278.0	10592.0	574.0	694.0	10592.0	2140000.0	9.0	1.0	1.19	1.13	0.77	0.0299999999997	3.23	0.19	0.44	0.110000000001	3.17	0.11	1.11	0.77	0.18	AAA204.CD3.location-1.X21.Y9.tile.tissue.png	200	1	1070	200	372b37141939ef42326e21a22b9681f5	0	0	0	0	0	0	0	0	0	0	0	0	0	/home/dhl_ec/bnelissen/Slides/CD3_manuscript/CD3_slides/AAA204.CD3.location-1/AAA204.CD3.location-1.run1	255	0.7	0.06	0.7	0.06	-10.1166763155	-12.6748197274	5.06283081676	0.897134720904
195175.0	3905860.0	74081.0	11687.0	3905860.0	4000000.0	1654.0	1.0	1.52	1.45	1.25	0.0400000000009	6.04	0.349999999999	0.700000000001	0.0600000000004	10.2	0.37	2.05	1.43	0.629999999999	AAA204.CD3.location-1.X3.Y10.tile.tissue.png	201	1	2000	201	a80f7733449f0ddd5dd1412afbb8fda5	0	0	0	0	0	0	0	0	0	0	0	0	0	/home/dhl_ec/bnelissen/Slides/CD3_manuscript/CD3_slides/AAA204.CD3.location-1/AAA204.CD3.location-1.run1	255	0.7	0.063701437347	0.7	0.063701437347	-9.4245328264	-12.88725578	1.70368409301	0.322279693359
170987.0	3925287.0	67845.0	10770.0	3925287.0	4000000.0	1469.0	2.0	1.39	1.75	1.24	0.0500000000002	6.11	0.35	0.74	0.0600000000004	10.41	0.37	2.06	1.43	0.69	AAA204.CD3.location-1.X3.Y11.tile.tissue.png	202	1	2000	202	953020b3f30160e5912ed91c80dae051	0	0	0	0	0	0	0	0	0	0	0	0	0	/home/dhl_ec/bnelissen/Slides/CD3_manuscript/CD3_slides/AAA204.CD3.location-1/AAA204.CD3.location-1.run1	255	0.7	0.07388363034	0.7	0.07388363034	-9.22991545387	-12.6847502278	1.22132782653	0.236346360352
381994.0	3981436.0	137200.0	9491.0	3981436.0	4000000.0	2789.0	1.0	1.41	1.75	1.5	0.04	5.93	0.35	0.71	0.0500000000002	14.85	0.41	2.04	1.44	0.849999999999	AAA204.CD3.location-1.X3.Y12.tile.tissue.png	203	1	2000	203	b8d53056d5d690020dea9d42dd6372a9	0	0	0	0	0	0	0	0	0	0	0	0	0	/home/dhl_ec/bnelissen/Slides/CD3_manuscript/CD3_slides/AAA204.CD3.location-1/AAA204.CD3.location-1.run1	255	0.7	0.102574641399	0.7	0.102574641399	-9.04343926034	-12.8025324141	0.816868647697	0.228671990234
225155.0	4000000.0	87091.0	7996.0	4000000.0	4000000.0	1812.0	1.0	1.26	1.76	1.18	0.0500000000002	6.1	0.27	0.77	0.04	15.44	0.39	2.03	1.44	0.510000000001	AAA204.CD3.location-1.X3.Y13.tile.tissue.png	204	1	2000	204	3a959914744ffccbbcb065bb3e8c63e9	0	0	0	0	0	0	0	0	0	0	0	0	0	/home/dhl_ec/bnelissen/Slides/CD3_manuscript/CD3_slides/AAA204.CD3.location-1/AAA204.CD3.location-1.run1	255	0.7	0.105472238077	0.7	0.105472238077	-9.00071576296	-12.647805279	0.216753978516	0.178369353741
139216.0	3999843.0	60886.0	8010.0	3999843.0	4000000.0	1335.0	1.0	1.3	1.65	1.09	0.04	5.94	0.35	0.789999999999	0.0500000000002	10.23	0.37	2.06	1.43	0.570000000001	AAA204.CD3.location-1.X3.Y14.tile.tissue.png	205	1	2000	205	074f8f805dc1030f2baf53aa0e0fa8ed	0	0	0	0	0	0	0	0	0	0	0	0	0	/home/dhl_ec/bnelissen/Slides/CD3_manuscript/CD3_slides/AAA204.CD3.location-1/AAA204.CD3.location-1.run1	255	0.7	0.0936545316345	0.7	0.0936545316345	-8.69558368901	-11.7083586377	0.248921911298	0.038176517704
330135.0	4000000.0	129648.0	7996.0	4000000.0	4000000.0	2643.0	1.0	1.4	1.4	1.06	0.0500000000002	5.68	0.28	0.719999999999	0.04	12.23	0.400000000001	2.03	1.42	0.860000000001	AAA204.CD3.location-1.X3.Y15.tile.tissue.png	206	1	2000	206	d98fa2bd02e15ac3aa8a3dd2c39a3dc8	0	0	0	0	0	0	0	0	0	0	0	0	0	/home/dhl_ec/bnelissen/Slides/CD3_manuscript/CD3_slides/AAA204.CD3.location-1/AAA204.CD3.location-1.run1	255	0.7	0.100791735692	0.7	0.100791735692	-8.64894904984	0.0	0.20849046936	0.101357070312
169955.0	4000000.0	75876.0	7996.0	4000000.0	4000000.0	1677.0	1.0	1.41	1.42	1.56	0.04	5.83	0.28	0.72	0.0500000000002	10.58	0.379999999999	2.03	1.44	0.749999999999	AAA204.CD3.location-1.X3.Y16.tile.tissue.png	207	1	2000	207	8f7619083e97ef4de0e157ed0e3316af	0	0	0	0	0	0	0	0	0	0	0	0	0	/home/dhl_ec/bnelissen/Slides/CD3_manuscript/CD3_slides/AAA204.CD3.location-1/AAA204.CD3.location-1.run1	255	0.7	0.0933526429806	0.7	0.0933526429806	-8.86066163739	-11.2718263701	0.313921711548	0.047606024956
536493.0	3999675.0	193822.0	8026.0	3999675.0	4000000.0	3948.0	1.0	1.49	1.69	1.28	0.0500000000002	6.35	0.63	0.71	0.0500000000002	14.17	0.42	2.03	1.42	0.81	AAA204.CD3.location-1.X3.Y17.tile.tissue.png	208	1	2000	208	1c979a45dc71b1d7eda8e42dad5904ff	0	0	0	0	0	0	0	0	0	0	0	0	0	/home/dhl_ec/bnelissen/Slides/CD3_manuscript/CD3_slides/AAA204.CD3.location-1/AAA204.CD3.location-1.run1	255	0.7	0.104804351181	0.7	0.104804351181	-9.18188041211	-12.5882620981	0.342597401957	0.13950087146
476288.0	3999666.0	174420.0	8028.0	3999666.0	4000000.0	3661.0	1.0	1.27	1.76	1.44	0.0500000000002	6.26	0.359999999999	0.71	0.0500000000002	13.81	0.42	2.05	1.44	0.410000000001	AAA204.CD3.location-1.X3.Y18.tile.tissue.png	209	1	2000	209	5b489d87ab62ae22baa861fc0fd12257	0	0	0	0	0	0	0	0	0	0	0	0	0	/home/dhl_ec/bnelissen/Slides/CD3_manuscript/CD3_slides/AAA204.CD3.location-1/AAA204.CD3.location-1.run1	255	0.7	0.106422698135	0.7	0.106422698135	-8.86364402621	-12.7841907417	0.362797416387	0.133164177124
269781.0	4000000.0	115602.0	7996.0	4000000.0	4000000.0	2439.0	1.0	1.59	1.56	1.14	0.0500000000002	5.91	0.29	0.72	0.0500000000002	11.55	0.4	2.03	1.43	0.419999999999	AAA204.CD3.location-1.X3.Y19.tile.tissue.png	210	1	2000	210	a9e6c0317da8c64e891d52fe4facc530	0	0	0	0	0	0	0	0	0	0	0	0	0	/home/dhl_ec/bnelissen/Slides/CD3_manuscript/CD3_slides/AAA204.CD3.location-1/AAA204.CD3.location-1.run1	255	0.7	0.10566392764	0.7	0.10566392764	-8.57197561824	-11.7722769438	0.276126267578	0.0607788416643
236196.0	3703647.0	92517.0	11469.0	3703647.0	4000000.0	1860.0	2.0	1.42	1.38	1.35	0.04	12.64	0.35	0.71	0.0699999999997	17.8	0.38	2.04	1.42	0.510000000001	AAA204.CD3.location-1.X3.Y20.tile.tissue.png	211	1	2000	211	8e83c89f0517fcb0c17266012b3a5378	0	0	0	0	0	0	0	0	0	0	0	0	0	/home/dhl_ec/bnelissen/Slides/CD3_manuscript/CD3_slides/AAA204.CD3.location-1/AAA204.CD3.location-1.run1	255	0.7	0.153169418467	0.7	0.153169418467	-8.63597829927	-12.8813160013	0.450933875321	0.21154021875
23796.0	604953.0	8280.0	6663.0	604953.0	4000000.0	155.0	3.0	1.26	1.45	1.19	0.0599999999995	6.42	0.35	0.7	0.18	6.94	0.22	1.95	1.43	0.71	AAA204.CD3.location-1.X3.Y21.tile.tissue.png	212	1	2000	212	c5d51d525942d4d1be2496df7eb0947e	0	0	0	0	0	0	0	0	0	0	0	0	0	/home/dhl_ec/bnelissen/Slides/CD3_manuscript/CD3_slides/AAA204.CD3.location-1/AAA204.CD3.location-1.run1	255	0.7	0.06	0.7	0.06	-8.63454369153	-11.6951153433	0.621914251338	0.749451921875
0.0	0.0	0.0	0.0	0.0	4000000.0	0.0	0.0	1.21	1.24	1.04	0.0600000000004	5.11	0.28	0.84	0.21	4.25	0.12	1.89	1.42	0.320000000001	AAA204.CD3.location-1.X3.Y6.tile.tissue.png	213	1	2000	213	6cb57cf0672256b878e4a5928cba30f0	0	0	0	0	0	0	0	0	0	0	0	0	0	/home/dhl_ec/bnelissen/Slides/CD3_manuscript/CD3_slides/AAA204.CD3.location-1/AAA204.CD3.location-1.run1	255	1.0	0.06	1.0	0.06	0.0	0.0	0.0	8.3092735
0.0	0.0	0.0	0.0	0.0	4000000.0	0.0	0.0	1.52	1.31	1.26	0.0500000000002	5.06	0.279999999999	0.849999999999	0.21	4.27	0.12	1.89	1.44	0.41	AAA204.CD3.location-1.X3.Y7.tile.tissue.png	214	1	2000	214	467ca909b8443a121d3402a1cbfbace7	0	0	0	0	0	0	0	0	0	0	0	0	0	/home/dhl_ec/bnelissen/Slides/CD3_manuscript/CD3_slides/AAA204.CD3.location-1/AAA204.CD3.location-1.run1	255	1.0	0.06	1.0	0.06	0.0	0.0	0.0	3.40638875
73.0	1406.0	34.0	195.0	1406.0	4000000.0	1.0	1.0	1.22	1.24	1.1	0.0600000000004	6.11	0.35	0.78	0.210000000001	6.14	0.200000000001	1.94	1.42	0.339999999999	AAA204.CD3.location-1.X3.Y8.tile.tissue.png	215	1	2000	215	2769cbf3401088e114e2af1a9573c3f2	0	0	0	0	0	0	0	0	0	0	0	0	0	/home/dhl_ec/bnelissen/Slides/CD3_manuscript/CD3_slides/AAA204.CD3.location-1/AAA204.CD3.location-1.run1	255	0.7	0.06	0.7	0.06	-9.34903074795	-12.0353638218	2.89684781207	5.2378316629
69167.0	2219484.0	28133.0	21127.0	2219484.0	4000000.0	570.0	11.0	1.78	1.58	1.08	0.04	6.37	0.360000000001	0.71	0.12	8.45	0.29	2.07	1.44	0.439999999999	AAA204.CD3.location-1.X3.Y9.tile.tissue.png	216	1	2000	216	d71458034e6df4354a7b72b9d75fab33	0	0	0	0	0	0	0	0	0	0	0	0	0	/home/dhl_ec/bnelissen/Slides/CD3_manuscript/CD3_slides/AAA204.CD3.location-1/AAA204.CD3.location-1.run1	255	0.7	0.06	0.7	0.06	-9.26288109632	-11.9144456769	2.29183579569	0.261762648438
255639.0	3921211.0	92142.0	10355.0	3921211.0	4000000.0	1989.0	1.0	1.36	1.04	1.08	0.04	6.05	0.359999999999	0.72	0.0599999999995	11.1	0.4	2.04	1.43	0.440000000001	AAA204.CD3.location-1.X4.Y10.tile.tissue.png	217	1	2000	217	62df45a6e4433ea07e96f727e4c3fd31	0	0	0	0	0	0	0	0	0	0	0	0	0	/home/dhl_ec/bnelissen/Slides/CD3_manuscript/CD3_slides/AAA204.CD3.location-1/AAA204.CD3.location-1.run1	255	0.7	0.0666915041324	0.7	0.0666915041324	-9.33827688502	-12.5989622475	1.59410860267	0.260946821289
410708.0	3989066.0	139861.0	8833.0	3989066.0	4000000.0	2991.0	1.0	1.2	1.62	1.11	0.04	6.26	0.34	1.01	0.0499999999993	12.62	0.400000000001	2.05	1.43	0.410000000001	AAA204.CD3.location-1.X4.Y11.tile.tissue.png	218	1	2000	218	6839caf4328c6af2826e81f36daa5ab4	0	0	0	0	0	0	0	0	0	0	0	0	0	/home/dhl_ec/bnelissen/Slides/CD3_manuscript/CD3_slides/AAA204.CD3.location-1/AAA204.CD3.location-1.run1	255	0.7	0.0896531380455	0.7	0.0896531380455	-9.3754611635	-12.8388261166	0.806395305249	0.295613039307
365708.0	3982313.0	125827.0	9379.0	3982313.0	4000000.0	2675.0	1.0	1.49	1.59	1.13	0.0500000000002	7.11	0.38	0.96	0.0500000000002	13.15	0.4	2.04	1.44	0.800000000001	AAA204.CD3.location-1.X4.Y12.tile.tissue.png	219	1	2000	219	04f305192a7b57b5e5a221941e1ff976	0	0	0	0	0	0	0	0	0	0	0	0	0	/home/dhl_ec/bnelissen/Slides/CD3_manuscript/CD3_slides/AAA204.CD3.location-1/AAA204.CD3.location-1.run1	255	0.7	0.0983087142981	0.7	0.0983087142981	-9.41085872321	-13.0210080319	0.900275975716	0.36087889502
394178.0	3964833.0	144189.0	9303.0	3964833.0	4000000.0	2950.0	1.0	1.42	1.67	1.41	0.04	6.12	0.35	0.72	0.0500000000002	13.69	0.41	2.06	1.45	0.77	AAA204.CD3.location-1.X4.Y13.tile.tissue.png	220	1	2000	220	8d8cd23a4e40e8fff640e53394ed35f6	0	0	0	0	0	0	0	0	0	0	0	0	0	/home/dhl_ec/bnelissen/Slides/CD3_manuscript/CD3_slides/AAA204.CD3.location-1/AAA204.CD3.location-1.run1	255	0.7	0.102188279965	0.7	0.102188279965	-8.47821878529	-12.4971413963	0.255026982842	0.154948409302
163378.0	4000000.0	73056.0	7996.0	4000000.0	4000000.0	1626.0	1.0	1.4	1.76	1.1	0.04	6.1	0.28	0.710000000001	0.0500000000002	10.53	0.37	2.04	1.43	0.569999999999	AAA204.CD3.location-1.X4.Y14.tile.tissue.png	221	1	2000	221	3392379570dd29e936764e063099ed9c	0	0	0	0	0	0	0	0	0	0	0	0	0	/home/dhl_ec/bnelissen/Slides/CD3_manuscript/CD3_slides/AAA204.CD3.location-1/AAA204.CD3.location-1.run1	255	0.7	0.0923578555854	0.7	0.0923578555854	-8.58382941064	-11.4563889312	0.259021279053	0.0457458698883
100240.0	4000000.0	46629.0	7996.0	4000000.0	4000000.0	1078.0	1.0	1.24	1.81	1.11	0.04	7.49	0.299999999999	0.98	0.04	9.98	0.37	2.03	1.43	0.41	AAA204.CD3.location-1.X4.Y15.tile.tissue.png	222	1	2000	222	e55779bf47b48ec59d357204d525fd91	0	0	0	0	0	0	0	0	0	0	0	0	0	/home/dhl_ec/bnelissen/Slides/CD3_manuscript/CD3_slides/AAA204.CD3.location-1/AAA204.CD3.location-1.run1	255	0.7	0.0873364472688	0.7	0.0873364472688	-8.64112400934	-11.6835738447	0.289221269958	0.0419730089569
234583.0	4000000.0	94753.0	7996.0	4000000.0	4000000.0	2085.0	1.0	1.44	1.57	1.16	0.04	6.4	0.27	0.73	0.04	11.33	0.38	2.03	1.44	0.44	AAA204.CD3.location-1.X4.Y16.tile.tissue.png	223	1	2000	223	9431e7fadf736f43f3d436479ce0935d	0	0	0	0	0	0	0	0	0	0	0	0	0	/home/dhl_ec/bnelissen/Slides/CD3_manuscript/CD3_slides/AAA204.CD3.location-1/AAA204.CD3.location-1.run1	255	0.7	0.0974264714596	0.7	0.0974264714596	-8.74729654102	-10.9364787504	0.30235936853	0.07694810781
449372.0	3999471.0	174568.0	8063.0	3999471.0	4000000.0	3718.0	1.0	1.2	1.69	1.05	0.04	6.52	0.35	0.72	0.0500000000002	12.33	0.41	2.04	1.43	0.839999999999	AAA204.CD3.location-1.X4.Y17.tile.tissue.png	224	1	2000	224	3996c1b5c6d27d1d62b1a97fba34c261	0	0	0	0	0	0	0	0	0	0	0	0	0	/home/dhl_ec/bnelissen/Slides/CD3_manuscript/CD3_slides/AAA204.CD3.location-1/AAA204.CD3.location-1.run1	255	0.7	0.100336598117	0.7	0.100336598117	-8.94135327645	-12.2397773189	0.303154591462	0.102015222733
415887.0	3998264.0	162407.0	8317.0	3998264.0	4000000.0	3220.0	1.0	1.61	1.62	1.1	0.04	6.56	0.349999999999	0.72	0.0500000000002	14.02	0.42	2.04	1.43	0.559999999999	AAA204.CD3.location-1.X4.Y18.tile.tissue.png	225	1	2000	225	bac0270da8f779f5e7ac29526f1a685b	0	0	0	0	0	0	0	0	0	0	0	0	0	/home/dhl_ec/bnelissen/Slides/CD3_manuscript/CD3_slides/AAA204.CD3.location-1/AAA204.CD3.location-1.run1	255	0.7	0.102046245328	0.7	0.102046245328	-9.03030242703	-12.7654740812	0.461250907503	0.169583787903
225005.0	3173700.0	89455.0	14863.0	3173700.0	4000000.0	1834.0	5.0	1.5	1.62	1.08	0.04	6.22	0.61	0.72	0.0799999999999	12.42	0.36	2.07	1.43	0.820000000001	AAA204.CD3.location-1.X4.Y19.tile.tissue.png	226	1	2000	226	295e13ba11fe005790cdf28333fde436	0	0	0	0	0	0	0	0	0	0	0	0	0	/home/dhl_ec/bnelissen/Slides/CD3_manuscript/CD3_slides/AAA204.CD3.location-1/AAA204.CD3.location-1.run1	255	0.7	0.06	0.7	0.06	-8.72040804152	-11.7265756487	0.704550339386	0.339916636719
27585.0	782289.0	9827.0	15197.0	782289.0	4000000.0	164.0	10.0	1.15	1.59	1.12	0.04	6.41	0.360000000001	0.7	0.179999999999	8.29	0.23	2.03	1.43	0.83	AAA204.CD3.location-1.X4.Y20.tile.tissue.png	227	1	2000	227	c9fb38c39ced5eee195bc8c7684bdd94	0	0	0	0	0	0	0	0	0	0	0	0	0	/home/dhl_ec/bnelissen/Slides/CD3_manuscript/CD3_slides/AAA204.CD3.location-1/AAA204.CD3.location-1.run1	255	0.7	0.06	0.7	0.06	-9.05275510278	-12.5726786204	0.968698225419	0.548717171875
53.0	563483.0	35.0	6470.0	563483.0	4000000.0	1.0	3.0	1.21	1.27	1.12	0.0500000000002	7.51	0.349999999999	0.73	0.190000000001	6.53	0.219999999999	1.98	1.42	0.530000000001	AAA204.CD3.location-1.X4.Y21.tile.tissue.png	228	1	2000	228	8e85bce81241a13515b23af598356681	0	0	0	0	0	0	0	0	0	0	0	0	0	/home/dhl_ec/bnelissen/Slides/CD3_manuscript/CD3_slides/AAA204.CD3.location-1/AAA204.CD3.location-1.run1	255	0.7	0.06	0.7	0.06	-7.55804736794	-11.3158756456	0.131795999122	2.90404873828
0.0	0.0	0.0	0.0	0.0	4000000.0	0.0	0.0	1.4	1.14	1.11	0.0500000000002	5.13	0.47	0.900000000001	0.21	4.34	0.12	1.9	1.44	0.490000000001	AAA204.CD3.location-1.X4.Y6.tile.tissue.png	229	1	2000	229	1a5f4d119249bf48ecf0762d2daef3be	0	0	0	0	0	0	0	0	0	0	0	0	0	/home/dhl_ec/bnelissen/Slides/CD3_manuscript/CD3_slides/AAA204.CD3.location-1/AAA204.CD3.location-1.run1	255	1.0	0.06	1.0	0.06	0.0	0.0	0.0	8.545582
0.0	3767.0	0.0	326.0	3767.0	4000000.0	0.0	1.0	1.13	1.62	1.2	0.0500000000002	6.11	0.36	0.84	0.21	5.38	0.12	1.95	1.42	0.54	AAA204.CD3.location-1.X4.Y8.tile.tissue.png	230	1	2000	230	1cad9187734c26e4c02e92e2ef9d79f5	0	0	0	0	0	0	0	0	0	0	0	0	0	/home/dhl_ec/bnelissen/Slides/CD3_manuscript/CD3_slides/AAA204.CD3.location-1/AAA204.CD3.location-1.run1	255	0.7	0.06	0.7	0.06	0.0	-11.7566908816	1.86567028948	5.60540507687
29301.0	3267194.0	13246.0	17399.0	3267194.0	4000000.0	292.0	7.0	1.52	1.67	1.58	0.04	6.74	0.349999999999	0.71	0.0799999999999	8.8	0.32	2.07	1.43	0.58	AAA204.CD3.location-1.X4.Y9.tile.tissue.png	231	1	2000	231	3441c3405f08ca03f361028c98c564ab	0	0	0	0	0	0	0	0	0	0	0	0	0	/home/dhl_ec/bnelissen/Slides/CD3_manuscript/CD3_slides/AAA204.CD3.location-1/AAA204.CD3.location-1.run1	255	0.7	0.06	0.7	0.06	-9.11891073096	-12.2611175832	2.08831021768	0.313157414062
95651.0	3999857.0	38315.0	8030.0	3999857.0	4000000.0	832.0	1.0	1.3	1.48	1.13	0.0500000000002	6.07	0.36	0.72	0.0600000000004	9.84	0.37	2.04	1.44	0.409999999999	AAA204.CD3.location-1.X5.Y10.tile.tissue.png	232	1	2000	232	9a65cd4082cf2e9e6ba37ee1efc6f814	0	0	0	0	0	0	0	0	0	0	0	0	0	/home/dhl_ec/bnelissen/Slides/CD3_manuscript/CD3_slides/AAA204.CD3.location-1/AAA204.CD3.location-1.run1	255	0.7	0.0840374025439	0.7	0.0840374025439	-8.70606372286	-12.0536557362	0.375417375914	0.0767718172455
366399.0	3976341.0	130526.0	9501.0	3976341.0	4000000.0	2812.0	1.0	1.35	1.61	1.39	0.0500000000002	6.18	0.34	0.72	0.0599999999995	12.41	0.4	2.05	1.45	0.46	AAA204.CD3.location-1.X5.Y11.tile.tissue.png	233	1	2000	233	bc526902f923e975d1fdf62a7f3f1159	0	0	0	0	0	0	0	0	0	0	0	0	0	/home/dhl_ec/bnelissen/Slides/CD3_manuscript/CD3_slides/AAA204.CD3.location-1/AAA204.CD3.location-1.run1	255	0.7	0.0928915183263	0.7	0.0928915183263	-8.75629146319	-12.5555132945	0.413369635277	0.207596298523
299580.0	3511591.0	104431.0	22902.0	3511591.0	4000000.0	2147.0	4.0	1.4	1.6	1.34	0.0500000000002	7.22	0.36	0.7	0.0700000000006	12.28	0.370000000001	2.09	1.43	0.41	AAA204.CD3.location-1.X5.Y12.tile.tissue.png	234	1	2000	234	0625ca7a85e393054347ba762b816e4d	0	0	0	0	0	0	0	0	0	0	0	0	0	/home/dhl_ec/bnelissen/Slides/CD3_manuscript/CD3_slides/AAA204.CD3.location-1/AAA204.CD3.location-1.run1	255	0.7	0.0961191602418	0.7	0.0961191602418	-9.55349074688	-13.3783744314	1.28613488293	0.459844332031
323473.0	3782024.0	114163.0	14116.0	3782024.0	4000000.0	2311.0	3.0	1.49	1.53	1.22	0.0500000000002	7.03	0.349999999999	0.71	0.0700000000006	12.97	0.379999999999	2.05	1.42	0.650000000001	AAA204.CD3.location-1.X5.Y13.tile.tissue.png	235	1	2000	235	31a828acd89f06becbccfa9936ee2d3b	0	0	0	0	0	0	0	0	0	0	0	0	0	/home/dhl_ec/bnelissen/Slides/CD3_manuscript/CD3_slides/AAA204.CD3.location-1/AAA204.CD3.location-1.run1	255	0.7	0.11192827907	0.7	0.11192827907	-8.87807793462	-12.9277471171	0.761059755502	0.243831970703
199301.0	3999977.0	84260.0	8002.0	3999977.0	4000000.0	1816.0	1.0	1.48	1.56	1.23	0.04	6.56	0.4	0.94	0.0600000000004	11.64	0.38	2.02	1.43	0.540000000001	AAA204.CD3.location-1.X5.Y14.tile.tissue.png	236	1	2000	236	c10ddc0a661b8b089a3110dfeb8ca98c	0	0	0	0	0	0	0	0	0	0	0	0	0	/home/dhl_ec/bnelissen/Slides/CD3_manuscript/CD3_slides/AAA204.CD3.location-1/AAA204.CD3.location-1.run1	255	0.7	0.0963067360365	0.7	0.0963067360365	-8.71882880937	-9.81912142907	0.220520063767	0.112678452458
134812.0	4000000.0	60789.0	7996.0	4000000.0	4000000.0	1399.0	1.0	1.26	1.61	1.16	0.0500000000002	6.17	0.280000000001	0.73	0.0500000000002	10.35	0.37	2.04	1.43	0.43	AAA204.CD3.location-1.X5.Y15.tile.tissue.png	237	1	2000	237	d9e34f5b66931a6a27572fb34545e145	0	0	0	0	0	0	0	0	0	0	0	0	0	/home/dhl_ec/bnelissen/Slides/CD3_manuscript/CD3_slides/AAA204.CD3.location-1/AAA204.CD3.location-1.run1	255	0.7	0.088363235365	0.7	0.088363235365	-8.78684567529	-11.8537002657	0.253548299652	0.0461428315811
241305.0	4000000.0	94614.0	7996.0	4000000.0	4000000.0	2060.0	1.0	1.22	1.65	1.07	0.0400000000009	6.07	0.28	0.72	0.0500000000002	14.15	0.38	2.04	1.43	0.419999999999	AAA204.CD3.location-1.X5.Y16.tile.tissue.png	238	1	2000	238	60deb731afd935eb4a12f2aea2654d30	0	0	0	0	0	0	0	0	0	0	0	0	0	/home/dhl_ec/bnelissen/Slides/CD3_manuscript/CD3_slides/AAA204.CD3.location-1/AAA204.CD3.location-1.run1	255	0.7	0.10031738384	0.7	0.10031738384	-8.95657494201	-12.0551450083	0.291804878418	0.184718313016
378279.0	3854424.0	150723.0	9714.0	3854424.0	4000000.0	3090.0	1.0	1.48	1.46	1.3	0.04	15.91	0.349999999999	0.710000000001	0.0600000000004	12.71	0.41	2.04	1.43	0.439999999999	AAA204.CD3.location-1.X5.Y17.tile.tissue.png	239	1	2000	239	953a0e3e25e6a718fa3c604a42141891	0	0	0	0	0	0	0	0	0	0	0	0	0	/home/dhl_ec/bnelissen/Slides/CD3_manuscript/CD3_slides/AAA204.CD3.location-1/AAA204.CD3.location-1.run1	255	0.7	0.06	0.7	0.06	-8.54834974251	-11.526008643	0.477783164107	0.162259080078
121723.0	1122369.0	42208.0	16117.0	1122369.0	4000000.0	768.0	10.0	1.17	1.58	1.17	0.0499999999993	6.47	0.360000000001	0.759999999999	0.16	8.93	0.26	2.08	1.43	0.52	AAA204.CD3.location-1.X5.Y18.tile.tissue.png	240	1	2000	240	87c96d7ed318bb331e75783985854ee3	0	0	0	0	0	0	0	0	0	0	0	0	0	/home/dhl_ec/bnelissen/Slides/CD3_manuscript/CD3_slides/AAA204.CD3.location-1/AAA204.CD3.location-1.run1	255	0.7	0.06	0.7	0.06	-9.11008833203	-12.1150740281	1.55483442586	0.388440578125
5442.0	41769.0	1932.0	2706.0	41769.0	4000000.0	35.0	9.0	1.18	1.38	1.52	0.0500000000002	6.17	0.35	0.71	0.2	6.28	0.2	1.98	1.43	0.48	AAA204.CD3.location-1.X5.Y19.tile.tissue.png	241	1	2000	241	c8e4f0358f1a7df5741f0f73e5e167ea	0	0	0	0	0	0	0	0	0	0	0	0	0	/home/dhl_ec/bnelissen/Slides/CD3_manuscript/CD3_slides/AAA204.CD3.location-1/AAA204.CD3.location-1.run1	255	0.7	0.06	0.7	0.06	-9.67924021716	-12.7073289697	2.87217933015	0.301385363281
373.0	46493.0	95.0	2576.0	46493.0	4000000.0	1.0	5.0	1.19	1.4	1.21	0.04	6.09	0.34	0.76	0.21	6.12	0.2	1.96	1.43	0.540000000001	AAA204.CD3.location-1.X5.Y20.tile.tissue.png	242	1	2000	242	d60933694b942b92f7ac716f9c93d46d	0	0	0	0	0	0	0	0	0	0	0	0	0	/home/dhl_ec/bnelissen/Slides/CD3_manuscript/CD3_slides/AAA204.CD3.location-1/AAA204.CD3.location-1.run1	255	0.7	0.06	0.7	0.06	-6.48445330844	-11.4146336293	0.266329476536	0.339193335083
0.0	80024.0	0.0	2356.0	80024.0	4000000.0	0.0	2.0	1.14	1.34	1.24	0.0500000000002	6.13	0.360000000001	0.85	0.21	5.37	0.120000000001	1.97	1.44	0.34	AAA204.CD3.location-1.X5.Y21.tile.tissue.png	243	1	2000	243	96c7cef17db7da4b52a6bfbc1bd8ba86	0	0	0	0	0	0	0	0	0	0	0	0	0	/home/dhl_ec/bnelissen/Slides/CD3_manuscript/CD3_slides/AAA204.CD3.location-1/AAA204.CD3.location-1.run1	255	0.7	0.06	0.7	0.06	0.0	-11.4474631092	0.120111500729	6.25974130011
0.0	0.0	0.0	0.0	0.0	4000000.0	0.0	0.0	1.32	1.3	1.09	0.0500000000002	5.76	0.280000000001	0.84	0.2	4.28	0.12	1.9	1.44	0.33	AAA204.CD3.location-1.X5.Y6.tile.tissue.png	244	1	2000	244	b6838d26d5c1cbff02238e258b23b546	0	0	0	0	0	0	0	0	0	0	0	0	0	/home/dhl_ec/bnelissen/Slides/CD3_manuscript/CD3_slides/AAA204.CD3.location-1/AAA204.CD3.location-1.run1	255	1.0	0.06	1.0	0.06	0.0	-11.6543629359	0.0	2.77990270853
0.0	0.0	0.0	0.0	0.0	4000000.0	0.0	0.0	0.94	1.45	1.07	0.0499999999993	5.11	0.280000000001	0.86	0.2	4.27	0.11	1.89	1.43	0.32	AAA204.CD3.location-1.X5.Y7.tile.tissue.png	245	1	2000	245	8ea61d5a776756b43120a068fdd00b6c	0	0	0	0	0	0	0	0	0	0	0	0	0	/home/dhl_ec/bnelissen/Slides/CD3_manuscript/CD3_slides/AAA204.CD3.location-1/AAA204.CD3.location-1.run1	255	1.0	0.06	1.0	0.06	0.0	0.0	0.0	2.791958
0.0	0.0	0.0	0.0	0.0	4000000.0	0.0	0.0	1.06	1.28	1.56	0.0500000000002	5.7	0.28	0.82	0.190000000001	4.26	0.12	1.88	1.43	0.51	AAA204.CD3.location-1.X5.Y8.tile.tissue.png	246	1	2000	246	de546b134065777058e8cb850ecaf32c	0	0	0	0	0	0	0	0	0	0	0	0	0	/home/dhl_ec/bnelissen/Slides/CD3_manuscript/CD3_slides/AAA204.CD3.location-1/AAA204.CD3.location-1.run1	255	1.0	0.06	1.0	0.06	0.0	-10.969887436	0.0	6.28655684286
23784.0	2479195.0	10474.0	12118.0	2479195.0	4000000.0	215.0	3.0	1.36	1.3	1.08	0.04	6.26	0.36	1.0	0.110000000001	8.15	0.29	2.04	1.43	0.530000000001	AAA204.CD3.location-1.X5.Y9.tile.tissue.png	247	1	2000	247	43e47aad79fc634d974772bfc760e3f5	0	0	0	0	0	0	0	0	0	0	0	0	0	/home/dhl_ec/bnelissen/Slides/CD3_manuscript/CD3_slides/AAA204.CD3.location-1/AAA204.CD3.location-1.run1	255	0.7	0.06	0.7	0.06	-9.23004853556	-11.9123395599	2.38590586211	0.302782039063
99651.0	3665136.0	36524.0	11274.0	3665136.0	4000000.0	775.0	1.0	1.12	1.47	1.49	0.0500000000002	6.68	0.360000000001	0.72	0.0599999999995	9.6	0.34	2.06	1.43	0.870000000001	AAA204.CD3.location-1.X6.Y10.tile.tissue.png	248	1	2000	248	d398667a15708c5bbe26120739333a97	0	0	0	0	0	0	0	0	0	0	0	0	0	/home/dhl_ec/bnelissen/Slides/CD3_manuscript/CD3_slides/AAA204.CD3.location-1/AAA204.CD3.location-1.run1	255	0.7	0.0638307834393	0.7	0.0638307834393	-8.61645791926	-12.0109867351	0.924968577583	0.184026980469
354727.0	3992185.0	128028.0	8172.0	3992185.0	4000000.0	2700.0	1.0	1.66	1.7	1.09	0.0500000000002	6.14	0.349999999999	0.72	0.0500000000002	11.68	0.4	2.02	1.44	0.619999999999	AAA204.CD3.location-1.X6.Y11.tile.tissue.png	249	1	2000	249	d8aaa452eb82ae7851b6f6e7926353e1	0	0	0	0	0	0	0	0	0	0	0	0	0	/home/dhl_ec/bnelissen/Slides/CD3_manuscript/CD3_slides/AAA204.CD3.location-1/AAA204.CD3.location-1.run1	255	0.7	0.0916617757965	0.7	0.0916617757965	-8.77895453541	-12.656354045	0.330903126128	0.131442480469
136381.0	3445307.0	56035.0	16442.0	3445307.0	4000000.0	1175.0	6.0	1.46	1.35	1.1	0.0499999999993	6.47	0.46	0.89	0.0699999999997	9.73	0.349999999999	2.08	1.43	0.41	AAA204.CD3.location-1.X6.Y12.tile.tissue.png	250	1	2000	250	ab519f72206ff85fa956c1674faecd03	0	0	0	0	0	0	0	0	0	0	0	0	0	/home/dhl_ec/bnelissen/Slides/CD3_manuscript/CD3_slides/AAA204.CD3.location-1/AAA204.CD3.location-1.run1	255	0.7	0.06	0.7	0.06	-9.39738605308	-12.6613484044	1.7156205991	0.352140587891
44559.0	965206.0	18088.0	13075.0	965206.0	4000000.0	369.0	10.0	1.14	1.42	1.57	0.0500000000002	6.53	0.36	0.700000000001	0.169999999999	7.24	0.24	2.05	1.43	0.499999999999	AAA204.CD3.location-1.X6.Y13.tile.tissue.png	251	1	2000	251	6cab45231b8cd5295a66504504535816	0	0	0	0	0	0	0	0	0	0	0	0	0	/home/dhl_ec/bnelissen/Slides/CD3_manuscript/CD3_slides/AAA204.CD3.location-1/AAA204.CD3.location-1.run1	255	0.7	0.06	0.7	0.06	-9.34797834874	-11.8081910748	1.62496465592	0.186913539062
191348.0	3548225.0	79328.0	12388.0	3548225.0	4000000.0	1636.0	4.0	2.19	2.25	1.21	0.0500000000002	6.47	0.36	0.73	0.0699999999997	10.64	0.38	2.06	1.43	0.64	AAA204.CD3.location-1.X6.Y14.tile.tissue.png	252	1	2000	252	602e9a9b09d94e5823dfa43d94f76a73	0	0	0	0	0	0	0	0	0	0	0	0	0	/home/dhl_ec/bnelissen/Slides/CD3_manuscript/CD3_slides/AAA204.CD3.location-1/AAA204.CD3.location-1.run1	255	0.7	0.0662124490562	0.7	0.0662124490562	-8.69501607095	-12.1115105851	0.673445224483	0.195325007813
173021.0	4000000.0	74400.0	7996.0	4000000.0	4000000.0	1631.0	1.0	1.21	1.89	1.22	0.04	5.91	0.28	0.73	0.0499999999993	10.84	0.38	2.03	1.43	0.820000000001	AAA204.CD3.location-1.X6.Y15.tile.tissue.png	253	1	2000	253	248a01386489f64cb0b3b7e58da00105	0	0	0	0	0	0	0	0	0	0	0	0	0	/home/dhl_ec/bnelissen/Slides/CD3_manuscript/CD3_slides/AAA204.CD3.location-1/AAA204.CD3.location-1.run1	255	0.7	0.0896201437896	0.7	0.0896201437896	-8.80982178267	0.0	0.242873119446	0.072458921875
170649.0	4000000.0	82068.0	7996.0	4000000.0	4000000.0	1849.0	1.0	1.52	1.81	1.08	0.04	5.7	0.289999999999	0.710000000001	0.04	10.7	0.5	2.2	1.46	0.559999999999	AAA204.CD3.location-1.X6.Y16.tile.tissue.png	254	1	2000	254	098878af48cb184a70fe91962a29eb6a	0	0	0	0	0	0	0	0	0	0	0	0	0	/home/dhl_ec/bnelissen/Slides/CD3_manuscript/CD3_slides/AAA204.CD3.location-1/AAA204.CD3.location-1.run1	255	0.7	0.0913687314825	0.7	0.0913687314825	-8.76810009515	-11.8392530365	0.443454955261	0.0687035925293
475461.0	3940932.0	189329.0	8171.0	3940932.0	4000000.0	3807.0	1.0	1.96	1.72	1.17	0.04	6.53	0.35	0.73	0.0599999999995	12.96	0.42	2.02	1.44	0.83	AAA204.CD3.location-1.X6.Y17.tile.tissue.png	255	1	2000	255	88878dbecea7a823b2af1dc2db3d589b	0	0	0	0	0	0	0	0	0	0	0	0	0	/home/dhl_ec/bnelissen/Slides/CD3_manuscript/CD3_slides/AAA204.CD3.location-1/AAA204.CD3.location-1.run1	255	0.7	0.10411470915	0.7	0.10411470915	-8.63816125833	-11.9794561465	0.401499045288	0.11839893457
143301.0	1643655.0	53789.0	10041.0	1643655.0	4000000.0	1045.0	7.0	1.58	1.33	1.15	0.04	12.59	0.660000000001	0.7	0.15	10.61	0.28	2.05	1.5	0.59	AAA204.CD3.location-1.X6.Y18.tile.tissue.png	256	1	2000	256	496c4824b9350fb4a380c5f071c7d575	0	0	0	0	0	0	0	0	0	0	0	0	0	/home/dhl_ec/bnelissen/Slides/CD3_manuscript/CD3_slides/AAA204.CD3.location-1/AAA204.CD3.location-1.run1	255	0.7	0.06	0.7	0.06	-8.68506630655	-11.6306232835	0.816665740995	0.3438266875
0.0	0.0	0.0	0.0	0.0	4000000.0	0.0	0.0	1.15	1.26	1.13	0.0499999999993	5.78	0.280000000001	0.81	0.210000000001	4.29	0.12	1.89	1.44	0.54	AAA204.CD3.location-1.X6.Y19.tile.tissue.png	257	1	2000	257	98b831e80f1b8509943d204e5ba5b26d	0	0	0	0	0	0	0	0	0	0	0	0	0	/home/dhl_ec/bnelissen/Slides/CD3_manuscript/CD3_slides/AAA204.CD3.location-1/AAA204.CD3.location-1.run1	255	1.0	0.06	1.0	0.06	0.0	-10.3487116895	0.0	7.95486560595
0.0	7505.0	0.0	678.0	7505.0	4000000.0	0.0	3.0	1.52	1.28	1.13	0.0500000000002	6.38	0.359999999999	0.72	0.209999999999	5.77	0.12	1.94	1.43	0.54	AAA204.CD3.location-1.X6.Y20.tile.tissue.png	258	1	2000	258	5843b94e16ebcfb953482e25dd024ded	0	0	0	0	0	0	0	0	0	0	0	0	0	/home/dhl_ec/bnelissen/Slides/CD3_manuscript/CD3_slides/AAA204.CD3.location-1/AAA204.CD3.location-1.run1	255	0.7	0.06	0.7	0.06	-7.4539792011	-11.9766574592	1.4717197188	3.10572410052
0.0	0.0	0.0	0.0	0.0	4000000.0	0.0	0.0	1.24	1.03	1.54	0.0500000000002	5.7	0.280000000001	0.81	0.21	4.27	0.12	1.89	1.43	0.52	AAA204.CD3.location-1.X6.Y21.tile.tissue.png	259	1	2000	259	87be9ae9f70f4a86541af25a1e842256	0	0	0	0	0	0	0	0	0	0	0	0	0	/home/dhl_ec/bnelissen/Slides/CD3_manuscript/CD3_slides/AAA204.CD3.location-1/AAA204.CD3.location-1.run1	255	1.0	0.06	1.0	0.06	0.0	-12.0810469581	0.0	5.83079614413
365.0	4184.0	123.0	294.0	4184.0	4000000.0	3.0	1.0	1.39	1.28	1.12	0.0500000000002	6.09	0.48	0.95	0.2	6.18	0.2	1.95	1.42	0.67	AAA204.CD3.location-1.X6.Y4.tile.tissue.png	260	1	2000	260	e7a82412bead9109577eaaccfbd5c2da	0	0	0	0	0	0	0	0	0	0	0	0	0	/home/dhl_ec/bnelissen/Slides/CD3_manuscript/CD3_slides/AAA204.CD3.location-1/AAA204.CD3.location-1.run1	255	0.7	0.06	0.7	0.06	-9.0344596677	-12.7497729713	5.08433658973	2.69128325562
28731.0	347652.0	10229.0	7300.0	347652.0	4000000.0	196.0	6.0	1.34	2.11	1.08	0.0500000000002	6.28	0.360000000001	0.71	0.190000000001	6.94	0.21	2.02	1.43	0.54	AAA204.CD3.location-1.X6.Y5.tile.tissue.png	261	1	2000	261	5acc40fb20533f137205732c73f272aa	0	0	0	0	0	0	0	0	0	0	0	0	0	/home/dhl_ec/bnelissen/Slides/CD3_manuscript/CD3_slides/AAA204.CD3.location-1/AAA204.CD3.location-1.run1	255	0.7	0.06	0.7	0.06	-9.71602713167	-11.8033171752	2.70362266163	0.573693109375
128941.0	1287515.0	45394.0	12302.0	1287515.0	4000000.0	894.0	5.0	1.43	1.74	1.21	0.04	6.4	0.35	0.7	0.16	8.42	0.27	2.09	1.43	0.52	AAA204.CD3.location-1.X6.Y6.tile.tissue.png	262	1	2000	262	aef8161b5a6025add86c521914c72351	0	0	0	0	0	0	0	0	0	0	0	0	0	/home/dhl_ec/bnelissen/Slides/CD3_manuscript/CD3_slides/AAA204.CD3.location-1/AAA204.CD3.location-1.run1	255	0.7	0.06	0.7	0.06	-9.03787778976	-11.3642985525	2.02508685389	0.260281296875
17794.0	195092.0	6194.0	2394.0	195092.0	4000000.0	126.0	1.0	1.2	1.41	1.09	0.0499999999993	6.17	0.349999999999	0.74	0.2	6.44	0.21	1.96	1.43	0.48	AAA204.CD3.location-1.X6.Y7.tile.tissue.png	263	1	2000	263	1c0eacbf43a943a9fd601d5555ee83e7	0	0	0	0	0	0	0	0	0	0	0	0	0	/home/dhl_ec/bnelissen/Slides/CD3_manuscript/CD3_slides/AAA204.CD3.location-1/AAA204.CD3.location-1.run1	255	0.7	0.06	0.7	0.06	-8.70437760751	-11.3591600731	1.84418670552	1.22331270117
7844.0	444714.0	3417.0	5898.0	444714.0	4000000.0	71.0	6.0	1.22	1.41	1.12	0.0500000000002	6.35	0.360000000001	0.73	0.189999999999	6.53	0.21	1.97	1.43	0.57	AAA204.CD3.location-1.X6.Y9.tile.tissue.png	264	1	2000	264	f93a54a2c5f38c618a37022b5b751305	0	0	0	0	0	0	0	0	0	0	0	0	0	/home/dhl_ec/bnelissen/Slides/CD3_manuscript/CD3_slides/AAA204.CD3.location-1/AAA204.CD3.location-1.run1	255	0.7	0.06	0.7	0.06	-9.41181426858	-11.9078532007	3.06341247383	1.36016037891
1586.0	181340.0	755.0	5337.0	181340.0	4000000.0	15.0	4.0	1.36	1.27	1.1	0.0499999999993	6.37	0.35	0.8	0.19	6.32	0.21	2.01	1.43	0.55	AAA204.CD3.location-1.X7.Y0.tile.tissue.png	265	1	2000	265	1454b84dc32c31c3a9af217fd92d6cbf	0	0	0	0	0	0	0	0	0	0	0	0	0	/home/dhl_ec/bnelissen/Slides/CD3_manuscript/CD3_slides/AAA204.CD3.location-1/AAA204.CD3.location-1.run1	255	0.7	0.06	0.7	0.06	-9.12426574956	-12.5870333125	3.09200524665	2.36787523242
0.0	0.0	0.0	0.0	0.0	4000000.0	0.0	0.0	1.21	1.46	1.11	0.0500000000002	5.09	0.290000000001	0.81	0.2	4.37	0.12	1.88	1.43	0.550000000001	AAA204.CD3.location-1.X7.Y1.tile.tissue.png	266	1	2000	266	4476c4533bf1fa7360300e3500ca6f1e	0	0	0	0	0	0	0	0	0	0	0	0	0	/home/dhl_ec/bnelissen/Slides/CD3_manuscript/CD3_slides/AAA204.CD3.location-1/AAA204.CD3.location-1.run1	255	1.0	0.06	1.0	0.06	0.0	0.0	0.0	8.876791
24401.0	2737006.0	9845.0	16643.0	2737006.0	4000000.0	206.0	8.0	1.46	1.52	1.24	0.0499999999993	7.32	0.659999999999	0.700000000001	0.1	8.37	0.3	2.06	1.43	0.590000000001	AAA204.CD3.location-1.X7.Y10.tile.tissue.png	267	1	2000	267	c160aabbe05bf0d71b4a229d45b1f134	0	0	0	0	0	0	0	0	0	0	0	0	0	/home/dhl_ec/bnelissen/Slides/CD3_manuscript/CD3_slides/AAA204.CD3.location-1/AAA204.CD3.location-1.run1	255	0.7	0.06	0.7	0.06	-8.87659809843	-11.7418259683	1.48362182905	0.206619
331736.0	4000000.0	120397.0	7996.0	4000000.0	4000000.0	2515.0	1.0	1.55	1.83	1.31	0.04	6.11	0.27	0.73	0.04	11.96	0.4	2.03	1.44	0.57	AAA204.CD3.location-1.X7.Y11.tile.tissue.png	268	1	2000	268	c1000f17017ac9a79d2832f1bd758ca3	0	0	0	0	0	0	0	0	0	0	0	0	0	/home/dhl_ec/bnelissen/Slides/CD3_manuscript/CD3_slides/AAA204.CD3.location-1/AAA204.CD3.location-1.run1	255	0.7	0.0916110729488	0.7	0.0916110729488	-8.84339263864	-11.5022247259	0.353167147217	0.132221418034
173751.0	2472202.0	66659.0	20691.0	2472202.0	4000000.0	1425.0	8.0	1.75	1.62	1.18	0.0499999999993	7.08	0.36	0.7	0.110000000001	9.58	0.32	2.07	1.42	0.6	AAA204.CD3.location-1.X7.Y12.tile.tissue.png	269	1	2000	269	4f7e95d118ed2496556d8c2ce6c8c2fd	0	0	0	0	0	0	0	0	0	0	0	0	0	/home/dhl_ec/bnelissen/Slides/CD3_manuscript/CD3_slides/AAA204.CD3.location-1/AAA204.CD3.location-1.run1	255	0.7	0.06	0.7	0.06	-9.60647528516	-11.9929687034	2.17739865416	0.366171785156
14713.0	248581.0	5657.0	7483.0	248581.0	4000000.0	109.0	5.0	1.25	1.44	1.14	0.0499999999993	6.49	0.36	0.71	0.190000000001	6.55	0.2	1.97	1.43	0.509999999999	AAA204.CD3.location-1.X7.Y13.tile.tissue.png	270	1	2000	270	449536edf8d3fb49b716ee825592c0d2	0	0	0	0	0	0	0	0	0	0	0	0	0	/home/dhl_ec/bnelissen/Slides/CD3_manuscript/CD3_slides/AAA204.CD3.location-1/AAA204.CD3.location-1.run1	255	0.7	0.06	0.7	0.06	-9.83376285293	-12.3803779223	2.97826402922	0.138682046875
40673.0	758678.0	16393.0	11462.0	758678.0	4000000.0	321.0	8.0	1.21	1.67	1.53	0.0500000000002	6.33	0.36	0.700000000001	0.179999999999	7.18	0.23	2.02	1.43	0.53	AAA204.CD3.location-1.X7.Y14.tile.tissue.png	271	1	2000	271	c895df2c06af9f57ba5b894bed03b1b3	0	0	0	0	0	0	0	0	0	0	0	0	0	/home/dhl_ec/bnelissen/Slides/CD3_manuscript/CD3_slides/AAA204.CD3.location-1/AAA204.CD3.location-1.run1	255	0.7	0.06	0.7	0.06	-9.20866620453	-12.2852297991	1.52616329778	0.229781734375
198339.0	3936788.0	84262.0	8468.0	3936788.0	4000000.0	1775.0	1.0	1.42	1.85	1.07	0.0500000000002	6.4	0.34	0.719999999999	0.0600000000004	11.27	0.38	2.04	1.42	1.01	AAA204.CD3.location-1.X7.Y15.tile.tissue.png	272	1	2000	272	11ed61b54aa4105c432e1859b924b264	0	0	0	0	0	0	0	0	0	0	0	0	0	/home/dhl_ec/bnelissen/Slides/CD3_manuscript/CD3_slides/AAA204.CD3.location-1/AAA204.CD3.location-1.run1	255	0.7	0.0944490186924	0.7	0.0944490186924	-8.54935204869	-12.2416556335	0.373197035585	0.121611019531
332617.0	3999662.0	137658.0	8066.0	3999662.0	4000000.0	2812.0	1.0	1.46	1.9	1.05	0.04	7.76	0.35	0.73	0.0599999999995	13.22	0.41	2.05	1.44	0.599999999999	AAA204.CD3.location-1.X7.Y16.tile.tissue.png	273	1	2000	273	a09237ce1307d1cb57f6588a125602e2	0	0	0	0	0	0	0	0	0	0	0	0	0	/home/dhl_ec/bnelissen/Slides/CD3_manuscript/CD3_slides/AAA204.CD3.location-1/AAA204.CD3.location-1.run1	255	0.7	0.105480066116	0.7	0.105480066116	-8.9274945587	-12.2377896842	0.432543588507	0.144084599915
174884.0	2119956.0	68197.0	15388.0	2119956.0	4000000.0	1384.0	10.0	1.62	1.18	1.1	0.04	6.24	0.39	0.74	0.12	10.43	0.309999999999	2.07	1.44	0.56	AAA204.CD3.location-1.X7.Y17.tile.tissue.png	274	1	2000	274	6496f082d053a0ae8cbc33b4f67587a6	0	0	0	0	0	0	0	0	0	0	0	0	0	/home/dhl_ec/bnelissen/Slides/CD3_manuscript/CD3_slides/AAA204.CD3.location-1/AAA204.CD3.location-1.run1	255	0.7	0.06	0.7	0.06	-8.91108339358	-12.0981420679	1.05383714424	0.345769429688
495.0	8046.0	216.0	879.0	8046.0	4000000.0	5.0	4.0	1.24	1.59	1.43	0.0500000000002	6.11	0.349999999999	0.72	0.200000000001	6.19	0.19	1.97	1.45	0.59	AAA204.CD3.location-1.X7.Y18.tile.tissue.png	275	1	2000	275	c01ed679b9e74d47ce231bd0af8039e7	0	0	0	0	0	0	0	0	0	0	0	0	0	/home/dhl_ec/bnelissen/Slides/CD3_manuscript/CD3_slides/AAA204.CD3.location-1/AAA204.CD3.location-1.run1	255	0.7	0.06	0.7	0.06	-9.63806010411	-11.5974736777	3.01405967601	0.787922073486
0.0	0.0	0.0	0.0	0.0	4000000.0	0.0	0.0	1.29	1.48	1.07	0.0599999999995	5.76	0.280000000001	0.84	0.22	4.28	0.12	2.18	1.43	0.51	AAA204.CD3.location-1.X7.Y19.tile.tissue.png	276	1	2000	276	f3790a4b3ad3bb05c50afd0cfe23c2dd	0	0	0	0	0	0	0	0	0	0	0	0	0	/home/dhl_ec/bnelissen/Slides/CD3_manuscript/CD3_slides/AAA204.CD3.location-1/AAA204.CD3.location-1.run1	255	1.0	0.06	1.0	0.06	0.0	-10.4607850851	0.0	5.10291915102
0.0	0.0	0.0	0.0	0.0	4000000.0	0.0	0.0	1.19	1.17	1.12	0.0600000000004	5.73	0.280000000001	0.79	0.209999999999	4.29	0.110000000001	1.9	1.44	0.52	AAA204.CD3.location-1.X7.Y2.tile.tissue.png	277	1	2000	277	20e9d9fbbb4c8a27e9beee9aad32f3f1	0	0	0	0	0	0	0	0	0	0	0	0	0	/home/dhl_ec/bnelissen/Slides/CD3_manuscript/CD3_slides/AAA204.CD3.location-1/AAA204.CD3.location-1.run1	255	1.0	0.06	1.0	0.06	0.0	-11.2797443349	0.0	8.48823381118
0.0	5521.0	0.0	540.0	5521.0	4000000.0	0.0	1.0	1.68	1.53	1.28	0.0500000000002	6.14	0.48	0.89	0.210000000001	5.4	0.12	2.51	1.43	0.5	AAA204.CD3.location-1.X7.Y20.tile.tissue.png	278	1	2000	278	cb586eb5209281a216a47bb623a98008	0	0	0	0	0	0	0	0	0	0	0	0	0	/home/dhl_ec/bnelissen/Slides/CD3_manuscript/CD3_slides/AAA204.CD3.location-1/AAA204.CD3.location-1.run1	255	0.7	0.06	0.7	0.06	0.0	-11.3455525759	0.733214746111	4.58970674439
0.0	0.0	0.0	0.0	0.0	4000000.0	0.0	0.0	1.16	1.23	1.13	0.0500000000002	5.71	0.31	0.83	0.209999999999	4.3	0.12	1.88	1.43	0.43	AAA204.CD3.location-1.X7.Y21.tile.tissue.png	279	1	2000	279	3004556cbeb4713627fbabd5f362b3b2	0	0	0	0	0	0	0	0	0	0	0	0	0	/home/dhl_ec/bnelissen/Slides/CD3_manuscript/CD3_slides/AAA204.CD3.location-1/AAA204.CD3.location-1.run1	255	1.0	0.06	1.0	0.06	0.0	-11.9483213265	0.0	5.63637445775
17479.0	191695.0	6762.0	5339.0	191695.0	4000000.0	127.0	6.0	1.49	1.02	1.06	0.0500000000002	6.55	0.35	0.75	0.2	6.49	0.2	2.02	1.43	0.58	AAA204.CD3.location-1.X7.Y3.tile.tissue.png	280	1	2000	280	36869efbab18f2b33d2bfb278c0522f8	0	0	0	0	0	0	0	0	0	0	0	0	0	/home/dhl_ec/bnelissen/Slides/CD3_manuscript/CD3_slides/AAA204.CD3.location-1/AAA204.CD3.location-1.run1	255	0.7	0.06	0.7	0.06	-9.35325956703	-12.1414105183	2.17561876521	1.99291337891
96871.0	981782.0	34636.0	10900.0	981782.0	4000000.0	680.0	8.0	1.27	1.72	1.23	0.12	6.74	0.36	0.71	0.18	8.34	0.25	2.08	1.44	0.570000000001	AAA204.CD3.location-1.X7.Y4.tile.tissue.png	281	1	2000	281	50a5183f5a1c0c0b080600ad089185b2	0	0	0	0	0	0	0	0	0	0	0	0	0	/home/dhl_ec/bnelissen/Slides/CD3_manuscript/CD3_slides/AAA204.CD3.location-1/AAA204.CD3.location-1.run1	255	0.7	0.06	0.7	0.06	-9.25386602684	-11.0475865251	1.84259958794	0.35647790625
263057.0	3177464.0	90650.0	16771.0	3177464.0	4000000.0	1676.0	2.0	1.45	1.88	1.13	0.04	6.58	0.36	0.72	0.0900000000001	17.13	0.349999999999	2.09	1.44	0.59	AAA204.CD3.location-1.X7.Y5.tile.tissue.png	282	1	2000	282	d1883703eb660a8ad87e650db7462952	0	0	0	0	0	0	0	0	0	0	0	0	0	/home/dhl_ec/bnelissen/Slides/CD3_manuscript/CD3_slides/AAA204.CD3.location-1/AAA204.CD3.location-1.run1	255	0.7	0.138612657316	0.7	0.138612657316	-9.03166183392	-12.3662344866	0.987212574561	0.3517436875
368809.0	3504482.0	126064.0	13402.0	3504482.0	4000000.0	2517.0	3.0	2.23	1.83	1.11	0.04	6.91	0.38	0.969999999999	0.0699999999997	15.98	0.38	2.06	1.44	0.559999999999	AAA204.CD3.location-1.X7.Y6.tile.tissue.png	283	1	2000	283	034db65093b958964d62ac2e43e1f809	0	0	0	0	0	0	0	0	0	0	0	0	0	/home/dhl_ec/bnelissen/Slides/CD3_manuscript/CD3_slides/AAA204.CD3.location-1/AAA204.CD3.location-1.run1	255	0.7	0.145830416163	0.7	0.145830416163	-9.18456182789	-12.8093123666	0.950794003701	0.353364710937
152450.0	1296355.0	49367.0	7176.0	1296355.0	4000000.0	1005.0	3.0	1.5	2.86	1.13	0.0500000000002	6.39	0.47	0.87	0.16	10.34	0.27	2.0	1.43	0.53	AAA204.CD3.location-1.X7.Y7.tile.tissue.png	284	1	2000	284	ef470aa31987b9acb1aec1ee642c8379	0	0	0	0	0	0	0	0	0	0	0	0	0	/home/dhl_ec/bnelissen/Slides/CD3_manuscript/CD3_slides/AAA204.CD3.location-1/AAA204.CD3.location-1.run1	255	0.7	0.06	0.7	0.06	-9.13344245066	-10.9138452416	0.992300173567	0.3155889375
0.0	0.0	0.0	0.0	0.0	4000000.0	0.0	0.0	1.46	0.9	1.07	0.0500000000002	5.07	0.290000000001	0.85	0.210000000001	4.27	0.12	1.9	1.43	0.45	AAA204.CD3.location-1.X7.Y8.tile.tissue.png	285	1	2000	285	4e67db221438e3da7ce21d06934b0b2d	0	0	0	0	0	0	0	0	0	0	0	0	0	/home/dhl_ec/bnelissen/Slides/CD3_manuscript/CD3_slides/AAA204.CD3.location-1/AAA204.CD3.location-1.run1	255	1.0	0.06	1.0	0.06	0.0	0.0	0.0	4.513034
0.0	0.0	0.0	0.0	0.0	4000000.0	0.0	0.0	1.75	0.929999999999	1.04	0.0500000000002	5.71	0.279999999999	0.8	0.21	4.26	0.12	2.18	1.43	0.48	AAA204.CD3.location-1.X7.Y9.tile.tissue.png	286	1	2000	286	7339ebecb8da8019bb0728668aed3539	0	0	0	0	0	0	0	0	0	0	0	0	0	/home/dhl_ec/bnelissen/Slides/CD3_manuscript/CD3_slides/AAA204.CD3.location-1/AAA204.CD3.location-1.run1	255	1.0	0.06	1.0	0.06	0.0	-12.0875898531	0.0	4.4980651782
0.0	16526.0	0.0	652.0	16526.0	4000000.0	0.0	1.0	1.2	1.33	1.26	0.0500000000002	6.11	0.349999999999	0.860000000001	0.21	5.32	0.12	1.96	1.43	0.77	AAA204.CD3.location-1.X8.Y0.tile.tissue.png	287	1	2000	287	08df414870c16dc9ac50c1faab1e707c	0	0	0	0	0	0	0	0	0	0	0	0	0	/home/dhl_ec/bnelissen/Slides/CD3_manuscript/CD3_slides/AAA204.CD3.location-1/AAA204.CD3.location-1.run1	255	0.7	0.06	0.7	0.06	0.0	-11.0312525597	0.0426796473762	3.58754338565
0.0	11226.0	0.0	770.0	11226.0	4000000.0	0.0	2.0	1.19	1.5	1.22	0.04	6.09	0.38	0.96	0.22	5.42	0.12	1.99	1.45	0.52	AAA204.CD3.location-1.X8.Y1.tile.tissue.png	288	1	2000	288	2a481e15bf33128e63957a2342954f01	0	0	0	0	0	0	0	0	0	0	0	0	0	/home/dhl_ec/bnelissen/Slides/CD3_manuscript/CD3_slides/AAA204.CD3.location-1/AAA204.CD3.location-1.run1	255	0.7	0.06	0.7	0.06	0.0	-11.9659571882	1.87420316119	0.591225993042
22468.0	2149186.0	8756.0	8462.0	2149186.0	4000000.0	172.0	4.0	1.86	1.64	1.47	0.0500000000002	7.77	0.35	0.72	0.13	7.95	0.280000000001	2.02	1.44	0.639999999999	AAA204.CD3.location-1.X8.Y10.tile.tissue.png	289	1	2000	289	4008fb3ad9406ce8d9d61311ddad7932	0	0	0	0	0	0	0	0	0	0	0	0	0	/home/dhl_ec/bnelissen/Slides/CD3_manuscript/CD3_slides/AAA204.CD3.location-1/AAA204.CD3.location-1.run1	255	0.7	0.06	0.7	0.06	-8.78052129153	-11.3470170757	1.07892617208	0.124505378906
170600.0	3749805.0	70245.0	12298.0	3749805.0	4000000.0	1500.0	2.0	1.51	1.97	1.09	0.0500000000002	7.21	0.349999999999	0.73	0.0600000000004	10.26	0.36	2.06	1.43	0.59	AAA204.CD3.location-1.X8.Y11.tile.tissue.png	290	1	2000	290	fb53d7dad2520978c4da92633a9eacd7	0	0	0	0	0	0	0	0	0	0	0	0	0	/home/dhl_ec/bnelissen/Slides/CD3_manuscript/CD3_slides/AAA204.CD3.location-1/AAA204.CD3.location-1.run1	255	0.7	0.0633293295225	0.7	0.0633293295225	-8.62809891699	-12.0844807958	0.606646858072	0.189471863281
96322.0	2831961.0	42715.0	18216.0	2831961.0	4000000.0	911.0	11.0	1.42	1.86	1.06	0.04	6.48	0.349999999999	0.779999999999	0.0900000000001	9.53	0.32	2.09	1.43	0.55	AAA204.CD3.location-1.X8.Y12.tile.tissue.png	291	1	2000	291	d54be620cb1ca95ec2b7bc7aec408e28	0	0	0	0	0	0	0	0	0	0	0	0	0	/home/dhl_ec/bnelissen/Slides/CD3_manuscript/CD3_slides/AAA204.CD3.location-1/AAA204.CD3.location-1.run1	255	0.7	0.06	0.7	0.06	-9.07881898525	-12.0073682212	1.37056937458	0.262540640625
22775.0	318031.0	9093.0	10136.0	318031.0	4000000.0	186.0	10.0	1.2	1.74	1.46	0.04	6.25	0.360000000001	0.7	0.19	6.56	0.22	2.01	1.46	0.79	AAA204.CD3.location-1.X8.Y13.tile.tissue.png	292	1	2000	292	6b5a84c7b752be32f6ad5ca529088bbe	0	0	0	0	0	0	0	0	0	0	0	0	0	/home/dhl_ec/bnelissen/Slides/CD3_manuscript/CD3_slides/AAA204.CD3.location-1/AAA204.CD3.location-1.run1	255	0.7	0.06	0.7	0.06	-9.74936844435	-12.1335109859	3.21564554548	0.193702742187
8239.0	69070.0	2765.0	3156.0	69070.0	4000000.0	44.0	8.0	1.24	1.56	1.14	0.0499999999993	6.08	0.35	0.71	0.200000000001	6.28	0.2	1.97	1.43	0.5	AAA204.CD3.location-1.X8.Y14.tile.tissue.png	293	1	2000	293	258e60cf3a9e8c04b258bd9b22bf5982	0	0	0	0	0	0	0	0	0	0	0	0	0	/home/dhl_ec/bnelissen/Slides/CD3_manuscript/CD3_slides/AAA204.CD3.location-1/AAA204.CD3.location-1.run1	255	0.7	0.06	0.7	0.06	-9.55929027917	-11.5736687465	3.98238512644	0.153857220703
110471.0	2211513.0	43683.0	18457.0	2211513.0	4000000.0	879.0	18.0	1.34	1.52	1.04	0.04	6.13	0.360000000001	0.71	0.11	10.33	0.29	2.07	1.43	0.559999999999	AAA204.CD3.location-1.X8.Y15.tile.tissue.png	294	1	2000	294	6b5c2adfdc329b61ef7359c9723a6ee2	0	0	0	0	0	0	0	0	0	0	0	0	0	/home/dhl_ec/bnelissen/Slides/CD3_manuscript/CD3_slides/AAA204.CD3.location-1/AAA204.CD3.location-1.run1	255	0.7	0.06	0.7	0.06	-9.00911518133	-12.2143581452	1.19582607966	0.337434265625
88271.0	1292773.0	29879.0	14674.0	1292773.0	4000000.0	534.0	6.0	1.33	1.73	1.13	0.0500000000002	6.35	0.34	0.71	0.169999999999	10.21	0.26	2.08	1.73	0.570000000001	AAA204.CD3.location-1.X8.Y16.tile.tissue.png	295	1	2000	295	66b6381ed842881ef841df59e1ef4334	0	0	0	0	0	0	0	0	0	0	0	0	0	/home/dhl_ec/bnelissen/Slides/CD3_manuscript/CD3_slides/AAA204.CD3.location-1/AAA204.CD3.location-1.run1	255	0.7	0.06	0.7	0.06	-8.99440174683	-11.947811979	1.54375957026	0.35468865625
2275.0	20338.0	626.0	1328.0	20338.0	4000000.0	11.0	4.0	1.49	1.37	1.15	0.0500000000002	6.08	0.35	0.7	0.21	6.22	0.2	1.97	1.42	0.51	AAA204.CD3.location-1.X8.Y17.tile.tissue.png	296	1	2000	296	3c8ada1edafdc5f11d0a1904058faef8	0	0	0	0	0	0	0	0	0	0	0	0	0	/home/dhl_ec/bnelissen/Slides/CD3_manuscript/CD3_slides/AAA204.CD3.location-1/AAA204.CD3.location-1.run1	255	0.7	0.06	0.7	0.06	-9.99883848373	-11.8937879098	3.72581140115	0.547841347656
0.0	0.0	0.0	0.0	0.0	4000000.0	0.0	0.0	1.66	1.27	1.06	0.0500000000002	5.74	0.3	0.870000000001	0.200000000001	4.29	0.12	1.89	1.44	0.469999999999	AAA204.CD3.location-1.X8.Y18.tile.tissue.png	297	1	2000	297	934d59dae884e88ca0709f2aacf5e0ba	0	0	0	0	0	0	0	0	0	0	0	0	0	/home/dhl_ec/bnelissen/Slides/CD3_manuscript/CD3_slides/AAA204.CD3.location-1/AAA204.CD3.location-1.run1	255	1.0	0.06	1.0	0.06	0.0	-10.6303635958	0.0	7.22230365515
0.0	0.0	0.0	0.0	0.0	4000000.0	0.0	0.0	1.61	1.23	1.07	0.0599999999995	5.13	0.28	0.85	0.2	4.27	0.12	1.88	1.43	0.46	AAA204.CD3.location-1.X8.Y19.tile.tissue.png	298	1	2000	298	cf9dee5e94a5c9dcdda8f2fa2aea6faa	0	0	0	0	0	0	0	0	0	0	0	0	0	/home/dhl_ec/bnelissen/Slides/CD3_manuscript/CD3_slides/AAA204.CD3.location-1/AAA204.CD3.location-1.run1	255	1.0	0.06	1.0	0.06	0.0	0.0	0.0	2.058615375
93426.0	1537612.0	31128.0	12356.0	1537612.0	4000000.0	532.0	4.0	1.35	2.34	1.11	0.0500000000002	6.98	0.369999999999	0.72	0.15	11.79	0.27	2.06	1.44	0.51	AAA204.CD3.location-1.X8.Y2.tile.tissue.png	299	1	2000	299	3f502d9f881a19c359ffb0c6d24eb3bb	0	0	0	0	0	0	0	0	0	0	0	0	0	/home/dhl_ec/bnelissen/Slides/CD3_manuscript/CD3_slides/AAA204.CD3.location-1/AAA204.CD3.location-1.run1	255	0.7	0.06	0.7	0.06	-9.28002258222	-11.8248321203	1.64569208325	0.352814460938
0.0	184784.0	0.0	6267.0	184784.0	4000000.0	0.0	5.0	1.21	1.56	1.43	0.0500000000002	6.07	0.35	0.72	0.2	5.48	0.14	2.03	1.43	0.54	AAA204.CD3.location-1.X8.Y20.tile.tissue.png	300	1	2000	300	5a6bdadedf87a240c7d36030e62524c4	0	0	0	0	0	0	0	0	0	0	0	0	0	/home/dhl_ec/bnelissen/Slides/CD3_manuscript/CD3_slides/AAA204.CD3.location-1/AAA204.CD3.location-1.run1	255	0.7	0.06	0.7	0.06	0.0	-11.71042728	0.357541863067	1.69654300684
0.0	26963.0	0.0	1070.0	26963.0	4000000.0	0.0	2.0	1.2	1.24	1.06	0.0600000000004	6.09	0.35	0.79	0.22	5.38	0.13	1.95	1.42	0.669999999999	AAA204.CD3.location-1.X8.Y21.tile.tissue.png	301	1	2000	301	9c65cac533872607a9abafeef53e2940	0	0	0	0	0	0	0	0	0	0	0	0	0	/home/dhl_ec/bnelissen/Slides/CD3_manuscript/CD3_slides/AAA204.CD3.location-1/AAA204.CD3.location-1.run1	255	0.7	0.06	0.7	0.06	0.0	-11.359516705	0.0452421607344	8.11588250067
220263.0	3199194.0	74410.0	21636.0	3199194.0	4000000.0	1333.0	7.0	1.58	1.75	1.13	0.04	6.94	0.35	0.72	0.0900000000001	17.23	0.349999999999	2.09	1.43	0.540000000001	AAA204.CD3.location-1.X8.Y3.tile.tissue.png	302	1	2000	302	e21de18c4da586ba23fd5a0d0c43171f	0	0	0	0	0	0	0	0	0	0	0	0	0	/home/dhl_ec/bnelissen/Slides/CD3_manuscript/CD3_slides/AAA204.CD3.location-1/AAA204.CD3.location-1.run1	255	0.7	0.0933469095871	0.7	0.0933469095871	-9.2869143384	-12.649873454	1.45670202035	0.420820023438
291677.0	3814412.0	110359.0	13740.0	3814412.0	4000000.0	2199.0	1.0	1.4	1.96	1.54	0.0500000000002	7.24	0.34	0.71	0.0600000000004	16.3	0.38	2.06	1.47	0.650000000001	AAA204.CD3.location-1.X8.Y4.tile.tissue.png	303	1	2000	303	19a5e0916a7aeeb12fee91e1dbd147d3	0	0	0	0	0	0	0	0	0	0	0	0	0	/home/dhl_ec/bnelissen/Slides/CD3_manuscript/CD3_slides/AAA204.CD3.location-1/AAA204.CD3.location-1.run1	255	0.7	0.06	0.7	0.06	-9.03140142664	-12.5436662715	1.30660503962	0.452726530273
287290.0	3999999.0	117872.0	7998.0	3999999.0	4000000.0	2518.0	1.0	1.76	1.9	1.12	0.0500000000002	9.6	0.35	0.719999999999	0.0500000000002	13.19	0.39	2.06	1.45	0.58	AAA204.CD3.location-1.X8.Y5.tile.tissue.png	304	1	2000	304	a2b779a0a5aefa1c908ddc15bc2f7763	0	0	0	0	0	0	0	0	0	0	0	0	0	/home/dhl_ec/bnelissen/Slides/CD3_manuscript/CD3_slides/AAA204.CD3.location-1/AAA204.CD3.location-1.run1	255	0.7	0.097555075916	0.7	0.097555075916	-9.11151938322	-12.7724234691	0.710370558208	0.197674530273
199266.0	4000000.0	83495.0	7996.0	4000000.0	4000000.0	1894.0	1.0	1.6	1.55	1.08	0.04	6.25	0.28	0.719999999999	0.0500000000002	11.94	0.37	2.05	1.43	0.61	AAA204.CD3.location-1.X8.Y6.tile.tissue.png	305	1	2000	305	5db5595f3ff428e7ec8ede88387c61ef	0	0	0	0	0	0	0	0	0	0	0	0	0	/home/dhl_ec/bnelissen/Slides/CD3_manuscript/CD3_slides/AAA204.CD3.location-1/AAA204.CD3.location-1.run1	255	0.7	0.0912174303511	0.7	0.0912174303511	-8.92370265261	-12.2069236769	0.359442629028	0.140099721313
132575.0	2353491.0	55470.0	7300.0	2353491.0	4000000.0	1278.0	3.0	1.63	1.75	1.12	0.04	6.25	0.37	0.73	0.110000000001	8.95	0.31	2.02	1.44	0.54	AAA204.CD3.location-1.X8.Y7.tile.tissue.png	306	1	2000	306	06c9c94a1a11606a43997d2308decda3	0	0	0	0	0	0	0	0	0	0	0	0	0	/home/dhl_ec/bnelissen/Slides/CD3_manuscript/CD3_slides/AAA204.CD3.location-1/AAA204.CD3.location-1.run1	255	0.7	0.06	0.7	0.06	-8.5862637563	-11.3789895605	0.516695604978	0.131565347656
0.0	0.0	0.0	0.0	0.0	4000000.0	0.0	0.0	1.17	1.24	1.15	0.0500000000002	5.74	0.28	0.82	0.21	4.31	0.120000000001	1.91	1.43	0.61	AAA204.CD3.location-1.X8.Y8.tile.tissue.png	307	1	2000	307	9bf5f9a3cdf51b484ab2fa9473d2ce33	0	0	0	0	0	0	0	0	0	0	0	0	0	/home/dhl_ec/bnelissen/Slides/CD3_manuscript/CD3_slides/AAA204.CD3.location-1/AAA204.CD3.location-1.run1	255	1.0	0.06	1.0	0.06	0.0	-10.2377511052	0.0	9.41986704088
0.0	0.0	0.0	0.0	0.0	4000000.0	0.0	0.0	1.37	1.23	1.13	0.0500000000002	5.76	0.29	0.82	0.2	4.3	0.110000000001	1.89	1.44	0.59	AAA204.CD3.location-1.X8.Y9.tile.tissue.png	308	1	2000	308	31f260cbb4227e507883b410088b614e	0	0	0	0	0	0	0	0	0	0	0	0	0	/home/dhl_ec/bnelissen/Slides/CD3_manuscript/CD3_slides/AAA204.CD3.location-1/AAA204.CD3.location-1.run1	255	1.0	0.06	1.0	0.06	0.0	-11.3427424678	0.0	6.0658475171
0.0	206401.0	0.0	4313.0	206401.0	4000000.0	0.0	5.0	1.38	1.23	1.1	0.0599999999995	6.16	0.360000000001	0.79	0.2	5.45	0.13	2.0	1.44	0.5	AAA204.CD3.location-1.X9.Y0.tile.tissue.png	309	1	2000	309	52d59123e9fa145409c9577a48ead8ed	0	0	0	0	0	0	0	0	0	0	0	0	0	/home/dhl_ec/bnelissen/Slides/CD3_manuscript/CD3_slides/AAA204.CD3.location-1/AAA204.CD3.location-1.run1	255	0.7	0.06	0.7	0.06	0.0	-11.6094055235	0.0710790647287	8.24357140723
44318.0	702619.0	14768.0	13928.0	702619.0	4000000.0	263.0	11.0	1.29	1.62	1.11	0.04	6.48	0.49	0.860000000001	0.17	7.9	0.23	2.05	1.44	0.53	AAA204.CD3.location-1.X9.Y1.tile.tissue.png	310	1	2000	310	0c4d1569e8b7cc4271b3dfe848539659	0	0	0	0	0	0	0	0	0	0	0	0	0	/home/dhl_ec/bnelissen/Slides/CD3_manuscript/CD3_slides/AAA204.CD3.location-1/AAA204.CD3.location-1.run1	255	0.7	0.06	0.7	0.06	-9.35023593705	-11.8707508902	1.54366026605	0.878971296875
24343.0	2614886.0	10412.0	8429.0	2614886.0	4000000.0	207.0	2.0	1.63	1.44	1.1	0.04	6.13	0.360000000001	0.709999999999	0.11	8.28	0.29	2.02	1.43	0.620000000001	AAA204.CD3.location-1.X9.Y10.tile.tissue.png	311	1	2000	311	796f94a1aaf304f4f8de959badd5f2e4	0	0	0	0	0	0	0	0	0	0	0	0	0	/home/dhl_ec/bnelissen/Slides/CD3_manuscript/CD3_slides/AAA204.CD3.location-1/AAA204.CD3.location-1.run1	255	0.7	0.06	0.7	0.06	-8.91762988927	-11.5995218637	1.64732688765	0.173289066406
105485.0	3933560.0	44551.0	10222.0	3933560.0	4000000.0	1010.0	1.0	1.57	1.9	1.07	0.0499999999993	5.93	0.35	0.73	0.0599999999995	9.88	0.37	2.04	1.42	0.559999999999	AAA204.CD3.location-1.X9.Y11.tile.tissue.png	312	1	2000	312	a4d64446cc112467f26e0461c76da46e	0	0	0	0	0	0	0	0	0	0	0	0	0	/home/dhl_ec/bnelissen/Slides/CD3_manuscript/CD3_slides/AAA204.CD3.location-1/AAA204.CD3.location-1.run1	255	0.7	0.0715133418545	0.7	0.0715133418545	-9.00688914998	-12.4806286159	0.791409962203	0.17807072998
88591.0	3240663.0	35707.0	17872.0	3240663.0	4000000.0	744.0	5.0	1.71	1.62	1.2	0.0500000000002	6.9	0.35	0.690000000001	0.0799999999999	9.08	0.33	2.09	1.42	0.710000000001	AAA204.CD3.location-1.X9.Y12.tile.tissue.png	313	1	2000	313	f3e846be62dc7833f0520d28123585e2	0	0	0	0	0	0	0	0	0	0	0	0	0	/home/dhl_ec/bnelissen/Slides/CD3_manuscript/CD3_slides/AAA204.CD3.location-1/AAA204.CD3.location-1.run1	255	0.7	0.06	0.7	0.06	-9.44084119927	-12.3600337259	2.0375192608	0.340551429687
97354.0	1910818.0	35584.0	13718.0	1910818.0	4000000.0	692.0	6.0	1.39	1.71	1.12	0.04	6.21	0.4	0.73	0.13	9.59	0.28	2.03	1.44	0.64	AAA204.CD3.location-1.X9.Y13.tile.tissue.png	314	1	2000	314	a8bc38d4674856f12d59e2100963bc7d	0	0	0	0	0	0	0	0	0	0	0	0	0	/home/dhl_ec/bnelissen/Slides/CD3_manuscript/CD3_slides/AAA204.CD3.location-1/AAA204.CD3.location-1.run1	255	0.7	0.06	0.7	0.06	-9.27397629042	-11.964465769	2.20031186159	0.293433382812
6805.0	68521.0	2247.0	1844.0	68521.0	4000000.0	40.0	2.0	1.37	1.16	1.06	0.04	6.07	0.35	0.68	0.2	6.22	0.2	1.94	1.44	0.55	AAA204.CD3.location-1.X9.Y14.tile.tissue.png	315	1	2000	315	124a152a8c2a6f1fb86686af863e8b73	0	0	0	0	0	0	0	0	0	0	0	0	0	/home/dhl_ec/bnelissen/Slides/CD3_manuscript/CD3_slides/AAA204.CD3.location-1/AAA204.CD3.location-1.run1	255	0.7	0.06	0.7	0.06	-9.92446942277	-11.5036798715	3.11091412794	0.225085205078
72913.0	799668.0	25415.0	9025.0	799668.0	4000000.0	457.0	8.0	1.44	1.58	1.1	0.04	6.45	0.37	0.7	0.18	8.34	0.24	2.05	1.44	0.66	AAA204.CD3.location-1.X9.Y15.tile.tissue.png	316	1	2000	316	2ab6438cf909158fc18c28ec4b6eb7f5	0	0	0	0	0	0	0	0	0	0	0	0	0	/home/dhl_ec/bnelissen/Slides/CD3_manuscript/CD3_slides/AAA204.CD3.location-1/AAA204.CD3.location-1.run1	255	0.7	0.06	0.7	0.06	-9.36638469672	-11.8860188366	2.24488885025	0.287674070312
5401.0	73168.0	1733.0	3502.0	73168.0	4000000.0	29.0	8.0	1.34	1.36	1.16	0.0599999999995	6.11	0.36	0.720000000001	0.200000000001	6.18	0.200000000001	1.99	1.43	0.5	AAA204.CD3.location-1.X9.Y16.tile.tissue.png	317	1	2000	317	cd1d18c062678262274b69a5e803df72	0	0	0	0	0	0	0	0	0	0	0	0	0	/home/dhl_ec/bnelissen/Slides/CD3_manuscript/CD3_slides/AAA204.CD3.location-1/AAA204.CD3.location-1.run1	255	0.7	0.06	0.7	0.06	-9.58449189187	-12.1769748083	2.08855758223	0.985251443359
0.0	1886.0	0.0	190.0	1886.0	4000000.0	0.0	1.0	1.62	1.18	1.11	0.0600000000004	6.15	0.62	0.8	0.2	5.18	0.120000000001	1.93	1.43	0.47	AAA204.CD3.location-1.X9.Y17.tile.tissue.png	318	1	2000	318	3ff8b0bee069a77ce0b99ad1dafb1cfa	0	0	0	0	0	0	0	0	0	0	0	0	0	/home/dhl_ec/bnelissen/Slides/CD3_manuscript/CD3_slides/AAA204.CD3.location-1/AAA204.CD3.location-1.run1	255	0.7	0.06	0.7	0.06	0.0	-12.6901485761	4.5707246653	3.21486881558
0.0	0.0	0.0	0.0	0.0	4000000.0	0.0	0.0	1.37	1.26	1.1	0.0599999999995	5.09	0.43	0.960000000001	0.2	4.21	0.12	1.9	1.43	0.52	AAA204.CD3.location-1.X9.Y19.tile.tissue.png	319	1	2000	319	d77d8656e7e4f486fe974be7e109f492	0	0	0	0	0	0	0	0	0	0	0	0	0	/home/dhl_ec/bnelissen/Slides/CD3_manuscript/CD3_slides/AAA204.CD3.location-1/AAA204.CD3.location-1.run1	255	1.0	0.06	1.0	0.06	0.0	0.0	0.0	2.05829875
444631.0	3871908.0	151767.0	14005.0	3871908.0	4000000.0	2896.0	1.0	1.53	1.82	1.12	0.0500000000002	7.83	0.34	0.719999999999	0.0600000000004	19.17	0.46	2.08	1.44	1.19	AAA204.CD3.location-1.X9.Y2.tile.tissue.png	320	1	2000	320	2167ab82c6d7868099c872ef2f08ccb7	0	0	0	0	0	0	0	0	0	0	0	0	0	/home/dhl_ec/bnelissen/Slides/CD3_manuscript/CD3_slides/AAA204.CD3.location-1/AAA204.CD3.location-1.run1	255	0.7	0.152031363067	0.7	0.152031363067	-8.74892178505	-12.5640440784	0.659867231075	0.188654390625
346.0	225914.0	181.0	8416.0	225914.0	4000000.0	5.0	16.0	1.53	1.68	1.04	0.0500000000002	9.14	0.360000000001	0.73	0.2	6.53	0.2	2.06	1.43	0.52	AAA204.CD3.location-1.X9.Y20.tile.tissue.png	321	1	2000	321	d5433fda8a883327e0b3be48b1fd1a46	0	0	0	0	0	0	0	0	0	0	0	0	0	/home/dhl_ec/bnelissen/Slides/CD3_manuscript/CD3_slides/AAA204.CD3.location-1/AAA204.CD3.location-1.run1	255	0.7	0.06	0.7	0.06	-7.85690642166	-11.7650292332	0.649698246619	1.18092741992
236.0	24377.0	75.0	1120.0	24377.0	4000000.0	1.0	3.0	1.51	1.56	1.06	0.0600000000004	6.07	0.38	0.799999999999	0.2	5.97	0.2	1.94	1.42	0.48	AAA204.CD3.location-1.X9.Y21.tile.tissue.png	322	1	2000	322	56c24b53c100f7b618101d52c42a27db	0	0	0	0	0	0	0	0	0	0	0	0	0	/home/dhl_ec/bnelissen/Slides/CD3_manuscript/CD3_slides/AAA204.CD3.location-1/AAA204.CD3.location-1.run1	255	0.7	0.06	0.7	0.06	-7.2790909063	-11.8886349866	0.295799270423	3.01618904407
248434.0	3841624.0	104904.0	12598.0	3841624.0	4000000.0	2224.0	4.0	1.41	1.27	1.04	0.04	6.69	0.56	0.749999999999	0.0599999999995	11.63	0.39	2.06	1.43	0.649999999999	AAA204.CD3.location-1.X9.Y3.tile.tissue.png	323	1	2000	323	fcede1e44b4b0d8d54b133e4c7097b78	0	0	0	0	0	0	0	0	0	0	0	0	0	/home/dhl_ec/bnelissen/Slides/CD3_manuscript/CD3_slides/AAA204.CD3.location-1/AAA204.CD3.location-1.run1	255	0.7	0.113372774286	0.7	0.113372774286	-8.50867902023	-12.6494971317	0.554745762662	0.14280012793
281556.0	3963028.0	116211.0	9447.0	3963028.0	4000000.0	2486.0	1.0	2.37	1.27	1.07	0.04	6.22	0.46	0.859999999999	0.0500000000002	11.3	0.400000000001	2.04	1.43	0.54	AAA204.CD3.location-1.X9.Y4.tile.tissue.png	324	1	2000	324	009dc71ce98f6c825ffbb677d098d4c6	0	0	0	0	0	0	0	0	0	0	0	0	0	/home/dhl_ec/bnelissen/Slides/CD3_manuscript/CD3_slides/AAA204.CD3.location-1/AAA204.CD3.location-1.run1	255	0.7	0.0945424858528	0.7	0.0945424858528	-8.74402054429	-12.4579922735	0.416131000375	0.112420946533
316192.0	3992376.0	126588.0	8500.0	3992376.0	4000000.0	2732.0	1.0	2.41	1.58	1.13	0.0500000000002	6.75	0.36	0.740000000001	0.0500000000002	12.04	0.400000000001	2.03	1.44	0.56	AAA204.CD3.location-1.X9.Y5.tile.tissue.png	325	1	2000	325	6761c7a6a42bc83fc5d68548d67c8ef4	0	0	0	0	0	0	0	0	0	0	0	0	0	/home/dhl_ec/bnelissen/Slides/CD3_manuscript/CD3_slides/AAA204.CD3.location-1/AAA204.CD3.location-1.run1	255	0.7	0.0875420811773	0.7	0.0875420811773	-9.10559433082	-12.4110950827	0.553693166446	0.177366634155
327449.0	3999149.0	136167.0	8056.0	3999149.0	4000000.0	2988.0	1.0	1.36	1.86	1.14	0.04	7.02	0.580000000001	0.78	0.0500000000002	12.01	0.41	2.03	1.44	0.77	AAA204.CD3.location-1.X9.Y6.tile.tissue.png	326	1	2000	326	eb3ccfff0d17bc78635fa83077698aad	0	0	0	0	0	0	0	0	0	0	0	0	0	/home/dhl_ec/bnelissen/Slides/CD3_manuscript/CD3_slides/AAA204.CD3.location-1/AAA204.CD3.location-1.run1	255	0.7	0.0927592892826	0.7	0.0927592892826	-9.27177829724	-12.5451442406	0.504133305508	0.146334953613
304082.0	3217259.0	120134.0	8000.0	3217259.0	4000000.0	2691.0	2.0	1.68	1.6	1.17	0.04	6.25	0.360000000001	0.71	0.0799999999999	10.8	0.360000000001	2.03	1.43	0.67	AAA204.CD3.location-1.X9.Y7.tile.tissue.png	327	1	2000	327	2530db3415a50b8d8c56e3e1713cfa68	0	0	0	0	0	0	0	0	0	0	0	0	0	/home/dhl_ec/bnelissen/Slides/CD3_manuscript/CD3_slides/AAA204.CD3.location-1/AAA204.CD3.location-1.run1	255	0.7	0.06	0.7	0.06	-8.81363688695	-11.5667125693	0.581775362201	0.170707410156
0.0	5117.0	0.0	470.0	5117.0	4000000.0	0.0	2.0	1.56	2.01	1.12	0.0599999999995	6.06	0.35	0.74	0.190000000001	5.8	0.119999999999	1.94	1.43	1.06	AAA204.CD3.location-1.X9.Y8.tile.tissue.png	328	1	2000	328	ac7b0b3a18a4a44f6667cead8c85765d	0	0	0	0	0	0	0	0	0	0	0	0	0	/home/dhl_ec/bnelissen/Slides/CD3_manuscript/CD3_slides/AAA204.CD3.location-1/AAA204.CD3.location-1.run1	255	0.7	0.06	0.7	0.06	-9.37712235315	-12.0445494563	4.52038339681	3.16459553949
0.0	0.0	0.0	0.0	0.0	4000000.0	0.0	0.0	1.46	1.55	1.17	0.0499999999993	5.7	0.279999999999	0.809999999999	0.200000000001	4.32	0.119999999999	1.88	1.43	0.5	AAA204.CD3.location-1.X9.Y9.tile.tissue.png	329	1	2000	329	fc6f28a3ebff8b84b1870b999be2f8d1	0	0	0	0	0	0	0	0	0	0	0	0	0	/home/dhl_ec/bnelissen/Slides/CD3_manuscript/CD3_slides/AAA204.CD3.location-1/AAA204.CD3.location-1.run1	255	1.0	0.06	1.0	0.06	0.0	-10.4411967509	0.0	7.85924525933
[truncated: 2 more columns]
