# Supplementary material for: SlideToolkit: An Assistive Toolset for the Histological Quantification of Whole Slide Images
Source: PLoS One. 2014 Nov 5;9(11):e110289. doi: 10.1371/journal.pone.0110289 (PMC4220929; doi:10.1371/journal.pone.0110289)
Supplement: RawData S1 — ICC and BlandAltman plot - measurements and r-script.zip. Measurements of Run1 and Run2, including the code for the calculation of the intraclass correlation coefficient (ICC) and the code for the Bland and Altman plot. (ZIP) [file pone.0110289.s003.zip › cellprofiler.measurements/run1.978315e794bb91089458782a04598d78.DefaultOUT_Image.csv]

AreaOccupied_AreaOccupied_DAB_Nuclei	AreaOccupied_AreaOccupied_Tissue	AreaOccupied_Perimeter_DAB_Nuclei	AreaOccupied_Perimeter_Tissue	AreaOccupied_TotalArea_DAB_Nuclei	AreaOccupied_TotalArea_Tissue	Count_DAB_Nuclei	Count_Tissue	ExecutionTime_01LoadImages	ExecutionTime_02ColorToGray	ExecutionTime_03Smooth	ExecutionTime_04ImageMath	ExecutionTime_05IdentifyPrimaryObjects	ExecutionTime_06MeasureImageAreaOccupied	ExecutionTime_07UnmixColors	ExecutionTime_08MaskImage	ExecutionTime_09IdentifyPrimaryObjects	ExecutionTime_10MeasureImageAreaOccupied	ExecutionTime_11OverlayOutlines	ExecutionTime_12OverlayOutlines	ExecutionTime_13SaveImages	FileName_Original	Group_Index	Group_Number	Height_Original	ImageNumber	MD5Digest_Original	ModuleError_01LoadImages	ModuleError_02ColorToGray	ModuleError_03Smooth	ModuleError_04ImageMath	ModuleError_05IdentifyPrimaryObjects	ModuleError_06MeasureImageAreaOccupied	ModuleError_07UnmixColors	ModuleError_08MaskImage	ModuleError_09IdentifyPrimaryObjects	ModuleError_10MeasureImageAreaOccupied	ModuleError_11OverlayOutlines	ModuleError_12OverlayOutlines	ModuleError_13SaveImages	PathName_Original	Scaling_Original	Threshold_FinalThreshold_DAB_Nuclei	Threshold_FinalThreshold_Tissue	Threshold_OrigThreshold_DAB_Nuclei	Threshold_OrigThreshold_Tissue	Threshold_SumOfEntropies_DAB_Nuclei	Threshold_SumOfEntropies_Tissue	Threshold_WeightedVariance_DAB_Nuclei	Threshold_WeightedVariance_Tissue
3239.0	117895.0	1135.0	4675.0	117895.0	4000000.0	19.0	8.0	2.22	2.52	1.27	0.06	7.26	0.37	0.82	0.2	6.8	0.22	2.17	1.52	1.44	AAA188.CD3.location-b.X0.Y1.tile.tissue.png	1	1	2000	1	e32eace0872a1d2403d79db2ba80cdee	0	0	0	0	0	0	0	0	0	0	0	0	0	/home/dhl_ec/bnelissen/Slides/CD3_manuscript/CD3_slides/AAA188.CD3.location-b/AAA188.CD3.location-b.run1	255	0.7	0.06	0.7	0.06	-9.21961036207	-12.5368271176	3.56274645905	1.83624462695
177.0	15238.0	92.0	1602.0	15238.0	4000000.0	2.0	5.0	1.0	1.75	1.19	0.06	6.43	0.36	0.76	0.21	6.39	0.2	3.3	2.31	0.98	AAA188.CD3.location-b.X0.Y2.tile.tissue.png	2	1	2000	2	268d55bfec3e3594b7f0f8f586e79d4c	0	0	0	0	0	0	0	0	0	0	0	0	0	/home/dhl_ec/bnelissen/Slides/CD3_manuscript/CD3_slides/AAA188.CD3.location-b/AAA188.CD3.location-b.run1	255	0.7	0.06	0.7	0.06	-9.9609596949	-12.050090282	4.99473573021	2.7297410166
96.0	47596.0	42.0	2338.0	47596.0	4000000.0	1.0	3.0	3.0	1.79	1.15	0.05	6.47	0.37	0.84	0.21	6.39	0.31	3.36	1.69	0.69	AAA188.CD3.location-b.X0.Y3.tile.tissue.png	3	1	2000	3	536c64acf72a30d106a1a36ecdd092b1	0	0	0	0	0	0	0	0	0	0	0	0	0	/home/dhl_ec/bnelissen/Slides/CD3_manuscript/CD3_slides/AAA188.CD3.location-b/AAA188.CD3.location-b.run1	255	0.7	0.06	0.7	0.06	-9.59979227006	-11.8121840944	3.86457012315	2.66898240918
0.0	10365.0	0.0	908.0	10365.0	4000000.0	0.0	2.0	1.4	1.91	1.13	0.06	6.35	0.63	1.4	0.36	8.71	0.21	3.18	2.45	0.71	AAA188.CD3.location-b.X0.Y4.tile.tissue.png	4	1	2000	4	155540869763233ec5fe093dd71d0ee2	0	0	0	0	0	0	0	0	0	0	0	0	0	/home/dhl_ec/bnelissen/Slides/CD3_manuscript/CD3_slides/AAA188.CD3.location-b/AAA188.CD3.location-b.run1	255	0.7	0.06	0.7	0.06	0.0	-11.3850695655	0.905597450856	4.77741399188
0.0	136404.0	0.0	5264.0	136404.0	4000000.0	0.0	2.0	1.14	2.45	1.12	0.05	6.37	0.36	0.73	0.2	6.22	0.13	2.13	1.49	0.43	AAA188.CD3.location-b.X0.Y5.tile.tissue.png	5	1	2000	5	434af6e0a41138a694c4d8ce04b2a876	0	0	0	0	0	0	0	0	0	0	0	0	0	/home/dhl_ec/bnelissen/Slides/CD3_manuscript/CD3_slides/AAA188.CD3.location-b/AAA188.CD3.location-b.run1	255	0.7	0.06	0.7	0.06	-4.59339860958	-10.4190518841	0.0851472272323	3.38255751953
0.0	0.0	0.0	0.0	0.0	4000000.0	0.0	0.0	3.6	2.53	1.39	0.06	6.04	0.32	0.79	0.21	4.5	0.12	3.01	2.29	0.6	AAA188.CD3.location-b.X0.Y6.tile.tissue.png	6	1	2000	6	2ddf202b67bf473fd14f19c7c32e8bab	0	0	0	0	0	0	0	0	0	0	0	0	0	/home/dhl_ec/bnelissen/Slides/CD3_manuscript/CD3_slides/AAA188.CD3.location-b/AAA188.CD3.location-b.run1	255	1.0	0.06	1.0	0.06	0.0	-10.4396979256	0.0	10.2372721488
4418.0	2779763.0	2022.0	7792.0	2779763.0	4000000.0	43.0	2.0	3.4	2.59	1.78	0.08	9.91	0.37	0.8	0.1	8.78	0.48	3.24	2.3	0.73	AAA188.CD3.location-b.X1.Y1.tile.tissue.png	7	1	2000	7	93aea15a2ef82b7a2f9f07fdd285a5b9	0	0	0	0	0	0	0	0	0	0	0	0	0	/home/dhl_ec/bnelissen/Slides/CD3_manuscript/CD3_slides/AAA188.CD3.location-b/AAA188.CD3.location-b.run1	255	0.7	0.06	0.7	0.06	-8.2246508797	-10.9624386553	1.08247111435	0.336032128906
6041.0	3542646.0	2946.0	10744.0	3542646.0	4000000.0	57.0	2.0	2.81	1.78	1.78	0.07	8.27	0.38	0.76	0.07	9.16	0.36	2.25	1.56	0.5	AAA188.CD3.location-b.X1.Y2.tile.tissue.png	8	1	2000	8	83c18ad5a3dca37c1967175af70ff65f	0	0	0	0	0	0	0	0	0	0	0	0	0	/home/dhl_ec/bnelissen/Slides/CD3_manuscript/CD3_slides/AAA188.CD3.location-b/AAA188.CD3.location-b.run1	255	0.7	0.0626388294374	0.7	0.0626388294374	-8.06492610905	-10.6401411952	0.554418012101	0.0742691816406
28766.0	2257063.0	13062.0	21117.0	2257063.0	4000000.0	253.0	9.0	2.28	2.32	1.19	0.05	6.6	0.38	0.73	0.13	9.05	0.3	2.8	2.29	0.71	AAA188.CD3.location-b.X1.Y3.tile.tissue.png	9	1	2000	9	09bc43e194fb96dba0986af0938862b8	0	0	0	0	0	0	0	0	0	0	0	0	0	/home/dhl_ec/bnelissen/Slides/CD3_manuscript/CD3_slides/AAA188.CD3.location-b/AAA188.CD3.location-b.run1	255	0.7	0.06	0.7	0.06	-8.40612858769	-11.4648591093	1.19346086219	0.222735355469
5252.0	833383.0	2107.0	10485.0	833383.0	4000000.0	35.0	7.0	1.18	1.66	1.77	0.07	10.13	0.57	1.19	0.26	10.93	0.36	3.33	2.35	0.71	AAA188.CD3.location-b.X1.Y4.tile.tissue.png	10	1	2000	10	4e2d2e91de35b2e5a8b82763c77320e6	0	0	0	0	0	0	0	0	0	0	0	0	0	/home/dhl_ec/bnelissen/Slides/CD3_manuscript/CD3_slides/AAA188.CD3.location-b/AAA188.CD3.location-b.run1	255	0.7	0.06	0.7	0.06	-7.8796965803	-11.7682583187	1.19220769501	0.214645359375
0.0	12098.0	0.0	860.0	12098.0	4000000.0	0.0	3.0	3.71	3.43	1.25	0.05	6.58	0.38	0.74	0.22	5.57	0.14	2.07	1.54	0.59	AAA188.CD3.location-b.X1.Y5.tile.tissue.png	11	1	2000	11	5ced8513ee15611025fdc87b41640c88	0	0	0	0	0	0	0	0	0	0	0	0	0	/home/dhl_ec/bnelissen/Slides/CD3_manuscript/CD3_slides/AAA188.CD3.location-b/AAA188.CD3.location-b.run1	255	0.7	0.06	0.7	0.06	0.0	-12.3952989128	1.38236918034	0.0989051417236
0.0	3521.0	0.0	272.0	3521.0	4000000.0	0.0	1.0	3.05	2.25	1.5	0.06	6.76	0.37	0.78	0.32	8.02	0.21	3.13	2.4	0.59	AAA188.CD3.location-b.X1.Y6.tile.tissue.png	12	1	2000	12	c442124869234f82a1141bf7f3b5b51c	0	0	0	0	0	0	0	0	0	0	0	0	0	/home/dhl_ec/bnelissen/Slides/CD3_manuscript/CD3_slides/AAA188.CD3.location-b/AAA188.CD3.location-b.run1	255	0.7	0.06	0.7	0.06	0.0	-11.6086327239	1.25255234774	4.92942680309
17756.0	1767673.0	7356.0	10483.0	1767673.0	4000000.0	155.0	2.0	1.93	2.24	1.15	0.05	7.1	0.38	0.82	0.14	8.08	0.29	2.11	1.55	0.43	AAA188.CD3.location-b.X2.Y1.tile.tissue.png	13	1	2000	13	0d85edddc4886dd786eb78724ac05e1e	0	0	0	0	0	0	0	0	0	0	0	0	0	/home/dhl_ec/bnelissen/Slides/CD3_manuscript/CD3_slides/AAA188.CD3.location-b/AAA188.CD3.location-b.run1	255	0.7	0.06	0.7	0.06	-9.27310202093	-11.9190406261	3.12169909414	0.990918992188
33711.0	2600709.0	13551.0	12738.0	2600709.0	4000000.0	278.0	3.0	0.89	1.13	1.11	0.05	6.39	0.36	0.73	0.11	8.82	0.33	2.28	1.63	0.44	AAA188.CD3.location-b.X2.Y2.tile.tissue.png	14	1	2000	14	a78d07fb11eb7cf5d0aeb26cda870ef1	0	0	0	0	0	0	0	0	0	0	0	0	0	/home/dhl_ec/bnelissen/Slides/CD3_manuscript/CD3_slides/AAA188.CD3.location-b/AAA188.CD3.location-b.run1	255	0.7	0.06	0.7	0.06	-8.81329876739	-11.2896188034	1.46631228702	0.193538746094
25022.0	3901976.0	11869.0	8210.0	3901976.0	4000000.0	237.0	1.0	0.82	1.46	1.18	0.04	6.54	0.58	1.29	0.09	14.24	0.57	3.6	2.43	0.68	AAA188.CD3.location-b.X2.Y3.tile.tissue.png	15	1	2000	15	3e0031ab99f2b443f077fe299e64ff30	0	0	0	0	0	0	0	0	0	0	0	0	0	/home/dhl_ec/bnelissen/Slides/CD3_manuscript/CD3_slides/AAA188.CD3.location-b/AAA188.CD3.location-b.run1	255	0.7	0.111154159983	0.7	0.111154159983	-8.19929732046	-11.6136202321	0.270002857381	0.141605100586
10128.0	3998919.0	5195.0	8094.0	3998919.0	4000000.0	119.0	1.0	1.07	1.75	1.82	0.06	9.74	0.53	0.75	0.0599999999999	9.96	0.38	2.19	1.52	0.5	AAA188.CD3.location-b.X2.Y4.tile.tissue.png	16	1	2000	16	2ae490cc5ea0016267ccced06c8eeeac	0	0	0	0	0	0	0	0	0	0	0	0	0	/home/dhl_ec/bnelissen/Slides/CD3_manuscript/CD3_slides/AAA188.CD3.location-b/AAA188.CD3.location-b.run1	255	0.7	0.0918101737129	0.7	0.0918101737129	-7.70526290193	-11.4385351433	0.116080418424	0.0207528301506
984.0	1982341.0	586.0	8108.0	1982341.0	4000000.0	15.0	2.0	0.78	1.16	1.19	0.04	6.62	0.36	0.72	0.13	7.85	0.28	2.12	1.47	0.62	AAA188.CD3.location-b.X2.Y5.tile.tissue.png	17	1	2000	17	2b125d007628035253d1b2f5cc7cba4b	0	0	0	0	0	0	0	0	0	0	0	0	0	/home/dhl_ec/bnelissen/Slides/CD3_manuscript/CD3_slides/AAA188.CD3.location-b/AAA188.CD3.location-b.run1	255	0.7	0.06	0.7	0.06	-7.05978469089	-10.9291009292	0.454586080275	0.0814502773438
0.0	4276.0	0.0	410.0	4276.0	4000000.0	0.0	2.0	1.07	1.46	1.78	0.05	8.71	0.55	1.24	0.33	6.71	0.22	3.09	2.31	0.85	AAA188.CD3.location-b.X2.Y6.tile.tissue.png	18	1	2000	18	2a3071a20914a6dfc560a750e4709656	0	0	0	0	0	0	0	0	0	0	0	0	0	/home/dhl_ec/bnelissen/Slides/CD3_manuscript/CD3_slides/AAA188.CD3.location-b/AAA188.CD3.location-b.run1	255	0.7	0.06	0.7	0.06	0.0	-11.1633270343	1.97045373158	3.5478585202
2412.0	96117.0	962.0	3131.0	96117.0	4000000.0	17.0	4.0	1.44	2.84	1.77	0.08	7.08	0.56	1.38	0.31	9.8	0.35	3.55	2.55	0.77	AAA188.CD3.location-b.X3.Y1.tile.tissue.png	19	1	2000	19	13ff79b787a0ff828ad9a611ec524d9a	0	0	0	0	0	0	0	0	0	0	0	0	0	/home/dhl_ec/bnelissen/Slides/CD3_manuscript/CD3_slides/AAA188.CD3.location-b/AAA188.CD3.location-b.run1	255	0.7	0.06	0.7	0.06	-9.59406214533	-12.535593526	3.15970622405	1.8288477168
441.0	36032.0	207.0	1196.0	36032.0	4000000.0	5.0	2.0	1.56	2.43	1.14	0.05	6.7	0.36	0.73	0.21	6.64	0.21	2.07	1.52	0.73	AAA188.CD3.location-b.X3.Y2.tile.tissue.png	20	1	2000	20	4765e49df8500e472d4916ce15421634	0	0	0	0	0	0	0	0	0	0	0	0	0	/home/dhl_ec/bnelissen/Slides/CD3_manuscript/CD3_slides/AAA188.CD3.location-b/AAA188.CD3.location-b.run1	255	0.7	0.06	0.7	0.06	-8.92223953847	-11.9100983169	2.60917916906	0.12855375
11084.0	630720.0	6012.0	4963.0	630720.0	4000000.0	120.0	2.0	2.29	2.05	1.2	0.0500000000001	6.78	0.36	0.72	0.19	7.11	0.24	2.16	1.53	0.8	AAA188.CD3.location-b.X3.Y3.tile.tissue.png	21	1	2000	21	002d4560a0957cbdaa974030d30dcf93	0	0	0	0	0	0	0	0	0	0	0	0	0	/home/dhl_ec/bnelissen/Slides/CD3_manuscript/CD3_slides/AAA188.CD3.location-b/AAA188.CD3.location-b.run1	255	0.7	0.06	0.7	0.06	-8.10697824062	-11.1644666157	1.31278075445	0.119696691406
67813.0	3164011.0	31989.0	11096.0	3164011.0	4000000.0	674.0	2.0	2.51	1.77	1.16	0.0500000000001	7.01	0.37	0.74	0.09	9.6	0.36	2.22	1.69	0.64	AAA188.CD3.location-b.X3.Y4.tile.tissue.png	22	1	2000	22	8f723c893ca025cd487d24d80f2c5bc1	0	0	0	0	0	0	0	0	0	0	0	0	0	/home/dhl_ec/bnelissen/Slides/CD3_manuscript/CD3_slides/AAA188.CD3.location-b/AAA188.CD3.location-b.run1	255	0.7	0.0716287222169	0.7	0.0716287222169	-7.76202410937	-11.1006306038	0.4776378926	0.0878734160156
33973.0	3974166.0	16493.0	7996.0	3974166.0	4000000.0	365.0	1.0	1.55	2.05	1.16	0.0400000000001	6.22	0.37	0.74	0.0500000000001	9.61	0.37	2.13	1.49	0.42	AAA188.CD3.location-b.X3.Y5.tile.tissue.png	23	1	2000	23	3251c8b889b2952a9e677eca82e176b4	0	0	0	0	0	0	0	0	0	0	0	0	0	/home/dhl_ec/bnelissen/Slides/CD3_manuscript/CD3_slides/AAA188.CD3.location-b/AAA188.CD3.location-b.run1	255	0.7	0.100791422751	0.7	0.100791422751	-7.50808086419	-11.3571704962	0.198579506463	0.0351769967041
3914.0	1165373.0	1913.0	10313.0	1165373.0	4000000.0	39.0	5.0	2.28	2.12	1.15	0.05	6.69	0.58	1.29	0.28	10.4	0.38	2.54	1.53	0.59	AAA188.CD3.location-b.X3.Y6.tile.tissue.png	24	1	2000	24	10a436d9ad8fc8d4e58c219faeff3fbe	0	0	0	0	0	0	0	0	0	0	0	0	0	/home/dhl_ec/bnelissen/Slides/CD3_manuscript/CD3_slides/AAA188.CD3.location-b/AAA188.CD3.location-b.run1	255	0.7	0.06	0.7	0.06	-7.02652747315	-9.80239389995	1.05831827794	0.9922605625
9673.0	131409.0	3915.0	3352.0	131409.0	4000000.0	75.0	2.0	3.23	2.93	1.23	0.0600000000001	6.4	0.37	0.86	0.2	6.56	0.2	2.08	1.53	0.53	AAA188.CD3.location-b.X4.Y1.tile.tissue.png	25	1	2000	25	9e48f10123d50e2d18c8b91cc8367684	0	0	0	0	0	0	0	0	0	0	0	0	0	/home/dhl_ec/bnelissen/Slides/CD3_manuscript/CD3_slides/AAA188.CD3.location-b/AAA188.CD3.location-b.run1	255	0.7	0.06	0.7	0.06	-10.2034930194	-12.5899775809	6.14198103722	1.11039472266
88854.0	1336631.0	30816.0	17425.0	1336631.0	4000000.0	555.0	13.0	3.51	2.55	1.15	0.05	7.12	0.39	0.74	0.18	8.58	0.29	2.2	1.53	0.64	AAA188.CD3.location-b.X4.Y2.tile.tissue.png	26	1	2000	26	28bd1e3ca72461633f35bc9cd9000956	0	0	0	0	0	0	0	0	0	0	0	0	0	/home/dhl_ec/bnelissen/Slides/CD3_manuscript/CD3_slides/AAA188.CD3.location-b/AAA188.CD3.location-b.run1	255	0.7	0.06	0.7	0.06	-9.70982454056	-11.4250470082	3.47543186854	0.30620715625
191511.0	2755165.0	71262.0	8708.0	2755165.0	4000000.0	1305.0	1.0	2.33	2.28	1.15	0.05	6.69	0.62	1.35	0.17	10.76	0.35	2.15	1.52	0.42	AAA188.CD3.location-b.X4.Y3.tile.tissue.png	27	1	2000	27	4756cc7aeba0147cb308d97b6eb93be3	0	0	0	0	0	0	0	0	0	0	0	0	0	/home/dhl_ec/bnelissen/Slides/CD3_manuscript/CD3_slides/AAA188.CD3.location-b/AAA188.CD3.location-b.run1	255	0.7	0.06	0.7	0.06	-9.52551993952	-11.8954281315	3.17634089624	0.248645472656
103908.0	3160890.0	42344.0	11008.0	3160890.0	4000000.0	838.0	3.0	3.55	2.29	1.98	0.0799999999999	10.69	0.56	1.2	0.13	12.5	0.36	2.22	1.52	0.78	AAA188.CD3.location-b.X4.Y4.tile.tissue.png	28	1	2000	28	b38e9f92cae1f33278c4c41d45b263f8	0	0	0	0	0	0	0	0	0	0	0	0	0	/home/dhl_ec/bnelissen/Slides/CD3_manuscript/CD3_slides/AAA188.CD3.location-b/AAA188.CD3.location-b.run1	255	0.7	0.0682427533943	0.7	0.0682427533943	-8.49696534615	-11.8248774099	1.50893712879	0.152293972656
77517.0	3757257.0	32988.0	13084.0	3757257.0	4000000.0	687.0	3.0	4.05	2.18	1.18	0.0400000000001	9.84	0.37	1.33	0.11	14.52	0.57	3.33	2.31	0.69	AAA188.CD3.location-b.X4.Y5.tile.tissue.png	29	1	2000	29	63eb7f052d73bc9b1b8762274bf7ea2d	0	0	0	0	0	0	0	0	0	0	0	0	0	/home/dhl_ec/bnelissen/Slides/CD3_manuscript/CD3_slides/AAA188.CD3.location-b/AAA188.CD3.location-b.run1	255	0.7	0.0775677707808	0.7	0.0775677707808	-7.77110597675	-11.3514974548	0.645143439233	0.0923921230469
12168.0	2184127.0	5323.0	12982.0	2184127.0	4000000.0	111.0	5.0	3.25	2.31	1.78	0.0700000000001	11.31	0.4	0.74	0.12	7.97	0.29	2.08	1.48	0.57	AAA188.CD3.location-b.X4.Y6.tile.tissue.png	30	1	2000	30	3d6523736e298dd5f31a2a39e52ae428	0	0	0	0	0	0	0	0	0	0	0	0	0	/home/dhl_ec/bnelissen/Slides/CD3_manuscript/CD3_slides/AAA188.CD3.location-b/AAA188.CD3.location-b.run1	255	0.7	0.06	0.7	0.06	-7.35511034013	-11.5875671254	0.962599392447	0.560587378906
25330.0	594380.0	9098.0	9014.0	594380.0	4000000.0	162.0	5.0	2.46	1.14	1.76	0.0799999999999	10.08	0.56	1.24	0.27	10.46	0.34	2.45	1.49	0.48	AAA188.CD3.location-b.X5.Y2.tile.tissue.png	31	1	2000	31	6357372cf8acfabc3cfbf82616a468bc	0	0	0	0	0	0	0	0	0	0	0	0	0	/home/dhl_ec/bnelissen/Slides/CD3_manuscript/CD3_slides/AAA188.CD3.location-b/AAA188.CD3.location-b.run1	255	0.7	0.06	0.7	0.06	-9.67331159405	-12.1362202186	2.95482900816	1.03309230469
149908.0	3144564.0	53412.0	8255.0	3144564.0	4000000.0	964.0	1.0	0.96	2.19	1.15	0.05	6.75	0.36	0.72	0.0799999999999	10.4	0.55	3.34	2.34	0.63	AAA188.CD3.location-b.X5.Y3.tile.tissue.png	32	1	2000	32	789c8c8d1b3cfebfe1dcf1d7b8219a2c	0	0	0	0	0	0	0	0	0	0	0	0	0	/home/dhl_ec/bnelissen/Slides/CD3_manuscript/CD3_slides/AAA188.CD3.location-b/AAA188.CD3.location-b.run1	255	0.7	0.06	0.7	0.06	-9.21867870492	-11.8561234901	2.02025811277	0.270734046875
215155.0	3986702.0	75234.0	8375.0	3986702.0	4000000.0	1380.0	1.0	2.9	2.2	1.78	0.0700000000001	12.15	0.54	1.26	0.0899999999999	11.73	0.4	2.15	1.52	0.47	AAA188.CD3.location-b.X5.Y4.tile.tissue.png	33	1	2000	33	3f3d9b9e5610f6b0740f77c227d0985d	0	0	0	0	0	0	0	0	0	0	0	0	0	/home/dhl_ec/bnelissen/Slides/CD3_manuscript/CD3_slides/AAA188.CD3.location-b/AAA188.CD3.location-b.run1	255	0.7	0.0807311122384	0.7	0.0807311122384	-9.32233928995	-12.2961794652	1.9872442192	0.195374208496
215755.0	3455687.0	78561.0	10956.0	3455687.0	4000000.0	1502.0	1.0	1.73	1.7	1.09	0.05	6.86	0.56	1.21	0.12	16.0	0.62	3.35	2.12	0.63	AAA188.CD3.location-b.X5.Y5.tile.tissue.png	34	1	2000	34	e88b7873e2c28258e817eb2aff905105	0	0	0	0	0	0	0	0	0	0	0	0	0	/home/dhl_ec/bnelissen/Slides/CD3_manuscript/CD3_slides/AAA188.CD3.location-b/AAA188.CD3.location-b.run1	255	0.7	0.0754529677901	0.7	0.0754529677901	-8.47985341399	-12.0057555612	1.08269935795	0.158101953125
2326.0	728095.0	923.0	12470.0	728095.0	4000000.0	17.0	11.0	2.7	2.06	1.14	0.0599999999999	6.38	0.57	1.28	0.28	9.8	0.35	3.25	2.33	0.59	AAA188.CD3.location-b.X5.Y6.tile.tissue.png	35	1	2000	35	d7d992e79a9929d925947e9c9c362089	0	0	0	0	0	0	0	0	0	0	0	0	0	/home/dhl_ec/bnelissen/Slides/CD3_manuscript/CD3_slides/AAA188.CD3.location-b/AAA188.CD3.location-b.run1	255	0.7	0.06	0.7	0.06	-6.12900595489	-8.7683127572	0.26643671335	0.166564234375
0.0	0.0	0.0	0.0	0.0	4000000.0	0.0	0.0	3.06	3.22	1.21	0.0599999999999	5.53	0.31	0.89	0.22	6.54	0.2	3.07	2.35	0.56	AAA188.CD3.location-b.X6.Y2.tile.tissue.png	36	1	2000	36	aa209f45942f83d95d353871f937a240	0	0	0	0	0	0	0	0	0	0	0	0	0	/home/dhl_ec/bnelissen/Slides/CD3_manuscript/CD3_slides/AAA188.CD3.location-b/AAA188.CD3.location-b.run1	255	1.0	0.06	1.0	0.06	0.0	0.0	0.0	6.1742525
53.0	3259.0	32.0	360.0	3259.0	4000000.0	1.0	2.0	2.91	2.05	1.44	0.0899999999999	6.5	0.37	0.75	0.22	6.33	0.21	2.02	1.49	0.55	AAA188.CD3.location-b.X6.Y3.tile.tissue.png	37	1	2000	37	da0b54ffe7430aff1f6607a60004e85a	0	0	0	0	0	0	0	0	0	0	0	0	0	/home/dhl_ec/bnelissen/Slides/CD3_manuscript/CD3_slides/AAA188.CD3.location-b/AAA188.CD3.location-b.run1	255	0.7	0.06	0.7	0.06	-8.75844069265	-11.4479025832	3.34038139509	1.46014118201
24854.0	917509.0	11100.0	6940.0	917509.0	4000000.0	218.0	4.0	3.16	2.0	1.59	0.05	6.77	0.37	0.79	0.17	8.21	0.37	3.36	2.34	0.62	AAA188.CD3.location-b.X6.Y4.tile.tissue.png	38	1	2000	38	a9b701c5a64cdb2fe6400e92e9c7df49	0	0	0	0	0	0	0	0	0	0	0	0	0	/home/dhl_ec/bnelissen/Slides/CD3_manuscript/CD3_slides/AAA188.CD3.location-b/AAA188.CD3.location-b.run1	255	0.7	0.06	0.7	0.06	-9.39030715407	-11.9564723768	2.63212113998	0.156912257813
41569.0	670688.0	16855.0	9692.0	670688.0	4000000.0	323.0	11.0	1.18	3.02	1.77	0.0699999999999	10.27	0.57	1.22	0.29	10.43	0.37	3.32	2.37	0.66	AAA188.CD3.location-b.X6.Y5.tile.tissue.png	39	1	2000	39	0be2a4d91a0770dc7b4326c9399bdd93	0	0	0	0	0	0	0	0	0	0	0	0	0	/home/dhl_ec/bnelissen/Slides/CD3_manuscript/CD3_slides/AAA188.CD3.location-b/AAA188.CD3.location-b.run1	255	0.7	0.06	0.7	0.06	-9.03160447275	-12.6606115283	2.15856838568	0.215189761719
0.0	221974.0	0.0	4436.0	221974.0	4000000.0	0.0	3.0	3.59	2.24	1.78	0.0800000000002	10.11	0.58	1.28	0.31	8.24	0.21	3.23	1.9	0.38	AAA188.CD3.location-b.X6.Y6.tile.tissue.png	40	1	2000	40	59148610e61bf533e90f2111d5b45c60	0	0	0	0	0	0	0	0	0	0	0	0	0	/home/dhl_ec/bnelissen/Slides/CD3_manuscript/CD3_slides/AAA188.CD3.location-b/AAA188.CD3.location-b.run1	255	0.7	0.06	0.7	0.06	0.0	-9.36439111891	0.0375017395407	4.50118042798
6231.0	270899.0	842.0	4331.0	270899.0	1568000.0	31.0	4.0	0.36	0.51	0.44	0.0200000000002	3.26	0.14	0.33	0.0699999999999	3.12	0.0900000000001	0.81	0.57	0.17	AAA188.CD3.location-b.X7.Y0.tile.tissue.png	41	1	784	41	5b0806e7d7fce24f69474932464e42ee	0	0	0	0	0	0	0	0	0	0	0	0	0	/home/dhl_ec/bnelissen/Slides/CD3_manuscript/CD3_slides/AAA188.CD3.location-b/AAA188.CD3.location-b.run1	255	0.7	0.06	0.7	0.06	-8.57713519945	-12.2946523524	2.70318165859	0.79396348852
0.0	8342.0	0.0	436.0	8342.0	1568000.0	0.0	1.0	0.86	1.84	0.58	0.0200000000002	2.56	0.14	0.32	0.0899999999999	2.03	0.05	0.78	0.57	0.14	AAA188.CD3.location-b.X7.Y1.tile.tissue.png	42	1	784	42	5fced1f0ec6d73d4b31178ead7e5897a	0	0	0	0	0	0	0	0	0	0	0	0	0	/home/dhl_ec/bnelissen/Slides/CD3_manuscript/CD3_slides/AAA188.CD3.location-b/AAA188.CD3.location-b.run1	255	0.7	0.06	0.7	0.06	0.0	-11.2482069209	0.0388019226118	6.37381853186
0.0	0.0	0.0	0.0	0.0	1568000.0	0.0	0.0	0.75	1.35	0.44	0.02	2.22	0.19	0.52	0.12	2.47	0.0899999999999	1.21	1.04	0.26	AAA188.CD3.location-b.X7.Y2.tile.tissue.png	43	1	784	43	be643a08be53e151f61cab6b05dbeaa2	0	0	0	0	0	0	0	0	0	0	0	0	0	/home/dhl_ec/bnelissen/Slides/CD3_manuscript/CD3_slides/AAA188.CD3.location-b/AAA188.CD3.location-b.run1	255	1.0	0.06	1.0	0.06	0.0	0.0	0.0	11.0346007653
0.0	0.0	0.0	0.0	0.0	1568000.0	0.0	0.0	2.0	2.66	0.57	0.03	2.29	0.12	0.34	0.0899999999999	1.67	0.0599999999999	0.77	0.59	0.23	AAA188.CD3.location-b.X7.Y3.tile.tissue.png	44	1	784	44	7bcdcfd1ecfc25bdd5a8293fed6fcc12	0	0	0	0	0	0	0	0	0	0	0	0	0	/home/dhl_ec/bnelissen/Slides/CD3_manuscript/CD3_slides/AAA188.CD3.location-b/AAA188.CD3.location-b.run1	255	1.0	0.06	1.0	0.06	0.0	0.0	0.0	11.3893954082
173.0	25729.0	64.0	837.0	25729.0	1568000.0	1.0	1.0	1.87	2.16	0.52	0.02	3.2	0.15	0.29	0.0799999999999	2.54	0.0999999999999	0.91	0.57	0.23	AAA188.CD3.location-b.X7.Y4.tile.tissue.png	45	1	784	45	6e497c19d2cf9bb03a43ddd1aab066cb	0	0	0	0	0	0	0	0	0	0	0	0	0	/home/dhl_ec/bnelissen/Slides/CD3_manuscript/CD3_slides/AAA188.CD3.location-b/AAA188.CD3.location-b.run1	255	0.7	0.06	0.7	0.06	-9.37240761032	-11.6966266499	2.41382932769	1.36653979243
0.0	4116.0	0.0	282.0	4116.0	1568000.0	0.0	1.0	2.33	1.67	0.48	0.02	2.59	0.15	0.29	0.0799999999999	2.04	0.05	0.89	0.6	0.16	AAA188.CD3.location-b.X7.Y5.tile.tissue.png	46	1	784	46	ebd7f82aa95fdcc305f9d10c2d958c06	0	0	0	0	0	0	0	0	0	0	0	0	0	/home/dhl_ec/bnelissen/Slides/CD3_manuscript/CD3_slides/AAA188.CD3.location-b/AAA188.CD3.location-b.run1	255	0.7	0.06	0.7	0.06	0.0	-10.955028254	1.3525343173	0.703279181889
0.0	87062.0	0.0	1186.0	87062.0	1568000.0	0.0	1.0	1.47	1.93	0.52	0.02	2.63	0.15	0.3	0.0799999999999	2.17	0.0599999999999	0.81	0.59	0.18	AAA188.CD3.location-b.X7.Y6.tile.tissue.png	47	1	784	47	fe31e7b952bef13e7a425cdaf3296e91	0	0	0	0	0	0	0	0	0	0	0	0	0	/home/dhl_ec/bnelissen/Slides/CD3_manuscript/CD3_slides/AAA188.CD3.location-b/AAA188.CD3.location-b.run1	255	0.7	0.06	0.7	0.06	0.0	-9.95587774971	0.000749495692657	8.55282720704
[truncated: 2 more columns]
