# Supplementary material for: SlideToolkit: An Assistive Toolset for the Histological Quantification of Whole Slide Images
Source: PLoS One. 2014 Nov 5;9(11):e110289. doi: 10.1371/journal.pone.0110289 (PMC4220929; doi:10.1371/journal.pone.0110289)
Supplement: RawData S1 — ICC and BlandAltman plot - measurements and r-script.zip. Measurements of Run1 and Run2, including the code for the calculation of the intraclass correlation coefficient (ICC) and the code for the Bland and Altman plot. (ZIP) [file pone.0110289.s003.zip › cellprofiler.measurements/run1.97ad0d0d45432361c105f5d7802072eb.DefaultOUT_Image.csv]

AreaOccupied_AreaOccupied_DAB_Nuclei	AreaOccupied_AreaOccupied_Tissue	AreaOccupied_Perimeter_DAB_Nuclei	AreaOccupied_Perimeter_Tissue	AreaOccupied_TotalArea_DAB_Nuclei	AreaOccupied_TotalArea_Tissue	Count_DAB_Nuclei	Count_Tissue	ExecutionTime_01LoadImages	ExecutionTime_02ColorToGray	ExecutionTime_03Smooth	ExecutionTime_04ImageMath	ExecutionTime_05IdentifyPrimaryObjects	ExecutionTime_06MeasureImageAreaOccupied	ExecutionTime_07UnmixColors	ExecutionTime_08MaskImage	ExecutionTime_09IdentifyPrimaryObjects	ExecutionTime_10MeasureImageAreaOccupied	ExecutionTime_11OverlayOutlines	ExecutionTime_12OverlayOutlines	ExecutionTime_13SaveImages	FileName_Original	Group_Index	Group_Number	Height_Original	ImageNumber	MD5Digest_Original	ModuleError_01LoadImages	ModuleError_02ColorToGray	ModuleError_03Smooth	ModuleError_04ImageMath	ModuleError_05IdentifyPrimaryObjects	ModuleError_06MeasureImageAreaOccupied	ModuleError_07UnmixColors	ModuleError_08MaskImage	ModuleError_09IdentifyPrimaryObjects	ModuleError_10MeasureImageAreaOccupied	ModuleError_11OverlayOutlines	ModuleError_12OverlayOutlines	ModuleError_13SaveImages	PathName_Original	Scaling_Original	Threshold_FinalThreshold_DAB_Nuclei	Threshold_FinalThreshold_Tissue	Threshold_OrigThreshold_DAB_Nuclei	Threshold_OrigThreshold_Tissue	Threshold_SumOfEntropies_DAB_Nuclei	Threshold_SumOfEntropies_Tissue	Threshold_WeightedVariance_DAB_Nuclei	Threshold_WeightedVariance_Tissue
0.0	15252.0	0.0	808.0	15252.0	4000000.0	0.0	2.0	2.18	1.33	1.2	0.06	6.66	0.37	0.86	0.21	5.87	0.14	2.04	1.65	1.35	AAA422.cd3.location-c.X10.Y1.tile.tissue.png	1	1	2000	1	294bbbda1723bde8f175f3390f63c8e4	0	0	0	0	0	0	0	0	0	0	0	0	0	/home/dhl_ec/bnelissen/Slides/CD3_manuscript/CD3_slides/AAA422.cd3.location-c/AAA422.cd3.location-c.run1	255	0.7	0.06	0.7	0.06	0.0	-12.2771842105	0.568825246279	4.14324710742
0.0	7555.0	0.0	664.0	7555.0	4000000.0	0.0	2.0	1.16	1.98	1.2	0.05	6.56	0.38	0.73	0.21	5.7	0.14	2.05	1.55	0.79	AAA422.cd3.location-c.X10.Y2.tile.tissue.png	2	1	2000	2	abe241e8777c407ae0b7e96f31328e14	0	0	0	0	0	0	0	0	0	0	0	0	0	/home/dhl_ec/bnelissen/Slides/CD3_manuscript/CD3_slides/AAA422.cd3.location-c/AAA422.cd3.location-c.run1	255	0.7	0.06	0.7	0.06	0.0	-12.4094936564	0.315588322355	0.0515988382721
1322.0	1119471.0	500.0	8239.0	1119471.0	4000000.0	8.0	1.0	1.6	1.52	1.16	0.05	6.82	0.38	0.72	0.17	7.33	0.25	2.39	1.53	0.51	AAA422.cd3.location-c.X10.Y3.tile.tissue.png	3	1	2000	3	5ed0cc64af3f4475b8357d4a6599be8d	0	0	0	0	0	0	0	0	0	0	0	0	0	/home/dhl_ec/bnelissen/Slides/CD3_manuscript/CD3_slides/AAA422.cd3.location-c/AAA422.cd3.location-c.run1	255	0.7	0.06	0.7	0.06	-8.56428388671	-12.2393888901	0.599090657177	0.123917597656
0.0	0.0	0.0	0.0	0.0	4000000.0	0.0	0.0	1.11	2.64	1.15	0.06	6.2	0.47	1.23	0.32	6.68	0.22	3.02	2.3	0.54	AAA422.cd3.location-c.X10.Y4.tile.tissue.png	4	1	2000	4	96c13b38e35be322a0e9774a660e4dd5	0	0	0	0	0	0	0	0	0	0	0	0	0	/home/dhl_ec/bnelissen/Slides/CD3_manuscript/CD3_slides/AAA422.cd3.location-c/AAA422.cd3.location-c.run1	255	1.0	0.06	1.0	0.06	0.0	-11.3274130059	0.0	2.92143289565
0.0	0.0	0.0	0.0	0.0	4000000.0	0.0	0.0	0.88	0.96	1.14	0.05	5.59	0.29	0.88	0.22	4.64	0.13	2.01	1.51	0.39	AAA422.cd3.location-c.X10.Y5.tile.tissue.png	5	1	2000	5	9be13e82cd97f81725c3ec6dd3ba6690	0	0	0	0	0	0	0	0	0	0	0	0	0	/home/dhl_ec/bnelissen/Slides/CD3_manuscript/CD3_slides/AAA422.cd3.location-c/AAA422.cd3.location-c.run1	255	1.0	0.06	1.0	0.06	0.0	0.0	0.0	7.6858455
0.0	6793.0	0.0	503.0	6793.0	4000000.0	0.0	2.0	2.5	2.03	1.19	0.06	6.5	0.37	0.83	0.21	6.21	0.13	2.05	1.52	0.41	AAA422.cd3.location-c.X11.Y1.tile.tissue.png	6	1	2000	6	0345596982720b145298b7817dfb1971	0	0	0	0	0	0	0	0	0	0	0	0	0	/home/dhl_ec/bnelissen/Slides/CD3_manuscript/CD3_slides/AAA422.cd3.location-c/AAA422.cd3.location-c.run1	255	0.7	0.06	0.7	0.06	-9.04799888764	-12.6021081305	1.56205803562	2.91626253662
0.0	456304.0	0.0	4724.0	456304.0	4000000.0	0.0	1.0	2.26	1.98	1.19	0.05	6.63	0.37	0.72	0.2	6.46	0.15	2.05	1.49	0.5	AAA422.cd3.location-c.X11.Y2.tile.tissue.png	7	1	2000	7	a4523c169ddf15baa72ae5364cd135a6	0	0	0	0	0	0	0	0	0	0	0	0	0	/home/dhl_ec/bnelissen/Slides/CD3_manuscript/CD3_slides/AAA422.cd3.location-c/AAA422.cd3.location-c.run1	255	0.7	0.06	0.7	0.06	-7.97477609429	-12.2552896058	0.592288712198	0.0655280625
3128.0	3346483.0	1176.0	11157.0	3346483.0	4000000.0	21.0	2.0	3.87	1.83	1.17	0.05	6.94	0.57	1.19	0.13	9.96	0.33	2.14	1.48	0.71	AAA422.cd3.location-c.X11.Y3.tile.tissue.png	8	1	2000	8	c3b916f24c83a6f9a9bd8e3996ea3784	0	0	0	0	0	0	0	0	0	0	0	0	0	/home/dhl_ec/bnelissen/Slides/CD3_manuscript/CD3_slides/AAA422.cd3.location-c/AAA422.cd3.location-c.run1	255	0.7	0.06	0.7	0.06	-8.97646657727	-12.1487442689	0.754095299503	0.278061523438
0.0	0.0	0.0	0.0	0.0	4000000.0	0.0	0.0	1.48	2.18	1.2	0.04	5.36	0.46	1.22	0.33	4.46	0.12	1.98	1.51	0.38	AAA422.cd3.location-c.X11.Y4.tile.tissue.png	9	1	2000	9	3a7b539fb6d39c9fa1da93a4f07bc536	0	0	0	0	0	0	0	0	0	0	0	0	0	/home/dhl_ec/bnelissen/Slides/CD3_manuscript/CD3_slides/AAA422.cd3.location-c/AAA422.cd3.location-c.run1	255	1.0	0.06	1.0	0.06	0.0	0.0	0.0	0.0500653710937
0.0	0.0	0.0	0.0	0.0	4000000.0	0.0	0.0	2.69	2.38	1.33	0.06	6.04	0.29	0.73	0.21	4.67	0.13	2.02	1.49	0.4	AAA422.cd3.location-c.X11.Y5.tile.tissue.png	10	1	2000	10	485c8954bf08b7d9a68acfad8493d7c8	0	0	0	0	0	0	0	0	0	0	0	0	0	/home/dhl_ec/bnelissen/Slides/CD3_manuscript/CD3_slides/AAA422.cd3.location-c/AAA422.cd3.location-c.run1	255	1.0	0.06	1.0	0.06	0.0	-10.6120392468	0.0	0.688258485542
0.0	0.0	0.0	0.0	0.0	4000000.0	0.0	0.0	2.13	1.73	1.19	0.08	8.48	0.29	0.82	0.21	4.42	0.12	1.95	1.47	0.5	AAA422.cd3.location-c.X11.Y6.tile.tissue.png	11	1	2000	11	46c28357382e9526995ff279aac262d3	0	0	0	0	0	0	0	0	0	0	0	0	0	/home/dhl_ec/bnelissen/Slides/CD3_manuscript/CD3_slides/AAA422.cd3.location-c/AAA422.cd3.location-c.run1	255	1.0	0.06	1.0	0.06	0.0	-11.9624120871	0.0	6.83282026171
0.0	4015.0	0.0	396.0	4015.0	4000000.0	0.0	1.0	2.55	2.57	1.21	0.06	6.34	0.36	0.77	0.2	5.39	0.23	3.24	2.38	0.58	AAA422.cd3.location-c.X12.Y1.tile.tissue.png	12	1	2000	12	b6da01c9d24e15a9ab5befe41a4c7d1c	0	0	0	0	0	0	0	0	0	0	0	0	0	/home/dhl_ec/bnelissen/Slides/CD3_manuscript/CD3_slides/AAA422.cd3.location-c/AAA422.cd3.location-c.run1	255	0.7	0.06	0.7	0.06	0.0	-10.2858466615	0.0135709285142	7.72171792652
0.0	0.0	0.0	0.0	0.0	4000000.0	0.0	0.0	0.85	1.08	1.14	0.06	5.54	0.29	0.87	0.21	4.6	0.13	2.01	1.49	0.52	AAA422.cd3.location-c.X12.Y10.tile.tissue.png	13	1	2000	13	a09729baddadac4db8150a195aa71474	0	0	0	0	0	0	0	0	0	0	0	0	0	/home/dhl_ec/bnelissen/Slides/CD3_manuscript/CD3_slides/AAA422.cd3.location-c/AAA422.cd3.location-c.run1	255	1.0	0.06	1.0	0.06	0.0	0.0	0.0	8.813533
399.0	2006318.0	184.0	9520.0	2006318.0	4000000.0	4.0	1.0	2.66	1.83	1.1	0.05	6.48	0.61	0.71	0.13	7.77	0.28	2.09	1.46	0.42	AAA422.cd3.location-c.X12.Y2.tile.tissue.png	14	1	2000	14	be3977dae637c3c7f855e939360091fb	0	0	0	0	0	0	0	0	0	0	0	0	0	/home/dhl_ec/bnelissen/Slides/CD3_manuscript/CD3_slides/AAA422.cd3.location-c/AAA422.cd3.location-c.run1	255	0.7	0.06	0.7	0.06	-8.82151305233	-12.2150936161	0.740126593299	0.1348659375
5592.0	3159383.0	2572.0	13417.0	3159383.0	4000000.0	53.0	9.0	0.85	1.19	1.13	0.04	7.98	0.36	0.71	0.08	8.7	0.33	2.13	1.48	0.41	AAA422.cd3.location-c.X12.Y3.tile.tissue.png	15	1	2000	15	dbc36a76a36fd2883e747575631a456c	0	0	0	0	0	0	0	0	0	0	0	0	0	/home/dhl_ec/bnelissen/Slides/CD3_manuscript/CD3_slides/AAA422.cd3.location-c/AAA422.cd3.location-c.run1	255	0.7	0.06	0.7	0.06	-8.62677041223	-12.8242352384	1.0060090716	0.338961324219
183.0	1358.0	60.0	162.0	1358.0	4000000.0	1.0	1.0	0.73	1.06	1.15	0.05	6.48	0.36	0.71	0.21	6.39	0.21	2.01	1.52	0.37	AAA422.cd3.location-c.X12.Y4.tile.tissue.png	16	1	2000	16	b727bf1351c12bf8ee150b3ca50273ee	0	0	0	0	0	0	0	0	0	0	0	0	0	/home/dhl_ec/bnelissen/Slides/CD3_manuscript/CD3_slides/AAA422.cd3.location-c/AAA422.cd3.location-c.run1	255	0.7	0.06	0.7	0.06	-8.69009223779	-12.8389323925	2.25632248501	0.0546798197632
0.0	27484.0	0.0	1280.0	27484.0	4000000.0	0.0	3.0	0.76	1.13	1.15	0.05	6.85	0.55	1.2	0.32	5.58	0.13	2.02	1.49	0.73	AAA422.cd3.location-c.X12.Y5.tile.tissue.png	17	1	2000	17	76100e00bf7320c5c52538d0a3b3fe56	0	0	0	0	0	0	0	0	0	0	0	0	0	/home/dhl_ec/bnelissen/Slides/CD3_manuscript/CD3_slides/AAA422.cd3.location-c/AAA422.cd3.location-c.run1	255	0.7	0.06	0.7	0.06	0.0	-11.7528343843	0.677940176557	0.0485091461792
0.0	0.0	0.0	0.0	0.0	4000000.0	0.0	0.0	1.22	2.29	1.76	0.07	8.88	0.47	1.19	0.32	6.94	0.22	3.31	2.48	0.74	AAA422.cd3.location-c.X12.Y6.tile.tissue.png	18	1	2000	18	6da67df6d02de927356d5a84288506cd	0	0	0	0	0	0	0	0	0	0	0	0	0	/home/dhl_ec/bnelissen/Slides/CD3_manuscript/CD3_slides/AAA422.cd3.location-c/AAA422.cd3.location-c.run1	255	1.0	0.06	1.0	0.06	0.0	-11.7578877057	0.0	0.0395288589983
0.0	1632.0	0.0	186.0	1632.0	4000000.0	0.0	1.0	0.9	1.25	1.25	0.06	6.61	0.37	0.73	0.22	5.69	0.14	2.07	1.54	0.64	AAA422.cd3.location-c.X12.Y7.tile.tissue.png	19	1	2000	19	fd2859f433322672aa043f55e0ab83bf	0	0	0	0	0	0	0	0	0	0	0	0	0	/home/dhl_ec/bnelissen/Slides/CD3_manuscript/CD3_slides/AAA422.cd3.location-c/AAA422.cd3.location-c.run1	255	0.7	0.06	0.7	0.06	0.0	-10.6450420206	5.85879396925	1.32881008778
0.0	0.0	0.0	0.0	0.0	4000000.0	0.0	0.0	0.92	2.38	1.28	0.07	6.4	0.29	0.78	0.21	4.58	0.12	2.01	1.53	0.45	AAA422.cd3.location-c.X12.Y8.tile.tissue.png	20	1	2000	20	cb62ea7ecdcfe6c99afebcf5f05fc236	0	0	0	0	0	0	0	0	0	0	0	0	0	/home/dhl_ec/bnelissen/Slides/CD3_manuscript/CD3_slides/AAA422.cd3.location-c/AAA422.cd3.location-c.run1	255	1.0	0.06	1.0	0.06	0.0	-10.7921189082	0.0	7.08734923356
0.0	0.0	0.0	0.0	0.0	4000000.0	0.0	0.0	1.68	2.21	1.2	0.06	5.91	0.3	0.79	0.21	4.67	0.13	2.03	1.52	0.49	AAA422.cd3.location-c.X12.Y9.tile.tissue.png	21	1	2000	21	80ae2d3f751269019bc0a93c50adbbfd	0	0	0	0	0	0	0	0	0	0	0	0	0	/home/dhl_ec/bnelissen/Slides/CD3_manuscript/CD3_slides/AAA422.cd3.location-c/AAA422.cd3.location-c.run1	255	1.0	0.06	1.0	0.06	0.0	0.0	0.0	12.855933
0.0	0.0	0.0	0.0	0.0	4000000.0	0.0	0.0	0.98	1.49	1.21	0.06	6.51	0.3	0.77	0.22	4.71	0.12	2.01	1.53	0.42	AAA422.cd3.location-c.X13.Y1.tile.tissue.png	22	1	2000	22	0974435563086255b9cfe41b542cdde6	0	0	0	0	0	0	0	0	0	0	0	0	0	/home/dhl_ec/bnelissen/Slides/CD3_manuscript/CD3_slides/AAA422.cd3.location-c/AAA422.cd3.location-c.run1	255	1.0	0.06	1.0	0.06	0.0	-10.5216705805	0.0	7.14473191116
0.0	3036.0	0.0	250.0	3036.0	4000000.0	0.0	1.0	0.69	1.25	1.18	0.0500000000001	6.81	0.37	0.88	0.21	5.77	0.13	2.06	1.52	0.68	AAA422.cd3.location-c.X13.Y10.tile.tissue.png	23	1	2000	23	9b30655323283bb40dffa1e8ab3633a9	0	0	0	0	0	0	0	0	0	0	0	0	0	/home/dhl_ec/bnelissen/Slides/CD3_manuscript/CD3_slides/AAA422.cd3.location-c/AAA422.cd3.location-c.run1	255	0.7	0.06	0.7	0.06	0.0	-12.4892426531	1.0843081267	2.53547498431
122.0	2618214.0	81.0	8356.0	2618214.0	4000000.0	2.0	1.0	1.82	2.49	1.2	0.05	9.52	0.61	1.02	0.11	8.06	0.31	2.11	1.5	0.64	AAA422.cd3.location-c.X13.Y2.tile.tissue.png	24	1	2000	24	59cd877c0a15661ecf44d9bb6c1bb14c	0	0	0	0	0	0	0	0	0	0	0	0	0	/home/dhl_ec/bnelissen/Slides/CD3_manuscript/CD3_slides/AAA422.cd3.location-c/AAA422.cd3.location-c.run1	255	0.7	0.06	0.7	0.06	-8.77422863305	-12.3250863568	0.569521584819	0.138888189453
4058.0	3301699.0	1743.0	22923.0	3301699.0	4000000.0	38.0	10.0	3.64	1.79	1.3	0.04	6.93	0.38	0.73	0.0799999999999	8.96	0.35	2.24	1.52	0.44	AAA422.cd3.location-c.X13.Y3.tile.tissue.png	25	1	2000	25	290ccba0784e0b9d87326bf7a61e6cbc	0	0	0	0	0	0	0	0	0	0	0	0	0	/home/dhl_ec/bnelissen/Slides/CD3_manuscript/CD3_slides/AAA422.cd3.location-c/AAA422.cd3.location-c.run1	255	0.7	0.06	0.7	0.06	-9.11106265638	-13.0351942511	1.17075074035	0.340087402344
0.0	5875.0	0.0	422.0	5875.0	4000000.0	0.0	1.0	2.48	2.54	1.33	0.0600000000001	6.63	0.37	0.72	0.21	5.77	0.14	2.05	1.54	0.39	AAA422.cd3.location-c.X13.Y4.tile.tissue.png	26	1	2000	26	ec7d717e6bca7a29178a9c9d2daa6fbe	0	0	0	0	0	0	0	0	0	0	0	0	0	/home/dhl_ec/bnelissen/Slides/CD3_manuscript/CD3_slides/AAA422.cd3.location-c/AAA422.cd3.location-c.run1	255	0.7	0.06	0.7	0.06	0.0	-12.7881923108	1.77581399601	0.054037644104
0.0	0.0	0.0	0.0	0.0	4000000.0	0.0	0.0	3.27	2.4	1.21	0.0500000000001	6.19	0.48	1.19	0.32	6.69	0.21	3.24	2.22	0.46	AAA422.cd3.location-c.X13.Y5.tile.tissue.png	27	1	2000	27	a786f45673c471127e8e110f584cee51	0	0	0	0	0	0	0	0	0	0	0	0	0	/home/dhl_ec/bnelissen/Slides/CD3_manuscript/CD3_slides/AAA422.cd3.location-c/AAA422.cd3.location-c.run1	255	1.0	0.06	1.0	0.06	0.0	-11.8066515897	0.0	0.071878715982
0.0	0.0	0.0	0.0	0.0	4000000.0	0.0	0.0	1.08	1.53	1.64	0.0599999999999	9.19	0.48	1.13	0.29	6.2	0.2	2.4	1.53	0.56	AAA422.cd3.location-c.X13.Y6.tile.tissue.png	28	1	2000	28	d13373efd8ec85c698bd4319ca301502	0	0	0	0	0	0	0	0	0	0	0	0	0	/home/dhl_ec/bnelissen/Slides/CD3_manuscript/CD3_slides/AAA422.cd3.location-c/AAA422.cd3.location-c.run1	255	1.0	0.06	1.0	0.06	0.0	-12.2951495354	0.0	0.0363518329315
0.0	0.0	0.0	0.0	0.0	4000000.0	0.0	0.0	2.48	2.78	1.79	0.0700000000001	8.01	0.47	1.19	0.32	6.67	0.21	3.06	2.35	0.57	AAA422.cd3.location-c.X13.Y7.tile.tissue.png	29	1	2000	29	f3797f0a2f3d961f874ffc9dabd3b334	0	0	0	0	0	0	0	0	0	0	0	0	0	/home/dhl_ec/bnelissen/Slides/CD3_manuscript/CD3_slides/AAA422.cd3.location-c/AAA422.cd3.location-c.run1	255	1.0	0.06	1.0	0.06	0.0	0.0	0.0	0.0410810546875
0.0	0.0	0.0	0.0	0.0	4000000.0	0.0	0.0	3.84	2.54	1.22	0.04	6.12	0.33	0.73	0.21	4.45	0.12	1.95	2.3	0.57	AAA422.cd3.location-c.X13.Y8.tile.tissue.png	30	1	2000	30	5f5be7a0e15617b074610d26fd56dcd5	0	0	0	0	0	0	0	0	0	0	0	0	0	/home/dhl_ec/bnelissen/Slides/CD3_manuscript/CD3_slides/AAA422.cd3.location-c/AAA422.cd3.location-c.run1	255	1.0	0.06	1.0	0.06	0.0	-11.9435053031	0.0	0.0365451143703
0.0	2214.0	0.0	212.0	2214.0	4000000.0	0.0	1.0	3.54	2.48	1.79	0.0699999999999	10.28	0.57	1.31	0.32	8.45	0.21	3.2	2.51	0.65	AAA422.cd3.location-c.X13.Y9.tile.tissue.png	31	1	2000	31	508fb0d1a76a2b1de7e0d4f2ea169db7	0	0	0	0	0	0	0	0	0	0	0	0	0	/home/dhl_ec/bnelissen/Slides/CD3_manuscript/CD3_slides/AAA422.cd3.location-c/AAA422.cd3.location-c.run1	255	0.7	0.06	0.7	0.06	0.0	-12.5129889322	0.194703223583	0.192228429893
0.0	38512.0	0.0	1493.0	38512.0	4000000.0	0.0	1.0	3.33	1.08	1.21	0.08	6.98	0.37	0.78	0.21	5.72	0.15	2.1	1.56	0.6	AAA422.cd3.location-c.X14.Y1.tile.tissue.png	32	1	2000	32	aac90db5da3d6651443befb829be32fe	0	0	0	0	0	0	0	0	0	0	0	0	0	/home/dhl_ec/bnelissen/Slides/CD3_manuscript/CD3_slides/AAA422.cd3.location-c/AAA422.cd3.location-c.run1	255	0.7	0.06	0.7	0.06	0.0	-11.3122642082	1.42570842367	5.11485663196
0.0	0.0	0.0	0.0	0.0	4000000.0	0.0	0.0	2.27	2.22	1.13	0.0500000000001	5.6	0.3	0.93	0.22	4.63	0.12	2.1	1.54	0.35	AAA422.cd3.location-c.X14.Y10.tile.tissue.png	33	1	2000	33	d6e154d904339ab0584275e5d4597fa5	0	0	0	0	0	0	0	0	0	0	0	0	0	/home/dhl_ec/bnelissen/Slides/CD3_manuscript/CD3_slides/AAA422.cd3.location-c/AAA422.cd3.location-c.run1	255	1.0	0.06	1.0	0.06	0.0	0.0	0.0	4.451944
479.0	2116336.0	238.0	8728.0	2116336.0	4000000.0	5.0	2.0	2.01	1.88	1.15	0.05	6.78	0.37	0.74	0.13	8.35	0.29	2.15	1.5	0.41	AAA422.cd3.location-c.X14.Y2.tile.tissue.png	34	1	2000	34	f2b46444d80b39550d07f8fe44007c88	0	0	0	0	0	0	0	0	0	0	0	0	0	/home/dhl_ec/bnelissen/Slides/CD3_manuscript/CD3_slides/AAA422.cd3.location-c/AAA422.cd3.location-c.run1	255	0.7	0.06	0.7	0.06	-8.41143203922	-11.9911217852	0.574304360755	0.166772710938
3654.0	3336475.0	1461.0	15420.0	3336475.0	4000000.0	29.0	9.0	0.83	1.48	1.14	0.05	7.0	0.41	0.75	0.0899999999999	9.13	0.33	2.18	2.39	0.65	AAA422.cd3.location-c.X14.Y3.tile.tissue.png	35	1	2000	35	c8a18e2e1bdebf8a2e60391c7618e780	0	0	0	0	0	0	0	0	0	0	0	0	0	/home/dhl_ec/bnelissen/Slides/CD3_manuscript/CD3_slides/AAA422.cd3.location-c/AAA422.cd3.location-c.run1	255	0.7	0.06	0.7	0.06	-9.44247742357	-12.8489564236	1.13761555321	0.362548078125
0.0	1265.0	0.0	160.0	1265.0	4000000.0	0.0	1.0	1.08	1.09	1.79	0.05	6.8	0.37	0.71	0.21	5.72	0.14	2.05	1.51	0.39	AAA422.cd3.location-c.X14.Y4.tile.tissue.png	36	1	2000	36	2f8c6e22906ffb62578a52b635d0d4be	0	0	0	0	0	0	0	0	0	0	0	0	0	/home/dhl_ec/bnelissen/Slides/CD3_manuscript/CD3_slides/AAA422.cd3.location-c/AAA422.cd3.location-c.run1	255	0.7	0.06	0.7	0.06	0.0	-12.1106512504	1.75548669868	0.0548997041512
0.0	0.0	0.0	0.0	0.0	4000000.0	0.0	0.0	0.71	1.29	1.21	0.05	6.39	0.47	1.25	0.33	7.19	0.21	3.11	2.32	0.61	AAA422.cd3.location-c.X14.Y5.tile.tissue.png	37	1	2000	37	08824822ca36ad28c4785f02dbd23723	0	0	0	0	0	0	0	0	0	0	0	0	0	/home/dhl_ec/bnelissen/Slides/CD3_manuscript/CD3_slides/AAA422.cd3.location-c/AAA422.cd3.location-c.run1	255	1.0	0.06	1.0	0.06	0.0	-12.1722520372	0.0	0.0450606889324
456.0	1338918.0	244.0	24500.0	1338918.0	4000000.0	7.0	8.0	1.13	2.1	1.91	0.0700000000001	10.12	0.48	1.18	0.24	9.98	0.39	3.39	2.33	0.62	AAA422.cd3.location-c.X14.Y6.tile.tissue.png	38	1	2000	38	250b3b9cdcd502dc2bcd9765490c01ee	0	0	0	0	0	0	0	0	0	0	0	0	0	/home/dhl_ec/bnelissen/Slides/CD3_manuscript/CD3_slides/AAA422.cd3.location-c/AAA422.cd3.location-c.run1	255	0.7	0.06	0.7	0.06	-9.29832288727	-12.4098642586	2.02682666802	0.145210964844
403.0	821292.0	226.0	30517.0	821292.0	4000000.0	6.0	25.0	0.99	1.28	1.11	0.0500000000001	7.3	0.63	1.26	0.28	7.49	0.35	3.6	2.32	0.62	AAA422.cd3.location-c.X14.Y7.tile.tissue.png	39	1	2000	39	b2310877287fc29646f8f8e32914bf2f	0	0	0	0	0	0	0	0	0	0	0	0	0	/home/dhl_ec/bnelissen/Slides/CD3_manuscript/CD3_slides/AAA422.cd3.location-c/AAA422.cd3.location-c.run1	255	0.7	0.06	0.7	0.06	-9.50044128096	-12.4393766874	2.52469047214	0.1438743125
0.0	0.0	0.0	0.0	0.0	4000000.0	0.0	0.0	0.93	1.37	1.89	0.08	9.36	0.47	1.18	0.32	4.99	0.17	2.98	2.3	0.57	AAA422.cd3.location-c.X14.Y8.tile.tissue.png	40	1	2000	40	81b3cdb402ea492c52605620d0781c87	0	0	0	0	0	0	0	0	0	0	0	0	0	/home/dhl_ec/bnelissen/Slides/CD3_manuscript/CD3_slides/AAA422.cd3.location-c/AAA422.cd3.location-c.run1	255	1.0	0.06	1.0	0.06	0.0	-11.8807907043	0.0	0.0449171377358
0.0	4875.0	0.0	562.0	4875.0	4000000.0	0.0	3.0	0.97	1.41	1.31	0.0699999999999	9.4	0.58	1.19	0.29	5.51	0.14	2.03	1.48	0.57	AAA422.cd3.location-c.X14.Y9.tile.tissue.png	41	1	2000	41	ff52d5fcea6da4cca2a4986e438cf6df	0	0	0	0	0	0	0	0	0	0	0	0	0	/home/dhl_ec/bnelissen/Slides/CD3_manuscript/CD3_slides/AAA422.cd3.location-c/AAA422.cd3.location-c.run1	255	0.7	0.06	0.7	0.06	0.0	-12.4216314615	0.651840444712	0.138897009094
0.0	0.0	0.0	0.0	0.0	4000000.0	0.0	0.0	1.06	1.6	1.11	0.05	5.39	0.28	0.89	0.22	4.38	0.21	3.03	2.34	0.67	AAA422.cd3.location-c.X15.Y1.tile.tissue.png	42	1	2000	42	cb9de33a949ee81c1ca5c7941652a93f	0	0	0	0	0	0	0	0	0	0	0	0	0	/home/dhl_ec/bnelissen/Slides/CD3_manuscript/CD3_slides/AAA422.cd3.location-c/AAA422.cd3.location-c.run1	255	1.0	0.06	1.0	0.06	0.0	0.0	0.0	4.4159725
0.0	0.0	0.0	0.0	0.0	4000000.0	0.0	0.0	1.47	1.92	1.17	0.05	5.44	0.29	0.87	0.22	4.64	0.12	1.95	1.48	0.48	AAA422.cd3.location-c.X15.Y10.tile.tissue.png	43	1	2000	43	4b972c943e0486f08beb32ca6b3442bf	0	0	0	0	0	0	0	0	0	0	0	0	0	/home/dhl_ec/bnelissen/Slides/CD3_manuscript/CD3_slides/AAA422.cd3.location-c/AAA422.cd3.location-c.run1	255	1.0	0.06	1.0	0.06	0.0	0.0	0.0	7.742199
419.0	306544.0	148.0	5216.0	306544.0	4000000.0	2.0	1.0	2.15	2.86	1.22	0.04	7.35	0.56	1.24	0.31	6.41	0.22	2.01	1.48	0.82	AAA422.cd3.location-c.X15.Y2.tile.tissue.png	44	1	2000	44	6256f80509b82f2d3368e52f5cb6d0d4	0	0	0	0	0	0	0	0	0	0	0	0	0	/home/dhl_ec/bnelissen/Slides/CD3_manuscript/CD3_slides/AAA422.cd3.location-c/AAA422.cd3.location-c.run1	255	0.7	0.06	0.7	0.06	-8.60958404918	-11.958836787	0.702869707527	0.058986265625
12131.0	3198585.0	4826.0	36141.0	3198585.0	4000000.0	99.0	16.0	2.79	3.71	1.11	0.05	7.74	0.37	0.73	0.0799999999999	8.59	0.33	3.51	2.3	0.67	AAA422.cd3.location-c.X15.Y3.tile.tissue.png	45	1	2000	45	2066c1541580d46f07b5680324be32f2	0	0	0	0	0	0	0	0	0	0	0	0	0	/home/dhl_ec/bnelissen/Slides/CD3_manuscript/CD3_slides/AAA422.cd3.location-c/AAA422.cd3.location-c.run1	255	0.7	0.06	0.7	0.06	-9.24195778495	-12.5833846904	1.0711360736	0.293802132813
0.0	2174.0	0.0	252.0	2174.0	4000000.0	0.0	1.0	1.96	1.78	1.07	0.05	6.24	0.37	0.72	0.22	5.69	0.14	2.07	1.53	0.38	AAA422.cd3.location-c.X15.Y4.tile.tissue.png	46	1	2000	46	d3d5d3e6f803d41b50ae785d99c5d3ea	0	0	0	0	0	0	0	0	0	0	0	0	0	/home/dhl_ec/bnelissen/Slides/CD3_manuscript/CD3_slides/AAA422.cd3.location-c/AAA422.cd3.location-c.run1	255	0.7	0.06	0.7	0.06	0.0	-12.5437988176	1.81444852069	0.0491807247009
0.0	13941.0	0.0	1112.0	13941.0	4000000.0	0.0	2.0	3.01	1.97	1.14	0.05	6.52	0.37	0.74	0.21	5.65	0.13	2.13	1.53	0.37	AAA422.cd3.location-c.X15.Y5.tile.tissue.png	47	1	2000	47	d4998ef081febf5e0b28aa12fa177182	0	0	0	0	0	0	0	0	0	0	0	0	0	/home/dhl_ec/bnelissen/Slides/CD3_manuscript/CD3_slides/AAA422.cd3.location-c/AAA422.cd3.location-c.run1	255	0.7	0.06	0.7	0.06	0.0	-12.2458767751	1.91234880478	0.0409214060059
729.0	1953298.0	389.0	49734.0	1953298.0	4000000.0	10.0	28.0	1.6	2.28	1.16	0.05	6.99	0.38	0.72	0.14	7.93	0.29	2.33	1.52	0.64	AAA422.cd3.location-c.X15.Y6.tile.tissue.png	48	1	2000	48	b58645c3bb24b37f1bb91eafbfca1b6b	0	0	0	0	0	0	0	0	0	0	0	0	0	/home/dhl_ec/bnelissen/Slides/CD3_manuscript/CD3_slides/AAA422.cd3.location-c/AAA422.cd3.location-c.run1	255	0.7	0.06	0.7	0.06	-9.4080449625	-12.671058105	2.29420244166	0.168126335938
1218.0	1537786.0	436.0	54413.0	1537786.0	4000000.0	9.0	48.0	2.64	3.17	1.13	0.04	6.47	0.38	0.71	0.14	7.39	0.42	3.53	2.3	0.64	AAA422.cd3.location-c.X15.Y7.tile.tissue.png	49	1	2000	49	bda162b288e728bd6835aa9c46e283b0	0	0	0	0	0	0	0	0	0	0	0	0	0	/home/dhl_ec/bnelissen/Slides/CD3_manuscript/CD3_slides/AAA422.cd3.location-c/AAA422.cd3.location-c.run1	255	0.7	0.06	0.7	0.06	-9.74201589833	-12.4246202868	2.44626930235	0.165272164063
61.0	211910.0	32.0	12058.0	211910.0	4000000.0	1.0	17.0	3.22	3.07	1.29	0.0699999999999	8.4	0.36	0.7	0.19	6.31	0.3	2.04	1.46	0.58	AAA422.cd3.location-c.X15.Y8.tile.tissue.png	50	1	2000	50	6ee2221b89fc2e26c8f58b0cdbe6c7a0	0	0	0	0	0	0	0	0	0	0	0	0	0	/home/dhl_ec/bnelissen/Slides/CD3_manuscript/CD3_slides/AAA422.cd3.location-c/AAA422.cd3.location-c.run1	255	0.7	0.06	0.7	0.06	-8.40666653	-12.2487262416	2.66653483025	0.0797656630859
0.0	0.0	0.0	0.0	0.0	4000000.0	0.0	0.0	2.43	2.94	1.8	0.0700000000002	8.99	0.47	1.19	0.32	6.62	0.2	3.02	2.29	0.57	AAA422.cd3.location-c.X15.Y9.tile.tissue.png	51	1	2000	51	30dc517072f37e1e36b08535f7c0a098	0	0	0	0	0	0	0	0	0	0	0	0	0	/home/dhl_ec/bnelissen/Slides/CD3_manuscript/CD3_slides/AAA422.cd3.location-c/AAA422.cd3.location-c.run1	255	1.0	0.06	1.0	0.06	0.0	-12.0503223105	0.0	0.0403121746902
0.0	0.0	0.0	0.0	0.0	4000000.0	0.0	0.0	2.85	1.29	1.94	0.0899999999999	9.71	0.46	1.23	0.32	4.7	0.13	2.05	1.49	0.53	AAA422.cd3.location-c.X16.Y1.tile.tissue.png	52	1	2000	52	e47ef93a853455e6fd14326795db290b	0	0	0	0	0	0	0	0	0	0	0	0	0	/home/dhl_ec/bnelissen/Slides/CD3_manuscript/CD3_slides/AAA422.cd3.location-c/AAA422.cd3.location-c.run1	255	1.0	0.06	1.0	0.06	0.0	-8.98745538163	0.0	1.16325289349
0.0	12916.0	0.0	548.0	12916.0	4000000.0	0.0	1.0	3.18	3.16	1.17	0.05	6.29	0.36	0.7	0.21	5.43	0.13	2.01	1.51	0.39	AAA422.cd3.location-c.X16.Y2.tile.tissue.png	53	1	2000	53	40a4431c003562f44be1aff93f6170bf	0	0	0	0	0	0	0	0	0	0	0	0	0	/home/dhl_ec/bnelissen/Slides/CD3_manuscript/CD3_slides/AAA422.cd3.location-c/AAA422.cd3.location-c.run1	255	0.7	0.06	0.7	0.06	0.0	-11.422810609	0.0226609108063	0.0498593980789
1045.0	1476822.0	466.0	29983.0	1476822.0	4000000.0	10.0	12.0	2.93	2.41	1.78	0.0700000000002	9.86	0.58	1.19	0.23	8.38	0.4	3.41	2.3	0.61	AAA422.cd3.location-c.X16.Y3.tile.tissue.png	54	1	2000	54	009ff64df9cf161c0529ca6f9918153e	0	0	0	0	0	0	0	0	0	0	0	0	0	/home/dhl_ec/bnelissen/Slides/CD3_manuscript/CD3_slides/AAA422.cd3.location-c/AAA422.cd3.location-c.run1	255	0.7	0.06	0.7	0.06	-8.7176040517	-12.4199901925	0.984523125939	0.223338757813
9009.0	1474301.0	3318.0	8658.0	1474301.0	4000000.0	67.0	1.0	2.75	1.81	1.12	0.04	6.44	0.36	0.7	0.15	7.45	0.26	2.16	1.48	0.58	AAA422.cd3.location-c.X16.Y4.tile.tissue.png	55	1	2000	55	82255977a0a1abb90a6ecb5a2b84d473	0	0	0	0	0	0	0	0	0	0	0	0	0	/home/dhl_ec/bnelissen/Slides/CD3_manuscript/CD3_slides/AAA422.cd3.location-c/AAA422.cd3.location-c.run1	255	0.7	0.06	0.7	0.06	-8.89590275845	-12.1845825259	1.05644804402	0.20601209375
135.0	397519.0	76.0	15613.0	397519.0	4000000.0	2.0	16.0	2.5	2.88	1.21	0.04	7.02	0.37	0.72	0.19	6.62	0.22	2.1	1.49	0.37	AAA422.cd3.location-c.X16.Y5.tile.tissue.png	56	1	2000	56	77020402186338ae879212eed9f70510	0	0	0	0	0	0	0	0	0	0	0	0	0	/home/dhl_ec/bnelissen/Slides/CD3_manuscript/CD3_slides/AAA422.cd3.location-c/AAA422.cd3.location-c.run1	255	0.7	0.06	0.7	0.06	-8.99567513006	-12.2427041896	2.0630309231	0.076578546875
443.0	3638655.0	218.0	27027.0	3638655.0	4000000.0	6.0	7.0	2.23	2.04	1.14	0.04	6.41	0.36	0.7	0.0699999999999	8.91	0.35	2.2	1.47	0.41	AAA422.cd3.location-c.X16.Y6.tile.tissue.png	57	1	2000	57	020e393777ad1263dcf57255c727ab14	0	0	0	0	0	0	0	0	0	0	0	0	0	/home/dhl_ec/bnelissen/Slides/CD3_manuscript/CD3_slides/AAA422.cd3.location-c/AAA422.cd3.location-c.run1	255	0.7	0.06	0.7	0.06	-9.6084120897	-12.438454973	1.99246541226	0.142399470703
931.0	2025395.0	454.0	59482.0	2025395.0	4000000.0	10.0	39.0	3.37	2.86	1.15	0.04	6.48	0.4	0.71	0.13	7.59	0.28	2.28	1.47	0.4	AAA422.cd3.location-c.X16.Y7.tile.tissue.png	58	1	2000	58	ba4254c5797d5de0f05961edfb51c3b1	0	0	0	0	0	0	0	0	0	0	0	0	0	/home/dhl_ec/bnelissen/Slides/CD3_manuscript/CD3_slides/AAA422.cd3.location-c/AAA422.cd3.location-c.run1	255	0.7	0.06	0.7	0.06	-9.45872073849	-12.6925925068	2.18834455709	0.182204382813
257.0	655960.0	134.0	18793.0	655960.0	4000000.0	4.0	6.0	2.14	2.99	1.17	0.05	7.07	0.36	0.7	0.18	6.68	0.22	2.09	1.47	0.38	AAA422.cd3.location-c.X16.Y8.tile.tissue.png	59	1	2000	59	052a75797deeda8001ba1570fc18c394	0	0	0	0	0	0	0	0	0	0	0	0	0	/home/dhl_ec/bnelissen/Slides/CD3_manuscript/CD3_slides/AAA422.cd3.location-c/AAA422.cd3.location-c.run1	255	0.7	0.06	0.7	0.06	-9.46385014973	-12.4067162939	2.34772093852	0.118698515625
0.0	0.0	0.0	0.0	0.0	4000000.0	0.0	0.0	3.13	1.34	1.77	0.0799999999999	8.99	0.5	1.2	0.32	6.64	0.2	3.04	2.31	0.59	AAA422.cd3.location-c.X16.Y9.tile.tissue.png	60	1	2000	60	bf74147a3f92ed5feaa7439b74ea96fd	0	0	0	0	0	0	0	0	0	0	0	0	0	/home/dhl_ec/bnelissen/Slides/CD3_manuscript/CD3_slides/AAA422.cd3.location-c/AAA422.cd3.location-c.run1	255	1.0	0.06	1.0	0.06	0.0	-11.1987916533	0.0	0.0395195208943
0.0	2626.0	0.0	230.0	2626.0	4000000.0	0.0	1.0	1.34	1.81	1.75	0.0799999999999	9.44	0.56	1.2	0.32	5.54	0.21	3.13	1.78	0.36	AAA422.cd3.location-c.X17.Y1.tile.tissue.png	61	1	2000	61	d17bedda0100d1eab8ea115390886236	0	0	0	0	0	0	0	0	0	0	0	0	0	/home/dhl_ec/bnelissen/Slides/CD3_manuscript/CD3_slides/AAA422.cd3.location-c/AAA422.cd3.location-c.run1	255	0.7	0.06	0.7	0.06	0.0	-10.2060931561	0.928763279911	0.72374216304
0.0	0.0	0.0	0.0	0.0	4000000.0	0.0	0.0	1.64	2.01	1.07	0.0500000000002	5.77	0.29	0.71	0.21	4.35	0.12	1.94	1.48	1.17	AAA422.cd3.location-c.X17.Y2.tile.tissue.png	62	1	2000	62	86e435b14a544af399cdfa1987e667c7	0	0	0	0	0	0	0	0	0	0	0	0	0	/home/dhl_ec/bnelissen/Slides/CD3_manuscript/CD3_slides/AAA422.cd3.location-c/AAA422.cd3.location-c.run1	255	1.0	0.06	1.0	0.06	0.0	-11.9155918749	0.0	0.0545972298408
0.0	0.0	0.0	0.0	0.0	4000000.0	0.0	0.0	2.82	2.4	1.09	0.0500000000002	5.13	0.28	0.7	0.21	4.34	0.12	1.94	1.47	1.44	AAA422.cd3.location-c.X17.Y3.tile.tissue.png	63	1	2000	63	5fb35a654fad63cda58420267c2f3edc	0	0	0	0	0	0	0	0	0	0	0	0	0	/home/dhl_ec/bnelissen/Slides/CD3_manuscript/CD3_slides/AAA422.cd3.location-c/AAA422.cd3.location-c.run1	255	1.0	0.06	1.0	0.06	0.0	0.0	0.0	0.0569195664062
337.0	1352555.0	212.0	7302.0	1352555.0	4000000.0	4.0	3.0	1.02	2.1	1.14	0.04	6.42	0.35	0.72	0.16	7.41	0.25	2.15	1.48	0.83	AAA422.cd3.location-c.X17.Y4.tile.tissue.png	64	1	2000	64	47d2e072c0eddeb495a824d905fc2418	0	0	0	0	0	0	0	0	0	0	0	0	0	/home/dhl_ec/bnelissen/Slides/CD3_manuscript/CD3_slides/AAA422.cd3.location-c/AAA422.cd3.location-c.run1	255	0.7	0.06	0.7	0.06	-8.60783498888	-12.1047053433	0.721556911384	0.117021761719
3273.0	3460558.0	1430.0	11794.0	3460558.0	4000000.0	33.0	1.0	3.02	2.95	1.2	0.05	6.55	0.57	1.19	0.11	12.85	0.52	3.34	2.32	0.63	AAA422.cd3.location-c.X17.Y5.tile.tissue.png	65	1	2000	65	8b1891cb4663ad8e8fab1225b2cf67cc	0	0	0	0	0	0	0	0	0	0	0	0	0	/home/dhl_ec/bnelissen/Slides/CD3_manuscript/CD3_slides/AAA422.cd3.location-c/AAA422.cd3.location-c.run1	255	0.7	0.06	0.7	0.06	-9.05868462685	-12.3232248663	0.858614407405	0.23594715625
774.0	2515242.0	392.0	23225.0	2515242.0	4000000.0	9.0	9.0	3.57	3.21	1.76	0.0799999999999	9.93	0.56	1.19	0.17	12.49	0.5	3.44	2.45	0.65	AAA422.cd3.location-c.X17.Y6.tile.tissue.png	66	1	2000	66	88d01bdfa426031963db30c2de2505f8	0	0	0	0	0	0	0	0	0	0	0	0	0	/home/dhl_ec/bnelissen/Slides/CD3_manuscript/CD3_slides/AAA422.cd3.location-c/AAA422.cd3.location-c.run1	255	0.7	0.06	0.7	0.06	-9.16481151425	-12.0750039157	1.0760385487	0.183931398438
64.0	1510977.0	36.0	24000.0	1510977.0	4000000.0	1.0	11.0	1.16	1.5	1.86	0.0800000000002	11.55	0.59	1.2	0.27	9.77	0.26	2.2	1.48	0.44	AAA422.cd3.location-c.X17.Y7.tile.tissue.png	67	1	2000	67	188cf76f9f35c21f35a574a2cdc6acd3	0	0	0	0	0	0	0	0	0	0	0	0	0	/home/dhl_ec/bnelissen/Slides/CD3_manuscript/CD3_slides/AAA422.cd3.location-c/AAA422.cd3.location-c.run1	255	0.7	0.06	0.7	0.06	-8.94607333008	-12.2893898955	1.47617838199	0.126691398438
0.0	24077.0	0.0	2244.0	24077.0	4000000.0	0.0	6.0	0.95	1.39	1.77	0.0699999999999	9.7	0.57	1.21	0.32	7.92	0.21	3.2	2.35	0.58	AAA422.cd3.location-c.X17.Y8.tile.tissue.png	68	1	2000	68	d6a1c61da4c5de2cece9b1cd9e923d7c	0	0	0	0	0	0	0	0	0	0	0	0	0	/home/dhl_ec/bnelissen/Slides/CD3_manuscript/CD3_slides/AAA422.cd3.location-c/AAA422.cd3.location-c.run1	255	0.7	0.06	0.7	0.06	0.0	-11.9031224657	3.30823406415	0.0495372980957
0.0	2728.0	0.0	234.0	2728.0	4000000.0	0.0	1.0	1.11	2.07	1.75	0.0699999999999	9.53	0.55	1.18	0.32	7.92	0.21	2.53	1.47	0.57	AAA422.cd3.location-c.X17.Y9.tile.tissue.png	69	1	2000	69	89304ddd0d170df10ade9d850cfd2fb3	0	0	0	0	0	0	0	0	0	0	0	0	0	/home/dhl_ec/bnelissen/Slides/CD3_manuscript/CD3_slides/AAA422.cd3.location-c/AAA422.cd3.location-c.run1	255	0.7	0.06	0.7	0.06	0.0	-12.4641503594	1.00739420334	0.0359091239624
0.0	0.0	0.0	0.0	0.0	4000000.0	0.0	0.0	0.9	1.29	1.75	0.0799999999999	7.97	0.28	0.85	0.21	4.37	0.12	1.95	2.31	0.53	AAA422.cd3.location-c.X18.Y0.tile.tissue.png	70	1	2000	70	0d628347f0797b11fc6d8bb3b4a4218e	0	0	0	0	0	0	0	0	0	0	0	0	0	/home/dhl_ec/bnelissen/Slides/CD3_manuscript/CD3_slides/AAA422.cd3.location-c/AAA422.cd3.location-c.run1	255	1.0	0.06	1.0	0.06	0.0	-10.5628190776	0.0	6.39811464867
0.0	3326.0	0.0	386.0	3326.0	4000000.0	0.0	2.0	1.12	1.54	1.77	0.0699999999999	7.6	0.35	0.71	0.21	5.38	0.22	3.19	2.34	0.58	AAA422.cd3.location-c.X18.Y1.tile.tissue.png	71	1	2000	71	3686b9834ed1138bda47d52c338bcb6f	0	0	0	0	0	0	0	0	0	0	0	0	0	/home/dhl_ec/bnelissen/Slides/CD3_manuscript/CD3_slides/AAA422.cd3.location-c/AAA422.cd3.location-c.run1	255	0.7	0.06	0.7	0.06	0.0	-12.3182644164	1.88362992333	0.0508058249054
0.0	0.0	0.0	0.0	0.0	4000000.0	0.0	0.0	1.39	2.06	1.08	0.0600000000002	5.33	0.47	1.37	0.2	4.36	0.12	2.07	1.47	0.33	AAA422.cd3.location-c.X18.Y10.tile.tissue.png	72	1	2000	72	c52bda54fbabc7c2f86c1dade739ce80	0	0	0	0	0	0	0	0	0	0	0	0	0	/home/dhl_ec/bnelissen/Slides/CD3_manuscript/CD3_slides/AAA422.cd3.location-c/AAA422.cd3.location-c.run1	255	1.0	0.06	1.0	0.06	0.0	0.0	0.0	6.206932
0.0	7239.0	0.0	670.0	7239.0	4000000.0	0.0	3.0	2.75	1.84	1.73	0.04	6.21	0.35	0.7	0.21	5.4	0.21	3.13	2.31	0.58	AAA422.cd3.location-c.X18.Y2.tile.tissue.png	73	1	2000	73	272abb0b3a5ad6b103b4a37968d527fa	0	0	0	0	0	0	0	0	0	0	0	0	0	/home/dhl_ec/bnelissen/Slides/CD3_manuscript/CD3_slides/AAA422.cd3.location-c/AAA422.cd3.location-c.run1	255	0.7	0.06	0.7	0.06	0.0	-12.1458339524	1.4515598559	0.0598572346191
0.0	1884.0	0.0	207.0	1884.0	4000000.0	0.0	1.0	2.23	1.34	1.75	0.0699999999999	7.09	0.36	0.72	0.32	7.96	0.22	3.1	2.3	0.59	AAA422.cd3.location-c.X18.Y3.tile.tissue.png	74	1	2000	74	afdd41fdab3673abaecef14cabadabef	0	0	0	0	0	0	0	0	0	0	0	0	0	/home/dhl_ec/bnelissen/Slides/CD3_manuscript/CD3_slides/AAA422.cd3.location-c/AAA422.cd3.location-c.run1	255	0.7	0.06	0.7	0.06	0.0	-11.9796007064	1.06431349574	0.0559830921555
0.0	1315.0	0.0	162.0	1315.0	4000000.0	0.0	1.0	2.95	2.41	1.74	0.0799999999999	9.52	0.56	1.02	0.21	5.88	0.13	2.02	1.48	0.37	AAA422.cd3.location-c.X18.Y4.tile.tissue.png	75	1	2000	75	532272b34d0c58e5a58d90ef3d574ad7	0	0	0	0	0	0	0	0	0	0	0	0	0	/home/dhl_ec/bnelissen/Slides/CD3_manuscript/CD3_slides/AAA422.cd3.location-c/AAA422.cd3.location-c.run1	255	0.7	0.06	0.7	0.06	-8.32015407609	-12.2399570348	1.99693194418	0.0520214340057
1730.0	839893.0	765.0	5395.0	839893.0	4000000.0	18.0	1.0	2.05	1.87	1.07	0.0800000000002	10.13	0.56	1.18	0.28	9.88	0.36	3.24	2.3	0.58	AAA422.cd3.location-c.X18.Y5.tile.tissue.png	76	1	2000	76	1e5fa2949c5b73a084e34f20caa291c8	0	0	0	0	0	0	0	0	0	0	0	0	0	/home/dhl_ec/bnelissen/Slides/CD3_manuscript/CD3_slides/AAA422.cd3.location-c/AAA422.cd3.location-c.run1	255	0.7	0.06	0.7	0.06	-8.62123620339	-12.4155680058	1.09882007169	0.124009878906
2491.0	2631110.0	1193.0	13502.0	2631110.0	4000000.0	24.0	2.0	0.99	0.99	1.11	0.05	6.59	0.37	0.7	0.1	8.13	0.31	2.17	1.51	0.45	AAA422.cd3.location-c.X18.Y6.tile.tissue.png	77	1	2000	77	a138e80ac6d092da499bdc26995dda75	0	0	0	0	0	0	0	0	0	0	0	0	0	/home/dhl_ec/bnelissen/Slides/CD3_manuscript/CD3_slides/AAA422.cd3.location-c/AAA422.cd3.location-c.run1	255	0.7	0.06	0.7	0.06	-8.96520884688	-12.8382173037	1.09887195852	0.256280054688
13905.0	2937631.0	5805.0	14731.0	2937631.0	4000000.0	115.0	4.0	0.8	1.01	1.88	0.0800000000002	10.26	0.61	1.19	0.2	10.19	0.33	2.17	1.5	0.39	AAA422.cd3.location-c.X18.Y7.tile.tissue.png	78	1	2000	78	15c97bc62a9f41eec83ef29d3724b6b6	0	0	0	0	0	0	0	0	0	0	0	0	0	/home/dhl_ec/bnelissen/Slides/CD3_manuscript/CD3_slides/AAA422.cd3.location-c/AAA422.cd3.location-c.run1	255	0.7	0.06	0.7	0.06	-9.11642358556	-12.9413706378	1.15881168564	0.371350421875
617.0	660256.0	266.0	13449.0	660256.0	4000000.0	5.0	4.0	0.94	1.38	1.43	0.0699999999997	7.01	0.45	0.7	0.18	6.66	0.22	2.1	1.48	0.58	AAA422.cd3.location-c.X18.Y8.tile.tissue.png	79	1	2000	79	57e98dc5b64ae738b2ff51649c968f92	0	0	0	0	0	0	0	0	0	0	0	0	0	/home/dhl_ec/bnelissen/Slides/CD3_manuscript/CD3_slides/AAA422.cd3.location-c/AAA422.cd3.location-c.run1	255	0.7	0.06	0.7	0.06	-8.9071103485	-12.1373564921	1.25929723817	0.0872075625
0.0	0.0	0.0	0.0	0.0	4000000.0	0.0	0.0	2.04	1.98	1.34	0.0499999999997	5.84	0.29	0.71	0.21	4.51	0.12	1.95	1.48	0.46	AAA422.cd3.location-c.X18.Y9.tile.tissue.png	80	1	2000	80	0b159b38fddb47a3e89a040acf13763e	0	0	0	0	0	0	0	0	0	0	0	0	0	/home/dhl_ec/bnelissen/Slides/CD3_manuscript/CD3_slides/AAA422.cd3.location-c/AAA422.cd3.location-c.run1	255	1.0	0.06	1.0	0.06	0.0	-9.15453444524	0.0	0.299878155481
0.0	3675.0	0.0	416.0	3675.0	4000000.0	0.0	2.0	0.69	2.44	1.78	0.0899999999997	9.56	0.56	1.34	0.32	8.05	0.21	3.1	2.3	0.57	AAA422.cd3.location-c.X19.Y0.tile.tissue.png	81	1	2000	81	c0ba5a6338f347d36850b54c56d1c2ed	0	0	0	0	0	0	0	0	0	0	0	0	0	/home/dhl_ec/bnelissen/Slides/CD3_manuscript/CD3_slides/AAA422.cd3.location-c/AAA422.cd3.location-c.run1	255	0.7	0.06	0.7	0.06	0.0	-11.8221720724	0.243485763446	7.90784697969
0.0	12224.0	0.0	1020.0	12224.0	4000000.0	0.0	2.0	1.56	2.05	1.76	0.0700000000002	9.68	0.56	1.2	0.33	8.67	0.21	2.94	1.52	0.56	AAA422.cd3.location-c.X19.Y1.tile.tissue.png	82	1	2000	82	b4bf8baed229e93711bb0b6b94aae0f4	0	0	0	0	0	0	0	0	0	0	0	0	0	/home/dhl_ec/bnelissen/Slides/CD3_manuscript/CD3_slides/AAA422.cd3.location-c/AAA422.cd3.location-c.run1	255	0.7	0.06	0.7	0.06	-9.07766356336	-12.4468651295	2.66282741731	0.059090401001
803.0	71162.0	368.0	3834.0	71162.0	4000000.0	9.0	2.0	1.72	3.22	1.79	0.0700000000002	7.06	0.38	0.74	0.22	6.68	0.22	2.16	1.52	0.74	AAA422.cd3.location-c.X19.Y2.tile.tissue.png	83	1	2000	83	8568bb41845ae714e441f3d43ae02f6e	0	0	0	0	0	0	0	0	0	0	0	0	0	/home/dhl_ec/bnelissen/Slides/CD3_manuscript/CD3_slides/AAA422.cd3.location-c/AAA422.cd3.location-c.run1	255	0.7	0.06	0.7	0.06	-9.5310647026	-12.4327370955	2.46472750476	0.0671614472656
0.0	1723.0	0.0	188.0	1723.0	4000000.0	0.0	1.0	3.96	0.96	1.14	0.0500000000002	6.76	0.38	1.09	0.27	6.03	0.21	3.18	1.98	0.66	AAA422.cd3.location-c.X19.Y3.tile.tissue.png	84	1	2000	84	a925c7817994d7df3bd6d7080894b583	0	0	0	0	0	0	0	0	0	0	0	0	0	/home/dhl_ec/bnelissen/Slides/CD3_manuscript/CD3_slides/AAA422.cd3.location-c/AAA422.cd3.location-c.run1	255	0.7	0.06	0.7	0.06	0.0	-12.3344266902	2.6748710008	0.0599765568619
0.0	4703.0	0.0	330.0	4703.0	4000000.0	0.0	1.0	3.02	1.34	1.81	0.0800000000004	7.92	0.37	1.07	0.24	8.09	0.22	3.13	2.33	0.62	AAA422.cd3.location-c.X19.Y4.tile.tissue.png	85	1	2000	85	bad95572b4d473fbddfeacdb915b2d68	0	0	0	0	0	0	0	0	0	0	0	0	0	/home/dhl_ec/bnelissen/Slides/CD3_manuscript/CD3_slides/AAA422.cd3.location-c/AAA422.cd3.location-c.run1	255	0.7	0.06	0.7	0.06	-8.25915562244	-12.3582607526	1.5108722474	0.0590011048889
0.0	0.0	0.0	0.0	0.0	4000000.0	0.0	0.0	1.27	1.61	1.76	0.0699999999997	9.15	0.48	1.21	0.33	6.66	0.2	3.03	2.31	0.62	AAA422.cd3.location-c.X19.Y5.tile.tissue.png	86	1	2000	86	5557dfdd8318d8fad26bae4642edeed5	0	0	0	0	0	0	0	0	0	0	0	0	0	/home/dhl_ec/bnelissen/Slides/CD3_manuscript/CD3_slides/AAA422.cd3.location-c/AAA422.cd3.location-c.run1	255	1.0	0.06	1.0	0.06	0.0	-12.0116278761	0.0	0.0487437066479
0.0	0.0	0.0	0.0	0.0	4000000.0	0.0	0.0	1.55	2.71	1.76	0.0700000000002	8.24	0.47	1.2	0.32	6.74	0.2	3.01	2.32	1.06	AAA422.cd3.location-c.X19.Y6.tile.tissue.png	87	1	2000	87	f6af37a87a0baf162ff971725cba4036	0	0	0	0	0	0	0	0	0	0	0	0	0	/home/dhl_ec/bnelissen/Slides/CD3_manuscript/CD3_slides/AAA422.cd3.location-c/AAA422.cd3.location-c.run1	255	1.0	0.06	1.0	0.06	0.0	0.0	0.0	0.0498703359375
0.0	2924.0	0.0	238.0	2924.0	4000000.0	0.0	1.0	0.99	1.76	1.1	0.0500000000002	6.66	0.37	0.74	0.21	5.77	0.14	2.08	1.53	1.05	AAA422.cd3.location-c.X19.Y7.tile.tissue.png	88	1	2000	88	4a7749481714bad288c96239346c93aa	0	0	0	0	0	0	0	0	0	0	0	0	0	/home/dhl_ec/bnelissen/Slides/CD3_manuscript/CD3_slides/AAA422.cd3.location-c/AAA422.cd3.location-c.run1	255	0.7	0.06	0.7	0.06	0.0	-12.6705410699	3.49542912641	0.0562244599304
0.0	1634.0	0.0	195.0	1634.0	4000000.0	0.0	1.0	3.15	3.59	1.13	0.0500000000002	6.59	0.37	0.75	0.21	5.79	0.14	2.07	1.53	0.73	AAA422.cd3.location-c.X19.Y8.tile.tissue.png	89	1	2000	89	7a97352c039ca8edfc0e6c6176af5a8b	0	0	0	0	0	0	0	0	0	0	0	0	0	/home/dhl_ec/bnelissen/Slides/CD3_manuscript/CD3_slides/AAA422.cd3.location-c/AAA422.cd3.location-c.run1	255	0.7	0.06	0.7	0.06	0.0	-12.5233291698	3.53367915439	0.0417136967926
0.0	0.0	0.0	0.0	0.0	4000000.0	0.0	0.0	2.85	2.09	1.11	0.0599999999999	6.2	0.31	0.81	0.21	4.61	0.13	2.01	1.53	0.65	AAA422.cd3.location-c.X19.Y9.tile.tissue.png	90	1	2000	90	344d859a0cc8d5556a61b140575eca9b	0	0	0	0	0	0	0	0	0	0	0	0	0	/home/dhl_ec/bnelissen/Slides/CD3_manuscript/CD3_slides/AAA422.cd3.location-c/AAA422.cd3.location-c.run1	255	1.0	0.06	1.0	0.06	0.0	-11.2903618278	0.0	7.54384704272
0.0	0.0	0.0	0.0	0.0	4000000.0	0.0	0.0	3.01	1.09	1.16	0.0500000000002	6.16	0.3	0.84	0.22	4.61	0.13	2.03	1.54	2.31	AAA422.cd3.location-c.X20.Y0.tile.tissue.png	91	1	2000	91	fca4da029698b8520485e1b06f7ee665	0	0	0	0	0	0	0	0	0	0	0	0	0	/home/dhl_ec/bnelissen/Slides/CD3_manuscript/CD3_slides/AAA422.cd3.location-c/AAA422.cd3.location-c.run1	255	1.0	0.06	1.0	0.06	0.0	-11.2754001786	0.0	9.37613340921
0.0	10416.0	0.0	751.0	10416.0	4000000.0	0.0	2.0	3.1	2.5	1.77	0.0699999999997	9.79	0.37	0.73	0.21	5.62	0.14	2.08	1.54	1.42	AAA422.cd3.location-c.X20.Y1.tile.tissue.png	92	1	2000	92	bd6309cc3a0e6635fcd2dfade019bfbc	0	0	0	0	0	0	0	0	0	0	0	0	0	/home/dhl_ec/bnelissen/Slides/CD3_manuscript/CD3_slides/AAA422.cd3.location-c/AAA422.cd3.location-c.run1	255	0.7	0.06	0.7	0.06	0.0	-11.5276379245	0.32370421707	0.058765782135
0.0	0.0	0.0	0.0	0.0	4000000.0	0.0	0.0	2.02	1.6	1.16	0.0499999999997	6.05	0.47	1.2	0.32	6.83	0.21	3.1	2.32	0.57	AAA422.cd3.location-c.X20.Y2.tile.tissue.png	93	1	2000	93	c014e06d85d63241ff5e445ddd58dd5f	0	0	0	0	0	0	0	0	0	0	0	0	0	/home/dhl_ec/bnelissen/Slides/CD3_manuscript/CD3_slides/AAA422.cd3.location-c/AAA422.cd3.location-c.run1	255	1.0	0.06	1.0	0.06	0.0	-11.5955857916	0.0	0.0559352535899
443.0	6679.0	181.0	552.0	6679.0	4000000.0	2.0	2.0	2.65	1.27	1.76	0.0799999999999	9.78	0.56	1.18	0.34	9.46	0.32	3.04	2.4	0.65	AAA422.cd3.location-c.X20.Y3.tile.tissue.png	94	1	2000	94	7572d4624ed40c4825dc21bb3f01feba	0	0	0	0	0	0	0	0	0	0	0	0	0	/home/dhl_ec/bnelissen/Slides/CD3_manuscript/CD3_slides/AAA422.cd3.location-c/AAA422.cd3.location-c.run1	255	0.7	0.06	0.7	0.06	-9.46278090278	-12.3529423009	1.99739834941	0.056221144043
0.0	0.0	0.0	0.0	0.0	4000000.0	0.0	0.0	2.48	1.35	1.77	0.0700000000002	9.46	0.47	1.17	0.34	6.58	0.2	3.02	2.36	0.57	AAA422.cd3.location-c.X20.Y4.tile.tissue.png	95	1	2000	95	06623c25819857b7b19d2a8d27e7db3b	0	0	0	0	0	0	0	0	0	0	0	0	0	/home/dhl_ec/bnelissen/Slides/CD3_manuscript/CD3_slides/AAA422.cd3.location-c/AAA422.cd3.location-c.run1	255	1.0	0.06	1.0	0.06	0.0	-10.1913151428	0.0	0.0587754347925
0.0	0.0	0.0	0.0	0.0	4000000.0	0.0	0.0	2.4	2.6	1.85	0.0800000000004	7.26	0.3	0.74	0.22	4.48	0.13	2.0	1.53	0.37	AAA422.cd3.location-c.X20.Y5.tile.tissue.png	96	1	2000	96	a4bd3fb3ed66f5d91e77264f7cdb96f9	0	0	0	0	0	0	0	0	0	0	0	0	0	/home/dhl_ec/bnelissen/Slides/CD3_manuscript/CD3_slides/AAA422.cd3.location-c/AAA422.cd3.location-c.run1	255	1.0	0.06	1.0	0.06	0.0	-11.3455547796	0.0	0.0525680332525
0.0	0.0	0.0	0.0	0.0	4000000.0	0.0	0.0	3.85	2.81	1.79	0.0699999999997	9.48	0.49	1.2	0.32	6.67	0.2	3.18	2.45	0.58	AAA422.cd3.location-c.X20.Y6.tile.tissue.png	97	1	2000	97	70e28f4ddb49c991fc1ebeed0bcc168d	0	0	0	0	0	0	0	0	0	0	0	0	0	/home/dhl_ec/bnelissen/Slides/CD3_manuscript/CD3_slides/AAA422.cd3.location-c/AAA422.cd3.location-c.run1	255	1.0	0.06	1.0	0.06	0.0	-10.7685392634	0.0	0.0487930236318
0.0	0.0	0.0	0.0	0.0	4000000.0	0.0	0.0	2.3	2.01	1.11	0.0499999999997	6.03	0.31	0.73	0.21	4.62	0.2	3.01	2.31	0.58	AAA422.cd3.location-c.X20.Y7.tile.tissue.png	98	1	2000	98	78217f3af264908b2c1ad0772b866355	0	0	0	0	0	0	0	0	0	0	0	0	0	/home/dhl_ec/bnelissen/Slides/CD3_manuscript/CD3_slides/AAA422.cd3.location-c/AAA422.cd3.location-c.run1	255	1.0	0.06	1.0	0.06	0.0	-11.9380036045	0.0	0.0459639110041
566.0	6869.0	160.0	540.0	6869.0	4000000.0	2.0	2.0	2.46	1.87	1.75	0.0999999999999	9.77	0.57	1.28	0.36	9.23	0.31	3.08	2.32	0.44	AAA422.cd3.location-c.X20.Y8.tile.tissue.png	99	1	2000	99	e198c30c5917e032d7ec846f785c2ad5	0	0	0	0	0	0	0	0	0	0	0	0	0	/home/dhl_ec/bnelissen/Slides/CD3_manuscript/CD3_slides/AAA422.cd3.location-c/AAA422.cd3.location-c.run1	255	0.7	0.06	0.7	0.06	-10.0206777884	-10.9920943735	3.84199534089	0.166476057373
0.0	14860.0	0.0	536.0	14860.0	4000000.0	0.0	1.0	1.63	1.76	1.18	0.0599999999999	6.65	0.38	0.91	0.22	7.09	0.14	2.57	2.01	0.54	AAA422.cd3.location-c.X20.Y9.tile.tissue.png	100	1	2000	100	a41d408486bd4843fceb3a5124c967cf	0	0	0	0	0	0	0	0	0	0	0	0	0	/home/dhl_ec/bnelissen/Slides/CD3_manuscript/CD3_slides/AAA422.cd3.location-c/AAA422.cd3.location-c.run1	255	0.7	0.06	0.7	0.06	0.0	-11.6051591282	0.0898408666434	2.82413765385
0.0	0.0	0.0	0.0	0.0	4000000.0	0.0	0.0	1.19	1.59	1.72	0.0899999999997	7.29	0.47	1.24	0.32	6.58	0.19	3.06	2.31	0.56	AAA422.cd3.location-c.X21.Y0.tile.tissue.png	101	1	2000	101	79d9da62137a5a9f15852fb962c122ad	0	0	0	0	0	0	0	0	0	0	0	0	0	/home/dhl_ec/bnelissen/Slides/CD3_manuscript/CD3_slides/AAA422.cd3.location-c/AAA422.cd3.location-c.run1	255	1.0	0.06	1.0	0.06	0.0	0.0	0.0	10.33504
390.0	11164.0	124.0	836.0	11164.0	4000000.0	2.0	3.0	2.4	2.67	1.79	0.0799999999999	8.05	0.38	0.74	0.23	6.73	0.21	2.09	1.52	0.38	AAA422.cd3.location-c.X21.Y1.tile.tissue.png	102	1	2000	102	0880362cd96d68c63b5448ef62a3d1c9	0	0	0	0	0	0	0	0	0	0	0	0	0	/home/dhl_ec/bnelissen/Slides/CD3_manuscript/CD3_slides/AAA422.cd3.location-c/AAA422.cd3.location-c.run1	255	0.7	0.06	0.7	0.06	-9.32524671109	-12.5151294073	1.89322851602	0.0652526015625
0.0	4085.0	0.0	496.0	4085.0	4000000.0	0.0	3.0	1.03	1.43	1.18	0.0499999999997	6.88	0.38	0.74	0.22	6.39	0.14	2.1	1.53	0.38	AAA422.cd3.location-c.X21.Y2.tile.tissue.png	103	1	2000	103	9f767f3dcbe40f7a3f9abce04804f1c5	0	0	0	0	0	0	0	0	0	0	0	0	0	/home/dhl_ec/bnelissen/Slides/CD3_manuscript/CD3_slides/AAA422.cd3.location-c/AAA422.cd3.location-c.run1	255	0.7	0.06	0.7	0.06	-8.67373004142	-12.29217011	2.50066333895	0.0575597201996
0.0	0.0	0.0	0.0	0.0	4000000.0	0.0	0.0	0.76	1.17	1.17	0.0599999999999	6.49	0.31	0.74	0.22	4.81	0.13	2.02	1.52	0.37	AAA422.cd3.location-c.X21.Y3.tile.tissue.png	104	1	2000	104	6b05428104833b520d5aad35cf6eed2b	0	0	0	0	0	0	0	0	0	0	0	0	0	/home/dhl_ec/bnelissen/Slides/CD3_manuscript/CD3_slides/AAA422.cd3.location-c/AAA422.cd3.location-c.run1	255	1.0	0.06	1.0	0.06	0.0	-12.0546171295	0.0	0.0554177465725
0.0	793240.0	0.0	4439.0	793240.0	4000000.0	0.0	1.0	0.94	1.18	1.18	0.0500000000002	6.92	0.39	0.74	0.19	6.41	0.17	2.17	1.52	0.38	AAA422.cd3.location-c.X21.Y4.tile.tissue.png	105	1	2000	105	539d06a697288eb178dffc5015f7e58e	0	0	0	0	0	0	0	0	0	0	0	0	0	/home/dhl_ec/bnelissen/Slides/CD3_manuscript/CD3_slides/AAA422.cd3.location-c/AAA422.cd3.location-c.run1	255	0.7	0.06	0.7	0.06	0.0	-12.2547150562	0.0748283247346	0.190654511719
0.0	0.0	0.0	0.0	0.0	4000000.0	0.0	0.0	0.72	1.4	1.19	0.0500000000002	6.44	0.31	0.74	0.22	4.76	0.13	2.04	1.53	0.37	AAA422.cd3.location-c.X21.Y5.tile.tissue.png	106	1	2000	106	d7a899e910874e9f8ba4b6fca949d36b	0	0	0	0	0	0	0	0	0	0	0	0	0	/home/dhl_ec/bnelissen/Slides/CD3_manuscript/CD3_slides/AAA422.cd3.location-c/AAA422.cd3.location-c.run1	255	1.0	0.06	1.0	0.06	0.0	-11.964774777	0.0	0.046874883585
0.0	7065.0	0.0	562.0	7065.0	4000000.0	0.0	2.0	2.15	3.15	1.17	0.0500000000002	6.67	0.37	0.75	0.22	5.73	0.14	2.1	1.53	0.380000000001	AAA422.cd3.location-c.X21.Y6.tile.tissue.png	107	1	2000	107	762381ef5a4f55f3ba303c79b54eee47	0	0	0	0	0	0	0	0	0	0	0	0	0	/home/dhl_ec/bnelissen/Slides/CD3_manuscript/CD3_slides/AAA422.cd3.location-c/AAA422.cd3.location-c.run1	255	0.7	0.06	0.7	0.06	0.0	-12.190946657	1.1830687699	0.0518949761047
0.0	0.0	0.0	0.0	0.0	4000000.0	0.0	0.0	2.99	2.86	1.17	0.0499999999997	6.47	0.3	0.79	0.29	4.7	0.13	2.08	1.53	0.38	AAA422.cd3.location-c.X21.Y7.tile.tissue.png	108	1	2000	108	dbe2b70c8d432af83be762df325aa306	0	0	0	0	0	0	0	0	0	0	0	0	0	/home/dhl_ec/bnelissen/Slides/CD3_manuscript/CD3_slides/AAA422.cd3.location-c/AAA422.cd3.location-c.run1	255	1.0	0.06	1.0	0.06	0.0	-11.3690922311	0.0	0.0506142689906
0.0	4507.0	0.0	326.0	4507.0	4000000.0	0.0	1.0	0.71	1.03	1.14	0.0599999999999	6.89	0.38	0.77	0.22	5.96	0.22	2.15	1.53	0.37	AAA422.cd3.location-c.X21.Y8.tile.tissue.png	109	1	2000	109	959f9f57aa02d4ed71df78ecb8d1d28c	0	0	0	0	0	0	0	0	0	0	0	0	0	/home/dhl_ec/bnelissen/Slides/CD3_manuscript/CD3_slides/AAA422.cd3.location-c/AAA422.cd3.location-c.run1	255	0.7	0.06	0.7	0.06	0.0	-11.4169074074	5.48760478492	2.50605556122
0.0	0.0	0.0	0.0	0.0	4000000.0	0.0	0.0	0.89	1.68	1.29	0.0700000000002	6.49	0.3	0.76	0.23	4.7	0.18	2.13	1.57	0.41	AAA422.cd3.location-c.X22.Y0.tile.tissue.png	110	1	2000	110	1136177a366454b3cc52319b776781e0	0	0	0	0	0	0	0	0	0	0	0	0	0	/home/dhl_ec/bnelissen/Slides/CD3_manuscript/CD3_slides/AAA422.cd3.location-c/AAA422.cd3.location-c.run1	255	1.0	0.06	1.0	0.06	0.0	-9.44927237651	0.0	1.3677745813
0.0	8250.0	0.0	934.0	8250.0	4000000.0	0.0	5.0	0.96	1.25	1.14	0.0499999999997	6.86	0.38	0.74	0.22	5.92	0.16	2.12	1.52	0.67	AAA422.cd3.location-c.X22.Y1.tile.tissue.png	111	1	2000	111	5fdab11d392d2dfe6317d9d3209747b8	0	0	0	0	0	0	0	0	0	0	0	0	0	/home/dhl_ec/bnelissen/Slides/CD3_manuscript/CD3_slides/AAA422.cd3.location-c/AAA422.cd3.location-c.run1	255	0.7	0.06	0.7	0.06	0.0	-12.3460697664	2.06485464015	0.0600028259277
55.0	388318.0	31.0	6122.0	388318.0	4000000.0	1.0	1.0	0.87	2.19	1.13	0.0600000000004	7.73	0.45	0.74	0.21	7.1	0.23	2.16	1.52	0.5	AAA422.cd3.location-c.X22.Y2.tile.tissue.png	112	1	2000	112	8655e953e6dcbeb9d483f16ada6e27b4	0	0	0	0	0	0	0	0	0	0	0	0	0	/home/dhl_ec/bnelissen/Slides/CD3_manuscript/CD3_slides/AAA422.cd3.location-c/AAA422.cd3.location-c.run1	255	0.7	0.06	0.7	0.06	-9.00179390849	-12.1925439345	0.86164804374	0.0857829140625
0.0	0.0	0.0	0.0	0.0	4000000.0	0.0	0.0	1.19	1.61	1.17	0.0500000000002	6.57	0.31	0.73	0.23	4.89	0.13	2.03	1.53	1.04	AAA422.cd3.location-c.X22.Y3.tile.tissue.png	113	1	2000	113	af170bdd104ebe288b20c1fb05236372	0	0	0	0	0	0	0	0	0	0	0	0	0	/home/dhl_ec/bnelissen/Slides/CD3_manuscript/CD3_slides/AAA422.cd3.location-c/AAA422.cd3.location-c.run1	255	1.0	0.06	1.0	0.06	0.0	-11.3431904136	0.0	0.0579700490313
0.0	0.0	0.0	0.0	0.0	4000000.0	0.0	0.0	2.12	2.29	1.31	0.0799999999999	5.76	0.31	0.74	0.23	4.7	0.13	2.03	1.69	0.97	AAA422.cd3.location-c.X22.Y4.tile.tissue.png	114	1	2000	114	39266bd842d3ebe6fc505ae9037ef1eb	0	0	0	0	0	0	0	0	0	0	0	0	0	/home/dhl_ec/bnelissen/Slides/CD3_manuscript/CD3_slides/AAA422.cd3.location-c/AAA422.cd3.location-c.run1	255	1.0	0.06	1.0	0.06	0.0	0.0	0.0	0.0611528046875
0.0	3799.0	0.0	278.0	3799.0	4000000.0	0.0	1.0	2.03	1.58	1.16	0.0500000000002	6.9	0.41	0.82	0.24	5.9	0.19	2.1	1.58	0.85	AAA422.cd3.location-c.X22.Y5.tile.tissue.png	115	1	2000	115	326bb5191a37ab37d0040c8f054ce797	0	0	0	0	0	0	0	0	0	0	0	0	0	/home/dhl_ec/bnelissen/Slides/CD3_manuscript/CD3_slides/AAA422.cd3.location-c/AAA422.cd3.location-c.run1	255	0.7	0.06	0.7	0.06	0.0	-12.1159321889	0.202920880058	0.0509920866394
720.0	13777.0	332.0	767.0	13777.0	4000000.0	9.0	1.0	2.53	2.43	1.14	0.0500000000002	6.9	0.39	0.74	0.22	6.8	0.21	2.07	1.56	1.59	AAA422.cd3.location-c.X22.Y6.tile.tissue.png	116	1	2000	116	b5be0b1684b83cb9aeb8ca79c5f1be6d	0	0	0	0	0	0	0	0	0	0	0	0	0	/home/dhl_ec/bnelissen/Slides/CD3_manuscript/CD3_slides/AAA422.cd3.location-c/AAA422.cd3.location-c.run1	255	0.7	0.06	0.7	0.06	-9.20639403154	-12.4554251819	4.16706241156	0.0542454716797
0.0	1377.0	0.0	168.0	1377.0	4000000.0	0.0	1.0	2.77	2.08	1.54	0.0599999999999	6.82	0.38	0.75	0.22	5.9	0.14	2.1	1.53	1.07	AAA422.cd3.location-c.X22.Y7.tile.tissue.png	117	1	2000	117	7f069c588ddfacaf6be9858a7be85a7a	0	0	0	0	0	0	0	0	0	0	0	0	0	/home/dhl_ec/bnelissen/Slides/CD3_manuscript/CD3_slides/AAA422.cd3.location-c/AAA422.cd3.location-c.run1	255	0.7	0.06	0.7	0.06	0.0	-12.1513462527	3.42979033338	0.0520301001129
0.0	0.0	0.0	0.0	0.0	4000000.0	0.0	0.0	2.63	2.6	1.12	0.0599999999999	6.5	0.31	0.78	0.22	4.73	0.13	2.03	1.57	1.64	AAA422.cd3.location-c.X22.Y8.tile.tissue.png	118	1	2000	118	e3a51a5457d0b3836f3fdd36a26d184e	0	0	0	0	0	0	0	0	0	0	0	0	0	/home/dhl_ec/bnelissen/Slides/CD3_manuscript/CD3_slides/AAA422.cd3.location-c/AAA422.cd3.location-c.run1	255	1.0	0.06	1.0	0.06	0.0	-8.86264331641	0.0	7.30939850009
0.0	8613.0	0.0	556.0	8613.0	4000000.0	0.0	2.0	2.12	2.18	1.2	0.0599999999999	6.82	0.38	0.78	0.22	5.84	0.13	2.09	1.53	0.95	AAA422.cd3.location-c.X23.Y0.tile.tissue.png	119	1	2000	119	00d2bb1f0ff5983f5fb219d2e25db304	0	0	0	0	0	0	0	0	0	0	0	0	0	/home/dhl_ec/bnelissen/Slides/CD3_manuscript/CD3_slides/AAA422.cd3.location-c/AAA422.cd3.location-c.run1	255	0.7	0.06	0.7	0.06	0.0	-10.8044247233	0.238397155145	5.19649908035
68.0	764349.0	36.0	6425.0	764349.0	4000000.0	1.0	1.0	2.84	2.42	1.14	0.0499999999997	7.09	0.38	0.76	0.19	7.37	0.25	2.12	1.52	0.85	AAA422.cd3.location-c.X23.Y1.tile.tissue.png	120	1	2000	120	e4ae369878c12fbd0ead2d760e61ecc1	0	0	0	0	0	0	0	0	0	0	0	0	0	/home/dhl_ec/bnelissen/Slides/CD3_manuscript/CD3_slides/AAA422.cd3.location-c/AAA422.cd3.location-c.run1	255	0.7	0.06	0.7	0.06	-8.37033023727	-12.3192372101	0.912218933313	0.0913001992188
2949.0	2637713.0	1285.0	9319.0	2637713.0	4000000.0	25.0	2.0	2.16	3.34	1.17	0.0500000000002	7.05	0.39	0.75	0.12	8.81	0.33	2.18	1.53	0.4	AAA422.cd3.location-c.X23.Y2.tile.tissue.png	121	1	2000	121	189895c62319e84716e0efcc6679bd1a	0	0	0	0	0	0	0	0	0	0	0	0	0	/home/dhl_ec/bnelissen/Slides/CD3_manuscript/CD3_slides/AAA422.cd3.location-c/AAA422.cd3.location-c.run1	255	0.7	0.06	0.7	0.06	-8.6490588573	-12.0428189703	0.692662247237	0.221373523437
0.0	2182.0	0.0	210.0	2182.0	4000000.0	0.0	1.0	3.91	2.51	1.56	0.0700000000002	6.95	0.38	0.73	0.22	5.82	0.14	2.09	1.55	0.38	AAA422.cd3.location-c.X23.Y3.tile.tissue.png	122	1	2000	122	889a181eb5758081cfd34e5dbbd4ab2b	0	0	0	0	0	0	0	0	0	0	0	0	0	/home/dhl_ec/bnelissen/Slides/CD3_manuscript/CD3_slides/AAA422.cd3.location-c/AAA422.cd3.location-c.run1	255	0.7	0.06	0.7	0.06	0.0	-11.7388004997	0.522092880403	0.0544200060844
0.0	3330.0	0.0	354.0	3330.0	4000000.0	0.0	1.0	3.19	1.79	1.13	0.0500000000002	6.83	0.56	1.12	0.23	7.27	0.22	3.07	1.54	0.55	AAA422.cd3.location-c.X23.Y4.tile.tissue.png	123	1	2000	123	ad9f43fb4df644a68877137ba0f44123	0	0	0	0	0	0	0	0	0	0	0	0	0	/home/dhl_ec/bnelissen/Slides/CD3_manuscript/CD3_slides/AAA422.cd3.location-c/AAA422.cd3.location-c.run1	255	0.7	0.06	0.7	0.06	0.0	-11.0458298818	0.0208650583261	0.0619611357765
0.0	0.0	0.0	0.0	0.0	4000000.0	0.0	0.0	3.79	2.3	1.49	0.0599999999999	7.99	0.48	1.19	0.33	6.07	0.16	3.11	2.44	0.579999999999	AAA422.cd3.location-c.X23.Y5.tile.tissue.png	124	1	2000	124	d7b4be65b1ff69c80343d24e2702d2c3	0	0	0	0	0	0	0	0	0	0	0	0	0	/home/dhl_ec/bnelissen/Slides/CD3_manuscript/CD3_slides/AAA422.cd3.location-c/AAA422.cd3.location-c.run1	255	1.0	0.06	1.0	0.06	0.0	-12.131133581	0.0	0.0475771735382
0.0	5068.0	0.0	456.0	5068.0	4000000.0	0.0	2.0	2.21	2.34	1.65	0.0500000000002	8.11	0.57	1.21	0.34	8.14	0.22	3.04	2.4	0.57	AAA422.cd3.location-c.X23.Y6.tile.tissue.png	125	1	2000	125	dd03e3bc68b428ad226d5f725af8efa4	0	0	0	0	0	0	0	0	0	0	0	0	0	/home/dhl_ec/bnelissen/Slides/CD3_manuscript/CD3_slides/AAA422.cd3.location-c/AAA422.cd3.location-c.run1	255	0.7	0.06	0.7	0.06	0.0	-12.3157156776	1.76773574697	0.0438041746521
0.0	0.0	0.0	0.0	0.0	4000000.0	0.0	0.0	2.77	3.3	1.74	0.0599999999999	7.48	0.31	0.83	0.32	5.81	0.19	2.94	2.36	0.57	AAA422.cd3.location-c.X23.Y7.tile.tissue.png	126	1	2000	126	3c171408e6e75f754b1c6c71516232da	0	0	0	0	0	0	0	0	0	0	0	0	0	/home/dhl_ec/bnelissen/Slides/CD3_manuscript/CD3_slides/AAA422.cd3.location-c/AAA422.cd3.location-c.run1	255	1.0	0.06	1.0	0.06	0.0	0.0	0.0	0.0546858789062
0.0	2995.0	0.0	278.0	2995.0	4000000.0	0.0	1.0	4.57	2.86	1.66	0.0900000000001	10.18	0.58	1.28	0.32	8.11	0.22	2.87	2.32	0.57	AAA422.cd3.location-c.X23.Y8.tile.tissue.png	127	1	2000	127	dfc0d28c4815c6a406864a7a0a4c7058	0	0	0	0	0	0	0	0	0	0	0	0	0	/home/dhl_ec/bnelissen/Slides/CD3_manuscript/CD3_slides/AAA422.cd3.location-c/AAA422.cd3.location-c.run1	255	0.7	0.06	0.7	0.06	0.0	-10.2267187197	0.450811777768	3.22085173348
0.0	2112.0	0.0	202.0	2112.0	4000000.0	0.0	1.0	1.24	2.02	1.81	0.0899999999997	9.89	0.57	1.32	0.34	7.41	0.13	3.03	2.33	0.54	AAA422.cd3.location-c.X24.Y0.tile.tissue.png	128	1	2000	128	4940451b9b233a6211110d697167c347	0	0	0	0	0	0	0	0	0	0	0	0	0	/home/dhl_ec/bnelissen/Slides/CD3_manuscript/CD3_slides/AAA422.cd3.location-c/AAA422.cd3.location-c.run1	255	0.7	0.06	0.7	0.06	0.0	-12.1484147602	1.16243373986	6.19261467781
0.0	1115340.0	0.0	8225.0	1115340.0	4000000.0	0.0	3.0	3.34	2.62	1.78	0.0700000000002	10.13	0.59	1.23	0.37	10.1	0.3	3.34	2.31	0.56	AAA422.cd3.location-c.X24.Y1.tile.tissue.png	129	1	2000	129	a17ace4b361007e475ce723f854ca92b	0	0	0	0	0	0	0	0	0	0	0	0	0	/home/dhl_ec/bnelissen/Slides/CD3_manuscript/CD3_slides/AAA422.cd3.location-c/AAA422.cd3.location-c.run1	255	0.7	0.06	0.7	0.06	-8.00970827075	-12.4004597433	0.760664542365	0.110704542969
4409.0	3353088.0	1842.0	15813.0	3353088.0	4000000.0	37.0	5.0	3.5	2.92	1.77	0.0700000000002	10.54	0.59	1.23	0.13	12.73	0.42	3.27	2.31	0.62	AAA422.cd3.location-c.X24.Y2.tile.tissue.png	130	1	2000	130	b70ad00408f25481bbf34789944674b6	0	0	0	0	0	0	0	0	0	0	0	0	0	/home/dhl_ec/bnelissen/Slides/CD3_manuscript/CD3_slides/AAA422.cd3.location-c/AAA422.cd3.location-c.run1	255	0.7	0.06	0.7	0.06	-8.81097303012	-12.6703638539	1.00287895902	0.349769455078
0.0	1377.0	0.0	187.0	1377.0	4000000.0	0.0	1.0	3.18	2.72	1.77	0.0799999999999	9.57	0.58	1.22	0.33	7.95	0.14	2.08	1.55	0.37	AAA422.cd3.location-c.X24.Y3.tile.tissue.png	131	1	2000	131	ef27a993db72597e8b01795ce9211e72	0	0	0	0	0	0	0	0	0	0	0	0	0	/home/dhl_ec/bnelissen/Slides/CD3_manuscript/CD3_slides/AAA422.cd3.location-c/AAA422.cd3.location-c.run1	255	0.7	0.06	0.7	0.06	0.0	-11.8554566724	2.31050804653	0.0393007771721
0.0	3773.0	0.0	406.0	3773.0	4000000.0	0.0	2.0	3.87	2.08	1.15	0.0499999999997	6.72	0.38	0.75	0.22	5.86	0.14	2.09	1.54	0.37	AAA422.cd3.location-c.X24.Y4.tile.tissue.png	132	1	2000	132	6c0e2c55dbd152fbc074ee93f894addb	0	0	0	0	0	0	0	0	0	0	0	0	0	/home/dhl_ec/bnelissen/Slides/CD3_manuscript/CD3_slides/AAA422.cd3.location-c/AAA422.cd3.location-c.run1	255	0.7	0.06	0.7	0.06	0.0	-12.2790603982	1.77614330026	0.056512745575
0.0	0.0	0.0	0.0	0.0	4000000.0	0.0	0.0	3.5	2.6	1.56	0.0700000000002	6.73	0.47	0.97	0.22	4.78	0.19	2.0	1.53	0.37	AAA422.cd3.location-c.X24.Y5.tile.tissue.png	133	1	2000	133	48bdfe5c3dac2693e32204087658a57d	0	0	0	0	0	0	0	0	0	0	0	0	0	/home/dhl_ec/bnelissen/Slides/CD3_manuscript/CD3_slides/AAA422.cd3.location-c/AAA422.cd3.location-c.run1	255	1.0	0.06	1.0	0.06	0.0	-11.9628320521	0.0	0.0526635022392
0.0	0.0	0.0	0.0	0.0	4000000.0	0.0	0.0	2.57	2.24	1.19	0.0500000000002	6.52	0.3	0.73	0.22	4.69	0.13	1.99	1.52	0.38	AAA422.cd3.location-c.X24.Y6.tile.tissue.png	134	1	2000	134	805f446eb996606ff57f421b096d4c28	0	0	0	0	0	0	0	0	0	0	0	0	0	/home/dhl_ec/bnelissen/Slides/CD3_manuscript/CD3_slides/AAA422.cd3.location-c/AAA422.cd3.location-c.run1	255	1.0	0.06	1.0	0.06	0.0	-12.0890801445	0.0	0.0447382475986
0.0	0.0	0.0	0.0	0.0	4000000.0	0.0	0.0	2.59	2.48	1.14	0.0500000000002	5.84	0.31	0.77	0.29	4.65	0.13	2.0	1.54	0.37	AAA422.cd3.location-c.X24.Y7.tile.tissue.png	135	1	2000	135	94daa97f2c656fafad26f4f2739251f9	0	0	0	0	0	0	0	0	0	0	0	0	0	/home/dhl_ec/bnelissen/Slides/CD3_manuscript/CD3_slides/AAA422.cd3.location-c/AAA422.cd3.location-c.run1	255	1.0	0.06	1.0	0.06	0.0	0.0	0.0	0.0493468320312
0.0	0.0	0.0	0.0	0.0	4000000.0	0.0	0.0	3.28	1.76	1.19	0.0500000000002	6.44	0.31	1.05	0.31	4.7	0.12	2.01	1.53	0.38	AAA422.cd3.location-c.X24.Y8.tile.tissue.png	136	1	2000	136	e5a4eac4d5fa37bf24d60447de5b7134	0	0	0	0	0	0	0	0	0	0	0	0	0	/home/dhl_ec/bnelissen/Slides/CD3_manuscript/CD3_slides/AAA422.cd3.location-c/AAA422.cd3.location-c.run1	255	1.0	0.06	1.0	0.06	0.0	-10.4169786476	0.0	0.0494781545241
0.0	0.0	0.0	0.0	0.0	4000000.0	0.0	0.0	3.2	2.01	1.17	0.0600000000004	5.79	0.35	0.88	0.23	4.62	0.12	2.02	1.52	0.35	AAA422.cd3.location-c.X24.Y9.tile.tissue.png	137	1	2000	137	21be828cb6d08051b3489a0af4149f9b	0	0	0	0	0	0	0	0	0	0	0	0	0	/home/dhl_ec/bnelissen/Slides/CD3_manuscript/CD3_slides/AAA422.cd3.location-c/AAA422.cd3.location-c.run1	255	1.0	0.06	1.0	0.06	0.0	0.0	0.0	7.884061
0.0	3676.0	0.0	276.0	3676.0	4000000.0	0.0	1.0	2.49	1.82	1.14	0.0599999999999	6.91	0.39	0.82	0.22	5.83	0.14	2.08	1.52	0.37	AAA422.cd3.location-c.X25.Y0.tile.tissue.png	138	1	2000	138	033b4a1099f311cce5f7fd93e8eacdcd	0	0	0	0	0	0	0	0	0	0	0	0	0	/home/dhl_ec/bnelissen/Slides/CD3_manuscript/CD3_slides/AAA422.cd3.location-c/AAA422.cd3.location-c.run1	255	0.7	0.06	0.7	0.06	0.0	-11.844617854	0.263018553094	7.61140413257
349.0	1819751.0	111.0	8757.0	1819751.0	4000000.0	1.0	2.0	2.72	2.42	1.14	0.0500000000002	7.0	0.38	0.75	0.16	8.02	0.28	2.16	1.54	0.5	AAA422.cd3.location-c.X25.Y1.tile.tissue.png	139	1	2000	139	95055a3ee5ef5a3894354313c0e86893	0	0	0	0	0	0	0	0	0	0	0	0	0	/home/dhl_ec/bnelissen/Slides/CD3_manuscript/CD3_slides/AAA422.cd3.location-c/AAA422.cd3.location-c.run1	255	0.7	0.06	0.7	0.06	-8.54603971591	-11.7337809577	0.436627539932	0.0978121015625
2875.0	3740552.0	1369.0	20401.0	3740552.0	4000000.0	31.0	7.0	2.97	3.0	1.17	0.0500000000002	7.0	0.39	0.74	0.0799999999999	9.58	0.36	2.23	1.53	1.55	AAA422.cd3.location-c.X25.Y2.tile.tissue.png	140	1	2000	140	f30904519c3bee19d9ea44abe656b354	0	0	0	0	0	0	0	0	0	0	0	0	0	/home/dhl_ec/bnelissen/Slides/CD3_manuscript/CD3_slides/AAA422.cd3.location-c/AAA422.cd3.location-c.run1	255	0.7	0.06	0.7	0.06	-9.12846900181	-12.3147242625	1.15051215722	0.304083776367
236.0	443014.0	102.0	16535.0	443014.0	4000000.0	2.0	16.0	2.3	2.13	1.14	0.0500000000002	7.18	0.4	0.74	0.21	7.08	0.23	2.17	1.53	1.22	AAA422.cd3.location-c.X25.Y3.tile.tissue.png	141	1	2000	141	c5336332353c1de87c51196612db1f3f	0	0	0	0	0	0	0	0	0	0	0	0	0	/home/dhl_ec/bnelissen/Slides/CD3_manuscript/CD3_slides/AAA422.cd3.location-c/AAA422.cd3.location-c.run1	255	0.7	0.06	0.7	0.06	-9.14950472684	-12.6653970797	1.83885012221	0.118344425781
0.0	0.0	0.0	0.0	0.0	4000000.0	0.0	0.0	2.61	2.17	1.15	0.0500000000002	6.52	0.31	0.74	0.23	4.75	0.13	2.0	1.55	0.86	AAA422.cd3.location-c.X25.Y4.tile.tissue.png	142	1	2000	142	2a251c1f6bf9c22858ed0e7bb6c9cde7	0	0	0	0	0	0	0	0	0	0	0	0	0	/home/dhl_ec/bnelissen/Slides/CD3_manuscript/CD3_slides/AAA422.cd3.location-c/AAA422.cd3.location-c.run1	255	1.0	0.06	1.0	0.06	0.0	-11.8950382065	0.0	0.0520411947117
0.0	36457.0	0.0	2621.0	36457.0	4000000.0	0.0	6.0	2.95	2.79	1.18	0.0500000000002	6.92	0.39	0.74	0.23	6.41	0.14	2.11	1.53	0.900000000001	AAA422.cd3.location-c.X25.Y5.tile.tissue.png	143	1	2000	143	94cfec5ed930ba71b3e2aa2bb489a242	0	0	0	0	0	0	0	0	0	0	0	0	0	/home/dhl_ec/bnelissen/Slides/CD3_manuscript/CD3_slides/AAA422.cd3.location-c/AAA422.cd3.location-c.run1	255	0.7	0.06	0.7	0.06	-8.21746653352	-12.062638387	2.11132729376	0.0502661621094
510.0	525051.0	284.0	22992.0	525051.0	4000000.0	7.0	25.0	3.14	2.94	1.18	0.0500000000002	7.75	0.38	0.75	0.2	7.19	0.23	2.29	1.54	0.75	AAA422.cd3.location-c.X25.Y6.tile.tissue.png	144	1	2000	144	f7882ee17bc552ab80adf79507cdaee0	0	0	0	0	0	0	0	0	0	0	0	0	0	/home/dhl_ec/bnelissen/Slides/CD3_manuscript/CD3_slides/AAA422.cd3.location-c/AAA422.cd3.location-c.run1	255	0.7	0.06	0.7	0.06	-9.25871058256	-12.2595263769	1.6114668203	0.128408806641
0.0	86963.0	0.0	4631.0	86963.0	4000000.0	0.0	6.0	2.61	2.73	1.16	0.0500000000002	8.26	0.38	0.74	0.22	6.45	0.14	2.15	1.52	1.15	AAA422.cd3.location-c.X25.Y7.tile.tissue.png	145	1	2000	145	3554b0f364f5625549caa54cb5185187	0	0	0	0	0	0	0	0	0	0	0	0	0	/home/dhl_ec/bnelissen/Slides/CD3_manuscript/CD3_slides/AAA422.cd3.location-c/AAA422.cd3.location-c.run1	255	0.7	0.06	0.7	0.06	-8.92973648143	-12.1760442102	1.82906142359	0.0695953759766
0.0	1458.0	0.0	270.0	1458.0	4000000.0	0.0	1.0	2.06	1.62	1.12	0.0499999999997	6.9	0.39	0.73	0.22	5.88	0.14	2.07	1.52	0.56	AAA422.cd3.location-c.X25.Y8.tile.tissue.png	146	1	2000	146	cb0e0da18c3b06fd386eec4a29c744c1	0	0	0	0	0	0	0	0	0	0	0	0	0	/home/dhl_ec/bnelissen/Slides/CD3_manuscript/CD3_slides/AAA422.cd3.location-c/AAA422.cd3.location-c.run1	255	0.7	0.06	0.7	0.06	0.0	-11.9275504021	4.21489532429	0.0471192346649
0.0	1616.0	0.0	180.0	1616.0	4000000.0	0.0	1.0	0.98	2.14	1.15	0.0599999999999	6.94	0.38	0.8	0.22	5.99	0.13	2.06	1.54	0.47	AAA422.cd3.location-c.X25.Y9.tile.tissue.png	147	1	2000	147	35d00245440afd998bccbe0ed10a5a59	0	0	0	0	0	0	0	0	0	0	0	0	0	/home/dhl_ec/bnelissen/Slides/CD3_manuscript/CD3_slides/AAA422.cd3.location-c/AAA422.cd3.location-c.run1	255	0.7	0.06	0.7	0.06	0.0	-11.126579306	0.302175616274	5.43141626912
0.0	0.0	0.0	0.0	0.0	4000000.0	0.0	0.0	0.89	1.36	1.13	0.0599999999999	5.86	0.31	0.87	0.23	4.7	0.13	2.22	1.53	0.57	AAA422.cd3.location-c.X26.Y0.tile.tissue.png	148	1	2000	148	c588487ae7975794de6804502ddd1183	0	0	0	0	0	0	0	0	0	0	0	0	0	/home/dhl_ec/bnelissen/Slides/CD3_manuscript/CD3_slides/AAA422.cd3.location-c/AAA422.cd3.location-c.run1	255	1.0	0.06	1.0	0.06	0.0	0.0	0.0	10.987446
0.0	701809.0	0.0	8682.0	701809.0	4000000.0	0.0	5.0	1.52	1.73	1.13	0.0499999999997	6.91	0.38	0.74	0.2	6.28	0.17	2.15	1.61	0.670000000001	AAA422.cd3.location-c.X26.Y1.tile.tissue.png	149	1	2000	149	3764424780832590185ed98f8c59c571	0	0	0	0	0	0	0	0	0	0	0	0	0	/home/dhl_ec/bnelissen/Slides/CD3_manuscript/CD3_slides/AAA422.cd3.location-c/AAA422.cd3.location-c.run1	255	0.7	0.06	0.7	0.06	0.0	-11.8401575736	0.375417581564	0.0621778935547
0.0	0.0	0.0	0.0	0.0	4000000.0	0.0	0.0	1.99	1.56	1.13	0.0599999999999	5.76	0.3	0.82	0.22	4.74	0.13	2.03	1.54	0.36	AAA422.cd3.location-c.X26.Y10.tile.tissue.png	150	1	2000	150	e17330850edfed8fba913c680a62dc11	0	0	0	0	0	0	0	0	0	0	0	0	0	/home/dhl_ec/bnelissen/Slides/CD3_manuscript/CD3_slides/AAA422.cd3.location-c/AAA422.cd3.location-c.run1	255	1.0	0.06	1.0	0.06	0.0	0.0	0.0	12.862058
2408.0	3880615.0	905.0	14754.0	3880615.0	4000000.0	17.0	3.0	2.78	3.14	1.27	0.0599999999999	7.08	0.39	0.75	0.0700000000002	9.68	0.37	2.34	1.69	0.43	AAA422.cd3.location-c.X26.Y2.tile.tissue.png	151	1	2000	151	346a034c101318d79ffb3b0b8e1bf3bb	0	0	0	0	0	0	0	0	0	0	0	0	0	/home/dhl_ec/bnelissen/Slides/CD3_manuscript/CD3_slides/AAA422.cd3.location-c/AAA422.cd3.location-c.run1	255	0.7	0.06	0.7	0.06	-9.10146911419	-12.2797715118	1.04222620437	0.364924674866
2528.0	1306257.0	946.0	18544.0	1306257.0	4000000.0	17.0	10.0	0.86	1.26	1.14	0.0500000000002	8.86	0.59	1.22	0.25	10.24	0.4	3.32	2.35	0.61	AAA422.cd3.location-c.X26.Y3.tile.tissue.png	152	1	2000	152	2df57e5e4848b317a7ad605790886fae	0	0	0	0	0	0	0	0	0	0	0	0	0	/home/dhl_ec/bnelissen/Slides/CD3_manuscript/CD3_slides/AAA422.cd3.location-c/AAA422.cd3.location-c.run1	255	0.7	0.06	0.7	0.06	-9.49876057092	-12.4235782183	1.5160224733	0.19822690625
0.0	2007.0	0.0	199.0	2007.0	4000000.0	0.0	1.0	0.99	1.79	1.79	0.0799999999999	9.21	0.57	1.21	0.33	7.55	0.22	3.1	2.31	0.56	AAA422.cd3.location-c.X26.Y4.tile.tissue.png	153	1	2000	153	eda612ff151b2710f011c02188efc5f2	0	0	0	0	0	0	0	0	0	0	0	0	0	/home/dhl_ec/bnelissen/Slides/CD3_manuscript/CD3_slides/AAA422.cd3.location-c/AAA422.cd3.location-c.run1	255	0.7	0.06	0.7	0.06	0.0	-12.408501046	3.08220447185	0.0382282687225
657.0	768439.0	303.0	25111.0	768439.0	4000000.0	7.0	14.0	1.11	1.44	1.79	0.0700000000002	11.1	0.59	1.19	0.28	10.05	0.36	3.28	2.29	0.6	AAA422.cd3.location-c.X26.Y5.tile.tissue.png	154	1	2000	154	4a5c4b907f08ff19543e6676ad6601d0	0	0	0	0	0	0	0	0	0	0	0	0	0	/home/dhl_ec/bnelissen/Slides/CD3_manuscript/CD3_slides/AAA422.cd3.location-c/AAA422.cd3.location-c.run1	255	0.7	0.06	0.7	0.06	-9.72247605184	-12.4344565509	2.20221378871	0.147851195312
800.0	1977083.0	347.0	42257.0	1977083.0	4000000.0	8.0	30.0	1.54	2.76	1.78	0.0799999999999	10.17	0.59	1.2	0.21	11.36	0.440000000001	3.46	2.29	0.639999999999	AAA422.cd3.location-c.X26.Y6.tile.tissue.png	155	1	2000	155	7be8b3c070d95dec80eeed162cef932b	0	0	0	0	0	0	0	0	0	0	0	0	0	/home/dhl_ec/bnelissen/Slides/CD3_manuscript/CD3_slides/AAA422.cd3.location-c/AAA422.cd3.location-c.run1	255	0.7	0.06	0.7	0.06	-9.45393808012	-12.5950001082	2.03825054468	0.160228152344
784.0	934034.0	352.0	43604.0	934034.0	4000000.0	8.0	48.0	1.23	1.8	1.76	0.0799999999999	10.04	0.59	1.2	0.26	10.17	0.37	3.45	2.36	0.62	AAA422.cd3.location-c.X26.Y7.tile.tissue.png	156	1	2000	156	d91e6d45383f60aa6f0231133b247251	0	0	0	0	0	0	0	0	0	0	0	0	0	/home/dhl_ec/bnelissen/Slides/CD3_manuscript/CD3_slides/AAA422.cd3.location-c/AAA422.cd3.location-c.run1	255	0.7	0.06	0.7	0.06	-9.54020481072	-12.6913897713	1.71634339094	0.176760785156
0.0	10446.0	0.0	994.0	10446.0	4000000.0	0.0	4.0	1.07	3.58	1.76	0.0699999999997	9.7	0.57	1.2	0.32	8.07	0.22	3.11	2.29	0.910000000001	AAA422.cd3.location-c.X26.Y8.tile.tissue.png	157	1	2000	157	ed7277f05575d1d0d6fb4dfca04451da	0	0	0	0	0	0	0	0	0	0	0	0	0	/home/dhl_ec/bnelissen/Slides/CD3_manuscript/CD3_slides/AAA422.cd3.location-c/AAA422.cd3.location-c.run1	255	0.7	0.06	0.7	0.06	0.0	-12.5745512872	1.85715151134	0.110232822754
0.0	2874.0	0.0	242.0	2874.0	4000000.0	0.0	1.0	2.87	2.97	1.77	0.0699999999997	9.67	0.56	1.19	0.33	8.09	0.219999999999	3.08	2.31	0.63	AAA422.cd3.location-c.X26.Y9.tile.tissue.png	158	1	2000	158	304dd00dce39c6f08d7fcc0fe01863dd	0	0	0	0	0	0	0	0	0	0	0	0	0	/home/dhl_ec/bnelissen/Slides/CD3_manuscript/CD3_slides/AAA422.cd3.location-c/AAA422.cd3.location-c.run1	255	0.7	0.06	0.7	0.06	0.0	-12.4200115468	1.22206059445	0.0421486546021
0.0	0.0	0.0	0.0	0.0	4000000.0	0.0	0.0	1.05	1.43	1.79	0.0900000000001	8.29	0.48	1.4	0.33	6.77	0.25	3.11	2.49	0.78	AAA422.cd3.location-c.X27.Y0.tile.tissue.png	159	1	2000	159	af56c5752f86574e246945da8af9f42d	0	0	0	0	0	0	0	0	0	0	0	0	0	/home/dhl_ec/bnelissen/Slides/CD3_manuscript/CD3_slides/AAA422.cd3.location-c/AAA422.cd3.location-c.run1	255	1.0	0.06	1.0	0.06	0.0	0.0	0.0	5.8723705
0.0	0.0	0.0	0.0	0.0	4000000.0	0.0	0.0	2.99	1.39	1.92	0.0799999999999	10.92	0.48	1.21	0.36	7.3	0.21	3.3	2.46	0.73	AAA422.cd3.location-c.X27.Y1.tile.tissue.png	160	1	2000	160	eaed42c1b434abfebe925d71dbb83e6c	0	0	0	0	0	0	0	0	0	0	0	0	0	/home/dhl_ec/bnelissen/Slides/CD3_manuscript/CD3_slides/AAA422.cd3.location-c/AAA422.cd3.location-c.run1	255	1.0	0.06	1.0	0.06	0.0	-11.0209030408	0.0	0.0589261969604
0.0	0.0	0.0	0.0	0.0	4000000.0	0.0	0.0	1.07	2.03	1.9	0.0799999999999	7.37	0.47	1.21	0.33	7.57	0.22	3.24	2.36	0.71	AAA422.cd3.location-c.X27.Y10.tile.tissue.png	161	1	2000	161	673f3019b5015b03d770c2fc68f19eb6	0	0	0	0	0	0	0	0	0	0	0	0	0	/home/dhl_ec/bnelissen/Slides/CD3_manuscript/CD3_slides/AAA422.cd3.location-c/AAA422.cd3.location-c.run1	255	1.0	0.06	1.0	0.06	0.0	0.0	0.0	1.0599895
0.0	2549.0	0.0	232.0	2549.0	4000000.0	0.0	1.0	0.88	1.28	1.17	0.0799999999999	9.53	0.56	1.47	0.37	8.36	0.21	3.22	2.52	0.68	AAA422.cd3.location-c.X27.Y11.tile.tissue.png	162	1	2000	162	572fb68c8171ebc2d3f33cdddf36dfee	0	0	0	0	0	0	0	0	0	0	0	0	0	/home/dhl_ec/bnelissen/Slides/CD3_manuscript/CD3_slides/AAA422.cd3.location-c/AAA422.cd3.location-c.run1	255	0.7	0.06	0.7	0.06	0.0	-11.8949024832	0.295224201357	2.43315823729
1384.0	1911387.0	437.0	12798.0	1911387.0	4000000.0	8.0	4.0	1.09	1.9	1.06	0.0500000000002	6.49	0.379999999999	0.73	0.139999999999	7.81	0.29	2.23	1.79	0.7	AAA422.cd3.location-c.X27.Y2.tile.tissue.png	163	1	2000	163	13296bcd81126c24df3fd45b5891caad	0	0	0	0	0	0	0	0	0	0	0	0	0	/home/dhl_ec/bnelissen/Slides/CD3_manuscript/CD3_slides/AAA422.cd3.location-c/AAA422.cd3.location-c.run1	255	0.7	0.06	0.7	0.06	-9.08278776107	-12.1410694327	0.838559605941	0.199211929688
7337.0	2115140.0	3285.0	32064.0	2115140.0	4000000.0	67.0	20.0	1.6	2.64	1.85	0.0700000000006	10.62	0.59	1.33	0.21	11.9	0.490000000001	3.64	2.36	0.749999999999	AAA422.cd3.location-c.X27.Y3.tile.tissue.png	164	1	2000	164	c2a6d1c6e2bbf6c5bb2dc666885eff9e	0	0	0	0	0	0	0	0	0	0	0	0	0	/home/dhl_ec/bnelissen/Slides/CD3_manuscript/CD3_slides/AAA422.cd3.location-c/AAA422.cd3.location-c.run1	255	0.7	0.06	0.7	0.06	-9.21140007578	-12.7057942148	1.0481658503	0.285602726563
0.0	0.0	0.0	0.0	0.0	4000000.0	0.0	0.0	1.05	1.73	1.79	0.0799999999999	9.47	0.53	1.25	0.37	7.36	0.21	3.0	2.3	1.16	AAA422.cd3.location-c.X27.Y4.tile.tissue.png	165	1	2000	165	93bcacf88ec3f20c4afd62c3a66246fe	0	0	0	0	0	0	0	0	0	0	0	0	0	/home/dhl_ec/bnelissen/Slides/CD3_manuscript/CD3_slides/AAA422.cd3.location-c/AAA422.cd3.location-c.run1	255	1.0	0.06	1.0	0.06	0.0	-12.0901515204	0.0	0.0324716603279
133.0	643946.0	67.0	32277.0	643946.0	4000000.0	2.0	24.0	1.13	1.43	1.87	0.0799999999999	11.26	0.650000000001	1.22	0.309999999999	10.23	0.35	3.29	2.33	0.78	AAA422.cd3.location-c.X27.Y5.tile.tissue.png	166	1	2000	166	dd18a444f0ac9fc21581fa4f079a0f20	0	0	0	0	0	0	0	0	0	0	0	0	0	/home/dhl_ec/bnelissen/Slides/CD3_manuscript/CD3_slides/AAA422.cd3.location-c/AAA422.cd3.location-c.run1	255	0.7	0.06	0.7	0.06	-9.64246163612	-12.4462045534	2.24667067587	0.134028304687
437.0	3023146.0	198.0	41047.0	3023146.0	4000000.0	5.0	29.0	1.79	2.38	1.2	0.0500000000002	10.12	0.389999999999	0.74	0.1	8.84	0.33	2.28	1.53	0.54	AAA422.cd3.location-c.X27.Y6.tile.tissue.png	167	1	2000	167	ff581c6901f2aa3efe7674c9d76f3653	0	0	0	0	0	0	0	0	0	0	0	0	0	/home/dhl_ec/bnelissen/Slides/CD3_manuscript/CD3_slides/AAA422.cd3.location-c/AAA422.cd3.location-c.run1	255	0.7	0.06	0.7	0.06	-9.67634642461	-12.5729328085	2.01675683836	0.147746046875
272.0	1692756.0	129.0	55794.0	1692756.0	4000000.0	4.0	51.0	1.74	3.62	1.17	0.0500000000002	6.84	0.62	1.29	0.23	11.22	0.42	3.52	2.3	0.65	AAA422.cd3.location-c.X27.Y7.tile.tissue.png	168	1	2000	168	1375595b971ebe1c0d99eb5f63c71ff7	0	0	0	0	0	0	0	0	0	0	0	0	0	/home/dhl_ec/bnelissen/Slides/CD3_manuscript/CD3_slides/AAA422.cd3.location-c/AAA422.cd3.location-c.run1	255	0.7	0.06	0.7	0.06	-9.4466148828	-12.5958296378	1.86042382888	0.157803933594
339.0	325941.0	170.0	14345.0	325941.0	4000000.0	4.0	12.0	2.03	3.07	1.13	0.0500000000002	7.37	0.38	0.74	0.21	6.58	0.22	2.07	1.49	0.360000000001	AAA422.cd3.location-c.X27.Y8.tile.tissue.png	169	1	2000	169	8a3fae9f1fb2e108eb3e44571950d426	0	0	0	0	0	0	0	0	0	0	0	0	0	/home/dhl_ec/bnelissen/Slides/CD3_manuscript/CD3_slides/AAA422.cd3.location-c/AAA422.cd3.location-c.run1	255	0.7	0.06	0.7	0.06	-9.58425806811	-12.200432702	2.55806469778	0.0935791259766
0.0	0.0	0.0	0.0	0.0	4000000.0	0.0	0.0	2.85	2.22	1.05	0.0700000000006	9.48	0.47	1.19	0.320000000001	6.62	0.2	3.01	2.31	0.57	AAA422.cd3.location-c.X27.Y9.tile.tissue.png	170	1	2000	170	b827c44a2c57a8e8f04ed4420a84bc88	0	0	0	0	0	0	0	0	0	0	0	0	0	/home/dhl_ec/bnelissen/Slides/CD3_manuscript/CD3_slides/AAA422.cd3.location-c/AAA422.cd3.location-c.run1	255	1.0	0.06	1.0	0.06	0.0	-12.1689249301	0.0	0.0455968123131
0.0	0.0	0.0	0.0	0.0	4000000.0	0.0	0.0	3.08	1.21	1.14	0.0500000000002	5.48	0.309999999999	0.869999999999	0.22	4.53	0.12	1.99	1.49	0.549999999999	AAA422.cd3.location-c.X28.Y0.tile.tissue.png	171	1	2000	171	91cffc8e6830438a70d7d08b68abab25	0	0	0	0	0	0	0	0	0	0	0	0	0	/home/dhl_ec/bnelissen/Slides/CD3_manuscript/CD3_slides/AAA422.cd3.location-c/AAA422.cd3.location-c.run1	255	1.0	0.06	1.0	0.06	0.0	0.0	0.0	8.0199785
0.0	0.0	0.0	0.0	0.0	4000000.0	0.0	0.0	2.57	2.05	1.1	0.04	6.07	0.47	1.19	0.33	6.61	0.21	2.99	2.3	1.23	AAA422.cd3.location-c.X28.Y1.tile.tissue.png	172	1	2000	172	c3973dbbae632ad9dd079687a98983f1	0	0	0	0	0	0	0	0	0	0	0	0	0	/home/dhl_ec/bnelissen/Slides/CD3_manuscript/CD3_slides/AAA422.cd3.location-c/AAA422.cd3.location-c.run1	255	1.0	0.06	1.0	0.06	0.0	-11.6078362361	0.0	0.0700274258494
0.0	1669.0	0.0	180.0	1669.0	4000000.0	0.0	1.0	1.61	2.13	1.11	0.0699999999997	9.59	0.570000000001	1.25	0.33	8.21	0.23	3.1	2.31	1.3	AAA422.cd3.location-c.X28.Y10.tile.tissue.png	173	1	2000	173	8383a5ae7b36d0383c700807ef5aaa96	0	0	0	0	0	0	0	0	0	0	0	0	0	/home/dhl_ec/bnelissen/Slides/CD3_manuscript/CD3_slides/AAA422.cd3.location-c/AAA422.cd3.location-c.run1	255	0.7	0.06	0.7	0.06	0.0	-12.2621416475	0.978260879105	0.0464880430756
318.0	7362.0	80.0	582.0	7362.0	4000000.0	1.0	2.0	1.79	1.43	1.78	0.0799999999999	9.74	0.57	1.37	0.33	9.03	0.3	3.11	2.3	0.87	AAA422.cd3.location-c.X28.Y11.tile.tissue.png	174	1	2000	174	1053b44b03441899227165e5852e7f7f	0	0	0	0	0	0	0	0	0	0	0	0	0	/home/dhl_ec/bnelissen/Slides/CD3_manuscript/CD3_slides/AAA422.cd3.location-c/AAA422.cd3.location-c.run1	255	0.7	0.06	0.7	0.06	-8.49921969035	-12.5301183786	1.86309118892	2.91920404517
184.0	76400.0	100.0	2246.0	76400.0	4000000.0	2.0	3.0	2.19	2.85	1.2	0.04	6.64	0.37	0.73	0.21	6.66	0.21	2.09	1.52	0.83	AAA422.cd3.location-c.X28.Y2.tile.tissue.png	175	1	2000	175	e1eb4eb2dcef3c7fb3b6bb3377588f88	0	0	0	0	0	0	0	0	0	0	0	0	0	/home/dhl_ec/bnelissen/Slides/CD3_manuscript/CD3_slides/AAA422.cd3.location-c/AAA422.cd3.location-c.run1	255	0.7	0.06	0.7	0.06	-8.42928319154	-11.9381504454	0.973059350138	0.0596266123047
305.0	2033321.0	187.0	23705.0	2033321.0	4000000.0	5.0	13.0	2.43	2.88	1.11	0.04	6.81	0.379999999999	0.73	0.14	7.95	0.3	2.25	1.53	0.4	AAA422.cd3.location-c.X28.Y3.tile.tissue.png	176	1	2000	176	78ce22f83bec88d03db4d74cda6d03d3	0	0	0	0	0	0	0	0	0	0	0	0	0	/home/dhl_ec/bnelissen/Slides/CD3_manuscript/CD3_slides/AAA422.cd3.location-c/AAA422.cd3.location-c.run1	255	0.7	0.06	0.7	0.06	-8.64674087913	-12.5159093133	0.793151263648	0.251906960937
9394.0	1798727.0	3517.0	7055.0	1798727.0	4000000.0	66.0	1.0	2.29	2.34	1.18	0.0500000000002	6.84	0.36	0.74	0.139999999999	7.9	0.29	2.2	1.52	0.38	AAA422.cd3.location-c.X28.Y4.tile.tissue.png	177	1	2000	177	ba8be6b26c670b49e77c18d99aa481bb	0	0	0	0	0	0	0	0	0	0	0	0	0	/home/dhl_ec/bnelissen/Slides/CD3_manuscript/CD3_slides/AAA422.cd3.location-c/AAA422.cd3.location-c.run1	255	0.7	0.06	0.7	0.06	-8.68976327379	-11.7985889832	0.773559714351	0.214182863281
1249.0	1759358.0	623.0	16965.0	1759358.0	4000000.0	15.0	5.0	1.43	1.79	1.26	0.0499999999993	6.57	0.36	0.719999999999	0.14	7.5	0.27	2.18	1.49	0.39	AAA422.cd3.location-c.X28.Y5.tile.tissue.png	178	1	2000	178	429a6eeb9b7625576fb8a9f502f98b2e	0	0	0	0	0	0	0	0	0	0	0	0	0	/home/dhl_ec/bnelissen/Slides/CD3_manuscript/CD3_slides/AAA422.cd3.location-c/AAA422.cd3.location-c.run1	255	0.7	0.06	0.7	0.06	-8.93421776946	-12.3113855798	1.20455296463	0.178033109375
1090.0	2604023.0	540.0	25248.0	2604023.0	4000000.0	12.0	11.0	0.98	1.78	1.12	0.04	9.57	0.58	1.21	0.18	11.98	0.5	3.39	2.29	0.640000000001	AAA422.cd3.location-c.X28.Y6.tile.tissue.png	179	1	2000	179	52ecc3204507cbf498a1d93b386ce91d	0	0	0	0	0	0	0	0	0	0	0	0	0	/home/dhl_ec/bnelissen/Slides/CD3_manuscript/CD3_slides/AAA422.cd3.location-c/AAA422.cd3.location-c.run1	255	0.7	0.06	0.7	0.06	-9.32643851588	-12.4435922267	1.88897289945	0.166773679688
586.0	1307068.0	278.0	32206.0	1307068.0	4000000.0	7.0	19.0	1.06	1.08	1.77	0.0799999999999	8.71	0.59	1.2	0.25	10.66	0.389999999999	3.42	2.35	0.599999999999	AAA422.cd3.location-c.X28.Y7.tile.tissue.png	180	1	2000	180	701beebe8fe71ef67d950bcbb7fbbc77	0	0	0	0	0	0	0	0	0	0	0	0	0	/home/dhl_ec/bnelissen/Slides/CD3_manuscript/CD3_slides/AAA422.cd3.location-c/AAA422.cd3.location-c.run1	255	0.7	0.06	0.7	0.06	-9.23728400573	-12.1657902275	1.72502479447	0.140909707031
0.0	45047.0	0.0	2832.0	45047.0	4000000.0	0.0	6.0	1.3	2.69	1.21	0.04	6.53	0.37	0.740000000001	0.21	6.2	0.13	2.09	1.52	0.37	AAA422.cd3.location-c.X28.Y8.tile.tissue.png	181	1	2000	181	aa16de83767c623926eeaaff355d25ff	0	0	0	0	0	0	0	0	0	0	0	0	0	/home/dhl_ec/bnelissen/Slides/CD3_manuscript/CD3_slides/AAA422.cd3.location-c/AAA422.cd3.location-c.run1	255	0.7	0.06	0.7	0.06	-8.55887757202	-11.6681198129	2.12846843482	0.0500698214111
0.0	0.0	0.0	0.0	0.0	4000000.0	0.0	0.0	2.39	2.48	1.29	0.0500000000002	6.07	0.3	0.73	0.21	4.6	0.13	1.98	1.53	0.37	AAA422.cd3.location-c.X28.Y9.tile.tissue.png	182	1	2000	182	838979b8755b740226c45f38cb97ac88	0	0	0	0	0	0	0	0	0	0	0	0	0	/home/dhl_ec/bnelissen/Slides/CD3_manuscript/CD3_slides/AAA422.cd3.location-c/AAA422.cd3.location-c.run1	255	1.0	0.06	1.0	0.06	0.0	-11.3856322626	0.0	0.0435034327317
0.0	0.0	0.0	0.0	0.0	4000000.0	0.0	0.0	3.2	1.87	1.14	0.0600000000004	6.24	0.3	0.84	0.22	4.54	0.12	1.99	1.52	0.349999999999	AAA422.cd3.location-c.X29.Y0.tile.tissue.png	183	1	2000	183	c37b07bee334c76a5958860c861094c8	0	0	0	0	0	0	0	0	0	0	0	0	0	/home/dhl_ec/bnelissen/Slides/CD3_manuscript/CD3_slides/AAA422.cd3.location-c/AAA422.cd3.location-c.run1	255	1.0	0.06	1.0	0.06	0.0	-10.1921291116	0.0	9.60713801115
0.0	0.0	0.0	0.0	0.0	4000000.0	0.0	0.0	2.18	2.22	1.18	0.04	6.12	0.290000000001	0.73	0.209999999999	4.73	0.13	1.99	1.53	0.37	AAA422.cd3.location-c.X29.Y1.tile.tissue.png	184	1	2000	184	170927c67f6a3c570d4cf2f1f04f789a	0	0	0	0	0	0	0	0	0	0	0	0	0	/home/dhl_ec/bnelissen/Slides/CD3_manuscript/CD3_slides/AAA422.cd3.location-c/AAA422.cd3.location-c.run1	255	1.0	0.06	1.0	0.06	0.0	-11.1597815131	0.0	0.0745233561248
0.0	1381.0	0.0	170.0	1381.0	4000000.0	0.0	1.0	3.72	1.83	1.1	0.0500000000002	6.47	0.37	0.740000000001	0.21	5.67	0.14	2.05	1.53	0.54	AAA422.cd3.location-c.X29.Y10.tile.tissue.png	185	1	2000	185	898783dd6981f59cdb382acac620dfe0	0	0	0	0	0	0	0	0	0	0	0	0	0	/home/dhl_ec/bnelissen/Slides/CD3_manuscript/CD3_slides/AAA422.cd3.location-c/AAA422.cd3.location-c.run1	255	0.7	0.06	0.7	0.06	0.0	-12.1395392501	0.477499992929	0.040548416626
0.0	1291.0	0.0	158.0	1291.0	4000000.0	0.0	1.0	3.45	1.6	1.84	0.0900000000001	10.44	0.57	1.29	0.33	8.05	0.23	2.48	1.55	0.35	AAA422.cd3.location-c.X29.Y11.tile.tissue.png	186	1	2000	186	871460feb049a88c9e6f08ae5da15774	0	0	0	0	0	0	0	0	0	0	0	0	0	/home/dhl_ec/bnelissen/Slides/CD3_manuscript/CD3_slides/AAA422.cd3.location-c/AAA422.cd3.location-c.run1	255	0.7	0.06	0.7	0.06	0.0	-11.1281260167	0.16745054214	6.51108832356
0.0	0.0	0.0	0.0	0.0	4000000.0	0.0	0.0	2.28	2.19	1.1	0.0500000000002	6.19	0.3	0.73	0.21	4.51	0.12	2.0	1.53	0.379999999999	AAA422.cd3.location-c.X29.Y2.tile.tissue.png	187	1	2000	187	946f05bfeade1119e50c6cdb95b6875b	0	0	0	0	0	0	0	0	0	0	0	0	0	/home/dhl_ec/bnelissen/Slides/CD3_manuscript/CD3_slides/AAA422.cd3.location-c/AAA422.cd3.location-c.run1	255	1.0	0.06	1.0	0.06	0.0	-12.1316748788	0.0	0.0658472500687
0.0	37558.0	0.0	1370.0	37558.0	4000000.0	0.0	1.0	3.32	2.75	1.11	0.0500000000002	6.56	0.37	0.73	0.21	6.26	0.139999999999	2.07	1.53	0.36	AAA422.cd3.location-c.X29.Y3.tile.tissue.png	188	1	2000	188	8d1bf2a4c41e4dbc15660b162e533835	0	0	0	0	0	0	0	0	0	0	0	0	0	/home/dhl_ec/bnelissen/Slides/CD3_manuscript/CD3_slides/AAA422.cd3.location-c/AAA422.cd3.location-c.run1	255	0.7	0.06	0.7	0.06	-7.90045311389	-12.2465514766	1.66226011868	0.0749675939941
769.0	689616.0	265.0	5989.0	689616.0	4000000.0	4.0	1.0	2.44	3.3	1.11	0.04	6.6	0.38	0.76	0.179999999999	7.15	0.24	2.19	1.53	0.39	AAA422.cd3.location-c.X29.Y4.tile.tissue.png	189	1	2000	189	07b08990e68f0e8bb5245aa5d43b8332	0	0	0	0	0	0	0	0	0	0	0	0	0	/home/dhl_ec/bnelissen/Slides/CD3_manuscript/CD3_slides/AAA422.cd3.location-c/AAA422.cd3.location-c.run1	255	0.7	0.06	0.7	0.06	-8.97083223143	-11.9551939909	0.792963960023	0.112183359375
2548.0	2040551.0	1150.0	15634.0	2040551.0	4000000.0	24.0	3.0	2.4	2.57	1.11	0.04	6.69	0.38	0.73	0.14	8.13	0.44	3.37	2.33	0.599999999999	AAA422.cd3.location-c.X29.Y5.tile.tissue.png	190	1	2000	190	a3ee11af0185fcfee29fcb103a69f9bd	0	0	0	0	0	0	0	0	0	0	0	0	0	/home/dhl_ec/bnelissen/Slides/CD3_manuscript/CD3_slides/AAA422.cd3.location-c/AAA422.cd3.location-c.run1	255	0.7	0.06	0.7	0.06	-9.13137791868	-12.55258314	0.973215721402	0.267256445312
1929.0	3468689.0	883.0	22875.0	3468689.0	4000000.0	17.0	8.0	2.65	2.76	1.78	0.0699999999997	10.44	0.58	1.2	0.12	12.92	0.530000000001	3.37	2.31	0.63	AAA422.cd3.location-c.X29.Y6.tile.tissue.png	191	1	2000	191	b944893a41347b3fc7c4e25cbf9507fb	0	0	0	0	0	0	0	0	0	0	0	0	0	/home/dhl_ec/bnelissen/Slides/CD3_manuscript/CD3_slides/AAA422.cd3.location-c/AAA422.cd3.location-c.run1	255	0.7	0.06	0.7	0.06	-8.93108105047	-12.4703759043	1.06744271392	0.325773720703
11984.0	3580426.0	4952.0	18318.0	3580426.0	4000000.0	98.0	8.0	1.06	1.84	1.1	0.0500000000002	7.28	0.37	0.740000000001	0.0699999999997	9.33	0.35	2.22	1.52	0.440000000001	AAA422.cd3.location-c.X29.Y7.tile.tissue.png	192	1	2000	192	07e6c197c1ee2b5583c552313466d6bf	0	0	0	0	0	0	0	0	0	0	0	0	0	/home/dhl_ec/bnelissen/Slides/CD3_manuscript/CD3_slides/AAA422.cd3.location-c/AAA422.cd3.location-c.run1	255	0.7	0.06	0.7	0.06	-9.13304632201	-12.9925236442	1.20486596381	0.428278794922
1239.0	1305990.0	466.0	17435.0	1305990.0	4000000.0	10.0	3.0	1.42	3.1	1.12	0.0500000000002	6.91	0.38	0.719999999999	0.17	7.61	0.389999999999	3.36	2.31	0.57	AAA422.cd3.location-c.X29.Y8.tile.tissue.png	193	1	2000	193	e279e85c460a367888587be0f6b04a5f	0	0	0	0	0	0	0	0	0	0	0	0	0	/home/dhl_ec/bnelissen/Slides/CD3_manuscript/CD3_slides/AAA422.cd3.location-c/AAA422.cd3.location-c.run1	255	0.7	0.06	0.7	0.06	-8.58203184229	-12.2107201935	1.15412267323	0.160637785156
0.0	0.0	0.0	0.0	0.0	4000000.0	0.0	0.0	1.08	2.07	1.11	0.0500000000002	6.19	0.34	0.73	0.25	4.56	0.13	1.99	1.54	0.68	AAA422.cd3.location-c.X29.Y9.tile.tissue.png	194	1	2000	194	750bee32d8ba097c11c9501f98956c1d	0	0	0	0	0	0	0	0	0	0	0	0	0	/home/dhl_ec/bnelissen/Slides/CD3_manuscript/CD3_slides/AAA422.cd3.location-c/AAA422.cd3.location-c.run1	255	1.0	0.06	1.0	0.06	0.0	-12.234041477	0.0	0.0464040659409
0.0	0.0	0.0	0.0	0.0	4000000.0	0.0	0.0	0.79	2.02	1.16	0.0500000000002	5.64	0.29	0.86	0.22	4.44	0.21	3.0	2.3	0.72	AAA422.cd3.location-c.X30.Y0.tile.tissue.png	195	1	2000	195	5aadf3de2df26f0eb6333804955c1c75	0	0	0	0	0	0	0	0	0	0	0	0	0	/home/dhl_ec/bnelissen/Slides/CD3_manuscript/CD3_slides/AAA422.cd3.location-c/AAA422.cd3.location-c.run1	255	1.0	0.06	1.0	0.06	0.0	0.0	0.0	10.558589
0.0	0.0	0.0	0.0	0.0	4000000.0	0.0	0.0	1.42	1.76	1.07	0.0500000000002	5.93	0.29	0.71	0.2	4.28	0.12	1.93	1.48	0.8	AAA422.cd3.location-c.X30.Y1.tile.tissue.png	196	1	2000	196	cbcbad077d309b638ea104e8ab87a159	0	0	0	0	0	0	0	0	0	0	0	0	0	/home/dhl_ec/bnelissen/Slides/CD3_manuscript/CD3_slides/AAA422.cd3.location-c/AAA422.cd3.location-c.run1	255	1.0	0.06	1.0	0.06	0.0	-11.5607369819	0.0	0.0797849621427
0.0	6252.0	0.0	444.0	6252.0	4000000.0	0.0	1.0	1.88	2.06	1.05	0.0600000000004	6.21	0.36	0.72	0.2	5.42	0.13	1.99	1.49	0.73	AAA422.cd3.location-c.X30.Y10.tile.tissue.png	197	1	2000	197	a946d80649196af525068fe6bc8ffba8	0	0	0	0	0	0	0	0	0	0	0	0	0	/home/dhl_ec/bnelissen/Slides/CD3_manuscript/CD3_slides/AAA422.cd3.location-c/AAA422.cd3.location-c.run1	255	0.7	0.06	0.7	0.06	0.0	-10.6988770299	0.160918945391	2.81714762895
0.0	2518.0	0.0	228.0	2518.0	4000000.0	0.0	1.0	2.73	2.08	1.77	0.0900000000001	9.53	0.559999999999	1.21	0.330000000001	7.95	0.22	3.11	2.3	0.999999999999	AAA422.cd3.location-c.X30.Y11.tile.tissue.png	198	1	2000	198	88a6fd8792dae28f6d4d8c161d3eb3c7	0	0	0	0	0	0	0	0	0	0	0	0	0	/home/dhl_ec/bnelissen/Slides/CD3_manuscript/CD3_slides/AAA422.cd3.location-c/AAA422.cd3.location-c.run1	255	0.7	0.06	0.7	0.06	0.0	-10.7181575307	0.15135094701	3.25007058871
0.0	0.0	0.0	0.0	0.0	4000000.0	0.0	0.0	1.71	2.26	1.78	0.0799999999999	8.06	0.47	1.39	0.339999999999	6.57	0.2	2.99	2.3	0.69	AAA422.cd3.location-c.X30.Y12.tile.tissue.png	199	1	2000	199	dd4365f6cccacde69d6a03dc2c8dc37e	0	0	0	0	0	0	0	0	0	0	0	0	0	/home/dhl_ec/bnelissen/Slides/CD3_manuscript/CD3_slides/AAA422.cd3.location-c/AAA422.cd3.location-c.run1	255	1.0	0.06	1.0	0.06	0.0	0.0	0.0	8.914626
0.0	0.0	0.0	0.0	0.0	4000000.0	0.0	0.0	1.61	2.31	1.77	0.0700000000006	9.02	0.48	1.18	0.33	6.79	0.21	3.0	2.32	1.67	AAA422.cd3.location-c.X30.Y2.tile.tissue.png	200	1	2000	200	5437a9fb17def4b9e0cafde3ebdd8b2a	0	0	0	0	0	0	0	0	0	0	0	0	0	/home/dhl_ec/bnelissen/Slides/CD3_manuscript/CD3_slides/AAA422.cd3.location-c/AAA422.cd3.location-c.run1	255	1.0	0.06	1.0	0.06	0.0	-11.5128962489	0.0	0.0775051322116
833.0	28262.0	342.0	1593.0	28262.0	4000000.0	7.0	4.0	2.73	1.72	1.77	0.0699999999997	8.58	0.57	1.2	0.33	9.12	0.309999999999	3.14	2.3	1.14	AAA422.cd3.location-c.X30.Y3.tile.tissue.png	201	1	2000	201	719cd02fba237dd390a84600bcfb3423	0	0	0	0	0	0	0	0	0	0	0	0	0	/home/dhl_ec/bnelissen/Slides/CD3_manuscript/CD3_slides/AAA422.cd3.location-c/AAA422.cd3.location-c.run1	255	0.7	0.06	0.7	0.06	-9.22031872161	-12.4840561078	2.96669355809	0.0790939907227
111.0	11634.0	53.0	668.0	11634.0	4000000.0	1.0	1.0	2.22	3.03	1.2	0.0599999999995	6.49	0.37	0.749999999999	0.21	6.58	0.219999999999	2.04	1.53	1.07	AAA422.cd3.location-c.X30.Y4.tile.tissue.png	202	1	2000	202	29f5061f6da16f20cc744b0affcffd82	0	0	0	0	0	0	0	0	0	0	0	0	0	/home/dhl_ec/bnelissen/Slides/CD3_manuscript/CD3_slides/AAA422.cd3.location-c/AAA422.cd3.location-c.run1	255	0.7	0.06	0.7	0.06	-9.41396510003	-10.7436536284	2.52480830187	0.180704163696
0.0	2625.0	0.0	236.0	2625.0	4000000.0	0.0	1.0	2.45	0.98	1.15	0.0600000000004	6.82	0.36	0.75	0.21	5.74	0.139999999999	2.07	1.54	0.449999999999	AAA422.cd3.location-c.X30.Y5.tile.tissue.png	203	1	2000	203	51ffbe986ff394c05079a1f9825879b5	0	0	0	0	0	0	0	0	0	0	0	0	0	/home/dhl_ec/bnelissen/Slides/CD3_manuscript/CD3_slides/AAA422.cd3.location-c/AAA422.cd3.location-c.run1	255	0.7	0.06	0.7	0.06	0.0	-10.7545656084	2.05974479167	0.467064511993
93.0	31611.0	63.0	2139.0	31611.0	4000000.0	1.0	2.0	0.82	1.75	1.13	0.04	6.54	0.36	0.83	0.26	6.57	0.21	2.11	1.53	0.37	AAA422.cd3.location-c.X30.Y6.tile.tissue.png	204	1	2000	204	248685ddf92476a69f268dfd27b64d15	0	0	0	0	0	0	0	0	0	0	0	0	0	/home/dhl_ec/bnelissen/Slides/CD3_manuscript/CD3_slides/AAA422.cd3.location-c/AAA422.cd3.location-c.run1	255	0.7	0.06	0.7	0.06	-8.77198092987	-11.2959370409	1.32071453857	0.0631937978516
0.0	41992.0	0.0	2140.0	41992.0	4000000.0	0.0	2.0	1.19	2.26	1.16	0.0699999999997	9.62	0.57	1.18	0.32	6.69	0.139999999999	2.06	1.5	0.36	AAA422.cd3.location-c.X30.Y7.tile.tissue.png	205	1	2000	205	a4477e282fc058dcad983455d70107b8	0	0	0	0	0	0	0	0	0	0	0	0	0	/home/dhl_ec/bnelissen/Slides/CD3_manuscript/CD3_slides/AAA422.cd3.location-c/AAA422.cd3.location-c.run1	255	0.7	0.06	0.7	0.06	0.0	-12.1812050963	0.736167705679	0.0585741132812
0.0	0.0	0.0	0.0	0.0	4000000.0	0.0	0.0	2.79	2.41	1.11	0.0600000000004	5.84	0.29	0.71	0.21	4.29	0.13	1.94	1.49	0.360000000001	AAA422.cd3.location-c.X30.Y8.tile.tissue.png	206	1	2000	206	5bd9c31fe366acf87efd7d40ca9a55bc	0	0	0	0	0	0	0	0	0	0	0	0	0	/home/dhl_ec/bnelissen/Slides/CD3_manuscript/CD3_slides/AAA422.cd3.location-c/AAA422.cd3.location-c.run1	255	1.0	0.06	1.0	0.06	0.0	-10.4938025267	0.0	0.329679043419
0.0	0.0	0.0	0.0	0.0	4000000.0	0.0	0.0	2.33	2.12	1.06	0.0500000000002	5.32	0.29	0.75	0.209999999999	4.54	0.12	1.99	1.54	0.59	AAA422.cd3.location-c.X30.Y9.tile.tissue.png	207	1	2000	207	3b59a5f73dcb93d39e21ea6080db6bce	0	0	0	0	0	0	0	0	0	0	0	0	0	/home/dhl_ec/bnelissen/Slides/CD3_manuscript/CD3_slides/AAA422.cd3.location-c/AAA422.cd3.location-c.run1	255	1.0	0.06	1.0	0.06	0.0	0.0	0.0	3.127434
0.0	0.0	0.0	0.0	0.0	1000000.0	0.0	0.0	1.62	3.06	0.36	0.00999999999931	1.47	0.0699999999997	0.2	0.0500000000002	1.03	0.04	0.49	0.379999999999	0.1	AAA422.cd3.location-c.X31.Y7.tile.tissue.png	208	1	500	208	5fef6cbe0b6db261cdbac441f5a04cdb	0	0	0	0	0	0	0	0	0	0	0	0	0	/home/dhl_ec/bnelissen/Slides/CD3_manuscript/CD3_slides/AAA422.cd3.location-c/AAA422.cd3.location-c.run1	255	1.0	0.06	1.0	0.06	0.0	0.0	0.0	13.0701
0.0	0.0	0.0	0.0	0.0	4000000.0	0.0	0.0	2.24	2.87	1.13	0.0500000000002	5.45	0.29	0.86	0.219999999999	4.57	0.12	2.0	1.53	0.360000000001	AAA422.cd3.location-c.X8.Y2.tile.tissue.png	209	1	2000	209	a48ed087bac5ccfb8c41d5371df66c53	0	0	0	0	0	0	0	0	0	0	0	0	0	/home/dhl_ec/bnelissen/Slides/CD3_manuscript/CD3_slides/AAA422.cd3.location-c/AAA422.cd3.location-c.run1	255	1.0	0.06	1.0	0.06	0.0	0.0	0.0	9.839944
0.0	0.0	0.0	0.0	0.0	4000000.0	0.0	0.0	3.0	3.45	1.13	0.0600000000004	6.14	0.28	0.71	0.21	4.35	0.120000000001	1.93	1.47	0.349999999999	AAA422.cd3.location-c.X9.Y2.tile.tissue.png	210	1	2000	210	9e35590ebc5f26fb365ae9e4c40297e1	0	0	0	0	0	0	0	0	0	0	0	0	0	/home/dhl_ec/bnelissen/Slides/CD3_manuscript/CD3_slides/AAA422.cd3.location-c/AAA422.cd3.location-c.run1	255	1.0	0.06	1.0	0.06	0.0	-9.2106926022	0.0	0.266821764129
0.0	0.0	0.0	0.0	0.0	4000000.0	0.0	0.0	2.48	0.98	1.07	0.0599999999995	6.0	0.29	0.759999999999	0.21	4.39	0.12	1.93	1.51	0.57	AAA422.cd3.location-c.X9.Y3.tile.tissue.png	211	1	2000	211	dc0e2e7bffbff93174738bfb551ba0e1	0	0	0	0	0	0	0	0	0	0	0	0	0	/home/dhl_ec/bnelissen/Slides/CD3_manuscript/CD3_slides/AAA422.cd3.location-c/AAA422.cd3.location-c.run1	255	1.0	0.06	1.0	0.06	0.0	-10.1856132205	0.0	10.2935484619
0.0	0.0	0.0	0.0	0.0	4000000.0	0.0	0.0	2.43	1.01	1.1	0.0599999999995	5.17	0.28	0.860000000001	0.21	6.59	0.18	2.94	2.41	0.57	AAA422.cd3.location-c.X9.Y4.tile.tissue.png	212	1	2000	212	9c6c88baa733d97174f6741b05f035c0	0	0	0	0	0	0	0	0	0	0	0	0	0	/home/dhl_ec/bnelissen/Slides/CD3_manuscript/CD3_slides/AAA422.cd3.location-c/AAA422.cd3.location-c.run1	255	1.0	0.06	1.0	0.06	0.0	0.0	0.0	5.0725995
[truncated: 2 more columns]
