# Supplementary material for: SlideToolkit: An Assistive Toolset for the Histological Quantification of Whole Slide Images
Source: PLoS One. 2014 Nov 5;9(11):e110289. doi: 10.1371/journal.pone.0110289 (PMC4220929; doi:10.1371/journal.pone.0110289)
Supplement: RawData S1 — ICC and BlandAltman plot - measurements and r-script.zip. Measurements of Run1 and Run2, including the code for the calculation of the intraclass correlation coefficient (ICC) and the code for the Bland and Altman plot. (ZIP) [file pone.0110289.s003.zip › cellprofiler.measurements/run1.980de2b3a9d1b7daabc2744ba99a7cb1.DefaultOUT_Image.csv]

AreaOccupied_AreaOccupied_DAB_Nuclei	AreaOccupied_AreaOccupied_Tissue	AreaOccupied_Perimeter_DAB_Nuclei	AreaOccupied_Perimeter_Tissue	AreaOccupied_TotalArea_DAB_Nuclei	AreaOccupied_TotalArea_Tissue	Count_DAB_Nuclei	Count_Tissue	ExecutionTime_01LoadImages	ExecutionTime_02ColorToGray	ExecutionTime_03Smooth	ExecutionTime_04ImageMath	ExecutionTime_05IdentifyPrimaryObjects	ExecutionTime_06MeasureImageAreaOccupied	ExecutionTime_07UnmixColors	ExecutionTime_08MaskImage	ExecutionTime_09IdentifyPrimaryObjects	ExecutionTime_10MeasureImageAreaOccupied	ExecutionTime_11OverlayOutlines	ExecutionTime_12OverlayOutlines	ExecutionTime_13SaveImages	FileName_Original	Group_Index	Group_Number	Height_Original	ImageNumber	MD5Digest_Original	ModuleError_01LoadImages	ModuleError_02ColorToGray	ModuleError_03Smooth	ModuleError_04ImageMath	ModuleError_05IdentifyPrimaryObjects	ModuleError_06MeasureImageAreaOccupied	ModuleError_07UnmixColors	ModuleError_08MaskImage	ModuleError_09IdentifyPrimaryObjects	ModuleError_10MeasureImageAreaOccupied	ModuleError_11OverlayOutlines	ModuleError_12OverlayOutlines	ModuleError_13SaveImages	PathName_Original	Scaling_Original	Threshold_FinalThreshold_DAB_Nuclei	Threshold_FinalThreshold_Tissue	Threshold_OrigThreshold_DAB_Nuclei	Threshold_OrigThreshold_Tissue	Threshold_SumOfEntropies_DAB_Nuclei	Threshold_SumOfEntropies_Tissue	Threshold_WeightedVariance_DAB_Nuclei	Threshold_WeightedVariance_Tissue
0.0	0.0	0.0	0.0	0.0	4000000.0	0.0	0.0	3.45	1.79	1.75	0.08	6.87	0.45	1.09	0.19	4.51	0.19	1.87	1.43	1.35	AAA620.CD3.1.X0.Y5.tile.tissue.png	1	1	2000	1	ea892a7c245bf638df04644c674b7005	0	0	0	0	0	0	0	0	0	0	0	0	0	/home/dhl_ec/bnelissen/Slides/CD3_manuscript/CD3_slides/AAA620.CD3.1/AAA620.CD3.1.run1	255	1.0	0.06	1.0	0.06	0.0	0.0	0.0	1.977839125
19657.0	671954.0	8285.0	8526.0	671954.0	4000000.0	170.0	2.0	1.09	1.8	1.07	0.04	6.31	0.43	0.81	0.17	6.68	0.22	2.0	1.42	0.71	AAA620.CD3.1.X0.Y6.tile.tissue.png	2	1	2000	2	839767f4dfc23f5b3e58dacbddc9aefb	0	0	0	0	0	0	0	0	0	0	0	0	0	/home/dhl_ec/bnelissen/Slides/CD3_manuscript/CD3_slides/AAA620.CD3.1/AAA620.CD3.1.run1	255	0.7	0.06	0.7	0.06	-9.7786520731	-12.2565585537	3.45877975357	1.03147292969
854.0	708993.0	408.0	7384.0	708993.0	4000000.0	10.0	2.0	0.83	1.11	1.06	0.05	6.14	0.39	0.8	0.19	6.56	0.22	2.01	1.43	0.48	AAA620.CD3.1.X0.Y7.tile.tissue.png	3	1	2000	3	213881874189d08424abe030bc65eb58	0	0	0	0	0	0	0	0	0	0	0	0	0	/home/dhl_ec/bnelissen/Slides/CD3_manuscript/CD3_slides/AAA620.CD3.1/AAA620.CD3.1.run1	255	0.7	0.06	0.7	0.06	-9.42876707248	-11.6380616938	2.13087519071	1.71266093555
0.0	0.0	0.0	0.0	0.0	4000000.0	0.0	0.0	1.0	1.98	1.06	0.05	5.27	0.27	0.83	0.19	4.53	0.13	1.9	1.44	0.33	AAA620.CD3.1.X0.Y8.tile.tissue.png	4	1	2000	4	2233d8e2cba45ed658e8b22f6b054fb5	0	0	0	0	0	0	0	0	0	0	0	0	0	/home/dhl_ec/bnelissen/Slides/CD3_manuscript/CD3_slides/AAA620.CD3.1/AAA620.CD3.1.run1	255	1.0	0.06	1.0	0.06	0.0	0.0	0.0	1.934986
3239.0	277974.0	1505.0	4083.0	277974.0	4000000.0	34.0	1.0	1.29	1.95	1.05	0.05	6.05	0.34	0.7	0.18	6.37	0.2	1.96	1.62	0.44	AAA620.CD3.1.X1.Y5.tile.tissue.png	5	1	2000	5	b3a106eed85264d30f20e59b87a3a7ba	0	0	0	0	0	0	0	0	0	0	0	0	0	/home/dhl_ec/bnelissen/Slides/CD3_manuscript/CD3_slides/AAA620.CD3.1/AAA620.CD3.1.run1	255	0.7	0.06	0.7	0.06	-9.77082062045	-12.0599796947	2.92767559508	1.66253792383
4307.0	3159534.0	2062.0	23978.0	3159534.0	4000000.0	48.0	5.0	1.19	1.34	1.07	0.04	6.02	0.37	1.08	0.08	8.35	0.3	2.09	1.43	0.45	AAA620.CD3.1.X1.Y6.tile.tissue.png	6	1	2000	6	714fcba8c07de4400ae7385b9b63ab7a	0	0	0	0	0	0	0	0	0	0	0	0	0	/home/dhl_ec/bnelissen/Slides/CD3_manuscript/CD3_slides/AAA620.CD3.1/AAA620.CD3.1.run1	255	0.7	0.06	0.7	0.06	-9.54072436437	-11.8842854273	2.60833639652	0.413633828125
3948.0	3613437.0	1956.0	10805.0	3613437.0	4000000.0	48.0	1.0	1.58	2.39	1.15	0.04	5.87	0.35	0.66	0.06	8.62	0.33	2.06	1.44	0.71	AAA620.CD3.1.X1.Y7.tile.tissue.png	7	1	2000	7	959c2b16c72da02bcf848a9db519ce88	0	0	0	0	0	0	0	0	0	0	0	0	0	/home/dhl_ec/bnelissen/Slides/CD3_manuscript/CD3_slides/AAA620.CD3.1/AAA620.CD3.1.run1	255	0.7	0.06	0.7	0.06	-9.13996343698	-11.7089842581	1.6676207502	0.221102132812
859.0	527262.0	456.0	5588.0	527262.0	4000000.0	11.0	1.0	2.38	2.76	1.19	0.05	6.2	0.36	0.71	0.17	6.51	0.21	2.01	1.43	0.41	AAA620.CD3.1.X1.Y8.tile.tissue.png	8	1	2000	8	d755d0b52a6e9a9a4388a335695f84a1	0	0	0	0	0	0	0	0	0	0	0	0	0	/home/dhl_ec/bnelissen/Slides/CD3_manuscript/CD3_slides/AAA620.CD3.1/AAA620.CD3.1.run1	255	0.7	0.06	0.7	0.06	-9.13537236008	-11.6170394231	1.54011090893	1.79811711133
233.0	1416.0	64.0	164.0	1416.0	4000000.0	1.0	1.0	0.87	2.06	1.32	0.05	6.04	0.34	0.78	0.19	6.18	0.19	1.92	1.42	0.33	AAA620.CD3.1.X10.Y2.tile.tissue.png	9	1	2000	9	974a3753f0b4367f3813e2713563fdb9	0	0	0	0	0	0	0	0	0	0	0	0	0	/home/dhl_ec/bnelissen/Slides/CD3_manuscript/CD3_slides/AAA620.CD3.1/AAA620.CD3.1.run1	255	0.7	0.06	0.7	0.06	-7.22109752664	-12.6381953007	1.12618714861	2.81909115411
0.0	1459.0	0.0	232.0	1459.0	4000000.0	0.0	1.0	0.71	1.52	1.33	0.05	6.11	0.48	0.82	0.19	5.94	0.13	1.91	1.43	0.4	AAA620.CD3.1.X10.Y3.tile.tissue.png	10	1	2000	10	f1b3d0bb12c60709de13394747928ca1	0	0	0	0	0	0	0	0	0	0	0	0	0	/home/dhl_ec/bnelissen/Slides/CD3_manuscript/CD3_slides/AAA620.CD3.1/AAA620.CD3.1.run1	255	0.7	0.06	0.7	0.06	-9.14906066971	-12.1639120791	3.28908507831	1.22516075708
0.0	0.0	0.0	0.0	0.0	4000000.0	0.0	0.0	0.9	1.31	1.09	0.05	5.8	0.28	0.8	0.19	4.57	0.11	1.88	1.44	0.4	AAA620.CD3.1.X10.Y5.tile.tissue.png	11	1	2000	11	9443bf532f704b63bb98eec25348a20e	0	0	0	0	0	0	0	0	0	0	0	0	0	/home/dhl_ec/bnelissen/Slides/CD3_manuscript/CD3_slides/AAA620.CD3.1/AAA620.CD3.1.run1	255	1.0	0.06	1.0	0.06	0.0	-10.4975400544	0.0	4.31637426776
0.0	0.0	0.0	0.0	0.0	4000000.0	0.0	0.0	0.93	1.01	1.05	0.05	7.08	0.48	1.19	0.3	6.52	0.22	2.5	2.17	0.55	AAA620.CD3.1.X10.Y6.tile.tissue.png	12	1	2000	12	5be52aa22466ff8c8e0883ae688d49a9	0	0	0	0	0	0	0	0	0	0	0	0	0	/home/dhl_ec/bnelissen/Slides/CD3_manuscript/CD3_slides/AAA620.CD3.1/AAA620.CD3.1.run1	255	1.0	0.06	1.0	0.06	0.0	-11.9011015976	0.0	4.15419574876
0.0	1394.0	0.0	174.0	1394.0	4000000.0	0.0	1.0	1.04	1.3	1.58	0.06	9.17	0.55	1.1	0.32	8.07	0.23	3.05	2.13	0.55	AAA620.CD3.1.X10.Y7.tile.tissue.png	13	1	2000	13	8f18f4e0989eedd0767d5acd01fa9873	0	0	0	0	0	0	0	0	0	0	0	0	0	/home/dhl_ec/bnelissen/Slides/CD3_manuscript/CD3_slides/AAA620.CD3.1/AAA620.CD3.1.run1	255	0.7	0.06	0.7	0.06	0.0	-12.2617791243	0.969197124115	0.158141161976
30620.0	1244991.0	12188.0	8155.0	1244991.0	4000000.0	251.0	3.0	2.09	2.52	1.53	0.06	9.99	0.57	1.11	0.23	10.78	0.4	3.22	1.92	0.59	AAA620.CD3.1.X10.Y8.tile.tissue.png	14	1	2000	14	5595512927ebb3919f9767b3cb43ef0a	0	0	0	0	0	0	0	0	0	0	0	0	0	/home/dhl_ec/bnelissen/Slides/CD3_manuscript/CD3_slides/AAA620.CD3.1/AAA620.CD3.1.run1	255	0.7	0.06	0.7	0.06	-9.51909601154	-11.9757716663	2.61708209476	0.243395507812
1577.0	116525.0	574.0	3215.0	116525.0	4000000.0	8.0	4.0	1.33	2.08	1.64	0.08	9.41	0.55	1.19	0.27	9.34	0.31	3.09	2.31	0.55	AAA620.CD3.1.X10.Y9.tile.tissue.png	15	1	2000	15	f5a238c510ae3bee91e7899942e8e36b	0	0	0	0	0	0	0	0	0	0	0	0	0	/home/dhl_ec/bnelissen/Slides/CD3_manuscript/CD3_slides/AAA620.CD3.1/AAA620.CD3.1.run1	255	0.7	0.06	0.7	0.06	-9.08717261683	-11.5122864334	2.31851421942	2.02353831885
0.0	0.0	0.0	0.0	0.0	4000000.0	0.0	0.0	5.04	1.79	1.76	0.08	8.6	0.46	1.26	0.3	6.39	0.22	3.08	2.3	0.57	AAA620.CD3.1.X11.Y10.tile.tissue.png	16	1	2000	16	511afd17cd4af498c83eb77fc8ea6397	0	0	0	0	0	0	0	0	0	0	0	0	0	/home/dhl_ec/bnelissen/Slides/CD3_manuscript/CD3_slides/AAA620.CD3.1/AAA620.CD3.1.run1	255	1.0	0.06	1.0	0.06	0.0	-12.284138844	0.0	4.52499741328
0.0	0.0	0.0	0.0	0.0	4000000.0	0.0	0.0	1.02	2.07	1.67	0.08	7.99	0.43	1.14	0.27	6.47	0.21	2.91	2.24	0.56	AAA620.CD3.1.X11.Y6.tile.tissue.png	17	1	2000	17	f82c7c161306a25d5b0a6d2d9b954ae3	0	0	0	0	0	0	0	0	0	0	0	0	0	/home/dhl_ec/bnelissen/Slides/CD3_manuscript/CD3_slides/AAA620.CD3.1/AAA620.CD3.1.run1	255	1.0	0.06	1.0	0.06	0.0	-10.3461589953	0.0	8.79585509938
10483.0	1730605.0	4735.0	8538.0	1730605.0	4000000.0	103.0	1.0	2.29	2.16	1.7	0.06	9.37	0.54	1.1	0.17	9.85	0.39	3.17	2.21	0.69	AAA620.CD3.1.X11.Y7.tile.tissue.png	18	1	2000	18	4500d48d3fccaf05f2de52f4646cd071	0	0	0	0	0	0	0	0	0	0	0	0	0	/home/dhl_ec/bnelissen/Slides/CD3_manuscript/CD3_slides/AAA620.CD3.1/AAA620.CD3.1.run1	255	0.7	0.06	0.7	0.06	-9.46674622402	-11.5282277208	2.16590448338	0.270422492187
10602.0	3901937.0	4705.0	12196.0	3901937.0	4000000.0	108.0	2.0	1.5	2.56	1.38	0.06	8.09	0.56	1.14	0.08	9.2	0.34	2.03	1.43	0.56	AAA620.CD3.1.X11.Y8.tile.tissue.png	19	1	2000	19	9df44c7147401143d50b8d804227f9ef	0	0	0	0	0	0	0	0	0	0	0	0	0	/home/dhl_ec/bnelissen/Slides/CD3_manuscript/CD3_slides/AAA620.CD3.1/AAA620.CD3.1.run1	255	0.7	0.06	0.7	0.06	-9.43803147421	-11.6841269272	2.04425519078	0.210660738281
12849.0	2043024.0	5684.0	8894.0	2043024.0	4000000.0	118.0	2.0	2.18	1.42	1.05	0.04	6.03	0.35	0.73	0.12	7.74	0.27	2.03	1.43	0.88	AAA620.CD3.1.X11.Y9.tile.tissue.png	20	1	2000	20	8a6c24026185314cfb373fd4e028af76	0	0	0	0	0	0	0	0	0	0	0	0	0	/home/dhl_ec/bnelissen/Slides/CD3_manuscript/CD3_slides/AAA620.CD3.1/AAA620.CD3.1.run1	255	0.7	0.06	0.7	0.06	-8.9302672494	-11.5311333365	1.12054173233	0.203867640625
812.0	800048.0	402.0	7846.0	800048.0	4000000.0	9.0	3.0	1.75	1.9	1.05	0.05	6.31	0.35	0.68	0.16	6.67	0.22	2.0	1.44	0.99	AAA620.CD3.1.X12.Y10.tile.tissue.png	21	1	2000	21	fbacfc312ccc680c8df53c82b25a9b8a	0	0	0	0	0	0	0	0	0	0	0	0	0	/home/dhl_ec/bnelissen/Slides/CD3_manuscript/CD3_slides/AAA620.CD3.1/AAA620.CD3.1.run1	255	0.7	0.06	0.7	0.06	-8.77333687726	-11.0298708335	1.16520343704	0.635629835937
0.0	0.0	0.0	0.0	0.0	4000000.0	0.0	0.0	1.48	0.97	1.05	0.05	5.11	0.27	0.82	0.19	4.37	0.12	1.88	1.43	0.41	AAA620.CD3.1.X12.Y11.tile.tissue.png	22	1	2000	22	9e2af8db9244354c8b02ed08139a5c61	0	0	0	0	0	0	0	0	0	0	0	0	0	/home/dhl_ec/bnelissen/Slides/CD3_manuscript/CD3_slides/AAA620.CD3.1/AAA620.CD3.1.run1	255	1.0	0.06	1.0	0.06	0.0	0.0	0.0	3.44066825
0.0	0.0	0.0	0.0	0.0	4000000.0	0.0	0.0	2.1	1.56	1.04	0.0500000000001	5.74	0.27	0.79	0.19	4.55	0.11	1.88	1.44	0.48	AAA620.CD3.1.X12.Y3.tile.tissue.png	23	1	2000	23	2e77d89dd72e04231e079801b49875fd	0	0	0	0	0	0	0	0	0	0	0	0	0	/home/dhl_ec/bnelissen/Slides/CD3_manuscript/CD3_slides/AAA620.CD3.1/AAA620.CD3.1.run1	255	1.0	0.06	1.0	0.06	0.0	-10.5548579902	0.0	4.39685079467
0.0	0.0	0.0	0.0	0.0	4000000.0	0.0	0.0	0.88	2.15	1.04	0.0500000000001	5.27	0.27	0.81	0.2	4.43	0.12	1.88	1.44	0.46	AAA620.CD3.1.X12.Y4.tile.tissue.png	24	1	2000	24	061bb37c63c9612c28b7ca60c683d9f2	0	0	0	0	0	0	0	0	0	0	0	0	0	/home/dhl_ec/bnelissen/Slides/CD3_manuscript/CD3_slides/AAA620.CD3.1/AAA620.CD3.1.run1	255	1.0	0.06	1.0	0.06	0.0	0.0	0.0	6.263916
7266.0	158959.0	2775.0	3621.0	158959.0	4000000.0	52.0	1.0	2.29	2.02	1.06	0.0500000000001	6.32	0.42	0.86	0.18	6.32	0.2	1.97	1.43	0.64	AAA620.CD3.1.X12.Y6.tile.tissue.png	25	1	2000	25	609efcee321b0f0be24a80a8e7b5aa48	0	0	0	0	0	0	0	0	0	0	0	0	0	/home/dhl_ec/bnelissen/Slides/CD3_manuscript/CD3_slides/AAA620.CD3.1/AAA620.CD3.1.run1	255	0.7	0.06	0.7	0.06	-9.29415603203	-12.232391306	2.71012730737	1.63743511719
47083.0	3343541.0	19857.0	9954.0	3343541.0	4000000.0	438.0	2.0	2.15	1.69	1.05	0.0400000000001	6.25	0.34	0.66	0.0700000000001	8.81	0.33	2.04	1.43	0.92	AAA620.CD3.1.X12.Y7.tile.tissue.png	26	1	2000	26	8d5aa58ebdb35a492fb36e7f260d8283	0	0	0	0	0	0	0	0	0	0	0	0	0	/home/dhl_ec/bnelissen/Slides/CD3_manuscript/CD3_slides/AAA620.CD3.1/AAA620.CD3.1.run1	255	0.7	0.06	0.7	0.06	-9.51007634211	-11.9985697239	2.15572865827	0.351424632813
49196.0	3992265.0	19027.0	8734.0	3992265.0	4000000.0	398.0	1.0	2.38	2.38	1.24	0.0599999999999	8.08	0.34	0.66	0.0500000000001	9.24	0.35	2.22	2.29	0.59	AAA620.CD3.1.X12.Y8.tile.tissue.png	27	1	2000	27	5b045937622a65a032d81cdaa7f2a979	0	0	0	0	0	0	0	0	0	0	0	0	0	/home/dhl_ec/bnelissen/Slides/CD3_manuscript/CD3_slides/AAA620.CD3.1/AAA620.CD3.1.run1	255	0.7	0.06	0.7	0.06	-9.64137142482	-12.403980671	1.72194965427	0.268097993652
10841.0	3913246.0	4724.0	9282.0	3913246.0	4000000.0	104.0	1.0	1.23	2.16	1.61	0.0699999999999	8.85	0.56	1.09	0.0799999999999	12.9	0.52	2.49	2.11	0.59	AAA620.CD3.1.X12.Y9.tile.tissue.png	28	1	2000	28	3d17624cd48234da173b440fd3109a67	0	0	0	0	0	0	0	0	0	0	0	0	0	/home/dhl_ec/bnelissen/Slides/CD3_manuscript/CD3_slides/AAA620.CD3.1/AAA620.CD3.1.run1	255	0.7	0.06	0.7	0.06	-9.09020446483	-12.5616413122	0.990496453395	0.143912170898
0.0	0.0	0.0	0.0	0.0	4000000.0	0.0	0.0	1.26	2.63	1.7	0.0700000000001	7.83	0.46	1.32	0.31	6.65	0.21	2.96	2.28	0.46	AAA620.CD3.1.X13.Y0.tile.tissue.png	29	1	2000	29	f9c3d0649ce4485c78c56a0f35ac2ab5	0	0	0	0	0	0	0	0	0	0	0	0	0	/home/dhl_ec/bnelissen/Slides/CD3_manuscript/CD3_slides/AAA620.CD3.1/AAA620.CD3.1.run1	255	1.0	0.06	1.0	0.06	0.0	0.0	0.0	6.1620465
0.0	0.0	0.0	0.0	0.0	4000000.0	0.0	0.0	3.14	2.79	1.68	0.08	8.56	0.44	1.3	0.3	6.33	0.19	2.93	2.27	0.51	AAA620.CD3.1.X13.Y1.tile.tissue.png	30	1	2000	30	f138c7d640fbaf94ebdfed054574dc38	0	0	0	0	0	0	0	0	0	0	0	0	0	/home/dhl_ec/bnelissen/Slides/CD3_manuscript/CD3_slides/AAA620.CD3.1/AAA620.CD3.1.run1	255	1.0	0.06	1.0	0.06	0.0	-12.1545302208	0.0	4.88259736704
4121.0	2867935.0	1834.0	8986.0	2867935.0	4000000.0	37.0	2.0	1.25	1.78	1.68	0.0600000000001	9.21	0.53	1.17	0.13	11.49	0.62	3.21	2.27	0.58	AAA620.CD3.1.X13.Y10.tile.tissue.png	31	1	2000	31	7968fe7240204b75827503de43085b18	0	0	0	0	0	0	0	0	0	0	0	0	0	/home/dhl_ec/bnelissen/Slides/CD3_manuscript/CD3_slides/AAA620.CD3.1/AAA620.CD3.1.run1	255	0.7	0.06	0.7	0.06	-8.63942202124	-11.5888035467	0.73580284457	0.121662328125
0.0	1948.0	0.0	208.0	1948.0	4000000.0	0.0	1.0	2.56	1.48	1.69	0.0699999999999	9.07	0.52	1.2	0.31	8.19	0.2	2.95	2.26	0.53	AAA620.CD3.1.X13.Y11.tile.tissue.png	32	1	2000	32	9ce07b7abd120d07a19cca8587ea247b	0	0	0	0	0	0	0	0	0	0	0	0	0	/home/dhl_ec/bnelissen/Slides/CD3_manuscript/CD3_slides/AAA620.CD3.1/AAA620.CD3.1.run1	255	0.7	0.06	0.7	0.06	-7.48534940655	-12.1128010664	2.78153935253	3.37549077124
0.0	0.0	0.0	0.0	0.0	4000000.0	0.0	0.0	1.02	1.17	1.72	0.0699999999999	7.73	0.44	1.35	0.31	6.34	0.19	2.92	2.24	0.52	AAA620.CD3.1.X13.Y12.tile.tissue.png	33	1	2000	33	ba47620666a933813f602d6069a31c80	0	0	0	0	0	0	0	0	0	0	0	0	0	/home/dhl_ec/bnelissen/Slides/CD3_manuscript/CD3_slides/AAA620.CD3.1/AAA620.CD3.1.run1	255	1.0	0.06	1.0	0.06	0.0	0.0	0.0	2.86596225
632.0	285266.0	331.0	5624.0	285266.0	4000000.0	8.0	3.0	1.46	1.81	1.7	0.0699999999999	9.1	0.53	1.13	0.28	8.95	0.3	3.14	2.26	0.56	AAA620.CD3.1.X13.Y2.tile.tissue.png	34	1	2000	34	f00d024cde35a5d2086b57189c51e366	0	0	0	0	0	0	0	0	0	0	0	0	0	/home/dhl_ec/bnelissen/Slides/CD3_manuscript/CD3_slides/AAA620.CD3.1/AAA620.CD3.1.run1	255	0.7	0.06	0.7	0.06	-9.39525917335	-11.3619558969	3.38992998619	0.858539830078
3728.0	1338394.0	1656.0	10163.0	1338394.0	4000000.0	39.0	1.0	1.73	1.88	1.78	0.0599999999999	9.29	0.53	1.11	0.22	9.96	0.37	3.22	2.24	0.57	AAA620.CD3.1.X13.Y3.tile.tissue.png	35	1	2000	35	146ebf15fa317123c83fa68c185a835b	0	0	0	0	0	0	0	0	0	0	0	0	0	/home/dhl_ec/bnelissen/Slides/CD3_manuscript/CD3_slides/AAA620.CD3.1/AAA620.CD3.1.run1	255	0.7	0.06	0.7	0.06	-9.33375625691	-11.1655510565	2.11531445297	0.220316410156
2970.0	1255394.0	1407.0	9090.0	1255394.0	4000000.0	34.0	1.0	1.18	1.48	1.71	0.0600000000001	9.16	0.53	1.12	0.23	9.84	0.37	3.21	2.26	0.54	AAA620.CD3.1.X13.Y4.tile.tissue.png	36	1	2000	36	99cc7e90fab74316a2dc23c77cad7032	0	0	0	0	0	0	0	0	0	0	0	0	0	/home/dhl_ec/bnelissen/Slides/CD3_manuscript/CD3_slides/AAA620.CD3.1/AAA620.CD3.1.run1	255	0.7	0.06	0.7	0.06	-8.8413663525	-10.8974382706	1.25632700563	0.192824324219
0.0	2418.0	0.0	316.0	2418.0	4000000.0	0.0	1.0	1.07	1.26	1.67	0.0700000000001	8.99	0.52	1.23	0.3	8.25	0.2	3.02	2.22	0.54	AAA620.CD3.1.X13.Y5.tile.tissue.png	37	1	2000	37	eb2d3f0160250148262b5d5c160112f1	0	0	0	0	0	0	0	0	0	0	0	0	0	/home/dhl_ec/bnelissen/Slides/CD3_manuscript/CD3_slides/AAA620.CD3.1/AAA620.CD3.1.run1	255	0.7	0.06	0.7	0.06	-9.65314583957	-12.1841202938	4.98515418682	3.82927758426
0.0	0.0	0.0	0.0	0.0	4000000.0	0.0	0.0	1.82	1.71	1.71	0.0700000000001	7.71	0.44	1.33	0.29	6.31	0.19	2.93	2.27	0.54	AAA620.CD3.1.X13.Y6.tile.tissue.png	38	1	2000	38	c30c70cd0b80bf264e482cd19c72851b	0	0	0	0	0	0	0	0	0	0	0	0	0	/home/dhl_ec/bnelissen/Slides/CD3_manuscript/CD3_slides/AAA620.CD3.1/AAA620.CD3.1.run1	255	1.0	0.06	1.0	0.06	0.0	0.0	0.0	5.905697
12156.0	338520.0	4188.0	4079.0	338520.0	4000000.0	83.0	3.0	3.3	3.8	1.67	0.0699999999999	9.08	0.53	1.15	0.28	9.1	0.31	3.17	2.28	0.53	AAA620.CD3.1.X13.Y7.tile.tissue.png	39	1	2000	39	3775290033cf5a00d57284b4fa1c412f	0	0	0	0	0	0	0	0	0	0	0	0	0	/home/dhl_ec/bnelissen/Slides/CD3_manuscript/CD3_slides/AAA620.CD3.1/AAA620.CD3.1.run1	255	0.7	0.06	0.7	0.06	-9.4396730368	-11.8067308105	1.75559869827	1.10565060547
44725.0	3534994.0	18359.0	9142.0	3534994.0	4000000.0	408.0	1.0	2.78	1.5	1.7	0.0599999999999	8.76	0.52	1.12	0.0999999999999	12.68	0.52	3.19	2.26	0.59	AAA620.CD3.1.X13.Y8.tile.tissue.png	40	1	2000	40	65d18da04aaf2808b34ffd14ea2ed1c2	0	0	0	0	0	0	0	0	0	0	0	0	0	/home/dhl_ec/bnelissen/Slides/CD3_manuscript/CD3_slides/AAA620.CD3.1/AAA620.CD3.1.run1	255	0.7	0.06	0.7	0.06	-9.13375005125	-12.3482953029	1.40233483708	0.254343058594
10534.0	3999868.0	4619.0	8019.0	3999868.0	4000000.0	107.0	1.0	2.66	1.45	1.71	0.0599999999999	10.19	0.52	1.11	0.0699999999999	12.68	0.53	3.15	2.26	0.6	AAA620.CD3.1.X13.Y9.tile.tissue.png	41	1	2000	41	15d7ae19bc48bfb2eeb1caac4538097b	0	0	0	0	0	0	0	0	0	0	0	0	0	/home/dhl_ec/bnelissen/Slides/CD3_manuscript/CD3_slides/AAA620.CD3.1/AAA620.CD3.1.run1	255	0.7	0.06	0.7	0.06	-9.0752029767	-12.3843240314	0.884469238644	0.109860941711
0.0	0.0	0.0	0.0	0.0	4000000.0	0.0	0.0	1.94	1.32	1.71	0.0699999999999	8.56	0.44	1.25	0.32	6.25	0.2	2.95	2.27	0.91	AAA620.CD3.1.X14.Y0.tile.tissue.png	42	1	2000	42	4b3ec597baac8aa316709861e8932689	0	0	0	0	0	0	0	0	0	0	0	0	0	/home/dhl_ec/bnelissen/Slides/CD3_manuscript/CD3_slides/AAA620.CD3.1/AAA620.CD3.1.run1	255	1.0	0.06	1.0	0.06	0.0	-12.2954336214	0.0	4.53861314345
422.0	20702.0	164.0	1979.0	20702.0	4000000.0	3.0	7.0	2.05	2.39	1.71	0.0599999999999	8.89	0.53	1.12	0.3	8.59	0.29	3.03	2.25	0.86	AAA620.CD3.1.X14.Y1.tile.tissue.png	43	1	2000	43	875cc510789729c6ee9c3c45c9f2fbf3	0	0	0	0	0	0	0	0	0	0	0	0	0	/home/dhl_ec/bnelissen/Slides/CD3_manuscript/CD3_slides/AAA620.CD3.1/AAA620.CD3.1.run1	255	0.7	0.06	0.7	0.06	-9.63691048525	-11.512452645	3.41842945009	0.493146810547
5093.0	3919001.0	2158.0	9340.0	3919001.0	4000000.0	45.0	1.0	1.57	3.04	1.1	0.05	6.02	0.53	1.12	0.0799999999999	9.71	0.34	2.03	1.44	0.59	AAA620.CD3.1.X14.Y10.tile.tissue.png	44	1	2000	44	e3a5bc7ef266cc74a5ccfa151902644f	0	0	0	0	0	0	0	0	0	0	0	0	0	/home/dhl_ec/bnelissen/Slides/CD3_manuscript/CD3_slides/AAA620.CD3.1/AAA620.CD3.1.run1	255	0.7	0.06	0.7	0.06	-8.81165983379	-12.2669576612	0.749269061185	0.110567988281
2651.0	918237.0	1162.0	12229.0	918237.0	4000000.0	24.0	4.0	2.45	2.48	1.53	0.0599999999999	9.39	0.53	1.12	0.25	9.56	0.34	3.24	2.25	0.57	AAA620.CD3.1.X14.Y11.tile.tissue.png	45	1	2000	45	6feb3de55032160148a8d6be12446938	0	0	0	0	0	0	0	0	0	0	0	0	0	/home/dhl_ec/bnelissen/Slides/CD3_manuscript/CD3_slides/AAA620.CD3.1/AAA620.CD3.1.run1	255	0.7	0.06	0.7	0.06	-8.8663603956	-11.5053010299	1.14075325514	0.480711699219
0.0	75951.0	0.0	1549.0	75951.0	4000000.0	0.0	1.0	2.93	1.59	1.71	0.0699999999999	8.96	0.52	1.29	0.3	7.66	0.21	3.04	2.29	0.51	AAA620.CD3.1.X14.Y12.tile.tissue.png	46	1	2000	46	4cd5d01a77777672b4eb711bd6eed691	0	0	0	0	0	0	0	0	0	0	0	0	0	/home/dhl_ec/bnelissen/Slides/CD3_manuscript/CD3_slides/AAA620.CD3.1/AAA620.CD3.1.run1	255	0.7	0.06	0.7	0.06	0.0	-11.9963728018	0.180064220579	4.65636112695
3780.0	1920683.0	1706.0	9955.0	1920683.0	4000000.0	39.0	3.0	2.8	1.54	1.71	0.0599999999999	9.13	0.53	1.11	0.19	10.5	0.41	3.13	2.26	0.6	AAA620.CD3.1.X14.Y2.tile.tissue.png	47	1	2000	47	301154573b28984f3fa9e85542e5afbc	0	0	0	0	0	0	0	0	0	0	0	0	0	/home/dhl_ec/bnelissen/Slides/CD3_manuscript/CD3_slides/AAA620.CD3.1/AAA620.CD3.1.run1	255	0.7	0.06	0.7	0.06	-9.54280518516	-12.1027101033	3.33487560716	0.3988041875
25216.0	3810790.0	9914.0	17785.0	3810790.0	4000000.0	211.0	3.0	1.94	2.67	1.67	0.0599999999999	9.66	0.53	1.11	0.0800000000002	12.47	0.52	3.16	2.22	0.59	AAA620.CD3.1.X14.Y3.tile.tissue.png	48	1	2000	48	8181977b49e7e763ec6c2ae25f6de22a	0	0	0	0	0	0	0	0	0	0	0	0	0	/home/dhl_ec/bnelissen/Slides/CD3_manuscript/CD3_slides/AAA620.CD3.1/AAA620.CD3.1.run1	255	0.7	0.06	0.7	0.06	-9.68625269543	-12.3103077603	3.05498633351	0.33518021875
11962.0	3926411.0	5478.0	11743.0	3926411.0	4000000.0	133.0	1.0	1.99	2.49	1.13	0.05	5.95	0.35	0.67	0.0599999999999	8.93	0.34	2.04	1.44	0.39	AAA620.CD3.1.X14.Y4.tile.tissue.png	49	1	2000	49	3bb95370f0c8f9a1f9e1e3c27a4a4129	0	0	0	0	0	0	0	0	0	0	0	0	0	/home/dhl_ec/bnelissen/Slides/CD3_manuscript/CD3_slides/AAA620.CD3.1/AAA620.CD3.1.run1	255	0.7	0.06	0.7	0.06	-8.805866813	-12.5083970069	0.957803033837	0.124880960937
1505.0	848390.0	674.0	5508.0	848390.0	4000000.0	17.0	1.0	1.58	2.01	1.14	0.05	6.4	0.35	0.68	0.18	6.68	0.23	2.01	1.47	0.37	AAA620.CD3.1.X14.Y5.tile.tissue.png	50	1	2000	50	c90cba7d160203c6bbb92fe1db14c707	0	0	0	0	0	0	0	0	0	0	0	0	0	/home/dhl_ec/bnelissen/Slides/CD3_manuscript/CD3_slides/AAA620.CD3.1/AAA620.CD3.1.run1	255	0.7	0.06	0.7	0.06	-8.4856434107	-10.4217135307	0.573513775827	0.327455005859
0.0	2916.0	0.0	310.0	2916.0	4000000.0	0.0	1.0	2.77	1.61	1.09	0.0600000000002	6.16	0.34	0.78	0.2	5.33	0.12	1.93	1.43	0.36	AAA620.CD3.1.X14.Y6.tile.tissue.png	51	1	2000	51	67680c79f9df4348857b07c8b4f42aa2	0	0	0	0	0	0	0	0	0	0	0	0	0	/home/dhl_ec/bnelissen/Slides/CD3_manuscript/CD3_slides/AAA620.CD3.1/AAA620.CD3.1.run1	255	0.7	0.06	0.7	0.06	0.0	-12.1238996691	5.62067043896	4.4458442571
0.0	0.0	0.0	0.0	0.0	4000000.0	0.0	0.0	2.07	2.41	1.1	0.05	5.26	0.28	0.79	0.21	4.35	0.13	1.9	1.44	0.32	AAA620.CD3.1.X14.Y7.tile.tissue.png	52	1	2000	52	fcd92dcd7265221cb92d7394be031fc2	0	0	0	0	0	0	0	0	0	0	0	0	0	/home/dhl_ec/bnelissen/Slides/CD3_manuscript/CD3_slides/AAA620.CD3.1/AAA620.CD3.1.run1	255	1.0	0.06	1.0	0.06	0.0	0.0	0.0	8.2304085
1507.0	789577.0	713.0	6093.0	789577.0	4000000.0	16.0	4.0	2.13	1.77	1.08	0.0600000000002	6.39	0.35	0.68	0.17	6.63	0.22	2.02	1.45	0.36	AAA620.CD3.1.X14.Y8.tile.tissue.png	53	1	2000	53	2c4b285c32b3e2e751ed414d713a1da7	0	0	0	0	0	0	0	0	0	0	0	0	0	/home/dhl_ec/bnelissen/Slides/CD3_manuscript/CD3_slides/AAA620.CD3.1/AAA620.CD3.1.run1	255	0.7	0.06	0.7	0.06	-9.26436558189	-11.1857014516	1.52067267524	0.68409696875
3488.0	3685323.0	1595.0	9218.0	3685323.0	4000000.0	36.0	2.0	2.75	2.44	1.15	0.05	12.41	0.35	0.68	0.0699999999999	8.73	0.34	2.06	1.43	0.4	AAA620.CD3.1.X14.Y9.tile.tissue.png	54	1	2000	54	fddac47fe5186d47506ce1b01a4e59ce	0	0	0	0	0	0	0	0	0	0	0	0	0	/home/dhl_ec/bnelissen/Slides/CD3_manuscript/CD3_slides/AAA620.CD3.1/AAA620.CD3.1.run1	255	0.7	0.06	0.7	0.06	-8.92838913039	-11.7886670514	1.03135108679	0.147577566406
0.0	0.0	0.0	0.0	0.0	4000000.0	0.0	0.0	3.68	2.64	1.1	0.0600000000002	5.86	0.28	0.75	0.2	4.35	0.12	1.9	1.44	0.51	AAA620.CD3.1.X15.Y0.tile.tissue.png	55	1	2000	55	bd601c7f4b7dc11df2261696c58d5dc6	0	0	0	0	0	0	0	0	0	0	0	0	0	/home/dhl_ec/bnelissen/Slides/CD3_manuscript/CD3_slides/AAA620.CD3.1/AAA620.CD3.1.run1	255	1.0	0.06	1.0	0.06	0.0	-9.84321564716	0.0	9.59643700316
0.0	0.0	0.0	0.0	0.0	4000000.0	0.0	0.0	2.85	1.92	1.7	0.0699999999999	8.53	0.44	1.23	0.3	6.23	0.2	2.93	2.25	0.53	AAA620.CD3.1.X15.Y1.tile.tissue.png	56	1	2000	56	ef975d893aff005477869315ddd67e91	0	0	0	0	0	0	0	0	0	0	0	0	0	/home/dhl_ec/bnelissen/Slides/CD3_manuscript/CD3_slides/AAA620.CD3.1/AAA620.CD3.1.run1	255	1.0	0.06	1.0	0.06	0.0	-10.9598483165	0.0	7.83006981396
3336.0	3136322.0	1569.0	8720.0	3136322.0	4000000.0	37.0	2.0	1.33	1.63	1.67	0.0599999999999	9.22	0.52	1.12	0.12	11.68	0.47	3.15	2.22	0.58	AAA620.CD3.1.X15.Y10.tile.tissue.png	57	1	2000	57	af42c941deba55ddffeddda072cd01f8	0	0	0	0	0	0	0	0	0	0	0	0	0	/home/dhl_ec/bnelissen/Slides/CD3_manuscript/CD3_slides/AAA620.CD3.1/AAA620.CD3.1.run1	255	0.7	0.06	0.7	0.06	-8.75370510707	-11.5728363831	0.82290136265	0.119018902344
5533.0	3158392.0	2574.0	8764.0	3158392.0	4000000.0	57.0	1.0	1.8	1.9	1.67	0.0599999999999	9.05	0.52	1.11	0.11	11.73	0.47	3.11	2.21	0.6	AAA620.CD3.1.X15.Y11.tile.tissue.png	58	1	2000	58	5aa4148d70ad4e5cdfcc6b6b910a0b65	0	0	0	0	0	0	0	0	0	0	0	0	0	/home/dhl_ec/bnelissen/Slides/CD3_manuscript/CD3_slides/AAA620.CD3.1/AAA620.CD3.1.run1	255	0.7	0.06	0.7	0.06	-8.79774647283	-11.8651732007	0.884856084709	0.135073558594
53.0	110787.0	30.0	2213.0	110787.0	4000000.0	1.0	2.0	1.0	1.34	1.68	0.0699999999999	9.22	0.52	1.22	0.29	8.72	0.3	2.98	2.22	0.53	AAA620.CD3.1.X15.Y12.tile.tissue.png	59	1	2000	59	0c44d3baf4e11f4a8d217462b2725317	0	0	0	0	0	0	0	0	0	0	0	0	0	/home/dhl_ec/bnelissen/Slides/CD3_manuscript/CD3_slides/AAA620.CD3.1/AAA620.CD3.1.run1	255	0.7	0.06	0.7	0.06	-8.45443395529	-11.5578584022	1.48203184581	3.0989308667
912.0	765236.0	479.0	7382.0	765236.0	4000000.0	13.0	1.0	1.16	2.2	1.71	0.0799999999999	8.54	0.35	0.68	0.18	6.61	0.22	2.02	1.46	0.63	AAA620.CD3.1.X15.Y2.tile.tissue.png	60	1	2000	60	dd6ffaed340a430d38a496e60890b7ed	0	0	0	0	0	0	0	0	0	0	0	0	0	/home/dhl_ec/bnelissen/Slides/CD3_manuscript/CD3_slides/AAA620.CD3.1/AAA620.CD3.1.run1	255	0.7	0.06	0.7	0.06	-9.39512612146	-11.9270465994	3.04405379154	0.937616308594
35691.0	2883364.0	12755.0	25864.0	2883364.0	4000000.0	239.0	6.0	1.82	2.58	1.71	0.0599999999999	10.64	0.54	1.11	0.13	11.85	0.47	3.25	2.26	0.84	AAA620.CD3.1.X15.Y3.tile.tissue.png	61	1	2000	61	a737d99a820bca875b7fb2dfccd76040	0	0	0	0	0	0	0	0	0	0	0	0	0	/home/dhl_ec/bnelissen/Slides/CD3_manuscript/CD3_slides/AAA620.CD3.1/AAA620.CD3.1.run1	255	0.7	0.06	0.7	0.06	-9.56262062288	-12.4939226819	2.7526305005	0.45709565625
45367.0	3858096.0	15262.0	14123.0	3858096.0	4000000.0	298.0	6.0	3.15	3.53	1.7	0.0599999999999	9.3	0.53	1.11	0.0799999999999	13.02	0.53	3.19	2.25	0.6	AAA620.CD3.1.X15.Y4.tile.tissue.png	62	1	2000	62	3d8b75a0ce4bb9466ef3379cfefa4f10	0	0	0	0	0	0	0	0	0	0	0	0	0	/home/dhl_ec/bnelissen/Slides/CD3_manuscript/CD3_slides/AAA620.CD3.1/AAA620.CD3.1.run1	255	0.7	0.06	0.7	0.06	-9.14315788629	-12.5183111675	1.00603231661	0.221869567383
11155.0	2903609.0	4888.0	8928.0	2903609.0	4000000.0	110.0	1.0	2.91	1.46	1.69	0.0599999999999	9.17	0.35	0.68	0.0899999999999	8.44	0.3	2.06	1.43	0.37	AAA620.CD3.1.X15.Y5.tile.tissue.png	63	1	2000	63	448899d8c6e21e7799ca2cf68758c42b	0	0	0	0	0	0	0	0	0	0	0	0	0	/home/dhl_ec/bnelissen/Slides/CD3_manuscript/CD3_slides/AAA620.CD3.1/AAA620.CD3.1.run1	255	0.7	0.06	0.7	0.06	-8.42531005276	-11.6488778935	0.558435424297	0.10544328125
171.0	1637740.0	75.0	6048.0	1637740.0	4000000.0	2.0	1.0	1.2	2.15	1.08	0.05	6.28	0.35	0.67	0.15	7.17	0.26	2.1	1.56	0.37	AAA620.CD3.1.X15.Y6.tile.tissue.png	64	1	2000	64	bfb3991ace955f856db28d3ab8abaec0	0	0	0	0	0	0	0	0	0	0	0	0	0	/home/dhl_ec/bnelissen/Slides/CD3_manuscript/CD3_slides/AAA620.CD3.1/AAA620.CD3.1.run1	255	0.7	0.06	0.7	0.06	-8.03868781562	-10.2161342929	0.550213245936	0.0931969003906
0.0	291255.0	0.0	3334.0	291255.0	4000000.0	0.0	3.0	0.92	2.12	1.14	0.0599999999999	6.4	0.53	1.14	0.28	8.59	0.22	3.16	2.28	0.54	AAA620.CD3.1.X15.Y7.tile.tissue.png	65	1	2000	65	094474f0a8f41577a2aa9f63e6b78eb7	0	0	0	0	0	0	0	0	0	0	0	0	0	/home/dhl_ec/bnelissen/Slides/CD3_manuscript/CD3_slides/AAA620.CD3.1/AAA620.CD3.1.run1	255	0.7	0.06	0.7	0.06	-6.51644233717	-10.5444314433	0.744825617064	1.35284958154
0.0	2726.0	0.0	240.0	2726.0	4000000.0	0.0	1.0	2.06	3.05	1.7	0.0699999999999	9.0	0.53	1.27	0.29	8.26	0.2	2.99	2.28	0.52	AAA620.CD3.1.X15.Y8.tile.tissue.png	66	1	2000	66	9a4399743674d75e2265a957ced036d1	0	0	0	0	0	0	0	0	0	0	0	0	0	/home/dhl_ec/bnelissen/Slides/CD3_manuscript/CD3_slides/AAA620.CD3.1/AAA620.CD3.1.run1	255	0.7	0.06	0.7	0.06	-9.24771050952	-12.7982821826	3.21122500543	2.20802305304
3690.0	634150.0	1636.0	5537.0	634150.0	4000000.0	38.0	3.0	2.16	2.58	1.72	0.0699999999999	9.24	0.52	1.12	0.26	9.28	0.32	3.08	2.22	0.55	AAA620.CD3.1.X15.Y9.tile.tissue.png	67	1	2000	67	a66a8898cb17b175e10376a8cc350d47	0	0	0	0	0	0	0	0	0	0	0	0	0	/home/dhl_ec/bnelissen/Slides/CD3_manuscript/CD3_slides/AAA620.CD3.1/AAA620.CD3.1.run1	255	0.7	0.06	0.7	0.06	-9.01598768483	-10.667027877	1.41683977867	0.339186359375
0.0	0.0	0.0	0.0	0.0	4000000.0	0.0	0.0	1.46	2.01	1.68	0.0699999999999	8.49	0.44	1.25	0.3	6.23	0.19	2.89	2.23	0.32	AAA620.CD3.1.X16.Y0.tile.tissue.png	68	1	2000	68	bfdbd270cc9360d1c65cc97e288b1f17	0	0	0	0	0	0	0	0	0	0	0	0	0	/home/dhl_ec/bnelissen/Slides/CD3_manuscript/CD3_slides/AAA620.CD3.1/AAA620.CD3.1.run1	255	1.0	0.06	1.0	0.06	0.0	-11.935837757	0.0	6.47983992966
0.0	2438.0	0.0	234.0	2438.0	4000000.0	0.0	1.0	1.66	2.07	1.1	0.0600000000002	6.16	0.34	0.69	0.21	6.02	0.13	1.94	2.23	0.52	AAA620.CD3.1.X16.Y1.tile.tissue.png	69	1	2000	69	5e42e2d12fdc4696e5d9574208323e43	0	0	0	0	0	0	0	0	0	0	0	0	0	/home/dhl_ec/bnelissen/Slides/CD3_manuscript/CD3_slides/AAA620.CD3.1/AAA620.CD3.1.run1	255	0.7	0.06	0.7	0.06	-8.95186251725	-11.7236653897	2.5877463392	2.15835742093
0.0	50617.0	0.0	1329.0	50617.0	4000000.0	0.0	2.0	1.4	2.81	1.68	0.0599999999999	8.95	0.53	1.11	0.3	8.23	0.2	3.01	2.22	0.52	AAA620.CD3.1.X16.Y10.tile.tissue.png	70	1	2000	70	32e11942d316533233a016857dd0a54d	0	0	0	0	0	0	0	0	0	0	0	0	0	/home/dhl_ec/bnelissen/Slides/CD3_manuscript/CD3_slides/AAA620.CD3.1/AAA620.CD3.1.run1	255	0.7	0.06	0.7	0.06	-7.4653520901	-11.8227698052	2.1446314059	0.11662613916
7277.0	1850697.0	2798.0	10138.0	1850697.0	4000000.0	55.0	2.0	2.61	2.68	1.68	0.0600000000002	8.98	0.53	1.11	0.19	10.43	0.4	3.16	2.22	0.57	AAA620.CD3.1.X16.Y11.tile.tissue.png	71	1	2000	71	a4a74f51a2c66bdd21fe819f5f7e8431	0	0	0	0	0	0	0	0	0	0	0	0	0	/home/dhl_ec/bnelissen/Slides/CD3_manuscript/CD3_slides/AAA620.CD3.1/AAA620.CD3.1.run1	255	0.7	0.06	0.7	0.06	-9.10566752805	-11.7377067099	1.5243101111	0.183587929688
1424.0	459699.0	650.0	9748.0	459699.0	4000000.0	11.0	8.0	2.97	2.42	1.09	0.0600000000002	6.4	0.34	0.71	0.19	6.41	0.21	2.01	1.43	0.35	AAA620.CD3.1.X16.Y12.tile.tissue.png	72	1	2000	72	90e00a1b392b7f9e5d32b541886ecc79	0	0	0	0	0	0	0	0	0	0	0	0	0	/home/dhl_ec/bnelissen/Slides/CD3_manuscript/CD3_slides/AAA620.CD3.1/AAA620.CD3.1.run1	255	0.7	0.06	0.7	0.06	-8.88277226097	-11.729356703	2.01376411126	2.33987297266
0.0	0.0	0.0	0.0	0.0	4000000.0	0.0	0.0	2.13	1.99	1.69	0.0700000000002	7.71	0.43	1.36	0.3	6.34	0.19	2.94	2.26	0.52	AAA620.CD3.1.X16.Y2.tile.tissue.png	73	1	2000	73	5fd2cbf74ff2f78f35bdbff06ec304d4	0	0	0	0	0	0	0	0	0	0	0	0	0	/home/dhl_ec/bnelissen/Slides/CD3_manuscript/CD3_slides/AAA620.CD3.1/AAA620.CD3.1.run1	255	1.0	0.06	1.0	0.06	0.0	0.0	0.0	3.10422925
306.0	360999.0	155.0	7282.0	360999.0	4000000.0	4.0	4.0	3.13	3.15	1.11	0.0600000000004	6.26	0.35	0.7	0.19	6.35	0.21	2.0	1.44	0.35	AAA620.CD3.1.X16.Y3.tile.tissue.png	74	1	2000	74	2380116ed213a32c151e747a45409d1a	0	0	0	0	0	0	0	0	0	0	0	0	0	/home/dhl_ec/bnelissen/Slides/CD3_manuscript/CD3_slides/AAA620.CD3.1/AAA620.CD3.1.run1	255	0.7	0.06	0.7	0.06	-8.86166581252	-12.1265009618	2.61528801226	2.54699900586
12307.0	3256062.0	5871.0	25904.0	3256062.0	4000000.0	148.0	7.0	2.29	1.84	1.08	0.0500000000002	6.18	0.54	1.1	0.11	12.15	0.49	3.25	2.26	0.59	AAA620.CD3.1.X16.Y4.tile.tissue.png	75	1	2000	75	cc86806aaf967ab493b64dbf14046879	0	0	0	0	0	0	0	0	0	0	0	0	0	/home/dhl_ec/bnelissen/Slides/CD3_manuscript/CD3_slides/AAA620.CD3.1/AAA620.CD3.1.run1	255	0.7	0.06	0.7	0.06	-9.40121882988	-12.6476379654	2.29196834306	0.358152546875
48567.0	3971328.0	17781.0	9392.0	3971328.0	4000000.0	364.0	1.0	2.41	1.58	1.7	0.0599999999999	9.86	0.53	1.13	0.0800000000004	13.11	0.53	3.18	2.27	0.61	AAA620.CD3.1.X16.Y5.tile.tissue.png	76	1	2000	76	eee0d1eda01e4eb28c63c63edc907697	0	0	0	0	0	0	0	0	0	0	0	0	0	/home/dhl_ec/bnelissen/Slides/CD3_manuscript/CD3_slides/AAA620.CD3.1/AAA620.CD3.1.run1	255	0.7	0.06	0.7	0.06	-9.23427896351	-12.5324595923	0.87050438771	0.218940296143
1517.0	3980999.0	696.0	9360.0	3980999.0	4000000.0	16.0	1.0	3.27	2.62	1.1	0.0400000000004	6.68	0.35	0.68	0.0599999999999	8.76	0.34	2.09	1.44	0.93	AAA620.CD3.1.X16.Y6.tile.tissue.png	77	1	2000	77	e81e0ecc0fe91c588735106946f96e52	0	0	0	0	0	0	0	0	0	0	0	0	0	/home/dhl_ec/bnelissen/Slides/CD3_manuscript/CD3_slides/AAA620.CD3.1/AAA620.CD3.1.run1	255	0.7	0.06	0.7	0.06	-8.57184441182	-12.2368303747	0.610803699186	0.0782766658936
1023.0	2339334.0	528.0	10503.0	2339334.0	4000000.0	11.0	10.0	1.91	1.74	1.09	0.0499999999997	6.32	0.35	0.67	0.11	7.65	0.28	2.07	1.42	1.08	AAA620.CD3.1.X16.Y7.tile.tissue.png	78	1	2000	78	e9c6b58aee4a9bb6d228cc9ffd363602	0	0	0	0	0	0	0	0	0	0	0	0	0	/home/dhl_ec/bnelissen/Slides/CD3_manuscript/CD3_slides/AAA620.CD3.1/AAA620.CD3.1.run1	255	0.7	0.06	0.7	0.06	-8.40066965302	-11.2613271212	0.605319661306	0.155777132812
91.0	11805.0	42.0	936.0	11805.0	4000000.0	1.0	3.0	2.02	1.6	1.69	0.0799999999999	9.01	0.53	1.2	0.3	8.61	0.3	2.97	2.22	0.77	AAA620.CD3.1.X16.Y8.tile.tissue.png	79	1	2000	79	f8015bd3a1ff41debe42c3c82744652d	0	0	0	0	0	0	0	0	0	0	0	0	0	/home/dhl_ec/bnelissen/Slides/CD3_manuscript/CD3_slides/AAA620.CD3.1/AAA620.CD3.1.run1	255	0.7	0.06	0.7	0.06	-9.35195938215	-12.0907862264	3.74528209181	3.63747009399
0.0	8488.0	0.0	976.0	8488.0	4000000.0	0.0	5.0	1.35	1.31	1.69	0.0500000000002	6.25	0.34	0.69	0.2	5.75	0.13	1.95	1.42	0.81	AAA620.CD3.1.X16.Y9.tile.tissue.png	80	1	2000	80	8d1dac7412137b445cf5a2c9bc851ad7	0	0	0	0	0	0	0	0	0	0	0	0	0	/home/dhl_ec/bnelissen/Slides/CD3_manuscript/CD3_slides/AAA620.CD3.1/AAA620.CD3.1.run1	255	0.7	0.06	0.7	0.06	-7.56545350281	-11.327572226	2.63095865924	1.31746185132
0.0	4559.0	0.0	328.0	4559.0	4000000.0	0.0	1.0	3.1	1.35	1.09	0.0499999999997	6.11	0.34	0.77	0.21	5.38	0.17	3.0	1.57	0.75	AAA620.CD3.1.X17.Y0.tile.tissue.png	81	1	2000	81	99627a236f8c5eeb3779f1c4953e001c	0	0	0	0	0	0	0	0	0	0	0	0	0	/home/dhl_ec/bnelissen/Slides/CD3_manuscript/CD3_slides/AAA620.CD3.1/AAA620.CD3.1.run1	255	0.7	0.06	0.7	0.06	0.0	-12.2771291563	1.66340521068	4.90942204422
0.0	0.0	0.0	0.0	0.0	4000000.0	0.0	0.0	0.95	0.98	1.05	0.0500000000002	5.07	0.27	0.68	0.19	4.89	0.11	1.91	2.0	1.56	AAA620.CD3.1.X17.Y1.tile.tissue.png	82	1	2000	82	3f146e234bd35253de14a73fca088231	0	0	0	0	0	0	0	0	0	0	0	0	0	/home/dhl_ec/bnelissen/Slides/CD3_manuscript/CD3_slides/AAA620.CD3.1/AAA620.CD3.1.run1	255	1.0	0.06	1.0	0.06	0.0	0.0	0.0	1.395975375
0.0	0.0	0.0	0.0	0.0	4000000.0	0.0	0.0	1.63	1.75	1.67	0.0700000000002	8.73	0.43	1.23	0.31	6.47	0.19	2.68	2.17	1.17	AAA620.CD3.1.X17.Y10.tile.tissue.png	83	1	2000	83	166e9c684650bca237d24da834d6d59e	0	0	0	0	0	0	0	0	0	0	0	0	0	/home/dhl_ec/bnelissen/Slides/CD3_manuscript/CD3_slides/AAA620.CD3.1/AAA620.CD3.1.run1	255	1.0	0.06	1.0	0.06	0.0	-11.4735734571	0.0	5.20005660834
0.0	1281.0	0.0	158.0	1281.0	4000000.0	0.0	1.0	2.2	2.45	1.63	0.0500000000002	8.02	0.52	1.21	0.29	7.64	0.22	2.95	2.19	0.95	AAA620.CD3.1.X17.Y11.tile.tissue.png	84	1	2000	84	8636fe0be4f3de337ba89f55c3f46e29	0	0	0	0	0	0	0	0	0	0	0	0	0	/home/dhl_ec/bnelissen/Slides/CD3_manuscript/CD3_slides/AAA620.CD3.1/AAA620.CD3.1.run1	255	0.7	0.06	0.7	0.06	0.0	-12.1065103172	3.13358761313	5.57978455139
199.0	9974.0	68.0	840.0	9974.0	4000000.0	1.0	2.0	2.9	2.51	1.66	0.0799999999999	9.02	0.51	1.24	0.31	9.0	0.32	2.98	1.79	0.83	AAA620.CD3.1.X17.Y12.tile.tissue.png	85	1	2000	85	4755b1aa0bb71492329ca580f7d91140	0	0	0	0	0	0	0	0	0	0	0	0	0	/home/dhl_ec/bnelissen/Slides/CD3_manuscript/CD3_slides/AAA620.CD3.1/AAA620.CD3.1.run1	255	0.7	0.06	0.7	0.06	-9.07409828422	-12.4892801666	3.16956316726	3.08981575122
0.0	0.0	0.0	0.0	0.0	4000000.0	0.0	0.0	1.77	1.5	1.55	0.0700000000002	6.71	0.28	0.78	0.21	4.47	0.12	1.9	1.44	0.72	AAA620.CD3.1.X17.Y3.tile.tissue.png	86	1	2000	86	dcb1484ca9ce9f53a9292fb83fe016c6	0	0	0	0	0	0	0	0	0	0	0	0	0	/home/dhl_ec/bnelissen/Slides/CD3_manuscript/CD3_slides/AAA620.CD3.1/AAA620.CD3.1.run1	255	1.0	0.06	1.0	0.06	0.0	0.0	0.0	8.050757
9874.0	1480284.0	4354.0	35679.0	1480284.0	4000000.0	94.0	21.0	2.64	1.24	1.07	0.04	6.33	0.37	0.67	0.15	7.32	0.25	2.13	1.39	0.93	AAA620.CD3.1.X17.Y4.tile.tissue.png	87	1	2000	87	0c038f0a8afc448108145e6688e67419	0	0	0	0	0	0	0	0	0	0	0	0	0	/home/dhl_ec/bnelissen/Slides/CD3_manuscript/CD3_slides/AAA620.CD3.1/AAA620.CD3.1.run1	255	0.7	0.06	0.7	0.06	-9.66212329254	-12.0747399603	2.9197661338	0.539003492187
16563.0	2926409.0	7074.0	42277.0	2926409.0	4000000.0	156.0	37.0	2.44	1.83	1.06	0.04	7.62	0.55	1.0	0.0999999999999	11.59	0.31	2.16	1.44	0.58	AAA620.CD3.1.X17.Y5.tile.tissue.png	88	1	2000	88	72185b76279e18dff0bf7261d41b730f	0	0	0	0	0	0	0	0	0	0	0	0	0	/home/dhl_ec/bnelissen/Slides/CD3_manuscript/CD3_slides/AAA620.CD3.1/AAA620.CD3.1.run1	255	0.7	0.06	0.7	0.06	-9.40693024386	-12.5775744842	2.45607725201	0.358668132812
19310.0	3331303.0	8465.0	18131.0	3331303.0	4000000.0	186.0	13.0	3.23	1.46	1.69	0.0599999999999	8.92	0.53	1.11	0.11	9.17	0.49	3.25	2.23	0.59	AAA620.CD3.1.X17.Y6.tile.tissue.png	89	1	2000	89	00762e93c23ef90bd8269ebce1c58244	0	0	0	0	0	0	0	0	0	0	0	0	0	/home/dhl_ec/bnelissen/Slides/CD3_manuscript/CD3_slides/AAA620.CD3.1/AAA620.CD3.1.run1	255	0.7	0.06	0.7	0.06	-8.9436578549	-12.0103484339	1.01214048025	0.165815664063
27110.0	2764764.0	10366.0	13913.0	2764764.0	4000000.0	200.0	1.0	1.16	1.44	1.5	0.0599999999999	9.76	0.35	0.67	0.11	8.29	0.3	2.06	1.43	0.38	AAA620.CD3.1.X17.Y7.tile.tissue.png	90	1	2000	90	9da9626ca7dca643bec9aa556b4fcabf	0	0	0	0	0	0	0	0	0	0	0	0	0	/home/dhl_ec/bnelissen/Slides/CD3_manuscript/CD3_slides/AAA620.CD3.1/AAA620.CD3.1.run1	255	0.7	0.06	0.7	0.06	-8.70334750212	-12.0463727747	0.724206766117	0.179306359375
0.0	9031.0	0.0	750.0	9031.0	4000000.0	0.0	2.0	2.09	2.52	1.75	0.0600000000004	8.6	0.52	1.12	0.3	7.57	0.2	3.01	2.22	0.55	AAA620.CD3.1.X17.Y8.tile.tissue.png	91	1	2000	91	4c90285385a5532fa8ea6af3ef82c969	0	0	0	0	0	0	0	0	0	0	0	0	0	/home/dhl_ec/bnelissen/Slides/CD3_manuscript/CD3_slides/AAA620.CD3.1/AAA620.CD3.1.run1	255	0.7	0.06	0.7	0.06	0.0	-11.9577458214	1.91492043897	0.128889506897
126.0	12123.0	53.0	1222.0	12123.0	4000000.0	2.0	4.0	1.25	2.0	1.72	0.0699999999997	8.93	0.56	1.09	0.35	7.65	0.19	1.96	1.44	0.51	AAA620.CD3.1.X17.Y9.tile.tissue.png	92	1	2000	92	888b83c5fc4dc8d5ec7c70a7eec9e030	0	0	0	0	0	0	0	0	0	0	0	0	0	/home/dhl_ec/bnelissen/Slides/CD3_manuscript/CD3_slides/AAA620.CD3.1/AAA620.CD3.1.run1	255	0.7	0.06	0.7	0.06	-9.49412654975	-11.2645872148	2.63194602455	0.177071612305
0.0	0.0	0.0	0.0	0.0	4000000.0	0.0	0.0	1.4	1.47	1.56	0.0699999999997	5.87	0.28	0.93	0.21	4.35	0.12	1.89	1.53	0.49	AAA620.CD3.1.X18.Y0.tile.tissue.png	93	1	2000	93	b9550e5043009a107d56ec8f8ea185e5	0	0	0	0	0	0	0	0	0	0	0	0	0	/home/dhl_ec/bnelissen/Slides/CD3_manuscript/CD3_slides/AAA620.CD3.1/AAA620.CD3.1.run1	255	1.0	0.06	1.0	0.06	0.0	-11.6829295085	0.0	6.39768403571
0.0	0.0	0.0	0.0	0.0	4000000.0	0.0	0.0	2.53	2.05	1.73	0.0699999999997	8.48	0.44	1.25	0.3	6.43	0.2	2.94	2.22	0.53	AAA620.CD3.1.X18.Y1.tile.tissue.png	94	1	2000	94	b054d89a1de9f6db77d5641630753517	0	0	0	0	0	0	0	0	0	0	0	0	0	/home/dhl_ec/bnelissen/Slides/CD3_manuscript/CD3_slides/AAA620.CD3.1/AAA620.CD3.1.run1	255	1.0	0.06	1.0	0.06	0.0	-11.2748523075	0.0	7.66566321031
0.0	0.0	0.0	0.0	0.0	4000000.0	0.0	0.0	1.52	2.89	1.68	0.0700000000002	7.7	0.44	1.35	0.31	6.53	0.19	3.0	2.33	0.53	AAA620.CD3.1.X18.Y3.tile.tissue.png	95	1	2000	95	16f7d5459aaf85dd0d1762081d1666cc	0	0	0	0	0	0	0	0	0	0	0	0	0	/home/dhl_ec/bnelissen/Slides/CD3_manuscript/CD3_slides/AAA620.CD3.1/AAA620.CD3.1.run1	255	1.0	0.06	1.0	0.06	0.0	0.0	0.0	7.8847565
4222.0	749302.0	1927.0	46247.0	749302.0	4000000.0	44.0	37.0	2.76	2.73	1.73	0.0699999999997	9.66	0.56	1.16	0.28	9.64	0.33	3.37	2.32	0.59	AAA620.CD3.1.X18.Y4.tile.tissue.png	96	1	2000	96	ea8cf22087096def78aa7a4e8c138f91	0	0	0	0	0	0	0	0	0	0	0	0	0	/home/dhl_ec/bnelissen/Slides/CD3_manuscript/CD3_slides/AAA620.CD3.1/AAA620.CD3.1.run1	255	0.7	0.06	0.7	0.06	-9.68655911233	-11.8774337161	3.65417970397	0.739446195312
4059.0	1363225.0	1954.0	68547.0	1363225.0	4000000.0	50.0	50.0	2.52	1.95	1.76	0.0599999999999	9.49	0.59	1.14	0.23	9.53	0.37	3.43	2.31	0.59	AAA620.CD3.1.X18.Y5.tile.tissue.png	97	1	2000	97	9066985459945ac96931d291ee4893dc	0	0	0	0	0	0	0	0	0	0	0	0	0	/home/dhl_ec/bnelissen/Slides/CD3_manuscript/CD3_slides/AAA620.CD3.1/AAA620.CD3.1.run1	255	0.7	0.06	0.7	0.06	-9.48142344582	-12.1746660273	3.07588375791	0.473181195313
11840.0	1277038.0	4885.0	45717.0	1277038.0	4000000.0	106.0	36.0	1.24	1.68	1.68	0.0599999999999	9.3	0.55	1.13	0.23	10.1	0.37	3.22	2.21	0.57	AAA620.CD3.1.X18.Y6.tile.tissue.png	98	1	2000	98	b73f36ce6daada5df670361014e160eb	0	0	0	0	0	0	0	0	0	0	0	0	0	/home/dhl_ec/bnelissen/Slides/CD3_manuscript/CD3_slides/AAA620.CD3.1/AAA620.CD3.1.run1	255	0.7	0.06	0.7	0.06	-9.37903076618	-12.6251398673	2.72403559868	0.331763859375
158136.0	3959781.0	57025.0	8178.0	3959781.0	4000000.0	1079.0	1.0	1.1	1.55	1.74	0.0599999999999	9.3	0.53	1.15	0.0700000000002	13.82	0.58	3.25	2.33	0.62	AAA620.CD3.1.X18.Y7.tile.tissue.png	99	1	2000	99	6f6283330687ac2941eb3882f7bc5d7b	0	0	0	0	0	0	0	0	0	0	0	0	0	/home/dhl_ec/bnelissen/Slides/CD3_manuscript/CD3_slides/AAA620.CD3.1/AAA620.CD3.1.run1	255	0.7	0.0616225320014	0.7	0.0616225320014	-9.00330742874	-12.6535240434	0.669336434989	0.253922612549
3016.0	1456548.0	1504.0	7276.0	1456548.0	4000000.0	30.0	1.0	1.04	1.39	1.68	0.0600000000004	9.37	0.53	1.13	0.21	10.2	0.38	3.12	2.21	0.55	AAA620.CD3.1.X18.Y8.tile.tissue.png	100	1	2000	100	c2987797dea1d82b30dffec07fc0b622	0	0	0	0	0	0	0	0	0	0	0	0	0	/home/dhl_ec/bnelissen/Slides/CD3_manuscript/CD3_slides/AAA620.CD3.1/AAA620.CD3.1.run1	255	0.7	0.06	0.7	0.06	-8.36626964912	-10.7489503033	0.614173333014	0.121203425781
0.0	0.0	0.0	0.0	0.0	4000000.0	0.0	0.0	0.96	0.96	1.08	0.0499999999997	5.83	0.28	0.73	0.22	4.37	0.19	2.92	2.28	0.53	AAA620.CD3.1.X18.Y9.tile.tissue.png	101	1	2000	101	51acde73ae61a5af3deefd3ef24229a7	0	0	0	0	0	0	0	0	0	0	0	0	0	/home/dhl_ec/bnelissen/Slides/CD3_manuscript/CD3_slides/AAA620.CD3.1/AAA620.CD3.1.run1	255	1.0	0.06	1.0	0.06	0.0	-11.1660871157	0.0	7.53591918608
0.0	0.0	0.0	0.0	0.0	4000000.0	0.0	0.0	0.95	2.97	1.68	0.0699999999997	7.64	0.44	1.31	0.3	6.27	0.2	3.0	2.22	0.52	AAA620.CD3.1.X19.Y0.tile.tissue.png	102	1	2000	102	32c85c87f17163f3e5369de29ab26d90	0	0	0	0	0	0	0	0	0	0	0	0	0	/home/dhl_ec/bnelissen/Slides/CD3_manuscript/CD3_slides/AAA620.CD3.1/AAA620.CD3.1.run1	255	1.0	0.06	1.0	0.06	0.0	0.0	0.0	8.717642
0.0	0.0	0.0	0.0	0.0	4000000.0	0.0	0.0	0.86	1.32	1.73	0.0699999999997	8.46	0.44	1.32	0.31	4.64	0.12	1.89	1.44	0.32	AAA620.CD3.1.X19.Y1.tile.tissue.png	103	1	2000	103	0ac33fe8704c4b2c97de11441fd55406	0	0	0	0	0	0	0	0	0	0	0	0	0	/home/dhl_ec/bnelissen/Slides/CD3_manuscript/CD3_slides/AAA620.CD3.1/AAA620.CD3.1.run1	255	1.0	0.06	1.0	0.06	0.0	-6.99081195623	0.0	5.647662
0.0	0.0	0.0	0.0	0.0	4000000.0	0.0	0.0	0.65	0.79	1.05	0.04	5.02	0.27	0.81	0.2	4.3	0.12	1.89	1.44	0.32	AAA620.CD3.1.X19.Y3.tile.tissue.png	104	1	2000	104	12e54566bdf993b90f33ed3a40dba642	0	0	0	0	0	0	0	0	0	0	0	0	0	/home/dhl_ec/bnelissen/Slides/CD3_manuscript/CD3_slides/AAA620.CD3.1/AAA620.CD3.1.run1	255	1.0	0.06	1.0	0.06	0.0	0.0	0.0	2.58772075
0.0	0.0	0.0	0.0	0.0	4000000.0	0.0	0.0	0.67	0.96	1.06	0.04	5.68	0.27	0.79	0.2	4.37	0.12	1.89	1.43	0.33	AAA620.CD3.1.X19.Y4.tile.tissue.png	105	1	2000	105	03958bf088d31d7b5b58bd2f0c534255	0	0	0	0	0	0	0	0	0	0	0	0	0	/home/dhl_ec/bnelissen/Slides/CD3_manuscript/CD3_slides/AAA620.CD3.1/AAA620.CD3.1.run1	255	1.0	0.06	1.0	0.06	0.0	-10.4068309071	0.0	6.9380310974
896.0	234869.0	416.0	9761.0	234869.0	4000000.0	9.0	6.0	1.81	2.08	1.05	0.0599999999999	6.14	0.34	0.69	0.19	6.41	0.3	2.11	1.44	0.559999999999	AAA620.CD3.1.X19.Y5.tile.tissue.png	106	1	2000	106	75a8f9893b9af93bc3f75331ff69222b	0	0	0	0	0	0	0	0	0	0	0	0	0	/home/dhl_ec/bnelissen/Slides/CD3_manuscript/CD3_slides/AAA620.CD3.1/AAA620.CD3.1.run1	255	0.7	0.06	0.7	0.06	-9.3106908372	-11.8597229668	3.6068329614	1.11076497656
740.0	514539.0	420.0	15081.0	514539.0	4000000.0	11.0	8.0	1.29	1.78	1.05	0.04	6.23	0.35	0.67	0.17	7.81	0.33	2.99	2.18	1.59	AAA620.CD3.1.X19.Y6.tile.tissue.png	107	1	2000	107	5e5745ea60e4f39cb7fe975543e48de9	0	0	0	0	0	0	0	0	0	0	0	0	0	/home/dhl_ec/bnelissen/Slides/CD3_manuscript/CD3_slides/AAA620.CD3.1/AAA620.CD3.1.run1	255	0.7	0.06	0.7	0.06	-9.30059966104	-11.5975770505	3.38289827164	0.2567760625
98112.0	2914068.0	38539.0	10987.0	2914068.0	4000000.0	802.0	1.0	3.62	3.57	1.65	0.0599999999999	8.29	0.55	1.13	0.14	12.69	0.49	3.15	2.23	0.58	AAA620.CD3.1.X19.Y7.tile.tissue.png	108	1	2000	108	ef76db61496bf696407df63f07c20c85	0	0	0	0	0	0	0	0	0	0	0	0	0	/home/dhl_ec/bnelissen/Slides/CD3_manuscript/CD3_slides/AAA620.CD3.1/AAA620.CD3.1.run1	255	0.7	0.06	0.7	0.06	-9.19924237172	-11.6749865084	1.60756127416	0.295806710937
39330.0	2902762.0	16821.0	9112.0	2902762.0	4000000.0	370.0	3.0	1.08	1.42	1.68	0.0599999999999	9.08	0.53	1.12	0.14	12.04	0.48	3.13	2.23	0.59	AAA620.CD3.1.X19.Y8.tile.tissue.png	109	1	2000	109	4b2e61f8a1f884caa14561668e3473b9	0	0	0	0	0	0	0	0	0	0	0	0	0	/home/dhl_ec/bnelissen/Slides/CD3_manuscript/CD3_slides/AAA620.CD3.1/AAA620.CD3.1.run1	255	0.7	0.06	0.7	0.06	-8.55137414448	-12.1250317006	0.723804585157	0.146453066406
0.0	1930.0	0.0	204.0	1930.0	4000000.0	0.0	1.0	2.01	1.4	1.68	0.0700000000002	9.01	0.54	1.29	0.32	7.65	0.2	2.96	2.28	0.53	AAA620.CD3.1.X19.Y9.tile.tissue.png	110	1	2000	110	feb995aa5572d2c50fe23fd41b4c57ce	0	0	0	0	0	0	0	0	0	0	0	0	0	/home/dhl_ec/bnelissen/Slides/CD3_manuscript/CD3_slides/AAA620.CD3.1/AAA620.CD3.1.run1	255	0.7	0.06	0.7	0.06	0.0	-11.9317986704	2.16688567641	6.33869589087
0.0	0.0	0.0	0.0	0.0	4000000.0	0.0	0.0	1.23	1.41	1.69	0.0699999999997	7.58	0.44	1.33	0.3	6.38	0.19	2.86	2.23	0.52	AAA620.CD3.1.X2.Y4.tile.tissue.png	111	1	2000	111	ede5c0eb0d1e90601894d37f2e775d2f	0	0	0	0	0	0	0	0	0	0	0	0	0	/home/dhl_ec/bnelissen/Slides/CD3_manuscript/CD3_slides/AAA620.CD3.1/AAA620.CD3.1.run1	255	1.0	0.06	1.0	0.06	0.0	0.0	0.0	3.95387925
16214.0	1680118.0	7270.0	7015.0	1680118.0	4000000.0	153.0	1.0	1.1	1.4	1.7	0.0599999999999	9.19	0.53	1.12	0.2	10.5	0.4	3.1	2.24	0.59	AAA620.CD3.1.X2.Y5.tile.tissue.png	112	1	2000	112	cc63751fa0b3655e80b90403db234bed	0	0	0	0	0	0	0	0	0	0	0	0	0	/home/dhl_ec/bnelissen/Slides/CD3_manuscript/CD3_slides/AAA620.CD3.1/AAA620.CD3.1.run1	255	0.7	0.06	0.7	0.06	-9.79760100229	-11.7765103196	2.91694691155	0.465423078125
44334.0	3896590.0	18993.0	9925.0	3896590.0	4000000.0	396.0	1.0	1.1	1.55	1.68	0.0599999999999	9.07	0.54	1.12	0.0799999999999	12.99	0.54	3.15	2.22	0.6	AAA620.CD3.1.X2.Y6.tile.tissue.png	113	1	2000	113	ab964864f2258b6103982028b0fce00a	0	0	0	0	0	0	0	0	0	0	0	0	0	/home/dhl_ec/bnelissen/Slides/CD3_manuscript/CD3_slides/AAA620.CD3.1/AAA620.CD3.1.run1	255	0.7	0.06	0.7	0.06	-9.72454401158	-12.816234132	2.62788177846	0.381615664063
8937.0	3977296.0	4142.0	9539.0	3977296.0	4000000.0	92.0	1.0	1.13	2.51	1.67	0.0599999999999	8.77	0.53	1.12	0.0699999999997	12.72	0.53	3.16	2.21	0.6	AAA620.CD3.1.X2.Y7.tile.tissue.png	114	1	2000	114	74240502acc69147d3a454bd8f7eb44a	0	0	0	0	0	0	0	0	0	0	0	0	0	/home/dhl_ec/bnelissen/Slides/CD3_manuscript/CD3_slides/AAA620.CD3.1/AAA620.CD3.1.run1	255	0.7	0.06	0.7	0.06	-9.49089942581	-12.3051649674	1.81238411034	0.195484493164
2274.0	3024386.0	1154.0	12082.0	3024386.0	4000000.0	26.0	3.0	1.1	1.39	1.7	0.0600000000004	8.72	0.54	1.12	0.13	11.68	0.47	3.16	2.23	0.58	AAA620.CD3.1.X2.Y8.tile.tissue.png	115	1	2000	115	67ae3c82ca20fbe534f3a3e9a8444ec9	0	0	0	0	0	0	0	0	0	0	0	0	0	/home/dhl_ec/bnelissen/Slides/CD3_manuscript/CD3_slides/AAA620.CD3.1/AAA620.CD3.1.run1	255	0.7	0.06	0.7	0.06	-9.10308166823	-12.0477036038	1.46793847913	0.206128617188
0.0	35754.0	0.0	907.0	35754.0	4000000.0	0.0	1.0	1.3	1.27	1.69	0.0700000000002	8.91	0.53	1.25	0.3	8.29	0.21	2.98	2.23	0.51	AAA620.CD3.1.X2.Y9.tile.tissue.png	116	1	2000	116	af057b7537a1c2f4650bf454d611b24b	0	0	0	0	0	0	0	0	0	0	0	0	0	/home/dhl_ec/bnelissen/Slides/CD3_manuscript/CD3_slides/AAA620.CD3.1/AAA620.CD3.1.run1	255	0.7	0.06	0.7	0.06	-8.25845327162	-11.5056229	1.38519613589	2.30232600745
0.0	5546.0	0.0	622.0	5546.0	4000000.0	0.0	1.0	0.89	1.21	1.68	0.0699999999997	8.82	0.53	1.32	0.3	7.64	0.2	2.97	2.22	0.51	AAA620.CD3.1.X20.Y0.tile.tissue.png	117	1	2000	117	cce7850f74675713ad70e8fccc941e3c	0	0	0	0	0	0	0	0	0	0	0	0	0	/home/dhl_ec/bnelissen/Slides/CD3_manuscript/CD3_slides/AAA620.CD3.1/AAA620.CD3.1.run1	255	0.7	0.06	0.7	0.06	0.0	-11.734787037	1.20992290333	3.70045451034
0.0	3553.0	0.0	282.0	3553.0	4000000.0	0.0	1.0	1.36	1.91	1.7	0.0699999999997	8.87	0.52	1.28	0.3	7.64	0.21	2.95	2.22	0.52	AAA620.CD3.1.X20.Y1.tile.tissue.png	118	1	2000	118	843d937743a3dbc6482c08fbd2170cc1	0	0	0	0	0	0	0	0	0	0	0	0	0	/home/dhl_ec/bnelissen/Slides/CD3_manuscript/CD3_slides/AAA620.CD3.1/AAA620.CD3.1.run1	255	0.7	0.06	0.7	0.06	0.0	-12.5362661371	2.04671668308	3.02336562573
0.0	1286.0	0.0	158.0	1286.0	4000000.0	0.0	1.0	0.95	1.71	1.7	0.0700000000002	8.9	0.53	1.3	0.3	8.24	0.2	2.96	2.23	0.52	AAA620.CD3.1.X20.Y2.tile.tissue.png	119	1	2000	119	504b40670f130f9a54213f3b2491f1a9	0	0	0	0	0	0	0	0	0	0	0	0	0	/home/dhl_ec/bnelissen/Slides/CD3_manuscript/CD3_slides/AAA620.CD3.1/AAA620.CD3.1.run1	255	0.7	0.06	0.7	0.06	-9.3152976279	-12.3759707765	3.05216387267	2.9565776089
0.0	1293.0	0.0	180.0	1293.0	4000000.0	0.0	1.0	0.97	1.3	1.68	0.0700000000002	8.88	0.53	1.3	0.3	7.65	0.2	2.95	2.24	0.51	AAA620.CD3.1.X20.Y3.tile.tissue.png	120	1	2000	120	d68d18663281329c1d776e773c45a148	0	0	0	0	0	0	0	0	0	0	0	0	0	/home/dhl_ec/bnelissen/Slides/CD3_manuscript/CD3_slides/AAA620.CD3.1/AAA620.CD3.1.run1	255	0.7	0.06	0.7	0.06	0.0	-11.6399573023	2.69090154165	4.8087484136
0.0	0.0	0.0	0.0	0.0	4000000.0	0.0	0.0	1.08	1.2	1.68	0.0599999999999	7.65	0.44	1.25	0.3	6.34	0.19	2.87	2.22	0.54	AAA620.CD3.1.X20.Y4.tile.tissue.png	121	1	2000	121	bfc5baf161416963e3bb0b6f2d189679	0	0	0	0	0	0	0	0	0	0	0	0	0	/home/dhl_ec/bnelissen/Slides/CD3_manuscript/CD3_slides/AAA620.CD3.1/AAA620.CD3.1.run1	255	1.0	0.06	1.0	0.06	0.0	0.0	0.0	9.843744
722.0	10142.0	302.0	792.0	10142.0	4000000.0	5.0	3.0	0.94	1.6	1.72	0.0599999999999	8.82	0.52	1.27	0.3	8.7	0.29	2.98	2.21	0.52	AAA620.CD3.1.X20.Y5.tile.tissue.png	122	1	2000	122	fb0fdf5c7984193ee8487914695294bd	0	0	0	0	0	0	0	0	0	0	0	0	0	/home/dhl_ec/bnelissen/Slides/CD3_manuscript/CD3_slides/AAA620.CD3.1/AAA620.CD3.1.run1	255	0.7	0.06	0.7	0.06	-9.16757720154	-12.7685467213	3.64996562392	2.02378760181
0.0	0.0	0.0	0.0	0.0	4000000.0	0.0	0.0	0.85	1.27	1.7	0.0599999999999	7.56	0.44	1.25	0.3	6.3	0.2	2.86	2.22	0.52	AAA620.CD3.1.X20.Y6.tile.tissue.png	123	1	2000	123	ee2246c7baaca478e1c6821b389ae6d4	0	0	0	0	0	0	0	0	0	0	0	0	0	/home/dhl_ec/bnelissen/Slides/CD3_manuscript/CD3_slides/AAA620.CD3.1/AAA620.CD3.1.run1	255	1.0	0.06	1.0	0.06	0.0	0.0	0.0	12.220248
0.0	5184.0	0.0	438.0	5184.0	4000000.0	0.0	1.0	1.03	1.65	1.7	0.0599999999999	8.89	0.53	1.22	0.3	7.59	0.2	2.95	2.25	0.77	AAA620.CD3.1.X20.Y7.tile.tissue.png	124	1	2000	124	339665156f85748471c7eb46331680f2	0	0	0	0	0	0	0	0	0	0	0	0	0	/home/dhl_ec/bnelissen/Slides/CD3_manuscript/CD3_slides/AAA620.CD3.1/AAA620.CD3.1.run1	255	0.7	0.06	0.7	0.06	0.0	-12.1536615633	1.52431111277	5.28465359634
0.0	1282.0	0.0	158.0	1282.0	4000000.0	0.0	1.0	1.01	2.91	1.69	0.0599999999999	8.85	0.52	1.19	0.29	7.66	0.2	2.94	2.24	0.59	AAA620.CD3.1.X20.Y8.tile.tissue.png	125	1	2000	125	d6586eb827f1c39aaa0606c6b2128cc1	0	0	0	0	0	0	0	0	0	0	0	0	0	/home/dhl_ec/bnelissen/Slides/CD3_manuscript/CD3_slides/AAA620.CD3.1/AAA620.CD3.1.run1	255	0.7	0.06	0.7	0.06	0.0	-11.3533265095	0.368548912489	6.69695612038
0.0	0.0	0.0	0.0	0.0	4000000.0	0.0	0.0	1.32	1.23	1.69	0.0699999999997	8.53	0.45	1.26	0.3	6.26	0.2	2.87	2.22	0.57	AAA620.CD3.1.X20.Y9.tile.tissue.png	126	1	2000	126	b5b97f0f15fc2495dd4685bb4c127b89	0	0	0	0	0	0	0	0	0	0	0	0	0	/home/dhl_ec/bnelissen/Slides/CD3_manuscript/CD3_slides/AAA620.CD3.1/AAA620.CD3.1.run1	255	1.0	0.06	1.0	0.06	0.0	-11.0603105077	0.0	8.89427604967
0.0	0.0	0.0	0.0	0.0	452000.0	0.0	0.0	0.79	2.08	0.21	0.00999999999976	1.28	0.0599999999999	0.12	0.04	0.64	0.02	0.32	0.24	0.0799999999999	AAA620.CD3.1.X21.Y0.tile.tissue.png	127	1	226	127	1df9485cb3152b5e4d562f2ccca235ea	0	0	0	0	0	0	0	0	0	0	0	0	0	/home/dhl_ec/bnelissen/Slides/CD3_manuscript/CD3_slides/AAA620.CD3.1/AAA620.CD3.1.run1	255	1.0	0.06	1.0	0.06	0.0	-11.3151903397	0.0	2.05427534876
0.0	0.0	0.0	0.0	0.0	452000.0	0.0	0.0	0.25	1.88	0.21	0.0100000000002	1.13	0.0599999999999	0.13	0.04	0.63	0.0300000000002	0.32	0.25	0.0799999999999	AAA620.CD3.1.X21.Y1.tile.tissue.png	128	1	226	128	fbb46ad9cb96d090ac43e63882d8e9bc	0	0	0	0	0	0	0	0	0	0	0	0	0	/home/dhl_ec/bnelissen/Slides/CD3_manuscript/CD3_slides/AAA620.CD3.1/AAA620.CD3.1.run1	255	1.0	0.06	1.0	0.06	0.0	0.0	0.0	2.64377544248
0.0	2027.0	0.0	220.0	2027.0	452000.0	0.0	1.0	0.38	0.69	0.19	0.0	1.27	0.0700000000002	0.13	0.0300000000002	0.85	0.0300000000002	0.33	0.25	0.0800000000004	AAA620.CD3.1.X21.Y10.tile.tissue.png	129	1	226	129	e27be9907a3c3e4770c181cb1b09a599	0	0	0	0	0	0	0	0	0	0	0	0	0	/home/dhl_ec/bnelissen/Slides/CD3_manuscript/CD3_slides/AAA620.CD3.1/AAA620.CD3.1.run1	255	0.7	0.06	0.7	0.06	-8.57406996997	-11.5188388477	2.02639114208	1.79377201222
0.0	0.0	0.0	0.0	0.0	452000.0	0.0	0.0	0.28	0.62	0.21	0.00999999999976	1.25	0.0500000000002	0.12	0.04	0.65	0.0299999999997	0.31	0.25	0.0900000000001	AAA620.CD3.1.X21.Y11.tile.tissue.png	130	1	226	130	eb2284ad84f65f310deeafeb3558ea85	0	0	0	0	0	0	0	0	0	0	0	0	0	/home/dhl_ec/bnelissen/Slides/CD3_manuscript/CD3_slides/AAA620.CD3.1/AAA620.CD3.1.run1	255	1.0	0.06	1.0	0.06	0.0	-10.5215883695	0.0	2.13669090496
0.0	0.0	0.0	0.0	0.0	452000.0	0.0	0.0	0.51	2.03	0.21	0.00999999999976	1.16	0.0500000000002	0.13	0.04	0.64	0.0299999999997	0.31	0.25	0.0799999999999	AAA620.CD3.1.X21.Y12.tile.tissue.png	131	1	226	131	f327101c39be72f3ad1bd2b882a891fa	0	0	0	0	0	0	0	0	0	0	0	0	0	/home/dhl_ec/bnelissen/Slides/CD3_manuscript/CD3_slides/AAA620.CD3.1/AAA620.CD3.1.run1	255	1.0	0.06	1.0	0.06	0.0	0.0	0.0	2.44840044248
0.0	0.0	0.0	0.0	0.0	452000.0	0.0	0.0	0.61	1.91	0.21	0.00999999999976	1.14	0.0500000000002	0.13	0.04	0.64	0.0300000000002	0.31	0.25	0.0699999999997	AAA620.CD3.1.X21.Y2.tile.tissue.png	132	1	226	132	43f92bee6ee8bf540ea8af57aad12ca0	0	0	0	0	0	0	0	0	0	0	0	0	0	/home/dhl_ec/bnelissen/Slides/CD3_manuscript/CD3_slides/AAA620.CD3.1/AAA620.CD3.1.run1	255	1.0	0.06	1.0	0.06	0.0	0.0	0.0	2.64502074115
0.0	0.0	0.0	0.0	0.0	452000.0	0.0	0.0	0.27	1.09	0.19	0.00999999999976	1.16	0.0599999999999	0.13	0.0299999999997	0.63	0.0300000000002	0.31	0.25	0.0700000000002	AAA620.CD3.1.X21.Y3.tile.tissue.png	133	1	226	133	2ef5a546639f955d8ac23499b58190bd	0	0	0	0	0	0	0	0	0	0	0	0	0	/home/dhl_ec/bnelissen/Slides/CD3_manuscript/CD3_slides/AAA620.CD3.1/AAA620.CD3.1.run1	255	1.0	0.06	1.0	0.06	0.0	0.0	0.0	2.32871460177
0.0	0.0	0.0	0.0	0.0	452000.0	0.0	0.0	0.26	0.57	0.21	0.0	1.13	0.0499999999997	0.13	0.0300000000002	0.64	0.02	0.32	0.25	0.0799999999999	AAA620.CD3.1.X21.Y4.tile.tissue.png	134	1	226	134	b493d1a5f72457405a6bf4a66f554375	0	0	0	0	0	0	0	0	0	0	0	0	0	/home/dhl_ec/bnelissen/Slides/CD3_manuscript/CD3_slides/AAA620.CD3.1/AAA620.CD3.1.run1	255	1.0	0.06	1.0	0.06	0.0	0.0	0.0	2.6213846792
0.0	0.0	0.0	0.0	0.0	452000.0	0.0	0.0	0.33	2.23	0.21	0.00999999999976	1.14	0.0599999999999	0.13	0.0300000000002	0.65	0.0300000000002	0.32	0.24	0.0799999999999	AAA620.CD3.1.X21.Y5.tile.tissue.png	135	1	226	135	a44f2304c171e4ba039ba5be0f7b678f	0	0	0	0	0	0	0	0	0	0	0	0	0	/home/dhl_ec/bnelissen/Slides/CD3_manuscript/CD3_slides/AAA620.CD3.1/AAA620.CD3.1.run1	255	1.0	0.06	1.0	0.06	0.0	0.0	0.0	2.77441620575
0.0	1652.0	0.0	178.0	1652.0	452000.0	0.0	1.0	0.62	1.79	0.21	0.00999999999976	1.31	0.0599999999999	0.13	0.0300000000002	0.78	0.0299999999997	0.32	0.25	0.0800000000004	AAA620.CD3.1.X21.Y6.tile.tissue.png	136	1	226	136	50074ce4772c6f153c62e97b9d332b47	0	0	0	0	0	0	0	0	0	0	0	0	0	/home/dhl_ec/bnelissen/Slides/CD3_manuscript/CD3_slides/AAA620.CD3.1/AAA620.CD3.1.run1	255	0.7	0.06	0.7	0.06	0.0	-11.9426777386	2.18063893907	1.51862650562
0.0	0.0	0.0	0.0	0.0	452000.0	0.0	0.0	0.33	1.11	0.21	0.00999999999976	1.14	0.0499999999997	0.13	0.0300000000002	0.64	0.02	0.32	0.25	0.0700000000002	AAA620.CD3.1.X21.Y7.tile.tissue.png	137	1	226	137	55afab456d6dac23bf0d8706a1e9fc9a	0	0	0	0	0	0	0	0	0	0	0	0	0	/home/dhl_ec/bnelissen/Slides/CD3_manuscript/CD3_slides/AAA620.CD3.1/AAA620.CD3.1.run1	255	1.0	0.06	1.0	0.06	0.0	0.0	0.0	2.41929231195
0.0	0.0	0.0	0.0	0.0	452000.0	0.0	0.0	0.38	1.53	0.21	0.00999999999976	1.23	0.0500000000002	0.13	0.0299999999997	0.64	0.0300000000002	0.32	0.24	0.0800000000004	AAA620.CD3.1.X21.Y8.tile.tissue.png	138	1	226	138	bf4b3ac6d1c131e6f61ed345b1fbce3d	0	0	0	0	0	0	0	0	0	0	0	0	0	/home/dhl_ec/bnelissen/Slides/CD3_manuscript/CD3_slides/AAA620.CD3.1/AAA620.CD3.1.run1	255	1.0	0.06	1.0	0.06	0.0	-10.991675754	0.0	2.03621967679
0.0	0.0	0.0	0.0	0.0	452000.0	0.0	0.0	0.34	0.98	0.21	0.0100000000002	1.14	0.0500000000002	0.13	0.04	0.64	0.0299999999997	0.32	0.25	0.0799999999999	AAA620.CD3.1.X21.Y9.tile.tissue.png	139	1	226	139	0ecd12fd67bade4d88d903025a549691	0	0	0	0	0	0	0	0	0	0	0	0	0	/home/dhl_ec/bnelissen/Slides/CD3_manuscript/CD3_slides/AAA620.CD3.1/AAA620.CD3.1.run1	255	1.0	0.06	1.0	0.06	0.0	0.0	0.0	2.5709994469
0.0	0.0	0.0	0.0	0.0	4000000.0	0.0	0.0	1.02	3.28	1.7	0.0700000000002	8.51	0.44	1.28	0.3	6.43	0.19	2.86	2.22	0.58	AAA620.CD3.1.X3.Y1.tile.tissue.png	140	1	2000	140	3557d3a23751ae73d9b60f038d0739f9	0	0	0	0	0	0	0	0	0	0	0	0	0	/home/dhl_ec/bnelissen/Slides/CD3_manuscript/CD3_slides/AAA620.CD3.1/AAA620.CD3.1.run1	255	1.0	0.06	1.0	0.06	0.0	-10.3471687561	0.0	6.97867116776
0.0	0.0	0.0	0.0	0.0	4000000.0	0.0	0.0	1.09	2.63	1.67	0.0700000000002	7.56	0.45	1.24	0.29	6.36	0.19	2.86	2.22	0.66	AAA620.CD3.1.X3.Y2.tile.tissue.png	141	1	2000	141	82e0fcc938947bc71dc8eb4a27effc81	0	0	0	0	0	0	0	0	0	0	0	0	0	/home/dhl_ec/bnelissen/Slides/CD3_manuscript/CD3_slides/AAA620.CD3.1/AAA620.CD3.1.run1	255	1.0	0.06	1.0	0.06	0.0	0.0	0.0	9.253216
0.0	0.0	0.0	0.0	0.0	4000000.0	0.0	0.0	2.64	2.9	1.71	0.0700000000002	8.49	0.44	1.25	0.3	6.33	0.2	2.87	2.22	0.6	AAA620.CD3.1.X3.Y3.tile.tissue.png	142	1	2000	142	5effd8c9ef065321681e24ff1fae5947	0	0	0	0	0	0	0	0	0	0	0	0	0	/home/dhl_ec/bnelissen/Slides/CD3_manuscript/CD3_slides/AAA620.CD3.1/AAA620.CD3.1.run1	255	1.0	0.06	1.0	0.06	0.0	-10.7025692243	0.0	6.88899446646
0.0	162027.0	0.0	2976.0	162027.0	4000000.0	0.0	1.0	0.91	1.42	1.68	0.0700000000002	8.96	0.53	1.31	0.29	7.81	0.21	3.06	2.22	0.849999999999	AAA620.CD3.1.X3.Y4.tile.tissue.png	143	1	2000	143	896fa7551d3eee78aba8db6a44d19c8b	0	0	0	0	0	0	0	0	0	0	0	0	0	/home/dhl_ec/bnelissen/Slides/CD3_manuscript/CD3_slides/AAA620.CD3.1/AAA620.CD3.1.run1	255	0.7	0.06	0.7	0.06	0.0	-12.3928538817	0.432686807214	2.06316937305
0.0	1739.0	0.0	188.0	1739.0	4000000.0	0.0	1.0	2.33	2.95	1.7	0.0700000000002	8.89	0.52	1.26	0.3	8.29	0.21	2.95	2.21	0.87	AAA620.CD3.1.X3.Y5.tile.tissue.png	144	1	2000	144	a5973cd7d4e908a07749b9db37504398	0	0	0	0	0	0	0	0	0	0	0	0	0	/home/dhl_ec/bnelissen/Slides/CD3_manuscript/CD3_slides/AAA620.CD3.1/AAA620.CD3.1.run1	255	0.7	0.06	0.7	0.06	-9.69507165567	-12.3866021438	5.52251755825	2.58249609363
21992.0	1629938.0	9386.0	8491.0	1629938.0	4000000.0	205.0	2.0	2.44	3.04	1.7	0.0699999999997	9.18	0.52	1.13	0.21	10.53	0.4	3.15	2.21	0.79	AAA620.CD3.1.X3.Y6.tile.tissue.png	145	1	2000	145	bda6c82d61703a79d862daee54c0079d	0	0	0	0	0	0	0	0	0	0	0	0	0	/home/dhl_ec/bnelissen/Slides/CD3_manuscript/CD3_slides/AAA620.CD3.1/AAA620.CD3.1.run1	255	0.7	0.06	0.7	0.06	-9.5006253578	-11.8362627156	2.21927017444	0.570977984375
15893.0	3991696.0	7089.0	8234.0	3991696.0	4000000.0	165.0	1.0	1.33	3.48	1.69	0.0599999999999	8.9	0.53	1.12	0.0699999999997	12.64	0.53	3.13	2.23	0.73	AAA620.CD3.1.X3.Y7.tile.tissue.png	146	1	2000	146	0feab9f570af7bf891107e5a273a94db	0	0	0	0	0	0	0	0	0	0	0	0	0	/home/dhl_ec/bnelissen/Slides/CD3_manuscript/CD3_slides/AAA620.CD3.1/AAA620.CD3.1.run1	255	0.7	0.06	0.7	0.06	-9.45549437018	-12.4889757953	1.44315442498	0.197909116211
2210.0	3998544.0	1051.0	8168.0	3998544.0	4000000.0	22.0	1.0	2.09	3.03	1.68	0.0599999999999	10.17	0.53	1.11	0.0700000000002	12.54	0.53	3.14	2.21	0.58	AAA620.CD3.1.X3.Y8.tile.tissue.png	147	1	2000	147	dc95e6658295ef525b05ce937726df16	0	0	0	0	0	0	0	0	0	0	0	0	0	/home/dhl_ec/bnelissen/Slides/CD3_manuscript/CD3_slides/AAA620.CD3.1/AAA620.CD3.1.run1	255	0.7	0.06	0.7	0.06	-9.22020995135	-11.895219775	1.03468802495	0.107372189697
1002.0	1387701.0	506.0	7425.0	1387701.0	4000000.0	11.0	1.0	1.35	1.39	1.68	0.0699999999997	9.29	0.53	1.14	0.22	9.95	0.38	3.09	2.23	0.56	AAA620.CD3.1.X3.Y9.tile.tissue.png	148	1	2000	148	52d7fb90e7aa86bcf5a6069d430cd3f7	0	0	0	0	0	0	0	0	0	0	0	0	0	/home/dhl_ec/bnelissen/Slides/CD3_manuscript/CD3_slides/AAA620.CD3.1/AAA620.CD3.1.run1	255	0.7	0.06	0.7	0.06	-8.95569704295	-11.2084823848	1.19576768036	0.952488089844
0.0	0.0	0.0	0.0	0.0	4000000.0	0.0	0.0	1.59	3.52	1.67	0.0700000000002	7.6	0.44	1.31	0.3	6.36	0.19	2.85	2.22	0.52	AAA620.CD3.1.X4.Y0.tile.tissue.png	149	1	2000	149	19b8c7de03ff33eb1d67746523c92b82	0	0	0	0	0	0	0	0	0	0	0	0	0	/home/dhl_ec/bnelissen/Slides/CD3_manuscript/CD3_slides/AAA620.CD3.1/AAA620.CD3.1.run1	255	1.0	0.06	1.0	0.06	0.0	0.0	0.0	7.6346195
1403.0	1614540.0	706.0	29541.0	1614540.0	4000000.0	18.0	13.0	1.77	2.45	1.69	0.0599999999999	9.23	0.54	1.14	0.21	10.2	0.38	3.21	2.2	0.61	AAA620.CD3.1.X4.Y1.tile.tissue.png	150	1	2000	150	4b446dd6209530cb80ddbf3b2c12578c	0	0	0	0	0	0	0	0	0	0	0	0	0	/home/dhl_ec/bnelissen/Slides/CD3_manuscript/CD3_slides/AAA620.CD3.1/AAA620.CD3.1.run1	255	0.7	0.06	0.7	0.06	-9.56720901815	-11.9210206764	3.67760229431	0.500443320313
195.0	114340.0	93.0	1856.0	114340.0	4000000.0	2.0	1.0	1.24	3.46	1.67	0.0700000000002	9.09	0.52	1.23	0.29	8.82	0.3	3.0	2.22	0.53	AAA620.CD3.1.X4.Y10.tile.tissue.png	151	1	2000	151	588c964a8438aeda7bf6821479f3818e	0	0	0	0	0	0	0	0	0	0	0	0	0	/home/dhl_ec/bnelissen/Slides/CD3_manuscript/CD3_slides/AAA620.CD3.1/AAA620.CD3.1.run1	255	0.7	0.06	0.7	0.06	-9.10824000808	-11.7313851445	1.86047865949	2.8682371731
4668.0	3278075.0	2185.0	27747.0	3278075.0	4000000.0	55.0	11.0	2.8	3.31	1.69	0.0599999999999	8.9	0.54	1.12	0.11	11.97	0.48	3.22	2.22	0.61	AAA620.CD3.1.X4.Y2.tile.tissue.png	152	1	2000	152	379fd8d6503b4a73a3c7a4459f3a6926	0	0	0	0	0	0	0	0	0	0	0	0	0	/home/dhl_ec/bnelissen/Slides/CD3_manuscript/CD3_slides/AAA620.CD3.1/AAA620.CD3.1.run1	255	0.7	0.06	0.7	0.06	-9.46370256074	-11.5230797493	2.78042029892	0.249185117187
3012.0	2599777.0	1469.0	7744.0	2599777.0	4000000.0	38.0	1.0	1.72	3.92	1.68	0.0599999999995	8.93	0.52	1.14	0.15	11.11	0.450000000001	3.17	2.23	0.57	AAA620.CD3.1.X4.Y3.tile.tissue.png	153	1	2000	153	8ab5e88fa04ee0e1d44f3c873894b024	0	0	0	0	0	0	0	0	0	0	0	0	0	/home/dhl_ec/bnelissen/Slides/CD3_manuscript/CD3_slides/AAA620.CD3.1/AAA620.CD3.1.run1	255	0.7	0.06	0.7	0.06	-8.84135694525	-11.1703344547	1.04999780711	0.2084763125
0.0	140017.0	0.0	3082.0	140017.0	4000000.0	0.0	1.0	1.07	2.18	1.09	0.0500000000002	7.56	0.339999999999	0.73	0.2	5.56	0.17	2.07	1.44	0.35	AAA620.CD3.1.X4.Y4.tile.tissue.png	154	1	2000	154	3cdc5c339f6b90c58fcad3ddcc9684f9	0	0	0	0	0	0	0	0	0	0	0	0	0	/home/dhl_ec/bnelissen/Slides/CD3_manuscript/CD3_slides/AAA620.CD3.1/AAA620.CD3.1.run1	255	0.7	0.06	0.7	0.06	0.0	-11.8264663324	0.141158208133	5.06119441235
0.0	0.0	0.0	0.0	0.0	4000000.0	0.0	0.0	0.9	1.18	1.07	0.0499999999993	6.03	0.28	0.77	0.2	4.52	0.12	1.88	1.58	0.360000000001	AAA620.CD3.1.X4.Y6.tile.tissue.png	155	1	2000	155	7179bdf8fbf412486f507d04650704ef	0	0	0	0	0	0	0	0	0	0	0	0	0	/home/dhl_ec/bnelissen/Slides/CD3_manuscript/CD3_slides/AAA620.CD3.1/AAA620.CD3.1.run1	255	1.0	0.06	1.0	0.06	0.0	-11.2132810125	0.0	5.61573217356
1727.0	1862731.0	874.0	8883.0	1862731.0	4000000.0	21.0	2.0	1.42	2.3	1.69	0.0699999999997	8.98	0.53	1.13	0.19	10.45	0.4	3.13	2.22	0.57	AAA620.CD3.1.X4.Y7.tile.tissue.png	156	1	2000	156	86c50b5a479de49e7b0dddce13d7dd6d	0	0	0	0	0	0	0	0	0	0	0	0	0	/home/dhl_ec/bnelissen/Slides/CD3_manuscript/CD3_slides/AAA620.CD3.1/AAA620.CD3.1.run1	255	0.7	0.06	0.7	0.06	-9.08083522249	-11.4805322462	1.43306815204	0.468477992188
2262.0	3980267.0	1053.0	8338.0	3980267.0	4000000.0	26.0	1.0	2.14	2.01	1.68	0.0599999999995	8.93	0.44	0.669999999999	0.0599999999995	9.07	0.360000000001	2.05	1.44	0.389999999999	AAA620.CD3.1.X4.Y8.tile.tissue.png	157	1	2000	157	b40b0a87a2855d5bf1a2e660b8805321	0	0	0	0	0	0	0	0	0	0	0	0	0	/home/dhl_ec/bnelissen/Slides/CD3_manuscript/CD3_slides/AAA620.CD3.1/AAA620.CD3.1.run1	255	0.7	0.06	0.7	0.06	-9.09078448746	-12.0654237356	0.958666618017	0.124558076172
1750.0	3186500.0	907.0	12741.0	3186500.0	4000000.0	23.0	4.0	0.95	1.08	1.27	0.0499999999993	6.42	0.36	0.68	0.0900000000001	8.55	0.309999999999	2.1	1.44	0.39	AAA620.CD3.1.X4.Y9.tile.tissue.png	158	1	2000	158	8819c803a8ec74b065f38a33963a9fb6	0	0	0	0	0	0	0	0	0	0	0	0	0	/home/dhl_ec/bnelissen/Slides/CD3_manuscript/CD3_slides/AAA620.CD3.1/AAA620.CD3.1.run1	255	0.7	0.06	0.7	0.06	-9.01213676354	-12.1124078879	1.245790937	0.166364269531
0.0	0.0	0.0	0.0	0.0	4000000.0	0.0	0.0	0.79	1.11	1.18	0.0600000000004	5.5	0.280000000001	0.8	0.21	4.49	0.12	1.88	1.44	0.499999999999	AAA620.CD3.1.X5.Y0.tile.tissue.png	159	1	2000	159	8f6e9ca0a45f648db1608acf3b10d234	0	0	0	0	0	0	0	0	0	0	0	0	0	/home/dhl_ec/bnelissen/Slides/CD3_manuscript/CD3_slides/AAA620.CD3.1/AAA620.CD3.1.run1	255	1.0	0.06	1.0	0.06	0.0	0.0	0.0	5.588985
1974.0	1701588.0	949.0	41830.0	1701588.0	4000000.0	24.0	15.0	2.04	2.98	1.07	0.0500000000002	6.75	0.36	0.66	0.14	7.48	0.259999999999	2.12	1.44	0.38	AAA620.CD3.1.X5.Y1.tile.tissue.png	160	1	2000	160	8ad5773735d3526e2141541561cac20a	0	0	0	0	0	0	0	0	0	0	0	0	0	/home/dhl_ec/bnelissen/Slides/CD3_manuscript/CD3_slides/AAA620.CD3.1/AAA620.CD3.1.run1	255	0.7	0.06	0.7	0.06	-9.78133990923	-12.0331931933	3.43028256845	0.662569421875
1944.0	2256600.0	941.0	8871.0	2256600.0	4000000.0	22.0	2.0	2.96	2.05	1.08	0.0500000000002	8.66	0.35	0.680000000001	0.13	7.88	0.27	2.06	1.45	0.39	AAA620.CD3.1.X5.Y10.tile.tissue.png	161	1	2000	161	82dc2e28af0d53f5563ae4b30e959458	0	0	0	0	0	0	0	0	0	0	0	0	0	/home/dhl_ec/bnelissen/Slides/CD3_manuscript/CD3_slides/AAA620.CD3.1/AAA620.CD3.1.run1	255	0.7	0.06	0.7	0.06	-9.14792855649	-11.1701632865	1.26712810202	0.190360703125
0.0	0.0	0.0	0.0	0.0	4000000.0	0.0	0.0	2.24	1.81	1.27	0.0600000000004	6.09	0.280000000001	0.800000000001	0.21	4.45	0.120000000001	1.88	1.43	0.499999999999	AAA620.CD3.1.X5.Y11.tile.tissue.png	162	1	2000	162	5bec95399a35585414c3190cae3999f3	0	0	0	0	0	0	0	0	0	0	0	0	0	/home/dhl_ec/bnelissen/Slides/CD3_manuscript/CD3_slides/AAA620.CD3.1/AAA620.CD3.1.run1	255	1.0	0.06	1.0	0.06	0.0	-10.9463067923	0.0	4.15250202358
40618.0	3396750.0	15251.0	32537.0	3396750.0	4000000.0	301.0	10.0	2.26	2.33	1.15	0.0500000000002	7.42	0.55	1.12	0.11	12.9	0.5	3.26	2.23	0.639999999999	AAA620.CD3.1.X5.Y2.tile.tissue.png	163	1	2000	163	d0f2368cae203014980d98e1ca05880c	0	0	0	0	0	0	0	0	0	0	0	0	0	/home/dhl_ec/bnelissen/Slides/CD3_manuscript/CD3_slides/AAA620.CD3.1/AAA620.CD3.1.run1	255	0.7	0.06	0.7	0.06	-9.56041428337	-12.6264021379	2.53926322455	0.365904570313
27568.0	3998064.0	9492.0	8056.0	3998064.0	4000000.0	189.0	1.0	1.53	2.28	1.09	0.04	6.41	0.53	0.669999999999	0.0599999999995	9.19	0.35	2.22	1.56	0.63	AAA620.CD3.1.X5.Y3.tile.tissue.png	164	1	2000	164	ecf3b7e511e4556109eb98e0b5aae8a1	0	0	0	0	0	0	0	0	0	0	0	0	0	/home/dhl_ec/bnelissen/Slides/CD3_manuscript/CD3_slides/AAA620.CD3.1/AAA620.CD3.1.run1	255	0.7	0.06	0.7	0.06	-9.33516761235	-12.3418923605	0.824605617595	0.176424692291
1864.0	1167291.0	955.0	7275.0	1167291.0	4000000.0	20.0	2.0	1.54	2.56	1.19	0.0500000000002	6.47	0.360000000001	0.680000000001	0.16	7.14	0.25	2.05	1.57	0.419999999999	AAA620.CD3.1.X5.Y4.tile.tissue.png	165	1	2000	165	4668e9b3863ba39d9d33f8d3fd56b79d	0	0	0	0	0	0	0	0	0	0	0	0	0	/home/dhl_ec/bnelissen/Slides/CD3_manuscript/CD3_slides/AAA620.CD3.1/AAA620.CD3.1.run1	255	0.7	0.06	0.7	0.06	-8.42944565006	-10.6616535611	0.687730433098	0.421860503906
0.0	495279.0	0.0	4438.0	495279.0	4000000.0	0.0	1.0	1.02	1.44	1.07	0.0500000000002	6.47	0.349999999999	0.709999999999	0.19	6.32	0.28	3.28	2.27	0.550000000001	AAA620.CD3.1.X5.Y5.tile.tissue.png	166	1	2000	166	797765b4fa514227cd54f8a17f34b31f	0	0	0	0	0	0	0	0	0	0	0	0	0	/home/dhl_ec/bnelissen/Slides/CD3_manuscript/CD3_slides/AAA620.CD3.1/AAA620.CD3.1.run1	255	0.7	0.06	0.7	0.06	-8.56943071262	-10.8713598912	0.913533652027	1.85127844629
0.0	0.0	0.0	0.0	0.0	4000000.0	0.0	0.0	1.13	2.04	1.08	0.0499999999993	5.84	0.28	0.78	0.200000000001	4.37	0.12	1.87	1.44	0.49	AAA620.CD3.1.X5.Y6.tile.tissue.png	167	1	2000	167	9ae241183d02eb61f336348ca3080a27	0	0	0	0	0	0	0	0	0	0	0	0	0	/home/dhl_ec/bnelissen/Slides/CD3_manuscript/CD3_slides/AAA620.CD3.1/AAA620.CD3.1.run1	255	1.0	0.06	1.0	0.06	0.0	-11.1286102886	0.0	4.76444529369
0.0	0.0	0.0	0.0	0.0	4000000.0	0.0	0.0	2.15	3.39	1.44	0.0599999999995	5.8	0.280000000001	0.78	0.21	4.43	0.12	1.88	1.45	0.34	AAA620.CD3.1.X5.Y7.tile.tissue.png	168	1	2000	168	e9d88dc03b795f549f59f7bae65b53bd	0	0	0	0	0	0	0	0	0	0	0	0	0	/home/dhl_ec/bnelissen/Slides/CD3_manuscript/CD3_slides/AAA620.CD3.1/AAA620.CD3.1.run1	255	1.0	0.06	1.0	0.06	0.0	-10.6759957058	0.0	5.90134877645
1726.0	1166698.0	822.0	6573.0	1166698.0	4000000.0	22.0	1.0	2.33	1.25	1.07	0.0500000000002	6.71	0.53	1.14	0.24	9.81	0.349999999999	3.2	2.29	0.53	AAA620.CD3.1.X5.Y8.tile.tissue.png	169	1	2000	169	5f771b19dc9b3270f8e24e97b3c7a6d7	0	0	0	0	0	0	0	0	0	0	0	0	0	/home/dhl_ec/bnelissen/Slides/CD3_manuscript/CD3_slides/AAA620.CD3.1/AAA620.CD3.1.run1	255	0.7	0.06	0.7	0.06	-9.09222112753	-11.3754404431	1.51261997977	0.921002742188
2209.0	3444205.0	932.0	8248.0	3444205.0	4000000.0	21.0	1.0	2.27	2.58	1.08	0.04	5.98	0.339999999999	0.669999999999	0.0799999999999	8.55	0.32	2.08	1.45	0.570000000001	AAA620.CD3.1.X5.Y9.tile.tissue.png	170	1	2000	170	f2231107ddf37d271f2944b90c5e6300	0	0	0	0	0	0	0	0	0	0	0	0	0	/home/dhl_ec/bnelissen/Slides/CD3_manuscript/CD3_slides/AAA620.CD3.1/AAA620.CD3.1.run1	255	0.7	0.06	0.7	0.06	-9.05697462953	-11.6816996884	1.15201929065	0.158413589844
0.0	8073.0	0.0	886.0	8073.0	4000000.0	0.0	3.0	2.14	1.45	1.7	0.0700000000006	7.44	0.339999999999	0.759999999999	0.2	5.86	0.13	1.96	1.43	0.349999999999	AAA620.CD3.1.X6.Y1.tile.tissue.png	171	1	2000	171	fd341327c1887f9778cefd1f09506a07	0	0	0	0	0	0	0	0	0	0	0	0	0	/home/dhl_ec/bnelissen/Slides/CD3_manuscript/CD3_slides/AAA620.CD3.1/AAA620.CD3.1.run1	255	0.7	0.06	0.7	0.06	-6.70887568774	-12.2617188413	2.70333088497	3.63731393561
2314.0	1645476.0	901.0	14249.0	1645476.0	4000000.0	18.0	4.0	0.86	2.52	1.18	0.0599999999995	6.25	0.349999999999	0.669999999999	0.15	7.34	0.26	2.1	1.43	0.570000000001	AAA620.CD3.1.X6.Y10.tile.tissue.png	172	1	2000	172	5ce559c6b19893496535f2cbbfb83a77	0	0	0	0	0	0	0	0	0	0	0	0	0	/home/dhl_ec/bnelissen/Slides/CD3_manuscript/CD3_slides/AAA620.CD3.1/AAA620.CD3.1.run1	255	0.7	0.06	0.7	0.06	-9.24652977942	-11.4426357738	2.28403808947	0.353228921875
0.0	10059.0	0.0	882.0	10059.0	4000000.0	0.0	2.0	2.15	1.78	1.08	0.0599999999995	6.19	0.35	0.77	0.21	5.86	0.13	1.96	1.44	0.509999999999	AAA620.CD3.1.X6.Y11.tile.tissue.png	173	1	2000	173	1f1b89455ee1ce54001bc60094c5b754	0	0	0	0	0	0	0	0	0	0	0	0	0	/home/dhl_ec/bnelissen/Slides/CD3_manuscript/CD3_slides/AAA620.CD3.1/AAA620.CD3.1.run1	255	0.7	0.06	0.7	0.06	-8.55539664437	-12.25021868	3.83021209988	3.38366899414
1561.0	1726199.0	834.0	37571.0	1726199.0	4000000.0	22.0	12.0	3.3	2.63	1.07	0.0599999999995	6.55	0.37	0.670000000001	0.14	7.38	0.440000000001	3.51	2.45	0.58	AAA620.CD3.1.X6.Y2.tile.tissue.png	174	1	2000	174	854ae93228ed0c4338feb07f01ebffb0	0	0	0	0	0	0	0	0	0	0	0	0	0	/home/dhl_ec/bnelissen/Slides/CD3_manuscript/CD3_slides/AAA620.CD3.1/AAA620.CD3.1.run1	255	0.7	0.06	0.7	0.06	-9.43696941283	-11.9316844363	2.9574480923	0.518000070312
17100.0	3869982.0	7127.0	16211.0	3869982.0	4000000.0	160.0	2.0	1.74	1.89	1.07	0.04	6.75	0.360000000001	0.67	0.0700000000006	9.05	0.34	2.07	1.44	0.58	AAA620.CD3.1.X6.Y3.tile.tissue.png	175	1	2000	175	e71b95efe79407cabeb11e7cfea7fb36	0	0	0	0	0	0	0	0	0	0	0	0	0	/home/dhl_ec/bnelissen/Slides/CD3_manuscript/CD3_slides/AAA620.CD3.1/AAA620.CD3.1.run1	255	0.7	0.06	0.7	0.06	-9.44406441511	-12.2743507269	1.48939785197	0.187934783203
15540.0	3891246.0	6623.0	9218.0	3891246.0	4000000.0	146.0	1.0	2.7	2.04	1.07	0.04	6.33	0.34	0.67	0.0600000000004	9.02	0.35	2.05	1.44	0.57	AAA620.CD3.1.X6.Y4.tile.tissue.png	176	1	2000	176	d16d5663b2741f22be7669e0304f9fda	0	0	0	0	0	0	0	0	0	0	0	0	0	/home/dhl_ec/bnelissen/Slides/CD3_manuscript/CD3_slides/AAA620.CD3.1/AAA620.CD3.1.run1	255	0.7	0.06	0.7	0.06	-8.7565764603	-12.3924312888	0.822341490734	0.179970361328
278.0	3967162.0	171.0	9377.0	3967162.0	4000000.0	4.0	2.0	2.69	1.38	1.07	0.0500000000002	6.13	0.35	0.67	0.0600000000004	9.01	0.34	2.07	1.43	0.63	AAA620.CD3.1.X6.Y5.tile.tissue.png	177	1	2000	177	315f85e3bb23969d5f670a2dcd6b1f6d	0	0	0	0	0	0	0	0	0	0	0	0	0	/home/dhl_ec/bnelissen/Slides/CD3_manuscript/CD3_slides/AAA620.CD3.1/AAA620.CD3.1.run1	255	0.7	0.06	0.7	0.06	-8.40310964984	-11.9685420533	0.564455972161	0.0507495922852
175.0	1110273.0	111.0	11514.0	1110273.0	4000000.0	2.0	17.0	2.74	2.81	1.08	0.0500000000002	6.65	0.35	0.679999999999	0.17	7.05	0.24	2.06	1.43	0.52	AAA620.CD3.1.X6.Y6.tile.tissue.png	178	1	2000	178	b8a33f02efab5e51cbe096efd13fed2d	0	0	0	0	0	0	0	0	0	0	0	0	0	/home/dhl_ec/bnelissen/Slides/CD3_manuscript/CD3_slides/AAA620.CD3.1/AAA620.CD3.1.run1	255	0.7	0.06	0.7	0.06	-8.33949333731	-11.1320714582	0.940881555322	0.871414003906
0.0	0.0	0.0	0.0	0.0	4000000.0	0.0	0.0	2.45	1.72	1.07	0.0500000000002	5.44	0.28	0.81	0.2	4.48	0.110000000001	1.87	1.43	1.21	AAA620.CD3.1.X6.Y8.tile.tissue.png	179	1	2000	179	ea1569ce2f96ccd0d27c9e96a6b3234c	0	0	0	0	0	0	0	0	0	0	0	0	0	/home/dhl_ec/bnelissen/Slides/CD3_manuscript/CD3_slides/AAA620.CD3.1/AAA620.CD3.1.run1	255	1.0	0.06	1.0	0.06	0.0	0.0	0.0	3.650768
0.0	130298.0	0.0	2348.0	130298.0	4000000.0	0.0	2.0	1.95	2.47	1.11	0.0500000000002	6.57	0.35	0.73	0.2	6.07	0.21	3.06	2.28	1.33	AAA620.CD3.1.X6.Y9.tile.tissue.png	180	1	2000	180	527130327d2d5a413903ee4ec9315ea1	0	0	0	0	0	0	0	0	0	0	0	0	0	/home/dhl_ec/bnelissen/Slides/CD3_manuscript/CD3_slides/AAA620.CD3.1/AAA620.CD3.1.run1	255	0.7	0.06	0.7	0.06	-8.84785990732	-11.6459639014	1.47389443184	2.45045967188
0.0	20090.0	0.0	1040.0	20090.0	4000000.0	0.0	2.0	2.18	2.23	1.73	0.0699999999997	8.57	0.58	1.3	0.22	5.9	0.13	1.96	1.44	1.59	AAA620.CD3.1.X7.Y2.tile.tissue.png	181	1	2000	181	5cf7c812174d1de09824625168cd6b5f	0	0	0	0	0	0	0	0	0	0	0	0	0	/home/dhl_ec/bnelissen/Slides/CD3_manuscript/CD3_slides/AAA620.CD3.1/AAA620.CD3.1.run1	255	0.7	0.06	0.7	0.06	-7.41626705243	-12.2127317461	2.47857660338	3.37684039185
7744.0	2775236.0	3455.0	23988.0	2775236.0	4000000.0	80.0	5.0	2.58	1.83	1.1	0.04	6.94	0.36	0.679999999999	0.11	8.16	0.3	2.12	1.44	0.620000000001	AAA620.CD3.1.X7.Y3.tile.tissue.png	182	1	2000	182	0ebb5471845d862514822c725f24837f	0	0	0	0	0	0	0	0	0	0	0	0	0	/home/dhl_ec/bnelissen/Slides/CD3_manuscript/CD3_slides/AAA620.CD3.1/AAA620.CD3.1.run1	255	0.7	0.06	0.7	0.06	-9.68558294362	-11.9346587723	2.87956643766	0.4253176875
38987.0	3665808.0	14730.0	23973.0	3665808.0	4000000.0	296.0	6.0	2.94	1.77	1.73	0.0600000000004	9.49	0.54	0.679999999999	0.0699999999997	9.28	0.34	2.1	1.44	0.579999999999	AAA620.CD3.1.X7.Y4.tile.tissue.png	183	1	2000	183	ffdd01a0986a494bfd788528df07cf5a	0	0	0	0	0	0	0	0	0	0	0	0	0	/home/dhl_ec/bnelissen/Slides/CD3_manuscript/CD3_slides/AAA620.CD3.1/AAA620.CD3.1.run1	255	0.7	0.06	0.7	0.06	-9.78221619604	-12.5486204937	2.0269092673	0.337587125
21841.0	3871218.0	9320.0	10042.0	3871218.0	4000000.0	204.0	3.0	1.44	2.75	1.7	0.0599999999995	9.08	0.53	1.12	0.0799999999999	12.55	0.53	3.15	2.27	0.59	AAA620.CD3.1.X7.Y5.tile.tissue.png	184	1	2000	184	583202ee11def354292fe0e35575b829	0	0	0	0	0	0	0	0	0	0	0	0	0	/home/dhl_ec/bnelissen/Slides/CD3_manuscript/CD3_slides/AAA620.CD3.1/AAA620.CD3.1.run1	255	0.7	0.06	0.7	0.06	-8.94295570515	-12.3659983074	0.797963077187	0.195343391113
15661.0	2193429.0	6570.0	11488.0	2193429.0	4000000.0	134.0	2.0	2.41	2.89	1.08	0.04	6.39	0.35	0.68	0.13	7.95	0.429999999999	3.15	2.22	0.56	AAA620.CD3.1.X7.Y6.tile.tissue.png	185	1	2000	185	cb434d4c79b052ecf5ac1c4eef8acf51	0	0	0	0	0	0	0	0	0	0	0	0	0	/home/dhl_ec/bnelissen/Slides/CD3_manuscript/CD3_slides/AAA620.CD3.1/AAA620.CD3.1.run1	255	0.7	0.06	0.7	0.06	-8.62027071251	-12.1420529916	0.866758507144	0.224062453125
0.0	1765.0	0.0	212.0	1765.0	4000000.0	0.0	1.0	0.940000000001	1.06	1.07	0.0500000000002	6.24	0.35	0.77	0.200000000001	5.54	0.13	1.94	1.44	0.330000000001	AAA620.CD3.1.X7.Y7.tile.tissue.png	186	1	2000	186	925c5148b0590730474f315981822990	0	0	0	0	0	0	0	0	0	0	0	0	0	/home/dhl_ec/bnelissen/Slides/CD3_manuscript/CD3_slides/AAA620.CD3.1/AAA620.CD3.1.run1	255	0.7	0.06	0.7	0.06	0.0	-11.420852303	1.88983282246	5.73919849822
914.0	94497.0	371.0	3817.0	94497.0	4000000.0	7.0	1.0	0.809999999999	1.04	1.07	0.0699999999997	9.18	0.530000000001	1.23	0.29	8.72	0.3	3.0	2.22	0.53	AAA620.CD3.1.X8.Y2.tile.tissue.png	187	1	2000	187	65abd0d45a2be4cd4dc06ecedcca91ca	0	0	0	0	0	0	0	0	0	0	0	0	0	/home/dhl_ec/bnelissen/Slides/CD3_manuscript/CD3_slides/AAA620.CD3.1/AAA620.CD3.1.run1	255	0.7	0.06	0.7	0.06	-9.44159034985	-12.3947161044	3.47019492542	2.06198474121
4634.0	875650.0	2042.0	64572.0	875650.0	4000000.0	46.0	83.0	1.87	2.5	1.68	0.0599999999995	9.24	0.570000000001	1.12	0.25	9.64	0.349999999999	3.35	2.19	0.589999999999	AAA620.CD3.1.X8.Y3.tile.tissue.png	188	1	2000	188	935de88c419db7780c16faabb5aed1df	0	0	0	0	0	0	0	0	0	0	0	0	0	/home/dhl_ec/bnelissen/Slides/CD3_manuscript/CD3_slides/AAA620.CD3.1/AAA620.CD3.1.run1	255	0.7	0.06	0.7	0.06	-9.78305239016	-11.9515689156	3.58208884138	0.48307440625
3683.0	1638910.0	1693.0	72581.0	1638910.0	4000000.0	40.0	64.0	3.16	1.92	1.08	0.0500000000002	6.51	0.38	0.679999999999	0.15	8.38	0.26	2.24	1.44	0.44	AAA620.CD3.1.X8.Y4.tile.tissue.png	189	1	2000	189	64b7eae7f4e25097469a370104f58cd5	0	0	0	0	0	0	0	0	0	0	0	0	0	/home/dhl_ec/bnelissen/Slides/CD3_manuscript/CD3_slides/AAA620.CD3.1/AAA620.CD3.1.run1	255	0.7	0.06	0.7	0.06	-9.58194122097	-11.930606087	2.23160955566	0.421806304688
11174.0	1646810.0	5066.0	32790.0	1646810.0	4000000.0	119.0	28.0	2.16	2.8	1.08	0.0500000000002	6.68	0.55	1.12	0.200000000001	10.42	0.39	3.26	2.23	0.570000000001	AAA620.CD3.1.X8.Y5.tile.tissue.png	190	1	2000	190	4faebc03dd2ef8b2a3d70d565fc6fd5b	0	0	0	0	0	0	0	0	0	0	0	0	0	/home/dhl_ec/bnelissen/Slides/CD3_manuscript/CD3_slides/AAA620.CD3.1/AAA620.CD3.1.run1	255	0.7	0.06	0.7	0.06	-9.42204685918	-12.5823973219	2.14743576879	0.301256421875
129011.0	3879526.0	48142.0	8028.0	3879526.0	4000000.0	909.0	1.0	2.85	3.59	1.69	0.0600000000004	9.25	0.530000000001	1.12	0.0799999999999	13.83	0.57	3.14	2.22	0.62	AAA620.CD3.1.X8.Y6.tile.tissue.png	191	1	2000	191	9d582ff995f998ec7316852f564fc0f2	0	0	0	0	0	0	0	0	0	0	0	0	0	/home/dhl_ec/bnelissen/Slides/CD3_manuscript/CD3_slides/AAA620.CD3.1/AAA620.CD3.1.run1	255	0.7	0.06	0.7	0.06	-9.12519594469	-12.3745019088	0.814770673301	0.344751265381
802.0	1204352.0	365.0	5975.0	1204352.0	4000000.0	7.0	1.0	3.37	3.19	1.07	0.0499999999993	6.48	0.35	0.670000000001	0.16	7.13	0.240000000001	2.07	1.46	0.52	AAA620.CD3.1.X8.Y7.tile.tissue.png	192	1	2000	192	4648056907c8b1aff9179a8cf4efc145	0	0	0	0	0	0	0	0	0	0	0	0	0	/home/dhl_ec/bnelissen/Slides/CD3_manuscript/CD3_slides/AAA620.CD3.1/AAA620.CD3.1.run1	255	0.7	0.06	0.7	0.06	-8.33247020737	-10.4816814948	0.65025433942	0.407251177734
0.0	0.0	0.0	0.0	0.0	4000000.0	0.0	0.0	3.73	2.05	1.08	0.0599999999995	7.55	0.450000000001	1.31	0.3	5.78	0.2	2.93	1.97	0.320000000001	AAA620.CD3.1.X8.Y8.tile.tissue.png	193	1	2000	193	214d794be0265202c2451070a992f101	0	0	0	0	0	0	0	0	0	0	0	0	0	/home/dhl_ec/bnelissen/Slides/CD3_manuscript/CD3_slides/AAA620.CD3.1/AAA620.CD3.1.run1	255	1.0	0.06	1.0	0.06	0.0	0.0	0.0	5.790897
103.0	3114.0	51.0	254.0	3114.0	4000000.0	1.0	1.0	2.57	1.81	1.08	0.0700000000006	6.33	0.53	1.32	0.3	7.65	0.2	1.96	1.43	0.389999999999	AAA620.CD3.1.X9.Y2.tile.tissue.png	194	1	2000	194	4f2d5af784b9f2ee8e53e4f164ea1b46	0	0	0	0	0	0	0	0	0	0	0	0	0	/home/dhl_ec/bnelissen/Slides/CD3_manuscript/CD3_slides/AAA620.CD3.1/AAA620.CD3.1.run1	255	0.7	0.06	0.7	0.06	-9.04661038192	-12.5656117655	4.48521468977	1.05189615414
812.0	77832.0	375.0	5403.0	77832.0	4000000.0	8.0	5.0	2.44	1.79	1.08	0.0500000000002	6.71	0.349999999999	0.76	0.22	6.36	0.29	3.05	2.37	0.530000000001	AAA620.CD3.1.X9.Y3.tile.tissue.png	195	1	2000	195	0444d9799390d126a998300c75688fbd	0	0	0	0	0	0	0	0	0	0	0	0	0	/home/dhl_ec/bnelissen/Slides/CD3_manuscript/CD3_slides/AAA620.CD3.1/AAA620.CD3.1.run1	255	0.7	0.06	0.7	0.06	-9.69140175337	-12.4989756797	4.25632612263	2.23380877832
1606.0	565558.0	836.0	25075.0	565558.0	4000000.0	21.0	10.0	2.75	2.63	1.07	0.0500000000002	6.6	0.36	0.68	0.18	6.71	0.22	2.11	1.43	0.54	AAA620.CD3.1.X9.Y4.tile.tissue.png	196	1	2000	196	9687d752ec37209d08dd87777e2daffd	0	0	0	0	0	0	0	0	0	0	0	0	0	/home/dhl_ec/bnelissen/Slides/CD3_manuscript/CD3_slides/AAA620.CD3.1/AAA620.CD3.1.run1	255	0.7	0.06	0.7	0.06	-9.46525428465	-12.0233787013	3.51514573697	1.37225450391
1472.0	580814.0	681.0	26111.0	580814.0	4000000.0	17.0	23.0	2.34	2.41	1.12	0.0500000000002	6.41	0.37	0.660000000001	0.190000000001	6.69	0.21	2.14	1.43	0.54	AAA620.CD3.1.X9.Y5.tile.tissue.png	197	1	2000	197	9a56e6839c27265ece06c772165daf29	0	0	0	0	0	0	0	0	0	0	0	0	0	/home/dhl_ec/bnelissen/Slides/CD3_manuscript/CD3_slides/AAA620.CD3.1/AAA620.CD3.1.run1	255	0.7	0.06	0.7	0.06	-9.56960708772	-11.7354260221	3.470534961	0.312929765625
68869.0	3101009.0	27933.0	11371.0	3101009.0	4000000.0	581.0	2.0	2.85	2.8	1.79	0.0600000000004	10.33	0.360000000001	0.68	0.0899999999992	9.1	0.33	2.09	1.43	0.610000000001	AAA620.CD3.1.X9.Y6.tile.tissue.png	198	1	2000	198	847417161a3131f2a35363b76ea1c28a	0	0	0	0	0	0	0	0	0	0	0	0	0	/home/dhl_ec/bnelissen/Slides/CD3_manuscript/CD3_slides/AAA620.CD3.1/AAA620.CD3.1.run1	255	0.7	0.06	0.7	0.06	-9.36472904906	-12.1053784864	1.8495599421	0.36213925
21299.0	2490289.0	9331.0	7231.0	2490289.0	4000000.0	202.0	1.0	3.34	1.98	1.08	0.0499999999993	6.23	0.53	1.12	0.16	9.16	0.29	2.07	1.43	0.570000000001	AAA620.CD3.1.X9.Y7.tile.tissue.png	199	1	2000	199	68942f88499a793a2ab383c2eed2a12b	0	0	0	0	0	0	0	0	0	0	0	0	0	/home/dhl_ec/bnelissen/Slides/CD3_manuscript/CD3_slides/AAA620.CD3.1/AAA620.CD3.1.run1	255	0.7	0.06	0.7	0.06	-8.83162001669	-12.1557594643	0.931118133177	0.177130582031
0.0	0.0	0.0	0.0	0.0	4000000.0	0.0	0.0	3.44	1.31	1.76	0.0599999999995	5.22	0.28	0.740000000001	0.2	4.34	0.12	1.86	1.43	0.48	AAA620.CD3.1.X9.Y8.tile.tissue.png	200	1	2000	200	af2d7a10e18aa2c82cb3ab6a9672fb1c	0	0	0	0	0	0	0	0	0	0	0	0	0	/home/dhl_ec/bnelissen/Slides/CD3_manuscript/CD3_slides/AAA620.CD3.1/AAA620.CD3.1.run1	255	1.0	0.06	1.0	0.06	0.0	0.0	0.0	12.586971
[truncated: 2 more columns]
