# Supplementary material for: SlideToolkit: An Assistive Toolset for the Histological Quantification of Whole Slide Images
Source: PLoS One. 2014 Nov 5;9(11):e110289. doi: 10.1371/journal.pone.0110289 (PMC4220929; doi:10.1371/journal.pone.0110289)
Supplement: RawData S1 — ICC and BlandAltman plot - measurements and r-script.zip. Measurements of Run1 and Run2, including the code for the calculation of the intraclass correlation coefficient (ICC) and the code for the Bland and Altman plot. (ZIP) [file pone.0110289.s003.zip › cellprofiler.measurements/run1.985fd51da2f033efbd30497c2ae353ee.DefaultOUT_Image.csv]

AreaOccupied_AreaOccupied_DAB_Nuclei	AreaOccupied_AreaOccupied_Tissue	AreaOccupied_Perimeter_DAB_Nuclei	AreaOccupied_Perimeter_Tissue	AreaOccupied_TotalArea_DAB_Nuclei	AreaOccupied_TotalArea_Tissue	Count_DAB_Nuclei	Count_Tissue	ExecutionTime_01LoadImages	ExecutionTime_02ColorToGray	ExecutionTime_03Smooth	ExecutionTime_04ImageMath	ExecutionTime_05IdentifyPrimaryObjects	ExecutionTime_06MeasureImageAreaOccupied	ExecutionTime_07UnmixColors	ExecutionTime_08MaskImage	ExecutionTime_09IdentifyPrimaryObjects	ExecutionTime_10MeasureImageAreaOccupied	ExecutionTime_11OverlayOutlines	ExecutionTime_12OverlayOutlines	ExecutionTime_13SaveImages	FileName_Original	Group_Index	Group_Number	Height_Original	ImageNumber	MD5Digest_Original	ModuleError_01LoadImages	ModuleError_02ColorToGray	ModuleError_03Smooth	ModuleError_04ImageMath	ModuleError_05IdentifyPrimaryObjects	ModuleError_06MeasureImageAreaOccupied	ModuleError_07UnmixColors	ModuleError_08MaskImage	ModuleError_09IdentifyPrimaryObjects	ModuleError_10MeasureImageAreaOccupied	ModuleError_11OverlayOutlines	ModuleError_12OverlayOutlines	ModuleError_13SaveImages	PathName_Original	Scaling_Original	Threshold_FinalThreshold_DAB_Nuclei	Threshold_FinalThreshold_Tissue	Threshold_OrigThreshold_DAB_Nuclei	Threshold_OrigThreshold_Tissue	Threshold_SumOfEntropies_DAB_Nuclei	Threshold_SumOfEntropies_Tissue	Threshold_WeightedVariance_DAB_Nuclei	Threshold_WeightedVariance_Tissue
0.0	0.0	0.0	0.0	0.0	4000000.0	0.0	0.0	3.15	2.36	1.11	0.05	5.99	0.28	0.83	0.21	4.54	0.12	1.95	1.47	1.06	AAA556.CD3.location-B.X0.Y3.tile.tissue.png	1	1	2000	1	8c720a1c9e3bc064b1889136d9ed1792	0	0	0	0	0	0	0	0	0	0	0	0	0	/home/dhl_ec/bnelissen/Slides/CD3_manuscript/CD3_slides/AAA556.CD3.location-B/AAA556.CD3.location-B.run1	255	1.0	0.06	1.0	0.06	0.0	-10.7174847991	0.0	8.71314360036
0.0	2639.0	0.0	238.0	2639.0	4000000.0	0.0	1.0	2.29	1.44	1.18	0.06	6.85	0.38	0.76	0.22	6.19	0.15	2.16	1.52	0.68	AAA556.CD3.location-B.X0.Y4.tile.tissue.png	2	1	2000	2	ea471fcccebf596755d18efd21d7d229	0	0	0	0	0	0	0	0	0	0	0	0	0	/home/dhl_ec/bnelissen/Slides/CD3_manuscript/CD3_slides/AAA556.CD3.location-B/AAA556.CD3.location-B.run1	255	0.7	0.06	0.7	0.06	-7.90622099365	-11.1967346527	4.400170931	3.77460101678
0.0	91101.0	0.0	2810.0	91101.0	4000000.0	0.0	1.0	2.24	1.27	1.13	0.06	6.45	0.36	0.72	0.2	5.4	0.13	2.07	1.52	0.48	AAA556.CD3.location-B.X0.Y5.tile.tissue.png	3	1	2000	3	95c0da6550908f5b5e81eaa0eda3a651	0	0	0	0	0	0	0	0	0	0	0	0	0	/home/dhl_ec/bnelissen/Slides/CD3_manuscript/CD3_slides/AAA556.CD3.location-B/AAA556.CD3.location-B.run1	255	0.7	0.06	0.7	0.06	0.0	-9.37309130206	0.00188714377246	4.51123562682
0.0	362227.0	0.0	4504.0	362227.0	4000000.0	0.0	1.0	1.99	2.19	1.1	0.05	6.01	0.35	0.7	0.19	5.46	0.14	2.1	1.78	0.39	AAA556.CD3.location-B.X0.Y6.tile.tissue.png	4	1	2000	4	e91571f057ee47792eb5759712518da8	0	0	0	0	0	0	0	0	0	0	0	0	0	/home/dhl_ec/bnelissen/Slides/CD3_manuscript/CD3_slides/AAA556.CD3.location-B/AAA556.CD3.location-B.run1	255	0.7	0.06	0.7	0.06	0.0	-8.45545147747	0.00220968405603	2.10077735092
0.0	496774.0	0.0	4772.0	496774.0	4000000.0	0.0	2.0	2.3	1.6	1.09	0.05	6.01	0.34	0.69	0.19	5.49	0.15	2.18	1.49	0.44	AAA556.CD3.location-B.X0.Y7.tile.tissue.png	5	1	2000	5	66f6009c8fca8ec66f01e574c5fb81f5	0	0	0	0	0	0	0	0	0	0	0	0	0	/home/dhl_ec/bnelissen/Slides/CD3_manuscript/CD3_slides/AAA556.CD3.location-B/AAA556.CD3.location-B.run1	255	0.7	0.06	0.7	0.06	0.0	-8.10167301359	0.0163414074169	1.03653981781
0.0	537991.0	0.0	4684.0	537991.0	4000000.0	0.0	1.0	1.96	2.17	1.1	0.05	6.05	0.36	0.68	0.18	5.52	0.15	2.1	1.47	0.4	AAA556.CD3.location-B.X0.Y8.tile.tissue.png	6	1	2000	6	d7c7e0e845f0a1586a0fffad73c4f15e	0	0	0	0	0	0	0	0	0	0	0	0	0	/home/dhl_ec/bnelissen/Slides/CD3_manuscript/CD3_slides/AAA556.CD3.location-B/AAA556.CD3.location-B.run1	255	0.7	0.06	0.7	0.06	0.0	-8.02539283915	0.00341640971813	0.805330449188
286.0	185909.0	144.0	4010.0	185909.0	4000000.0	2.0	5.0	2.04	1.0	1.15	0.06	6.81	0.38	0.81	0.21	6.76	0.22	2.12	1.52	0.43	AAA556.CD3.location-B.X0.Y9.tile.tissue.png	7	1	2000	7	b20235564a0ed1945511156fbe872a5f	0	0	0	0	0	0	0	0	0	0	0	0	0	/home/dhl_ec/bnelissen/Slides/CD3_manuscript/CD3_slides/AAA556.CD3.location-B/AAA556.CD3.location-B.run1	255	0.7	0.06	0.7	0.06	-4.55066724712	-9.77418905776	0.239274946125	3.95173477441
0.0	27910.0	0.0	752.0	27910.0	4000000.0	0.0	1.0	1.29	2.2	1.13	0.05	6.22	0.35	0.75	0.2	5.48	0.14	2.12	1.54	0.42	AAA556.CD3.location-B.X1.Y3.tile.tissue.png	8	1	2000	8	72f31e53186715b4be8872c38fdc33da	0	0	0	0	0	0	0	0	0	0	0	0	0	/home/dhl_ec/bnelissen/Slides/CD3_manuscript/CD3_slides/AAA556.CD3.location-B/AAA556.CD3.location-B.run1	255	0.7	0.06	0.7	0.06	0.0	-10.3645966029	0.0481806581143	6.75844482913
367.0	40282.0	154.0	1255.0	40282.0	4000000.0	3.0	2.0	2.21	1.68	1.16	0.06	6.9	0.38	0.73	0.23	6.64	0.22	2.07	1.52	0.4	AAA556.CD3.location-B.X1.Y4.tile.tissue.png	9	1	2000	9	12801cf1ef5c4be645232b9ae2b4e9df	0	0	0	0	0	0	0	0	0	0	0	0	0	/home/dhl_ec/bnelissen/Slides/CD3_manuscript/CD3_slides/AAA556.CD3.location-B/AAA556.CD3.location-B.run1	255	0.7	0.06	0.7	0.06	-9.04253899357	-12.3423603735	1.96850510178	0.0491029277344
2858.0	2191139.0	1453.0	13284.0	2191139.0	4000000.0	33.0	4.0	1.28	1.13	1.18	0.06	6.74	0.35	0.69	0.12	7.65	0.28	2.08	1.43	0.51	AAA556.CD3.location-B.X1.Y5.tile.tissue.png	10	1	2000	10	ed3c0fb3f0273e9bd06f3aa204a443d8	0	0	0	0	0	0	0	0	0	0	0	0	0	/home/dhl_ec/bnelissen/Slides/CD3_manuscript/CD3_slides/AAA556.CD3.location-B/AAA556.CD3.location-B.run1	255	0.7	0.06	0.7	0.06	-8.12334495703	-10.9108705636	1.07847637957	0.110421644531
3536.0	1667933.0	1193.0	6574.0	1667933.0	4000000.0	26.0	1.0	1.03	1.12	1.16	0.05	7.21	0.38	0.76	0.16	7.96	0.29	2.1	1.46	0.52	AAA556.CD3.location-B.X1.Y6.tile.tissue.png	11	1	2000	11	fc07b5eaf837608d5c414db2e3a13ac6	0	0	0	0	0	0	0	0	0	0	0	0	0	/home/dhl_ec/bnelissen/Slides/CD3_manuscript/CD3_slides/AAA556.CD3.location-B/AAA556.CD3.location-B.run1	255	0.7	0.06	0.7	0.06	-8.39028596665	-11.3057998536	1.14741756041	0.0719070703125
7315.0	1463507.0	2447.0	8362.0	1463507.0	4000000.0	55.0	3.0	1.09	1.11	1.16	0.07	7.14	0.38	0.74	0.17	7.85	0.28	2.2	1.52	0.42	AAA556.CD3.location-B.X1.Y7.tile.tissue.png	12	1	2000	12	a5ac032634502508559a4c00803178f5	0	0	0	0	0	0	0	0	0	0	0	0	0	/home/dhl_ec/bnelissen/Slides/CD3_manuscript/CD3_slides/AAA556.CD3.location-B/AAA556.CD3.location-B.run1	255	0.7	0.06	0.7	0.06	-8.49631483539	-11.4183342035	0.679838096709	0.0970428222656
10150.0	2127804.0	3844.0	7214.0	2127804.0	4000000.0	77.0	2.0	0.93	1.14	1.18	0.06	6.95	0.38	0.75	0.13	8.29	0.3	2.21	1.53	0.41	AAA556.CD3.location-B.X1.Y8.tile.tissue.png	13	1	2000	13	36f9cd2f6fddbd23bbc833f67d19aa19	0	0	0	0	0	0	0	0	0	0	0	0	0	/home/dhl_ec/bnelissen/Slides/CD3_manuscript/CD3_slides/AAA556.CD3.location-B/AAA556.CD3.location-B.run1	255	0.7	0.06	0.7	0.06	-7.88420803311	-11.5207784992	0.586639008457	0.0959689433594
566.0	1227032.0	298.0	9204.0	1227032.0	4000000.0	7.0	2.0	0.86	1.06	1.12	0.06	7.02	0.39	0.76	0.17	7.61	0.26	2.18	1.53	0.4	AAA556.CD3.location-B.X1.Y9.tile.tissue.png	14	1	2000	14	6c60b1c9febd6b9dd940fbb7b60163fe	0	0	0	0	0	0	0	0	0	0	0	0	0	/home/dhl_ec/bnelissen/Slides/CD3_manuscript/CD3_slides/AAA556.CD3.location-B/AAA556.CD3.location-B.run1	255	0.7	0.06	0.7	0.06	-7.27806488544	-9.98616366483	0.691187024082	2.027112625
0.0	1389402.0	0.0	11002.0	1389402.0	4000000.0	0.0	5.0	1.06	1.14	1.16	0.06	7.19	0.39	0.81	0.17	7.08	0.19	2.1	1.44	0.4	AAA556.CD3.location-B.X10.Y1.tile.tissue.png	15	1	2000	15	364cb60049085d58cb954bfeb71424da	0	0	0	0	0	0	0	0	0	0	0	0	0	/home/dhl_ec/bnelissen/Slides/CD3_manuscript/CD3_slides/AAA556.CD3.location-B/AAA556.CD3.location-B.run1	255	0.7	0.06	0.7	0.06	-8.11978705422	-12.3469639927	0.553835328845	3.26632125781
2022.0	3703220.0	838.0	15674.0	3703220.0	4000000.0	16.0	1.0	0.96	1.14	1.16	0.05	6.67	0.39	0.75	0.08	9.12	0.33	2.11	1.54	0.44	AAA556.CD3.location-B.X10.Y2.tile.tissue.png	16	1	2000	16	1a6cb1b0e605b8ff3749b41fe24778db	0	0	0	0	0	0	0	0	0	0	0	0	0	/home/dhl_ec/bnelissen/Slides/CD3_manuscript/CD3_slides/AAA556.CD3.location-B/AAA556.CD3.location-B.run1	255	0.7	0.06	0.7	0.06	-8.44231950875	-12.6302536015	0.833201758377	0.235573213867
2422.0	2176465.0	1413.0	14019.0	2176465.0	4000000.0	29.0	6.0	1.08	1.3	1.05	0.05	7.35	0.38	1.0	0.14	7.79	0.3	2.26	1.55	0.66	AAA556.CD3.location-B.X10.Y3.tile.tissue.png	17	1	2000	17	2cc147551c02796c561e066f6c4707cc	0	0	0	0	0	0	0	0	0	0	0	0	0	/home/dhl_ec/bnelissen/Slides/CD3_manuscript/CD3_slides/AAA556.CD3.location-B/AAA556.CD3.location-B.run1	255	0.7	0.06	0.7	0.06	-8.81595211646	-12.0122326307	0.958941318628	0.0970108632812
4712.0	3999952.0	2729.0	8006.0	3999952.0	4000000.0	67.0	1.0	0.98	1.15	1.16	0.05	6.57	0.38	0.74	0.06	9.52	0.35	2.11	1.48	0.81	AAA556.CD3.location-B.X10.Y4.tile.tissue.png	18	1	2000	18	3be46926d568f713e24821fe7f1d633e	0	0	0	0	0	0	0	0	0	0	0	0	0	/home/dhl_ec/bnelissen/Slides/CD3_manuscript/CD3_slides/AAA556.CD3.location-B/AAA556.CD3.location-B.run1	255	0.7	0.0695959652085	0.7	0.0695959652085	-7.9623393625	-10.3309237518	0.334444989694	0.0307809041316
6211.0	3385825.0	3518.0	18682.0	3385825.0	4000000.0	84.0	9.0	1.11	2.33	1.08	0.05	6.85	0.38	0.73	0.09	9.28	0.35	2.22	1.53	0.43	AAA556.CD3.location-B.X10.Y5.tile.tissue.png	19	1	2000	19	69d7ef82b895d1930fae133a4e4a7a29	0	0	0	0	0	0	0	0	0	0	0	0	0	/home/dhl_ec/bnelissen/Slides/CD3_manuscript/CD3_slides/AAA556.CD3.location-B/AAA556.CD3.location-B.run1	255	0.7	0.06	0.7	0.06	-8.08007873053	-11.9992094286	0.788115018893	0.168976356445
3607.0	3935497.0	1847.0	8938.0	3935497.0	4000000.0	42.0	1.0	0.95	1.32	1.17	0.05	7.16	0.37	0.74	0.07	9.64	0.36	2.19	1.53	0.44	AAA556.CD3.location-B.X10.Y6.tile.tissue.png	20	1	2000	20	4fb91a749cd5c7721e1d21c0b8c91b68	0	0	0	0	0	0	0	0	0	0	0	0	0	/home/dhl_ec/bnelissen/Slides/CD3_manuscript/CD3_slides/AAA556.CD3.location-B/AAA556.CD3.location-B.run1	255	0.7	0.06	0.7	0.06	-7.871948742	-11.445183191	0.390730693852	0.0778410123901
1342.0	799010.0	642.0	8495.0	799010.0	4000000.0	16.0	5.0	0.96	1.41	1.18	0.05	7.68	0.35	0.7	0.18	6.88	0.23	2.09	1.46	0.57	AAA556.CD3.location-B.X10.Y7.tile.tissue.png	21	1	2000	21	468c58c3b7f3f3faf8d09dd47cadff5d	0	0	0	0	0	0	0	0	0	0	0	0	0	/home/dhl_ec/bnelissen/Slides/CD3_manuscript/CD3_slides/AAA556.CD3.location-B/AAA556.CD3.location-B.run1	255	0.7	0.06	0.7	0.06	-8.86143128113	-12.5006565745	1.80084600038	0.113049804688
0.0	1590.0	0.0	190.0	1590.0	4000000.0	0.0	1.0	1.04	1.05	1.19	0.05	6.74	0.38	0.74	0.23	5.83	0.14	2.09	1.52	0.4	AAA556.CD3.location-B.X10.Y8.tile.tissue.png	22	1	2000	22	cdb4ca3d89acecc66f12d9b71b23aca4	0	0	0	0	0	0	0	0	0	0	0	0	0	/home/dhl_ec/bnelissen/Slides/CD3_manuscript/CD3_slides/AAA556.CD3.location-B/AAA556.CD3.location-B.run1	255	0.7	0.06	0.7	0.06	0.0	-12.3310142766	0.377371081466	0.0262817464142
0.0	0.0	0.0	0.0	0.0	4000000.0	0.0	0.0	0.96	1.05	1.18	0.0600000000001	6.37	0.29	0.8	0.22	4.64	0.13	2.03	1.52	0.38	AAA556.CD3.location-B.X10.Y9.tile.tissue.png	23	1	2000	23	25defab4c6d533c36b896f56c4a8fc93	0	0	0	0	0	0	0	0	0	0	0	0	0	/home/dhl_ec/bnelissen/Slides/CD3_manuscript/CD3_slides/AAA556.CD3.location-B/AAA556.CD3.location-B.run1	255	1.0	0.06	1.0	0.06	0.0	-11.152009242	0.0	7.06291144976
3516.0	2183256.0	1146.0	13787.0	2183256.0	4000000.0	23.0	2.0	0.91	1.12	1.15	0.0600000000001	7.44	0.39	0.78	0.13	8.34	0.29	2.18	1.52	0.4	AAA556.CD3.location-B.X11.Y1.tile.tissue.png	24	1	2000	24	443c1b3ebafdbbdfaa5253bd12b6329a	0	0	0	0	0	0	0	0	0	0	0	0	0	/home/dhl_ec/bnelissen/Slides/CD3_manuscript/CD3_slides/AAA556.CD3.location-B/AAA556.CD3.location-B.run1	255	0.7	0.06	0.7	0.06	-8.44346462748	-12.1520886421	0.715654599034	1.39276851563
337.0	3552240.0	147.0	11668.0	3552240.0	4000000.0	3.0	3.0	0.93	1.16	1.14	0.05	7.45	0.38	0.74	0.08	9.4	0.35	2.18	1.53	0.43	AAA556.CD3.location-B.X11.Y2.tile.tissue.png	25	1	2000	25	9bca4ed01c48ab7aa4c3a7a577509507	0	0	0	0	0	0	0	0	0	0	0	0	0	/home/dhl_ec/bnelissen/Slides/CD3_manuscript/CD3_slides/AAA556.CD3.location-B/AAA556.CD3.location-B.run1	255	0.7	0.06	0.7	0.06	-8.56523842484	-12.0179842556	0.663782969248	0.102765296875
4080.0	2268138.0	1992.0	20380.0	2268138.0	4000000.0	48.0	11.0	0.83	1.05	1.08	0.0400000000001	6.7	0.37	0.73	0.12	7.85	0.28	2.08	1.53	0.4	AAA556.CD3.location-B.X11.Y3.tile.tissue.png	26	1	2000	26	5eb6be538d033b649cafcbe58a77e123	0	0	0	0	0	0	0	0	0	0	0	0	0	/home/dhl_ec/bnelissen/Slides/CD3_manuscript/CD3_slides/AAA556.CD3.location-B/AAA556.CD3.location-B.run1	255	0.7	0.06	0.7	0.06	-8.63410453426	-12.1972025131	1.45049800379	0.182531478516
3822.0	3886866.0	2194.0	9798.0	3886866.0	4000000.0	51.0	1.0	0.78	0.95	1.07	0.04	6.18	0.34	0.7	0.0600000000001	8.85	0.35	2.03	1.42	0.61	AAA556.CD3.location-B.X11.Y4.tile.tissue.png	27	1	2000	27	f6f02c97ce7c8bc775e412869c25458f	0	0	0	0	0	0	0	0	0	0	0	0	0	/home/dhl_ec/bnelissen/Slides/CD3_manuscript/CD3_slides/AAA556.CD3.location-B/AAA556.CD3.location-B.run1	255	0.7	0.06	0.7	0.06	-7.74812687127	-11.3365434084	0.347984513942	0.0419887233887
5808.0	2771045.0	2911.0	22306.0	2771045.0	4000000.0	64.0	19.0	0.91	1.09	1.19	0.05	7.41	0.39	0.76	0.11	8.88	0.32	2.24	1.55	0.42	AAA556.CD3.location-B.X11.Y5.tile.tissue.png	28	1	2000	28	4d2f06037a48238820cbf0cf13efd002	0	0	0	0	0	0	0	0	0	0	0	0	0	/home/dhl_ec/bnelissen/Slides/CD3_manuscript/CD3_slides/AAA556.CD3.location-B/AAA556.CD3.location-B.run1	255	0.7	0.06	0.7	0.06	-8.44190249469	-12.1393310473	1.0172144909	0.191320992187
3512.0	2911432.0	1822.0	19640.0	2911432.0	4000000.0	43.0	14.0	0.91	1.13	1.14	0.05	7.27	0.38	0.76	0.1	9.02	0.33	2.26	1.52	0.42	AAA556.CD3.location-B.X11.Y6.tile.tissue.png	29	1	2000	29	baba78a89fe7adc643906aa4885fca6b	0	0	0	0	0	0	0	0	0	0	0	0	0	/home/dhl_ec/bnelissen/Slides/CD3_manuscript/CD3_slides/AAA556.CD3.location-B/AAA556.CD3.location-B.run1	255	0.7	0.06	0.7	0.06	-7.99383460553	-12.1113102842	0.865471850197	0.208828
958.0	2027706.0	503.0	13055.0	2027706.0	4000000.0	12.0	9.0	1.12	1.28	1.14	0.05	7.22	0.39	0.75	0.14	8.15	0.42	2.19	1.54	0.56	AAA556.CD3.location-B.X11.Y7.tile.tissue.png	30	1	2000	30	d5a3d4c79cfa133507ce6fe5c65d64db	0	0	0	0	0	0	0	0	0	0	0	0	0	/home/dhl_ec/bnelissen/Slides/CD3_manuscript/CD3_slides/AAA556.CD3.location-B/AAA556.CD3.location-B.run1	255	0.7	0.06	0.7	0.06	-7.83871269254	-11.8165313062	0.630749572388	0.1033549375
0.0	0.0	0.0	0.0	0.0	4000000.0	0.0	0.0	1.05	1.42	1.19	0.05	6.5	0.29	0.75	0.23	4.57	0.12	2.03	1.54	0.46	AAA556.CD3.location-B.X11.Y8.tile.tissue.png	31	1	2000	31	99e89f735f63c796df448e8fcaf8d3a3	0	0	0	0	0	0	0	0	0	0	0	0	0	/home/dhl_ec/bnelissen/Slides/CD3_manuscript/CD3_slides/AAA556.CD3.location-B/AAA556.CD3.location-B.run1	255	1.0	0.06	1.0	0.06	0.0	-12.3130544209	0.0	0.0296693427887
0.0	0.0	0.0	0.0	0.0	4000000.0	0.0	0.0	0.83	1.03	1.13	0.0599999999999	5.73	0.27	0.76	0.2	4.22	0.12	1.91	1.47	0.46	AAA556.CD3.location-B.X11.Y9.tile.tissue.png	32	1	2000	32	9b4899d507617fbac1bd055404e23110	0	0	0	0	0	0	0	0	0	0	0	0	0	/home/dhl_ec/bnelissen/Slides/CD3_manuscript/CD3_slides/AAA556.CD3.location-B/AAA556.CD3.location-B.run1	255	1.0	0.06	1.0	0.06	0.0	-9.86411799956	0.0	8.53905404936
1102.0	3439225.0	458.0	15925.0	3439225.0	4000000.0	10.0	9.0	1.25	2.03	1.16	0.0699999999999	7.07	0.45	0.75	0.08	9.14	0.34	2.21	1.52	0.61	AAA556.CD3.location-B.X12.Y1.tile.tissue.png	33	1	2000	33	39535a6c1dfbdaf93462625b2a06c918	0	0	0	0	0	0	0	0	0	0	0	0	0	/home/dhl_ec/bnelissen/Slides/CD3_manuscript/CD3_slides/AAA556.CD3.location-B/AAA556.CD3.location-B.run1	255	0.7	0.06	0.7	0.06	-8.54351303139	-11.8509625408	0.697121676975	0.8179079375
3293.0	1884453.0	1534.0	18263.0	1884453.0	4000000.0	36.0	10.0	2.23	1.92	1.15	0.0500000000001	7.04	0.39	0.75	0.15	7.82	0.29	2.27	1.52	0.64	AAA556.CD3.location-B.X12.Y2.tile.tissue.png	34	1	2000	34	83ca620512e0fd0227f2e6e933fb035f	0	0	0	0	0	0	0	0	0	0	0	0	0	/home/dhl_ec/bnelissen/Slides/CD3_manuscript/CD3_slides/AAA556.CD3.location-B/AAA556.CD3.location-B.run1	255	0.7	0.06	0.7	0.06	-8.84027507233	-12.3210854207	1.28388216579	0.195338769531
5240.0	3240632.0	2601.0	16100.0	3240632.0	4000000.0	59.0	4.0	1.27	1.16	1.16	0.05	7.51	0.38	0.73	0.09	9.18	0.34	2.21	1.51	0.44	AAA556.CD3.location-B.X12.Y3.tile.tissue.png	35	1	2000	35	be3b93d19e28e2b9da3be5c2d9f7208e	0	0	0	0	0	0	0	0	0	0	0	0	0	/home/dhl_ec/bnelissen/Slides/CD3_manuscript/CD3_slides/AAA556.CD3.location-B/AAA556.CD3.location-B.run1	255	0.7	0.06	0.7	0.06	-8.54493276072	-12.4281701093	1.1949543024	0.216243366211
5549.0	4000000.0	3144.0	7996.0	4000000.0	4000000.0	69.0	1.0	0.96	1.05	1.14	0.05	5.9	0.29	0.76	0.0400000000001	9.81	0.36	2.11	1.49	0.44	AAA556.CD3.location-B.X12.Y4.tile.tissue.png	36	1	2000	36	3e8549d96dada7481924687f05c1021e	0	0	0	0	0	0	0	0	0	0	0	0	0	/home/dhl_ec/bnelissen/Slides/CD3_manuscript/CD3_slides/AAA556.CD3.location-B/AAA556.CD3.location-B.run1	255	0.7	0.0756977441361	0.7	0.0756977441361	-8.0797609504	0.0	0.319817695864	0.0342879257812
8888.0	4000000.0	4407.0	7996.0	4000000.0	4000000.0	90.0	1.0	0.85	1.02	1.17	0.0500000000001	6.06	0.29	0.74	0.05	9.72	0.38	2.17	1.54	0.54	AAA556.CD3.location-B.X12.Y5.tile.tissue.png	37	1	2000	37	9897fe6ce3bdf7c3d0d68d49974817ee	0	0	0	0	0	0	0	0	0	0	0	0	0	/home/dhl_ec/bnelissen/Slides/CD3_manuscript/CD3_slides/AAA556.CD3.location-B/AAA556.CD3.location-B.run1	255	0.7	0.0755944963049	0.7	0.0755944963049	-7.89179909924	0.0	0.254235424871	0.036176765625
12220.0	3811858.0	3700.0	9676.0	3811858.0	4000000.0	77.0	1.0	1.04	1.49	1.14	0.04	6.91	0.36	0.71	0.0599999999999	9.47	0.36	2.21	1.53	0.67	AAA556.CD3.location-B.X12.Y6.tile.tissue.png	38	1	2000	38	1679daa75bd274a5e71d5fedd8ec0f8a	0	0	0	0	0	0	0	0	0	0	0	0	0	/home/dhl_ec/bnelissen/Slides/CD3_manuscript/CD3_slides/AAA556.CD3.location-B/AAA556.CD3.location-B.run1	255	0.7	0.06	0.7	0.06	-8.06640644832	-10.9857151914	0.391482078761	0.0593191164551
1135.0	2569498.0	633.0	9425.0	2569498.0	4000000.0	15.0	7.0	1.12	1.23	1.2	0.0500000000001	9.86	0.35	0.7	0.11	8.13	0.29	2.09	1.43	0.58	AAA556.CD3.location-B.X12.Y7.tile.tissue.png	39	1	2000	39	2a7ca5e625dcde9d83bdbc17e955570e	0	0	0	0	0	0	0	0	0	0	0	0	0	/home/dhl_ec/bnelissen/Slides/CD3_manuscript/CD3_slides/AAA556.CD3.location-B/AAA556.CD3.location-B.run1	255	0.7	0.06	0.7	0.06	-7.47410712007	-11.3289911846	0.393221750322	0.0736197070312
0.0	12185.0	0.0	834.0	12185.0	4000000.0	0.0	2.0	0.81	1.32	1.26	0.04	6.33	0.38	0.72	0.21	5.36	0.12	2.02	1.46	0.52	AAA556.CD3.location-B.X12.Y8.tile.tissue.png	40	1	2000	40	3a3bbe061371951033ef2c3dd7701a11	0	0	0	0	0	0	0	0	0	0	0	0	0	/home/dhl_ec/bnelissen/Slides/CD3_manuscript/CD3_slides/AAA556.CD3.location-B/AAA556.CD3.location-B.run1	255	0.7	0.06	0.7	0.06	0.0	-12.8276452705	3.36779082889	0.0307778972168
0.0	42258.0	0.0	3158.0	42258.0	4000000.0	0.0	1.0	0.84	1.01	1.17	0.0600000000001	6.88	0.39	0.76	0.2	5.41	0.13	1.97	1.46	0.5	AAA556.CD3.location-B.X12.Y9.tile.tissue.png	41	1	2000	41	794688516d032abb885a1b3141468515	0	0	0	0	0	0	0	0	0	0	0	0	0	/home/dhl_ec/bnelissen/Slides/CD3_manuscript/CD3_slides/AAA556.CD3.location-B/AAA556.CD3.location-B.run1	255	0.7	0.06	0.7	0.06	0.0	-9.64297499983	0.0109962016715	7.6151235056
291.0	46008.0	98.0	3021.0	46008.0	4000000.0	2.0	4.0	0.71	0.96	1.26	0.0600000000001	7.0	0.38	0.9	0.22	6.63	0.21	2.06	1.54	0.46	AAA556.CD3.location-B.X13.Y0.tile.tissue.png	42	1	2000	42	51dee56b4b069976ac7a2490c1e0a193	0	0	0	0	0	0	0	0	0	0	0	0	0	/home/dhl_ec/bnelissen/Slides/CD3_manuscript/CD3_slides/AAA556.CD3.location-B/AAA556.CD3.location-B.run1	255	0.7	0.06	0.7	0.06	-9.04875058794	-12.2373145503	4.80588333767	0.198269835938
1072.0	1971422.0	381.0	19227.0	1971422.0	4000000.0	10.0	12.0	1.18	1.76	1.23	0.0599999999999	6.93	0.37	0.73	0.13	7.55	0.38	2.22	1.43	0.5	AAA556.CD3.location-B.X13.Y1.tile.tissue.png	43	1	2000	43	30b2d53017911bd2fac6174d9385d8e4	0	0	0	0	0	0	0	0	0	0	0	0	0	/home/dhl_ec/bnelissen/Slides/CD3_manuscript/CD3_slides/AAA556.CD3.location-B/AAA556.CD3.location-B.run1	255	0.7	0.06	0.7	0.06	-8.29356105516	-11.9889193436	0.882183964687	2.13030354688
2877.0	909303.0	742.0	15364.0	909303.0	4000000.0	15.0	8.0	1.49	1.19	1.07	0.05	6.36	0.35	0.69	0.17	6.79	0.24	2.06	1.45	0.51	AAA556.CD3.location-B.X13.Y2.tile.tissue.png	44	1	2000	44	00a5587ded3a089e60d3505e81e14e57	0	0	0	0	0	0	0	0	0	0	0	0	0	/home/dhl_ec/bnelissen/Slides/CD3_manuscript/CD3_slides/AAA556.CD3.location-B/AAA556.CD3.location-B.run1	255	0.7	0.06	0.7	0.06	-8.94753895719	-12.3500866587	0.920970805185	0.204853960937
1771.0	2945234.0	860.0	8490.0	2945234.0	4000000.0	18.0	1.0	1.09	1.58	1.04	0.05	6.58	0.36	0.76	0.11	8.12	0.3	2.06	1.43	0.7	AAA556.CD3.location-B.X13.Y3.tile.tissue.png	45	1	2000	45	e79e5ed6f8b8c5ed5ef55359e67806ff	0	0	0	0	0	0	0	0	0	0	0	0	0	/home/dhl_ec/bnelissen/Slides/CD3_manuscript/CD3_slides/AAA556.CD3.location-B/AAA556.CD3.location-B.run1	255	0.7	0.06	0.7	0.06	-8.18476914264	-11.888051206	0.686405507547	0.099514328125
13814.0	3871232.0	6550.0	8666.0	3871232.0	4000000.0	140.0	2.0	1.11	1.37	1.13	0.05	6.99	0.34	0.69	0.0500000000002	9.08	0.38	2.29	1.45	0.55	AAA556.CD3.location-B.X13.Y4.tile.tissue.png	46	1	2000	46	1fc486dafd7b07689ab0430d68f51c6e	0	0	0	0	0	0	0	0	0	0	0	0	0	/home/dhl_ec/bnelissen/Slides/CD3_manuscript/CD3_slides/AAA556.CD3.location-B/AAA556.CD3.location-B.run1	255	0.7	0.06	0.7	0.06	-8.19612235173	-11.3590379492	0.478958297873	0.0707180153809
35568.0	3400619.0	15058.0	15684.0	3400619.0	4000000.0	325.0	2.0	1.38	1.44	1.14	0.05	7.68	0.38	0.74	0.0899999999999	9.34	0.36	2.21	1.55	0.55	AAA556.CD3.location-B.X13.Y5.tile.tissue.png	47	1	2000	47	da83eb064f4c82c242dad53d419e45e4	0	0	0	0	0	0	0	0	0	0	0	0	0	/home/dhl_ec/bnelissen/Slides/CD3_manuscript/CD3_slides/AAA556.CD3.location-B/AAA556.CD3.location-B.run1	255	0.7	0.06	0.7	0.06	-8.61142062998	-12.1453328645	0.870775507929	0.177350703125
18629.0	4000000.0	9161.0	7996.0	4000000.0	4000000.0	193.0	1.0	1.05	1.61	1.14	0.05	6.44	0.3	0.75	0.05	9.67	0.35	2.07	1.51	0.62	AAA556.CD3.location-B.X13.Y6.tile.tissue.png	48	1	2000	48	99dfccd02381ace368410c80130afb2f	0	0	0	0	0	0	0	0	0	0	0	0	0	/home/dhl_ec/bnelissen/Slides/CD3_manuscript/CD3_slides/AAA556.CD3.location-B/AAA556.CD3.location-B.run1	255	0.7	0.0788376537027	0.7	0.0788376537027	-8.14311269068	-11.7888242784	0.330505744465	0.0519868240395
3604.0	3151029.0	2066.0	7967.0	3151029.0	4000000.0	47.0	3.0	1.21	1.69	1.15	0.05	9.37	0.44	0.77	0.0900000000001	8.42	0.46	2.2	1.52	0.53	AAA556.CD3.location-B.X13.Y7.tile.tissue.png	49	1	2000	49	28e4abf474de7b043fe4ae829cb49582	0	0	0	0	0	0	0	0	0	0	0	0	0	/home/dhl_ec/bnelissen/Slides/CD3_manuscript/CD3_slides/AAA556.CD3.location-B/AAA556.CD3.location-B.run1	255	0.7	0.06	0.7	0.06	-7.62973362804	-11.535942489	0.332548483809	0.067062546875
0.0	0.0	0.0	0.0	0.0	4000000.0	0.0	0.0	1.14	1.18	1.12	0.04	5.82	0.29	0.71	0.21	4.24	0.14	2.37	1.53	0.6	AAA556.CD3.location-B.X13.Y8.tile.tissue.png	50	1	2000	50	04e89cbf46dd07f49b13abc2d1ad43ab	0	0	0	0	0	0	0	0	0	0	0	0	0	/home/dhl_ec/bnelissen/Slides/CD3_manuscript/CD3_slides/AAA556.CD3.location-B/AAA556.CD3.location-B.run1	255	1.0	0.06	1.0	0.06	0.0	-12.6568695785	0.0	0.0352849077454
0.0	41272.0	0.0	3170.0	41272.0	4000000.0	0.0	2.0	0.97	1.12	1.12	0.0599999999999	6.59	0.38	0.78	0.22	5.81	0.14	2.09	1.53	0.53	AAA556.CD3.location-B.X13.Y9.tile.tissue.png	51	1	2000	51	21ea3c1f0307714a607592d2f2252dbd	0	0	0	0	0	0	0	0	0	0	0	0	0	/home/dhl_ec/bnelissen/Slides/CD3_manuscript/CD3_slides/AAA556.CD3.location-B/AAA556.CD3.location-B.run1	255	0.7	0.06	0.7	0.06	0.0	-9.66926868016	0.0198702811271	7.7855935647
0.0	344688.0	0.0	6045.0	344688.0	4000000.0	0.0	7.0	0.9	0.99	1.13	0.0600000000002	6.97	0.39	0.82	0.22	6.61	0.16	2.19	1.55	0.49	AAA556.CD3.location-B.X14.Y1.tile.tissue.png	52	1	2000	52	fca784f2db3f45dc9597f667b89dfa80	0	0	0	0	0	0	0	0	0	0	0	0	0	/home/dhl_ec/bnelissen/Slides/CD3_manuscript/CD3_slides/AAA556.CD3.location-B/AAA556.CD3.location-B.run1	255	0.7	0.06	0.7	0.06	-7.00226127014	-10.9108003461	0.0781071893727	5.56486349243
0.0	69293.0	0.0	1990.0	69293.0	4000000.0	0.0	2.0	1.01	1.13	1.16	0.05	6.89	0.37	0.74	0.23	5.91	0.14	2.13	1.54	0.53	AAA556.CD3.location-B.X14.Y2.tile.tissue.png	53	1	2000	53	dd4d128e52e22bea2a345b978fcf34ce	0	0	0	0	0	0	0	0	0	0	0	0	0	/home/dhl_ec/bnelissen/Slides/CD3_manuscript/CD3_slides/AAA556.CD3.location-B/AAA556.CD3.location-B.run1	255	0.7	0.06	0.7	0.06	0.0	-12.3202573181	0.08335821259	0.0846574643555
0.0	2610.0	0.0	236.0	2610.0	4000000.0	0.0	1.0	1.38	1.3	1.13	0.0500000000002	6.89	0.37	0.73	0.22	6.29	0.14	2.09	1.54	0.52	AAA556.CD3.location-B.X14.Y3.tile.tissue.png	54	1	2000	54	6e374c5ecb86034f9f284b1b1afd26fd	0	0	0	0	0	0	0	0	0	0	0	0	0	/home/dhl_ec/bnelissen/Slides/CD3_manuscript/CD3_slides/AAA556.CD3.location-B/AAA556.CD3.location-B.run1	255	0.7	0.06	0.7	0.06	-7.60180974249	-12.7397092163	1.80493601946	0.0661518099823
628.0	65216.0	290.0	2070.0	65216.0	4000000.0	5.0	3.0	0.97	1.18	1.14	0.05	7.58	0.35	0.69	0.19	6.17	0.2	2.01	1.47	0.54	AAA556.CD3.location-B.X14.Y4.tile.tissue.png	55	1	2000	55	67a52e779edfdb61de215c3277a56f8c	0	0	0	0	0	0	0	0	0	0	0	0	0	/home/dhl_ec/bnelissen/Slides/CD3_manuscript/CD3_slides/AAA556.CD3.location-B/AAA556.CD3.location-B.run1	255	0.7	0.06	0.7	0.06	-8.92110327523	-12.3595951215	2.02550730324	0.0951053320313
0.0	613618.0	0.0	4986.0	613618.0	4000000.0	0.0	2.0	1.17	1.82	1.06	0.05	6.25	0.35	0.7	0.18	6.1	0.15	2.06	1.43	0.43	AAA556.CD3.location-B.X14.Y5.tile.tissue.png	56	1	2000	56	75f8010e553ecf672125d378869dc4b9	0	0	0	0	0	0	0	0	0	0	0	0	0	/home/dhl_ec/bnelissen/Slides/CD3_manuscript/CD3_slides/AAA556.CD3.location-B/AAA556.CD3.location-B.run1	255	0.7	0.06	0.7	0.06	-7.84980876128	-11.8065091059	0.803565661784	0.0921771445313
1825.0	1762607.0	983.0	6633.0	1762607.0	4000000.0	23.0	1.0	2.07	1.53	1.02	0.04	6.12	0.34	0.7	0.14	7.35	0.26	2.11	1.44	0.57	AAA556.CD3.location-B.X14.Y6.tile.tissue.png	57	1	2000	57	bf11d67ce489ccc01e7332b9b8f2d6de	0	0	0	0	0	0	0	0	0	0	0	0	0	/home/dhl_ec/bnelissen/Slides/CD3_manuscript/CD3_slides/AAA556.CD3.location-B/AAA556.CD3.location-B.run1	255	0.7	0.06	0.7	0.06	-8.06824526952	-11.7602148426	0.482063632714	0.0920688125
894.0	1766948.0	482.0	6873.0	1766948.0	4000000.0	11.0	3.0	1.92	2.43	1.15	0.05	6.91	0.37	0.73	0.15	7.93	0.28	2.17	1.53	0.57	AAA556.CD3.location-B.X14.Y7.tile.tissue.png	58	1	2000	58	c40d360a12f46c07c00b24064436f3b5	0	0	0	0	0	0	0	0	0	0	0	0	0	/home/dhl_ec/bnelissen/Slides/CD3_manuscript/CD3_slides/AAA556.CD3.location-B/AAA556.CD3.location-B.run1	255	0.7	0.06	0.7	0.06	-7.96570899748	-11.8663200814	0.601954010299	0.0841797578125
0.0	0.0	0.0	0.0	0.0	4000000.0	0.0	0.0	2.5	1.15	1.14	0.05	6.44	0.3	0.74	0.22	4.55	0.13	2.02	1.54	0.54	AAA556.CD3.location-B.X14.Y8.tile.tissue.png	59	1	2000	59	e276ffd587ef4273e71064c30cbc98b6	0	0	0	0	0	0	0	0	0	0	0	0	0	/home/dhl_ec/bnelissen/Slides/CD3_manuscript/CD3_slides/AAA556.CD3.location-B/AAA556.CD3.location-B.run1	255	1.0	0.06	1.0	0.06	0.0	-12.7071720222	0.0	0.0370646685028
0.0	171342.0	0.0	4358.0	171342.0	4000000.0	0.0	1.0	0.98	1.13	1.16	0.0599999999999	6.78	0.37	0.77	0.21	6.44	0.23	2.26	1.52	0.5	AAA556.CD3.location-B.X14.Y9.tile.tissue.png	60	1	2000	60	1cd878fb783fd19df5bc8da306cf64d3	0	0	0	0	0	0	0	0	0	0	0	0	0	/home/dhl_ec/bnelissen/Slides/CD3_manuscript/CD3_slides/AAA556.CD3.location-B/AAA556.CD3.location-B.run1	255	0.7	0.06	0.7	0.06	0.0	-9.28854913945	0.0084261857658	5.91275157806
0.0	7614.0	0.0	729.0	7614.0	4000000.0	0.0	2.0	0.88	0.94	1.14	0.0599999999999	6.96	0.38	0.89	0.32	5.76	0.14	2.05	1.46	0.48	AAA556.CD3.location-B.X15.Y1.tile.tissue.png	61	1	2000	61	c1087edf082fa16765ab1bf6f148d971	0	0	0	0	0	0	0	0	0	0	0	0	0	/home/dhl_ec/bnelissen/Slides/CD3_manuscript/CD3_slides/AAA556.CD3.location-B/AAA556.CD3.location-B.run1	255	0.7	0.06	0.7	0.06	0.0	-10.4828402261	0.0764198954537	4.05292298431
0.0	3067.0	0.0	264.0	3067.0	4000000.0	0.0	1.0	0.84	0.93	1.11	0.0599999999999	6.16	0.35	0.77	0.2	5.6	0.13	2.1	1.54	0.53	AAA556.CD3.location-B.X15.Y2.tile.tissue.png	62	1	2000	62	8027405b5e6e88064d4dc3033ca1710d	0	0	0	0	0	0	0	0	0	0	0	0	0	/home/dhl_ec/bnelissen/Slides/CD3_manuscript/CD3_slides/AAA556.CD3.location-B/AAA556.CD3.location-B.run1	255	0.7	0.06	0.7	0.06	0.0	-12.069080492	2.84743654732	6.04337961725
0.0	11298.0	0.0	478.0	11298.0	4000000.0	0.0	1.0	0.89	0.96	1.13	0.0599999999999	6.86	0.37	0.81	0.23	5.79	0.22	2.29	1.51	0.51	AAA556.CD3.location-B.X15.Y3.tile.tissue.png	63	1	2000	63	d38df9fc5a58513ab140de16957163b7	0	0	0	0	0	0	0	0	0	0	0	0	0	/home/dhl_ec/bnelissen/Slides/CD3_manuscript/CD3_slides/AAA556.CD3.location-B/AAA556.CD3.location-B.run1	255	0.7	0.06	0.7	0.06	0.0	-11.6217077346	0.172438329966	8.20811268195
158.0	2616.0	70.0	274.0	2616.0	4000000.0	2.0	1.0	1.16	1.59	1.14	0.0599999999999	6.91	0.36	0.8	0.21	6.44	0.22	2.13	1.53	0.49	AAA556.CD3.location-B.X15.Y4.tile.tissue.png	64	1	2000	64	29ce3a039c8e5209a0f2ea2fe06f044d	0	0	0	0	0	0	0	0	0	0	0	0	0	/home/dhl_ec/bnelissen/Slides/CD3_manuscript/CD3_slides/AAA556.CD3.location-B/AAA556.CD3.location-B.run1	255	0.7	0.06	0.7	0.06	-9.15361994061	-11.8795382591	2.14465975827	5.3254241011
0.0	2646.0	0.0	240.0	2646.0	4000000.0	0.0	1.0	1.12	1.34	1.22	0.05	6.49	0.47	1.33	0.33	5.85	0.13	2.56	1.53	0.56	AAA556.CD3.location-B.X15.Y5.tile.tissue.png	65	1	2000	65	ceb5bb0e48305f0138a0a17416d4d813	0	0	0	0	0	0	0	0	0	0	0	0	0	/home/dhl_ec/bnelissen/Slides/CD3_manuscript/CD3_slides/AAA556.CD3.location-B/AAA556.CD3.location-B.run1	255	0.7	0.06	0.7	0.06	0.0	-11.381586655	1.2529483256	8.7352956658
0.0	0.0	0.0	0.0	0.0	4000000.0	0.0	0.0	1.02	0.96	1.14	0.0599999999999	6.43	0.3	0.83	0.22	4.71	0.13	2.01	1.47	0.58	AAA556.CD3.location-B.X15.Y6.tile.tissue.png	66	1	2000	66	0ad87793cd94795878bee4b725265a6e	0	0	0	0	0	0	0	0	0	0	0	0	0	/home/dhl_ec/bnelissen/Slides/CD3_manuscript/CD3_slides/AAA556.CD3.location-B/AAA556.CD3.location-B.run1	255	1.0	0.06	1.0	0.06	0.0	-10.4920213118	0.0	10.3609247761
0.0	7575.0	0.0	594.0	7575.0	4000000.0	0.0	2.0	1.08	2.04	1.13	0.0599999999999	6.81	0.37	0.8	0.22	5.6	0.14	2.11	1.48	0.52	AAA556.CD3.location-B.X15.Y7.tile.tissue.png	67	1	2000	67	52b3e26edd6eb8cbb395a9229a7b4870	0	0	0	0	0	0	0	0	0	0	0	0	0	/home/dhl_ec/bnelissen/Slides/CD3_manuscript/CD3_slides/AAA556.CD3.location-B/AAA556.CD3.location-B.run1	255	0.7	0.06	0.7	0.06	0.0	-11.8561636904	1.83208900578	5.93256434894
0.0	0.0	0.0	0.0	0.0	4000000.0	0.0	0.0	1.1	1.7	1.14	0.0600000000002	6.5	0.3	0.81	0.22	4.69	0.12	1.95	1.48	0.48	AAA556.CD3.location-B.X15.Y8.tile.tissue.png	68	1	2000	68	9e0c2e3d2840e4adee7c0ca5e940fc1e	0	0	0	0	0	0	0	0	0	0	0	0	0	/home/dhl_ec/bnelissen/Slides/CD3_manuscript/CD3_slides/AAA556.CD3.location-B/AAA556.CD3.location-B.run1	255	1.0	0.06	1.0	0.06	0.0	-9.84448117166	0.0	10.0957125716
0.0	48138.0	0.0	1332.0	48138.0	4000000.0	0.0	1.0	1.56	1.08	1.26	0.05	6.58	0.39	0.82	0.23	6.28	0.14	2.05	1.48	0.48	AAA556.CD3.location-B.X15.Y9.tile.tissue.png	69	1	2000	69	cfdaeb168be510866c96f2b3b84ce612	0	0	0	0	0	0	0	0	0	0	0	0	0	/home/dhl_ec/bnelissen/Slides/CD3_manuscript/CD3_slides/AAA556.CD3.location-B/AAA556.CD3.location-B.run1	255	0.7	0.06	0.7	0.06	0.0	-10.4178102676	0.0214407204977	10.2524359195
0.0	7362.0	0.0	442.0	7362.0	4000000.0	0.0	1.0	0.82	0.89	1.09	0.0599999999999	6.26	0.35	0.84	0.22	5.39	0.13	1.95	1.44	0.46	AAA556.CD3.location-B.X2.Y2.tile.tissue.png	70	1	2000	70	c7f9b6b65a235783ee534f56ea91c04d	0	0	0	0	0	0	0	0	0	0	0	0	0	/home/dhl_ec/bnelissen/Slides/CD3_manuscript/CD3_slides/AAA556.CD3.location-B/AAA556.CD3.location-B.run1	255	0.7	0.06	0.7	0.06	0.0	-11.1221609862	0.0565226295013	1.48013918417
0.0	3042.0	0.0	358.0	3042.0	4000000.0	0.0	2.0	0.9	1.11	1.06	0.05	6.44	0.35	0.7	0.21	5.51	0.14	2.03	1.49	0.62	AAA556.CD3.location-B.X2.Y3.tile.tissue.png	71	1	2000	71	ea645f293b3a6f9b886d4e3957ae3a20	0	0	0	0	0	0	0	0	0	0	0	0	0	/home/dhl_ec/bnelissen/Slides/CD3_manuscript/CD3_slides/AAA556.CD3.location-B/AAA556.CD3.location-B.run1	255	0.7	0.06	0.7	0.06	0.0	-10.7636278628	2.92478959926	0.842302314545
11089.0	586046.0	4281.0	9477.0	586046.0	4000000.0	82.0	4.0	0.98	1.26	1.08	0.05	6.65	0.35	0.69	0.19	6.79	0.46	2.24	1.49	0.5	AAA556.CD3.location-B.X2.Y4.tile.tissue.png	72	1	2000	72	4b3b999d65e8acd54048df83c133b790	0	0	0	0	0	0	0	0	0	0	0	0	0	/home/dhl_ec/bnelissen/Slides/CD3_manuscript/CD3_slides/AAA556.CD3.location-B/AAA556.CD3.location-B.run1	255	0.7	0.06	0.7	0.06	-8.87905703222	-12.1744167321	2.56989660098	0.108837496094
523.0	3789687.0	295.0	11711.0	3789687.0	4000000.0	8.0	4.0	1.14	1.54	1.12	0.0500000000002	6.86	0.35	0.71	0.0599999999999	8.86	0.35	2.04	1.43	0.59	AAA556.CD3.location-B.X2.Y5.tile.tissue.png	73	1	2000	73	376511a05bfad194ff3ead2e49519086	0	0	0	0	0	0	0	0	0	0	0	0	0	/home/dhl_ec/bnelissen/Slides/CD3_manuscript/CD3_slides/AAA556.CD3.location-B/AAA556.CD3.location-B.run1	255	0.7	0.06	0.7	0.06	-7.95394082742	-11.6841278134	0.848221158431	0.0754463662109
381.0	4000000.0	204.0	7996.0	4000000.0	4000000.0	5.0	1.0	1.24	1.41	1.15	0.05	6.41	0.29	0.72	0.05	9.09	0.35	2.07	1.45	0.56	AAA556.CD3.location-B.X2.Y6.tile.tissue.png	74	1	2000	74	7056224362e0ab766a7b23547acfda0a	0	0	0	0	0	0	0	0	0	0	0	0	0	/home/dhl_ec/bnelissen/Slides/CD3_manuscript/CD3_slides/AAA556.CD3.location-B/AAA556.CD3.location-B.run1	255	0.7	0.0649866839323	0.7	0.0649866839323	-8.40578072554	-11.9631720895	0.671273212095	0.0567041471453
17702.0	2257632.0	6977.0	17890.0	2257632.0	4000000.0	142.0	11.0	1.09	1.42	1.59	0.0500000000002	6.17	0.36	0.71	0.11	7.95	0.28	2.09	1.44	0.56	AAA556.CD3.location-B.X2.Y7.tile.tissue.png	75	1	2000	75	4c8b70408857f993b1c233a88b3c42b9	0	0	0	0	0	0	0	0	0	0	0	0	0	/home/dhl_ec/bnelissen/Slides/CD3_manuscript/CD3_slides/AAA556.CD3.location-B/AAA556.CD3.location-B.run1	255	0.7	0.06	0.7	0.06	-8.76657505567	-12.4543113898	1.56757062204	0.224669167969
4369.0	4000000.0	2070.0	7996.0	4000000.0	4000000.0	46.0	1.0	1.79	1.55	1.08	0.04	6.16	0.3	0.73	0.05	9.46	0.36	2.25	1.97	0.53	AAA556.CD3.location-B.X2.Y8.tile.tissue.png	76	1	2000	76	7f4ba6dddf60dcce967af3b9ca1d3061	0	0	0	0	0	0	0	0	0	0	0	0	0	/home/dhl_ec/bnelissen/Slides/CD3_manuscript/CD3_slides/AAA556.CD3.location-B/AAA556.CD3.location-B.run1	255	0.7	0.0718395483613	0.7	0.0718395483613	-7.85110151266	-11.6230068875	0.36196728978	0.05304179459
3917.0	1957709.0	1800.0	13138.0	1957709.0	4000000.0	41.0	5.0	1.22	1.56	1.06	0.05	6.37	0.36	0.72	0.13	7.52	0.29	2.11	1.47	0.65	AAA556.CD3.location-B.X2.Y9.tile.tissue.png	77	1	2000	77	2a1a66b226a49ea32e2e7a835ccec49d	0	0	0	0	0	0	0	0	0	0	0	0	0	/home/dhl_ec/bnelissen/Slides/CD3_manuscript/CD3_slides/AAA556.CD3.location-B/AAA556.CD3.location-B.run1	255	0.7	0.06	0.7	0.06	-7.84238663817	-10.4616888854	0.876105394663	1.4498241875
0.0	69522.0	0.0	1196.0	69522.0	4000000.0	0.0	1.0	1.18	0.94	1.06	0.0500000000002	7.64	0.35	0.8	0.2	5.68	0.13	2.01	1.45	0.56	AAA556.CD3.location-B.X3.Y2.tile.tissue.png	78	1	2000	78	ae5465cc122b129970738eef01e32df7	0	0	0	0	0	0	0	0	0	0	0	0	0	/home/dhl_ec/bnelissen/Slides/CD3_manuscript/CD3_slides/AAA556.CD3.location-B/AAA556.CD3.location-B.run1	255	0.7	0.06	0.7	0.06	0.0	-12.5737629919	0.486415945672	4.2696529668
0.0	0.0	0.0	0.0	0.0	4000000.0	0.0	0.0	0.94	1.31	1.11	0.0600000000002	6.45	0.27	0.7	0.2	4.23	0.12	1.9	1.43	0.49	AAA556.CD3.location-B.X3.Y3.tile.tissue.png	79	1	2000	79	7a12c04362a9c5590cab0c0dbbffc3a4	0	0	0	0	0	0	0	0	0	0	0	0	0	/home/dhl_ec/bnelissen/Slides/CD3_manuscript/CD3_slides/AAA556.CD3.location-B/AAA556.CD3.location-B.run1	255	1.0	0.06	1.0	0.06	0.0	-11.5456232337	0.0	0.0527013338238
1501.0	1723561.0	751.0	7174.0	1723561.0	4000000.0	18.0	2.0	1.63	1.44	1.1	0.04	6.62	0.35	0.69	0.14	7.55	0.32	2.41	1.44	0.55	AAA556.CD3.location-B.X3.Y4.tile.tissue.png	80	1	2000	80	e54cf1309cfb533ff323a162c6128182	0	0	0	0	0	0	0	0	0	0	0	0	0	/home/dhl_ec/bnelissen/Slides/CD3_manuscript/CD3_slides/AAA556.CD3.location-B/AAA556.CD3.location-B.run1	255	0.7	0.06	0.7	0.06	-8.40621205743	-11.1439283089	1.05164165265	0.0771483398437
2210.0	3999773.0	628.0	8018.0	3999773.0	4000000.0	9.0	1.0	1.47	1.42	1.12	0.05	5.98	0.35	0.69	0.0599999999999	9.05	0.34	2.07	1.45	0.51	AAA556.CD3.location-B.X3.Y5.tile.tissue.png	81	1	2000	81	777dd6f5ddc44a6834f84d0e19cad467	0	0	0	0	0	0	0	0	0	0	0	0	0	/home/dhl_ec/bnelissen/Slides/CD3_manuscript/CD3_slides/AAA556.CD3.location-B/AAA556.CD3.location-B.run1	255	0.7	0.062836598142	0.7	0.062836598142	-8.19158392934	-11.380849643	0.914787076061	0.0569510140429
13112.0	3844984.0	5180.0	9833.0	3844984.0	4000000.0	102.0	4.0	1.61	1.26	1.1	0.05	9.24	0.38	0.72	0.0699999999999	9.31	0.35	2.05	1.44	0.6	AAA556.CD3.location-B.X3.Y6.tile.tissue.png	82	1	2000	82	a64a2f989b28aa146e2fad4c8d8d9056	0	0	0	0	0	0	0	0	0	0	0	0	0	/home/dhl_ec/bnelissen/Slides/CD3_manuscript/CD3_slides/AAA556.CD3.location-B/AAA556.CD3.location-B.run1	255	0.7	0.06	0.7	0.06	-8.46334422824	-11.5740353361	0.823100604572	0.100835751465
10775.0	2600743.0	4760.0	14991.0	2600743.0	4000000.0	99.0	7.0	1.07	1.23	1.11	0.05	8.05	0.35	0.7	0.11	8.36	0.3	2.1	1.48	0.54	AAA556.CD3.location-B.X3.Y7.tile.tissue.png	83	1	2000	83	d86693f07a90b15c0b46517c6db14ecd	0	0	0	0	0	0	0	0	0	0	0	0	0	/home/dhl_ec/bnelissen/Slides/CD3_manuscript/CD3_slides/AAA556.CD3.location-B/AAA556.CD3.location-B.run1	255	0.7	0.06	0.7	0.06	-8.53478592259	-11.9303605883	0.937876562007	0.168348382813
24472.0	3693744.0	9043.0	10219.0	3693744.0	4000000.0	183.0	4.0	1.62	1.27	1.14	0.0500000000002	8.2	0.37	1.17	0.0600000000002	9.27	0.35	2.09	1.46	0.51	AAA556.CD3.location-B.X3.Y8.tile.tissue.png	84	1	2000	84	fbfda07bb4ec565ddc8d43413ea5fe90	0	0	0	0	0	0	0	0	0	0	0	0	0	/home/dhl_ec/bnelissen/Slides/CD3_manuscript/CD3_slides/AAA556.CD3.location-B/AAA556.CD3.location-B.run1	255	0.7	0.0644006025874	0.7	0.0644006025874	-7.81903121685	-11.5480546969	0.355850886864	0.0999743869629
397.0	341660.0	110.0	10055.0	341660.0	4000000.0	1.0	6.0	1.01	1.39	1.22	0.0599999999999	6.71	0.36	0.73	0.19	6.47	0.21	2.06	1.44	0.49	AAA556.CD3.location-B.X3.Y9.tile.tissue.png	85	1	2000	85	8eb9a243598242c5d1e2c95db78ad701	0	0	0	0	0	0	0	0	0	0	0	0	0	/home/dhl_ec/bnelissen/Slides/CD3_manuscript/CD3_slides/AAA556.CD3.location-B/AAA556.CD3.location-B.run1	255	0.7	0.06	0.7	0.06	-6.61247119206	-10.3541118491	0.568101210543	2.91662274023
0.0	9512.0	0.0	482.0	9512.0	4000000.0	0.0	1.0	0.89	1.09	1.14	0.0600000000002	6.82	0.35	0.79	0.21	5.41	0.13	2.02	1.47	0.64	AAA556.CD3.location-B.X4.Y2.tile.tissue.png	86	1	2000	86	d8b534977e3c876b22fc4842671dd5d4	0	0	0	0	0	0	0	0	0	0	0	0	0	/home/dhl_ec/bnelissen/Slides/CD3_manuscript/CD3_slides/AAA556.CD3.location-B/AAA556.CD3.location-B.run1	255	0.7	0.06	0.7	0.06	0.0	-10.8172812534	0.0246217228767	7.36307794173
223.0	270104.0	123.0	5511.0	270104.0	4000000.0	3.0	6.0	1.21	1.98	1.05	0.04	6.26	0.34	0.69	0.19	6.23	0.21	2.0	1.43	0.56	AAA556.CD3.location-B.X4.Y3.tile.tissue.png	87	1	2000	87	b04a28f51d10353295caea3f9dc3ea34	0	0	0	0	0	0	0	0	0	0	0	0	0	/home/dhl_ec/bnelissen/Slides/CD3_manuscript/CD3_slides/AAA556.CD3.location-B/AAA556.CD3.location-B.run1	255	0.7	0.06	0.7	0.06	-8.75456403561	-12.2611679102	1.6643789472	0.065654671875
608.0	3706409.0	333.0	7996.0	3706409.0	4000000.0	9.0	1.0	1.29	1.93	1.16	0.0500000000002	6.81	0.35	0.87	0.0700000000002	9.19	0.35	2.14	1.46	0.59	AAA556.CD3.location-B.X4.Y4.tile.tissue.png	88	1	2000	88	0e6872a62d89a7ef098450dde26363ed	0	0	0	0	0	0	0	0	0	0	0	0	0	/home/dhl_ec/bnelissen/Slides/CD3_manuscript/CD3_slides/AAA556.CD3.location-B/AAA556.CD3.location-B.run1	255	0.7	0.06	0.7	0.06	-8.30084669598	-11.4507829536	1.07065404603	0.060058359375
734.0	3999868.0	457.0	8022.0	3999868.0	4000000.0	11.0	1.0	1.21	1.35	1.16	0.0499999999997	6.38	0.36	0.71	0.0499999999997	9.36	0.35	2.11	1.5	0.56	AAA556.CD3.location-B.X4.Y5.tile.tissue.png	89	1	2000	89	45214e0ee6314cfe500bf2ecca782552	0	0	0	0	0	0	0	0	0	0	0	0	0	/home/dhl_ec/bnelissen/Slides/CD3_manuscript/CD3_slides/AAA556.CD3.location-B/AAA556.CD3.location-B.run1	255	0.7	0.06	0.7	0.06	-8.58548599411	-11.684611124	0.99151957016	0.0675004335098
9323.0	2041596.0	4134.0	10928.0	2041596.0	4000000.0	72.0	5.0	1.01	1.26	1.11	0.0499999999997	7.01	0.37	0.74	0.14	8.04	0.28	2.07	1.44	0.56	AAA556.CD3.location-B.X4.Y6.tile.tissue.png	90	1	2000	90	069c2d1f72614c6cfe3b53bcd35bc4c6	0	0	0	0	0	0	0	0	0	0	0	0	0	/home/dhl_ec/bnelissen/Slides/CD3_manuscript/CD3_slides/AAA556.CD3.location-B/AAA556.CD3.location-B.run1	255	0.7	0.06	0.7	0.06	-9.0578065141	-12.1428316888	1.7607279716	0.136322957031
8295.0	3623231.0	3035.0	7996.0	3623231.0	4000000.0	61.0	1.0	1.2	1.77	1.09	0.04	6.98	0.37	0.74	0.0700000000002	9.1	0.35	2.09	1.45	0.6	AAA556.CD3.location-B.X4.Y7.tile.tissue.png	91	1	2000	91	7645ab93e047ffd9584b4a96292e0d8c	0	0	0	0	0	0	0	0	0	0	0	0	0	/home/dhl_ec/bnelissen/Slides/CD3_manuscript/CD3_slides/AAA556.CD3.location-B/AAA556.CD3.location-B.run1	255	0.7	0.06	0.7	0.06	-7.9059338357	-11.4718767653	0.447267957361	0.0566967446289
16157.0	2721744.0	4184.0	10737.0	2721744.0	4000000.0	96.0	4.0	0.97	1.18	1.1	0.0500000000002	7.59	0.36	0.72	0.0999999999999	8.71	0.31	2.12	1.47	0.56	AAA556.CD3.location-B.X4.Y8.tile.tissue.png	92	1	2000	92	980c91e441dfb22a1f45772de3677f78	0	0	0	0	0	0	0	0	0	0	0	0	0	/home/dhl_ec/bnelissen/Slides/CD3_manuscript/CD3_slides/AAA556.CD3.location-B/AAA556.CD3.location-B.run1	255	0.7	0.06	0.7	0.06	-8.05177708042	-11.9083564801	0.512203232357	0.124562173828
0.0	26281.0	0.0	1746.0	26281.0	4000000.0	0.0	1.0	1.2	1.17	1.09	0.0599999999999	6.64	0.36	0.75	0.21	5.57	0.13	1.98	1.45	0.52	AAA556.CD3.location-B.X4.Y9.tile.tissue.png	93	1	2000	93	b5a04cb48e10ddf6dcc87ca9f6ea85c2	0	0	0	0	0	0	0	0	0	0	0	0	0	/home/dhl_ec/bnelissen/Slides/CD3_manuscript/CD3_slides/AAA556.CD3.location-B/AAA556.CD3.location-B.run1	255	0.7	0.06	0.7	0.06	0.0	-10.1480128234	0.000207454427674	7.66639060733
0.0	210088.0	0.0	2060.0	210088.0	2196000.0	0.0	2.0	0.54	0.49	0.64	0.04	5.86	0.21	0.45	0.12	3.39	0.0799999999999	1.07	0.77	0.2	AAA556.CD3.location-B.X40.Y17.tile.tissue.png	94	1	1098	94	d5e96726430682a744e998a458ac03eb	0	0	0	0	0	0	0	0	0	0	0	0	0	/home/dhl_ec/bnelissen/Slides/CD3_manuscript/CD3_slides/AAA556.CD3.location-B/AAA556.CD3.location-B.run1	255	0.7	0.06	0.7	0.06	0.0	-10.1990507083	0.00962824767181	7.99038132998
0.0	65178.0	0.0	3466.0	65178.0	2196000.0	0.0	7.0	0.45	0.81	0.8	0.0300000000002	3.32	0.19	0.43	0.0999999999999	2.78	0.0699999999997	1.11	0.78	0.2	AAA556.CD3.location-B.X40.Y18.tile.tissue.png	95	1	1098	95	29bdbecde037054ae8192c863b7740cd	0	0	0	0	0	0	0	0	0	0	0	0	0	/home/dhl_ec/bnelissen/Slides/CD3_manuscript/CD3_slides/AAA556.CD3.location-B/AAA556.CD3.location-B.run1	255	0.7	0.06	0.7	0.06	0.0	-10.7747899177	0.0960478091007	8.49097905088
0.0	432013.0	0.0	9662.0	432013.0	2196000.0	0.0	10.0	0.51	0.59	0.71	0.0300000000002	4.18	0.19	0.45	0.0999999999999	3.52	0.0799999999999	1.13	0.78	0.2	AAA556.CD3.location-B.X40.Y19.tile.tissue.png	96	1	1098	96	b665f66c05fe7a24c264dd7c30d27481	0	0	0	0	0	0	0	0	0	0	0	0	0	/home/dhl_ec/bnelissen/Slides/CD3_manuscript/CD3_slides/AAA556.CD3.location-B/AAA556.CD3.location-B.run1	255	0.7	0.06	0.7	0.06	0.0	-10.8463326996	0.0733466290728	5.47734585232
0.0	739144.0	0.0	5029.0	739144.0	2196000.0	0.0	1.0	0.59	1.08	0.68	0.0300000000002	4.94	0.19	0.44	0.0899999999997	3.48	0.1	1.19	0.81	0.2	AAA556.CD3.location-B.X40.Y20.tile.tissue.png	97	1	1098	97	3092a2c7a584423086185003486ef78d	0	0	0	0	0	0	0	0	0	0	0	0	0	/home/dhl_ec/bnelissen/Slides/CD3_manuscript/CD3_slides/AAA556.CD3.location-B/AAA556.CD3.location-B.run1	255	0.7	0.06	0.7	0.06	-6.43603337491	-10.9770823866	0.10059526761	1.0244914075
0.0	727580.0	0.0	5570.0	727580.0	2196000.0	0.0	1.0	0.43	0.54	0.65	0.0299999999997	3.77	0.2	0.43	0.0900000000001	3.6	0.0999999999999	1.16	0.78	0.21	AAA556.CD3.location-B.X40.Y21.tile.tissue.png	98	1	1098	98	b64c3dffc698ae800e58817fb5865fc5	0	0	0	0	0	0	0	0	0	0	0	0	0	/home/dhl_ec/bnelissen/Slides/CD3_manuscript/CD3_slides/AAA556.CD3.location-B/AAA556.CD3.location-B.run1	255	0.7	0.06	0.7	0.06	-4.68948735193	-11.3017356226	0.131071615499	1.25093695213
0.0	500821.0	0.0	4942.0	500821.0	2196000.0	0.0	1.0	0.49	0.59	0.64	0.04	4.18	0.2	0.74	0.0999999999999	3.13	0.0900000000001	1.11	0.78	0.21	AAA556.CD3.location-B.X40.Y22.tile.tissue.png	99	1	1098	99	afd8777036fccae5ebf6c56a9a7e5c23	0	0	0	0	0	0	0	0	0	0	0	0	0	/home/dhl_ec/bnelissen/Slides/CD3_manuscript/CD3_slides/AAA556.CD3.location-B/AAA556.CD3.location-B.run1	255	0.7	0.06	0.7	0.06	0.0	-11.8979025706	0.2372577041	4.72682861773
217.0	6224.0	99.0	386.0	6224.0	742248.0	2.0	1.0	0.19	0.21	0.21	0.00999999999976	1.36	0.0600000000004	0.15	0.04	1.15	0.0500000000002	0.39	0.28	0.0700000000002	AAA556.CD3.location-B.X40.Y23.tile.tissue.png	100	1	1098	100	57e6c3ce16982dd1bb41f10f6e192165	0	0	0	0	0	0	0	0	0	0	0	0	0	/home/dhl_ec/bnelissen/Slides/CD3_manuscript/CD3_slides/AAA556.CD3.location-B/AAA556.CD3.location-B.run1	255	0.7	0.06	0.7	0.06	-8.41933318089	-12.6521046767	2.18253514521	5.18966060546
0.0	86173.0	0.0	2122.0	86173.0	4000000.0	0.0	3.0	0.86	1.06	1.09	0.0499999999997	6.61	0.35	0.78	0.21	5.58	0.13	2.03	1.46	0.54	AAA556.CD3.location-B.X5.Y2.tile.tissue.png	101	1	2000	101	709275d5ad64d26539cf31530d726dbb	0	0	0	0	0	0	0	0	0	0	0	0	0	/home/dhl_ec/bnelissen/Slides/CD3_manuscript/CD3_slides/AAA556.CD3.location-B/AAA556.CD3.location-B.run1	255	0.7	0.06	0.7	0.06	0.0	-11.7808710616	0.182041571715	7.67381639087
234.0	1628458.0	129.0	6648.0	1628458.0	4000000.0	3.0	2.0	1.01	1.23	1.06	0.0499999999997	10.34	0.35	0.7	0.15	7.18	0.27	2.12	1.44	0.52	AAA556.CD3.location-B.X5.Y3.tile.tissue.png	102	1	2000	102	8a1714357017fa5e41fbe335395a08bf	0	0	0	0	0	0	0	0	0	0	0	0	0	/home/dhl_ec/bnelissen/Slides/CD3_manuscript/CD3_slides/AAA556.CD3.location-B/AAA556.CD3.location-B.run1	255	0.7	0.06	0.7	0.06	-8.08641135567	-11.5510633931	0.693497426202	0.0571438515625
116.0	3998133.0	73.0	8084.0	3998133.0	4000000.0	2.0	1.0	1.04	2.09	1.4	0.0499999999997	6.33	0.36	0.72	0.0499999999997	9.33	0.35	2.04	1.43	0.63	AAA556.CD3.location-B.X5.Y4.tile.tissue.png	103	1	2000	103	bf2185a46f0e2c79a93a19a21a8a20d4	0	0	0	0	0	0	0	0	0	0	0	0	0	/home/dhl_ec/bnelissen/Slides/CD3_manuscript/CD3_slides/AAA556.CD3.location-B/AAA556.CD3.location-B.run1	255	0.7	0.06	0.7	0.06	-8.37978102972	-12.0888830625	1.04167456287	0.0584547898712
1007.0	3372476.0	656.0	8010.0	3372476.0	4000000.0	14.0	1.0	1.46	1.31	1.16	0.0400000000004	6.9	0.36	0.72	0.0800000000004	8.98	0.33	2.1	1.47	0.559999999999	AAA556.CD3.location-B.X5.Y5.tile.tissue.png	104	1	2000	104	8218ee2f5a98c9f85c42d7b564ab113e	0	0	0	0	0	0	0	0	0	0	0	0	0	/home/dhl_ec/bnelissen/Slides/CD3_manuscript/CD3_slides/AAA556.CD3.location-B/AAA556.CD3.location-B.run1	255	0.7	0.06	0.7	0.06	-8.25920805983	-11.4926380263	0.724613391722	0.0475437617188
4114.0	1683189.0	2272.0	9021.0	1683189.0	4000000.0	43.0	6.0	1.42	1.21	1.13	0.0500000000002	12.49	0.36	0.7	0.15	7.75	0.27	2.41	1.46	0.46	AAA556.CD3.location-B.X5.Y6.tile.tissue.png	105	1	2000	105	aff44c275d05a607ede1a99a73965df9	0	0	0	0	0	0	0	0	0	0	0	0	0	/home/dhl_ec/bnelissen/Slides/CD3_manuscript/CD3_slides/AAA556.CD3.location-B/AAA556.CD3.location-B.run1	255	0.7	0.06	0.7	0.06	-8.28078179837	-11.7630603165	0.756632714423	0.0806458652344
12086.0	3950318.0	5011.0	9813.0	3950318.0	4000000.0	101.0	2.0	0.98	1.76	1.33	0.0500000000002	6.9	0.35	0.71	0.0500000000002	9.46	0.35	2.06	1.43	0.54	AAA556.CD3.location-B.X5.Y7.tile.tissue.png	106	1	2000	106	e06c017b1d96217bb4be7bfd2795eaa6	0	0	0	0	0	0	0	0	0	0	0	0	0	/home/dhl_ec/bnelissen/Slides/CD3_manuscript/CD3_slides/AAA556.CD3.location-B/AAA556.CD3.location-B.run1	255	0.7	0.0642617312136	0.7	0.0642617312136	-8.32140214777	-11.4244157043	0.329963823664	0.0709683095703
6412.0	1323722.0	3105.0	9404.0	1323722.0	4000000.0	72.0	7.0	2.19	1.49	1.11	0.0500000000002	7.3	0.37	0.72	0.16	7.49	0.25	2.12	1.49	0.54	AAA556.CD3.location-B.X5.Y8.tile.tissue.png	107	1	2000	107	14067aefc68270f97139e181ce011481	0	0	0	0	0	0	0	0	0	0	0	0	0	/home/dhl_ec/bnelissen/Slides/CD3_manuscript/CD3_slides/AAA556.CD3.location-B/AAA556.CD3.location-B.run1	255	0.7	0.06	0.7	0.06	-8.33779411177	-12.2918845165	1.13056328434	0.169063199219
0.0	126585.0	0.0	3513.0	126585.0	4000000.0	0.0	4.0	1.04	1.88	1.09	0.0599999999999	6.54	0.36	0.77	0.21	5.64	0.23	2.24	1.93	0.58	AAA556.CD3.location-B.X5.Y9.tile.tissue.png	108	1	2000	108	0fd44c6b7ddf0850ef368d5a9f7de2ad	0	0	0	0	0	0	0	0	0	0	0	0	0	/home/dhl_ec/bnelissen/Slides/CD3_manuscript/CD3_slides/AAA556.CD3.location-B/AAA556.CD3.location-B.run1	255	0.7	0.06	0.7	0.06	0.0	-10.8563242386	0.0784464243394	7.89975280652
262.0	65478.0	104.0	2325.0	65478.0	4000000.0	1.0	4.0	1.58	1.23	1.22	0.13	6.34	0.35	0.73	0.2	6.14	0.2	1.97	1.43	0.92	AAA556.CD3.location-B.X6.Y2.tile.tissue.png	109	1	2000	109	0d588769a3face144625b3be707a18d5	0	0	0	0	0	0	0	0	0	0	0	0	0	/home/dhl_ec/bnelissen/Slides/CD3_manuscript/CD3_slides/AAA556.CD3.location-B/AAA556.CD3.location-B.run1	255	0.7	0.06	0.7	0.06	-8.64300395989	-11.4302920531	0.986646683653	3.26211091699
57.0	3257739.0	32.0	8004.0	3257739.0	4000000.0	1.0	1.0	1.79	1.34	1.12	0.04	6.83	0.35	0.7	0.0799999999999	8.29	0.32	2.06	1.45	0.61	AAA556.CD3.location-B.X6.Y3.tile.tissue.png	110	1	2000	110	9e536fdad1b0ace70f1e0f207d81dd62	0	0	0	0	0	0	0	0	0	0	0	0	0	/home/dhl_ec/bnelissen/Slides/CD3_manuscript/CD3_slides/AAA556.CD3.location-B/AAA556.CD3.location-B.run1	255	0.7	0.06	0.7	0.06	-8.47289974936	-11.5547535166	0.99344116529	0.0604595224609
1082.0	3985935.0	547.0	8830.0	3985935.0	4000000.0	11.0	1.0	1.51	1.32	1.18	0.0500000000002	6.56	0.35	0.69	0.0599999999999	8.84	0.53	2.15	1.45	1.12	AAA556.CD3.location-B.X6.Y4.tile.tissue.png	111	1	2000	111	a39992fc43560d61f4c4ec9128fa1775	0	0	0	0	0	0	0	0	0	0	0	0	0	/home/dhl_ec/bnelissen/Slides/CD3_manuscript/CD3_slides/AAA556.CD3.location-B/AAA556.CD3.location-B.run1	255	0.7	0.06	0.7	0.06	-8.43613120603	-11.9335465933	0.914466802914	0.0926211900635
272.0	1402299.0	225.0	8032.0	1402299.0	4000000.0	4.0	2.0	1.57	1.25	1.27	0.0500000000002	6.78	0.35	0.7	0.15	7.41	0.25	2.02	1.44	0.5	AAA556.CD3.location-B.X6.Y5.tile.tissue.png	112	1	2000	112	25bed79226472b7cdbfb586f06777b27	0	0	0	0	0	0	0	0	0	0	0	0	0	/home/dhl_ec/bnelissen/Slides/CD3_manuscript/CD3_slides/AAA556.CD3.location-B/AAA556.CD3.location-B.run1	255	0.7	0.06	0.7	0.06	-8.16908089785	-11.8135314112	0.647842927593	0.095322328125
3462.0	2882230.0	1807.0	7768.0	2882230.0	4000000.0	41.0	1.0	1.01	1.24	1.07	0.0500000000002	6.64	0.35	0.71	0.0999999999999	8.58	0.31	2.1	1.47	0.47	AAA556.CD3.location-B.X6.Y6.tile.tissue.png	113	1	2000	113	4a43f04cac5c9f80f59855b5c9c16335	0	0	0	0	0	0	0	0	0	0	0	0	0	/home/dhl_ec/bnelissen/Slides/CD3_manuscript/CD3_slides/AAA556.CD3.location-B/AAA556.CD3.location-B.run1	255	0.7	0.06	0.7	0.06	-8.2131145631	-11.5316764471	0.576765528028	0.0635209882813
5589.0	3204821.0	2765.0	8433.0	3204821.0	4000000.0	64.0	2.0	1.1	1.61	1.11	0.0500000000002	6.98	0.35	0.72	0.0799999999999	8.67	0.33	2.09	1.44	0.53	AAA556.CD3.location-B.X6.Y7.tile.tissue.png	114	1	2000	114	e8e843590f6b85fa701d6ad63920321c	0	0	0	0	0	0	0	0	0	0	0	0	0	/home/dhl_ec/bnelissen/Slides/CD3_manuscript/CD3_slides/AAA556.CD3.location-B/AAA556.CD3.location-B.run1	255	0.7	0.06	0.7	0.06	-8.03980921323	-12.0936254112	0.558391939313	0.102484469727
0.0	2593.0	0.0	243.0	2593.0	4000000.0	0.0	1.0	1.62	1.44	1.08	0.0499999999997	6.78	0.34	0.71	0.2	5.56	0.13	1.94	1.44	0.5	AAA556.CD3.location-B.X6.Y8.tile.tissue.png	115	1	2000	115	a213667ebae4f60674b0be11544903d3	0	0	0	0	0	0	0	0	0	0	0	0	0	/home/dhl_ec/bnelissen/Slides/CD3_manuscript/CD3_slides/AAA556.CD3.location-B/AAA556.CD3.location-B.run1	255	0.7	0.06	0.7	0.06	0.0	-12.7346385058	1.86696171935	0.0681766057129
0.0	2209.0	0.0	256.0	2209.0	4000000.0	0.0	1.0	1.55	1.62	1.03	0.0599999999999	6.05	0.35	0.76	0.2	5.73	0.13	1.93	1.44	0.52	AAA556.CD3.location-B.X6.Y9.tile.tissue.png	116	1	2000	116	91a3e848b07e77ba1df1210622228742	0	0	0	0	0	0	0	0	0	0	0	0	0	/home/dhl_ec/bnelissen/Slides/CD3_manuscript/CD3_slides/AAA556.CD3.location-B/AAA556.CD3.location-B.run1	255	0.7	0.06	0.7	0.06	-7.77150006526	-11.1313408755	1.91502120918	7.73449952454
0.0	0.0	0.0	0.0	0.0	4000000.0	0.0	0.0	0.97	1.04	1.1	0.0599999999999	5.43	0.28	0.85	0.2	4.52	0.11	1.9	1.43	0.48	AAA556.CD3.location-B.X7.Y1.tile.tissue.png	117	1	2000	117	76672f898401e246d2d13c3c5297d15e	0	0	0	0	0	0	0	0	0	0	0	0	0	/home/dhl_ec/bnelissen/Slides/CD3_manuscript/CD3_slides/AAA556.CD3.location-B/AAA556.CD3.location-B.run1	255	1.0	0.06	1.0	0.06	0.0	0.0	0.0	3.8249065
0.0	1159644.0	0.0	6432.0	1159644.0	4000000.0	0.0	2.0	2.17	1.22	1.12	0.04	7.0	0.34	0.7	0.16	6.51	0.18	2.09	1.45	0.51	AAA556.CD3.location-B.X7.Y2.tile.tissue.png	118	1	2000	118	9be066bf849cb24f99eefdc9a1288606	0	0	0	0	0	0	0	0	0	0	0	0	0	/home/dhl_ec/bnelissen/Slides/CD3_manuscript/CD3_slides/AAA556.CD3.location-B/AAA556.CD3.location-B.run1	255	0.7	0.06	0.7	0.06	-7.76063182521	-9.8598651123	0.622578836209	0.597928992187
193.0	4000000.0	108.0	7996.0	4000000.0	4000000.0	2.0	1.0	1.12	1.3	1.11	0.0500000000002	6.13	0.28	0.72	0.0500000000002	9.23	0.35	2.05	1.46	0.54	AAA556.CD3.location-B.X7.Y3.tile.tissue.png	119	1	2000	119	37f9b9ca0e0d4f3baea380b75c269c62	0	0	0	0	0	0	0	0	0	0	0	0	0	/home/dhl_ec/bnelissen/Slides/CD3_manuscript/CD3_slides/AAA556.CD3.location-B/AAA556.CD3.location-B.run1	255	0.7	0.06	0.7	0.06	-8.80221155509	-12.0445388	1.29841419197	0.0610618190155
199.0	3244210.0	128.0	8322.0	3244210.0	4000000.0	3.0	2.0	1.13	1.21	1.12	0.04	6.84	0.35	0.7	0.0799999999999	8.69	0.32	2.06	1.45	0.53	AAA556.CD3.location-B.X7.Y4.tile.tissue.png	120	1	2000	120	e1bdded94af85c424dacce85f0961966	0	0	0	0	0	0	0	0	0	0	0	0	0	/home/dhl_ec/bnelissen/Slides/CD3_manuscript/CD3_slides/AAA556.CD3.location-B/AAA556.CD3.location-B.run1	255	0.7	0.06	0.7	0.06	-8.46338313489	-12.0007647698	0.891295204102	0.0981771201172
0.0	40196.0	0.0	1969.0	40196.0	4000000.0	0.0	4.0	0.94	1.11	1.05	0.04	6.71	0.35	0.7	0.2	6.17	0.13	2.0	1.46	0.53	AAA556.CD3.location-B.X7.Y5.tile.tissue.png	121	1	2000	121	63ad7545e1d1527e0b645218a59e6c12	0	0	0	0	0	0	0	0	0	0	0	0	0	/home/dhl_ec/bnelissen/Slides/CD3_manuscript/CD3_slides/AAA556.CD3.location-B/AAA556.CD3.location-B.run1	255	0.7	0.06	0.7	0.06	-7.6154143375	-12.363371209	1.26825629928	0.0689920068359
23841.0	3503717.0	9141.0	9192.0	3503717.0	4000000.0	172.0	2.0	1.09	1.18	1.11	0.04	6.8	0.35	0.7	0.0700000000002	8.95	0.48	2.21	1.49	0.6	AAA556.CD3.location-B.X7.Y6.tile.tissue.png	122	1	2000	122	4c0a1c75c96ff8af5091d3117322d4f8	0	0	0	0	0	0	0	0	0	0	0	0	0	/home/dhl_ec/bnelissen/Slides/CD3_manuscript/CD3_slides/AAA556.CD3.location-B/AAA556.CD3.location-B.run1	255	0.7	0.06	0.7	0.06	-8.2803388342	-11.6320130716	0.563336613635	0.132865524902
3576.0	779051.0	1564.0	8539.0	779051.0	4000000.0	40.0	8.0	0.96	1.22	1.12	0.0499999999997	6.77	0.36	0.69	0.17	6.68	0.23	2.05	1.43	0.53	AAA556.CD3.location-B.X7.Y7.tile.tissue.png	123	1	2000	123	cb90c660e63f60bbb5980b3d12f07bc3	0	0	0	0	0	0	0	0	0	0	0	0	0	/home/dhl_ec/bnelissen/Slides/CD3_manuscript/CD3_slides/AAA556.CD3.location-B/AAA556.CD3.location-B.run1	255	0.7	0.06	0.7	0.06	-8.73799693321	-12.6865621476	1.22064169925	0.154366683594
61.0	41343.0	35.0	1647.0	41343.0	4000000.0	1.0	4.0	1.42	1.44	1.06	0.04	5.96	0.35	0.7	0.2	6.14	0.2	1.96	1.44	0.93	AAA556.CD3.location-B.X7.Y8.tile.tissue.png	124	1	2000	124	859564dde3aa8db684aa6a228cb9afcc	0	0	0	0	0	0	0	0	0	0	0	0	0	/home/dhl_ec/bnelissen/Slides/CD3_manuscript/CD3_slides/AAA556.CD3.location-B/AAA556.CD3.location-B.run1	255	0.7	0.06	0.7	0.06	-6.35510215834	-11.3093247853	0.375174134159	0.0582180042725
0.0	0.0	0.0	0.0	0.0	4000000.0	0.0	0.0	1.45	1.03	1.12	0.0699999999997	6.19	0.28	0.76	0.21	4.41	0.12	1.91	1.46	0.55	AAA556.CD3.location-B.X7.Y9.tile.tissue.png	125	1	2000	125	eb9da42ce2a1e9a4a480253bcb26bc66	0	0	0	0	0	0	0	0	0	0	0	0	0	/home/dhl_ec/bnelissen/Slides/CD3_manuscript/CD3_slides/AAA556.CD3.location-B/AAA556.CD3.location-B.run1	255	1.0	0.06	1.0	0.06	0.0	-9.74030705577	0.0	10.9170750031
0.0	0.0	0.0	0.0	0.0	4000000.0	0.0	0.0	0.88	1.89	1.08	0.0499999999997	6.15	0.28	0.82	0.2	4.4	0.12	1.91	1.45	0.49	AAA556.CD3.location-B.X8.Y1.tile.tissue.png	126	1	2000	126	b64582ced26207e2f4db5d57848aa900	0	0	0	0	0	0	0	0	0	0	0	0	0	/home/dhl_ec/bnelissen/Slides/CD3_manuscript/CD3_slides/AAA556.CD3.location-B/AAA556.CD3.location-B.run1	255	1.0	0.06	1.0	0.06	0.0	-12.0575953856	0.0	5.66566299485
74.0	2952829.0	38.0	10331.0	2952829.0	4000000.0	1.0	1.0	1.35	1.17	1.07	0.04	6.81	0.35	0.71	0.0999999999999	8.48	0.31	2.08	1.44	0.559999999999	AAA556.CD3.location-B.X8.Y2.tile.tissue.png	127	1	2000	127	c14871e0cce3052807f8c9397ca8377b	0	0	0	0	0	0	0	0	0	0	0	0	0	/home/dhl_ec/bnelissen/Slides/CD3_manuscript/CD3_slides/AAA556.CD3.location-B/AAA556.CD3.location-B.run1	255	0.7	0.06	0.7	0.06	-8.21100628752	-10.7313649321	0.833489271277	0.254957539063
0.0	3999246.0	0.0	8072.0	3999246.0	4000000.0	0.0	1.0	1.1	1.21	1.08	0.0500000000002	6.32	0.35	0.71	0.0500000000002	8.95	0.300000000001	2.08	1.45	0.59	AAA556.CD3.location-B.X8.Y3.tile.tissue.png	128	1	2000	128	bf6efb8f1db38973d6ae2b924082e6bb	0	0	0	0	0	0	0	0	0	0	0	0	0	/home/dhl_ec/bnelissen/Slides/CD3_manuscript/CD3_slides/AAA556.CD3.location-B/AAA556.CD3.location-B.run1	255	0.7	0.06	0.7	0.06	-9.36827652029	-12.4163447075	1.25404419195	0.0961967084446
319.0	1032295.0	221.0	6773.0	1032295.0	4000000.0	4.0	2.0	0.95	1.26	1.12	0.0700000000002	7.42	0.35	0.71	0.16	7.02	0.24	2.03	1.44	0.52	AAA556.CD3.location-B.X8.Y4.tile.tissue.png	129	1	2000	129	19c2b7a1677e45786914fa4f2bdfbcbd	0	0	0	0	0	0	0	0	0	0	0	0	0	/home/dhl_ec/bnelissen/Slides/CD3_manuscript/CD3_slides/AAA556.CD3.location-B/AAA556.CD3.location-B.run1	255	0.7	0.06	0.7	0.06	-8.18557156341	-11.9692905248	0.722338868505	0.0889090742188
4834.0	1035779.0	2175.0	5309.0	1035779.0	4000000.0	47.0	1.0	1.36	1.21	1.09	0.0500000000002	6.95	0.35	0.69	0.16	7.15	0.24	2.0	1.44	0.53	AAA556.CD3.location-B.X8.Y5.tile.tissue.png	130	1	2000	130	323ef65fc13fda8e55d0ea1e4e91bb5a	0	0	0	0	0	0	0	0	0	0	0	0	0	/home/dhl_ec/bnelissen/Slides/CD3_manuscript/CD3_slides/AAA556.CD3.location-B/AAA556.CD3.location-B.run1	255	0.7	0.06	0.7	0.06	-8.14784027994	-11.187790964	0.764989354217	0.0599701894531
28017.0	2328883.0	7078.0	11744.0	2328883.0	4000000.0	151.0	7.0	0.99	1.22	1.14	0.04	6.8	0.39	0.73	0.12	8.37	0.29	2.12	1.42	0.57	AAA556.CD3.location-B.X8.Y6.tile.tissue.png	131	1	2000	131	2958e9ff49ca081c8b6508d4e9827aaf	0	0	0	0	0	0	0	0	0	0	0	0	0	/home/dhl_ec/bnelissen/Slides/CD3_manuscript/CD3_slides/AAA556.CD3.location-B/AAA556.CD3.location-B.run1	255	0.7	0.06	0.7	0.06	-8.38025297429	-11.7173046829	0.668643349376	0.174629421875
0.0	50895.0	0.0	2583.0	50895.0	4000000.0	0.0	5.0	1.36	1.09	1.1	0.0500000000002	7.06	0.36	0.75	0.2	5.27	0.13	1.96	1.43	0.52	AAA556.CD3.location-B.X8.Y7.tile.tissue.png	132	1	2000	132	91c50ee826a85b194398a08e32801c31	0	0	0	0	0	0	0	0	0	0	0	0	0	/home/dhl_ec/bnelissen/Slides/CD3_manuscript/CD3_slides/AAA556.CD3.location-B/AAA556.CD3.location-B.run1	255	0.7	0.06	0.7	0.06	0.0	-11.7111430754	0.0789367393961	0.0693398534241
0.0	1550.0	0.0	196.0	1550.0	4000000.0	0.0	1.0	1.06	1.27	1.13	0.0500000000002	6.93	0.34	0.7	0.2	5.24	0.12	1.93	1.44	0.54	AAA556.CD3.location-B.X8.Y8.tile.tissue.png	133	1	2000	133	8fa73692fe88c5671b7286a93b9f5952	0	0	0	0	0	0	0	0	0	0	0	0	0	/home/dhl_ec/bnelissen/Slides/CD3_manuscript/CD3_slides/AAA556.CD3.location-B/AAA556.CD3.location-B.run1	255	0.7	0.06	0.7	0.06	0.0	-12.3739700342	1.4543734249	0.0292217820663
0.0	0.0	0.0	0.0	0.0	4000000.0	0.0	0.0	1.09	1.04	1.11	0.0599999999999	6.16	0.29	0.76	0.2	4.52	0.12	1.94	1.45	0.59	AAA556.CD3.location-B.X8.Y9.tile.tissue.png	134	1	2000	134	e48f2b45d5975fbe83e1cdf86112895e	0	0	0	0	0	0	0	0	0	0	0	0	0	/home/dhl_ec/bnelissen/Slides/CD3_manuscript/CD3_slides/AAA556.CD3.location-B/AAA556.CD3.location-B.run1	255	1.0	0.06	1.0	0.06	0.0	-10.0977926088	0.0	9.79008195171
0.0	220804.0	0.0	5772.0	220804.0	4000000.0	0.0	4.0	0.98	0.98	1.07	0.0500000000002	6.7	0.35	0.82	0.19	6.16	0.14	1.99	1.48	0.63	AAA556.CD3.location-B.X9.Y1.tile.tissue.png	135	1	2000	135	7521dd7a6ca1fa532d4af6d9a676bf97	0	0	0	0	0	0	0	0	0	0	0	0	0	/home/dhl_ec/bnelissen/Slides/CD3_manuscript/CD3_slides/AAA556.CD3.location-B/AAA556.CD3.location-B.run1	255	0.7	0.06	0.7	0.06	-7.40337467927	-12.2614882843	0.59985604304	4.00587180078
1699.0	3747626.0	813.0	13921.0	3747626.0	4000000.0	14.0	1.0	1.32	1.43	1.09	0.04	13.42	0.36	0.7	0.0700000000002	9.41	0.36	2.17	2.01	0.66	AAA556.CD3.location-B.X9.Y2.tile.tissue.png	136	1	2000	136	2c2f446a10b912278c882c41a107ba94	0	0	0	0	0	0	0	0	0	0	0	0	0	/home/dhl_ec/bnelissen/Slides/CD3_manuscript/CD3_slides/AAA556.CD3.location-B/AAA556.CD3.location-B.run1	255	0.7	0.0706644866302	0.7	0.0706644866302	-8.50154163953	-12.4964679858	0.901865044056	0.173152243652
522.0	3117608.0	335.0	8196.0	3117608.0	4000000.0	8.0	1.0	1.2	1.37	1.11	0.0499999999997	6.8	0.35	0.71	0.0900000000001	8.28	0.31	2.05	1.43	0.58	AAA556.CD3.location-B.X9.Y3.tile.tissue.png	137	1	2000	137	71e42555b427993c32004952d89e4ab4	0	0	0	0	0	0	0	0	0	0	0	0	0	/home/dhl_ec/bnelissen/Slides/CD3_manuscript/CD3_slides/AAA556.CD3.location-B/AAA556.CD3.location-B.run1	255	0.7	0.06	0.7	0.06	-8.66354350429	-12.2004991703	1.11013162952	0.0907740273438
14034.0	1872961.0	5555.0	6990.0	1872961.0	4000000.0	103.0	1.0	1.65	1.46	1.04	0.0499999999997	6.26	0.35	1.16	0.13	7.53	0.33	2.46	1.43	0.53	AAA556.CD3.location-B.X9.Y4.tile.tissue.png	138	1	2000	138	ef479d1910ea0a48b419011117fa4c03	0	0	0	0	0	0	0	0	0	0	0	0	0	/home/dhl_ec/bnelissen/Slides/CD3_manuscript/CD3_slides/AAA556.CD3.location-B/AAA556.CD3.location-B.run1	255	0.7	0.06	0.7	0.06	-8.1820622418	-11.2348031021	0.645080805525	0.0816281171875
8325.0	2226445.0	4447.0	9692.0	2226445.0	4000000.0	98.0	2.0	1.26	1.35	1.1	0.0500000000002	9.24	0.35	0.72	0.12	7.97	0.28	2.11	1.44	0.79	AAA556.CD3.location-B.X9.Y5.tile.tissue.png	139	1	2000	139	da9ee151c5f4b96ea76ee04dabd76e6e	0	0	0	0	0	0	0	0	0	0	0	0	0	/home/dhl_ec/bnelissen/Slides/CD3_manuscript/CD3_slides/AAA556.CD3.location-B/AAA556.CD3.location-B.run1	255	0.7	0.06	0.7	0.06	-7.98947545876	-11.1775625589	0.700741992734	0.0602154003906
11676.0	2959608.0	3844.0	14158.0	2959608.0	4000000.0	85.0	4.0	1.74	2.07	1.46	0.0499999999997	6.69	0.35	0.71	0.0900000000001	8.6	0.31	2.11	1.44	0.57	AAA556.CD3.location-B.X9.Y6.tile.tissue.png	140	1	2000	140	226ea5cf2d5b7d5edbe7482e7afe9194	0	0	0	0	0	0	0	0	0	0	0	0	0	/home/dhl_ec/bnelissen/Slides/CD3_manuscript/CD3_slides/AAA556.CD3.location-B/AAA556.CD3.location-B.run1	255	0.7	0.06	0.7	0.06	-8.6278681175	-11.6202524187	0.803368120394	0.143870923828
0.0	4107.0	0.0	420.0	4107.0	4000000.0	0.0	2.0	1.33	1.47	1.1	0.0499999999997	6.26	0.35	0.7	0.21	5.94	0.12	1.97	1.46	0.52	AAA556.CD3.location-B.X9.Y7.tile.tissue.png	141	1	2000	141	4d97e55dda491ae1b5daea0d11d9920d	0	0	0	0	0	0	0	0	0	0	0	0	0	/home/dhl_ec/bnelissen/Slides/CD3_manuscript/CD3_slides/AAA556.CD3.location-B/AAA556.CD3.location-B.run1	255	0.7	0.06	0.7	0.06	-8.34344636754	-12.936015786	4.34249650602	0.0378087121582
0.0	3970.0	0.0	396.0	3970.0	4000000.0	0.0	1.0	1.33	1.75	1.11	0.0499999999997	6.22	0.35	0.7	0.23	5.52	0.13	1.98	1.45	0.8	AAA556.CD3.location-B.X9.Y8.tile.tissue.png	142	1	2000	142	83692e770f09979e7b6f586744a4694a	0	0	0	0	0	0	0	0	0	0	0	0	0	/home/dhl_ec/bnelissen/Slides/CD3_manuscript/CD3_slides/AAA556.CD3.location-B/AAA556.CD3.location-B.run1	255	0.7	0.06	0.7	0.06	0.0	-12.594544851	3.2243105026	0.0316674089661
0.0	0.0	0.0	0.0	0.0	4000000.0	0.0	0.0	1.44	1.55	1.23	0.0499999999997	5.9	0.27	0.75	0.21	4.4	0.12	1.92	1.45	0.75	AAA556.CD3.location-B.X9.Y9.tile.tissue.png	143	1	2000	143	da48a625dcb4848501e72ceb7c497972	0	0	0	0	0	0	0	0	0	0	0	0	0	/home/dhl_ec/bnelissen/Slides/CD3_manuscript/CD3_slides/AAA556.CD3.location-B/AAA556.CD3.location-B.run1	255	1.0	0.06	1.0	0.06	0.0	-10.7114099237	0.0	8.40390072654
[truncated: 2 more columns]
