# Supplementary material for: SlideToolkit: An Assistive Toolset for the Histological Quantification of Whole Slide Images
Source: PLoS One. 2014 Nov 5;9(11):e110289. doi: 10.1371/journal.pone.0110289 (PMC4220929; doi:10.1371/journal.pone.0110289)
Supplement: RawData S1 — ICC and BlandAltman plot - measurements and r-script.zip. Measurements of Run1 and Run2, including the code for the calculation of the intraclass correlation coefficient (ICC) and the code for the Bland and Altman plot. (ZIP) [file pone.0110289.s003.zip › cellprofiler.measurements/run1.9b3e77eb9d45e66c04fec62cc691606f.DefaultOUT_Image.csv]

AreaOccupied_AreaOccupied_DAB_Nuclei	AreaOccupied_AreaOccupied_Tissue	AreaOccupied_Perimeter_DAB_Nuclei	AreaOccupied_Perimeter_Tissue	AreaOccupied_TotalArea_DAB_Nuclei	AreaOccupied_TotalArea_Tissue	Count_DAB_Nuclei	Count_Tissue	ExecutionTime_01LoadImages	ExecutionTime_02ColorToGray	ExecutionTime_03Smooth	ExecutionTime_04ImageMath	ExecutionTime_05IdentifyPrimaryObjects	ExecutionTime_06MeasureImageAreaOccupied	ExecutionTime_07UnmixColors	ExecutionTime_08MaskImage	ExecutionTime_09IdentifyPrimaryObjects	ExecutionTime_10MeasureImageAreaOccupied	ExecutionTime_11OverlayOutlines	ExecutionTime_12OverlayOutlines	ExecutionTime_13SaveImages	FileName_Original	Group_Index	Group_Number	Height_Original	ImageNumber	MD5Digest_Original	ModuleError_01LoadImages	ModuleError_02ColorToGray	ModuleError_03Smooth	ModuleError_04ImageMath	ModuleError_05IdentifyPrimaryObjects	ModuleError_06MeasureImageAreaOccupied	ModuleError_07UnmixColors	ModuleError_08MaskImage	ModuleError_09IdentifyPrimaryObjects	ModuleError_10MeasureImageAreaOccupied	ModuleError_11OverlayOutlines	ModuleError_12OverlayOutlines	ModuleError_13SaveImages	PathName_Original	Scaling_Original	Threshold_FinalThreshold_DAB_Nuclei	Threshold_FinalThreshold_Tissue	Threshold_OrigThreshold_DAB_Nuclei	Threshold_OrigThreshold_Tissue	Threshold_SumOfEntropies_DAB_Nuclei	Threshold_SumOfEntropies_Tissue	Threshold_WeightedVariance_DAB_Nuclei	Threshold_WeightedVariance_Tissue
0.0	6784.0	0.0	659.0	6784.0	4000000.0	0.0	3.0	3.31	3.42	1.11	0.05	6.06	0.34	0.75	0.19	5.78	0.21	3.1	2.32	1.33	AAA584.CD3.location-a.X0.Y10.tile.tissue.png	1	1	2000	1	927081a744d1a86ed51362acfd6492d9	0	0	0	0	0	0	0	0	0	0	0	0	0	/home/dhl_ec/bnelissen/Slides/CD3_manuscript/CD3_slides/AAA584.CD3.location-a/AAA584.CD3.location-a.run1	255	0.7	0.06	0.7	0.06	-9.61944485678	-12.2539903939	3.62339242444	4.31897118927
183.0	2710.0	94.0	232.0	2710.0	4000000.0	2.0	1.0	2.95	1.84	1.08	0.05	6.03	0.34	0.76	0.19	5.99	0.19	1.91	1.43	0.86	AAA584.CD3.location-a.X0.Y3.tile.tissue.png	2	1	2000	2	3d653e8c767ac71f1388167deaa042b4	0	0	0	0	0	0	0	0	0	0	0	0	0	/home/dhl_ec/bnelissen/Slides/CD3_manuscript/CD3_slides/AAA584.CD3.location-a/AAA584.CD3.location-a.run1	255	0.7	0.06	0.7	0.06	-9.48840758001	-12.711109124	5.69081230815	2.45271013068
56.0	3603.0	33.0	298.0	3603.0	4000000.0	1.0	1.0	2.71	1.22	1.77	0.07	9.48	0.56	1.24	0.32	8.83	0.29	2.98	2.25	0.61	AAA584.CD3.location-a.X0.Y4.tile.tissue.png	3	1	2000	3	edafef82d31818e3cdfb2c519bcde38c	0	0	0	0	0	0	0	0	0	0	0	0	0	/home/dhl_ec/bnelissen/Slides/CD3_manuscript/CD3_slides/AAA584.CD3.location-a/AAA584.CD3.location-a.run1	255	0.7	0.06	0.7	0.06	-8.87647378292	-12.2186423713	2.184876994	5.07835939017
124.0	44212.0	53.0	2111.0	44212.0	4000000.0	1.0	2.0	1.08	1.1	1.04	0.05	6.03	0.34	0.72	0.19	6.26	0.3	3.04	2.22	0.56	AAA584.CD3.location-a.X0.Y5.tile.tissue.png	4	1	2000	4	4271329d9a92b39ab1fd7f5de813d34e	0	0	0	0	0	0	0	0	0	0	0	0	0	/home/dhl_ec/bnelissen/Slides/CD3_manuscript/CD3_slides/AAA584.CD3.location-a/AAA584.CD3.location-a.run1	255	0.7	0.06	0.7	0.06	-8.71754000802	-11.8582022262	2.59265736635	3.26933241064
135.0	664019.0	81.0	13194.0	664019.0	4000000.0	2.0	4.0	1.17	1.99	1.77	0.07	6.68	0.39	0.69	0.18	6.55	0.22	2.09	2.29	0.63	AAA584.CD3.location-a.X0.Y6.tile.tissue.png	5	1	2000	5	87d75c0b8cb3e157a45f81816f8d7228	0	0	0	0	0	0	0	0	0	0	0	0	0	/home/dhl_ec/bnelissen/Slides/CD3_manuscript/CD3_slides/AAA584.CD3.location-a/AAA584.CD3.location-a.run1	255	0.7	0.06	0.7	0.06	-9.1247887813	-11.9710274065	2.15452864944	2.52744323047
392.0	763888.0	150.0	7921.0	763888.0	4000000.0	3.0	3.0	1.16	2.14	1.05	0.04	6.09	0.34	0.7	0.2	6.68	0.22	2.09	1.43	0.39	AAA584.CD3.location-a.X0.Y7.tile.tissue.png	6	1	2000	6	b06e176e33e99669afb704c4f73b5b7c	0	0	0	0	0	0	0	0	0	0	0	0	0	/home/dhl_ec/bnelissen/Slides/CD3_manuscript/CD3_slides/AAA584.CD3.location-a/AAA584.CD3.location-a.run1	255	0.7	0.06	0.7	0.06	-9.10958835583	-11.8084261148	1.61288249098	2.50311666797
213.0	160120.0	67.0	3030.0	160120.0	4000000.0	1.0	4.0	0.74	1.6	1.05	0.05	6.07	0.33	0.71	0.18	6.14	0.19	2.0	1.43	0.39	AAA584.CD3.location-a.X0.Y8.tile.tissue.png	7	1	2000	7	7f7bd6eae1cc0fdd491d553a5bd4d403	0	0	0	0	0	0	0	0	0	0	0	0	0	/home/dhl_ec/bnelissen/Slides/CD3_manuscript/CD3_slides/AAA584.CD3.location-a/AAA584.CD3.location-a.run1	255	0.7	0.06	0.7	0.06	-8.38123104392	-12.0301104145	1.75537938333	2.90718558594
223.0	13537.0	113.0	730.0	13537.0	4000000.0	3.0	2.0	3.16	2.17	1.05	0.05	5.89	0.33	0.73	0.19	6.32	0.19	1.94	1.44	0.56	AAA584.CD3.location-a.X0.Y9.tile.tissue.png	8	1	2000	8	a3784dfa80dd42c5bc98e417cc98590c	0	0	0	0	0	0	0	0	0	0	0	0	0	/home/dhl_ec/bnelissen/Slides/CD3_manuscript/CD3_slides/AAA584.CD3.location-a/AAA584.CD3.location-a.run1	255	0.7	0.06	0.7	0.06	-9.12990527777	-12.3857756743	1.70125166609	2.99260264453
1194.0	2646896.0	456.0	16504.0	2646896.0	4000000.0	9.0	6.0	3.15	1.56	1.78	0.06	9.39	0.56	1.14	0.16	11.47	0.47	3.26	2.27	0.63	AAA584.CD3.location-a.X1.Y10.tile.tissue.png	9	1	2000	9	d79b96a74f677d9d214dea9bb5cb36f3	0	0	0	0	0	0	0	0	0	0	0	0	0	/home/dhl_ec/bnelissen/Slides/CD3_manuscript/CD3_slides/AAA584.CD3.location-a/AAA584.CD3.location-a.run1	255	0.7	0.06	0.7	0.06	-9.20349704109	-11.4104179427	1.208705769	0.1549826875
86.0	404563.0	41.0	7817.0	404563.0	4000000.0	1.0	6.0	2.5	2.0	1.12	0.05	6.23	0.35	0.71	0.18	6.46	0.21	2.01	1.44	0.54	AAA584.CD3.location-a.X1.Y11.tile.tissue.png	10	1	2000	10	147b0217eb96cb55e5381c4629f89e1b	0	0	0	0	0	0	0	0	0	0	0	0	0	/home/dhl_ec/bnelissen/Slides/CD3_manuscript/CD3_slides/AAA584.CD3.location-a/AAA584.CD3.location-a.run1	255	0.7	0.06	0.7	0.06	-8.94266830021	-11.616788575	1.88609319966	2.80090784961
0.0	1373.0	0.0	178.0	1373.0	4000000.0	0.0	1.0	2.08	1.94	1.06	0.04	6.1	0.34	0.81	0.19	5.4	0.13	1.92	1.43	0.49	AAA584.CD3.location-a.X1.Y12.tile.tissue.png	11	1	2000	11	800749420b1d561849a215cf09c1b6c1	0	0	0	0	0	0	0	0	0	0	0	0	0	/home/dhl_ec/bnelissen/Slides/CD3_manuscript/CD3_slides/AAA584.CD3.location-a/AAA584.CD3.location-a.run1	255	0.7	0.06	0.7	0.06	0.0	-11.8622215556	1.86478219029	2.39048078466
0.0	0.0	0.0	0.0	0.0	4000000.0	0.0	0.0	2.37	2.12	1.05	0.05	5.63	0.49	1.23	0.31	6.47	0.22	3.36	2.55	0.61	AAA584.CD3.location-a.X1.Y3.tile.tissue.png	12	1	2000	12	00656c2fcf6c0b12c7ae5350736c22ca	0	0	0	0	0	0	0	0	0	0	0	0	0	/home/dhl_ec/bnelissen/Slides/CD3_manuscript/CD3_slides/AAA584.CD3.location-a/AAA584.CD3.location-a.run1	255	1.0	0.06	1.0	0.06	0.0	-10.4060876815	0.0	4.54765234673
245.0	1517.0	84.0	176.0	1517.0	4000000.0	2.0	1.0	0.98	1.48	1.82	0.06	10.06	0.6	1.17	0.19	6.17	0.38	3.44	2.23	0.53	AAA584.CD3.location-a.X1.Y4.tile.tissue.png	13	1	2000	13	58a9e6ab3240482ba563dbd62a027d4f	0	0	0	0	0	0	0	0	0	0	0	0	0	/home/dhl_ec/bnelissen/Slides/CD3_manuscript/CD3_slides/AAA584.CD3.location-a/AAA584.CD3.location-a.run1	255	0.7	0.06	0.7	0.06	-7.03927416246	-11.5797764898	1.45861366891	0.187249297363
79.0	53678.0	44.0	2272.0	53678.0	4000000.0	1.0	4.0	1.0	1.48	1.06	0.04	5.95	0.33	0.67	0.18	6.1	0.19	1.98	1.43	0.55	AAA584.CD3.location-a.X1.Y5.tile.tissue.png	14	1	2000	14	0e20752b83f66edf2cfd670e0344bc70	0	0	0	0	0	0	0	0	0	0	0	0	0	/home/dhl_ec/bnelissen/Slides/CD3_manuscript/CD3_slides/AAA584.CD3.location-a/AAA584.CD3.location-a.run1	255	0.7	0.06	0.7	0.06	-8.88988933765	-11.8964975411	3.04713778862	0.157425373535
589.0	539330.0	154.0	5664.0	539330.0	4000000.0	2.0	3.0	2.11	2.28	1.06	0.04	6.03	0.6	1.15	0.28	9.0	0.36	3.5	2.48	0.61	AAA584.CD3.location-a.X1.Y6.tile.tissue.png	15	1	2000	15	da30a881072372e294cec385d9f645fa	0	0	0	0	0	0	0	0	0	0	0	0	0	/home/dhl_ec/bnelissen/Slides/CD3_manuscript/CD3_slides/AAA584.CD3.location-a/AAA584.CD3.location-a.run1	255	0.7	0.06	0.7	0.06	-8.47024302736	-11.6283942769	1.2024336419	0.147684164063
0.0	2378880.0	0.0	11772.0	2378880.0	4000000.0	0.0	8.0	2.95	1.41	1.76	0.0599999999999	10.37	0.54	1.16	0.17	10.85	0.35	3.23	2.21	0.39	AAA584.CD3.location-a.X1.Y7.tile.tissue.png	16	1	2000	16	69f0f7e411346e8ab7d16036dea5b240	0	0	0	0	0	0	0	0	0	0	0	0	0	/home/dhl_ec/bnelissen/Slides/CD3_manuscript/CD3_slides/AAA584.CD3.location-a/AAA584.CD3.location-a.run1	255	0.7	0.06	0.7	0.06	-8.62980684618	-12.1360802499	1.24588941996	0.254450671875
1646.0	3292998.0	599.0	15845.0	3292998.0	4000000.0	13.0	7.0	3.09	2.44	1.08	0.04	8.63	0.55	1.12	0.12	9.35	0.49	3.58	2.43	0.68	AAA584.CD3.location-a.X1.Y8.tile.tissue.png	17	1	2000	17	be4b27197fc6fa3bda2643cced21277c	0	0	0	0	0	0	0	0	0	0	0	0	0	/home/dhl_ec/bnelissen/Slides/CD3_manuscript/CD3_slides/AAA584.CD3.location-a/AAA584.CD3.location-a.run1	255	0.7	0.06	0.7	0.06	-9.29058746834	-12.5515887765	1.50606047688	0.290141523437
97.0	2340618.0	41.0	20957.0	2340618.0	4000000.0	1.0	4.0	3.14	2.16	1.05	0.04	6.65	0.55	1.15	0.18	10.49	0.44	3.24	2.23	1.35	AAA584.CD3.location-a.X1.Y9.tile.tissue.png	18	1	2000	18	bf96c6f1b2bae2bde285087e61f1fdca	0	0	0	0	0	0	0	0	0	0	0	0	0	/home/dhl_ec/bnelissen/Slides/CD3_manuscript/CD3_slides/AAA584.CD3.location-a/AAA584.CD3.location-a.run1	255	0.7	0.06	0.7	0.06	-8.88481829862	-12.2030277557	1.73054203389	0.284491851563
387.0	110521.0	129.0	4615.0	110521.0	4000000.0	2.0	10.0	2.03	1.78	1.78	0.07	9.19	0.53	1.14	0.33	8.92	0.3	3.13	2.28	0.74	AAA584.CD3.location-a.X10.Y0.tile.tissue.png	19	1	2000	19	8065db573ca0a5bb087887ef7c62ac47	0	0	0	0	0	0	0	0	0	0	0	0	0	/home/dhl_ec/bnelissen/Slides/CD3_manuscript/CD3_slides/AAA584.CD3.location-a/AAA584.CD3.location-a.run1	255	0.7	0.06	0.7	0.06	-7.32314598438	-10.4484705439	0.328123577326	1.54222120752
0.0	11999.0	0.0	1136.0	11999.0	4000000.0	0.0	5.0	2.35	2.33	1.16	0.0400000000001	5.85	0.34	0.67	0.19	5.88	0.13	1.93	1.42	0.89	AAA584.CD3.location-a.X10.Y1.tile.tissue.png	20	1	2000	20	1cf3bf1fcb476d3166ee9988a27be847	0	0	0	0	0	0	0	0	0	0	0	0	0	/home/dhl_ec/bnelissen/Slides/CD3_manuscript/CD3_slides/AAA584.CD3.location-a/AAA584.CD3.location-a.run1	255	0.7	0.06	0.7	0.06	-7.97286277644	-12.1768385458	1.68995885619	0.097464138916
3109.0	82105.0	1130.0	2864.0	82105.0	4000000.0	23.0	6.0	2.71	1.84	1.05	0.04	6.02	0.34	0.66	0.19	6.15	0.29	3.17	2.43	0.98	AAA584.CD3.location-a.X10.Y10.tile.tissue.png	21	1	2000	21	02fd1b3160b699445a7522d67b4a7a20	0	0	0	0	0	0	0	0	0	0	0	0	0	/home/dhl_ec/bnelissen/Slides/CD3_manuscript/CD3_slides/AAA584.CD3.location-a/AAA584.CD3.location-a.run1	255	0.7	0.06	0.7	0.06	-9.00559718876	-12.3419481677	1.9815448495	0.120100509766
1616.0	540862.0	628.0	12799.0	540862.0	4000000.0	11.0	10.0	2.81	2.56	1.74	0.0599999999999	9.71	0.55	1.18	0.29	7.25	0.33	3.21	2.31	2.04	AAA584.CD3.location-a.X10.Y11.tile.tissue.png	22	1	2000	22	540d1286fa41379f96894ee2dbb18383	0	0	0	0	0	0	0	0	0	0	0	0	0	/home/dhl_ec/bnelissen/Slides/CD3_manuscript/CD3_slides/AAA584.CD3.location-a/AAA584.CD3.location-a.run1	255	0.7	0.06	0.7	0.06	-9.4423892814	-12.3405217876	1.50373443061	0.09514134375
41017.0	3574324.0	12695.0	11798.0	3574324.0	4000000.0	231.0	2.0	2.32	1.51	1.76	0.0600000000001	10.71	0.55	1.16	0.1	14.37	0.56	3.4	2.28	0.53	AAA584.CD3.location-a.X10.Y12.tile.tissue.png	23	1	2000	23	099f56b8e0ccf2934c5fc7b4b1875c04	0	0	0	0	0	0	0	0	0	0	0	0	0	/home/dhl_ec/bnelissen/Slides/CD3_manuscript/CD3_slides/AAA584.CD3.location-a/AAA584.CD3.location-a.run1	255	0.7	0.0729700950919	0.7	0.0729700950919	-9.14542129367	-12.7670986382	1.08400003082	0.481958501953
8527.0	3064185.0	3020.0	25667.0	3064185.0	4000000.0	65.0	7.0	2.72	2.66	1.06	0.0500000000001	6.32	0.35	0.67	0.08	8.14	0.3	2.13	1.43	0.43	AAA584.CD3.location-a.X10.Y13.tile.tissue.png	24	1	2000	24	9ea64d8721509821cf7f793456e83b11	0	0	0	0	0	0	0	0	0	0	0	0	0	/home/dhl_ec/bnelissen/Slides/CD3_manuscript/CD3_slides/AAA584.CD3.location-a/AAA584.CD3.location-a.run1	255	0.7	0.06	0.7	0.06	-8.67581917964	-12.0683199935	0.878895848748	0.152466599609
224.0	3456955.0	113.0	12267.0	3456955.0	4000000.0	3.0	2.0	1.26	2.64	1.15	0.0400000000001	6.12	0.34	0.67	0.0700000000001	8.34	0.32	2.08	1.46	0.38	AAA584.CD3.location-a.X10.Y14.tile.tissue.png	25	1	2000	25	2343f1fee5ce2d3a53b3c5cdf445650e	0	0	0	0	0	0	0	0	0	0	0	0	0	/home/dhl_ec/bnelissen/Slides/CD3_manuscript/CD3_slides/AAA584.CD3.location-a/AAA584.CD3.location-a.run1	255	0.7	0.06	0.7	0.06	-8.61253832616	-12.1836619406	0.817687888527	0.116848203125
485.0	1355594.0	258.0	8019.0	1355594.0	4000000.0	7.0	4.0	3.42	2.21	1.81	0.0700000000001	8.93	0.34	0.67	0.15	6.91	0.24	2.05	1.43	0.61	AAA584.CD3.location-a.X10.Y15.tile.tissue.png	26	1	2000	26	e410de52c59c25769a2268e6754c8517	0	0	0	0	0	0	0	0	0	0	0	0	0	/home/dhl_ec/bnelissen/Slides/CD3_manuscript/CD3_slides/AAA584.CD3.location-a/AAA584.CD3.location-a.run1	255	0.7	0.06	0.7	0.06	-8.65871623229	-11.642552177	1.17882132079	0.100783460937
0.0	0.0	0.0	0.0	0.0	4000000.0	0.0	0.0	3.28	2.02	1.04	0.0500000000001	5.57	0.27	0.75	0.19	4.27	0.12	1.86	1.44	0.49	AAA584.CD3.location-a.X10.Y16.tile.tissue.png	27	1	2000	27	1e4b164bd5c6abd66b71db908cf2b24f	0	0	0	0	0	0	0	0	0	0	0	0	0	/home/dhl_ec/bnelissen/Slides/CD3_manuscript/CD3_slides/AAA584.CD3.location-a/AAA584.CD3.location-a.run1	255	1.0	0.06	1.0	0.06	0.0	-11.2315405971	0.0	8.4395316515
30040.0	659196.0	9855.0	11169.0	659196.0	4000000.0	179.0	8.0	2.11	2.56	1.07	0.04	6.22	0.34	0.67	0.17	6.9	0.22	2.01	1.44	0.34	AAA584.CD3.location-a.X10.Y2.tile.tissue.png	28	1	2000	28	6bb8d63f135a9cc0a6eeda3db989f36a	0	0	0	0	0	0	0	0	0	0	0	0	0	/home/dhl_ec/bnelissen/Slides/CD3_manuscript/CD3_slides/AAA584.CD3.location-a/AAA584.CD3.location-a.run1	255	0.7	0.06	0.7	0.06	-8.89739369929	-12.0212682585	1.86223118219	0.205246023438
87403.0	1809126.0	26743.0	26761.0	1809126.0	4000000.0	462.0	12.0	2.38	1.22	1.04	0.0400000000001	6.64	0.35	0.67	0.13	9.93	0.27	2.11	1.44	0.58	AAA584.CD3.location-a.X10.Y3.tile.tissue.png	29	1	2000	29	c6226601f982ffb6dbde924fc622e2b0	0	0	0	0	0	0	0	0	0	0	0	0	0	/home/dhl_ec/bnelissen/Slides/CD3_manuscript/CD3_slides/AAA584.CD3.location-a/AAA584.CD3.location-a.run1	255	0.7	0.06	0.7	0.06	-8.98436505108	-12.635231626	1.7774621119	0.431533273438
15973.0	581897.0	4676.0	12557.0	581897.0	4000000.0	77.0	13.0	2.01	2.26	1.04	0.04	6.02	0.57	1.2	0.3	9.88	0.22	2.08	1.44	0.51	AAA584.CD3.location-a.X10.Y4.tile.tissue.png	30	1	2000	30	900e54553e41fccafbc6b8309aae7555	0	0	0	0	0	0	0	0	0	0	0	0	0	/home/dhl_ec/bnelissen/Slides/CD3_manuscript/CD3_slides/AAA584.CD3.location-a/AAA584.CD3.location-a.run1	255	0.7	0.06	0.7	0.06	-9.08456589267	-12.5507930148	1.65566585719	0.30201740625
968.0	221274.0	399.0	8755.0	221274.0	4000000.0	8.0	11.0	2.57	2.55	1.06	0.0400000000001	6.12	0.55	1.14	0.31	9.23	0.32	3.18	2.35	0.38	AAA584.CD3.location-a.X10.Y5.tile.tissue.png	31	1	2000	31	b686aa51db6b256b9a8799d0736d1bd6	0	0	0	0	0	0	0	0	0	0	0	0	0	/home/dhl_ec/bnelissen/Slides/CD3_manuscript/CD3_slides/AAA584.CD3.location-a/AAA584.CD3.location-a.run1	255	0.7	0.06	0.7	0.06	-9.10023402242	-12.3409140451	1.295310575	0.12957990625
51049.0	1036042.0	18327.0	13634.0	1036042.0	4000000.0	321.0	9.0	1.32	1.34	1.04	0.0400000000001	6.36	0.34	0.66	0.15	7.63	0.24	2.25	1.44	0.38	AAA584.CD3.location-a.X10.Y6.tile.tissue.png	32	1	2000	32	9459d9b58797a816746b264ad21d36c7	0	0	0	0	0	0	0	0	0	0	0	0	0	/home/dhl_ec/bnelissen/Slides/CD3_manuscript/CD3_slides/AAA584.CD3.location-a/AAA584.CD3.location-a.run1	255	0.7	0.06	0.7	0.06	-9.01128439045	-12.4175570028	1.23394353959	0.250630800781
97825.0	3130839.0	32112.0	11628.0	3130839.0	4000000.0	601.0	7.0	1.77	2.45	1.64	0.0600000000001	10.07	0.57	1.11	0.13	13.76	0.51	3.15	2.18	0.61	AAA584.CD3.location-a.X10.Y7.tile.tissue.png	33	1	2000	33	0e675e831815213df9405d24b804352e	0	0	0	0	0	0	0	0	0	0	0	0	0	/home/dhl_ec/bnelissen/Slides/CD3_manuscript/CD3_slides/AAA584.CD3.location-a/AAA584.CD3.location-a.run1	255	0.7	0.06	0.7	0.06	-8.08963106136	-11.9787650776	0.520489556338	0.242267800781
76341.0	2445832.0	24895.0	12626.0	2445832.0	4000000.0	444.0	8.0	1.17	2.3	1.67	0.0599999999999	10.23	0.57	1.12	0.17	13.75	0.5	3.22	2.21	0.57	AAA584.CD3.location-a.X10.Y8.tile.tissue.png	34	1	2000	34	59bdf68ea13590b89ae27f2b1dfb1e17	0	0	0	0	0	0	0	0	0	0	0	0	0	/home/dhl_ec/bnelissen/Slides/CD3_manuscript/CD3_slides/AAA584.CD3.location-a/AAA584.CD3.location-a.run1	255	0.7	0.06	0.7	0.06	-8.52377600887	-12.4293728467	1.03070825028	0.444801695313
8393.0	405469.0	2799.0	6241.0	405469.0	4000000.0	47.0	3.0	3.12	2.05	1.99	0.0700000000001	8.93	0.36	0.96	0.31	9.55	0.32	3.21	2.23	0.54	AAA584.CD3.location-a.X10.Y9.tile.tissue.png	35	1	2000	35	6fee123883078d9b5eb9fa835daf97e8	0	0	0	0	0	0	0	0	0	0	0	0	0	/home/dhl_ec/bnelissen/Slides/CD3_manuscript/CD3_slides/AAA584.CD3.location-a/AAA584.CD3.location-a.run1	255	0.7	0.06	0.7	0.06	-9.50743420868	-12.5146872362	1.54763539309	0.13827809375
1419.0	194987.0	396.0	7090.0	194987.0	4000000.0	6.0	10.0	1.04	1.61	1.74	0.08	10.17	0.55	1.13	0.3	9.11	0.3	3.14	2.24	0.54	AAA584.CD3.location-a.X11.Y0.tile.tissue.png	36	1	2000	36	9d1ac742151a93d5cd037789a3dccd64	0	0	0	0	0	0	0	0	0	0	0	0	0	/home/dhl_ec/bnelissen/Slides/CD3_manuscript/CD3_slides/AAA584.CD3.location-a/AAA584.CD3.location-a.run1	255	0.7	0.06	0.7	0.06	-8.43642963801	-10.8759517534	0.824430740521	0.840908009766
28310.0	1915814.0	9725.0	24296.0	1915814.0	4000000.0	187.0	11.0	1.09	1.71	1.72	0.0699999999999	10.0	0.56	1.13	0.21	11.24	0.43	3.28	2.25	0.57	AAA584.CD3.location-a.X11.Y1.tile.tissue.png	37	1	2000	37	0fb51bef2b68cfd19b58cec5e1274f97	0	0	0	0	0	0	0	0	0	0	0	0	0	/home/dhl_ec/bnelissen/Slides/CD3_manuscript/CD3_slides/AAA584.CD3.location-a/AAA584.CD3.location-a.run1	255	0.7	0.06	0.7	0.06	-9.08020383147	-12.1393575306	1.47714236957	0.323303023438
16101.0	653518.0	4913.0	10856.0	653518.0	4000000.0	85.0	3.0	1.03	1.56	1.71	0.0699999999999	9.81	0.55	1.12	0.28	10.14	0.34	3.25	2.22	0.56	AAA584.CD3.location-a.X11.Y10.tile.tissue.png	38	1	2000	38	9d8cd8115bffe3cb31ff4ba817b1e61a	0	0	0	0	0	0	0	0	0	0	0	0	0	/home/dhl_ec/bnelissen/Slides/CD3_manuscript/CD3_slides/AAA584.CD3.location-a/AAA584.CD3.location-a.run1	255	0.7	0.06	0.7	0.06	-9.10565560513	-12.2685053565	1.77967235546	0.189107875
64642.0	2182640.0	19221.0	14619.0	2182640.0	4000000.0	338.0	2.0	1.11	1.82	1.74	0.0599999999999	10.27	0.55	1.13	0.19	14.65	0.44	3.22	2.22	0.56	AAA584.CD3.location-a.X11.Y11.tile.tissue.png	39	1	2000	39	23765c4848ddf3dde34d4f8d846941a5	0	0	0	0	0	0	0	0	0	0	0	0	0	/home/dhl_ec/bnelissen/Slides/CD3_manuscript/CD3_slides/AAA584.CD3.location-a/AAA584.CD3.location-a.run1	255	0.7	0.06	0.7	0.06	-8.85944322662	-12.4703758762	1.31379264823	0.375287347656
25958.0	3511049.0	8875.0	22866.0	3511049.0	4000000.0	166.0	3.0	1.1	1.67	1.76	0.0700000000002	9.58	0.56	1.13	0.11	13.53	0.52	3.24	2.22	0.63	AAA584.CD3.location-a.X11.Y12.tile.tissue.png	40	1	2000	40	2888b5c55dac32ed937f5cc3ebe05054	0	0	0	0	0	0	0	0	0	0	0	0	0	/home/dhl_ec/bnelissen/Slides/CD3_manuscript/CD3_slides/AAA584.CD3.location-a/AAA584.CD3.location-a.run1	255	0.7	0.06	0.7	0.06	-8.76557560575	-12.5170943189	0.93218846697	0.347254990234
3529.0	2825171.0	1290.0	14294.0	2825171.0	4000000.0	27.0	2.0	1.16	1.56	1.76	0.0600000000002	9.72	0.55	1.12	0.15	11.77	0.47	3.26	2.23	0.93	AAA584.CD3.location-a.X11.Y13.tile.tissue.png	41	1	2000	41	ebc34480db5ef131d8c64d906583c196	0	0	0	0	0	0	0	0	0	0	0	0	0	/home/dhl_ec/bnelissen/Slides/CD3_manuscript/CD3_slides/AAA584.CD3.location-a/AAA584.CD3.location-a.run1	255	0.7	0.06	0.7	0.06	-8.64882437525	-12.4781594394	1.04127913076	0.188775867188
0.0	968487.0	0.0	7903.0	968487.0	4000000.0	0.0	5.0	1.78	2.43	1.72	0.0699999999999	9.84	0.55	1.12	0.26	9.42	0.26	3.19	2.23	1.09	AAA584.CD3.location-a.X11.Y14.tile.tissue.png	42	1	2000	42	55f9e1c96265529535c7c8fe222fa111	0	0	0	0	0	0	0	0	0	0	0	0	0	/home/dhl_ec/bnelissen/Slides/CD3_manuscript/CD3_slides/AAA584.CD3.location-a/AAA584.CD3.location-a.run1	255	0.7	0.06	0.7	0.06	-8.94589219539	-12.2642753288	1.18999921561	0.0941629609375
0.0	2394.0	0.0	220.0	2394.0	4000000.0	0.0	1.0	1.96	2.1	1.74	0.0599999999999	9.38	0.54	1.12	0.31	7.78	0.21	3.02	2.2	0.83	AAA584.CD3.location-a.X11.Y15.tile.tissue.png	43	1	2000	43	cce007617271ecee254cfb867d36a298	0	0	0	0	0	0	0	0	0	0	0	0	0	/home/dhl_ec/bnelissen/Slides/CD3_manuscript/CD3_slides/AAA584.CD3.location-a/AAA584.CD3.location-a.run1	255	0.7	0.06	0.7	0.06	0.0	-12.5855065542	2.34061818772	0.0578993008423
0.0	0.0	0.0	0.0	0.0	4000000.0	0.0	0.0	2.01	2.08	1.74	0.0699999999999	9.57	0.45	1.33	0.31	6.46	0.19	2.94	2.26	1.9	AAA584.CD3.location-a.X11.Y16.tile.tissue.png	44	1	2000	44	551eddaa01275f3ca3d2e981e9801c87	0	0	0	0	0	0	0	0	0	0	0	0	0	/home/dhl_ec/bnelissen/Slides/CD3_manuscript/CD3_slides/AAA584.CD3.location-a/AAA584.CD3.location-a.run1	255	1.0	0.06	1.0	0.06	0.0	-10.9983254302	0.0	4.43767879548
75749.0	2710998.0	22549.0	13962.0	2710998.0	4000000.0	402.0	3.0	3.74	2.45	1.76	0.0600000000002	9.79	0.54	1.22	0.16	16.12	0.53	3.61	2.47	0.59	AAA584.CD3.location-a.X11.Y2.tile.tissue.png	45	1	2000	45	f7080731f000ddd97137bfb1f937ad8f	0	0	0	0	0	0	0	0	0	0	0	0	0	/home/dhl_ec/bnelissen/Slides/CD3_manuscript/CD3_slides/AAA584.CD3.location-a/AAA584.CD3.location-a.run1	255	0.7	0.06	0.7	0.06	-8.21364337482	-11.7948581905	1.21238095014	0.318534039062
3861.0	177412.0	1167.0	4589.0	177412.0	4000000.0	21.0	7.0	2.28	2.04	1.72	0.0699999999999	9.76	0.54	1.12	0.3	6.69	0.21	2.66	2.27	0.59	AAA584.CD3.location-a.X11.Y3.tile.tissue.png	46	1	2000	46	5a46b349bbc8fe156c4cbf6c7e830227	0	0	0	0	0	0	0	0	0	0	0	0	0	/home/dhl_ec/bnelissen/Slides/CD3_manuscript/CD3_slides/AAA584.CD3.location-a/AAA584.CD3.location-a.run1	255	0.7	0.06	0.7	0.06	-8.95589246531	-12.3154093497	1.243568927	0.185957421875
0.0	1363.0	0.0	166.0	1363.0	4000000.0	0.0	1.0	1.07	1.6	1.64	0.0600000000002	9.11	0.54	1.13	0.32	6.64	0.12	2.36	2.31	0.34	AAA584.CD3.location-a.X11.Y4.tile.tissue.png	47	1	2000	47	d502d6d9bf7829ba8b7701da8a6ea71f	0	0	0	0	0	0	0	0	0	0	0	0	0	/home/dhl_ec/bnelissen/Slides/CD3_manuscript/CD3_slides/AAA584.CD3.location-a/AAA584.CD3.location-a.run1	255	0.7	0.06	0.7	0.06	0.0	-12.1700641698	2.44155402404	0.0980696686554
8373.0	356925.0	3151.0	7281.0	356925.0	4000000.0	58.0	8.0	1.21	1.65	1.07	0.0500000000002	9.14	0.56	1.12	0.29	9.35	0.32	3.2	2.27	0.54	AAA584.CD3.location-a.X11.Y5.tile.tissue.png	48	1	2000	48	5298c0d4a991e7d41cc5abc03994326d	0	0	0	0	0	0	0	0	0	0	0	0	0	/home/dhl_ec/bnelissen/Slides/CD3_manuscript/CD3_slides/AAA584.CD3.location-a/AAA584.CD3.location-a.run1	255	0.7	0.06	0.7	0.06	-9.18831021851	-12.4532065493	1.61922606216	0.155937410156
10987.0	612056.0	3609.0	12948.0	612056.0	4000000.0	65.0	8.0	1.84	1.82	1.75	0.0599999999999	9.6	0.55	1.14	0.28	9.38	0.33	3.29	2.26	0.54	AAA584.CD3.location-a.X11.Y6.tile.tissue.png	49	1	2000	49	ad9503e2a7ce044ff28b531db699054c	0	0	0	0	0	0	0	0	0	0	0	0	0	/home/dhl_ec/bnelissen/Slides/CD3_manuscript/CD3_slides/AAA584.CD3.location-a/AAA584.CD3.location-a.run1	255	0.7	0.06	0.7	0.06	-8.66020795632	-12.14143261	1.4902349014	0.160365511719
21812.0	1518697.0	7317.0	22011.0	1518697.0	4000000.0	136.0	10.0	1.2	1.83	1.71	0.0699999999999	9.79	0.56	1.21	0.25	8.53	0.26	2.09	1.43	0.37	AAA584.CD3.location-a.X11.Y7.tile.tissue.png	50	1	2000	50	d5e9453887da985b8144fc1a12656fbb	0	0	0	0	0	0	0	0	0	0	0	0	0	/home/dhl_ec/bnelissen/Slides/CD3_manuscript/CD3_slides/AAA584.CD3.location-a/AAA584.CD3.location-a.run1	255	0.7	0.06	0.7	0.06	-8.90218267195	-12.5728580201	1.48915120702	0.271893195313
5572.0	1234840.0	2228.0	11495.0	1234840.0	4000000.0	50.0	10.0	0.87	2.14	1.05	0.05	6.34	0.34	0.67	0.15	6.97	0.24	2.09	1.44	0.59	AAA584.CD3.location-a.X11.Y8.tile.tissue.png	51	1	2000	51	2e010f193021551e227877b0994d76b6	0	0	0	0	0	0	0	0	0	0	0	0	0	/home/dhl_ec/bnelissen/Slides/CD3_manuscript/CD3_slides/AAA584.CD3.location-a/AAA584.CD3.location-a.run1	255	0.7	0.06	0.7	0.06	-8.95323469419	-12.3438872331	1.96375126497	0.240274539062
592.0	1007600.0	199.0	12914.0	1007600.0	4000000.0	4.0	8.0	1.24	1.43	1.64	0.04	6.13	0.35	0.67	0.15	6.69	0.27	2.27	1.43	0.5	AAA584.CD3.location-a.X11.Y9.tile.tissue.png	52	1	2000	52	d316d53c416a057b9e5962dfac9d289f	0	0	0	0	0	0	0	0	0	0	0	0	0	/home/dhl_ec/bnelissen/Slides/CD3_manuscript/CD3_slides/AAA584.CD3.location-a/AAA584.CD3.location-a.run1	255	0.7	0.06	0.7	0.06	-9.03865150045	-11.1275651027	1.15396417138	0.228525429688
0.0	401415.0	0.0	10112.0	401415.0	4000000.0	0.0	10.0	0.73	1.15	1.05	0.0500000000002	6.25	0.35	0.67	0.18	6.06	0.14	2.06	1.63	0.37	AAA584.CD3.location-a.X12.Y0.tile.tissue.png	53	1	2000	53	055f35c472404bc92c72654f4e4b5f68	0	0	0	0	0	0	0	0	0	0	0	0	0	/home/dhl_ec/bnelissen/Slides/CD3_manuscript/CD3_slides/AAA584.CD3.location-a/AAA584.CD3.location-a.run1	255	0.7	0.06	0.7	0.06	-8.42212131344	-11.5674963835	1.04558849143	1.19342789844
145.0	357651.0	82.0	12591.0	357651.0	4000000.0	2.0	10.0	0.92	1.45	1.04	0.04	6.18	0.35	0.67	0.18	6.39	0.2	2.07	1.43	0.36	AAA584.CD3.location-a.X12.Y1.tile.tissue.png	54	1	2000	54	c427349406bab21274c6e78ee140e9f7	0	0	0	0	0	0	0	0	0	0	0	0	0	/home/dhl_ec/bnelissen/Slides/CD3_manuscript/CD3_slides/AAA584.CD3.location-a/AAA584.CD3.location-a.run1	255	0.7	0.06	0.7	0.06	-9.24097737439	-11.6859762121	1.80648607848	0.138192705078
0.0	89976.0	0.0	1660.0	89976.0	4000000.0	0.0	1.0	3.01	2.5	1.11	0.04	6.12	0.34	0.67	0.18	5.37	0.13	1.95	1.43	0.52	AAA584.CD3.location-a.X12.Y10.tile.tissue.png	55	1	2000	55	d589c6eb92635fb24a2d50690682774a	0	0	0	0	0	0	0	0	0	0	0	0	0	/home/dhl_ec/bnelissen/Slides/CD3_manuscript/CD3_slides/AAA584.CD3.location-a/AAA584.CD3.location-a.run1	255	0.7	0.06	0.7	0.06	0.0	-11.3010470354	0.78401210809	0.155551451904
66896.0	1695553.0	21296.0	8580.0	1695553.0	4000000.0	382.0	1.0	2.8	1.88	1.05	0.04	6.28	0.34	0.67	0.13	7.93	0.27	2.06	1.43	0.43	AAA584.CD3.location-a.X12.Y11.tile.tissue.png	56	1	2000	56	b2b8102767d294819c5cf030a5cbddee	0	0	0	0	0	0	0	0	0	0	0	0	0	/home/dhl_ec/bnelissen/Slides/CD3_manuscript/CD3_slides/AAA584.CD3.location-a/AAA584.CD3.location-a.run1	255	0.7	0.06	0.7	0.06	-8.35313689645	-12.054138387	0.794518529354	0.300765578125
20112.0	1551484.0	7013.0	11550.0	1551484.0	4000000.0	144.0	4.0	2.58	1.85	1.04	0.04	6.33	0.35	0.66	0.14	7.2	0.4	2.19	1.42	0.6	AAA584.CD3.location-a.X12.Y12.tile.tissue.png	57	1	2000	57	c8f69ef1d370f28403cb526254513fbb	0	0	0	0	0	0	0	0	0	0	0	0	0	/home/dhl_ec/bnelissen/Slides/CD3_manuscript/CD3_slides/AAA584.CD3.location-a/AAA584.CD3.location-a.run1	255	0.7	0.06	0.7	0.06	-8.42117132391	-12.3995921504	0.884560029585	0.271318234375
0.0	20136.0	0.0	1578.0	20136.0	4000000.0	0.0	5.0	2.81	1.39	1.04	0.04	5.86	0.34	0.67	0.19	5.93	0.12	1.94	1.44	0.33	AAA584.CD3.location-a.X12.Y13.tile.tissue.png	58	1	2000	58	62361112573b3852c035116525d12cf7	0	0	0	0	0	0	0	0	0	0	0	0	0	/home/dhl_ec/bnelissen/Slides/CD3_manuscript/CD3_slides/AAA584.CD3.location-a/AAA584.CD3.location-a.run1	255	0.7	0.06	0.7	0.06	-7.26508338458	-12.8885977954	0.901382451397	0.0892291958008
136.0	27373.0	60.0	963.0	27373.0	4000000.0	1.0	1.0	0.72	1.24	1.04	0.0400000000002	5.97	0.54	1.13	0.31	8.74	0.3	3.11	2.34	0.62	AAA584.CD3.location-a.X12.Y14.tile.tissue.png	59	1	2000	59	89ad57217bd43cc5d124382e260dfc29	0	0	0	0	0	0	0	0	0	0	0	0	0	/home/dhl_ec/bnelissen/Slides/CD3_manuscript/CD3_slides/AAA584.CD3.location-a/AAA584.CD3.location-a.run1	255	0.7	0.06	0.7	0.06	-8.55273994005	-11.8664709325	0.64648963804	0.0700971586914
0.0	0.0	0.0	0.0	0.0	4000000.0	0.0	0.0	0.98	2.02	1.76	0.0699999999999	9.05	0.46	1.21	0.32	6.42	0.2	2.94	2.27	0.76	AAA584.CD3.location-a.X12.Y15.tile.tissue.png	60	1	2000	60	fa38e40f94b9bc0dfcb20d5d56dc10c4	0	0	0	0	0	0	0	0	0	0	0	0	0	/home/dhl_ec/bnelissen/Slides/CD3_manuscript/CD3_slides/AAA584.CD3.location-a/AAA584.CD3.location-a.run1	255	1.0	0.06	1.0	0.06	0.0	-10.2894208814	0.0	8.12039870686
1156.0	329219.0	439.0	5436.0	329219.0	4000000.0	9.0	8.0	1.54	3.26	1.79	0.0700000000002	10.25	0.61	1.27	0.31	9.89	0.32	3.21	1.8	0.47	AAA584.CD3.location-a.X12.Y2.tile.tissue.png	61	1	2000	61	21c5cc3585541a4c33a680a9096fe82d	0	0	0	0	0	0	0	0	0	0	0	0	0	/home/dhl_ec/bnelissen/Slides/CD3_manuscript/CD3_slides/AAA584.CD3.location-a/AAA584.CD3.location-a.run1	255	0.7	0.06	0.7	0.06	-7.74296134277	-11.787963186	1.29935709481	0.267201609375
114.0	48027.0	50.0	2371.0	48027.0	4000000.0	1.0	6.0	3.2	1.4	1.34	0.04	5.86	0.35	0.67	0.26	6.32	0.19	3.07	2.24	0.68	AAA584.CD3.location-a.X12.Y3.tile.tissue.png	62	1	2000	62	db22f519e37b63de3c61ff68b46ece30	0	0	0	0	0	0	0	0	0	0	0	0	0	/home/dhl_ec/bnelissen/Slides/CD3_manuscript/CD3_slides/AAA584.CD3.location-a/AAA584.CD3.location-a.run1	255	0.7	0.06	0.7	0.06	-7.02713882814	-11.6637517788	0.234540875928	0.0937880960693
9129.0	181120.0	2618.0	6772.0	181120.0	4000000.0	56.0	5.0	3.03	2.09	1.07	0.04	6.29	0.54	1.14	0.31	8.25	0.2	3.13	2.26	0.92	AAA584.CD3.location-a.X12.Y4.tile.tissue.png	63	1	2000	63	3134c2c5d8f020f73b6756758939104f	0	0	0	0	0	0	0	0	0	0	0	0	0	/home/dhl_ec/bnelissen/Slides/CD3_manuscript/CD3_slides/AAA584.CD3.location-a/AAA584.CD3.location-a.run1	255	0.7	0.06	0.7	0.06	-9.44722815356	-12.4419595399	2.22087183222	0.128864027344
937.0	67732.0	386.0	4757.0	67732.0	4000000.0	7.0	11.0	1.87	2.15	1.04	0.0400000000002	5.95	0.37	0.66	0.19	6.12	0.2	2.01	1.43	0.96	AAA584.CD3.location-a.X12.Y5.tile.tissue.png	64	1	2000	64	257855921a262da0f01945f11c31128e	0	0	0	0	0	0	0	0	0	0	0	0	0	/home/dhl_ec/bnelissen/Slides/CD3_manuscript/CD3_slides/AAA584.CD3.location-a/AAA584.CD3.location-a.run1	255	0.7	0.06	0.7	0.06	-9.69202656224	-12.3140599589	3.01103266661	0.111811963867
1175.0	107076.0	497.0	3516.0	107076.0	4000000.0	11.0	2.0	2.54	2.47	1.07	0.0400000000002	5.91	0.34	0.67	0.19	6.13	0.19	3.1	2.05	1.11	AAA584.CD3.location-a.X12.Y6.tile.tissue.png	65	1	2000	65	7837a026ee8c7dbbf6bd9ff0e9c617ba	0	0	0	0	0	0	0	0	0	0	0	0	0	/home/dhl_ec/bnelissen/Slides/CD3_manuscript/CD3_slides/AAA584.CD3.location-a/AAA584.CD3.location-a.run1	255	0.7	0.06	0.7	0.06	-9.00117383545	-12.3907765364	2.64758490294	0.122439572266
211.0	282452.0	90.0	5282.0	282452.0	4000000.0	2.0	2.0	2.13	3.1	1.09	0.0699999999999	10.3	0.54	1.19	0.34	9.79	0.34	2.82	1.43	1.81	AAA584.CD3.location-a.X12.Y7.tile.tissue.png	66	1	2000	66	bcb042c01e37c5d83c1dc763e1cb56e4	0	0	0	0	0	0	0	0	0	0	0	0	0	/home/dhl_ec/bnelissen/Slides/CD3_manuscript/CD3_slides/AAA584.CD3.location-a/AAA584.CD3.location-a.run1	255	0.7	0.06	0.7	0.06	-9.00969510213	-12.0764086563	1.78120142557	0.11998609375
0.0	3660.0	0.0	278.0	3660.0	4000000.0	0.0	1.0	2.88	2.34	1.04	0.04	5.85	0.34	0.66	0.19	5.39	0.12	1.93	1.45	0.85	AAA584.CD3.location-a.X12.Y8.tile.tissue.png	67	1	2000	67	ddfb8f5b0f7773d47fba6674f015175e	0	0	0	0	0	0	0	0	0	0	0	0	0	/home/dhl_ec/bnelissen/Slides/CD3_manuscript/CD3_slides/AAA584.CD3.location-a/AAA584.CD3.location-a.run1	255	0.7	0.06	0.7	0.06	0.0	-12.3245616238	0.354682964054	0.0981873767242
0.0	14571.0	0.0	560.0	14571.0	4000000.0	0.0	1.0	2.25	1.85	1.74	0.0599999999999	9.68	0.55	1.28	0.35	7.99	0.13	1.93	1.43	0.66	AAA584.CD3.location-a.X12.Y9.tile.tissue.png	68	1	2000	68	2f6df56d041bcfb6efee0bfaeb385e31	0	0	0	0	0	0	0	0	0	0	0	0	0	/home/dhl_ec/bnelissen/Slides/CD3_manuscript/CD3_slides/AAA584.CD3.location-a/AAA584.CD3.location-a.run1	255	0.7	0.06	0.7	0.06	0.0	-11.1731793509	0.257712823068	0.163426324646
94.0	138940.0	43.0	3740.0	138940.0	4000000.0	1.0	5.0	1.91	1.63	1.43	0.0500000000002	5.86	0.35	0.66	0.18	6.02	0.19	1.96	1.44	1.0	AAA584.CD3.location-a.X13.Y0.tile.tissue.png	69	1	2000	69	8558526bed23e6b6a50cc7dae131c66a	0	0	0	0	0	0	0	0	0	0	0	0	0	/home/dhl_ec/bnelissen/Slides/CD3_manuscript/CD3_slides/AAA584.CD3.location-a/AAA584.CD3.location-a.run1	255	0.7	0.06	0.7	0.06	-6.86278612885	-10.2542202062	0.0952818504748	1.0099909624
176.0	10869.0	66.0	1064.0	10869.0	4000000.0	1.0	5.0	2.26	1.61	1.06	0.04	5.98	0.35	0.67	0.19	6.17	0.19	1.93	1.48	1.55	AAA584.CD3.location-a.X13.Y1.tile.tissue.png	70	1	2000	70	52b69c1275e7ebd5980227ae614ef256	0	0	0	0	0	0	0	0	0	0	0	0	0	/home/dhl_ec/bnelissen/Slides/CD3_manuscript/CD3_slides/AAA584.CD3.location-a/AAA584.CD3.location-a.run1	255	0.7	0.06	0.7	0.06	-8.94655408448	-11.7534900306	0.925580304421	0.105559648315
139.0	337014.0	60.0	3708.0	337014.0	4000000.0	1.0	2.0	2.88	1.72	1.04	0.04	6.04	0.34	0.67	0.18	6.38	0.21	1.97	1.43	1.54	AAA584.CD3.location-a.X13.Y10.tile.tissue.png	71	1	2000	71	74f41d3f0820c3e802db552ed96f6621	0	0	0	0	0	0	0	0	0	0	0	0	0	/home/dhl_ec/bnelissen/Slides/CD3_manuscript/CD3_slides/AAA584.CD3.location-a/AAA584.CD3.location-a.run1	255	0.7	0.06	0.7	0.06	-8.38519047434	-11.5359392912	1.21800203723	0.1894805625
584.0	8940.0	292.0	752.0	8940.0	4000000.0	7.0	3.0	3.63	2.58	1.09	0.04	5.9	0.33	0.66	0.19	6.03	0.19	2.63	1.44	0.55	AAA584.CD3.location-a.X13.Y11.tile.tissue.png	72	1	2000	72	6339653262e5859bfedf8c898c9f30e5	0	0	0	0	0	0	0	0	0	0	0	0	0	/home/dhl_ec/bnelissen/Slides/CD3_manuscript/CD3_slides/AAA584.CD3.location-a/AAA584.CD3.location-a.run1	255	0.7	0.06	0.7	0.06	-9.47841027359	-12.2801511774	2.66006611956	0.166229443604
25292.0	1550451.0	6794.0	7753.0	1550451.0	4000000.0	156.0	1.0	3.64	1.93	1.04	0.04	5.99	0.59	1.18	0.23	10.87	0.4	3.25	2.34	0.48	AAA584.CD3.location-a.X13.Y12.tile.tissue.png	73	1	2000	73	385310c96ab169c24adbb193678b651a	0	0	0	0	0	0	0	0	0	0	0	0	0	/home/dhl_ec/bnelissen/Slides/CD3_manuscript/CD3_slides/AAA584.CD3.location-a/AAA584.CD3.location-a.run1	255	0.7	0.06	0.7	0.06	-7.01245140475	-10.8189386339	0.522338258805	0.18703240625
0.0	3994.0	0.0	430.0	3994.0	4000000.0	0.0	2.0	2.68	2.98	1.05	0.04	5.93	0.34	0.67	0.19	5.39	0.12	1.93	1.43	0.33	AAA584.CD3.location-a.X13.Y13.tile.tissue.png	74	1	2000	74	1b6d83c9416af29d6f4885da4ff4d50a	0	0	0	0	0	0	0	0	0	0	0	0	0	/home/dhl_ec/bnelissen/Slides/CD3_manuscript/CD3_slides/AAA584.CD3.location-a/AAA584.CD3.location-a.run1	255	0.7	0.06	0.7	0.06	0.0	-12.1910258982	1.374188969	0.0502580916595
0.0	1989.0	0.0	216.0	1989.0	4000000.0	0.0	1.0	2.64	2.35	1.11	0.0400000000004	5.92	0.34	0.67	0.19	5.39	0.13	1.92	1.43	0.55	AAA584.CD3.location-a.X13.Y14.tile.tissue.png	75	1	2000	75	6241881cd3048dcd4c6125e72134b8cf	0	0	0	0	0	0	0	0	0	0	0	0	0	/home/dhl_ec/bnelissen/Slides/CD3_manuscript/CD3_slides/AAA584.CD3.location-a/AAA584.CD3.location-a.run1	255	0.7	0.06	0.7	0.06	0.0	-12.2620205551	3.03072514062	0.0968545112915
0.0	0.0	0.0	0.0	0.0	4000000.0	0.0	0.0	1.64	2.38	1.05	0.0499999999997	5.59	0.28	1.42	0.36	6.45	0.2	3.02	2.33	0.63	AAA584.CD3.location-a.X13.Y15.tile.tissue.png	76	1	2000	76	c8b3819ec2d09410a6998016cccac18a	0	0	0	0	0	0	0	0	0	0	0	0	0	/home/dhl_ec/bnelissen/Slides/CD3_manuscript/CD3_slides/AAA584.CD3.location-a/AAA584.CD3.location-a.run1	255	1.0	0.06	1.0	0.06	0.0	-11.9243944806	0.0	6.79905311183
0.0	1934.0	0.0	268.0	1934.0	4000000.0	0.0	1.0	3.1	1.18	1.04	0.04	5.91	0.54	1.12	0.34	8.47	0.21	3.2	2.56	0.57	AAA584.CD3.location-a.X13.Y2.tile.tissue.png	77	1	2000	77	e531bff78aa7c3f928101af90206b1ac	0	0	0	0	0	0	0	0	0	0	0	0	0	/home/dhl_ec/bnelissen/Slides/CD3_manuscript/CD3_slides/AAA584.CD3.location-a/AAA584.CD3.location-a.run1	255	0.7	0.06	0.7	0.06	0.0	-11.8545849006	0.46120998063	0.102332280563
0.0	5613.0	0.0	344.0	5613.0	4000000.0	0.0	1.0	2.55	1.91	1.04	0.04	5.91	0.34	0.66	0.19	5.39	0.12	1.92	1.44	0.34	AAA584.CD3.location-a.X13.Y3.tile.tissue.png	78	1	2000	78	831e792ad585145131a7ecba967895ad	0	0	0	0	0	0	0	0	0	0	0	0	0	/home/dhl_ec/bnelissen/Slides/CD3_manuscript/CD3_slides/AAA584.CD3.location-a/AAA584.CD3.location-a.run1	255	0.7	0.06	0.7	0.06	0.0	-12.6248590479	0.747026381976	0.0689408186951
0.0	33397.0	0.0	1329.0	33397.0	4000000.0	0.0	3.0	3.19	2.49	1.07	0.04	6.15	0.54	1.13	0.32	8.39	0.21	3.11	2.12	0.34	AAA584.CD3.location-a.X13.Y4.tile.tissue.png	79	1	2000	79	9cd317953fa2f606e3713f4c53a80dbc	0	0	0	0	0	0	0	0	0	0	0	0	0	/home/dhl_ec/bnelissen/Slides/CD3_manuscript/CD3_slides/AAA584.CD3.location-a/AAA584.CD3.location-a.run1	255	0.7	0.06	0.7	0.06	0.0	-12.153992077	0.242851680634	0.0797587509766
0.0	3154.0	0.0	278.0	3154.0	4000000.0	0.0	1.0	2.53	2.23	1.05	0.04	5.87	0.46	0.7	0.19	5.71	0.13	1.92	1.42	0.34	AAA584.CD3.location-a.X13.Y5.tile.tissue.png	80	1	2000	80	c3e834b0a9341f611bd43508c7fa86c3	0	0	0	0	0	0	0	0	0	0	0	0	0	/home/dhl_ec/bnelissen/Slides/CD3_manuscript/CD3_slides/AAA584.CD3.location-a/AAA584.CD3.location-a.run1	255	0.7	0.06	0.7	0.06	-8.95816665387	-12.3614468753	1.56793101446	0.0988881750793
0.0	0.0	0.0	0.0	0.0	4000000.0	0.0	0.0	2.49	2.09	1.04	0.0400000000004	5.5	0.27	0.65	0.19	4.23	0.12	1.85	1.44	0.33	AAA584.CD3.location-a.X13.Y6.tile.tissue.png	81	1	2000	81	dd400878da15304a7b08b8fe18bc900e	0	0	0	0	0	0	0	0	0	0	0	0	0	/home/dhl_ec/bnelissen/Slides/CD3_manuscript/CD3_slides/AAA584.CD3.location-a/AAA584.CD3.location-a.run1	255	1.0	0.06	1.0	0.06	0.0	-11.7662683781	0.0	0.118740626062
260.0	4882.0	119.0	482.0	4882.0	4000000.0	3.0	2.0	2.76	1.49	1.11	0.04	5.96	0.33	0.679999999999	0.22	6.45	0.19	1.93	1.44	0.34	AAA584.CD3.location-a.X13.Y7.tile.tissue.png	82	1	2000	82	272c7f768ca1a849e896e7adee9d4ec8	0	0	0	0	0	0	0	0	0	0	0	0	0	/home/dhl_ec/bnelissen/Slides/CD3_manuscript/CD3_slides/AAA584.CD3.location-a/AAA584.CD3.location-a.run1	255	0.7	0.06	0.7	0.06	-9.03018871189	-12.2779944542	2.01314802453	0.132774783356
0.0	0.0	0.0	0.0	0.0	4000000.0	0.0	0.0	0.76	1.18	1.04	0.04	5.65	0.27	0.65	0.19	4.49	0.12	1.86	1.43	0.52	AAA584.CD3.location-a.X13.Y8.tile.tissue.png	83	1	2000	83	425998fee50e804e7eb12d99641eae74	0	0	0	0	0	0	0	0	0	0	0	0	0	/home/dhl_ec/bnelissen/Slides/CD3_manuscript/CD3_slides/AAA584.CD3.location-a/AAA584.CD3.location-a.run1	255	1.0	0.06	1.0	0.06	0.0	-10.8657830654	0.0	0.119303685569
1597.0	1453330.0	727.0	7349.0	1453330.0	4000000.0	16.0	1.0	0.97	1.13	1.04	0.04	6.24	0.34	0.670000000001	0.14	7.09	0.24	2.09	1.43	0.54	AAA584.CD3.location-a.X13.Y9.tile.tissue.png	84	1	2000	84	e7abf93a81dd398cb553b33b4e14cec0	0	0	0	0	0	0	0	0	0	0	0	0	0	/home/dhl_ec/bnelissen/Slides/CD3_manuscript/CD3_slides/AAA584.CD3.location-a/AAA584.CD3.location-a.run1	255	0.7	0.06	0.7	0.06	-8.97236576342	-11.0932272972	1.1765542815	0.219982445313
0.0	44542.0	0.0	1132.0	44542.0	4000000.0	0.0	1.0	0.860000000001	1.28	1.06	0.0499999999997	5.97	0.34	0.78	0.19	5.47	0.13	1.93	1.43	0.31	AAA584.CD3.location-a.X14.Y0.tile.tissue.png	85	1	2000	85	7a32d3ec9e1770776033cdb4adc57d18	0	0	0	0	0	0	0	0	0	0	0	0	0	/home/dhl_ec/bnelissen/Slides/CD3_manuscript/CD3_slides/AAA584.CD3.location-a/AAA584.CD3.location-a.run1	255	0.7	0.06	0.7	0.06	0.0	-10.7387764547	0.0205906296787	5.78520572792
0.0	1330.0	0.0	156.0	1330.0	4000000.0	0.0	1.0	2.4	2.49	1.09	0.0500000000002	6.2	0.34	0.8	0.2	5.4	0.13	1.92	1.43	0.5	AAA584.CD3.location-a.X14.Y1.tile.tissue.png	86	1	2000	86	bb88453897e65ee1cc30dfc8a8c9747c	0	0	0	0	0	0	0	0	0	0	0	0	0	/home/dhl_ec/bnelissen/Slides/CD3_manuscript/CD3_slides/AAA584.CD3.location-a/AAA584.CD3.location-a.run1	255	0.7	0.06	0.7	0.06	0.0	-11.6036539682	0.355585474	3.69007273422
2214.0	488483.0	634.0	9495.0	488483.0	4000000.0	11.0	7.0	1.69	1.91	1.04	0.04	6.32	0.35	0.65	0.18	6.43	0.32	3.2	2.27	0.56	AAA584.CD3.location-a.X14.Y10.tile.tissue.png	87	1	2000	87	4b3bf327d724653586437ba8861a7f99	0	0	0	0	0	0	0	0	0	0	0	0	0	/home/dhl_ec/bnelissen/Slides/CD3_manuscript/CD3_slides/AAA584.CD3.location-a/AAA584.CD3.location-a.run1	255	0.7	0.06	0.7	0.06	-8.54294322624	-11.7835665155	1.35306389582	0.173206697266
433.0	242834.0	191.0	3562.0	242834.0	4000000.0	4.0	4.0	1.09	1.71	1.21	0.04	6.15	0.34	0.66	0.19	6.33	0.22	2.01	1.42	0.34	AAA584.CD3.location-a.X14.Y11.tile.tissue.png	88	1	2000	88	7673f6188f9714c1f777c6fdfa532dd5	0	0	0	0	0	0	0	0	0	0	0	0	0	/home/dhl_ec/bnelissen/Slides/CD3_manuscript/CD3_slides/AAA584.CD3.location-a/AAA584.CD3.location-a.run1	255	0.7	0.06	0.7	0.06	-8.06057368473	-11.6971508262	0.728476084317	0.122181470703
18916.0	878197.0	6842.0	8664.0	878197.0	4000000.0	127.0	1.0	0.88	1.29	1.04	0.04	6.35	0.35	0.66	0.16	7.07	0.23	2.06	1.43	0.35	AAA584.CD3.location-a.X14.Y12.tile.tissue.png	89	1	2000	89	82a6f632018255e4675e05afeb0da6d0	0	0	0	0	0	0	0	0	0	0	0	0	0	/home/dhl_ec/bnelissen/Slides/CD3_manuscript/CD3_slides/AAA584.CD3.location-a/AAA584.CD3.location-a.run1	255	0.7	0.06	0.7	0.06	-8.33427422242	-11.9599144876	1.52608652462	0.238907289063
0.0	0.0	0.0	0.0	0.0	4000000.0	0.0	0.0	0.79	1.33	1.04	0.04	5.88	0.27	0.66	0.2	4.38	0.11	1.87	1.44	0.83	AAA584.CD3.location-a.X14.Y13.tile.tissue.png	90	1	2000	90	d5f6ad6d9a6e0575e360075d4f89a848	0	0	0	0	0	0	0	0	0	0	0	0	0	/home/dhl_ec/bnelissen/Slides/CD3_manuscript/CD3_slides/AAA584.CD3.location-a/AAA584.CD3.location-a.run1	255	1.0	0.06	1.0	0.06	0.0	-11.6571808315	0.0	0.0870750716648
0.0	1567.0	0.0	174.0	1567.0	4000000.0	0.0	1.0	2.67	2.11	1.71	0.0599999999999	9.16	0.54	1.15	0.32	5.54	0.13	1.93	1.43	0.62	AAA584.CD3.location-a.X14.Y14.tile.tissue.png	91	1	2000	91	3053bfe7523bf40c9fad5d4708a97129	0	0	0	0	0	0	0	0	0	0	0	0	0	/home/dhl_ec/bnelissen/Slides/CD3_manuscript/CD3_slides/AAA584.CD3.location-a/AAA584.CD3.location-a.run1	255	0.7	0.06	0.7	0.06	0.0	-12.2071000523	1.52021615248	0.114748102768
0.0	0.0	0.0	0.0	0.0	4000000.0	0.0	0.0	0.95	1.33	1.75	0.0799999999999	6.94	0.27	0.75	0.19	4.25	0.12	1.86	1.44	0.61	AAA584.CD3.location-a.X14.Y15.tile.tissue.png	92	1	2000	92	e6fc2544da194b5c4b43495479b5d871	0	0	0	0	0	0	0	0	0	0	0	0	0	/home/dhl_ec/bnelissen/Slides/CD3_manuscript/CD3_slides/AAA584.CD3.location-a/AAA584.CD3.location-a.run1	255	1.0	0.06	1.0	0.06	0.0	-9.73150129854	0.0	10.6552510001
0.0	0.0	0.0	0.0	0.0	4000000.0	0.0	0.0	0.98	2.07	1.04	0.0500000000002	5.62	0.27	0.79	0.19	4.3	0.13	1.86	1.43	0.56	AAA584.CD3.location-a.X14.Y2.tile.tissue.png	93	1	2000	93	315044afbf926cb84b24c6f6ab662a95	0	0	0	0	0	0	0	0	0	0	0	0	0	/home/dhl_ec/bnelissen/Slides/CD3_manuscript/CD3_slides/AAA584.CD3.location-a/AAA584.CD3.location-a.run1	255	1.0	0.06	1.0	0.06	0.0	-11.8847973046	0.0	3.8884288273
0.0	0.0	0.0	0.0	0.0	4000000.0	0.0	0.0	0.85	1.48	1.06	0.0500000000002	5.77	0.28	0.77	0.2	4.37	0.12	1.89	1.48	0.46	AAA584.CD3.location-a.X14.Y3.tile.tissue.png	94	1	2000	94	26d37fba785394390cc405fefd696684	0	0	0	0	0	0	0	0	0	0	0	0	0	/home/dhl_ec/bnelissen/Slides/CD3_manuscript/CD3_slides/AAA584.CD3.location-a/AAA584.CD3.location-a.run1	255	1.0	0.06	1.0	0.06	0.0	-11.6646863031	0.0	7.56684170893
0.0	1393.0	0.0	170.0	1393.0	4000000.0	0.0	1.0	1.42	1.51	1.06	0.04	5.93	0.34	0.72	0.2	5.29	0.13	1.94	1.43	0.8	AAA584.CD3.location-a.X14.Y4.tile.tissue.png	95	1	2000	95	28024d1ea3c7baf0269ef219ff311228	0	0	0	0	0	0	0	0	0	0	0	0	0	/home/dhl_ec/bnelissen/Slides/CD3_manuscript/CD3_slides/AAA584.CD3.location-a/AAA584.CD3.location-a.run1	255	0.7	0.06	0.7	0.06	0.0	-11.4164599524	0.741130492025	4.81591170612
0.0	5315.0	0.0	472.0	5315.0	4000000.0	0.0	2.0	2.25	2.67	1.19	0.04	5.91	0.33	0.68	0.19	5.36	0.13	1.95	1.43	1.03	AAA584.CD3.location-a.X14.Y5.tile.tissue.png	96	1	2000	96	37c5e4a81d8b719a9a639959486d64d5	0	0	0	0	0	0	0	0	0	0	0	0	0	/home/dhl_ec/bnelissen/Slides/CD3_manuscript/CD3_slides/AAA584.CD3.location-a/AAA584.CD3.location-a.run1	255	0.7	0.06	0.7	0.06	0.0	-12.0149748111	1.23978118753	0.0940353561707
0.0	0.0	0.0	0.0	0.0	4000000.0	0.0	0.0	2.29	2.17	1.06	0.04	5.74	0.28	0.65	0.2	4.33	0.12	1.88	1.44	1.49	AAA584.CD3.location-a.X14.Y6.tile.tissue.png	97	1	2000	97	b0e12d200c24d4129a0f69f67c4ccd01	0	0	0	0	0	0	0	0	0	0	0	0	0	/home/dhl_ec/bnelissen/Slides/CD3_manuscript/CD3_slides/AAA584.CD3.location-a/AAA584.CD3.location-a.run1	255	1.0	0.06	1.0	0.06	0.0	-11.4106182953	0.0	0.107291783246
0.0	2158.0	0.0	218.0	2158.0	4000000.0	0.0	1.0	2.63	1.69	1.05	0.0400000000004	6.08	0.54	1.13	0.35	8.68	0.21	2.99	2.45	0.98	AAA584.CD3.location-a.X14.Y7.tile.tissue.png	98	1	2000	98	3bc624a5e5b294f0feb67e523d4bfd45	0	0	0	0	0	0	0	0	0	0	0	0	0	/home/dhl_ec/bnelissen/Slides/CD3_manuscript/CD3_slides/AAA584.CD3.location-a/AAA584.CD3.location-a.run1	255	0.7	0.06	0.7	0.06	-6.84010465006	-12.4514363294	4.1497005148	0.117904629608
691.0	407518.0	304.0	5512.0	407518.0	4000000.0	5.0	3.0	3.03	2.23	1.06	0.0699999999997	9.36	0.35	0.659999999999	0.18	6.49	0.21	1.99	1.43	1.05	AAA584.CD3.location-a.X14.Y8.tile.tissue.png	99	1	2000	99	9d2aaa1c035b31978598ba2f545c103a	0	0	0	0	0	0	0	0	0	0	0	0	0	/home/dhl_ec/bnelissen/Slides/CD3_manuscript/CD3_slides/AAA584.CD3.location-a/AAA584.CD3.location-a.run1	255	0.7	0.06	0.7	0.06	-9.13794283433	-11.4769287364	2.11958819627	0.171072359375
4599.0	3035228.0	1701.0	19677.0	3035228.0	4000000.0	32.0	5.0	2.57	2.77	1.08	0.04	6.21	0.35	0.68	0.0899999999997	8.49	0.3	2.1	1.43	0.56	AAA584.CD3.location-a.X14.Y9.tile.tissue.png	100	1	2000	100	0959ecaf5795ef57263486d44f69e963	0	0	0	0	0	0	0	0	0	0	0	0	0	/home/dhl_ec/bnelissen/Slides/CD3_manuscript/CD3_slides/AAA584.CD3.location-a/AAA584.CD3.location-a.run1	255	0.7	0.06	0.7	0.06	-9.31569455065	-12.1123716703	2.08706859153	0.252289648438
17867.0	3018404.0	6124.0	13619.0	3018404.0	4000000.0	107.0	4.0	1.06	1.2	1.05	0.04	7.13	0.34	0.68	0.0900000000001	8.59	0.3	2.07	1.43	0.37	AAA584.CD3.location-a.X15.Y10.tile.tissue.png	101	1	2000	101	2ca7b548a4f790239397e6869fd1b219	0	0	0	0	0	0	0	0	0	0	0	0	0	/home/dhl_ec/bnelissen/Slides/CD3_manuscript/CD3_slides/AAA584.CD3.location-a/AAA584.CD3.location-a.run1	255	0.7	0.06	0.7	0.06	-8.97731924998	-12.4335253119	1.1561787128	0.299796273437
55046.0	3492424.0	17619.0	12767.0	3492424.0	4000000.0	334.0	1.0	0.96	2.51	1.06	0.0599999999999	7.25	0.35	0.67	0.0700000000002	10.06	0.33	2.06	1.43	0.38	AAA584.CD3.location-a.X15.Y11.tile.tissue.png	102	1	2000	102	a45659132b83f6b56f7078c3a492cd29	0	0	0	0	0	0	0	0	0	0	0	0	0	/home/dhl_ec/bnelissen/Slides/CD3_manuscript/CD3_slides/AAA584.CD3.location-a/AAA584.CD3.location-a.run1	255	0.7	0.06	0.7	0.06	-9.38804098999	-13.0681501134	1.49244912273	0.568238699219
32589.0	3259054.0	11593.0	16455.0	3259054.0	4000000.0	227.0	6.0	0.800000000001	1.05	1.05	0.04	6.58	0.35	0.67	0.0800000000004	8.87	0.32	2.07	1.44	0.54	AAA584.CD3.location-a.X15.Y12.tile.tissue.png	103	1	2000	103	cf2b6e0078ce7f3c6cdc473025c72e3a	0	0	0	0	0	0	0	0	0	0	0	0	0	/home/dhl_ec/bnelissen/Slides/CD3_manuscript/CD3_slides/AAA584.CD3.location-a/AAA584.CD3.location-a.run1	255	0.7	0.06	0.7	0.06	-9.28763815973	-12.4628991769	1.78313482539	0.386046824219
1557.0	1796642.0	627.0	11780.0	1796642.0	4000000.0	14.0	6.0	1.07	2.86	1.07	0.04	6.16	0.35	0.7	0.13	7.68	0.39	3.26	1.81	0.37	AAA584.CD3.location-a.X15.Y13.tile.tissue.png	104	1	2000	104	1cf6d7c9e2739cceb33dcbfed4f7e470	0	0	0	0	0	0	0	0	0	0	0	0	0	/home/dhl_ec/bnelissen/Slides/CD3_manuscript/CD3_slides/AAA584.CD3.location-a/AAA584.CD3.location-a.run1	255	0.7	0.06	0.7	0.06	-9.1020722939	-11.56263144	1.02217564608	0.137598339844
657.0	268286.0	270.0	5754.0	268286.0	4000000.0	6.0	4.0	0.8	1.39	1.05	0.04	5.99	0.35	0.67	0.18	6.24	0.2	2.01	1.44	0.34	AAA584.CD3.location-a.X15.Y14.tile.tissue.png	105	1	2000	105	c1a18c6204907f021e97dd8e80d449dc	0	0	0	0	0	0	0	0	0	0	0	0	0	/home/dhl_ec/bnelissen/Slides/CD3_manuscript/CD3_slides/AAA584.CD3.location-a/AAA584.CD3.location-a.run1	255	0.7	0.06	0.7	0.06	-9.01910128671	-11.892849305	2.38486629363	0.131915691406
660.0	14701.0	263.0	1133.0	14701.0	4000000.0	5.0	4.0	1.06	2.55	1.09	0.0500000000002	5.96	0.34	0.72	0.2	6.1	0.2	1.96	1.44	0.49	AAA584.CD3.location-a.X15.Y15.tile.tissue.png	106	1	2000	106	988129fabbeaa9d1dc82c07b47dc0251	0	0	0	0	0	0	0	0	0	0	0	0	0	/home/dhl_ec/bnelissen/Slides/CD3_manuscript/CD3_slides/AAA584.CD3.location-a/AAA584.CD3.location-a.run1	255	0.7	0.06	0.7	0.06	-9.87967359637	-12.2552787652	3.99481238596	3.05552127686
0.0	0.0	0.0	0.0	0.0	4000000.0	0.0	0.0	2.48	2.62	1.1	0.0500000000002	5.78	0.28	0.8	0.19	4.27	0.12	1.87	1.42	0.32	AAA584.CD3.location-a.X15.Y4.tile.tissue.png	107	1	2000	107	ed54809e03eb7f890e2a81440360e846	0	0	0	0	0	0	0	0	0	0	0	0	0	/home/dhl_ec/bnelissen/Slides/CD3_manuscript/CD3_slides/AAA584.CD3.location-a/AAA584.CD3.location-a.run1	255	1.0	0.06	1.0	0.06	0.0	-11.4363117241	0.0	2.61169434914
0.0	0.0	0.0	0.0	0.0	4000000.0	0.0	0.0	2.58	1.77	1.06	0.0500000000002	5.6	0.27	0.68	0.19	4.24	0.12	1.88	1.44	0.34	AAA584.CD3.location-a.X15.Y5.tile.tissue.png	108	1	2000	108	358a1541f671748d5d921fc29ecf839d	0	0	0	0	0	0	0	0	0	0	0	0	0	/home/dhl_ec/bnelissen/Slides/CD3_manuscript/CD3_slides/AAA584.CD3.location-a/AAA584.CD3.location-a.run1	255	1.0	0.06	1.0	0.06	0.0	-9.56571874007	0.0	1.65299684475
0.0	0.0	0.0	0.0	0.0	4000000.0	0.0	0.0	1.96	1.1	1.06	0.04	5.66	0.27	0.66	0.2	4.25	0.12	1.88	2.21	0.53	AAA584.CD3.location-a.X15.Y6.tile.tissue.png	109	1	2000	109	8e84ca12fab948aee1e793705e99c5f3	0	0	0	0	0	0	0	0	0	0	0	0	0	/home/dhl_ec/bnelissen/Slides/CD3_manuscript/CD3_slides/AAA584.CD3.location-a/AAA584.CD3.location-a.run1	255	1.0	0.06	1.0	0.06	0.0	-10.111667871	0.0	0.125743402911
0.0	0.0	0.0	0.0	0.0	4000000.0	0.0	0.0	2.47	1.35	1.7	0.0700000000002	9.15	0.45	1.25	0.31	6.49	0.2	2.95	1.45	0.33	AAA584.CD3.location-a.X15.Y7.tile.tissue.png	110	1	2000	110	75424bf35716dc62c63bb78dfd7e5666	0	0	0	0	0	0	0	0	0	0	0	0	0	/home/dhl_ec/bnelissen/Slides/CD3_manuscript/CD3_slides/AAA584.CD3.location-a/AAA584.CD3.location-a.run1	255	1.0	0.06	1.0	0.06	0.0	-10.4888651139	0.0	0.119154079389
4340.0	1499162.0	1836.0	19624.0	1499162.0	4000000.0	42.0	8.0	3.56	1.36	1.76	0.0599999999999	6.8	0.35	0.67	0.15	7.31	0.25	2.06	1.43	0.56	AAA584.CD3.location-a.X15.Y8.tile.tissue.png	111	1	2000	111	560aaabf4cb0fb5b9beacb60e99ac23d	0	0	0	0	0	0	0	0	0	0	0	0	0	/home/dhl_ec/bnelissen/Slides/CD3_manuscript/CD3_slides/AAA584.CD3.location-a/AAA584.CD3.location-a.run1	255	0.7	0.06	0.7	0.06	-9.10655442696	-12.2465459898	2.21825048435	0.218764117187
3222.0	2333802.0	1349.0	24065.0	2333802.0	4000000.0	29.0	11.0	1.85	2.35	1.06	0.04	6.29	0.56	1.13	0.17	11.22	0.43	3.28	2.25	0.57	AAA584.CD3.location-a.X15.Y9.tile.tissue.png	112	1	2000	112	f94bc6b17891fcddc4cd2c5ae2218a96	0	0	0	0	0	0	0	0	0	0	0	0	0	/home/dhl_ec/bnelissen/Slides/CD3_manuscript/CD3_slides/AAA584.CD3.location-a/AAA584.CD3.location-a.run1	255	0.7	0.06	0.7	0.06	-9.03170159748	-12.3377556248	1.43638007935	0.221229109375
14549.0	3198192.0	4938.0	22817.0	3198192.0	4000000.0	91.0	4.0	1.11	1.72	1.7	0.0700000000002	10.06	0.54	1.13	0.13	12.13	0.48	2.61	1.43	0.559999999999	AAA584.CD3.location-a.X16.Y10.tile.tissue.png	113	1	2000	113	eafaaae2bdf60cf34248733e7c20ed46	0	0	0	0	0	0	0	0	0	0	0	0	0	/home/dhl_ec/bnelissen/Slides/CD3_manuscript/CD3_slides/AAA584.CD3.location-a/AAA584.CD3.location-a.run1	255	0.7	0.06	0.7	0.06	-9.01613270662	-12.5397264558	1.55395786415	0.269989644531
37035.0	2585402.0	13511.0	16787.0	2585402.0	4000000.0	258.0	3.0	1.09	1.51	1.31	0.04	6.16	0.34	0.68	0.0999999999999	8.33	0.29	2.08	1.44	0.58	AAA584.CD3.location-a.X16.Y11.tile.tissue.png	114	1	2000	114	36edad59aeb3de8cf17b323408d6b12e	0	0	0	0	0	0	0	0	0	0	0	0	0	/home/dhl_ec/bnelissen/Slides/CD3_manuscript/CD3_slides/AAA584.CD3.location-a/AAA584.CD3.location-a.run1	255	0.7	0.06	0.7	0.06	-9.12710239659	-12.6747785653	1.56003671017	0.287502980469
19907.0	3407449.0	7464.0	21220.0	3407449.0	4000000.0	142.0	1.0	1.06	1.55	1.53	0.0599999999999	10.31	0.55	1.15	0.11	9.71	0.32	2.09	1.44	0.37	AAA584.CD3.location-a.X16.Y12.tile.tissue.png	115	1	2000	115	1bc1e2187abc973db1a2ae25b8df2941	0	0	0	0	0	0	0	0	0	0	0	0	0	/home/dhl_ec/bnelissen/Slides/CD3_manuscript/CD3_slides/AAA584.CD3.location-a/AAA584.CD3.location-a.run1	255	0.7	0.06	0.7	0.06	-9.10972407699	-12.9351430235	1.65702164503	0.322724972656
1659.0	2111128.0	825.0	21610.0	2111128.0	4000000.0	17.0	9.0	1.9	3.06	1.11	0.04	6.27	0.36	0.670000000001	0.12	7.53	0.28	2.12	1.44	0.36	AAA584.CD3.location-a.X16.Y13.tile.tissue.png	116	1	2000	116	84d9fd93bd0bbed7dffb8b53794e2d31	0	0	0	0	0	0	0	0	0	0	0	0	0	/home/dhl_ec/bnelissen/Slides/CD3_manuscript/CD3_slides/AAA584.CD3.location-a/AAA584.CD3.location-a.run1	255	0.7	0.06	0.7	0.06	-9.01368872866	-12.0591773187	1.34628928203	0.138996113281
16865.0	1243160.0	6086.0	10060.0	1243160.0	4000000.0	115.0	5.0	1.73	2.57	1.12	0.04	6.16	0.35	0.68	0.16	7.27	0.24	2.01	1.43	0.53	AAA584.CD3.location-a.X16.Y14.tile.tissue.png	117	1	2000	117	73491de8d79aa709055f9be205a810d7	0	0	0	0	0	0	0	0	0	0	0	0	0	/home/dhl_ec/bnelissen/Slides/CD3_manuscript/CD3_slides/AAA584.CD3.location-a/AAA584.CD3.location-a.run1	255	0.7	0.06	0.7	0.06	-9.23742066853	-12.3969061275	1.96697374138	0.210865976563
1137.0	10880.0	365.0	828.0	10880.0	4000000.0	6.0	3.0	1.35	2.62	1.14	0.0500000000002	6.06	0.35	0.7	0.19	6.15	0.23	1.95	1.44	1.04	AAA584.CD3.location-a.X16.Y15.tile.tissue.png	118	1	2000	118	fc2bcfa3eb57df7d2727820583aaee17	0	0	0	0	0	0	0	0	0	0	0	0	0	/home/dhl_ec/bnelissen/Slides/CD3_manuscript/CD3_slides/AAA584.CD3.location-a/AAA584.CD3.location-a.run1	255	0.7	0.06	0.7	0.06	-9.43554247509	-11.629343517	3.20806253903	1.8512342229
153.0	8412.0	79.0	647.0	8412.0	4000000.0	2.0	2.0	2.66	2.48	1.16	0.0500000000002	5.92	0.34	0.71	0.2	6.09	0.19	1.95	1.43	1.2	AAA584.CD3.location-a.X16.Y5.tile.tissue.png	119	1	2000	119	bcbcc8bb63df0c0ff5f9c79e511bdc9e	0	0	0	0	0	0	0	0	0	0	0	0	0	/home/dhl_ec/bnelissen/Slides/CD3_manuscript/CD3_slides/AAA584.CD3.location-a/AAA584.CD3.location-a.run1	255	0.7	0.06	0.7	0.06	-9.91239735456	-11.9798127843	3.09535781815	2.97317346045
0.0	0.0	0.0	0.0	0.0	4000000.0	0.0	0.0	2.24	1.63	1.05	0.04	5.77	0.45	1.12	0.33	6.47	0.2	3.07	2.46	0.83	AAA584.CD3.location-a.X16.Y6.tile.tissue.png	120	1	2000	120	270ecf8f50fc946a88c3d7b9882ed8b0	0	0	0	0	0	0	0	0	0	0	0	0	0	/home/dhl_ec/bnelissen/Slides/CD3_manuscript/CD3_slides/AAA584.CD3.location-a/AAA584.CD3.location-a.run1	255	1.0	0.06	1.0	0.06	0.0	-11.6965967004	0.0	0.112840689999
0.0	4302.0	0.0	515.0	4302.0	4000000.0	0.0	2.0	1.94	2.34	1.07	0.0599999999999	7.82	0.54	1.15	0.34	7.62	0.13	1.97	1.61	0.5	AAA584.CD3.location-a.X16.Y7.tile.tissue.png	121	1	2000	121	8d811132f49de1f01bf0122977c2fa9c	0	0	0	0	0	0	0	0	0	0	0	0	0	/home/dhl_ec/bnelissen/Slides/CD3_manuscript/CD3_slides/AAA584.CD3.location-a/AAA584.CD3.location-a.run1	255	0.7	0.06	0.7	0.06	-9.3654953872	-12.1865920724	2.80113650918	0.103179696106
22237.0	1998372.0	7971.0	12510.0	1998372.0	4000000.0	151.0	2.0	2.7	1.9	1.07	0.04	6.37	0.36	0.67	0.13	7.64	0.28	2.12	1.44	0.54	AAA584.CD3.location-a.X16.Y8.tile.tissue.png	122	1	2000	122	30f0c7e65bf35d63b453e9118bda0cda	0	0	0	0	0	0	0	0	0	0	0	0	0	/home/dhl_ec/bnelissen/Slides/CD3_manuscript/CD3_slides/AAA584.CD3.location-a/AAA584.CD3.location-a.run1	255	0.7	0.06	0.7	0.06	-9.38418755781	-12.5250093726	2.19806257758	0.308529359375
2041.0	2443958.0	922.0	18708.0	2443958.0	4000000.0	20.0	8.0	2.42	2.36	1.14	0.04	6.21	0.35	0.670000000001	0.11	7.86	0.32	2.31	1.43	0.37	AAA584.CD3.location-a.X16.Y9.tile.tissue.png	123	1	2000	123	e8f28ac95ad60f1fa5ebcfa2e8b57edf	0	0	0	0	0	0	0	0	0	0	0	0	0	/home/dhl_ec/bnelissen/Slides/CD3_manuscript/CD3_slides/AAA584.CD3.location-a/AAA584.CD3.location-a.run1	255	0.7	0.06	0.7	0.06	-9.19158597087	-12.4565331709	1.50918799158	0.194631570313
25599.0	1570464.0	8083.0	15998.0	1570464.0	4000000.0	143.0	9.0	0.82	1.28	1.05	0.04	6.59	0.35	0.69	0.15	7.32	0.25	2.08	1.42	0.36	AAA584.CD3.location-a.X17.Y10.tile.tissue.png	124	1	2000	124	ee1bd67cbf50146a05c520bc78ecb4e7	0	0	0	0	0	0	0	0	0	0	0	0	0	/home/dhl_ec/bnelissen/Slides/CD3_manuscript/CD3_slides/AAA584.CD3.location-a/AAA584.CD3.location-a.run1	255	0.7	0.06	0.7	0.06	-9.48640185042	-12.5796996634	2.28871724149	0.256528320313
16896.0	1284400.0	6384.0	15557.0	1284400.0	4000000.0	131.0	8.0	2.5	2.44	1.06	0.04	6.4	0.35	0.67	0.16	7.31	0.24	2.08	1.47	0.4	AAA584.CD3.location-a.X17.Y11.tile.tissue.png	125	1	2000	125	6e4b6ac3a27c60a4ed6831103756025b	0	0	0	0	0	0	0	0	0	0	0	0	0	/home/dhl_ec/bnelissen/Slides/CD3_manuscript/CD3_slides/AAA584.CD3.location-a/AAA584.CD3.location-a.run1	255	0.7	0.06	0.7	0.06	-9.35879866695	-12.5173845406	2.32227968017	0.239605898437
11488.0	2346713.0	3868.0	19286.0	2346713.0	4000000.0	67.0	4.0	1.02	1.04	1.05	0.04	6.29	0.35	0.68	0.12	7.83	0.28	2.1	1.47	0.36	AAA584.CD3.location-a.X17.Y12.tile.tissue.png	126	1	2000	126	5673209d293a41f7ed19dd557372069e	0	0	0	0	0	0	0	0	0	0	0	0	0	/home/dhl_ec/bnelissen/Slides/CD3_manuscript/CD3_slides/AAA584.CD3.location-a/AAA584.CD3.location-a.run1	255	0.7	0.06	0.7	0.06	-9.3408859226	-12.4343707887	1.80887107548	0.249454527344
6918.0	2137077.0	2406.0	19254.0	2137077.0	4000000.0	46.0	6.0	0.86	1.27	1.74	0.0599999999999	9.86	0.61	1.25	0.2	11.46	0.47	3.33	2.26	0.37	AAA584.CD3.location-a.X17.Y13.tile.tissue.png	127	1	2000	127	4b21024d8060c8265b9be5e76a6f6b69	0	0	0	0	0	0	0	0	0	0	0	0	0	/home/dhl_ec/bnelissen/Slides/CD3_manuscript/CD3_slides/AAA584.CD3.location-a/AAA584.CD3.location-a.run1	255	0.7	0.06	0.7	0.06	-9.05862713072	-12.3109876206	1.78092200153	0.210557746094
19733.0	352115.0	6200.0	7273.0	352115.0	4000000.0	110.0	10.0	1.17	1.53	1.7	0.0600000000004	9.82	0.55	1.13	0.3	9.72	0.32	3.24	2.53	0.58	AAA584.CD3.location-a.X17.Y14.tile.tissue.png	128	1	2000	128	d9b452c201aa7f4a803bb6b20cb53ecb	0	0	0	0	0	0	0	0	0	0	0	0	0	/home/dhl_ec/bnelissen/Slides/CD3_manuscript/CD3_slides/AAA584.CD3.location-a/AAA584.CD3.location-a.run1	255	0.7	0.06	0.7	0.06	-8.67367303378	-12.4352466691	1.747920499	0.121565570312
111.0	4294.0	58.0	414.0	4294.0	4000000.0	1.0	2.0	1.07	1.66	1.7	0.0700000000002	9.17	0.53	1.15	0.31	8.79	0.3	3.12	2.27	0.54	AAA584.CD3.location-a.X17.Y15.tile.tissue.png	129	1	2000	129	b48f42158a2e2a02a6d63cfbf003c719	0	0	0	0	0	0	0	0	0	0	0	0	0	/home/dhl_ec/bnelissen/Slides/CD3_manuscript/CD3_slides/AAA584.CD3.location-a/AAA584.CD3.location-a.run1	255	0.7	0.06	0.7	0.06	-8.97236267364	-11.1790517189	3.89782506626	1.10039438086
0.0	0.0	0.0	0.0	0.0	4000000.0	0.0	0.0	0.98	1.17	1.06	0.0500000000002	5.68	0.27	0.68	0.19	4.41	0.2	2.9	2.21	0.53	AAA584.CD3.location-a.X17.Y5.tile.tissue.png	130	1	2000	130	56ec88d80247cea7b609ff109bc9b884	0	0	0	0	0	0	0	0	0	0	0	0	0	/home/dhl_ec/bnelissen/Slides/CD3_manuscript/CD3_slides/AAA584.CD3.location-a/AAA584.CD3.location-a.run1	255	1.0	0.06	1.0	0.06	0.0	-11.0047364713	0.0	2.20159842
0.0	2982.0	0.0	280.0	2982.0	4000000.0	0.0	1.0	1.09	1.79	1.05	0.04	5.9	0.53	1.12	0.31	7.85	0.21	3.11	2.24	0.54	AAA584.CD3.location-a.X17.Y6.tile.tissue.png	131	1	2000	131	342c5463fb954c6037b90d745eecec50	0	0	0	0	0	0	0	0	0	0	0	0	0	/home/dhl_ec/bnelissen/Slides/CD3_manuscript/CD3_slides/AAA584.CD3.location-a/AAA584.CD3.location-a.run1	255	0.7	0.06	0.7	0.06	0.0	-12.3951115408	3.22052038795	0.101524100677
6735.0	103135.0	1996.0	4657.0	103135.0	4000000.0	38.0	6.0	2.58	1.75	1.63	0.0699999999997	9.4	0.55	1.1	0.33	9.35	0.25	2.75	2.14	0.53	AAA584.CD3.location-a.X17.Y7.tile.tissue.png	132	1	2000	132	d3a4d37cc7f42d41ca4a3796c67b8346	0	0	0	0	0	0	0	0	0	0	0	0	0	/home/dhl_ec/bnelissen/Slides/CD3_manuscript/CD3_slides/AAA584.CD3.location-a/AAA584.CD3.location-a.run1	255	0.7	0.06	0.7	0.06	-9.53536147595	-12.5822047357	3.30490629648	0.128254123047
73431.0	1346296.0	24377.0	11283.0	1346296.0	4000000.0	430.0	7.0	1.3	2.08	1.7	0.0699999999997	9.47	0.54	1.13	0.26	9.14	0.4	3.17	2.25	0.55	AAA584.CD3.location-a.X17.Y8.tile.tissue.png	133	1	2000	133	f3afcc1393a9480e2abe59e2c3c188fc	0	0	0	0	0	0	0	0	0	0	0	0	0	/home/dhl_ec/bnelissen/Slides/CD3_manuscript/CD3_slides/AAA584.CD3.location-a/AAA584.CD3.location-a.run1	255	0.7	0.06	0.7	0.06	-8.46376175836	-11.9218995728	1.52692356175	0.271781335937
32511.0	830078.0	10007.0	15885.0	830078.0	4000000.0	182.0	12.0	1.02	2.02	1.72	0.0700000000002	9.84	0.55	1.14	0.26	10.21	0.36	3.12	2.2	0.54	AAA584.CD3.location-a.X17.Y9.tile.tissue.png	134	1	2000	134	fbe90a9d4565e1993bbc3922199f0908	0	0	0	0	0	0	0	0	0	0	0	0	0	/home/dhl_ec/bnelissen/Slides/CD3_manuscript/CD3_slides/AAA584.CD3.location-a/AAA584.CD3.location-a.run1	255	0.7	0.06	0.7	0.06	-9.19500409653	-12.502101451	1.60944342464	0.285707382813
50283.0	1575900.0	15463.0	15760.0	1575900.0	4000000.0	280.0	9.0	1.05	1.54	1.05	0.04	9.55	0.34	0.68	0.14	7.84	0.25	2.09	1.43	0.36	AAA584.CD3.location-a.X18.Y10.tile.tissue.png	135	1	2000	135	53d315cdcfcd3f2ed64094b0c65838c9	0	0	0	0	0	0	0	0	0	0	0	0	0	/home/dhl_ec/bnelissen/Slides/CD3_manuscript/CD3_slides/AAA584.CD3.location-a/AAA584.CD3.location-a.run1	255	0.7	0.06	0.7	0.06	-9.26643546735	-12.3457516966	1.71339397483	0.3004335625
14415.0	1829484.0	5047.0	27851.0	1829484.0	4000000.0	93.0	8.0	2.46	2.04	1.21	0.0499999999997	6.38	0.43	0.68	0.13	7.55	0.27	2.12	1.43	0.39	AAA584.CD3.location-a.X18.Y11.tile.tissue.png	136	1	2000	136	a112708708c54c79e811bd5210f1b9ba	0	0	0	0	0	0	0	0	0	0	0	0	0	/home/dhl_ec/bnelissen/Slides/CD3_manuscript/CD3_slides/AAA584.CD3.location-a/AAA584.CD3.location-a.run1	255	0.7	0.06	0.7	0.06	-9.15172300485	-12.3304096554	2.32145565453	0.255743398437
14431.0	803339.0	4937.0	16297.0	803339.0	4000000.0	94.0	14.0	1.09	1.19	1.08	0.0400000000004	6.67	0.36	0.68	0.16	7.04	0.22	2.09	1.66	0.52	AAA584.CD3.location-a.X18.Y12.tile.tissue.png	137	1	2000	137	ab81faf61db93e382d227db5ba423483	0	0	0	0	0	0	0	0	0	0	0	0	0	/home/dhl_ec/bnelissen/Slides/CD3_manuscript/CD3_slides/AAA584.CD3.location-a/AAA584.CD3.location-a.run1	255	0.7	0.06	0.7	0.06	-9.26030819541	-12.5692291131	2.87508680509	0.227353414063
350.0	66927.0	191.0	2940.0	66927.0	4000000.0	4.0	5.0	1.03	1.5	1.7	0.0599999999999	9.38	0.54	0.83	0.19	6.12	0.29	3.09	2.25	0.34	AAA584.CD3.location-a.X18.Y13.tile.tissue.png	138	1	2000	138	d1715037b58ddaf9fd14768c37ee9cd4	0	0	0	0	0	0	0	0	0	0	0	0	0	/home/dhl_ec/bnelissen/Slides/CD3_manuscript/CD3_slides/AAA584.CD3.location-a/AAA584.CD3.location-a.run1	255	0.7	0.06	0.7	0.06	-8.98893204602	-12.5401355458	3.32815414543	0.0883067666016
395.0	20997.0	187.0	2039.0	20997.0	4000000.0	4.0	8.0	2.63	2.02	1.05	0.04	6.17	0.34	0.67	0.2	6.08	0.2	1.98	1.43	1.15	AAA584.CD3.location-a.X18.Y14.tile.tissue.png	139	1	2000	139	ce0d09fa6f43b2520ed44bac827e5ba8	0	0	0	0	0	0	0	0	0	0	0	0	0	/home/dhl_ec/bnelissen/Slides/CD3_manuscript/CD3_slides/AAA584.CD3.location-a/AAA584.CD3.location-a.run1	255	0.7	0.06	0.7	0.06	-9.35636097743	-12.3825958597	3.16213032736	0.0973147365723
0.0	0.0	0.0	0.0	0.0	4000000.0	0.0	0.0	2.42	2.71	1.11	0.04	5.74	0.28	0.66	0.19	4.26	0.2	2.91	2.25	0.97	AAA584.CD3.location-a.X18.Y15.tile.tissue.png	140	1	2000	140	2a99d0077fdb6e7a3f184757c4c32aac	0	0	0	0	0	0	0	0	0	0	0	0	0	/home/dhl_ec/bnelissen/Slides/CD3_manuscript/CD3_slides/AAA584.CD3.location-a/AAA584.CD3.location-a.run1	255	1.0	0.06	1.0	0.06	0.0	-10.6937031125	0.0	0.0890482216415
0.0	0.0	0.0	0.0	0.0	4000000.0	0.0	0.0	2.53	1.83	1.72	0.0699999999997	6.32	0.27	0.8	0.19	4.23	0.12	1.87	1.68	1.22	AAA584.CD3.location-a.X18.Y16.tile.tissue.png	141	1	2000	141	eab1eee0bf3abe7e9748bca7c3d5934a	0	0	0	0	0	0	0	0	0	0	0	0	0	/home/dhl_ec/bnelissen/Slides/CD3_manuscript/CD3_slides/AAA584.CD3.location-a/AAA584.CD3.location-a.run1	255	1.0	0.06	1.0	0.06	0.0	0.0	0.0	2.55388375
0.0	0.0	0.0	0.0	0.0	4000000.0	0.0	0.0	1.7	1.7	1.07	0.0500000000002	5.59	0.45	1.13	0.31	6.64	0.19	3.05	2.23	1.03	AAA584.CD3.location-a.X18.Y5.tile.tissue.png	142	1	2000	142	96025ddb01413b849a6fa8d669dc7df1	0	0	0	0	0	0	0	0	0	0	0	0	0	/home/dhl_ec/bnelissen/Slides/CD3_manuscript/CD3_slides/AAA584.CD3.location-a/AAA584.CD3.location-a.run1	255	1.0	0.06	1.0	0.06	0.0	-10.4211156039	0.0	1.71790293841
0.0	1587.0	0.0	178.0	1587.0	4000000.0	0.0	1.0	2.96	1.62	1.71	0.0599999999999	9.16	0.53	1.13	0.3	8.37	0.21	1.95	1.42	0.69	AAA584.CD3.location-a.X18.Y6.tile.tissue.png	143	1	2000	143	f86f8856c430b2ea848e19c8dda93d67	0	0	0	0	0	0	0	0	0	0	0	0	0	/home/dhl_ec/bnelissen/Slides/CD3_manuscript/CD3_slides/AAA584.CD3.location-a/AAA584.CD3.location-a.run1	255	0.7	0.06	0.7	0.06	-6.49742054126	-12.2645040407	2.72791596517	0.115299891083
31236.0	444188.0	9619.0	11648.0	444188.0	4000000.0	160.0	8.0	2.32	2.89	1.7	0.0599999999999	9.38	0.54	1.13	0.29	7.54	0.22	1.99	1.44	2.82	AAA584.CD3.location-a.X18.Y7.tile.tissue.png	144	1	2000	144	987a3f627e6b93be5aaed8ca9ef19630	0	0	0	0	0	0	0	0	0	0	0	0	0	/home/dhl_ec/bnelissen/Slides/CD3_manuscript/CD3_slides/AAA584.CD3.location-a/AAA584.CD3.location-a.run1	255	0.7	0.06	0.7	0.06	-9.17240008567	-12.2311176742	2.8311985435	0.215734851562
10925.0	765108.0	4138.0	10916.0	765108.0	4000000.0	74.0	6.0	1.02	2.07	1.05	0.04	6.41	0.35	0.68	0.17	7.54	0.22	2.09	1.42	0.44	AAA584.CD3.location-a.X18.Y8.tile.tissue.png	145	1	2000	145	cc637ede57eb6b5fe0bf91053c2f26b1	0	0	0	0	0	0	0	0	0	0	0	0	0	/home/dhl_ec/bnelissen/Slides/CD3_manuscript/CD3_slides/AAA584.CD3.location-a/AAA584.CD3.location-a.run1	255	0.7	0.06	0.7	0.06	-8.90634662769	-12.2474673448	1.36763067107	0.229097265625
71966.0	1983780.0	24410.0	9374.0	1983780.0	4000000.0	482.0	2.0	1.45	3.32	1.05	0.04	6.84	0.35	0.68	0.13	8.1	0.28	2.07	1.43	0.49	AAA584.CD3.location-a.X18.Y9.tile.tissue.png	146	1	2000	146	6ab2d70d52f000cb1a52ffb124504235	0	0	0	0	0	0	0	0	0	0	0	0	0	/home/dhl_ec/bnelissen/Slides/CD3_manuscript/CD3_slides/AAA584.CD3.location-a/AAA584.CD3.location-a.run1	255	0.7	0.06	0.7	0.06	-8.47134048366	-12.0318840641	1.95053755202	0.261146828125
0.0	12098.0	0.0	1047.0	12098.0	4000000.0	0.0	3.0	0.9	1.49	1.05	0.0600000000004	9.36	0.53	1.16	0.31	8.77	0.21	3.04	2.25	0.57	AAA584.CD3.location-a.X19.Y10.tile.tissue.png	147	1	2000	147	3f999e6c1d990c09e7482aad894e2e7b	0	0	0	0	0	0	0	0	0	0	0	0	0	/home/dhl_ec/bnelissen/Slides/CD3_manuscript/CD3_slides/AAA584.CD3.location-a/AAA584.CD3.location-a.run1	255	0.7	0.06	0.7	0.06	-7.28873201789	-12.4184070882	1.49711034554	0.096107802063
0.0	7216.0	0.0	486.0	7216.0	4000000.0	0.0	1.0	0.99	1.17	1.05	0.0599999999999	9.43	0.53	1.16	0.31	7.11	0.13	1.95	1.44	0.58	AAA584.CD3.location-a.X19.Y11.tile.tissue.png	148	1	2000	148	9963db59c653d0c4059b1c223ee6ad96	0	0	0	0	0	0	0	0	0	0	0	0	0	/home/dhl_ec/bnelissen/Slides/CD3_manuscript/CD3_slides/AAA584.CD3.location-a/AAA584.CD3.location-a.run1	255	0.7	0.06	0.7	0.06	0.0	-11.4257476712	0.0229838047747	0.104627272186
0.0	0.0	0.0	0.0	0.0	4000000.0	0.0	0.0	1.2	1.78	1.72	0.0599999999999	8.71	0.45	1.12	0.3	5.23	0.2	2.5	1.43	0.45	AAA584.CD3.location-a.X19.Y12.tile.tissue.png	149	1	2000	149	c46d5ed8c94781ce212eaa7256a8592b	0	0	0	0	0	0	0	0	0	0	0	0	0	/home/dhl_ec/bnelissen/Slides/CD3_manuscript/CD3_slides/AAA584.CD3.location-a/AAA584.CD3.location-a.run1	255	1.0	0.06	1.0	0.06	0.0	-8.51183362775	0.0	0.0996388359387
0.0	7042.0	0.0	681.0	7042.0	4000000.0	0.0	3.0	1.31	2.47	1.71	0.0599999999999	7.28	0.35	0.67	0.2	5.68	0.12	1.96	1.43	0.93	AAA584.CD3.location-a.X19.Y13.tile.tissue.png	150	1	2000	150	e163b3b943ca01e041163b92d08833ca	0	0	0	0	0	0	0	0	0	0	0	0	0	/home/dhl_ec/bnelissen/Slides/CD3_manuscript/CD3_slides/AAA584.CD3.location-a/AAA584.CD3.location-a.run1	255	0.7	0.06	0.7	0.06	-7.53719798794	-12.1763422099	1.99175381001	0.104483862549
0.0	4057.0	0.0	335.0	4057.0	4000000.0	0.0	1.0	2.25	1.97	1.71	0.0699999999997	9.14	0.53	1.13	0.31	8.25	0.21	3.02	2.27	0.599999999999	AAA584.CD3.location-a.X19.Y14.tile.tissue.png	151	1	2000	151	be477534bb932841042193e81e71985d	0	0	0	0	0	0	0	0	0	0	0	0	0	/home/dhl_ec/bnelissen/Slides/CD3_manuscript/CD3_slides/AAA584.CD3.location-a/AAA584.CD3.location-a.run1	255	0.7	0.06	0.7	0.06	-6.57149524229	-12.478534489	4.48260577782	0.107665737122
0.0	0.0	0.0	0.0	0.0	4000000.0	0.0	0.0	1.59	2.37	1.71	0.0599999999995	8.65	0.45	1.12	0.3	6.37	0.2	2.95	2.24	0.71	AAA584.CD3.location-a.X19.Y15.tile.tissue.png	152	1	2000	152	8a2042ae0616d2ecf283dace54359c90	0	0	0	0	0	0	0	0	0	0	0	0	0	/home/dhl_ec/bnelissen/Slides/CD3_manuscript/CD3_slides/AAA584.CD3.location-a/AAA584.CD3.location-a.run1	255	1.0	0.06	1.0	0.06	0.0	-11.3765609293	0.0	0.0762713536763
0.0	0.0	0.0	0.0	0.0	4000000.0	0.0	0.0	2.72	2.91	1.39	0.0500000000002	5.77	0.440000000001	1.31	0.3	6.52	0.2	2.94	2.24	0.690000000001	AAA584.CD3.location-a.X19.Y16.tile.tissue.png	153	1	2000	153	3294ea2009aa7919f9789d8073c8f2ed	0	0	0	0	0	0	0	0	0	0	0	0	0	/home/dhl_ec/bnelissen/Slides/CD3_manuscript/CD3_slides/AAA584.CD3.location-a/AAA584.CD3.location-a.run1	255	1.0	0.06	1.0	0.06	0.0	-10.4918343448	0.0	6.56942605748
0.0	3692.0	0.0	272.0	3692.0	4000000.0	0.0	1.0	1.22	1.68	1.05	0.0500000000002	6.35	0.530000000001	1.15	0.309999999999	7.88	0.21	3.36	2.41	0.65	AAA584.CD3.location-a.X19.Y5.tile.tissue.png	154	1	2000	154	a1ea5e258b18fb0ca59edb370a349c0f	0	0	0	0	0	0	0	0	0	0	0	0	0	/home/dhl_ec/bnelissen/Slides/CD3_manuscript/CD3_slides/AAA584.CD3.location-a/AAA584.CD3.location-a.run1	255	0.7	0.06	0.7	0.06	0.0	-11.0663356668	1.84204683479	1.49350386398
7622.0	165018.0	2973.0	4735.0	165018.0	4000000.0	54.0	5.0	1.27	2.4	1.74	0.0600000000004	7.64	0.53	1.16	0.3	8.57	0.2	3.35	2.29	0.81	AAA584.CD3.location-a.X19.Y6.tile.tissue.png	155	1	2000	155	2d56f222667bb43df814840cf0ddc2c4	0	0	0	0	0	0	0	0	0	0	0	0	0	/home/dhl_ec/bnelissen/Slides/CD3_manuscript/CD3_slides/AAA584.CD3.location-a/AAA584.CD3.location-a.run1	255	0.7	0.06	0.7	0.06	-8.80868374018	-12.1201288767	2.96017789488	0.137074783203
0.0	8198.0	0.0	646.0	8198.0	4000000.0	0.0	2.0	1.82	2.5	1.09	0.04	5.93	0.34	0.67	0.2	5.27	0.13	1.95	1.45	0.78	AAA584.CD3.location-a.X19.Y7.tile.tissue.png	156	1	2000	156	45ef5ee18fde1721affaa1810cb9ab45	0	0	0	0	0	0	0	0	0	0	0	0	0	/home/dhl_ec/bnelissen/Slides/CD3_manuscript/CD3_slides/AAA584.CD3.location-a/AAA584.CD3.location-a.run1	255	0.7	0.06	0.7	0.06	0.0	-11.495719891	0.222078939914	0.113831706848
10918.0	511023.0	3328.0	6012.0	511023.0	4000000.0	61.0	2.0	1.24	1.47	1.72	0.0600000000004	7.51	0.339999999999	0.68	0.17	6.83	0.22	2.05	1.43	0.5	AAA584.CD3.location-a.X19.Y8.tile.tissue.png	157	1	2000	157	54e4bd18446f6ab13124967877d9cbee	0	0	0	0	0	0	0	0	0	0	0	0	0	/home/dhl_ec/bnelissen/Slides/CD3_manuscript/CD3_slides/AAA584.CD3.location-a/AAA584.CD3.location-a.run1	255	0.7	0.06	0.7	0.06	-8.85035933477	-12.0207304578	1.50975441982	0.1976131875
4839.0	386815.0	1869.0	6443.0	386815.0	4000000.0	38.0	3.0	1.49	2.53	1.09	0.04	6.28	0.54	1.13	0.280000000001	9.84	0.32	3.26	2.42	1.34	AAA584.CD3.location-a.X19.Y9.tile.tissue.png	158	1	2000	158	236ff7cec8c4ce990f6335aa3e09af4a	0	0	0	0	0	0	0	0	0	0	0	0	0	/home/dhl_ec/bnelissen/Slides/CD3_manuscript/CD3_slides/AAA584.CD3.location-a/AAA584.CD3.location-a.run1	255	0.7	0.06	0.7	0.06	-8.78363949568	-11.9626528954	2.17751559385	0.139938992187
0.0	1705.0	0.0	184.0	1705.0	4000000.0	0.0	1.0	1.59	2.17	1.75	0.0699999999997	6.29	0.339999999999	0.74	0.2	5.33	0.13	1.94	1.43	0.32	AAA584.CD3.location-a.X2.Y0.tile.tissue.png	159	1	2000	159	9c0d359b2490c8667a315d4c20b9635c	0	0	0	0	0	0	0	0	0	0	0	0	0	/home/dhl_ec/bnelissen/Slides/CD3_manuscript/CD3_slides/AAA584.CD3.location-a/AAA584.CD3.location-a.run1	255	0.7	0.06	0.7	0.06	0.0	-11.4935772696	0.15754224492	8.21515154248
0.0	1964.0	0.0	238.0	1964.0	4000000.0	0.0	1.0	2.61	2.49	1.12	0.0500000000002	6.04	0.339999999999	0.71	0.2	5.39	0.13	1.94	1.44	0.43	AAA584.CD3.location-a.X2.Y1.tile.tissue.png	160	1	2000	160	6a9be3e38931254fc3516006e2ccd678	0	0	0	0	0	0	0	0	0	0	0	0	0	/home/dhl_ec/bnelissen/Slides/CD3_manuscript/CD3_slides/AAA584.CD3.location-a/AAA584.CD3.location-a.run1	255	0.7	0.06	0.7	0.06	0.0	-11.4190783121	1.78657211646	5.04674960333
9498.0	1088101.0	3767.0	13966.0	1088101.0	4000000.0	71.0	4.0	3.33	2.45	1.1	0.04	6.41	0.349999999999	0.71	0.16	7.05	0.24	2.08	1.44	0.58	AAA584.CD3.location-a.X2.Y10.tile.tissue.png	161	1	2000	161	340e54c07b73623ddfb69cd0512a08ac	0	0	0	0	0	0	0	0	0	0	0	0	0	/home/dhl_ec/bnelissen/Slides/CD3_manuscript/CD3_slides/AAA584.CD3.location-a/AAA584.CD3.location-a.run1	255	0.7	0.06	0.7	0.06	-9.64762231952	-12.2815315045	1.87246678526	0.200396625
94.0	1318703.0	41.0	22315.0	1318703.0	4000000.0	1.0	12.0	3.23	2.28	1.79	0.0599999999995	10.03	0.58	1.23	0.23	10.01	0.37	3.35	2.25	0.57	AAA584.CD3.location-a.X2.Y11.tile.tissue.png	162	1	2000	162	82c80cb75bebb469b1af5241e7805bf9	0	0	0	0	0	0	0	0	0	0	0	0	0	/home/dhl_ec/bnelissen/Slides/CD3_manuscript/CD3_slides/AAA584.CD3.location-a/AAA584.CD3.location-a.run1	255	0.7	0.06	0.7	0.06	-9.01662731248	-12.2047177736	2.12034014834	0.171581554687
0.0	1883.0	0.0	204.0	1883.0	4000000.0	0.0	1.0	1.0	1.67	1.76	0.0700000000006	9.11	0.53	1.14	0.3	7.65	0.21	3.03	2.24	0.530000000001	AAA584.CD3.location-a.X2.Y12.tile.tissue.png	163	1	2000	163	9c46d71e224ae20a50fcf27e114507a9	0	0	0	0	0	0	0	0	0	0	0	0	0	/home/dhl_ec/bnelissen/Slides/CD3_manuscript/CD3_slides/AAA584.CD3.location-a/AAA584.CD3.location-a.run1	255	0.7	0.06	0.7	0.06	0.0	-10.7796697351	1.90277433471	1.25750710531
0.0	5770.0	0.0	639.0	5770.0	4000000.0	0.0	3.0	0.880000000001	1.61	1.06	0.04	5.95	0.4	0.72	0.2	5.74	0.13	3.2	2.28	0.57	AAA584.CD3.location-a.X2.Y13.tile.tissue.png	164	1	2000	164	14a30e1d9f8ac8207bbc081144961d33	0	0	0	0	0	0	0	0	0	0	0	0	0	/home/dhl_ec/bnelissen/Slides/CD3_manuscript/CD3_slides/AAA584.CD3.location-a/AAA584.CD3.location-a.run1	255	0.7	0.06	0.7	0.06	-8.11020062808	-11.5639593452	1.54085486243	6.31524298409
0.0	0.0	0.0	0.0	0.0	4000000.0	0.0	0.0	0.889999999999	1.75	1.72	0.0500000000002	5.0	0.27	0.77	0.2	4.25	0.21	3.25	2.27	0.96	AAA584.CD3.location-a.X2.Y14.tile.tissue.png	165	1	2000	165	9190a44192154212b494fa9a460de8e0	0	0	0	0	0	0	0	0	0	0	0	0	0	/home/dhl_ec/bnelissen/Slides/CD3_manuscript/CD3_slides/AAA584.CD3.location-a/AAA584.CD3.location-a.run1	255	1.0	0.06	1.0	0.06	0.0	0.0	0.0	10.936778
0.0	0.0	0.0	0.0	0.0	4000000.0	0.0	0.0	2.29	2.81	1.09	0.0699999999997	8.07	0.45	1.35	0.31	6.39	0.2	3.17	2.21	1.18	AAA584.CD3.location-a.X2.Y15.tile.tissue.png	166	1	2000	166	420aeaf1c778682c397a26129a73581d	0	0	0	0	0	0	0	0	0	0	0	0	0	/home/dhl_ec/bnelissen/Slides/CD3_manuscript/CD3_slides/AAA584.CD3.location-a/AAA584.CD3.location-a.run1	255	1.0	0.06	1.0	0.06	0.0	0.0	0.0	2.1652095
600.0	170347.0	172.0	4227.0	170347.0	4000000.0	3.0	5.0	1.98	1.58	1.07	0.0500000000002	6.49	0.35	0.68	0.190000000001	6.22	0.3	3.18	2.27	0.59	AAA584.CD3.location-a.X2.Y2.tile.tissue.png	167	1	2000	167	77b1c63d33f179b722946b181b2fa3cb	0	0	0	0	0	0	0	0	0	0	0	0	0	/home/dhl_ec/bnelissen/Slides/CD3_manuscript/CD3_slides/AAA584.CD3.location-a/AAA584.CD3.location-a.run1	255	0.7	0.06	0.7	0.06	-8.83484082342	-11.1864880207	2.26997495863	1.29895394824
405.0	596958.0	135.0	5856.0	596958.0	4000000.0	2.0	3.0	1.33	1.59	1.05	0.0699999999997	7.25	0.46	0.67	0.18	6.45	0.22	2.08	1.44	0.599999999999	AAA584.CD3.location-a.X2.Y3.tile.tissue.png	168	1	2000	168	4d676438bae70341faf2e19cd272ee73	0	0	0	0	0	0	0	0	0	0	0	0	0	/home/dhl_ec/bnelissen/Slides/CD3_manuscript/CD3_slides/AAA584.CD3.location-a/AAA584.CD3.location-a.run1	255	0.7	0.06	0.7	0.06	-9.01261390854	-11.3839794623	1.60962524356	0.215066296875
1291.0	879085.0	485.0	8790.0	879085.0	4000000.0	8.0	6.0	1.01	1.64	1.73	0.0600000000004	8.87	0.4	0.780000000001	0.16	7.03	0.34	3.3	2.24	0.599999999999	AAA584.CD3.location-a.X2.Y4.tile.tissue.png	169	1	2000	169	3d72e61f8bf8591a8bb0e4c2e48b55dd	0	0	0	0	0	0	0	0	0	0	0	0	0	/home/dhl_ec/bnelissen/Slides/CD3_manuscript/CD3_slides/AAA584.CD3.location-a/AAA584.CD3.location-a.run1	255	0.7	0.06	0.7	0.06	-8.47105326665	-11.0838941141	0.822134080344	0.187168890625
29263.0	1424438.0	10781.0	14442.0	1424438.0	4000000.0	197.0	4.0	1.28	1.65	1.72	0.0600000000004	11.34	0.55	1.13	0.240000000001	11.44	0.39	3.21	2.23	0.629999999999	AAA584.CD3.location-a.X2.Y5.tile.tissue.png	170	1	2000	170	c0b2c5b1d63d040d985422985b9327b8	0	0	0	0	0	0	0	0	0	0	0	0	0	/home/dhl_ec/bnelissen/Slides/CD3_manuscript/CD3_slides/AAA584.CD3.location-a/AAA584.CD3.location-a.run1	255	0.7	0.06	0.7	0.06	-8.83647418715	-12.2009246333	1.38717412653	0.271341210938
6975.0	2031750.0	3018.0	15996.0	2031750.0	4000000.0	55.0	4.0	1.46	2.62	1.69	0.0700000000006	9.52	0.55	1.14	0.19	10.03	0.3	2.13	1.44	0.76	AAA584.CD3.location-a.X2.Y6.tile.tissue.png	171	1	2000	171	6eeacc4f4cfcfb97699aa890bf1fb8b8	0	0	0	0	0	0	0	0	0	0	0	0	0	/home/dhl_ec/bnelissen/Slides/CD3_manuscript/CD3_slides/AAA584.CD3.location-a/AAA584.CD3.location-a.run1	255	0.7	0.06	0.7	0.06	-8.98710596138	-12.0064637006	1.31487942993	0.211416484375
2434.0	1083809.0	1075.0	11707.0	1083809.0	4000000.0	22.0	6.0	1.31	2.19	1.74	0.0699999999997	9.39	0.54	1.14	0.25	9.67	0.36	3.28	2.27	0.62	AAA584.CD3.location-a.X2.Y7.tile.tissue.png	172	1	2000	172	1ca23b83cc1570c24257a0b8dfb1e01d	0	0	0	0	0	0	0	0	0	0	0	0	0	/home/dhl_ec/bnelissen/Slides/CD3_manuscript/CD3_slides/AAA584.CD3.location-a/AAA584.CD3.location-a.run1	255	0.7	0.06	0.7	0.06	-8.68496862413	-11.4801254789	0.907100111302	0.152407769531
11383.0	676244.0	4269.0	13738.0	676244.0	4000000.0	84.0	16.0	2.09	1.82	1.72	0.0600000000004	9.57	0.54	1.12	0.27	9.76	0.34	3.25	2.27	0.830000000001	AAA584.CD3.location-a.X2.Y8.tile.tissue.png	173	1	2000	173	6655da9cad09371182c4285d4a2a13f0	0	0	0	0	0	0	0	0	0	0	0	0	0	/home/dhl_ec/bnelissen/Slides/CD3_manuscript/CD3_slides/AAA584.CD3.location-a/AAA584.CD3.location-a.run1	255	0.7	0.06	0.7	0.06	-9.25134537681	-12.3039740776	1.72724066631	0.181281835938
5372.0	1257801.0	2075.0	19533.0	1257801.0	4000000.0	41.0	10.0	1.98	1.81	1.71	0.0600000000004	9.84	0.54	1.13	0.24	10.19	0.37	3.31	2.24	0.559999999999	AAA584.CD3.location-a.X2.Y9.tile.tissue.png	174	1	2000	174	906aaf9d784583e77f3364ffcd570e41	0	0	0	0	0	0	0	0	0	0	0	0	0	/home/dhl_ec/bnelissen/Slides/CD3_manuscript/CD3_slides/AAA584.CD3.location-a/AAA584.CD3.location-a.run1	255	0.7	0.06	0.7	0.06	-9.32596864749	-12.1977758423	1.71922710059	0.196033445312
2529.0	594379.0	919.0	15122.0	594379.0	4000000.0	23.0	12.0	2.91	1.94	1.71	0.0599999999995	9.48	0.55	1.13	0.27	9.48	0.33	3.16	2.24	0.55	AAA584.CD3.location-a.X20.Y10.tile.tissue.png	175	1	2000	175	6b26676d63a65c32e548fb3abf9ecbdc	0	0	0	0	0	0	0	0	0	0	0	0	0	/home/dhl_ec/bnelissen/Slides/CD3_manuscript/CD3_slides/AAA584.CD3.location-a/AAA584.CD3.location-a.run1	255	0.7	0.06	0.7	0.06	-9.10156192822	-11.9045149533	1.64887468247	0.180322855469
0.0	0.0	0.0	0.0	0.0	4000000.0	0.0	0.0	1.7	2.17	1.73	0.0599999999995	8.78	0.45	1.12	0.31	6.47	0.19	2.95	2.21	0.339999999999	AAA584.CD3.location-a.X20.Y11.tile.tissue.png	176	1	2000	176	45c88829687d592e7f6c2e0de300f86c	0	0	0	0	0	0	0	0	0	0	0	0	0	/home/dhl_ec/bnelissen/Slides/CD3_manuscript/CD3_slides/AAA584.CD3.location-a/AAA584.CD3.location-a.run1	255	1.0	0.06	1.0	0.06	0.0	-11.6562225941	0.0	0.106269432026
1427.0	89433.0	468.0	2510.0	89433.0	4000000.0	6.0	4.0	1.86	2.12	1.06	0.04	6.19	0.35	0.679999999999	0.19	6.29	0.2	1.98	1.43	0.52	AAA584.CD3.location-a.X20.Y12.tile.tissue.png	177	1	2000	177	ecb2ce19a994153b311e741bd5fc9015	0	0	0	0	0	0	0	0	0	0	0	0	0	/home/dhl_ec/bnelissen/Slides/CD3_manuscript/CD3_slides/AAA584.CD3.location-a/AAA584.CD3.location-a.run1	255	0.7	0.06	0.7	0.06	-8.39273063243	-11.4961933328	1.95135972341	0.171338280273
4899.0	118260.0	1664.0	6129.0	118260.0	4000000.0	31.0	16.0	1.68	2.49	1.73	0.0599999999995	9.72	0.54	1.13	0.3	9.01	0.31	3.11	2.23	0.54	AAA584.CD3.location-a.X20.Y13.tile.tissue.png	178	1	2000	178	c8e4985c615efa3e6f60ebb883093421	0	0	0	0	0	0	0	0	0	0	0	0	0	/home/dhl_ec/bnelissen/Slides/CD3_manuscript/CD3_slides/AAA584.CD3.location-a/AAA584.CD3.location-a.run1	255	0.7	0.06	0.7	0.06	-9.24747704689	-12.2515792615	3.78617546105	0.175735492188
33166.0	736017.0	10631.0	16441.0	736017.0	4000000.0	186.0	21.0	1.08	1.53	1.75	0.0700000000006	10.3	0.55	1.12	0.27	10.03	0.35	3.3	2.24	0.709999999999	AAA584.CD3.location-a.X20.Y14.tile.tissue.png	179	1	2000	179	0367e65621de22631029b50cdd5d7994	0	0	0	0	0	0	0	0	0	0	0	0	0	/home/dhl_ec/bnelissen/Slides/CD3_manuscript/CD3_slides/AAA584.CD3.location-a/AAA584.CD3.location-a.run1	255	0.7	0.06	0.7	0.06	-8.734492066	-12.1495668135	2.33153285556	0.250403117187
3150.0	32081.0	1226.0	2131.0	32081.0	4000000.0	20.0	5.0	1.03	1.49	1.71	0.0700000000006	9.58	0.54	1.13	0.31	8.88	0.29	3.06	2.28	0.74	AAA584.CD3.location-a.X20.Y15.tile.tissue.png	180	1	2000	180	722d98b5d07d7fcd87e1f6c6cbf93731	0	0	0	0	0	0	0	0	0	0	0	0	0	/home/dhl_ec/bnelissen/Slides/CD3_manuscript/CD3_slides/AAA584.CD3.location-a/AAA584.CD3.location-a.run1	255	0.7	0.06	0.7	0.06	-9.40313303837	-12.3437653898	4.18382006675	0.0765159643555
0.0	0.0	0.0	0.0	0.0	4000000.0	0.0	0.0	2.09	1.91	1.72	0.0700000000006	8.93	0.46	1.29	0.309999999999	6.58	0.19	2.96	2.25	1.09	AAA584.CD3.location-a.X20.Y16.tile.tissue.png	181	1	2000	181	ed63214b859a1fdab6a22d114cd4944d	0	0	0	0	0	0	0	0	0	0	0	0	0	/home/dhl_ec/bnelissen/Slides/CD3_manuscript/CD3_slides/AAA584.CD3.location-a/AAA584.CD3.location-a.run1	255	1.0	0.06	1.0	0.06	0.0	-10.5220170077	0.0	9.66563738618
0.0	1262.0	0.0	158.0	1262.0	4000000.0	0.0	1.0	2.16	3.61	1.77	0.0699999999997	8.07	0.530000000001	1.16	0.309999999999	8.46	0.24	3.16	2.27	1.56	AAA584.CD3.location-a.X20.Y5.tile.tissue.png	182	1	2000	182	cbb91d5e5131f40ec07ed6f8262d3c35	0	0	0	0	0	0	0	0	0	0	0	0	0	/home/dhl_ec/bnelissen/Slides/CD3_manuscript/CD3_slides/AAA584.CD3.location-a/AAA584.CD3.location-a.run1	255	0.7	0.06	0.7	0.06	-9.15045163972	-11.0467985457	2.79861667181	2.20480635388
0.0	0.0	0.0	0.0	0.0	4000000.0	0.0	0.0	2.09	2.38	1.71	0.0600000000004	7.01	0.36	0.66	0.2	4.48	0.12	1.89	2.26	1.43	AAA584.CD3.location-a.X20.Y6.tile.tissue.png	183	1	2000	183	4caa4d9f3182a1542094f131cffc20a6	0	0	0	0	0	0	0	0	0	0	0	0	0	/home/dhl_ec/bnelissen/Slides/CD3_manuscript/CD3_slides/AAA584.CD3.location-a/AAA584.CD3.location-a.run1	255	1.0	0.06	1.0	0.06	0.0	-12.1139327564	0.0	0.120398688194
0.0	0.0	0.0	0.0	0.0	4000000.0	0.0	0.0	2.0	1.91	1.71	0.0700000000006	8.82	0.45	1.12	0.31	6.55	0.2	3.11	2.27	0.8	AAA584.CD3.location-a.X20.Y7.tile.tissue.png	184	1	2000	184	c1aa056f695a750c678ecbf69e465165	0	0	0	0	0	0	0	0	0	0	0	0	0	/home/dhl_ec/bnelissen/Slides/CD3_manuscript/CD3_slides/AAA584.CD3.location-a/AAA584.CD3.location-a.run1	255	1.0	0.06	1.0	0.06	0.0	-11.7029533834	0.0	0.11106125975
0.0	1650.0	0.0	182.0	1650.0	4000000.0	0.0	1.0	3.6	1.39	1.77	0.0599999999995	9.52	0.53	1.13	0.309999999999	7.85	0.21	3.05	1.71	0.389999999999	AAA584.CD3.location-a.X20.Y8.tile.tissue.png	185	1	2000	185	d28b203360f9b403ae4415764a103e9c	0	0	0	0	0	0	0	0	0	0	0	0	0	/home/dhl_ec/bnelissen/Slides/CD3_manuscript/CD3_slides/AAA584.CD3.location-a/AAA584.CD3.location-a.run1	255	0.7	0.06	0.7	0.06	0.0	-12.2138322679	2.3395666134	0.130919035568
1122.0	34692.0	418.0	1719.0	34692.0	4000000.0	7.0	3.0	2.53	2.61	1.19	0.04	6.19	0.34	1.13	0.309999999999	6.62	0.29	2.18	1.43	0.52	AAA584.CD3.location-a.X20.Y9.tile.tissue.png	186	1	2000	186	e8a7580d34021b043f19ec396225b495	0	0	0	0	0	0	0	0	0	0	0	0	0	/home/dhl_ec/bnelissen/Slides/CD3_manuscript/CD3_slides/AAA584.CD3.location-a/AAA584.CD3.location-a.run1	255	0.7	0.06	0.7	0.06	-9.50442940713	-12.3711839085	2.73403031035	0.158506692383
8158.0	1177209.0	2863.0	13222.0	1177209.0	4000000.0	53.0	10.0	1.24	2.55	1.73	0.0599999999995	7.34	0.43	0.69	0.160000000001	7.21	0.25	2.08	1.45	0.66	AAA584.CD3.location-a.X21.Y10.tile.tissue.png	187	1	2000	187	8197d812203e1a57310fb068107d61e7	0	0	0	0	0	0	0	0	0	0	0	0	0	/home/dhl_ec/bnelissen/Slides/CD3_manuscript/CD3_slides/AAA584.CD3.location-a/AAA584.CD3.location-a.run1	255	0.7	0.06	0.7	0.06	-9.2075254836	-11.8498694025	1.89004588629	0.228481960937
31090.0	2209033.0	10554.0	20062.0	2209033.0	4000000.0	193.0	5.0	1.68	2.38	1.73	0.0600000000004	22.08	0.349999999999	0.679999999999	0.12	8.21	0.43	3.34	2.46	0.660000000001	AAA584.CD3.location-a.X21.Y11.tile.tissue.png	188	1	2000	188	2b4f5dbec8fdb47562b3c04b8f6d3dc2	0	0	0	0	0	0	0	0	0	0	0	0	0	/home/dhl_ec/bnelissen/Slides/CD3_manuscript/CD3_slides/AAA584.CD3.location-a/AAA584.CD3.location-a.run1	255	0.7	0.06	0.7	0.06	-9.46948322993	-12.500888288	2.92150472372	0.3226496875
19047.0	2614849.0	6620.0	12843.0	2614849.0	4000000.0	139.0	5.0	1.26	1.97	1.74	0.0600000000004	8.14	0.36	0.69	0.12	8.51	0.29	2.07	1.43	0.52	AAA584.CD3.location-a.X21.Y12.tile.tissue.png	189	1	2000	189	968147f56c27ca1feeb32f6509e14d2f	0	0	0	0	0	0	0	0	0	0	0	0	0	/home/dhl_ec/bnelissen/Slides/CD3_manuscript/CD3_slides/AAA584.CD3.location-a/AAA584.CD3.location-a.run1	255	0.7	0.06	0.7	0.06	-8.73688731904	-11.9026794417	1.52605060678	0.274348414062
9637.0	1228359.0	3702.0	9286.0	1228359.0	4000000.0	75.0	2.0	1.73	1.88	1.06	0.04	6.3	0.35	0.68	0.15	7.11	0.37	3.29	2.3	1.13	AAA584.CD3.location-a.X21.Y13.tile.tissue.png	190	1	2000	190	75a936c8dcebdab11edc0b2113a458f7	0	0	0	0	0	0	0	0	0	0	0	0	0	/home/dhl_ec/bnelissen/Slides/CD3_manuscript/CD3_slides/AAA584.CD3.location-a/AAA584.CD3.location-a.run1	255	0.7	0.06	0.7	0.06	-8.61025358285	-11.8540878207	1.44844743204	0.155200882812
4859.0	290628.0	1863.0	4063.0	290628.0	4000000.0	36.0	2.0	2.17	2.66	1.75	0.0700000000006	8.17	0.35	0.66	0.19	6.55	0.31	3.14	2.23	0.88	AAA584.CD3.location-a.X21.Y14.tile.tissue.png	191	1	2000	191	96d6073af6a822e21270aea5b95b4a8b	0	0	0	0	0	0	0	0	0	0	0	0	0	/home/dhl_ec/bnelissen/Slides/CD3_manuscript/CD3_slides/AAA584.CD3.location-a/AAA584.CD3.location-a.run1	255	0.7	0.06	0.7	0.06	-8.98299921379	-12.485538669	1.82630064457	0.148112960938
0.0	5886.0	0.0	641.0	5886.0	4000000.0	0.0	2.0	2.33	2.06	1.7	0.0699999999997	8.88	0.34	0.679999999999	0.2	5.44	0.120000000001	1.96	2.26	1.07	AAA584.CD3.location-a.X21.Y15.tile.tissue.png	192	1	2000	192	513de7152820fd4167a5c5d24e09d20e	0	0	0	0	0	0	0	0	0	0	0	0	0	/home/dhl_ec/bnelissen/Slides/CD3_manuscript/CD3_slides/AAA584.CD3.location-a/AAA584.CD3.location-a.run1	255	0.7	0.06	0.7	0.06	0.0	-10.2880146925	2.14927038205	0.31044530542
0.0	0.0	0.0	0.0	0.0	4000000.0	0.0	0.0	1.31	1.72	1.06	0.0500000000002	5.76	0.44	1.34	0.309999999999	6.63	0.23	3.33	2.44	0.859999999999	AAA584.CD3.location-a.X21.Y16.tile.tissue.png	193	1	2000	193	b82b5f7188e659d5e3c78c68fa37f732	0	0	0	0	0	0	0	0	0	0	0	0	0	/home/dhl_ec/bnelissen/Slides/CD3_manuscript/CD3_slides/AAA584.CD3.location-a/AAA584.CD3.location-a.run1	255	1.0	0.06	1.0	0.06	0.0	-11.1747194295	0.0	4.32911710969
0.0	0.0	0.0	0.0	0.0	4000000.0	0.0	0.0	1.9	2.34	1.73	0.0799999999999	8.84	0.52	1.45	0.31	6.41	0.190000000001	2.94	2.26	0.679999999999	AAA584.CD3.location-a.X21.Y4.tile.tissue.png	194	1	2000	194	e75e9299935981ee20922c3a846b1e33	0	0	0	0	0	0	0	0	0	0	0	0	0	/home/dhl_ec/bnelissen/Slides/CD3_manuscript/CD3_slides/AAA584.CD3.location-a/AAA584.CD3.location-a.run1	255	1.0	0.06	1.0	0.06	0.0	-10.5384519342	0.0	6.6073956978
0.0	1666.0	0.0	247.0	1666.0	4000000.0	0.0	1.0	2.35	1.71	1.72	0.0799999999999	9.17	0.53	1.13	0.31	7.7	0.200000000001	3.03	2.25	1.17	AAA584.CD3.location-a.X21.Y5.tile.tissue.png	195	1	2000	195	0131c4cfbc7ecc238f0a22cb99aa24cb	0	0	0	0	0	0	0	0	0	0	0	0	0	/home/dhl_ec/bnelissen/Slides/CD3_manuscript/CD3_slides/AAA584.CD3.location-a/AAA584.CD3.location-a.run1	255	0.7	0.06	0.7	0.06	0.0	-10.6495879155	2.62686344069	0.11076579071
18813.0	630407.0	6605.0	13090.0	630407.0	4000000.0	121.0	12.0	3.46	2.07	1.06	0.0400000000009	6.28	0.360000000001	0.669999999999	0.179999999999	6.83	0.22	2.07	1.7	0.8	AAA584.CD3.location-a.X21.Y6.tile.tissue.png	196	1	2000	196	cf11453cdf2701f1838e486a881db4b1	0	0	0	0	0	0	0	0	0	0	0	0	0	/home/dhl_ec/bnelissen/Slides/CD3_manuscript/CD3_slides/AAA584.CD3.location-a/AAA584.CD3.location-a.run1	255	0.7	0.06	0.7	0.06	-9.2043518367	-12.366358422	2.70350227416	0.218715375
0.0	0.0	0.0	0.0	0.0	4000000.0	0.0	0.0	1.83	1.49	1.06	0.04	5.82	0.27	0.669999999999	0.19	4.39	0.12	1.89	1.43	0.34	AAA584.CD3.location-a.X21.Y7.tile.tissue.png	197	1	2000	197	9d4161f569d6c1a2ea152d96f7b9fce9	0	0	0	0	0	0	0	0	0	0	0	0	0	/home/dhl_ec/bnelissen/Slides/CD3_manuscript/CD3_slides/AAA584.CD3.location-a/AAA584.CD3.location-a.run1	255	1.0	0.06	1.0	0.06	0.0	-11.0261582314	0.0	0.115274577756
53.0	24539.0	33.0	1212.0	24539.0	4000000.0	1.0	1.0	2.4	2.0	1.06	0.04	6.08	0.36	0.679999999999	0.2	6.28	0.2	1.95	1.43	0.52	AAA584.CD3.location-a.X21.Y8.tile.tissue.png	198	1	2000	198	a425a65e793202b11f47708ad085fbe8	0	0	0	0	0	0	0	0	0	0	0	0	0	/home/dhl_ec/bnelissen/Slides/CD3_manuscript/CD3_slides/AAA584.CD3.location-a/AAA584.CD3.location-a.run1	255	0.7	0.06	0.7	0.06	-9.19931013845	-12.3100818416	3.12892237452	0.131671755127
5835.0	557517.0	2415.0	17763.0	557517.0	4000000.0	48.0	11.0	3.11	2.59	1.38	0.0400000000009	6.24	0.35	0.68	0.17	6.61	0.33	3.32	2.32	0.61	AAA584.CD3.location-a.X21.Y9.tile.tissue.png	199	1	2000	199	93c42dea7dcdd4978f07c677df151555	0	0	0	0	0	0	0	0	0	0	0	0	0	/home/dhl_ec/bnelissen/Slides/CD3_manuscript/CD3_slides/AAA584.CD3.location-a/AAA584.CD3.location-a.run1	255	0.7	0.06	0.7	0.06	-9.37337767613	-12.4579016436	2.77809634789	0.241826429688
6643.0	840064.0	2356.0	8606.0	840064.0	4000000.0	43.0	3.0	2.05	1.6	1.73	0.0699999999997	7.39	0.54	1.17	0.299999999999	9.78	0.34	3.16	1.47	0.52	AAA584.CD3.location-a.X22.Y10.tile.tissue.png	200	1	2000	200	c5a45ce8891b1d9e2c6b7aec4bbe9b0a	0	0	0	0	0	0	0	0	0	0	0	0	0	/home/dhl_ec/bnelissen/Slides/CD3_manuscript/CD3_slides/AAA584.CD3.location-a/AAA584.CD3.location-a.run1	255	0.7	0.06	0.7	0.06	-8.96692093548	-11.8610842945	1.83206726923	0.1559813125
2694.0	711025.0	1056.0	13985.0	711025.0	4000000.0	21.0	3.0	3.04	2.93	1.73	0.0599999999995	9.8	0.37	0.67	0.17	6.74	0.22	2.09	1.44	0.54	AAA584.CD3.location-a.X22.Y11.tile.tissue.png	201	1	2000	201	731ff468406f8b92b6dfb93f44f6675c	0	0	0	0	0	0	0	0	0	0	0	0	0	/home/dhl_ec/bnelissen/Slides/CD3_manuscript/CD3_slides/AAA584.CD3.location-a/AAA584.CD3.location-a.run1	255	0.7	0.06	0.7	0.06	-9.37716050168	-12.2102082023	2.29576577049	0.154583691406
48567.0	2160829.0	16145.0	14915.0	2160829.0	4000000.0	274.0	4.0	2.9	3.45	1.73	0.0699999999997	8.25	0.34	0.67	0.12	9.31	0.44	2.1	1.43	0.410000000001	AAA584.CD3.location-a.X22.Y12.tile.tissue.png	202	1	2000	202	851a6b714066f92eeafc143ba59c00e7	0	0	0	0	0	0	0	0	0	0	0	0	0	/home/dhl_ec/bnelissen/Slides/CD3_manuscript/CD3_slides/AAA584.CD3.location-a/AAA584.CD3.location-a.run1	255	0.7	0.06	0.7	0.06	-8.92357005768	-12.3497399696	0.939024567916	0.413377089844
1765.0	606238.0	732.0	4970.0	606238.0	4000000.0	13.0	1.0	2.19	2.15	1.72	0.0699999999997	8.38	0.34	0.68	0.18	6.86	0.22	2.02	1.43	0.35	AAA584.CD3.location-a.X22.Y13.tile.tissue.png	203	1	2000	203	f522ca75363807f7252f9bd76acebdf6	0	0	0	0	0	0	0	0	0	0	0	0	0	/home/dhl_ec/bnelissen/Slides/CD3_manuscript/CD3_slides/AAA584.CD3.location-a/AAA584.CD3.location-a.run1	255	0.7	0.06	0.7	0.06	-8.96870277877	-11.5353182666	1.09056020335	0.110683015625
0.0	1387.0	0.0	168.0	1387.0	4000000.0	0.0	1.0	1.27	1.77	1.06	0.0500000000002	6.33	0.349999999999	0.679999999999	0.2	5.56	0.12	1.95	1.43	0.33	AAA584.CD3.location-a.X22.Y14.tile.tissue.png	204	1	2000	204	a52e2ba2f62e5ba2d378f744d2d8f852	0	0	0	0	0	0	0	0	0	0	0	0	0	/home/dhl_ec/bnelissen/Slides/CD3_manuscript/CD3_slides/AAA584.CD3.location-a/AAA584.CD3.location-a.run1	255	0.7	0.06	0.7	0.06	0.0	-12.098869269	0.313447189056	0.0988053624191
0.0	0.0	0.0	0.0	0.0	4000000.0	0.0	0.0	1.01	1.3	1.6	0.0799999999999	6.22	0.44	0.82	0.200000000001	4.51	0.12	1.9	1.43	0.56	AAA584.CD3.location-a.X22.Y15.tile.tissue.png	205	1	2000	205	cc471fb3650a5cd629647e7294f3941b	0	0	0	0	0	0	0	0	0	0	0	0	0	/home/dhl_ec/bnelissen/Slides/CD3_manuscript/CD3_slides/AAA584.CD3.location-a/AAA584.CD3.location-a.run1	255	1.0	0.06	1.0	0.06	0.0	-11.0409603954	0.0	8.12522482287
0.0	0.0	0.0	0.0	0.0	4000000.0	0.0	0.0	1.02	1.81	1.06	0.0500000000002	6.01	0.32	0.750000000001	0.2	4.54	0.12	1.9	1.43	0.51	AAA584.CD3.location-a.X22.Y4.tile.tissue.png	206	1	2000	206	efff77d7015cf636bb3e12e5423d97ff	0	0	0	0	0	0	0	0	0	0	0	0	0	/home/dhl_ec/bnelissen/Slides/CD3_manuscript/CD3_slides/AAA584.CD3.location-a/AAA584.CD3.location-a.run1	255	1.0	0.06	1.0	0.06	0.0	-10.7256287026	0.0	9.59791354353
246.0	10613.0	72.0	838.0	10613.0	4000000.0	1.0	3.0	1.49	1.7	1.06	0.04	6.21	0.349999999999	0.69	0.200000000001	6.46	0.2	1.97	1.44	0.6	AAA584.CD3.location-a.X22.Y5.tile.tissue.png	207	1	2000	207	a256490084320641d45cac728323428a	0	0	0	0	0	0	0	0	0	0	0	0	0	/home/dhl_ec/bnelissen/Slides/CD3_manuscript/CD3_slides/AAA584.CD3.location-a/AAA584.CD3.location-a.run1	255	0.7	0.06	0.7	0.06	-8.45903891118	-12.5666826236	2.44965097845	0.107065085693
10929.0	932527.0	4056.0	22512.0	932527.0	4000000.0	81.0	23.0	1.32	1.23	1.07	0.0600000000004	6.51	0.37	0.68	0.169999999999	7.09	0.23	2.12	1.44	1.11	AAA584.CD3.location-a.X22.Y6.tile.tissue.png	208	1	2000	208	ff65d7287674d3823868e3acd84ef5b8	0	0	0	0	0	0	0	0	0	0	0	0	0	/home/dhl_ec/bnelissen/Slides/CD3_manuscript/CD3_slides/AAA584.CD3.location-a/AAA584.CD3.location-a.run1	255	0.7	0.06	0.7	0.06	-9.68714988871	-12.3446865551	3.11940752988	0.223083382813
3994.0	597478.0	1136.0	10099.0	597478.0	4000000.0	21.0	5.0	2.41	2.61	1.23	0.0500000000002	6.31	0.55	0.78	0.19	6.84	0.219999999999	2.04	1.42	0.879999999999	AAA584.CD3.location-a.X22.Y7.tile.tissue.png	209	1	2000	209	85e2103ae38257e6f0bc6c16eba07b8a	0	0	0	0	0	0	0	0	0	0	0	0	0	/home/dhl_ec/bnelissen/Slides/CD3_manuscript/CD3_slides/AAA584.CD3.location-a/AAA584.CD3.location-a.run1	255	0.7	0.06	0.7	0.06	-9.40336233778	-12.0528538114	2.45620293238	0.143469257813
6084.0	1089326.0	2542.0	17209.0	1089326.0	4000000.0	49.0	11.0	1.93	2.29	1.19	0.04	6.75	0.42	0.68	0.17	7.19	0.24	2.07	1.45	0.710000000001	AAA584.CD3.location-a.X22.Y8.tile.tissue.png	210	1	2000	210	284fcc37d4643e8f917bec2461b97679	0	0	0	0	0	0	0	0	0	0	0	0	0	/home/dhl_ec/bnelissen/Slides/CD3_manuscript/CD3_slides/AAA584.CD3.location-a/AAA584.CD3.location-a.run1	255	0.7	0.06	0.7	0.06	-8.957388854	-11.8075965617	1.94931247008	0.211366070312
4875.0	1928257.0	2603.0	13231.0	1928257.0	4000000.0	61.0	3.0	1.6	1.3	1.06	0.04	6.62	0.34	0.660000000001	0.13	7.47	0.280000000001	2.05	1.38	0.56	AAA584.CD3.location-a.X22.Y9.tile.tissue.png	211	1	2000	211	66a502b84cda55f85bcc8a5f55d0baa3	0	0	0	0	0	0	0	0	0	0	0	0	0	/home/dhl_ec/bnelissen/Slides/CD3_manuscript/CD3_slides/AAA584.CD3.location-a/AAA584.CD3.location-a.run1	255	0.7	0.06	0.7	0.06	-8.81738671595	-12.1437975744	1.74180486849	0.20040740625
0.0	3792.0	0.0	524.0	3792.0	4000000.0	0.0	2.0	0.789999999999	0.940000000001	1.06	0.0500000000002	6.37	0.34	0.660000000001	0.2	5.58	0.13	1.97	1.43	0.75	AAA584.CD3.location-a.X23.Y10.tile.tissue.png	212	1	2000	212	906b86e3ea8de6245235ee055880273f	0	0	0	0	0	0	0	0	0	0	0	0	0	/home/dhl_ec/bnelissen/Slides/CD3_manuscript/CD3_slides/AAA584.CD3.location-a/AAA584.CD3.location-a.run1	255	0.7	0.06	0.7	0.06	0.0	-11.0886067866	0.0387040029598	0.0941195566998
0.0	0.0	0.0	0.0	0.0	4000000.0	0.0	0.0	0.950000000001	0.940000000001	1.07	0.04	5.83	0.280000000001	0.650000000001	0.190000000001	4.38	0.11	1.87	1.44	0.509999999999	AAA584.CD3.location-a.X23.Y11.tile.tissue.png	213	1	2000	213	919d036a97341214af207cbc1b7314b0	0	0	0	0	0	0	0	0	0	0	0	0	0	/home/dhl_ec/bnelissen/Slides/CD3_manuscript/CD3_slides/AAA584.CD3.location-a/AAA584.CD3.location-a.run1	255	1.0	0.06	1.0	0.06	0.0	-11.2895942038	0.0	0.105650349078
0.0	147354.0	0.0	2218.0	147354.0	4000000.0	0.0	1.0	0.87	0.94	1.08	0.0500000000002	6.71	0.33	0.67	0.190000000001	5.85	0.13	2.02	1.39	0.46	AAA584.CD3.location-a.X23.Y12.tile.tissue.png	214	1	2000	214	e7118cc2247089730ac05c08663d9916	0	0	0	0	0	0	0	0	0	0	0	0	0	/home/dhl_ec/bnelissen/Slides/CD3_manuscript/CD3_slides/AAA584.CD3.location-a/AAA584.CD3.location-a.run1	255	0.7	0.06	0.7	0.06	-6.35828147083	-11.5011803727	1.09975016117	0.11709687207
1123.0	1686523.0	566.0	9926.0	1686523.0	4000000.0	13.0	2.0	0.93	0.950000000001	1.06	0.04	7.69	0.35	0.669999999999	0.13	7.34	0.26	2.05	1.43	0.599999999999	AAA584.CD3.location-a.X23.Y13.tile.tissue.png	215	1	2000	215	0d6ba54cf31d1c946470daefc6cedf3a	0	0	0	0	0	0	0	0	0	0	0	0	0	/home/dhl_ec/bnelissen/Slides/CD3_manuscript/CD3_slides/AAA584.CD3.location-a/AAA584.CD3.location-a.run1	255	0.7	0.06	0.7	0.06	-8.57126440878	-11.6829577572	0.685834588896	0.124355167969
0.0	0.0	0.0	0.0	0.0	4000000.0	0.0	0.0	0.91	0.93	1.06	0.04	5.82	0.27	0.650000000001	0.200000000001	4.46	0.12	1.89	1.41	0.57	AAA584.CD3.location-a.X23.Y14.tile.tissue.png	216	1	2000	216	8088229c424d30e281f78e0ff9ace5e2	0	0	0	0	0	0	0	0	0	0	0	0	0	/home/dhl_ec/bnelissen/Slides/CD3_manuscript/CD3_slides/AAA584.CD3.location-a/AAA584.CD3.location-a.run1	255	1.0	0.06	1.0	0.06	0.0	-10.3808531297	0.0	0.0874013635216
0.0	0.0	0.0	0.0	0.0	4000000.0	0.0	0.0	0.690000000001	0.88	1.07	0.0799999999999	5.5	0.280000000001	0.78	0.2	4.39	0.12	1.84	1.4	0.549999999999	AAA584.CD3.location-a.X23.Y15.tile.tissue.png	217	1	2000	217	7b59fad828fb4d8d3459f6c873aad5c8	0	0	0	0	0	0	0	0	0	0	0	0	0	/home/dhl_ec/bnelissen/Slides/CD3_manuscript/CD3_slides/AAA584.CD3.location-a/AAA584.CD3.location-a.run1	255	1.0	0.06	1.0	0.06	0.0	0.0	0.0	7.555931
0.0	0.0	0.0	0.0	0.0	4000000.0	0.0	0.0	1.26	0.97	1.04	0.0500000000002	6.02	0.28	0.71	0.190000000001	4.42	0.12	1.9	1.4	0.559999999999	AAA584.CD3.location-a.X23.Y4.tile.tissue.png	218	1	2000	218	6d484dbbd32ce528f9b145af1118b27c	0	0	0	0	0	0	0	0	0	0	0	0	0	/home/dhl_ec/bnelissen/Slides/CD3_manuscript/CD3_slides/AAA584.CD3.location-a/AAA584.CD3.location-a.run1	255	1.0	0.06	1.0	0.06	0.0	-10.3616394026	0.0	10.6732631874
0.0	6350.0	0.0	632.0	6350.0	4000000.0	0.0	3.0	0.74	1.15	1.03	0.04	6.05	0.34	0.66	0.190000000001	5.34	0.13	1.91	1.38	0.570000000001	AAA584.CD3.location-a.X23.Y5.tile.tissue.png	219	1	2000	219	649c36e2d0db82ebf532c8aa37a41614	0	0	0	0	0	0	0	0	0	0	0	0	0	/home/dhl_ec/bnelissen/Slides/CD3_manuscript/CD3_slides/AAA584.CD3.location-a/AAA584.CD3.location-a.run1	255	0.7	0.06	0.7	0.06	0.0	-12.3376608396	1.50731714444	0.10797930896
0.0	0.0	0.0	0.0	0.0	4000000.0	0.0	0.0	0.87	0.9	1.04	0.0500000000002	5.89	0.27	0.65	0.19	4.44	0.11	1.87	1.44	0.530000000001	AAA584.CD3.location-a.X23.Y6.tile.tissue.png	220	1	2000	220	7d6361cd71a050ddffe7b5d369e56106	0	0	0	0	0	0	0	0	0	0	0	0	0	/home/dhl_ec/bnelissen/Slides/CD3_manuscript/CD3_slides/AAA584.CD3.location-a/AAA584.CD3.location-a.run1	255	1.0	0.06	1.0	0.06	0.0	-11.8710984786	0.0	0.0995319848404
4946.0	1272018.0	2057.0	18460.0	1272018.0	4000000.0	44.0	9.0	0.93	0.99	1.04	0.0699999999997	6.75	0.339999999999	0.660000000001	0.150000000001	6.88	0.23	2.01	1.4	0.77	AAA584.CD3.location-a.X23.Y7.tile.tissue.png	221	1	2000	221	536d6ffd0ab5c61f6a5ce4055e7ac340	0	0	0	0	0	0	0	0	0	0	0	0	0	/home/dhl_ec/bnelissen/Slides/CD3_manuscript/CD3_slides/AAA584.CD3.location-a/AAA584.CD3.location-a.run1	255	0.7	0.06	0.7	0.06	-9.08066239464	-12.0289378267	2.04786283365	0.15897578125
807.0	758636.0	408.0	5169.0	758636.0	4000000.0	9.0	3.0	0.779999999999	0.97	1.07	0.0500000000002	6.39	0.34	0.67	0.17	6.73	0.22	2.03	1.4	0.49	AAA584.CD3.location-a.X23.Y8.tile.tissue.png	222	1	2000	222	79204ba34788de371f58b4989242cb88	0	0	0	0	0	0	0	0	0	0	0	0	0	/home/dhl_ec/bnelissen/Slides/CD3_manuscript/CD3_slides/AAA584.CD3.location-a/AAA584.CD3.location-a.run1	255	0.7	0.06	0.7	0.06	-9.0294868586	-11.5091085756	1.59177356851	0.127027207031
0.0	21370.0	0.0	887.0	21370.0	4000000.0	0.0	2.0	0.96	0.96	1.07	0.04	6.16	0.45	0.669999999999	0.2	5.34	0.12	1.9	1.4	0.5	AAA584.CD3.location-a.X23.Y9.tile.tissue.png	223	1	2000	223	d31503fc0565c3091bee3cd85b1c57f5	0	0	0	0	0	0	0	0	0	0	0	0	0	/home/dhl_ec/bnelissen/Slides/CD3_manuscript/CD3_slides/AAA584.CD3.location-a/AAA584.CD3.location-a.run1	255	0.7	0.06	0.7	0.06	0.0	-11.9152671311	0.143775373717	0.151789626312
80.0	31989.0	40.0	1419.0	31989.0	4000000.0	1.0	4.0	0.75	0.919999999999	1.02	0.04	5.87	0.33	0.66	0.19	6.03	0.2	1.91	1.4	0.54	AAA584.CD3.location-a.X24.Y10.tile.tissue.png	224	1	2000	224	86fef9f29a0e99e6aaf0ada36a8920de	0	0	0	0	0	0	0	0	0	0	0	0	0	/home/dhl_ec/bnelissen/Slides/CD3_manuscript/CD3_slides/AAA584.CD3.location-a/AAA584.CD3.location-a.run1	255	0.7	0.06	0.7	0.06	-7.84093037841	-11.4992100685	0.954173538385	0.140454543213
0.0	2246.0	0.0	222.0	2246.0	4000000.0	0.0	1.0	1.21	0.97	1.07	0.0500000000002	6.09	0.33	0.639999999999	0.19	5.29	0.13	1.9	1.42	0.58	AAA584.CD3.location-a.X24.Y11.tile.tissue.png	225	1	2000	225	8d14df0759a6cb66b2a0d74d97d3c8f1	0	0	0	0	0	0	0	0	0	0	0	0	0	/home/dhl_ec/bnelissen/Slides/CD3_manuscript/CD3_slides/AAA584.CD3.location-a/AAA584.CD3.location-a.run1	255	0.7	0.06	0.7	0.06	0.0	-12.307493241	4.45692646302	0.135723580383
0.0	2025.0	0.0	204.0	2025.0	4000000.0	0.0	1.0	0.7	0.94	1.02	0.04	5.9	0.33	0.650000000001	0.2	5.29	0.13	1.89	1.39	0.41	AAA584.CD3.location-a.X24.Y12.tile.tissue.png	226	1	2000	226	395fc144e9814f2b710ca12080b536c2	0	0	0	0	0	0	0	0	0	0	0	0	0	/home/dhl_ec/bnelissen/Slides/CD3_manuscript/CD3_slides/AAA584.CD3.location-a/AAA584.CD3.location-a.run1	255	0.7	0.06	0.7	0.06	0.0	-11.8348446102	0.0341588451244	0.13505052121
0.0	29839.0	0.0	1604.0	29839.0	4000000.0	0.0	4.0	0.940000000001	1.08	1.08	0.0600000000004	6.24	0.34	0.67	0.190000000001	5.86	0.13	1.95	1.41	0.52	AAA584.CD3.location-a.X24.Y13.tile.tissue.png	227	1	2000	227	2dd2434a7e647619168ce41a1c0ffd76	0	0	0	0	0	0	0	0	0	0	0	0	0	/home/dhl_ec/bnelissen/Slides/CD3_manuscript/CD3_slides/AAA584.CD3.location-a/AAA584.CD3.location-a.run1	255	0.7	0.06	0.7	0.06	-7.19599720293	-11.9727991328	1.40693981935	0.135164844238
0.0	1455.0	0.0	170.0	1455.0	4000000.0	0.0	1.0	1.3	0.92	1.05	0.0599999999995	6.24	0.349999999999	0.710000000001	0.2	5.41	0.12	1.91	1.4	0.56	AAA584.CD3.location-a.X24.Y14.tile.tissue.png	228	1	2000	228	6958f8c9fb6d106c5f94b88b1a4c69da	0	0	0	0	0	0	0	0	0	0	0	0	0	/home/dhl_ec/bnelissen/Slides/CD3_manuscript/CD3_slides/AAA584.CD3.location-a/AAA584.CD3.location-a.run1	255	0.7	0.06	0.7	0.06	0.0	-11.6676370595	1.6931961112	5.41565789526
529.0	2687.0	128.0	232.0	2687.0	4000000.0	2.0	1.0	0.740000000001	1.01	1.06	0.0600000000004	6.18	0.339999999999	0.700000000001	0.190000000001	6.09	0.2	1.87	1.4	0.320000000001	AAA584.CD3.location-a.X24.Y5.tile.tissue.png	229	1	2000	229	d7b6fabe57248008dbc635743e1d02a8	0	0	0	0	0	0	0	0	0	0	0	0	0	/home/dhl_ec/bnelissen/Slides/CD3_manuscript/CD3_slides/AAA584.CD3.location-a/AAA584.CD3.location-a.run1	255	0.7	0.06	0.7	0.06	-7.85649595925	-11.8206656241	1.37581454958	2.34408740973
0.0	0.0	0.0	0.0	0.0	4000000.0	0.0	0.0	1.21	0.94	1.02	0.04	5.6	0.28	0.659999999999	0.2	4.41	0.12	1.86	1.4	0.320000000001	AAA584.CD3.location-a.X24.Y6.tile.tissue.png	230	1	2000	230	f56c1bb6b770b2418ab76795b7a4a950	0	0	0	0	0	0	0	0	0	0	0	0	0	/home/dhl_ec/bnelissen/Slides/CD3_manuscript/CD3_slides/AAA584.CD3.location-a/AAA584.CD3.location-a.run1	255	1.0	0.06	1.0	0.06	0.0	-11.3521770479	0.0	0.109395324368
1949.0	1459708.0	954.0	12534.0	1459708.0	4000000.0	24.0	8.0	0.93	1.42	1.05	0.0500000000002	6.78	0.34	0.66	0.14	7.2	0.25	2.0	1.4	0.35	AAA584.CD3.location-a.X24.Y7.tile.tissue.png	231	1	2000	231	51b4a2a54fe45b0c664eb93a368e4bb2	0	0	0	0	0	0	0	0	0	0	0	0	0	/home/dhl_ec/bnelissen/Slides/CD3_manuscript/CD3_slides/AAA584.CD3.location-a/AAA584.CD3.location-a.run1	255	0.7	0.06	0.7	0.06	-8.98037240058	-12.0387953551	1.92250253288	0.160474984375
6729.0	1775089.0	2921.0	18545.0	1775089.0	4000000.0	64.0	9.0	0.809999999999	0.97	1.04	0.0500000000002	6.45	0.360000000001	0.679999999999	0.13	7.44	0.26	2.05	1.4	0.35	AAA584.CD3.location-a.X24.Y8.tile.tissue.png	232	1	2000	232	055455d249c0f23cf360dd79a9bd04c9	0	0	0	0	0	0	0	0	0	0	0	0	0	/home/dhl_ec/bnelissen/Slides/CD3_manuscript/CD3_slides/AAA584.CD3.location-a/AAA584.CD3.location-a.run1	255	0.7	0.06	0.7	0.06	-9.2881246371	-12.4096549657	1.9967462176	0.188078734375
0.0	10251.0	0.0	972.0	10251.0	4000000.0	0.0	3.0	0.749999999999	0.92	1.04	0.04	6.27	0.34	0.67	0.2	5.43	0.129999999999	1.92	1.38	0.32	AAA584.CD3.location-a.X24.Y9.tile.tissue.png	233	1	2000	233	036a84767940e52827e917a1aad2abda	0	0	0	0	0	0	0	0	0	0	0	0	0	/home/dhl_ec/bnelissen/Slides/CD3_manuscript/CD3_slides/AAA584.CD3.location-a/AAA584.CD3.location-a.run1	255	0.7	0.06	0.7	0.06	0.0	-11.764315418	0.176361104824	0.0917179428406
188.0	8049.0	92.0	673.0	8049.0	3512000.0	2.0	3.0	1.11	0.78	0.91	0.0499999999993	5.34	0.29	0.59	0.18	5.36	0.17	1.71	1.26	0.29	AAA584.CD3.location-a.X25.Y10.tile.tissue.png	234	1	1756	234	2cf6f6408e1f3fa44e6de2fea49de859	0	0	0	0	0	0	0	0	0	0	0	0	0	/home/dhl_ec/bnelissen/Slides/CD3_manuscript/CD3_slides/AAA584.CD3.location-a/AAA584.CD3.location-a.run1	255	0.7	0.06	0.7	0.06	-8.18043680491	-11.6184206588	0.763210931732	3.67630858916
0.0	52453.0	0.0	2177.0	52453.0	3512000.0	0.0	4.0	0.67	0.949999999999	1.04	0.0500000000002	5.3	0.3	0.590000000001	0.17	5.37	0.12	1.72	1.24	0.29	AAA584.CD3.location-a.X25.Y11.tile.tissue.png	235	1	1756	235	5c68ba51fdf0b7057f73dfa4cd5534ce	0	0	0	0	0	0	0	0	0	0	0	0	0	/home/dhl_ec/bnelissen/Slides/CD3_manuscript/CD3_slides/AAA584.CD3.location-a/AAA584.CD3.location-a.run1	255	0.7	0.06	0.7	0.06	-8.52495029584	-11.5223179217	3.23821723825	1.64815120702
1186.0	50456.0	514.0	1774.0	50456.0	3512000.0	9.0	3.0	0.68	0.86	0.91	0.04	5.37	0.29	0.6	0.17	5.36	0.16	1.66	1.25	0.29	AAA584.CD3.location-a.X25.Y12.tile.tissue.png	236	1	1756	236	dcf018ce8d944b147317ab8cd47062fb	0	0	0	0	0	0	0	0	0	0	0	0	0	/home/dhl_ec/bnelissen/Slides/CD3_manuscript/CD3_slides/AAA584.CD3.location-a/AAA584.CD3.location-a.run1	255	0.7	0.06	0.7	0.06	-8.67054581373	-11.849236438	2.66969480374	1.54110487925
0.0	4754.0	0.0	426.0	4754.0	3512000.0	0.0	1.0	0.65	0.76	0.9	0.04	5.58	0.3	0.610000000001	0.179999999999	4.65	0.110000000001	1.64	1.23	0.29	AAA584.CD3.location-a.X25.Y13.tile.tissue.png	237	1	1756	237	705349dd6498827cb1ba80f8a97099b0	0	0	0	0	0	0	0	0	0	0	0	0	0	/home/dhl_ec/bnelissen/Slides/CD3_manuscript/CD3_slides/AAA584.CD3.location-a/AAA584.CD3.location-a.run1	255	0.7	0.06	0.7	0.06	0.0	-10.7767202669	0.0374410787349	4.30054206872
0.0	2051.0	0.0	210.0	2051.0	3512000.0	0.0	1.0	0.629999999999	0.74	0.91	0.0499999999993	5.46	0.29	0.68	0.179999999999	4.58	0.110000000001	1.63	1.23	0.28	AAA584.CD3.location-a.X25.Y14.tile.tissue.png	238	1	1756	238	e60e61d152fab3b042c71497b23794ce	0	0	0	0	0	0	0	0	0	0	0	0	0	/home/dhl_ec/bnelissen/Slides/CD3_manuscript/CD3_slides/AAA584.CD3.location-a/AAA584.CD3.location-a.run1	255	0.7	0.06	0.7	0.06	0.0	-11.9321623394	0.607667325009	5.65612201751
0.0	0.0	0.0	0.0	0.0	3512000.0	0.0	0.0	0.62	0.759999999999	1.2	0.04	5.06	0.24	0.690000000001	0.17	3.74	0.1	1.61	1.26	0.29	AAA584.CD3.location-a.X25.Y5.tile.tissue.png	239	1	1756	239	dd58b76780adc9d4c670db3fc4f57d01	0	0	0	0	0	0	0	0	0	0	0	0	0	/home/dhl_ec/bnelissen/Slides/CD3_manuscript/CD3_slides/AAA584.CD3.location-a/AAA584.CD3.location-a.run1	255	1.0	0.06	1.0	0.06	0.0	-11.5466707107	0.0	5.27997675831
0.0	0.0	0.0	0.0	0.0	3512000.0	0.0	0.0	0.700000000001	0.799999999999	0.94	0.0500000000002	5.3	0.24	0.599999999999	0.17	3.78	0.1	1.61	1.22	0.280000000001	AAA584.CD3.location-a.X25.Y6.tile.tissue.png	240	1	1756	240	1c25e74099aa157ae2a797196c653ff0	0	0	0	0	0	0	0	0	0	0	0	0	0	/home/dhl_ec/bnelissen/Slides/CD3_manuscript/CD3_slides/AAA584.CD3.location-a/AAA584.CD3.location-a.run1	255	1.0	0.06	1.0	0.06	0.0	-10.7878173367	0.0	5.26381640243
0.0	4565.0	0.0	604.0	4565.0	3512000.0	0.0	1.0	0.63	0.780000000001	0.92	0.0499999999993	5.38	0.3	0.590000000001	0.17	4.7	0.110000000001	1.64	1.24	0.43	AAA584.CD3.location-a.X25.Y7.tile.tissue.png	241	1	1756	241	fe56324822fbb7a50cca40ac8c1f5e1f	0	0	0	0	0	0	0	0	0	0	0	0	0	/home/dhl_ec/bnelissen/Slides/CD3_manuscript/CD3_slides/AAA584.CD3.location-a/AAA584.CD3.location-a.run1	255	0.7	0.06	0.7	0.06	0.0	-9.98987704774	0.0506521636528	5.17176210259
0.0	38376.0	0.0	1896.0	38376.0	3512000.0	0.0	5.0	0.66	0.829999999999	0.929999999999	0.04	5.47	0.309999999999	0.599999999999	0.26	4.75	0.11	1.69	1.21	0.469999999999	AAA584.CD3.location-a.X25.Y8.tile.tissue.png	242	1	1756	242	892ea4b9732d98d91f7ba01182e3e0b3	0	0	0	0	0	0	0	0	0	0	0	0	0	/home/dhl_ec/bnelissen/Slides/CD3_manuscript/CD3_slides/AAA584.CD3.location-a/AAA584.CD3.location-a.run1	255	0.7	0.06	0.7	0.06	0.0	-10.1640706674	0.120712703333	3.4152069702
0.0	6482.0	0.0	370.0	6482.0	3512000.0	0.0	1.0	0.639999999999	0.799999999999	0.929999999999	0.0400000000009	5.37	0.31	0.610000000001	0.17	4.67	0.11	1.67	1.25	0.440000000001	AAA584.CD3.location-a.X25.Y9.tile.tissue.png	243	1	1756	243	fbba7e0757b6abd67dd8051028dc2fea	0	0	0	0	0	0	0	0	0	0	0	0	0	/home/dhl_ec/bnelissen/Slides/CD3_manuscript/CD3_slides/AAA584.CD3.location-a/AAA584.CD3.location-a.run1	255	0.7	0.06	0.7	0.06	0.0	-10.2095749407	0.152036257858	4.11580633181
0.0	43925.0	0.0	2986.0	43925.0	4000000.0	0.0	8.0	0.79	0.92	1.05	0.0500000000002	6.23	0.34	0.7	0.2	5.78	0.13	2.18	1.4	0.490000000001	AAA584.CD3.location-a.X3.Y0.tile.tissue.png	244	1	2000	244	85c02317263bfa0bbed5d37680b48934	0	0	0	0	0	0	0	0	0	0	0	0	0	/home/dhl_ec/bnelissen/Slides/CD3_manuscript/CD3_slides/AAA584.CD3.location-a/AAA584.CD3.location-a.run1	255	0.7	0.06	0.7	0.06	-4.81103564199	-11.0821743624	0.317688131403	4.71745803375
5384.0	1531967.0	1745.0	13372.0	1531967.0	4000000.0	32.0	6.0	1.01	1.06	1.07	0.04	6.08	0.349999999999	0.66	0.150000000001	7.11	0.25	2.04	1.41	0.53	AAA584.CD3.location-a.X3.Y1.tile.tissue.png	245	1	2000	245	648edfd8c657f88157b11ebc1e903e1e	0	0	0	0	0	0	0	0	0	0	0	0	0	/home/dhl_ec/bnelissen/Slides/CD3_manuscript/CD3_slides/AAA584.CD3.location-a/AAA584.CD3.location-a.run1	255	0.7	0.06	0.7	0.06	-9.11831062777	-11.9361893196	1.75768540713	0.211125710938
3255.0	1570498.0	1135.0	7465.0	1570498.0	4000000.0	24.0	2.0	0.96	1.07	1.03	0.04	6.39	0.35	0.669999999999	0.139999999999	7.14	0.26	2.02	1.4	0.509999999999	AAA584.CD3.location-a.X3.Y10.tile.tissue.png	246	1	2000	246	92d3815e53607a77cb88595e99e16d15	0	0	0	0	0	0	0	0	0	0	0	0	0	/home/dhl_ec/bnelissen/Slides/CD3_manuscript/CD3_slides/AAA584.CD3.location-a/AAA584.CD3.location-a.run1	255	0.7	0.06	0.7	0.06	-8.8923937631	-11.095455502	0.749586264082	0.097111296875
1197.0	2157924.0	524.0	13966.0	2157924.0	4000000.0	9.0	3.0	0.86	0.999999999999	1.08	0.0499999999993	6.2	0.360000000001	0.840000000001	0.12	7.68	0.280000000001	2.07	1.41	0.73	AAA584.CD3.location-a.X3.Y11.tile.tissue.png	247	1	2000	247	e32fddd72d4eb7caffb2c07c0bd92db3	0	0	0	0	0	0	0	0	0	0	0	0	0	/home/dhl_ec/bnelissen/Slides/CD3_manuscript/CD3_slides/AAA584.CD3.location-a/AAA584.CD3.location-a.run1	255	0.7	0.06	0.7	0.06	-9.25977682672	-12.1135538138	2.25356269	0.187396851562
0.0	425067.0	0.0	5436.0	425067.0	4000000.0	0.0	1.0	0.799999999999	0.97	1.05	0.04	6.88	0.349999999999	0.66	0.18	6.08	0.14	2.04	1.39	0.51	AAA584.CD3.location-a.X3.Y12.tile.tissue.png	248	1	2000	248	8630d4add3acf14f3ca688a224d46186	0	0	0	0	0	0	0	0	0	0	0	0	0	/home/dhl_ec/bnelissen/Slides/CD3_manuscript/CD3_slides/AAA584.CD3.location-a/AAA584.CD3.location-a.run1	255	0.7	0.06	0.7	0.06	-8.75660139649	-11.1985036278	1.10679257542	0.100110600586
263.0	414332.0	155.0	5510.0	414332.0	4000000.0	3.0	4.0	0.749999999999	1.07	1.08	0.0600000000004	7.0	0.34	0.67	0.19	6.51	0.2	2.04	1.4	0.629999999999	AAA584.CD3.location-a.X3.Y13.tile.tissue.png	249	1	2000	249	45e56331250d9a2edb3473e03435a14e	0	0	0	0	0	0	0	0	0	0	0	0	0	/home/dhl_ec/bnelissen/Slides/CD3_manuscript/CD3_slides/AAA584.CD3.location-a/AAA584.CD3.location-a.run1	255	0.7	0.06	0.7	0.06	-8.62735896023	-10.9086022587	0.612550352336	0.109137388184
457.0	88428.0	168.0	2716.0	88428.0	4000000.0	3.0	4.0	0.719999999999	0.910000000001	1.05	0.0500000000002	6.07	0.34	0.65	0.19	6.27	0.2	2.03	1.44	0.490000000001	AAA584.CD3.location-a.X3.Y14.tile.tissue.png	250	1	2000	250	900b7b236ee49e3717d5514830653ead	0	0	0	0	0	0	0	0	0	0	0	0	0	/home/dhl_ec/bnelissen/Slides/CD3_manuscript/CD3_slides/AAA584.CD3.location-a/AAA584.CD3.location-a.run1	255	0.7	0.06	0.7	0.06	-8.93700348572	-11.2572222253	1.13354735771	0.120793434082
0.0	1673.0	0.0	184.0	1673.0	4000000.0	0.0	1.0	0.71	0.92	1.04	0.0599999999995	6.18	0.34	0.68	0.200000000001	5.41	0.12	1.9	1.4	0.48	AAA584.CD3.location-a.X3.Y15.tile.tissue.png	251	1	2000	251	055ffaefbc735cfc4558a3c4158715d5	0	0	0	0	0	0	0	0	0	0	0	0	0	/home/dhl_ec/bnelissen/Slides/CD3_manuscript/CD3_slides/AAA584.CD3.location-a/AAA584.CD3.location-a.run1	255	0.7	0.06	0.7	0.06	0.0	-10.7763595272	2.2263786284	0.74605672599
0.0	0.0	0.0	0.0	0.0	4000000.0	0.0	0.0	1.95	0.900000000001	1.06	0.0600000000004	5.81	0.27	0.73	0.2	4.53	0.12	1.86	1.42	0.52	AAA584.CD3.location-a.X3.Y16.tile.tissue.png	252	1	2000	252	8cbfdec90e1fb6d51a20e36b62903560	0	0	0	0	0	0	0	0	0	0	0	0	0	/home/dhl_ec/bnelissen/Slides/CD3_manuscript/CD3_slides/AAA584.CD3.location-a/AAA584.CD3.location-a.run1	255	1.0	0.06	1.0	0.06	0.0	-11.7615411227	0.0	6.11704618292
40266.0	2452028.0	13927.0	36630.0	2452028.0	4000000.0	260.0	12.0	0.92	1.19	1.05	0.04	7.35	0.38	0.669999999999	0.0999999999995	8.6	0.29	2.11	1.42	0.559999999999	AAA584.CD3.location-a.X3.Y2.tile.tissue.png	253	1	2000	253	8f083ee3649cd6de57f4dab266146126	0	0	0	0	0	0	0	0	0	0	0	0	0	/home/dhl_ec/bnelissen/Slides/CD3_manuscript/CD3_slides/AAA584.CD3.location-a/AAA584.CD3.location-a.run1	255	0.7	0.06	0.7	0.06	-8.97172745459	-12.5837807443	2.03541913614	0.333803773438
19961.0	3233107.0	7296.0	24814.0	3233107.0	4000000.0	139.0	5.0	1.42	1.37	1.06	0.0499999999993	6.98	0.34	0.659999999999	0.0799999999999	8.67	0.320000000001	2.09	1.43	0.38	AAA584.CD3.location-a.X3.Y3.tile.tissue.png	254	1	2000	254	2aba419fd48ca74c0dd936c877dd0475	0	0	0	0	0	0	0	0	0	0	0	0	0	/home/dhl_ec/bnelissen/Slides/CD3_manuscript/CD3_slides/AAA584.CD3.location-a/AAA584.CD3.location-a.run1	255	0.7	0.06	0.7	0.06	-9.22559998805	-12.5917398067	1.68848360497	0.295100730469
16971.0	2930155.0	6132.0	22572.0	2930155.0	4000000.0	117.0	6.0	0.89	1.22	1.07	0.04	6.65	0.34	0.66	0.0899999999992	8.15	0.29	2.02	1.39	0.37	AAA584.CD3.location-a.X3.Y4.tile.tissue.png	255	1	2000	255	5f36af5e564ee8f4123dfc641465ab61	0	0	0	0	0	0	0	0	0	0	0	0	0	/home/dhl_ec/bnelissen/Slides/CD3_manuscript/CD3_slides/AAA584.CD3.location-a/AAA584.CD3.location-a.run1	255	0.7	0.06	0.7	0.06	-9.42796398004	-12.4719935106	1.43488766445	0.242145238281
27128.0	3400858.0	10327.0	12878.0	3400858.0	4000000.0	209.0	2.0	0.93	2.14	1.09	0.0499999999993	6.87	0.33	0.659999999999	0.0699999999997	8.8	0.309999999999	2.01	1.42	0.39	AAA584.CD3.location-a.X3.Y5.tile.tissue.png	256	1	2000	256	7608c26b48fe551f54eb1e1727c92132	0	0	0	0	0	0	0	0	0	0	0	0	0	/home/dhl_ec/bnelissen/Slides/CD3_manuscript/CD3_slides/AAA584.CD3.location-a/AAA584.CD3.location-a.run1	255	0.7	0.06	0.7	0.06	-8.14277218911	-11.8872245811	0.422646273909	0.183937484375
38589.0	2159787.0	13726.0	19897.0	2159787.0	4000000.0	280.0	7.0	1.5	1.5	1.04	0.04	7.34	0.35	0.670000000001	0.12	8.21	0.27	2.04	1.4	0.349999999999	AAA584.CD3.location-a.X3.Y6.tile.tissue.png	257	1	2000	257	1c5b91fe43a505fcc9fa06c70066e51d	0	0	0	0	0	0	0	0	0	0	0	0	0	/home/dhl_ec/bnelissen/Slides/CD3_manuscript/CD3_slides/AAA584.CD3.location-a/AAA584.CD3.location-a.run1	255	0.7	0.06	0.7	0.06	-8.87082212871	-12.4646185648	0.980734263599	0.278920839844
53302.0	3131374.0	17242.0	13129.0	3131374.0	4000000.0	322.0	1.0	0.86	0.99	1.05	0.0500000000002	8.37	0.35	0.67	0.0799999999999	9.46	0.309999999999	2.07	1.39	0.360000000001	AAA584.CD3.location-a.X3.Y7.tile.tissue.png	258	1	2000	258	95f36aed41cceae175e06bb6dcf2e6fa	0	0	0	0	0	0	0	0	0	0	0	0	0	/home/dhl_ec/bnelissen/Slides/CD3_manuscript/CD3_slides/AAA584.CD3.location-a/AAA584.CD3.location-a.run1	255	0.7	0.06	0.7	0.06	-9.26637869403	-12.3919778408	0.939743510597	0.466896960937
26320.0	3940343.0	8849.0	8721.0	3940343.0	4000000.0	162.0	1.0	0.929999999998	1.06	1.04	0.0500000000002	6.15	0.33	0.66	0.0500000000002	9.13	0.34	2.01	1.4	0.37	AAA584.CD3.location-a.X3.Y8.tile.tissue.png	259	1	2000	259	05666ccb462aca8fe3570e9e4977fc07	0	0	0	0	0	0	0	0	0	0	0	0	0	/home/dhl_ec/bnelissen/Slides/CD3_manuscript/CD3_slides/AAA584.CD3.location-a/AAA584.CD3.location-a.run1	255	0.7	0.06	0.7	0.06	-8.94365341637	-11.980407974	0.725478227556	0.260579960449
5573.0	3867836.0	2275.0	8450.0	3867836.0	4000000.0	46.0	1.0	1.2	1.18	1.04	0.04	5.97	0.34	0.66	0.0500000000002	8.82	0.349999999999	1.99	1.39	0.380000000001	AAA584.CD3.location-a.X3.Y9.tile.tissue.png	260	1	2000	260	c949093517ae4dade75f02fe48215f7a	0	0	0	0	0	0	0	0	0	0	0	0	0	/home/dhl_ec/bnelissen/Slides/CD3_manuscript/CD3_slides/AAA584.CD3.location-a/AAA584.CD3.location-a.run1	255	0.7	0.06	0.7	0.06	-9.03946142577	-11.7376519145	0.788966539165	0.0722263286133
145.0	268565.0	71.0	6671.0	268565.0	4000000.0	2.0	10.0	0.77	1.24	1.05	0.0599999999995	6.41	0.35	0.69	0.190000000001	6.38	0.2	2.03	1.41	0.5	AAA584.CD3.location-a.X4.Y0.tile.tissue.png	261	1	2000	261	80969c5815feca3014536a44a13eadc4	0	0	0	0	0	0	0	0	0	0	0	0	0	/home/dhl_ec/bnelissen/Slides/CD3_manuscript/CD3_slides/AAA584.CD3.location-a/AAA584.CD3.location-a.run1	255	0.7	0.06	0.7	0.06	-8.0275263526	-11.6429186262	0.77880236931	3.27649398438
804.0	1786959.0	396.0	9491.0	1786959.0	4000000.0	7.0	2.0	0.76	0.96	1.08	0.0500000000002	6.18	0.34	0.67	0.129999999999	7.49	0.26	2.15	1.4	0.53	AAA584.CD3.location-a.X4.Y1.tile.tissue.png	262	1	2000	262	985b6dd718378b55c523f27a0bad3e7f	0	0	0	0	0	0	0	0	0	0	0	0	0	/home/dhl_ec/bnelissen/Slides/CD3_manuscript/CD3_slides/AAA584.CD3.location-a/AAA584.CD3.location-a.run1	255	0.7	0.06	0.7	0.06	-8.51633840995	-11.959330734	0.815975060689	0.171166773438
1276.0	2025226.0	641.0	7496.0	2025226.0	4000000.0	15.0	2.0	0.8	0.98	1.07	0.04	6.42	0.34	0.66	0.120000000001	7.57	0.27	2.07	1.39	0.49	AAA584.CD3.location-a.X4.Y10.tile.tissue.png	263	1	2000	263	180e210f34198bc5023fea27415a5dbb	0	0	0	0	0	0	0	0	0	0	0	0	0	/home/dhl_ec/bnelissen/Slides/CD3_manuscript/CD3_slides/AAA584.CD3.location-a/AAA584.CD3.location-a.run1	255	0.7	0.06	0.7	0.06	-8.84408720546	-11.7171251321	0.901898379763	0.0992426328125
16112.0	2613371.0	6278.0	16544.0	2613371.0	4000000.0	127.0	5.0	0.93	0.98	1.06	0.04	6.69	0.349999999999	0.67	0.1	8.09	0.28	2.05	1.41	0.53	AAA584.CD3.location-a.X4.Y11.tile.tissue.png	264	1	2000	264	c7a19a5a48376da424aef515d3b23b15	0	0	0	0	0	0	0	0	0	0	0	0	0	/home/dhl_ec/bnelissen/Slides/CD3_manuscript/CD3_slides/AAA584.CD3.location-a/AAA584.CD3.location-a.run1	255	0.7	0.06	0.7	0.06	-9.34345130481	-12.1516090199	1.1342928734	0.240814691406
4528.0	3819729.0	2063.0	9872.0	3819729.0	4000000.0	47.0	1.0	1.04	1.23	1.06	0.0500000000002	5.96	0.35	0.669999999999	0.0600000000004	8.87	0.33	2.02	1.39	0.559999999999	AAA584.CD3.location-a.X4.Y12.tile.tissue.png	265	1	2000	265	8f05d34b0fccb489c49e1521420c1918	0	0	0	0	0	0	0	0	0	0	0	0	0	/home/dhl_ec/bnelissen/Slides/CD3_manuscript/CD3_slides/AAA584.CD3.location-a/AAA584.CD3.location-a.run1	255	0.7	0.06	0.7	0.06	-9.14707976581	-12.3689469505	1.19626857128	0.140191599609
1455.0	3990160.0	685.0	8735.0	3990160.0	4000000.0	16.0	1.0	1.66	1.01	1.06	0.0500000000002	5.95	0.34	0.66	0.0499999999993	8.95	0.33	2.02	1.72	0.419999999999	AAA584.CD3.location-a.X4.Y13.tile.tissue.png	266	1	2000	266	473acc8c915ca8d96cbd893b0cbde629	0	0	0	0	0	0	0	0	0	0	0	0	0	/home/dhl_ec/bnelissen/Slides/CD3_manuscript/CD3_slides/AAA584.CD3.location-a/AAA584.CD3.location-a.run1	255	0.7	0.06	0.7	0.06	-9.1486231061	-12.2443255678	0.94047285934	0.0907342905273
1064.0	3749250.0	412.0	10276.0	3749250.0	4000000.0	6.0	1.0	0.98	0.94	1.08	0.0500000000002	12.88	0.34	0.66	0.0699999999997	8.61	0.33	2.06	1.41	0.38	AAA584.CD3.location-a.X4.Y14.tile.tissue.png	267	1	2000	267	fe1690c29e80cc811869b8930aebaa5e	0	0	0	0	0	0	0	0	0	0	0	0	0	/home/dhl_ec/bnelissen/Slides/CD3_manuscript/CD3_slides/AAA584.CD3.location-a/AAA584.CD3.location-a.run1	255	0.7	0.06	0.7	0.06	-8.72864790764	-11.6453543521	0.613524717577	0.100605447266
1379.0	2543238.0	692.0	8850.0	2543238.0	4000000.0	12.0	2.0	1.6	1.1	1.04	0.0500000000002	6.21	0.35	0.660000000001	0.1	7.89	0.28	2.04	1.39	0.35	AAA584.CD3.location-a.X4.Y15.tile.tissue.png	268	1	2000	268	10339981f0d57bc14b07f45ed0ba98be	0	0	0	0	0	0	0	0	0	0	0	0	0	/home/dhl_ec/bnelissen/Slides/CD3_manuscript/CD3_slides/AAA584.CD3.location-a/AAA584.CD3.location-a.run1	255	0.7	0.06	0.7	0.06	-8.51093127356	-11.6022904255	0.625483195354	0.121793082031
64.0	472991.0	32.0	5040.0	472991.0	4000000.0	1.0	4.0	0.76	1.37	1.07	0.0600000000004	7.24	0.349999999999	0.67	0.18	6.64	0.2	2.01	1.4	0.34	AAA584.CD3.location-a.X4.Y16.tile.tissue.png	269	1	2000	269	cec769c2210b200f53a1746c326d93ea	0	0	0	0	0	0	0	0	0	0	0	0	0	/home/dhl_ec/bnelissen/Slides/CD3_manuscript/CD3_slides/AAA584.CD3.location-a/AAA584.CD3.location-a.run1	255	0.7	0.06	0.7	0.06	-8.17624476309	-10.2385339126	0.578515844689	0.73324340625
9523.0	1944727.0	3258.0	21358.0	1944727.0	4000000.0	62.0	8.0	1.35	1.0	1.07	0.04	6.5	0.360000000001	0.67	0.13	7.6	0.26	2.09	1.41	0.35	AAA584.CD3.location-a.X4.Y2.tile.tissue.png	270	1	2000	270	ce2f6017178bafc868ad953e5d291355	0	0	0	0	0	0	0	0	0	0	0	0	0	/home/dhl_ec/bnelissen/Slides/CD3_manuscript/CD3_slides/AAA584.CD3.location-a/AAA584.CD3.location-a.run1	255	0.7	0.06	0.7	0.06	-8.91572340933	-11.9653254411	1.53412149165	0.210970429687
10589.0	3333726.0	4213.0	22995.0	3333726.0	4000000.0	83.0	5.0	1.17	1.03	1.05	0.0499999999993	6.56	0.34	0.67	0.0799999999999	8.49	0.31	2.05	1.4	0.37	AAA584.CD3.location-a.X4.Y3.tile.tissue.png	271	1	2000	271	1ca9825803873dd236b6b914e3bf725a	0	0	0	0	0	0	0	0	0	0	0	0	0	/home/dhl_ec/bnelissen/Slides/CD3_manuscript/CD3_slides/AAA584.CD3.location-a/AAA584.CD3.location-a.run1	255	0.7	0.06	0.7	0.06	-9.15694334841	-12.498945379	1.31493998693	0.226376003906
6805.0	3159906.0	2561.0	18168.0	3159906.0	4000000.0	48.0	4.0	1.02	1.75	1.05	0.04	6.5	0.349999999999	0.67	0.0799999999999	8.24	0.299999999999	2.05	1.39	1.12	AAA584.CD3.location-a.X4.Y4.tile.tissue.png	272	1	2000	272	f38827bcc097654056353dee1fbfaf23	0	0	0	0	0	0	0	0	0	0	0	0	0	/home/dhl_ec/bnelissen/Slides/CD3_manuscript/CD3_slides/AAA584.CD3.location-a/AAA584.CD3.location-a.run1	255	0.7	0.06	0.7	0.06	-8.98743744766	-11.8955811921	0.845557982927	0.138571150391
14195.0	2009906.0	4963.0	9644.0	2009906.0	4000000.0	79.0	1.0	1.48	0.969999999999	1.06	0.0500000000002	6.54	0.34	0.66	0.120000000001	8.13	0.28	2.04	1.42	0.69	AAA584.CD3.location-a.X4.Y5.tile.tissue.png	273	1	2000	273	31632af2826ab7a5affbb65ec12de317	0	0	0	0	0	0	0	0	0	0	0	0	0	/home/dhl_ec/bnelissen/Slides/CD3_manuscript/CD3_slides/AAA584.CD3.location-a/AAA584.CD3.location-a.run1	255	0.7	0.06	0.7	0.06	-8.55564292841	-12.0822679937	0.626575721483	0.233602828125
3700.0	415055.0	1317.0	6450.0	415055.0	4000000.0	26.0	5.0	0.87	0.98	1.11	0.0500000000002	6.53	0.34	0.65	0.18	6.49	0.21	2.04	1.39	0.539999999999	AAA584.CD3.location-a.X4.Y6.tile.tissue.png	274	1	2000	274	3962fba8a83a93851b6758fde1c81fb0	0	0	0	0	0	0	0	0	0	0	0	0	0	/home/dhl_ec/bnelissen/Slides/CD3_manuscript/CD3_slides/AAA584.CD3.location-a/AAA584.CD3.location-a.run1	255	0.7	0.06	0.7	0.06	-8.95940178046	-12.6310048449	1.21605314486	0.140697988281
1806.0	462655.0	704.0	6504.0	462655.0	4000000.0	17.0	4.0	0.750000000001	0.900000000001	1.05	0.0500000000002	6.36	0.34	0.659999999999	0.179999999999	6.44	0.21	2.03	1.4	0.49	AAA584.CD3.location-a.X4.Y7.tile.tissue.png	275	1	2000	275	913befbc5c33582df7fd8beaf7f70419	0	0	0	0	0	0	0	0	0	0	0	0	0	/home/dhl_ec/bnelissen/Slides/CD3_manuscript/CD3_slides/AAA584.CD3.location-a/AAA584.CD3.location-a.run1	255	0.7	0.06	0.7	0.06	-8.42161834987	-11.9685601709	0.846195820716	0.103827480469
1271.0	529501.0	588.0	7057.0	529501.0	4000000.0	12.0	8.0	0.739999999999	0.92	1.04	0.0499999999993	6.5	0.349999999999	0.66	0.179999999999	6.59	0.21	2.04	1.39	0.589999999999	AAA584.CD3.location-a.X4.Y8.tile.tissue.png	276	1	2000	276	b015fab88bd18d4fa8e268c776287b36	0	0	0	0	0	0	0	0	0	0	0	0	0	/home/dhl_ec/bnelissen/Slides/CD3_manuscript/CD3_slides/AAA584.CD3.location-a/AAA584.CD3.location-a.run1	255	0.7	0.06	0.7	0.06	-8.62089076897	-12.0395587917	1.02299655575	0.121432005859
264.0	844733.0	149.0	6644.0	844733.0	4000000.0	4.0	3.0	0.74	1.0	1.06	0.04	6.4	0.39	0.710000000001	0.31	6.84	0.22	2.05	1.39	0.58	AAA584.CD3.location-a.X4.Y9.tile.tissue.png	277	1	2000	277	b9d07e438956649f6d58999395e66e27	0	0	0	0	0	0	0	0	0	0	0	0	0	/home/dhl_ec/bnelissen/Slides/CD3_manuscript/CD3_slides/AAA584.CD3.location-a/AAA584.CD3.location-a.run1	255	0.7	0.06	0.7	0.06	-8.82452145356	-11.9149597941	1.05631374768	0.08350840625
75.0	86179.0	36.0	3970.0	86179.0	4000000.0	1.0	8.0	0.79	1.17	1.05	0.0500000000002	6.31	0.349999999999	0.68	0.19	6.28	0.190000000001	1.97	1.41	0.57	AAA584.CD3.location-a.X5.Y0.tile.tissue.png	278	1	2000	278	17aee9cb1a82c7a17112b650d314f834	0	0	0	0	0	0	0	0	0	0	0	0	0	/home/dhl_ec/bnelissen/Slides/CD3_manuscript/CD3_slides/AAA584.CD3.location-a/AAA584.CD3.location-a.run1	255	0.7	0.06	0.7	0.06	-6.64925948695	-10.779724743	0.295113875081	2.79216280469
1954.0	1865973.0	650.0	15092.0	1865973.0	4000000.0	13.0	9.0	0.920000000001	0.91	1.04	0.04	6.44	0.35	0.65	0.129999999999	7.65	0.27	2.42	1.4	0.589999999999	AAA584.CD3.location-a.X5.Y1.tile.tissue.png	279	1	2000	279	d1920a0e75fa5f49a706a62c2ff94f09	0	0	0	0	0	0	0	0	0	0	0	0	0	/home/dhl_ec/bnelissen/Slides/CD3_manuscript/CD3_slides/AAA584.CD3.location-a/AAA584.CD3.location-a.run1	255	0.7	0.06	0.7	0.06	-9.1191452022	-11.8094412113	1.0828364542	0.1863193125
0.0	0.0	0.0	0.0	0.0	4000000.0	0.0	0.0	0.77	0.940000000001	1.08	0.04	5.82	0.28	0.66	0.190000000001	4.41	0.13	1.86	1.39	0.5	AAA584.CD3.location-a.X5.Y10.tile.tissue.png	280	1	2000	280	9fe491aa015f35a3bd27f639fd912d69	0	0	0	0	0	0	0	0	0	0	0	0	0	/home/dhl_ec/bnelissen/Slides/CD3_manuscript/CD3_slides/AAA584.CD3.location-a/AAA584.CD3.location-a.run1	255	1.0	0.06	1.0	0.06	0.0	-11.2645432271	0.0	0.103087509349
124.0	7163.0	55.0	690.0	7163.0	4000000.0	1.0	3.0	0.879999999999	0.940000000001	1.08	0.0499999999993	6.25	0.339999999999	0.66	0.2	6.21	0.19	1.93	1.42	0.5	AAA584.CD3.location-a.X5.Y11.tile.tissue.png	281	1	2000	281	aa9824aa0a637c09a479e6084ee34f21	0	0	0	0	0	0	0	0	0	0	0	0	0	/home/dhl_ec/bnelissen/Slides/CD3_manuscript/CD3_slides/AAA584.CD3.location-a/AAA584.CD3.location-a.run1	255	0.7	0.06	0.7	0.06	-9.04937625335	-12.5074718748	2.71147251101	0.0868452671509
187.0	17748.0	75.0	1436.0	17748.0	4000000.0	1.0	4.0	0.809999999999	0.920000000001	1.05	0.0499999999993	6.21	0.34	0.660000000001	0.190000000001	6.23	0.19	1.96	1.71	0.490000000001	AAA584.CD3.location-a.X5.Y12.tile.tissue.png	282	1	2000	282	355555bba952a1262852daeff15adb71	0	0	0	0	0	0	0	0	0	0	0	0	0	/home/dhl_ec/bnelissen/Slides/CD3_manuscript/CD3_slides/AAA584.CD3.location-a/AAA584.CD3.location-a.run1	255	0.7	0.06	0.7	0.06	-9.52833599666	-12.601113982	2.29213285765	0.0880680322266
563.0	239546.0	300.0	5387.0	239546.0	4000000.0	6.0	3.0	0.879999999999	0.9	1.03	0.04	6.21	0.33	0.65	0.2	6.39	0.2	2.05	1.4	0.490000000001	AAA584.CD3.location-a.X5.Y13.tile.tissue.png	283	1	2000	283	b8b09cbf2b819d1107d286373d7b0fe8	0	0	0	0	0	0	0	0	0	0	0	0	0	/home/dhl_ec/bnelissen/Slides/CD3_manuscript/CD3_slides/AAA584.CD3.location-a/AAA584.CD3.location-a.run1	255	0.7	0.06	0.7	0.06	-8.83352458691	-12.0681194442	1.7209939422	0.0795966347656
1389.0	762555.0	669.0	9329.0	762555.0	4000000.0	13.0	5.0	1.21	1.01	1.04	0.0500000000002	6.24	0.36	0.67	0.17	6.7	0.22	2.05	1.39	0.5	AAA584.CD3.location-a.X5.Y14.tile.tissue.png	284	1	2000	284	8f1dd2071360b8c7d6638b140b88c1d6	0	0	0	0	0	0	0	0	0	0	0	0	0	/home/dhl_ec/bnelissen/Slides/CD3_manuscript/CD3_slides/AAA584.CD3.location-a/AAA584.CD3.location-a.run1	255	0.7	0.06	0.7	0.06	-8.83514317945	-12.1694500038	1.64588036519	0.0920946835938
885.0	1458197.0	509.0	13841.0	1458197.0	4000000.0	11.0	4.0	1.31	1.04	1.2	0.0500000000002	6.54	0.35	0.660000000001	0.150000000001	7.06	0.24	2.05	1.4	0.56	AAA584.CD3.location-a.X5.Y15.tile.tissue.png	285	1	2000	285	599cc9ce7e9f01ddc6d5c6b1ab3bce86	0	0	0	0	0	0	0	0	0	0	0	0	0	/home/dhl_ec/bnelissen/Slides/CD3_manuscript/CD3_slides/AAA584.CD3.location-a/AAA584.CD3.location-a.run1	255	0.7	0.06	0.7	0.06	-8.81406805967	-12.1397927957	1.12535774521	0.113644421875
3190.0	819001.0	1275.0	5904.0	819001.0	4000000.0	22.0	1.0	0.749999999999	0.910000000001	1.05	0.0499999999993	6.36	0.34	0.67	0.17	6.84	0.23	2.06	1.42	0.35	AAA584.CD3.location-a.X5.Y16.tile.tissue.png	286	1	2000	286	1c11a6363b3f386f2d2ab40b121640d1	0	0	0	0	0	0	0	0	0	0	0	0	0	/home/dhl_ec/bnelissen/Slides/CD3_manuscript/CD3_slides/AAA584.CD3.location-a/AAA584.CD3.location-a.run1	255	0.7	0.06	0.7	0.06	-8.82357766	-11.9671624223	1.02928340053	0.100136871094
0.0	0.0	0.0	0.0	0.0	584000.0	0.0	0.0	0.18	0.190000000001	0.16	0.0100000000002	0.88	0.0500000000002	0.11	0.04	0.81	0.0299999999997	0.400000000001	0.27	0.0599999999995	AAA584.CD3.location-a.X5.Y17.tile.tissue.png	287	1	2000	287	766c760333b1657d87535be4435ff0d3	0	0	0	0	0	0	0	0	0	0	0	0	0	/home/dhl_ec/bnelissen/Slides/CD3_manuscript/CD3_slides/AAA584.CD3.location-a/AAA584.CD3.location-a.run1	255	1.0	0.06	1.0	0.06	0.0	0.0	0.0	9.61731592466
21559.0	2120686.0	7595.0	29728.0	2120686.0	4000000.0	148.0	27.0	0.83	1.24	1.1	0.0700000000006	6.85	0.36	0.66	0.12	8.23	0.280000000001	2.1	1.41	0.42	AAA584.CD3.location-a.X5.Y2.tile.tissue.png	288	1	2000	288	952e41437fcd32a2b3ccfbdc80cc7377	0	0	0	0	0	0	0	0	0	0	0	0	0	/home/dhl_ec/bnelissen/Slides/CD3_manuscript/CD3_slides/AAA584.CD3.location-a/AAA584.CD3.location-a.run1	255	0.7	0.06	0.7	0.06	-8.61436185049	-12.5239793988	1.65350223329	0.310041847656
3685.0	1294817.0	1668.0	12094.0	1294817.0	4000000.0	37.0	8.0	0.889999999999	0.960000000001	1.05	0.0500000000002	6.63	0.35	0.67	0.150000000001	7.0	0.29	2.11	1.41	0.349999999999	AAA584.CD3.location-a.X5.Y3.tile.tissue.png	289	1	2000	289	5c4ed395d67ebb33fe820c5122cd9b06	0	0	0	0	0	0	0	0	0	0	0	0	0	/home/dhl_ec/bnelissen/Slides/CD3_manuscript/CD3_slides/AAA584.CD3.location-a/AAA584.CD3.location-a.run1	255	0.7	0.06	0.7	0.06	-8.95053952707	-12.3321923748	1.13434266275	0.183401125
0.0	5552.0	0.0	642.0	5552.0	4000000.0	0.0	3.0	0.77	0.93	1.05	0.04	5.91	0.349999999999	0.639999999999	0.2	5.34	0.22	2.09	1.44	0.48	AAA584.CD3.location-a.X5.Y4.tile.tissue.png	290	1	2000	290	d4328e28e5d3ecc34189ba8656b9227a	0	0	0	0	0	0	0	0	0	0	0	0	0	/home/dhl_ec/bnelissen/Slides/CD3_manuscript/CD3_slides/AAA584.CD3.location-a/AAA584.CD3.location-a.run1	255	0.7	0.06	0.7	0.06	0.0	-12.7239405256	1.61442403216	0.0928111536865
573.0	26322.0	204.0	1624.0	26322.0	4000000.0	2.0	5.0	0.829999999999	0.940000000001	1.08	0.0500000000002	6.38	0.35	0.679999999999	0.200000000001	6.3	0.19	1.96	1.41	0.32	AAA584.CD3.location-a.X5.Y5.tile.tissue.png	291	1	2000	291	272b0df3f2816557f3d71be44e7a10b6	0	0	0	0	0	0	0	0	0	0	0	0	0	/home/dhl_ec/bnelissen/Slides/CD3_manuscript/CD3_slides/AAA584.CD3.location-a/AAA584.CD3.location-a.run1	255	0.7	0.06	0.7	0.06	-9.43711489671	-12.7016300343	1.87085855396	0.0895064350586
0.0	0.0	0.0	0.0	0.0	4000000.0	0.0	0.0	0.73	0.92	1.11	0.0500000000002	6.13	0.28	0.66	0.21	4.29	0.11	1.81	1.41	0.35	AAA584.CD3.location-a.X5.Y6.tile.tissue.png	292	1	2000	292	03b82d9f9dc849402fa5cbddd2906434	0	0	0	0	0	0	0	0	0	0	0	0	0	/home/dhl_ec/bnelissen/Slides/CD3_manuscript/CD3_slides/AAA584.CD3.location-a/AAA584.CD3.location-a.run1	255	1.0	0.06	1.0	0.06	0.0	-12.1076759352	0.0	0.125975431648
0.0	4992.0	0.0	452.0	4992.0	4000000.0	0.0	2.0	0.73	0.94	1.02	0.04	5.92	0.34	0.669999999999	0.2	5.4	0.12	1.89	1.39	0.32	AAA584.CD3.location-a.X5.Y7.tile.tissue.png	293	1	2000	293	90ba05102cb5faf25d0f16a7f91eccbd	0	0	0	0	0	0	0	0	0	0	0	0	0	/home/dhl_ec/bnelissen/Slides/CD3_manuscript/CD3_slides/AAA584.CD3.location-a/AAA584.CD3.location-a.run1	255	0.7	0.06	0.7	0.06	0.0	-11.9977685852	1.81943101149	0.0940244671326
0.0	1762.0	0.0	194.0	1762.0	4000000.0	0.0	1.0	0.73	0.95	1.07	0.0400000000009	6.09	0.339999999999	0.679999999999	0.19	5.36	0.2	2.08	1.4	0.32	AAA584.CD3.location-a.X5.Y8.tile.tissue.png	294	1	2000	294	6748e51a8310a49cc062759f66216b3a	0	0	0	0	0	0	0	0	0	0	0	0	0	/home/dhl_ec/bnelissen/Slides/CD3_manuscript/CD3_slides/AAA584.CD3.location-a/AAA584.CD3.location-a.run1	255	0.7	0.06	0.7	0.06	0.0	-12.1414940434	1.76011340762	0.103918241165
0.0	3420.0	0.0	274.0	3420.0	4000000.0	0.0	1.0	0.8	0.96	1.0	0.04	5.86	0.339999999999	0.65	0.19	5.76	0.12	1.92	1.38	0.46	AAA584.CD3.location-a.X5.Y9.tile.tissue.png	295	1	2000	295	2a25c5fbb4661f858ca78de08c4869b6	0	0	0	0	0	0	0	0	0	0	0	0	0	/home/dhl_ec/bnelissen/Slides/CD3_manuscript/CD3_slides/AAA584.CD3.location-a/AAA584.CD3.location-a.run1	255	0.7	0.06	0.7	0.06	-7.11517344685	-12.1111595757	1.84078622096	0.110380525375
0.0	78049.0	0.0	3618.0	78049.0	4000000.0	0.0	8.0	0.780000000001	0.95	1.07	0.0500000000002	5.98	0.34	0.7	0.19	5.84	0.13	1.97	1.39	0.62	AAA584.CD3.location-a.X6.Y0.tile.tissue.png	296	1	2000	296	e62186f274e6167e7150ec317cc4a9c6	0	0	0	0	0	0	0	0	0	0	0	0	0	/home/dhl_ec/bnelissen/Slides/CD3_manuscript/CD3_slides/AAA584.CD3.location-a/AAA584.CD3.location-a.run1	255	0.7	0.06	0.7	0.06	-7.04992613924	-11.016860183	0.306784105908	2.94441213892
570.0	66634.0	217.0	4413.0	66634.0	4000000.0	5.0	12.0	0.92	0.96	1.07	0.04	5.87	0.34	0.650000000001	0.18	6.08	0.190000000001	1.96	1.39	0.52	AAA584.CD3.location-a.X6.Y1.tile.tissue.png	297	1	2000	297	e9a90afda42b2345c8e8139704d27d79	0	0	0	0	0	0	0	0	0	0	0	0	0	/home/dhl_ec/bnelissen/Slides/CD3_manuscript/CD3_slides/AAA584.CD3.location-a/AAA584.CD3.location-a.run1	255	0.7	0.06	0.7	0.06	-9.43487569563	-12.5909646454	2.32978014652	0.11953159375
0.0	0.0	0.0	0.0	0.0	4000000.0	0.0	0.0	1.01	1.24	1.18	0.04	5.91	0.27	0.650000000001	0.2	4.45	0.12	1.86	1.42	0.71	AAA584.CD3.location-a.X6.Y10.tile.tissue.png	298	1	2000	298	ed1586301c5527cf15e96b0a219f8867	0	0	0	0	0	0	0	0	0	0	0	0	0	/home/dhl_ec/bnelissen/Slides/CD3_manuscript/CD3_slides/AAA584.CD3.location-a/AAA584.CD3.location-a.run1	255	1.0	0.06	1.0	0.06	0.0	-11.471401207	0.0	0.11092830016
0.0	0.0	0.0	0.0	0.0	4000000.0	0.0	0.0	0.870000000001	0.98	1.06	0.04	5.77	0.27	0.639999999999	0.190000000001	4.29	0.12	1.81	1.39	0.52	AAA584.CD3.location-a.X6.Y11.tile.tissue.png	299	1	2000	299	05ec723ff3018e36d12681368e3fd249	0	0	0	0	0	0	0	0	0	0	0	0	0	/home/dhl_ec/bnelissen/Slides/CD3_manuscript/CD3_slides/AAA584.CD3.location-a/AAA584.CD3.location-a.run1	255	1.0	0.06	1.0	0.06	0.0	-11.9711724987	0.0	0.108047393372
444.0	9315.0	107.0	746.0	9315.0	4000000.0	1.0	3.0	0.739999999999	0.940000000001	1.02	0.0299999999997	5.9	0.349999999999	0.64	0.200000000001	6.03	0.18	1.89	1.39	0.5	AAA584.CD3.location-a.X6.Y12.tile.tissue.png	300	1	2000	300	979e5adcbd3905bcc87b53549ab1c902	0	0	0	0	0	0	0	0	0	0	0	0	0	/home/dhl_ec/bnelissen/Slides/CD3_manuscript/CD3_slides/AAA584.CD3.location-a/AAA584.CD3.location-a.run1	255	0.7	0.06	0.7	0.06	-7.43637878505	-11.7005703793	0.929460609414	0.0952106296997
0.0	0.0	0.0	0.0	0.0	4000000.0	0.0	0.0	0.77	0.99	1.01	0.04	5.5	0.26	0.66	0.19	4.33	0.11	1.84	1.44	0.5	AAA584.CD3.location-a.X6.Y13.tile.tissue.png	301	1	2000	301	a3c52c419d604973846813b49af5a8fb	0	0	0	0	0	0	0	0	0	0	0	0	0	/home/dhl_ec/bnelissen/Slides/CD3_manuscript/CD3_slides/AAA584.CD3.location-a/AAA584.CD3.location-a.run1	255	1.0	0.06	1.0	0.06	0.0	-11.9435086643	0.0	0.0783780918427
0.0	0.0	0.0	0.0	0.0	4000000.0	0.0	0.0	0.759999999999	0.959999999999	1.09	0.04	5.84	0.280000000001	0.650000000001	0.2	4.65	0.12	1.88	1.42	0.85	AAA584.CD3.location-a.X6.Y14.tile.tissue.png	302	1	2000	302	9351dc95e1958e00d950c4c89dc83775	0	0	0	0	0	0	0	0	0	0	0	0	0	/home/dhl_ec/bnelissen/Slides/CD3_manuscript/CD3_slides/AAA584.CD3.location-a/AAA584.CD3.location-a.run1	255	1.0	0.06	1.0	0.06	0.0	-11.6830734445	0.0	0.0802116643333
0.0	2768.0	0.0	258.0	2768.0	4000000.0	0.0	1.0	0.88	1.24	1.05	0.0500000000002	6.24	0.4	0.67	0.19	5.48	0.13	1.92	1.41	0.519999999999	AAA584.CD3.location-a.X6.Y15.tile.tissue.png	303	1	2000	303	6e620368bb139c29a9f597e9558b70f8	0	0	0	0	0	0	0	0	0	0	0	0	0	/home/dhl_ec/bnelissen/Slides/CD3_manuscript/CD3_slides/AAA584.CD3.location-a/AAA584.CD3.location-a.run1	255	0.7	0.06	0.7	0.06	0.0	-12.4726215746	2.59325078181	0.0909173950195
0.0	3098.0	0.0	360.0	3098.0	4000000.0	0.0	2.0	0.88	1.05	1.06	0.0600000000004	6.29	0.33	0.65	0.2	5.32	0.13	1.89	1.39	0.500000000001	AAA584.CD3.location-a.X6.Y16.tile.tissue.png	304	1	2000	304	2569870a0d5f777bf823ddaad1b6738c	0	0	0	0	0	0	0	0	0	0	0	0	0	/home/dhl_ec/bnelissen/Slides/CD3_manuscript/CD3_slides/AAA584.CD3.location-a/AAA584.CD3.location-a.run1	255	0.7	0.06	0.7	0.06	0.0	-10.5650586898	2.77577015413	0.304728619598
2729.0	278115.0	845.0	9202.0	278115.0	4000000.0	17.0	16.0	1.02	0.97	1.09	0.04	6.08	0.51	0.679999999999	0.200000000001	6.34	0.200000000001	1.99	1.39	0.52	AAA584.CD3.location-a.X6.Y2.tile.tissue.png	305	1	2000	305	cd83697d4010aea22b20214b13682a98	0	0	0	0	0	0	0	0	0	0	0	0	0	/home/dhl_ec/bnelissen/Slides/CD3_manuscript/CD3_slides/AAA584.CD3.location-a/AAA584.CD3.location-a.run1	255	0.7	0.06	0.7	0.06	-9.66303304389	-12.6359011826	2.09107832509	0.121120375
189.0	10769.0	88.0	1034.0	10769.0	4000000.0	2.0	5.0	0.88	0.970000000001	1.08	0.04	6.24	0.34	0.65	0.190000000001	6.22	0.190000000001	1.91	1.4	0.500000000001	AAA584.CD3.location-a.X6.Y3.tile.tissue.png	306	1	2000	306	5db96c8c012bedb03ccdb9cec9cfeeff	0	0	0	0	0	0	0	0	0	0	0	0	0	/home/dhl_ec/bnelissen/Slides/CD3_manuscript/CD3_slides/AAA584.CD3.location-a/AAA584.CD3.location-a.run1	255	0.7	0.06	0.7	0.06	-8.46404130098	-12.3592407994	0.928144852346	0.132852376648
0.0	3651.0	0.0	266.0	3651.0	4000000.0	0.0	1.0	1.65	1.02	1.05	0.0500000000002	6.2	0.34	0.66	0.2	5.4	0.13	1.9	1.39	0.5	AAA584.CD3.location-a.X6.Y4.tile.tissue.png	307	1	2000	307	67ef1a142dc0c1154f0dfdd312b05b9c	0	0	0	0	0	0	0	0	0	0	0	0	0	/home/dhl_ec/bnelissen/Slides/CD3_manuscript/CD3_slides/AAA584.CD3.location-a/AAA584.CD3.location-a.run1	255	0.7	0.06	0.7	0.06	0.0	-12.0672862541	0.120646409615	0.103647179207
0.0	0.0	0.0	0.0	0.0	4000000.0	0.0	0.0	1.54	0.95	1.08	0.0500000000002	5.94	0.28	0.66	0.2	4.38	0.12	1.83	1.43	1.05	AAA584.CD3.location-a.X6.Y5.tile.tissue.png	308	1	2000	308	80227ecd312f38fdf30c4620833db5db	0	0	0	0	0	0	0	0	0	0	0	0	0	/home/dhl_ec/bnelissen/Slides/CD3_manuscript/CD3_slides/AAA584.CD3.location-a/AAA584.CD3.location-a.run1	255	1.0	0.06	1.0	0.06	0.0	-11.4912921203	0.0	0.108697850132
77.0	22107.0	39.0	1330.0	22107.0	4000000.0	1.0	4.0	1.14	1.02	1.04	0.0500000000002	6.23	0.34	0.660000000001	0.190000000001	6.27	0.190000000001	1.98	1.46	0.349999999999	AAA584.CD3.location-a.X6.Y6.tile.tissue.png	309	1	2000	309	488c7a6964d7489f275439ddd3a680fb	0	0	0	0	0	0	0	0	0	0	0	0	0	/home/dhl_ec/bnelissen/Slides/CD3_manuscript/CD3_slides/AAA584.CD3.location-a/AAA584.CD3.location-a.run1	255	0.7	0.06	0.7	0.06	-7.72780849286	-11.5786374829	0.396977169318	0.124288950134
0.0	3623.0	0.0	284.0	3623.0	4000000.0	0.0	1.0	0.78	0.96	1.07	0.04	6.23	0.34	0.66	0.2	5.43	0.12	1.91	1.44	0.34	AAA584.CD3.location-a.X6.Y7.tile.tissue.png	310	1	2000	310	bb5ca218f53d051c4178cd74f4b58cd0	0	0	0	0	0	0	0	0	0	0	0	0	0	/home/dhl_ec/bnelissen/Slides/CD3_manuscript/CD3_slides/AAA584.CD3.location-a/AAA584.CD3.location-a.run1	255	0.7	0.06	0.7	0.06	0.0	-11.817070887	0.683410661378	0.121187133652
0.0	2814.0	0.0	264.0	2814.0	4000000.0	0.0	1.0	0.75	1.23	1.09	0.04	6.18	0.34	0.65	0.19	5.3	0.13	1.94	1.4	0.320000000001	AAA584.CD3.location-a.X6.Y8.tile.tissue.png	311	1	2000	311	88482402891e17a3513fda461a47eb7c	0	0	0	0	0	0	0	0	0	0	0	0	0	/home/dhl_ec/bnelissen/Slides/CD3_manuscript/CD3_slides/AAA584.CD3.location-a/AAA584.CD3.location-a.run1	255	0.7	0.06	0.7	0.06	0.0	-11.656194323	0.383012350011	0.118622929165
0.0	12123.0	0.0	872.0	12123.0	4000000.0	0.0	3.0	1.67	1.28	1.05	0.04	6.16	0.34	0.66	0.19	5.85	0.13	1.91	1.39	0.52	AAA584.CD3.location-a.X6.Y9.tile.tissue.png	312	1	2000	312	703233766a12682066cd2066394411f1	0	0	0	0	0	0	0	0	0	0	0	0	0	/home/dhl_ec/bnelissen/Slides/CD3_manuscript/CD3_slides/AAA584.CD3.location-a/AAA584.CD3.location-a.run1	255	0.7	0.06	0.7	0.06	-7.25919291692	-11.667038163	0.471146427234	0.113775845459
467.0	71053.0	107.0	2777.0	71053.0	4000000.0	1.0	4.0	0.759999999999	1.97	1.07	0.0500000000002	6.04	0.330000000001	0.690000000001	0.179999999999	6.11	0.2	1.89	1.4	0.5	AAA584.CD3.location-a.X7.Y0.tile.tissue.png	313	1	2000	313	9f8cf210b59cd55d4bbbab94999fd9c4	0	0	0	0	0	0	0	0	0	0	0	0	0	/home/dhl_ec/bnelissen/Slides/CD3_manuscript/CD3_slides/AAA584.CD3.location-a/AAA584.CD3.location-a.run1	255	0.7	0.06	0.7	0.06	-6.11295041639	-10.3326603934	0.188714041716	2.00065688623
457.0	14854.0	152.0	1590.0	14854.0	4000000.0	3.0	8.0	1.47	0.909999999999	1.01	0.04	5.85	0.34	0.679999999999	0.2	6.25	0.190000000001	1.93	1.4	0.73	AAA584.CD3.location-a.X7.Y1.tile.tissue.png	314	1	2000	314	cbacb7603f65b67b5caf9f8521429330	0	0	0	0	0	0	0	0	0	0	0	0	0	/home/dhl_ec/bnelissen/Slides/CD3_manuscript/CD3_slides/AAA584.CD3.location-a/AAA584.CD3.location-a.run1	255	0.7	0.06	0.7	0.06	-8.97513201107	-11.8486945444	1.60661538631	0.115906795166
0.0	0.0	0.0	0.0	0.0	4000000.0	0.0	0.0	1.8	0.900000000001	1.04	0.04	5.77	0.28	0.650000000001	0.200000000001	4.37	0.11	1.87	1.43	0.509999999999	AAA584.CD3.location-a.X7.Y10.tile.tissue.png	315	1	2000	315	35846ba6446bc37b4f7ad8461654cd24	0	0	0	0	0	0	0	0	0	0	0	0	0	/home/dhl_ec/bnelissen/Slides/CD3_manuscript/CD3_slides/AAA584.CD3.location-a/AAA584.CD3.location-a.run1	255	1.0	0.06	1.0	0.06	0.0	-11.209520051	0.0	0.130441421813
0.0	2586.0	0.0	230.0	2586.0	4000000.0	0.0	1.0	0.74	0.92	1.08	0.0500000000002	6.24	0.35	0.860000000001	0.190000000001	5.55	0.13	1.96	1.38	0.580000000001	AAA584.CD3.location-a.X7.Y11.tile.tissue.png	316	1	2000	316	720db26b7ec415de710d5d45b8fd81f4	0	0	0	0	0	0	0	0	0	0	0	0	0	/home/dhl_ec/bnelissen/Slides/CD3_manuscript/CD3_slides/AAA584.CD3.location-a/AAA584.CD3.location-a.run1	255	0.7	0.06	0.7	0.06	0.0	-11.7985162743	0.236886457427	0.127150472046
0.0	9089.0	0.0	750.0	9089.0	4000000.0	0.0	3.0	0.830000000001	0.91	1.02	0.04	5.87	0.34	0.65	0.2	5.73	0.12	1.89	1.39	0.57	AAA584.CD3.location-a.X7.Y12.tile.tissue.png	317	1	2000	317	d9c406b0956f988c510d50f7d013a751	0	0	0	0	0	0	0	0	0	0	0	0	0	/home/dhl_ec/bnelissen/Slides/CD3_manuscript/CD3_slides/AAA584.CD3.location-a/AAA584.CD3.location-a.run1	255	0.7	0.06	0.7	0.06	-8.03276560531	-12.3260465195	1.92374144902	0.108246820068
0.0	2265.0	0.0	212.0	2265.0	4000000.0	0.0	1.0	0.76	1.1	1.02	0.04	5.91	0.35	0.67	0.190000000001	5.4	0.129999999999	1.91	1.44	0.48	AAA584.CD3.location-a.X7.Y13.tile.tissue.png	318	1	2000	318	d73cc7442c28d2864a59bfe3a678fecf	0	0	0	0	0	0	0	0	0	0	0	0	0	/home/dhl_ec/bnelissen/Slides/CD3_manuscript/CD3_slides/AAA584.CD3.location-a/AAA584.CD3.location-a.run1	255	0.7	0.06	0.7	0.06	0.0	-12.2513811364	3.16572761451	0.101203790421
0.0	4946.0	0.0	488.0	4946.0	4000000.0	0.0	2.0	0.719999999999	0.92	1.04	0.04	5.9	0.34	0.67	0.2	5.9	0.12	1.92	1.43	0.599999999999	AAA584.CD3.location-a.X7.Y14.tile.tissue.png	319	1	2000	319	b0489e6ae0b80ec49c2716a50223d9d6	0	0	0	0	0	0	0	0	0	0	0	0	0	/home/dhl_ec/bnelissen/Slides/CD3_manuscript/CD3_slides/AAA584.CD3.location-a/AAA584.CD3.location-a.run1	255	0.7	0.06	0.7	0.06	-8.16603786888	-12.2036784011	2.39642373599	0.092334661438
0.0	0.0	0.0	0.0	0.0	4000000.0	0.0	0.0	1.0	0.97	1.05	0.0500000000002	5.8	0.27	0.66	0.2	4.46	0.12	1.86	1.41	0.54	AAA584.CD3.location-a.X7.Y15.tile.tissue.png	320	1	2000	320	34bd0dfd691cb535e83f21addfbad50d	0	0	0	0	0	0	0	0	0	0	0	0	0	/home/dhl_ec/bnelissen/Slides/CD3_manuscript/CD3_slides/AAA584.CD3.location-a/AAA584.CD3.location-a.run1	255	1.0	0.06	1.0	0.06	0.0	-11.7999844821	0.0	0.10763400386
134.0	3349.0	54.0	390.0	3349.0	4000000.0	1.0	2.0	1.38	1.34	1.06	0.0500000000002	6.16	0.34	0.669999999999	0.2	6.06	0.190000000001	1.91	1.41	0.559999999999	AAA584.CD3.location-a.X7.Y16.tile.tissue.png	321	1	2000	321	087f2c070b346a46935b51898546991a	0	0	0	0	0	0	0	0	0	0	0	0	0	/home/dhl_ec/bnelissen/Slides/CD3_manuscript/CD3_slides/AAA584.CD3.location-a/AAA584.CD3.location-a.run1	255	0.7	0.06	0.7	0.06	-8.54321179006	-10.6330166674	1.80261272972	1.01832825137
0.0	18320.0	0.0	1726.0	18320.0	4000000.0	0.0	8.0	0.77	0.92	1.07	0.04	6.37	0.349999999999	0.67	0.2	5.59	0.13	1.98	1.43	0.53	AAA584.CD3.location-a.X7.Y2.tile.tissue.png	322	1	2000	322	f58fb1e61ca932d43acae28969157834	0	0	0	0	0	0	0	0	0	0	0	0	0	/home/dhl_ec/bnelissen/Slides/CD3_manuscript/CD3_slides/AAA584.CD3.location-a/AAA584.CD3.location-a.run1	255	0.7	0.06	0.7	0.06	0.0	-12.2112618355	0.936807344262	0.0863611448975
349.0	9210.0	92.0	796.0	9210.0	4000000.0	1.0	3.0	0.820000000001	0.95	1.07	0.0500000000002	6.38	0.35	0.66	0.190000000001	6.09	0.19	1.93	1.39	0.5	AAA584.CD3.location-a.X7.Y3.tile.tissue.png	323	1	2000	323	53326498b8d8a69ca138cbdf1278d94e	0	0	0	0	0	0	0	0	0	0	0	0	0	/home/dhl_ec/bnelissen/Slides/CD3_manuscript/CD3_slides/AAA584.CD3.location-a/AAA584.CD3.location-a.run1	255	0.7	0.06	0.7	0.06	-8.74780786052	-11.8954507897	1.82934490513	0.116869836792
472.0	12438.0	193.0	660.0	12438.0	4000000.0	3.0	1.0	1.43	1.17	1.05	0.0500000000002	6.2	0.34	0.67	0.200000000001	6.19	0.309999999999	1.95	1.39	0.449999999999	AAA584.CD3.location-a.X7.Y4.tile.tissue.png	324	1	2000	324	8fcc3229f90924f8c81b155a832ff5c8	0	0	0	0	0	0	0	0	0	0	0	0	0	/home/dhl_ec/bnelissen/Slides/CD3_manuscript/CD3_slides/AAA584.CD3.location-a/AAA584.CD3.location-a.run1	255	0.7	0.06	0.7	0.06	-9.09027380564	-12.3521181991	3.64405177529	0.106232659424
0.0	0.0	0.0	0.0	0.0	4000000.0	0.0	0.0	1.52	0.91	1.06	0.04	5.87	0.28	0.650000000001	0.19	4.38	0.12	1.83	1.42	0.85	AAA584.CD3.location-a.X7.Y5.tile.tissue.png	325	1	2000	325	b688b426b9de98310396a92286ccf389	0	0	0	0	0	0	0	0	0	0	0	0	0	/home/dhl_ec/bnelissen/Slides/CD3_manuscript/CD3_slides/AAA584.CD3.location-a/AAA584.CD3.location-a.run1	255	1.0	0.06	1.0	0.06	0.0	-12.1074626882	0.0	0.100361351837
0.0	0.0	0.0	0.0	0.0	4000000.0	0.0	0.0	0.740000000001	0.94	1.25	0.0500000000002	5.78	0.27	0.64	0.190000000001	4.33	0.12	1.83	1.39	0.340000000001	AAA584.CD3.location-a.X7.Y6.tile.tissue.png	326	1	2000	326	8bcaa59c7fb285208cc090d675a17db7	0	0	0	0	0	0	0	0	0	0	0	0	0	/home/dhl_ec/bnelissen/Slides/CD3_manuscript/CD3_slides/AAA584.CD3.location-a/AAA584.CD3.location-a.run1	255	1.0	0.06	1.0	0.06	0.0	-12.154632469	0.0	0.109677677933
0.0	8558.0	0.0	861.0	8558.0	4000000.0	0.0	4.0	1.42	0.940000000001	1.05	0.04	6.2	0.34	0.66	0.190000000001	5.87	0.130000000001	1.96	1.45	0.34	AAA584.CD3.location-a.X7.Y7.tile.tissue.png	327	1	2000	327	6f3f0f42526f3d364efac194adafef34	0	0	0	0	0	0	0	0	0	0	0	0	0	/home/dhl_ec/bnelissen/Slides/CD3_manuscript/CD3_slides/AAA584.CD3.location-a/AAA584.CD3.location-a.run1	255	0.7	0.06	0.7	0.06	-8.88292868729	-12.1670816275	1.77155186362	0.127608447021
0.0	0.0	0.0	0.0	0.0	4000000.0	0.0	0.0	0.91	0.969999999999	1.07	0.0400000000009	5.57	0.280000000001	0.639999999999	0.210000000001	4.3	0.110000000001	1.82	1.38	0.34	AAA584.CD3.location-a.X7.Y8.tile.tissue.png	328	1	2000	328	cecfeeb2a4b85f881b181e7b2b1d3969	0	0	0	0	0	0	0	0	0	0	0	0	0	/home/dhl_ec/bnelissen/Slides/CD3_manuscript/CD3_slides/AAA584.CD3.location-a/AAA584.CD3.location-a.run1	255	1.0	0.06	1.0	0.06	0.0	-11.7957338979	0.0	0.120604186249
0.0	1281.0	0.0	166.0	1281.0	4000000.0	0.0	1.0	0.949999999999	0.92	1.02	0.0400000000009	5.84	0.33	0.65	0.190000000001	5.33	0.130000000001	1.86	1.38	0.34	AAA584.CD3.location-a.X7.Y9.tile.tissue.png	329	1	2000	329	60bae30f420c2720708421c616609447	0	0	0	0	0	0	0	0	0	0	0	0	0	/home/dhl_ec/bnelissen/Slides/CD3_manuscript/CD3_slides/AAA584.CD3.location-a/AAA584.CD3.location-a.run1	255	0.7	0.06	0.7	0.06	0.0	-11.8848661621	2.02140451948	0.120355632412
0.0	95810.0	0.0	3703.0	95810.0	4000000.0	0.0	7.0	0.880000000001	0.92	1.04	0.0499999999993	5.94	0.35	0.700000000001	0.199999999999	5.99	0.130000000001	1.95	1.4	0.32	AAA584.CD3.location-a.X8.Y0.tile.tissue.png	330	1	2000	330	a4e8eafab02229afbb80c4836d970f3c	0	0	0	0	0	0	0	0	0	0	0	0	0	/home/dhl_ec/bnelissen/Slides/CD3_manuscript/CD3_slides/AAA584.CD3.location-a/AAA584.CD3.location-a.run1	255	0.7	0.06	0.7	0.06	-6.68340806443	-10.5542207754	0.140561658188	2.7739988147
0.0	7103.0	0.0	746.0	7103.0	4000000.0	0.0	3.0	2.14	0.93	1.04	0.0500000000011	6.17	0.34	0.67	0.199999999999	5.88	0.120000000001	1.91	1.4	0.32	AAA584.CD3.location-a.X8.Y1.tile.tissue.png	331	1	2000	331	8b45372611209921a54967298140a3d8	0	0	0	0	0	0	0	0	0	0	0	0	0	/home/dhl_ec/bnelissen/Slides/CD3_manuscript/CD3_slides/AAA584.CD3.location-a/AAA584.CD3.location-a.run1	255	0.7	0.06	0.7	0.06	-9.02244488997	-12.024610676	2.35804753277	0.12547263855
1492.0	81917.0	597.0	4448.0	81917.0	4000000.0	13.0	7.0	2.13	0.910000000002	1.35	0.0499999999993	6.27	0.34	0.66	0.199999999999	6.32	0.190000000001	1.99	1.39	0.379999999999	AAA584.CD3.location-a.X8.Y10.tile.tissue.png	332	1	2000	332	3cbf99d9a8ef420a967e6c34eedb8c0a	0	0	0	0	0	0	0	0	0	0	0	0	0	/home/dhl_ec/bnelissen/Slides/CD3_manuscript/CD3_slides/AAA584.CD3.location-a/AAA584.CD3.location-a.run1	255	0.7	0.06	0.7	0.06	-9.27937549952	-12.4071377823	3.4954303639	0.166263580078
974.0	54886.0	404.0	2544.0	54886.0	4000000.0	8.0	5.0	2.12	0.950000000001	1.05	0.0499999999993	6.16	0.35	0.65	0.189999999999	6.15	0.25	1.96	1.39	0.34	AAA584.CD3.location-a.X8.Y11.tile.tissue.png	333	1	2000	333	97d102ef18a45060d96741f69d788858	0	0	0	0	0	0	0	0	0	0	0	0	0	/home/dhl_ec/bnelissen/Slides/CD3_manuscript/CD3_slides/AAA584.CD3.location-a/AAA584.CD3.location-a.run1	255	0.7	0.06	0.7	0.06	-9.00402489808	-12.2903834957	3.53833873205	0.139744119141
278.0	3732.0	78.0	378.0	3732.0	4000000.0	2.0	2.0	0.959999999999	0.92	1.07	0.0399999999991	6.09	0.34	0.65	0.209999999999	5.97	0.190000000001	1.93	1.41	0.34	AAA584.CD3.location-a.X8.Y12.tile.tissue.png	334	1	2000	334	a5380d85bb61592db81240a355edf8d8	0	0	0	0	0	0	0	0	0	0	0	0	0	/home/dhl_ec/bnelissen/Slides/CD3_manuscript/CD3_slides/AAA584.CD3.location-a/AAA584.CD3.location-a.run1	255	0.7	0.06	0.7	0.06	-8.70147417037	-12.0668521278	1.75354079552	0.134699165833
421.0	34595.0	206.0	2357.0	34595.0	4000000.0	5.0	7.0	0.75	0.9	1.02	0.0400000000009	5.96	0.339999999998	0.67	0.200000000001	6.16	0.200000000001	1.94	1.4	0.32	AAA584.CD3.location-a.X8.Y13.tile.tissue.png	335	1	2000	335	f0ff48816fe612683b25228f422d36d3	0	0	0	0	0	0	0	0	0	0	0	0	0	/home/dhl_ec/bnelissen/Slides/CD3_manuscript/CD3_slides/AAA584.CD3.location-a/AAA584.CD3.location-a.run1	255	0.7	0.06	0.7	0.06	-9.25548277753	-12.3891467921	4.28428259853	0.109313012207
6015.0	569386.0	2573.0	16953.0	569386.0	4000000.0	52.0	18.0	1.59	0.959999999999	1.07	0.0499999999993	6.18	0.349999999999	0.650000000001	0.169999999998	6.48	0.219999999999	2.01	1.38	0.35	AAA584.CD3.location-a.X8.Y14.tile.tissue.png	336	1	2000	336	b2c8d429f693f9cf0de825435a92f5a0	0	0	0	0	0	0	0	0	0	0	0	0	0	/home/dhl_ec/bnelissen/Slides/CD3_manuscript/CD3_slides/AAA584.CD3.location-a/AAA584.CD3.location-a.run1	255	0.7	0.06	0.7	0.06	-9.77361292301	-12.1081119984	2.31277180238	0.191104109375
1469.0	2005796.0	522.0	20623.0	2005796.0	4000000.0	11.0	7.0	0.890000000001	1.09	1.07	0.0500000000011	6.45	0.349999999999	0.650000000001	0.120000000001	7.64	0.27	2.13	1.44	0.370000000001	AAA584.CD3.location-a.X8.Y15.tile.tissue.png	337	1	2000	337	40a5071a6ebf446d62b713adf93ef059	0	0	0	0	0	0	0	0	0	0	0	0	0	/home/dhl_ec/bnelissen/Slides/CD3_manuscript/CD3_slides/AAA584.CD3.location-a/AAA584.CD3.location-a.run1	255	0.7	0.06	0.7	0.06	-8.94495236895	-11.6393363395	1.40541529382	0.196948648438
0.0	4705.0	0.0	431.0	4705.0	4000000.0	0.0	2.0	1.51	0.989999999998	1.05	0.0500000000011	6.15	0.34	0.660000000002	0.190000000001	5.31	0.130000000001	1.93	1.44	0.35	AAA584.CD3.location-a.X8.Y16.tile.tissue.png	338	1	2000	338	8ff5550dabe17c9650332127c8865683	0	0	0	0	0	0	0	0	0	0	0	0	0	/home/dhl_ec/bnelissen/Slides/CD3_manuscript/CD3_slides/AAA584.CD3.location-a/AAA584.CD3.location-a.run1	255	0.7	0.06	0.7	0.06	0.0	-11.0003712902	1.55716294584	2.04865597943
4919.0	62714.0	1470.0	4810.0	62714.0	4000000.0	26.0	16.0	1.5	1.36	1.05	0.0499999999993	6.23	0.34	0.65	0.199999999999	6.28	0.190000000001	1.98	1.39	0.33	AAA584.CD3.location-a.X8.Y2.tile.tissue.png	339	1	2000	339	dbf8f5cd77aa5530df5970f480613af9	0	0	0	0	0	0	0	0	0	0	0	0	0	/home/dhl_ec/bnelissen/Slides/CD3_manuscript/CD3_slides/AAA584.CD3.location-a/AAA584.CD3.location-a.run1	255	0.7	0.06	0.7	0.06	-9.79250262954	-12.3058820455	2.00306458061	0.0856372353516
60240.0	2138074.0	21398.0	11987.0	2138074.0	4000000.0	380.0	5.0	2.16	1.34	1.46	0.0499999999993	6.1	0.33	0.629999999999	0.119999999999	8.65	0.290000000001	2.05	1.38	0.35	AAA584.CD3.location-a.X8.Y3.tile.tissue.png	340	1	2000	340	975f0fd9c3c34a3c3b21416e2b048651	0	0	0	0	0	0	0	0	0	0	0	0	0	/home/dhl_ec/bnelissen/Slides/CD3_manuscript/CD3_slides/AAA584.CD3.location-a/AAA584.CD3.location-a.run1	255	0.7	0.06	0.7	0.06	-8.34060460095	-12.1703736902	0.909273835452	0.389044828125
21955.0	976393.0	7773.0	9298.0	976393.0	4000000.0	137.0	10.0	2.32	1.66	1.53	0.0400000000009	6.17	0.33	0.650000000001	0.16	7.8	0.230000000001	1.97	1.34	0.33	AAA584.CD3.location-a.X8.Y4.tile.tissue.png	341	1	2000	341	112019af5b6369dd50d7f008ea325591	0	0	0	0	0	0	0	0	0	0	0	0	0	/home/dhl_ec/bnelissen/Slides/CD3_manuscript/CD3_slides/AAA584.CD3.location-a/AAA584.CD3.location-a.run1	255	0.7	0.06	0.7	0.06	-8.9706226922	-12.1324647575	0.854474357155	0.297959804687
21532.0	1514545.0	7041.0	12399.0	1514545.0	4000000.0	122.0	7.0	2.69	1.27	1.02	0.0399999999991	6.56	0.33	0.65	0.139999999999	7.12	0.24	1.98	1.38	0.360000000001	AAA584.CD3.location-a.X8.Y5.tile.tissue.png	342	1	2000	342	ba0ffc9990c2aeda5ea6e2b537f13b70	0	0	0	0	0	0	0	0	0	0	0	0	0	/home/dhl_ec/bnelissen/Slides/CD3_manuscript/CD3_slides/AAA584.CD3.location-a/AAA584.CD3.location-a.run1	255	0.7	0.06	0.7	0.06	-9.01002187985	-12.3975615838	1.5058417503	0.289907695312
8481.0	765177.0	3400.0	14802.0	765177.0	4000000.0	64.0	11.0	1.51	1.24	1.32	0.0399999999991	6.04	0.33	0.630000000001	0.169999999998	6.38	0.219999999999	1.97	1.35	1.17	AAA584.CD3.location-a.X8.Y6.tile.tissue.png	343	1	2000	343	84b717ca91f90085cd03a68d40ea8d21	0	0	0	0	0	0	0	0	0	0	0	0	0	/home/dhl_ec/bnelissen/Slides/CD3_manuscript/CD3_slides/AAA584.CD3.location-a/AAA584.CD3.location-a.run1	255	0.7	0.06	0.7	0.06	-9.14378901917	-12.2027599535	1.84109915442	0.21814025
7995.0	447084.0	3251.0	13045.0	447084.0	4000000.0	67.0	11.0	1.96	1.18	1.03	0.0500000000011	6.03	0.35	0.660000000002	0.18	6.4	0.209999999999	2.0	1.39	0.5	AAA584.CD3.location-a.X8.Y7.tile.tissue.png	344	1	2000	344	0bcbfa489457c7e6d0cc3272c173e40f	0	0	0	0	0	0	0	0	0	0	0	0	0	/home/dhl_ec/bnelissen/Slides/CD3_manuscript/CD3_slides/AAA584.CD3.location-a/AAA584.CD3.location-a.run1	255	0.7	0.06	0.7	0.06	-9.38069218338	-12.3629604499	2.87862479561	0.207132601562
135.0	39429.0	75.0	1914.0	39429.0	4000000.0	2.0	2.0	0.77	0.940000000001	1.04	0.0400000000009	5.95	0.34	0.65	0.200000000001	6.19	0.190000000001	1.92	1.39	0.5	AAA584.CD3.location-a.X8.Y8.tile.tissue.png	345	1	2000	345	528d02ef3773efb9a517762b2418b85a	0	0	0	0	0	0	0	0	0	0	0	0	0	/home/dhl_ec/bnelissen/Slides/CD3_manuscript/CD3_slides/AAA584.CD3.location-a/AAA584.CD3.location-a.run1	255	0.7	0.06	0.7	0.06	-8.79861094088	-12.110705561	3.51348182116	0.130699856934
0.0	5277.0	0.0	638.0	5277.0	4000000.0	0.0	2.0	0.76	0.91	1.04	0.0400000000009	5.94	0.34	0.660000000002	0.199999999999	5.86	0.130000000001	1.89	1.38	0.559999999998	AAA584.CD3.location-a.X8.Y9.tile.tissue.png	346	1	2000	346	8683fa5ce62cd1798252b9ae3bb12822	0	0	0	0	0	0	0	0	0	0	0	0	0	/home/dhl_ec/bnelissen/Slides/CD3_manuscript/CD3_slides/AAA584.CD3.location-a/AAA584.CD3.location-a.run1	255	0.7	0.06	0.7	0.06	-8.57603549829	-11.9427465437	2.61486291081	0.13150399234
160.0	90941.0	82.0	3680.0	90941.0	4000000.0	2.0	8.0	0.740000000002	0.910000000002	1.07	0.0499999999993	5.9	0.34	0.67	0.190000000001	6.07	0.190000000001	1.91	1.42	0.459999999999	AAA584.CD3.location-a.X9.Y0.tile.tissue.png	347	1	2000	347	f9a4a3695f67bb983ce8569d2a13abd8	0	0	0	0	0	0	0	0	0	0	0	0	0	/home/dhl_ec/bnelissen/Slides/CD3_manuscript/CD3_slides/AAA584.CD3.location-a/AAA584.CD3.location-a.run1	255	0.7	0.06	0.7	0.06	-7.0211016836	-10.4869297471	0.176439753567	2.94457948157
835.0	45197.0	326.0	3476.0	45197.0	4000000.0	6.0	12.0	0.75	0.940000000001	1.06	0.0400000000009	5.95	0.34	0.650000000001	0.190000000001	6.13	0.189999999999	1.94	1.38	0.49	AAA584.CD3.location-a.X9.Y1.tile.tissue.png	348	1	2000	348	6f5bda694227a7f825a09c631ceb7bdd	0	0	0	0	0	0	0	0	0	0	0	0	0	/home/dhl_ec/bnelissen/Slides/CD3_manuscript/CD3_slides/AAA584.CD3.location-a/AAA584.CD3.location-a.run1	255	0.7	0.06	0.7	0.06	-9.27153221422	-12.3914269251	2.08680109135	0.137622373047
24250.0	2388868.0	8011.0	33466.0	2388868.0	4000000.0	153.0	18.0	0.99	1.14	1.07	0.0399999999991	6.71	0.34	0.640000000001	0.110000000001	7.76	0.280000000001	2.04	1.39	0.67	AAA584.CD3.location-a.X9.Y10.tile.tissue.png	349	1	2000	349	25a626ed946bd3d816535f6f7b9e6056	0	0	0	0	0	0	0	0	0	0	0	0	0	/home/dhl_ec/bnelissen/Slides/CD3_manuscript/CD3_slides/AAA584.CD3.location-a/AAA584.CD3.location-a.run1	255	0.7	0.06	0.7	0.06	-9.64929612792	-12.3745372531	2.36863551403	0.367732265625
12461.0	2243377.0	4102.0	27489.0	2243377.0	4000000.0	85.0	13.0	2.55	1.76	1.35	0.0399999999991	6.21	0.34	0.639999999999	0.110000000001	7.36	0.27	2.02	1.38	1.13	AAA584.CD3.location-a.X9.Y11.tile.tissue.png	350	1	2000	350	6abcffe81df87744502a2e583c523ec3	0	0	0	0	0	0	0	0	0	0	0	0	0	/home/dhl_ec/bnelissen/Slides/CD3_manuscript/CD3_slides/AAA584.CD3.location-a/AAA584.CD3.location-a.run1	255	0.7	0.06	0.7	0.06	-9.34801635793	-12.3907439664	2.51471497661	0.287716289063
7040.0	1952471.0	3143.0	24744.0	1952471.0	4000000.0	75.0	12.0	2.13	1.31	1.55	0.0399999999991	6.39	0.34	0.91	0.119999999999	7.18	0.25	1.99	1.38	0.360000000001	AAA584.CD3.location-a.X9.Y12.tile.tissue.png	351	1	2000	351	9cdbf51b4c2e4b12b37d2d227d40dc20	0	0	0	0	0	0	0	0	0	0	0	0	0	/home/dhl_ec/bnelissen/Slides/CD3_manuscript/CD3_slides/AAA584.CD3.location-a/AAA584.CD3.location-a.run1	255	0.7	0.06	0.7	0.06	-9.53286215898	-12.3807386114	2.76200852686	0.24846425
7414.0	2648601.0	2585.0	35678.0	2648601.0	4000000.0	56.0	21.0	1.09	1.49	1.09	0.0499999999993	6.34	0.360000000001	0.68	0.1	8.04	0.289999999999	2.11	1.44	0.380000000001	AAA584.CD3.location-a.X9.Y13.tile.tissue.png	352	1	2000	352	325e0f0ba0fb2b6c85834fc00dc3e842	0	0	0	0	0	0	0	0	0	0	0	0	0	/home/dhl_ec/bnelissen/Slides/CD3_manuscript/CD3_slides/AAA584.CD3.location-a/AAA584.CD3.location-a.run1	255	0.7	0.06	0.7	0.06	-9.43476585156	-12.0856539284	2.19486928784	0.237840695313
5553.0	3037556.0	2131.0	21093.0	3037556.0	4000000.0	39.0	5.0	1.32	1.14	1.05	0.0399999999991	6.24	0.359999999999	0.670000000002	0.0900000000001	8.28	0.300000000001	2.06	1.4	0.360000000001	AAA584.CD3.location-a.X9.Y14.tile.tissue.png	353	1	2000	353	b95788979b073348b4c038f707952df7	0	0	0	0	0	0	0	0	0	0	0	0	0	/home/dhl_ec/bnelissen/Slides/CD3_manuscript/CD3_slides/AAA584.CD3.location-a/AAA584.CD3.location-a.run1	255	0.7	0.06	0.7	0.06	-8.56646238968	-11.6136327256	0.797669632964	0.142736703125
2913.0	2211852.0	989.0	25537.0	2211852.0	4000000.0	22.0	10.0	0.9	0.990000000002	1.05	0.0399999999991	6.26	0.349999999999	0.640000000001	0.119999999999	7.34	0.269999999999	2.05	1.36	0.34	AAA584.CD3.location-a.X9.Y15.tile.tissue.png	354	1	2000	354	2f1e67c6e15d37e9be66dd789807e784	0	0	0	0	0	0	0	0	0	0	0	0	0	/home/dhl_ec/bnelissen/Slides/CD3_manuscript/CD3_slides/AAA584.CD3.location-a/AAA584.CD3.location-a.run1	255	0.7	0.06	0.7	0.06	-8.98588356678	-11.8281266489	1.4205831808	0.161080761719
250.0	494146.0	141.0	5495.0	494146.0	4000000.0	3.0	3.0	2.34	1.21	1.33	0.0499999999993	6.83	0.33	0.690000000001	0.17	6.31	0.209999999999	1.98	1.37	0.34	AAA584.CD3.location-a.X9.Y16.tile.tissue.png	355	1	2000	355	183205d653f89d40373bd55a7f27f67f	0	0	0	0	0	0	0	0	0	0	0	0	0	/home/dhl_ec/bnelissen/Slides/CD3_manuscript/CD3_slides/AAA584.CD3.location-a/AAA584.CD3.location-a.run1	255	0.7	0.06	0.7	0.06	-9.33056550087	-11.3868445119	2.09843462711	2.70413138477
10232.0	258819.0	3961.0	8651.0	258819.0	4000000.0	78.0	12.0	1.08	2.17	1.02	0.0400000000009	6.04	0.33	0.720000000001	0.18	6.24	0.200000000001	1.95	1.37	0.33	AAA584.CD3.location-a.X9.Y2.tile.tissue.png	356	1	2000	356	347ff07f2b1e45bfd49ab275ec3c0242	0	0	0	0	0	0	0	0	0	0	0	0	0	/home/dhl_ec/bnelissen/Slides/CD3_manuscript/CD3_slides/AAA584.CD3.location-a/AAA584.CD3.location-a.run1	255	0.7	0.06	0.7	0.06	-8.50430320737	-11.9601328932	2.54555939335	0.152805121094
30174.0	2725434.0	9352.0	8928.0	2725434.0	4000000.0	160.0	2.0	1.54	1.27	1.03	0.0499999999993	5.84	0.34	0.660000000002	0.1	8.63	0.290000000001	2.01	1.4	0.34	AAA584.CD3.location-a.X9.Y3.tile.tissue.png	357	1	2000	357	ea25dee85dcdbd4b287a7835c88b24a3	0	0	0	0	0	0	0	0	0	0	0	0	0	/home/dhl_ec/bnelissen/Slides/CD3_manuscript/CD3_slides/AAA584.CD3.location-a/AAA584.CD3.location-a.run1	255	0.7	0.0912342848307	0.7	0.0912342848307	-6.9110779967	-10.5629058199	0.185288458588	0.0881420976563
34492.0	1436793.0	11881.0	13824.0	1436793.0	4000000.0	208.0	7.0	0.860000000001	1.36	1.04	0.0400000000009	6.22	0.35	0.67	0.150000000001	7.9	0.25	2.01	1.41	0.34	AAA584.CD3.location-a.X9.Y4.tile.tissue.png	358	1	2000	358	b0ce800257f62323694aa9b789d84e0d	0	0	0	0	0	0	0	0	0	0	0	0	0	/home/dhl_ec/bnelissen/Slides/CD3_manuscript/CD3_slides/AAA584.CD3.location-a/AAA584.CD3.location-a.run1	255	0.7	0.06	0.7	0.06	-7.76353360729	-11.9534254589	1.28316361618	0.471574632813
19308.0	883816.0	6971.0	11574.0	883816.0	4000000.0	122.0	8.0	1.14	0.92	1.04	0.0500000000011	6.06	0.339999999998	0.66	0.160000000002	6.85	0.23	2.02	1.4	0.34	AAA584.CD3.location-a.X9.Y5.tile.tissue.png	359	1	2000	359	4618aba3806355089a0a3b15b08ce35e	0	0	0	0	0	0	0	0	0	0	0	0	0	/home/dhl_ec/bnelissen/Slides/CD3_manuscript/CD3_slides/AAA584.CD3.location-a/AAA584.CD3.location-a.run1	255	0.7	0.06	0.7	0.06	-8.91380891874	-12.369032481	1.12644331053	0.213795125
11454.0	1259101.0	3908.0	16291.0	1259101.0	4000000.0	74.0	9.0	1.2	0.930000000002	1.05	0.0399999999991	6.13	0.34	0.659999999998	0.139999999999	7.0	0.24	2.01	1.43	0.700000000001	AAA584.CD3.location-a.X9.Y6.tile.tissue.png	360	1	2000	360	1c5aa7a65f0cdb3f700eb444107407ec	0	0	0	0	0	0	0	0	0	0	0	0	0	/home/dhl_ec/bnelissen/Slides/CD3_manuscript/CD3_slides/AAA584.CD3.location-a/AAA584.CD3.location-a.run1	255	0.7	0.06	0.7	0.06	-9.03910505295	-12.2767967018	1.07130243714	0.175431539063
19295.0	2367764.0	6921.0	16395.0	2367764.0	4000000.0	127.0	6.0	0.84	1.6	1.24	0.0300000000007	6.12	0.35	0.65	0.110000000001	7.76	0.280000000001	2.02	1.4	0.640000000001	AAA584.CD3.location-a.X9.Y7.tile.tissue.png	361	1	2000	361	a3764be37d4ba3eed5efed610a2e703e	0	0	0	0	0	0	0	0	0	0	0	0	0	/home/dhl_ec/bnelissen/Slides/CD3_manuscript/CD3_slides/AAA584.CD3.location-a/AAA584.CD3.location-a.run1	255	0.7	0.06	0.7	0.06	-8.72384362947	-11.9882664649	1.13876109313	0.230580289062
1794.0	2427379.0	878.0	18053.0	2427379.0	4000000.0	19.0	4.0	0.83	1.29	1.06	0.0399999999991	6.02	0.34	0.660000000002	0.109999999999	7.72	0.290000000001	2.05	1.4	0.369999999999	AAA584.CD3.location-a.X9.Y8.tile.tissue.png	362	1	2000	362	b435ca1c0002213c1f51b915106c192e	0	0	0	0	0	0	0	0	0	0	0	0	0	/home/dhl_ec/bnelissen/Slides/CD3_manuscript/CD3_slides/AAA584.CD3.location-a/AAA584.CD3.location-a.run1	255	0.7	0.06	0.7	0.06	-9.03396624942	-12.0551859157	1.13819517311	0.1708710625
6154.0	2605400.0	2172.0	30845.0	2605400.0	4000000.0	45.0	18.0	1.28	1.3	1.13	0.0499999999993	6.36	0.34	0.639999999999	0.1	7.77	0.279999999999	2.01	1.36	0.52	AAA584.CD3.location-a.X9.Y9.tile.tissue.png	363	1	2000	363	d59a83c7f1547413ceab397a10c25544	0	0	0	0	0	0	0	0	0	0	0	0	0	/home/dhl_ec/bnelissen/Slides/CD3_manuscript/CD3_slides/AAA584.CD3.location-a/AAA584.CD3.location-a.run1	255	0.7	0.06	0.7	0.06	-9.24307355047	-12.0556711187	1.76891788678	0.23380678125
[truncated: 2 more columns]
