# Supplementary material for: SlideToolkit: An Assistive Toolset for the Histological Quantification of Whole Slide Images
Source: PLoS One. 2014 Nov 5;9(11):e110289. doi: 10.1371/journal.pone.0110289 (PMC4220929; doi:10.1371/journal.pone.0110289)
Supplement: RawData S1 — ICC and BlandAltman plot - measurements and r-script.zip. Measurements of Run1 and Run2, including the code for the calculation of the intraclass correlation coefficient (ICC) and the code for the Bland and Altman plot. (ZIP) [file pone.0110289.s003.zip › cellprofiler.measurements/run1.9b4308edaee87ccff4008530806c07d9.DefaultOUT_Image.csv]

AreaOccupied_AreaOccupied_DAB_Nuclei	AreaOccupied_AreaOccupied_Tissue	AreaOccupied_Perimeter_DAB_Nuclei	AreaOccupied_Perimeter_Tissue	AreaOccupied_TotalArea_DAB_Nuclei	AreaOccupied_TotalArea_Tissue	Count_DAB_Nuclei	Count_Tissue	ExecutionTime_01LoadImages	ExecutionTime_02ColorToGray	ExecutionTime_03Smooth	ExecutionTime_04ImageMath	ExecutionTime_05IdentifyPrimaryObjects	ExecutionTime_06MeasureImageAreaOccupied	ExecutionTime_07UnmixColors	ExecutionTime_08MaskImage	ExecutionTime_09IdentifyPrimaryObjects	ExecutionTime_10MeasureImageAreaOccupied	ExecutionTime_11OverlayOutlines	ExecutionTime_12OverlayOutlines	ExecutionTime_13SaveImages	FileName_Original	Group_Index	Group_Number	Height_Original	ImageNumber	MD5Digest_Original	ModuleError_01LoadImages	ModuleError_02ColorToGray	ModuleError_03Smooth	ModuleError_04ImageMath	ModuleError_05IdentifyPrimaryObjects	ModuleError_06MeasureImageAreaOccupied	ModuleError_07UnmixColors	ModuleError_08MaskImage	ModuleError_09IdentifyPrimaryObjects	ModuleError_10MeasureImageAreaOccupied	ModuleError_11OverlayOutlines	ModuleError_12OverlayOutlines	ModuleError_13SaveImages	PathName_Original	Scaling_Original	Threshold_FinalThreshold_DAB_Nuclei	Threshold_FinalThreshold_Tissue	Threshold_OrigThreshold_DAB_Nuclei	Threshold_OrigThreshold_Tissue	Threshold_SumOfEntropies_DAB_Nuclei	Threshold_SumOfEntropies_Tissue	Threshold_WeightedVariance_DAB_Nuclei	Threshold_WeightedVariance_Tissue
54.0	392544.0	31.0	4614.0	392544.0	4000000.0	1.0	2.0	3.8	1.94	1.27	0.06	7.17	0.61	1.1	0.21	7.57	0.25	2.28	1.63	1.3	AAA598.CD3.location-b.X0.Y10.tile.tissue.png	1	1	2000	1	2fb2941ac1ad5f6013393a02b163b5e9	0	0	0	0	0	0	0	0	0	0	0	0	0	/home/dhl_ec/bnelissen/Slides/CD3_manuscript/CD3_slides/AAA598.CD3.location-b/AAA598.CD3.location-b.run1	255	0.7	0.06	0.7	0.06	-8.18218931425	-10.6582784369	1.47831262897	0.842756875977
0.0	0.0	0.0	0.0	0.0	4000000.0	0.0	0.0	3.0	1.49	1.25	0.06	6.01	0.34	0.93	0.22	5.19	0.21	2.16	1.64	0.73	AAA598.CD3.location-b.X0.Y11.tile.tissue.png	2	1	2000	2	28a444f9ae4af1bcdc83f80b9f8b2e54	0	0	0	0	0	0	0	0	0	0	0	0	0	/home/dhl_ec/bnelissen/Slides/CD3_manuscript/CD3_slides/AAA598.CD3.location-b/AAA598.CD3.location-b.run1	255	1.0	0.06	1.0	0.06	0.0	0.0	0.0	7.62246
0.0	0.0	0.0	0.0	0.0	4000000.0	0.0	0.0	2.12	2.36	1.24	0.06	5.97	0.32	0.99	0.33	5.1	0.13	2.29	1.64	0.5	AAA598.CD3.location-b.X0.Y9.tile.tissue.png	3	1	2000	3	9aa9365d49229329429e687cea5d2819	0	0	0	0	0	0	0	0	0	0	0	0	0	/home/dhl_ec/bnelissen/Slides/CD3_manuscript/CD3_slides/AAA598.CD3.location-b/AAA598.CD3.location-b.run1	255	1.0	0.06	1.0	0.06	0.0	0.0	0.0	4.695186
0.0	838758.0	0.0	13007.0	838758.0	4000000.0	0.0	8.0	1.27	1.49	1.24	0.05	7.42	0.41	0.78	0.2	7.53	0.18	2.34	1.64	0.46	AAA598.CD3.location-b.X1.Y10.tile.tissue.png	4	1	2000	4	97e738ca762202314c79d931280161b1	0	0	0	0	0	0	0	0	0	0	0	0	0	/home/dhl_ec/bnelissen/Slides/CD3_manuscript/CD3_slides/AAA598.CD3.location-b/AAA598.CD3.location-b.run1	255	0.7	0.06	0.7	0.06	-8.22605041806	-11.1305444023	1.39284608991	0.203666273437
0.0	0.0	0.0	0.0	0.0	4000000.0	0.0	0.0	1.44	2.48	1.24	0.06	6.0	0.32	0.9	0.23	5.07	0.14	2.18	1.63	0.45	AAA598.CD3.location-b.X1.Y11.tile.tissue.png	5	1	2000	5	418b466fda3b340a7fd8f5a3a8d2b141	0	0	0	0	0	0	0	0	0	0	0	0	0	/home/dhl_ec/bnelissen/Slides/CD3_manuscript/CD3_slides/AAA598.CD3.location-b/AAA598.CD3.location-b.run1	255	1.0	0.06	1.0	0.06	0.0	0.0	0.0	12.183266
0.0	44765.0	0.0	996.0	44765.0	4000000.0	0.0	1.0	1.24	1.52	1.61	0.06	7.1	0.4	0.88	0.22	6.74	0.21	2.27	1.63	0.44	AAA598.CD3.location-b.X1.Y9.tile.tissue.png	6	1	2000	6	86031782f76fc08a2b666e0d1b2417d6	0	0	0	0	0	0	0	0	0	0	0	0	0	/home/dhl_ec/bnelissen/Slides/CD3_manuscript/CD3_slides/AAA598.CD3.location-b/AAA598.CD3.location-b.run1	255	0.7	0.06	0.7	0.06	-7.29937270262	-11.2257664418	1.21381612789	4.23843338995
2541.0	856186.0	1242.0	9399.0	856186.0	4000000.0	27.0	3.0	1.06	1.45	1.24	0.06	7.33	0.41	0.78	0.2	7.83	0.26	2.36	1.64	0.47	AAA598.CD3.location-b.X10.Y12.tile.tissue.png	7	1	2000	7	4ee7197794d79a1b4151a7dd5f11d291	0	0	0	0	0	0	0	0	0	0	0	0	0	/home/dhl_ec/bnelissen/Slides/CD3_manuscript/CD3_slides/AAA598.CD3.location-b/AAA598.CD3.location-b.run1	255	0.7	0.06	0.7	0.06	-9.19951862627	-11.3486981925	2.03203196384	0.47335025
18360.0	1146294.0	6957.0	48768.0	1146294.0	4000000.0	141.0	51.0	1.16	1.39	1.23	0.05	7.34	0.42	0.79	0.18	8.24	0.29	2.54	1.74	0.67	AAA598.CD3.location-b.X10.Y13.tile.tissue.png	8	1	2000	8	f6d9f99239c1927bce626924792644a6	0	0	0	0	0	0	0	0	0	0	0	0	0	/home/dhl_ec/bnelissen/Slides/CD3_manuscript/CD3_slides/AAA598.CD3.location-b/AAA598.CD3.location-b.run1	255	0.7	0.06	0.7	0.06	-9.83060018059	-11.9904444277	2.92708710527	0.44015021875
31638.0	1303998.0	11613.0	53245.0	1303998.0	4000000.0	234.0	85.0	1.07	1.2	1.26	0.05	7.86	0.42	0.79	0.17	8.53	0.29	2.53	1.8	0.57	AAA598.CD3.location-b.X10.Y14.tile.tissue.png	9	1	2000	9	ba1598c10598c01b56daab805b94c7a2	0	0	0	0	0	0	0	0	0	0	0	0	0	/home/dhl_ec/bnelissen/Slides/CD3_manuscript/CD3_slides/AAA598.CD3.location-b/AAA598.CD3.location-b.run1	255	0.7	0.06	0.7	0.06	-10.020601259	-12.6592424128	2.78568045749	0.4042053125
102084.0	3763599.0	35289.0	16515.0	3763599.0	4000000.0	674.0	11.0	0.98	2.16	1.24	0.05	7.36	0.4	0.78	0.07	12.16	0.41	2.4	1.64	0.56	AAA598.CD3.location-b.X10.Y15.tile.tissue.png	10	1	2000	10	edfdb6d5861c8b0ffbe39b94b17b931f	0	0	0	0	0	0	0	0	0	0	0	0	0	/home/dhl_ec/bnelissen/Slides/CD3_manuscript/CD3_slides/AAA598.CD3.location-b/AAA598.CD3.location-b.run1	255	0.7	0.06	0.7	0.06	-9.50152433419	-12.3482291217	1.44956422062	0.893705414063
2372.0	2672189.0	1197.0	15228.0	2672189.0	4000000.0	29.0	2.0	1.13	1.61	1.24	0.05	7.35	0.4	0.79	0.11	9.21	0.34	2.42	1.63	0.47	AAA598.CD3.location-b.X10.Y16.tile.tissue.png	11	1	2000	11	612018547adcec8fd9377eb7dbf66e22	0	0	0	0	0	0	0	0	0	0	0	0	0	/home/dhl_ec/bnelissen/Slides/CD3_manuscript/CD3_slides/AAA598.CD3.location-b/AAA598.CD3.location-b.run1	255	0.7	0.06	0.7	0.06	-8.94487257234	-12.3466913918	1.59181614851	0.327062859375
0.0	359960.0	0.0	8069.0	359960.0	4000000.0	0.0	4.0	0.92	1.24	1.24	0.05	8.05	0.4	0.77	0.21	6.33	0.16	2.38	1.65	0.41	AAA598.CD3.location-b.X10.Y17.tile.tissue.png	12	1	2000	12	5a019ebe2c473a978ca7cea0164a4954	0	0	0	0	0	0	0	0	0	0	0	0	0	/home/dhl_ec/bnelissen/Slides/CD3_manuscript/CD3_slides/AAA598.CD3.location-b/AAA598.CD3.location-b.run1	255	0.7	0.06	0.7	0.06	0.0	-11.178060824	1.47663264668	0.277885133789
0.0	17780.0	0.0	1140.0	17780.0	4000000.0	0.0	2.0	0.85	1.1	1.25	0.06	7.18	0.4	0.87	0.22	6.09	0.21	2.48	1.63	0.39	AAA598.CD3.location-b.X10.Y18.tile.tissue.png	13	1	2000	13	9c84b45fba070cf20473d02d4c533837	0	0	0	0	0	0	0	0	0	0	0	0	0	/home/dhl_ec/bnelissen/Slides/CD3_manuscript/CD3_slides/AAA598.CD3.location-b/AAA598.CD3.location-b.run1	255	0.7	0.06	0.7	0.06	0.0	-11.9928114534	1.63544746116	4.91324707458
0.0	83439.0	0.0	3301.0	83439.0	4000000.0	0.0	4.0	0.99	1.18	1.27	0.06	9.19	0.4	0.97	0.22	6.75	0.15	2.31	1.63	0.41	AAA598.CD3.location-b.X10.Y19.tile.tissue.png	14	1	2000	14	9c62ea2acc4ba0824bc2214776238771	0	0	0	0	0	0	0	0	0	0	0	0	0	/home/dhl_ec/bnelissen/Slides/CD3_manuscript/CD3_slides/AAA598.CD3.location-b/AAA598.CD3.location-b.run1	255	0.7	0.06	0.7	0.06	0.0	-11.5860734727	1.56387666064	4.78996898682
0.0	582811.0	0.0	8906.0	582811.0	4000000.0	0.0	4.0	1.02	1.46	1.29	0.06	7.39	0.41	0.8	0.21	7.16	0.17	2.35	1.63	0.43	AAA598.CD3.location-b.X10.Y20.tile.tissue.png	15	1	2000	15	55e213bcce81877737f44d8153bc5fdd	0	0	0	0	0	0	0	0	0	0	0	0	0	/home/dhl_ec/bnelissen/Slides/CD3_manuscript/CD3_slides/AAA598.CD3.location-b/AAA598.CD3.location-b.run1	255	0.7	0.06	0.7	0.06	-8.70850920866	-11.5036094113	1.96461697092	0.796774494141
0.0	46893.0	0.0	954.0	46893.0	4000000.0	0.0	1.0	0.91	1.21	1.29	0.07	7.09	0.4	0.91	0.22	6.32	0.15	2.23	1.63	0.59	AAA598.CD3.location-b.X10.Y21.tile.tissue.png	16	1	2000	16	6fbf02dec73cfdd11d8a7120c2ff4ada	0	0	0	0	0	0	0	0	0	0	0	0	0	/home/dhl_ec/bnelissen/Slides/CD3_manuscript/CD3_slides/AAA598.CD3.location-b/AAA598.CD3.location-b.run1	255	0.7	0.06	0.7	0.06	0.0	-12.396519764	0.398597688488	3.06162674561
2663.0	955131.0	1329.0	6824.0	955131.0	4000000.0	32.0	1.0	1.21	1.34	1.24	0.06	7.43	0.41	0.8	0.2	7.88	0.27	2.32	1.67	0.45	AAA598.CD3.location-b.X10.Y4.tile.tissue.png	17	1	2000	17	6da58fb4cee426bdfb49a1e89527b94d	0	0	0	0	0	0	0	0	0	0	0	0	0	/home/dhl_ec/bnelissen/Slides/CD3_manuscript/CD3_slides/AAA598.CD3.location-b/AAA598.CD3.location-b.run1	255	0.7	0.06	0.7	0.06	-9.06050165466	-11.4035671391	1.4793631083	0.654301429688
10428.0	1362619.0	4837.0	9037.0	1362619.0	4000000.0	118.0	3.0	0.97	1.6	1.25	0.09	8.09	0.4	0.8	0.17	8.36	0.29	2.36	1.7	0.62	AAA598.CD3.location-b.X10.Y5.tile.tissue.png	18	1	2000	18	45a833af2d87217d4ab3346f59bd09ac	0	0	0	0	0	0	0	0	0	0	0	0	0	/home/dhl_ec/bnelissen/Slides/CD3_manuscript/CD3_slides/AAA598.CD3.location-b/AAA598.CD3.location-b.run1	255	0.7	0.06	0.7	0.06	-8.96057968334	-11.7166240133	1.15897792301	0.172336828125
1021.0	547046.0	518.0	11978.0	547046.0	4000000.0	13.0	7.0	1.17	1.65	1.25	0.05	7.18	0.4	0.81	0.21	7.58	0.25	2.34	1.66	1.08	AAA598.CD3.location-b.X10.Y6.tile.tissue.png	19	1	2000	19	4bce01575c2f8d633a2b1ea6700293ee	0	0	0	0	0	0	0	0	0	0	0	0	0	/home/dhl_ec/bnelissen/Slides/CD3_manuscript/CD3_slides/AAA598.CD3.location-b/AAA598.CD3.location-b.run1	255	0.7	0.06	0.7	0.06	-9.5125853477	-11.4957182367	2.45422547062	0.683274671875
2951.0	814802.0	1622.0	25263.0	814802.0	4000000.0	40.0	30.0	1.02	1.5	1.42	0.06	7.34	0.43	0.79	0.2	7.95	0.26	2.46	1.69	0.8	AAA598.CD3.location-b.X10.Y7.tile.tissue.png	20	1	2000	20	2d4b8a4ddf9dfc7202ff3eb9ab61f71e	0	0	0	0	0	0	0	0	0	0	0	0	0	/home/dhl_ec/bnelissen/Slides/CD3_manuscript/CD3_slides/AAA598.CD3.location-b/AAA598.CD3.location-b.run1	255	0.7	0.06	0.7	0.06	-9.56764233964	-11.9990376077	2.78431118732	0.394062816406
4172.0	118842.0	1474.0	9012.0	118842.0	4000000.0	26.0	18.0	1.33	1.98	1.23	0.0700000000001	7.54	0.49	0.88	0.23	7.46	0.23	2.28	1.66	0.58	AAA598.CD3.location-b.X10.Y8.tile.tissue.png	21	1	2000	21	2cb2adb8151d1ee1b832d7ae09ed50ed	0	0	0	0	0	0	0	0	0	0	0	0	0	/home/dhl_ec/bnelissen/Slides/CD3_manuscript/CD3_slides/AAA598.CD3.location-b/AAA598.CD3.location-b.run1	255	0.7	0.06	0.7	0.06	-9.90497231367	-12.4638264411	3.16864798288	2.02484280957
0.0	0.0	0.0	0.0	0.0	4000000.0	0.0	0.0	0.99	0.99	1.21	0.09	6.17	0.38	0.96	0.25	5.29	0.22	2.15	1.63	0.67	AAA598.CD3.location-b.X11.Y10.tile.tissue.png	22	1	2000	22	e7ace246fb4a593d867cd29f0480d107	0	0	0	0	0	0	0	0	0	0	0	0	0	/home/dhl_ec/bnelissen/Slides/CD3_manuscript/CD3_slides/AAA598.CD3.location-b/AAA598.CD3.location-b.run1	255	1.0	0.06	1.0	0.06	0.0	0.0	0.0	4.564767
2459.0	441466.0	1096.0	9294.0	441466.0	4000000.0	24.0	9.0	1.68	1.93	1.26	0.0700000000001	7.74	0.4	0.83	0.22	7.76	0.25	2.3	1.68	0.7	AAA598.CD3.location-b.X11.Y12.tile.tissue.png	23	1	2000	23	e69dd17238938ad8f4862eec5a893ac4	0	0	0	0	0	0	0	0	0	0	0	0	0	/home/dhl_ec/bnelissen/Slides/CD3_manuscript/CD3_slides/AAA598.CD3.location-b/AAA598.CD3.location-b.run1	255	0.7	0.06	0.7	0.06	-9.46943132485	-11.7513746926	2.11256931073	1.43907486719
16309.0	1239832.0	6284.0	46736.0	1239832.0	4000000.0	129.0	50.0	1.71	3.21	1.23	0.0500000000001	9.64	0.44	0.82	0.18	9.4	0.41	3.59	2.34	0.79	AAA598.CD3.location-b.X11.Y13.tile.tissue.png	24	1	2000	24	712455e6a0caa263dc6c159c0d00f209	0	0	0	0	0	0	0	0	0	0	0	0	0	/home/dhl_ec/bnelissen/Slides/CD3_manuscript/CD3_slides/AAA598.CD3.location-b/AAA598.CD3.location-b.run1	255	0.7	0.06	0.7	0.06	-9.71308101254	-12.3079333865	2.53876021075	0.412985507812
7101.0	1489342.0	2799.0	39365.0	1489342.0	4000000.0	61.0	54.0	2.21	1.84	1.2	0.05	7.52	0.42	0.8	0.17	8.43	0.3	2.72	1.65	0.65	AAA598.CD3.location-b.X11.Y14.tile.tissue.png	25	1	2000	25	d2bcfcc91a586e45e3ed056f8380ba62	0	0	0	0	0	0	0	0	0	0	0	0	0	/home/dhl_ec/bnelissen/Slides/CD3_manuscript/CD3_slides/AAA598.CD3.location-b/AAA598.CD3.location-b.run1	255	0.7	0.06	0.7	0.06	-9.78741395189	-12.5044297706	3.01004387503	0.336612476562
98327.0	2610273.0	35185.0	49055.0	2610273.0	4000000.0	694.0	35.0	1.2	1.79	1.9	0.08	8.69	0.48	0.96	0.12	10.52	0.37	2.51	1.63	0.54	AAA598.CD3.location-b.X11.Y15.tile.tissue.png	26	1	2000	26	f0a4e70dacaa506bc05bb3da841eac8a	0	0	0	0	0	0	0	0	0	0	0	0	0	/home/dhl_ec/bnelissen/Slides/CD3_manuscript/CD3_slides/AAA598.CD3.location-b/AAA598.CD3.location-b.run1	255	0.7	0.06	0.7	0.06	-9.78227309198	-12.8164719363	2.29575754877	0.636507382812
7895.0	3972831.0	3859.0	9597.0	3972831.0	4000000.0	90.0	1.0	1.34	1.87	1.45	0.0599999999999	7.54	0.41	0.83	0.0599999999999	10.52	0.4	2.49	1.64	0.48	AAA598.CD3.location-b.X11.Y16.tile.tissue.png	27	1	2000	27	799c20b81393dd5618739f56bf2a1b82	0	0	0	0	0	0	0	0	0	0	0	0	0	/home/dhl_ec/bnelissen/Slides/CD3_manuscript/CD3_slides/AAA598.CD3.location-b/AAA598.CD3.location-b.run1	255	0.7	0.06	0.7	0.06	-9.06270175087	-11.1382397371	1.19078802359	0.256715508545
0.0	3558484.0	0.0	17291.0	3558484.0	4000000.0	0.0	3.0	1.14	2.1	1.21	0.05	7.18	0.59	0.8	0.09	9.7	0.47	2.42	1.64	0.44	AAA598.CD3.location-b.X11.Y17.tile.tissue.png	28	1	2000	28	329979b9c531f0e618d04b8a4ae45f3f	0	0	0	0	0	0	0	0	0	0	0	0	0	/home/dhl_ec/bnelissen/Slides/CD3_manuscript/CD3_slides/AAA598.CD3.location-b/AAA598.CD3.location-b.run1	255	0.7	0.06	0.7	0.06	-8.81847334123	-11.8674697357	1.53359418084	0.2033855625
0.0	3526.0	0.0	301.0	3526.0	4000000.0	0.0	1.0	0.96	1.64	1.22	0.0599999999999	7.15	0.41	0.89	0.24	6.23	0.16	2.22	1.64	0.4	AAA598.CD3.location-b.X11.Y18.tile.tissue.png	29	1	2000	29	f68284e636229ac60827590c90a54f65	0	0	0	0	0	0	0	0	0	0	0	0	0	/home/dhl_ec/bnelissen/Slides/CD3_manuscript/CD3_slides/AAA598.CD3.location-b/AAA598.CD3.location-b.run1	255	0.7	0.06	0.7	0.06	0.0	-12.0080503544	3.34688602303	4.46341286263
0.0	90363.0	0.0	1808.0	90363.0	4000000.0	0.0	1.0	1.1	1.77	1.25	0.0599999999999	7.21	0.39	0.96	0.23	6.28	0.23	2.42	1.64	0.39	AAA598.CD3.location-b.X11.Y20.tile.tissue.png	30	1	2000	30	20fbce3d2119ecb33147854e30b4c3ce	0	0	0	0	0	0	0	0	0	0	0	0	0	/home/dhl_ec/bnelissen/Slides/CD3_manuscript/CD3_slides/AAA598.CD3.location-b/AAA598.CD3.location-b.run1	255	0.7	0.06	0.7	0.06	0.0	-11.953424664	0.324941010494	1.31411153247
536.0	1104262.0	245.0	7225.0	1104262.0	4000000.0	6.0	2.0	2.01	2.63	1.72	0.0700000000001	9.73	0.41	0.82	0.19	7.95	0.26	2.28	1.65	0.41	AAA598.CD3.location-b.X11.Y4.tile.tissue.png	31	1	2000	31	f2362d7adf78bc0f53196adfeb084398	0	0	0	0	0	0	0	0	0	0	0	0	0	/home/dhl_ec/bnelissen/Slides/CD3_manuscript/CD3_slides/AAA598.CD3.location-b/AAA598.CD3.location-b.run1	255	0.7	0.06	0.7	0.06	-8.85707094102	-10.973083217	1.12737633941	0.909789564453
33284.0	3983029.0	14340.0	8702.0	3983029.0	4000000.0	341.0	1.0	3.38	2.26	1.25	0.05	7.36	0.58	1.19	0.0600000000001	10.74	0.41	2.34	1.64	0.46	AAA598.CD3.location-b.X11.Y5.tile.tissue.png	32	1	2000	32	2c399d5983efeae6c0c0c146fe047456	0	0	0	0	0	0	0	0	0	0	0	0	0	/home/dhl_ec/bnelissen/Slides/CD3_manuscript/CD3_slides/AAA598.CD3.location-b/AAA598.CD3.location-b.run1	255	0.7	0.06	0.7	0.06	-9.04244030214	-12.7281541666	0.888817976638	0.29192639209
150112.0	3757251.0	57624.0	16577.0	3757251.0	4000000.0	1263.0	1.0	2.48	2.39	1.34	0.0500000000001	10.22	0.55	1.29	0.1	11.77	0.42	2.44	1.63	0.68	AAA598.CD3.location-b.X11.Y6.tile.tissue.png	33	1	2000	33	4f0a69d43945771e38931f0b47480c4e	0	0	0	0	0	0	0	0	0	0	0	0	0	/home/dhl_ec/bnelissen/Slides/CD3_manuscript/CD3_slides/AAA598.CD3.location-b/AAA598.CD3.location-b.run1	255	0.7	0.06	0.7	0.06	-9.60230884672	-13.0881345822	1.94828152534	0.534260480469
4629.0	1667596.0	2261.0	40343.0	1667596.0	4000000.0	53.0	48.0	1.32	3.23	1.22	0.0500000000001	7.55	0.49	0.79	0.17	8.68	0.3	2.46	1.63	0.68	AAA598.CD3.location-b.X11.Y7.tile.tissue.png	34	1	2000	34	af647b99e6833e7b9a2fe04e53f41fa1	0	0	0	0	0	0	0	0	0	0	0	0	0	/home/dhl_ec/bnelissen/Slides/CD3_manuscript/CD3_slides/AAA598.CD3.location-b/AAA598.CD3.location-b.run1	255	0.7	0.06	0.7	0.06	-9.33646956815	-12.0688576614	2.1598473427	0.348018804688
3907.0	486796.0	2009.0	31404.0	486796.0	4000000.0	45.0	35.0	1.18	2.17	1.23	0.0699999999999	7.49	0.42	0.82	0.21	7.77	0.25	2.4	1.65	0.43	AAA598.CD3.location-b.X11.Y8.tile.tissue.png	35	1	2000	35	97fe14adc9ba946b66079f898c3eb1ff	0	0	0	0	0	0	0	0	0	0	0	0	0	/home/dhl_ec/bnelissen/Slides/CD3_manuscript/CD3_slides/AAA598.CD3.location-b/AAA598.CD3.location-b.run1	255	0.7	0.06	0.7	0.06	-9.61144964649	-11.9975779141	2.70112037009	1.43057174609
140.0	517191.0	75.0	7462.0	517191.0	4000000.0	2.0	3.0	1.2	1.2	1.25	0.0699999999999	7.57	0.4	0.8	0.22	7.61	0.25	2.33	1.64	0.4	AAA598.CD3.location-b.X12.Y10.tile.tissue.png	36	1	2000	36	228b75320aaa0cc3678e55336de47ba1	0	0	0	0	0	0	0	0	0	0	0	0	0	/home/dhl_ec/bnelissen/Slides/CD3_manuscript/CD3_slides/AAA598.CD3.location-b/AAA598.CD3.location-b.run1	255	0.7	0.06	0.7	0.06	-8.41929343458	-10.9612039899	1.51902842162	0.605050371094
0.0	0.0	0.0	0.0	0.0	4000000.0	0.0	0.0	0.92	1.22	1.23	0.0700000000001	6.11	0.31	0.99	0.23	4.98	0.13	2.16	1.65	0.41	AAA598.CD3.location-b.X12.Y12.tile.tissue.png	37	1	2000	37	b9879dab3c271a8e290d2e1a298ed193	0	0	0	0	0	0	0	0	0	0	0	0	0	/home/dhl_ec/bnelissen/Slides/CD3_manuscript/CD3_slides/AAA598.CD3.location-b/AAA598.CD3.location-b.run1	255	1.0	0.06	1.0	0.06	0.0	0.0	0.0	4.194304
23571.0	586517.0	7986.0	15389.0	586517.0	4000000.0	160.0	7.0	0.93	1.2	1.21	0.0600000000001	7.86	0.41	0.83	0.2	8.33	0.26	2.37	1.65	0.43	AAA598.CD3.location-b.X12.Y13.tile.tissue.png	38	1	2000	38	a69f7d38961f0ece2a606c915eec9c70	0	0	0	0	0	0	0	0	0	0	0	0	0	/home/dhl_ec/bnelissen/Slides/CD3_manuscript/CD3_slides/AAA598.CD3.location-b/AAA598.CD3.location-b.run1	255	0.7	0.06	0.7	0.06	-9.98378001232	-12.4088421724	2.25959243525	0.99346965625
23436.0	1345293.0	8477.0	54870.0	1345293.0	4000000.0	159.0	55.0	0.94	1.3	1.21	0.0500000000001	7.62	0.43	0.8	0.18	8.87	0.29	2.48	1.63	0.45	AAA598.CD3.location-b.X12.Y14.tile.tissue.png	39	1	2000	39	96ad315167e68bc039c8dc6b278c748a	0	0	0	0	0	0	0	0	0	0	0	0	0	/home/dhl_ec/bnelissen/Slides/CD3_manuscript/CD3_slides/AAA598.CD3.location-b/AAA598.CD3.location-b.run1	255	0.7	0.06	0.7	0.06	-9.97626284241	-12.8338214237	2.84160114853	0.492933578125
46161.0	2466708.0	17351.0	51335.0	2466708.0	4000000.0	357.0	47.0	0.98	1.32	1.26	0.05	7.92	0.42	0.8	0.12	9.81	0.34	2.51	1.63	0.62	AAA598.CD3.location-b.X12.Y15.tile.tissue.png	40	1	2000	40	23650312af53d8bd98b1066dc5b69035	0	0	0	0	0	0	0	0	0	0	0	0	0	/home/dhl_ec/bnelissen/Slides/CD3_manuscript/CD3_slides/AAA598.CD3.location-b/AAA598.CD3.location-b.run1	255	0.7	0.06	0.7	0.06	-10.0145010147	-12.6729103167	2.51188664896	0.54279025
8889.0	3607370.0	3818.0	24806.0	3607370.0	4000000.0	92.0	11.0	1.35	1.44	1.23	0.0599999999999	7.4	0.41	0.79	0.0799999999999	10.16	0.38	2.41	1.65	0.6	AAA598.CD3.location-b.X12.Y16.tile.tissue.png	41	1	2000	41	4480a44f18d84a426c87c6428a830c66	0	0	0	0	0	0	0	0	0	0	0	0	0	/home/dhl_ec/bnelissen/Slides/CD3_manuscript/CD3_slides/AAA598.CD3.location-b/AAA598.CD3.location-b.run1	255	0.7	0.06	0.7	0.06	-9.09900909208	-11.8192767718	1.19101985935	0.221355185547
369.0	3007179.0	146.0	46253.0	3007179.0	4000000.0	3.0	30.0	1.94	2.0	1.24	0.05	7.23	0.42	0.8	0.11	9.53	0.35	2.47	1.65	0.46	AAA598.CD3.location-b.X12.Y17.tile.tissue.png	42	1	2000	42	2b32c2d8cd0c3975cb59b73ce2a4ecc7	0	0	0	0	0	0	0	0	0	0	0	0	0	/home/dhl_ec/bnelissen/Slides/CD3_manuscript/CD3_slides/AAA598.CD3.location-b/AAA598.CD3.location-b.run1	255	0.7	0.06	0.7	0.06	-8.74275061416	-10.6743433511	1.03567605638	0.089463828125
0.0	792265.0	0.0	15311.0	792265.0	4000000.0	0.0	4.0	0.9	1.13	1.29	0.0799999999999	7.5	0.4	0.85	0.2	7.36	0.18	2.31	1.63	0.41	AAA598.CD3.location-b.X12.Y18.tile.tissue.png	43	1	2000	43	296cd1e8f7abaab61529d3b8b4a4b7a2	0	0	0	0	0	0	0	0	0	0	0	0	0	/home/dhl_ec/bnelissen/Slides/CD3_manuscript/CD3_slides/AAA598.CD3.location-b/AAA598.CD3.location-b.run1	255	0.7	0.06	0.7	0.06	-8.06197195283	-11.5725730431	1.77749367862	3.12486689062
0.0	31838.0	0.0	1341.0	31838.0	4000000.0	0.0	2.0	0.97	1.67	1.22	0.0700000000002	7.27	0.39	0.88	0.23	6.77	0.15	2.25	1.65	0.39	AAA598.CD3.location-b.X12.Y4.tile.tissue.png	44	1	2000	44	744efdaeb82d2bbd6e1a86dafe091e81	0	0	0	0	0	0	0	0	0	0	0	0	0	/home/dhl_ec/bnelissen/Slides/CD3_manuscript/CD3_slides/AAA598.CD3.location-b/AAA598.CD3.location-b.run1	255	0.7	0.06	0.7	0.06	-8.0073133511	-11.8317472495	1.2224484558	4.44284677899
1108.0	2841393.0	537.0	11055.0	2841393.0	4000000.0	12.0	1.0	1.03	1.75	1.22	0.0500000000002	7.38	0.4	0.79	0.11	9.41	0.34	2.4	1.64	0.49	AAA598.CD3.location-b.X12.Y5.tile.tissue.png	45	1	2000	45	db277dd20e728134389f17bae0f39fb8	0	0	0	0	0	0	0	0	0	0	0	0	0	/home/dhl_ec/bnelissen/Slides/CD3_manuscript/CD3_slides/AAA598.CD3.location-b/AAA598.CD3.location-b.run1	255	0.7	0.06	0.7	0.06	-8.87088464046	-11.7815045923	0.991376141155	0.2122971875
134481.0	3981877.0	53100.0	9645.0	3981877.0	4000000.0	1193.0	1.0	1.02	1.32	1.25	0.05	7.35	0.39	0.81	0.0700000000002	11.57	0.42	2.45	1.65	0.48	AAA598.CD3.location-b.X12.Y6.tile.tissue.png	46	1	2000	46	54b34102aca49becc336a39823729a53	0	0	0	0	0	0	0	0	0	0	0	0	0	/home/dhl_ec/bnelissen/Slides/CD3_manuscript/CD3_slides/AAA598.CD3.location-b/AAA598.CD3.location-b.run1	255	0.7	0.06	0.7	0.06	-9.52771475202	-12.7504201012	1.42711531314	0.675522135986
91053.0	3044889.0	36006.0	36327.0	3044889.0	4000000.0	809.0	20.0	1.26	1.37	1.22	0.05	7.69	0.43	0.81	0.11	10.75	0.38	2.49	1.68	0.48	AAA598.CD3.location-b.X12.Y7.tile.tissue.png	47	1	2000	47	587ac55af08468cdd809934872916fea	0	0	0	0	0	0	0	0	0	0	0	0	0	/home/dhl_ec/bnelissen/Slides/CD3_manuscript/CD3_slides/AAA598.CD3.location-b/AAA598.CD3.location-b.run1	255	0.7	0.06	0.7	0.06	-9.76322015087	-13.0377396123	2.46052005847	0.503337835938
416.0	313948.0	218.0	11947.0	313948.0	4000000.0	6.0	7.0	1.13	1.16	1.21	0.0700000000002	7.51	0.41	0.84	0.22	7.56	0.25	2.3	1.64	0.43	AAA598.CD3.location-b.X12.Y8.tile.tissue.png	48	1	2000	48	ae882f440fc75a4b17e5ae8270abe7b1	0	0	0	0	0	0	0	0	0	0	0	0	0	/home/dhl_ec/bnelissen/Slides/CD3_manuscript/CD3_slides/AAA598.CD3.location-b/AAA598.CD3.location-b.run1	255	0.7	0.06	0.7	0.06	-9.3324602704	-11.81890887	2.71937057625	2.01338833008
0.0	1285.0	0.0	162.0	1285.0	4000000.0	0.0	1.0	1.0	1.27	1.23	0.0599999999999	7.14	0.4	0.91	0.23	6.34	0.14	2.25	1.64	0.4	AAA598.CD3.location-b.X12.Y9.tile.tissue.png	49	1	2000	49	264eb2d70833a64ae7d4b7adced24670	0	0	0	0	0	0	0	0	0	0	0	0	0	/home/dhl_ec/bnelissen/Slides/CD3_manuscript/CD3_slides/AAA598.CD3.location-b/AAA598.CD3.location-b.run1	255	0.7	0.06	0.7	0.06	0.0	-12.4244859286	2.57933411357	3.49137602466
0.0	0.0	0.0	0.0	0.0	4000000.0	0.0	0.0	0.83	1.05	1.23	0.0599999999999	5.92	0.32	0.93	0.23	5.15	0.13	2.13	1.69	0.38	AAA598.CD3.location-b.X13.Y10.tile.tissue.png	50	1	2000	50	a3d18c975eeef514df579d4daea5ac99	0	0	0	0	0	0	0	0	0	0	0	0	0	/home/dhl_ec/bnelissen/Slides/CD3_manuscript/CD3_slides/AAA598.CD3.location-b/AAA598.CD3.location-b.run1	255	1.0	0.06	1.0	0.06	0.0	0.0	0.0	10.168615
54.0	26237.0	30.0	1407.0	26237.0	4000000.0	1.0	1.0	0.82	1.28	1.26	0.0599999999999	7.29	0.4	0.92	0.23	7.18	0.23	2.26	1.63	0.39	AAA598.CD3.location-b.X13.Y13.tile.tissue.png	51	1	2000	51	450ce925e37c1d294965744c28f262b0	0	0	0	0	0	0	0	0	0	0	0	0	0	/home/dhl_ec/bnelissen/Slides/CD3_manuscript/CD3_slides/AAA598.CD3.location-b/AAA598.CD3.location-b.run1	255	0.7	0.06	0.7	0.06	-9.43796817977	-12.3242689625	4.2017883309	2.86372716321
76247.0	1828422.0	26912.0	45945.0	1828422.0	4000000.0	511.0	33.0	1.52	1.44	1.28	0.0599999999999	7.54	0.43	0.8	0.16	9.73	0.32	2.5	1.68	0.5	AAA598.CD3.location-b.X13.Y14.tile.tissue.png	52	1	2000	52	46cdf9aabc5e438b9a16703c90c10a3d	0	0	0	0	0	0	0	0	0	0	0	0	0	/home/dhl_ec/bnelissen/Slides/CD3_manuscript/CD3_slides/AAA598.CD3.location-b/AAA598.CD3.location-b.run1	255	0.7	0.06	0.7	0.06	-9.8352106484	-12.690181901	3.05363365979	0.653793921875
36259.0	2265438.0	13098.0	42735.0	2265438.0	4000000.0	275.0	43.0	1.01	1.8	1.25	0.05	7.86	0.42	0.79	0.13	9.55	0.33	2.51	1.64	0.46	AAA598.CD3.location-b.X13.Y15.tile.tissue.png	53	1	2000	53	c4a0f80cf7660d3278d750d0691674d6	0	0	0	0	0	0	0	0	0	0	0	0	0	/home/dhl_ec/bnelissen/Slides/CD3_manuscript/CD3_slides/AAA598.CD3.location-b/AAA598.CD3.location-b.run1	255	0.7	0.06	0.7	0.06	-9.9564202453	-12.430460941	1.89433919662	0.531063671875
5082.0	3909231.0	2423.0	14188.0	3909231.0	4000000.0	59.0	2.0	1.0	1.51	1.3	0.0500000000002	7.43	0.4	0.8	0.0699999999999	10.4	0.39	2.5	1.65	0.45	AAA598.CD3.location-b.X13.Y16.tile.tissue.png	54	1	2000	54	984980eb1a9b9879f07bcc1a180f6699	0	0	0	0	0	0	0	0	0	0	0	0	0	/home/dhl_ec/bnelissen/Slides/CD3_manuscript/CD3_slides/AAA598.CD3.location-b/AAA598.CD3.location-b.run1	255	0.7	0.06	0.7	0.06	-8.84245827258	-11.3417753066	1.01080422977	0.179445579102
0.0	1803849.0	0.0	42789.0	1803849.0	4000000.0	0.0	29.0	0.97	1.28	1.24	0.05	7.35	0.42	0.8	0.16	8.12	0.22	2.53	1.66	0.44	AAA598.CD3.location-b.X13.Y17.tile.tissue.png	55	1	2000	55	4087b01f3d7c53c9677cf1c00b2cd748	0	0	0	0	0	0	0	0	0	0	0	0	0	/home/dhl_ec/bnelissen/Slides/CD3_manuscript/CD3_slides/AAA598.CD3.location-b/AAA598.CD3.location-b.run1	255	0.7	0.06	0.7	0.06	-8.39133792296	-11.9829234159	1.07653870815	0.518332703125
0.0	85261.0	0.0	2451.0	85261.0	4000000.0	0.0	1.0	1.1	1.55	1.25	0.0699999999999	8.68	0.4	0.9	0.23	6.78	0.15	2.29	1.66	0.38	AAA598.CD3.location-b.X13.Y18.tile.tissue.png	56	1	2000	56	fa744c493fae9855a5779fe40db69c67	0	0	0	0	0	0	0	0	0	0	0	0	0	/home/dhl_ec/bnelissen/Slides/CD3_manuscript/CD3_slides/AAA598.CD3.location-b/AAA598.CD3.location-b.run1	255	0.7	0.06	0.7	0.06	-6.53513867611	-11.6164565625	1.82228062948	4.63908983508
0.0	0.0	0.0	0.0	0.0	4000000.0	0.0	0.0	0.84	1.02	1.2	0.0599999999999	6.12	0.34	0.98	0.23	5.0	0.14	2.17	1.65	0.5	AAA598.CD3.location-b.X13.Y2.tile.tissue.png	57	1	2000	57	f7be60ae1e379ab06e90fa69ec5313a8	0	0	0	0	0	0	0	0	0	0	0	0	0	/home/dhl_ec/bnelissen/Slides/CD3_manuscript/CD3_slides/AAA598.CD3.location-b/AAA598.CD3.location-b.run1	255	1.0	0.06	1.0	0.06	0.0	0.0	0.0	7.1200585
0.0	44244.0	0.0	1738.0	44244.0	4000000.0	0.0	1.0	0.88	1.19	1.22	0.0599999999999	7.29	0.4	0.85	0.23	6.28	0.14	2.29	1.63	0.54	AAA598.CD3.location-b.X13.Y3.tile.tissue.png	58	1	2000	58	750fbfd6b94a4a884a36d583ce8d418b	0	0	0	0	0	0	0	0	0	0	0	0	0	/home/dhl_ec/bnelissen/Slides/CD3_manuscript/CD3_slides/AAA598.CD3.location-b/AAA598.CD3.location-b.run1	255	0.7	0.06	0.7	0.06	0.0	-12.1331574929	2.80568092566	2.88288756201
0.0	949720.0	0.0	9322.0	949720.0	4000000.0	0.0	3.0	0.85	1.32	1.2	0.0600000000002	9.41	0.41	0.81	0.19	7.48	0.19	2.4	1.65	0.58	AAA598.CD3.location-b.X13.Y4.tile.tissue.png	59	1	2000	59	e6069e0ef25000ccb7a09b201f9d4d4e	0	0	0	0	0	0	0	0	0	0	0	0	0	/home/dhl_ec/bnelissen/Slides/CD3_manuscript/CD3_slides/AAA598.CD3.location-b/AAA598.CD3.location-b.run1	255	0.7	0.06	0.7	0.06	-7.72425755646	-10.9568114552	1.24765803163	0.953671636719
0.0	1341647.0	0.0	9390.0	1341647.0	4000000.0	0.0	4.0	1.11	1.8	1.24	0.05	7.36	0.41	0.79	0.18	7.83	0.2	2.42	1.71	0.54	AAA598.CD3.location-b.X13.Y5.tile.tissue.png	60	1	2000	60	e4e9f193ab8a80b04cf0823589481433	0	0	0	0	0	0	0	0	0	0	0	0	0	/home/dhl_ec/bnelissen/Slides/CD3_manuscript/CD3_slides/AAA598.CD3.location-b/AAA598.CD3.location-b.run1	255	0.7	0.06	0.7	0.06	-7.99023670857	-11.2271205633	1.17642054743	0.154826949219
1197.0	2367666.0	628.0	20509.0	2367666.0	4000000.0	15.0	5.0	1.03	1.47	1.21	0.05	7.17	0.41	0.79	0.14	9.07	0.34	2.5	1.64	0.55	AAA598.CD3.location-b.X13.Y6.tile.tissue.png	61	1	2000	61	536d9712442b2ee0b12d659ee1eeccb4	0	0	0	0	0	0	0	0	0	0	0	0	0	/home/dhl_ec/bnelissen/Slides/CD3_manuscript/CD3_slides/AAA598.CD3.location-b/AAA598.CD3.location-b.run1	255	0.7	0.06	0.7	0.06	-9.14888926828	-12.098410305	1.44897476313	0.229768375
101928.0	3970163.0	38270.0	10768.0	3970163.0	4000000.0	846.0	1.0	1.37	2.45	1.21	0.05	7.48	0.4	0.8	0.0599999999999	11.16	0.42	2.42	1.64	0.81	AAA598.CD3.location-b.X13.Y7.tile.tissue.png	62	1	2000	62	1324e4a458cbe4e34bb7033fa15d3c1b	0	0	0	0	0	0	0	0	0	0	0	0	0	/home/dhl_ec/bnelissen/Slides/CD3_manuscript/CD3_slides/AAA598.CD3.location-b/AAA598.CD3.location-b.run1	255	0.7	0.06	0.7	0.06	-9.8184812356	-12.7735837477	1.68661157541	0.517005913574
45667.0	1557244.0	18714.0	37296.0	1557244.0	4000000.0	445.0	17.0	2.95	2.46	1.21	0.0699999999999	7.5	0.42	0.79	0.17	8.71	0.3	2.47	1.64	0.54	AAA598.CD3.location-b.X13.Y8.tile.tissue.png	63	1	2000	63	b592861034c32522d23fbfc687a5110f	0	0	0	0	0	0	0	0	0	0	0	0	0	/home/dhl_ec/bnelissen/Slides/CD3_manuscript/CD3_slides/AAA598.CD3.location-b/AAA598.CD3.location-b.run1	255	0.7	0.06	0.7	0.06	-9.77040496822	-12.1225603778	2.82496081537	0.498552828125
501.0	85135.0	267.0	5733.0	85135.0	4000000.0	6.0	12.0	2.65	2.24	1.23	0.0599999999999	8.8	0.41	0.85	0.23	7.29	0.34	2.6	1.65	0.39	AAA598.CD3.location-b.X13.Y9.tile.tissue.png	64	1	2000	64	5d8c13c184f74a2bb16f6a487da251b2	0	0	0	0	0	0	0	0	0	0	0	0	0	/home/dhl_ec/bnelissen/Slides/CD3_manuscript/CD3_slides/AAA598.CD3.location-b/AAA598.CD3.location-b.run1	255	0.7	0.06	0.7	0.06	-9.76136052339	-12.240827535	4.13111142619	2.28878752441
8772.0	221810.0	3165.0	12491.0	221810.0	4000000.0	64.0	10.0	2.89	3.11	1.24	0.0699999999999	7.53	0.4	0.83	0.22	7.34	0.24	2.32	1.66	0.41	AAA598.CD3.location-b.X14.Y10.tile.tissue.png	65	1	2000	65	528fa0d3d9da10ac9c189e860ba16266	0	0	0	0	0	0	0	0	0	0	0	0	0	/home/dhl_ec/bnelissen/Slides/CD3_manuscript/CD3_slides/AAA598.CD3.location-b/AAA598.CD3.location-b.run1	255	0.7	0.06	0.7	0.06	-10.0188930191	-12.1297923456	3.69505759736	1.34596864844
0.0	0.0	0.0	0.0	0.0	4000000.0	0.0	0.0	1.86	1.64	1.22	0.0599999999999	6.08	0.32	0.95	0.22	5.06	0.13	2.16	1.65	0.56	AAA598.CD3.location-b.X14.Y11.tile.tissue.png	66	1	2000	66	c3e0a5468f49929c46d3b319877fa1fd	0	0	0	0	0	0	0	0	0	0	0	0	0	/home/dhl_ec/bnelissen/Slides/CD3_manuscript/CD3_slides/AAA598.CD3.location-b/AAA598.CD3.location-b.run1	255	1.0	0.06	1.0	0.06	0.0	0.0	0.0	6.8890235
1028.0	243566.0	508.0	21999.0	243566.0	4000000.0	13.0	59.0	3.08	1.84	1.27	0.0600000000002	8.48	0.42	0.82	0.22	7.38	0.24	2.43	1.66	0.61	AAA598.CD3.location-b.X14.Y14.tile.tissue.png	67	1	2000	67	46989521acea1bbd7badb034e7b34762	0	0	0	0	0	0	0	0	0	0	0	0	0	/home/dhl_ec/bnelissen/Slides/CD3_manuscript/CD3_slides/AAA598.CD3.location-b/AAA598.CD3.location-b.run1	255	0.7	0.06	0.7	0.06	-9.5916336765	-11.8446194794	3.27382609915	1.45316972461
59107.0	2480780.0	20560.0	43104.0	2480780.0	4000000.0	424.0	38.0	3.1	2.7	1.18	0.05	7.88	0.42	0.8	0.13	9.87	0.35	2.5	1.64	0.71	AAA598.CD3.location-b.X14.Y15.tile.tissue.png	68	1	2000	68	3364740b7d4b5705aa7945b7c611e0c8	0	0	0	0	0	0	0	0	0	0	0	0	0	/home/dhl_ec/bnelissen/Slides/CD3_manuscript/CD3_slides/AAA598.CD3.location-b/AAA598.CD3.location-b.run1	255	0.7	0.06	0.7	0.06	-9.77044615202	-12.7257176671	1.98557225604	0.576939765625
6730.0	3736525.0	3386.0	21919.0	3736525.0	4000000.0	78.0	11.0	2.32	3.76	1.24	0.0799999999999	7.79	0.6	1.12	0.0800000000002	10.38	0.57	3.3	1.69	0.46	AAA598.CD3.location-b.X14.Y16.tile.tissue.png	69	1	2000	69	1023b0ca9c04e7955308672fa141fea9	0	0	0	0	0	0	0	0	0	0	0	0	0	/home/dhl_ec/bnelissen/Slides/CD3_manuscript/CD3_slides/AAA598.CD3.location-b/AAA598.CD3.location-b.run1	255	0.7	0.06	0.7	0.06	-8.93143856786	-11.1619606769	1.08550290812	0.252303154297
192.0	1431397.0	105.0	29689.0	1431397.0	4000000.0	2.0	16.0	3.71	2.37	1.26	0.05	9.61	0.42	0.8	0.18	8.34	0.29	2.41	1.63	0.45	AAA598.CD3.location-b.X14.Y17.tile.tissue.png	70	1	2000	70	e3201ffce4807f0b4bd9850b59662e00	0	0	0	0	0	0	0	0	0	0	0	0	0	/home/dhl_ec/bnelissen/Slides/CD3_manuscript/CD3_slides/AAA598.CD3.location-b/AAA598.CD3.location-b.run1	255	0.7	0.06	0.7	0.06	-9.18975348168	-11.4841919674	1.60168015195	0.606972308594
0.0	0.0	0.0	0.0	0.0	4000000.0	0.0	0.0	2.77	2.42	1.25	0.0700000000002	6.17	0.32	1.01	0.23	5.1	0.14	2.37	1.64	0.37	AAA598.CD3.location-b.X14.Y18.tile.tissue.png	71	1	2000	71	c37273f88f2e6473c3f9feaffb5ad9d9	0	0	0	0	0	0	0	0	0	0	0	0	0	/home/dhl_ec/bnelissen/Slides/CD3_manuscript/CD3_slides/AAA598.CD3.location-b/AAA598.CD3.location-b.run1	255	1.0	0.06	1.0	0.06	0.0	0.0	0.0	4.0287085
0.0	0.0	0.0	0.0	0.0	4000000.0	0.0	0.0	1.92	2.2	1.28	0.0600000000002	6.1	0.32	0.89	0.23	5.1	0.14	2.17	1.66	0.4	AAA598.CD3.location-b.X14.Y2.tile.tissue.png	72	1	2000	72	eb60254fea759a9ff9ef20c194d3a908	0	0	0	0	0	0	0	0	0	0	0	0	0	/home/dhl_ec/bnelissen/Slides/CD3_manuscript/CD3_slides/AAA598.CD3.location-b/AAA598.CD3.location-b.run1	255	1.0	0.06	1.0	0.06	0.0	0.0	0.0	13.268002
91.0	1486829.0	40.0	8370.0	1486829.0	4000000.0	1.0	2.0	2.19	1.8	1.23	0.05	8.01	0.39	0.79	0.17	8.44	0.29	2.38	1.63	0.42	AAA598.CD3.location-b.X14.Y3.tile.tissue.png	73	1	2000	73	14f0bb10c259d9eea62581f014befd5a	0	0	0	0	0	0	0	0	0	0	0	0	0	/home/dhl_ec/bnelissen/Slides/CD3_manuscript/CD3_slides/AAA598.CD3.location-b/AAA598.CD3.location-b.run1	255	0.7	0.06	0.7	0.06	-8.91375680508	-10.9522149873	1.3823424737	0.161500296875
0.0	2659367.0	0.0	7686.0	2659367.0	4000000.0	0.0	1.0	1.3	2.5	1.23	0.05	7.47	0.4	0.8	0.11	8.93	0.26	2.42	1.63	0.44	AAA598.CD3.location-b.X14.Y4.tile.tissue.png	74	1	2000	74	3c9db6f2e1f9435b0577c69b699a6303	0	0	0	0	0	0	0	0	0	0	0	0	0	/home/dhl_ec/bnelissen/Slides/CD3_manuscript/CD3_slides/AAA598.CD3.location-b/AAA598.CD3.location-b.run1	255	0.7	0.06	0.7	0.06	-7.19967263164	-11.0181727291	0.925751980665	0.13846509375
1979.0	3729156.0	996.0	9270.0	3729156.0	4000000.0	18.0	1.0	2.59	2.63	1.27	0.0500000000002	7.06	0.4	0.8	0.0699999999999	10.69	0.49	2.37	1.64	0.51	AAA598.CD3.location-b.X14.Y5.tile.tissue.png	75	1	2000	75	3a8b6717c243f24728f58fcd379872ce	0	0	0	0	0	0	0	0	0	0	0	0	0	/home/dhl_ec/bnelissen/Slides/CD3_manuscript/CD3_slides/AAA598.CD3.location-b/AAA598.CD3.location-b.run1	255	0.7	0.06	0.7	0.06	-8.90548239477	-11.8949750739	0.861810069048	0.159813554687
2745.0	3552221.0	1251.0	9726.0	3552221.0	4000000.0	21.0	2.0	2.45	2.61	1.29	0.05	7.42	0.4	0.79	0.0799999999999	10.05	0.38	2.34	1.63	0.44	AAA598.CD3.location-b.X14.Y6.tile.tissue.png	76	1	2000	76	8c5dd20207b2ae8b7877f1cb66117a00	0	0	0	0	0	0	0	0	0	0	0	0	0	/home/dhl_ec/bnelissen/Slides/CD3_manuscript/CD3_slides/AAA598.CD3.location-b/AAA598.CD3.location-b.run1	255	0.7	0.06	0.7	0.06	-9.11899793321	-11.9157199975	1.01278517857	0.212984919922
1278.0	3727597.0	695.0	13123.0	3727597.0	4000000.0	16.0	1.0	2.16	1.49	1.23	0.0499999999997	8.1	0.41	0.8	0.0700000000002	10.29	0.4	2.39	1.66	0.5	AAA598.CD3.location-b.X14.Y7.tile.tissue.png	77	1	2000	77	18408437fc8c80ac1b96853d79cae706	0	0	0	0	0	0	0	0	0	0	0	0	0	/home/dhl_ec/bnelissen/Slides/CD3_manuscript/CD3_slides/AAA598.CD3.location-b/AAA598.CD3.location-b.run1	255	0.7	0.06	0.7	0.06	-9.1325582607	-12.7574145517	1.6138034118	0.212426875
185149.0	3860381.0	73259.0	13390.0	3860381.0	4000000.0	1690.0	1.0	1.0	1.11	1.2	0.0599999999999	7.94	0.4	0.8	0.0699999999997	11.99	0.45	2.43	1.65	0.72	AAA598.CD3.location-b.X14.Y8.tile.tissue.png	78	1	2000	78	f787b1efc81a45b1d1e0b23868f9c8e8	0	0	0	0	0	0	0	0	0	0	0	0	0	/home/dhl_ec/bnelissen/Slides/CD3_manuscript/CD3_slides/AAA598.CD3.location-b/AAA598.CD3.location-b.run1	255	0.7	0.06	0.7	0.06	-9.51926328495	-13.1840188744	2.01338153301	0.672733035156
159839.0	2044227.0	60309.0	53829.0	2044227.0	4000000.0	1351.0	38.0	1.4	1.44	1.9	0.0799999999999	8.75	0.44	0.8	0.16	10.63	0.36	2.51	1.65	0.59	AAA598.CD3.location-b.X14.Y9.tile.tissue.png	79	1	2000	79	a59c2f1449309137570d5cf15ce4479e	0	0	0	0	0	0	0	0	0	0	0	0	0	/home/dhl_ec/bnelissen/Slides/CD3_manuscript/CD3_slides/AAA598.CD3.location-b/AAA598.CD3.location-b.run1	255	0.7	0.06	0.7	0.06	-9.67102343461	-12.293676532	2.99328704119	0.68554865625
13722.0	1317620.0	5861.0	51376.0	1317620.0	4000000.0	136.0	61.0	1.31	1.3	1.2	0.0499999999997	7.79	0.45	0.8	0.18	8.44	0.29	2.49	1.66	0.53	AAA598.CD3.location-b.X15.Y10.tile.tissue.png	80	1	2000	80	32ae6fcee86bafe7424198f8028b6794	0	0	0	0	0	0	0	0	0	0	0	0	0	/home/dhl_ec/bnelissen/Slides/CD3_manuscript/CD3_slides/AAA598.CD3.location-b/AAA598.CD3.location-b.run1	255	0.7	0.06	0.7	0.06	-9.53228902754	-12.4738548222	2.29051714859	0.340692945312
1771.0	284062.0	755.0	15178.0	284062.0	4000000.0	16.0	18.0	1.02	1.47	1.18	0.0499999999997	7.27	0.41	0.81	0.22	7.39	0.24	2.31	1.65	0.51	AAA598.CD3.location-b.X15.Y11.tile.tissue.png	81	1	2000	81	2e684727dea580af56a01ecbffe63738	0	0	0	0	0	0	0	0	0	0	0	0	0	/home/dhl_ec/bnelissen/Slides/CD3_manuscript/CD3_slides/AAA598.CD3.location-b/AAA598.CD3.location-b.run1	255	0.7	0.06	0.7	0.06	-9.70933658525	-11.7595543504	3.16482819081	0.266409398438
54.0	447028.0	37.0	4655.0	447028.0	4000000.0	1.0	4.0	1.04	1.38	1.22	0.0599999999999	7.47	0.4	0.84	0.22	7.52	0.27	2.29	1.63	0.47	AAA598.CD3.location-b.X15.Y12.tile.tissue.png	82	1	2000	82	448907fe7f647abf6fd40890509be9dd	0	0	0	0	0	0	0	0	0	0	0	0	0	/home/dhl_ec/bnelissen/Slides/CD3_manuscript/CD3_slides/AAA598.CD3.location-b/AAA598.CD3.location-b.run1	255	0.7	0.06	0.7	0.06	-7.90767342296	-11.1726309142	1.19297444597	2.34837551562
1423.0	83895.0	611.0	4866.0	83895.0	4000000.0	13.0	6.0	0.89	1.38	1.23	0.0599999999999	7.93	0.4	0.9	0.23	7.27	0.22	2.35	1.65	0.7	AAA598.CD3.location-b.X15.Y14.tile.tissue.png	83	1	2000	83	4126d06200d7f13b7d39dcc5480dc495	0	0	0	0	0	0	0	0	0	0	0	0	0	/home/dhl_ec/bnelissen/Slides/CD3_manuscript/CD3_slides/AAA598.CD3.location-b/AAA598.CD3.location-b.run1	255	0.7	0.06	0.7	0.06	-9.80837572333	-12.4586637268	3.23255427382	1.93352208691
15605.0	722705.0	5947.0	19322.0	722705.0	4000000.0	117.0	7.0	1.25	2.0	1.22	0.0599999999999	8.47	0.58	1.38	0.31	8.26	0.26	2.46	1.65	0.53	AAA598.CD3.location-b.X15.Y15.tile.tissue.png	84	1	2000	84	88e04ccd5ff47f8c95e20f8a4a156523	0	0	0	0	0	0	0	0	0	0	0	0	0	/home/dhl_ec/bnelissen/Slides/CD3_manuscript/CD3_slides/AAA598.CD3.location-b/AAA598.CD3.location-b.run1	255	0.7	0.06	0.7	0.06	-9.75002848589	-12.2532405135	2.84763335192	1.23389009375
1436.0	1692520.0	851.0	29616.0	1692520.0	4000000.0	20.0	26.0	1.83	2.13	1.24	0.0499999999997	9.18	0.42	0.79	0.16	8.61	0.29	2.47	1.63	0.54	AAA598.CD3.location-b.X15.Y16.tile.tissue.png	85	1	2000	85	44ce7f9a62933e3b993415eb5533b128	0	0	0	0	0	0	0	0	0	0	0	0	0	/home/dhl_ec/bnelissen/Slides/CD3_manuscript/CD3_slides/AAA598.CD3.location-b/AAA598.CD3.location-b.run1	255	0.7	0.06	0.7	0.06	-9.03186494403	-12.2384433813	1.29517060748	0.569415210938
0.0	343950.0	0.0	6424.0	343950.0	4000000.0	0.0	2.0	1.16	1.96	1.54	0.0599999999999	7.54	0.4	0.849999999999	0.21	6.96	0.17	2.34	1.65	0.66	AAA598.CD3.location-b.X15.Y17.tile.tissue.png	86	1	2000	86	595f045ffdccd4e1eebfde1fabb00b5d	0	0	0	0	0	0	0	0	0	0	0	0	0	/home/dhl_ec/bnelissen/Slides/CD3_manuscript/CD3_slides/AAA598.CD3.location-b/AAA598.CD3.location-b.run1	255	0.7	0.06	0.7	0.06	-6.76714468275	-11.7249602646	2.50237407824	4.38232965771
0.0	2548.0	0.0	224.0	2548.0	4000000.0	0.0	1.0	0.79	1.18	1.24	0.0599999999999	7.33	0.4	0.95	0.23	6.75	0.15	2.24	1.64	0.46	AAA598.CD3.location-b.X15.Y3.tile.tissue.png	87	1	2000	87	d8cc37322ed5fcc238cf22df5c62baac	0	0	0	0	0	0	0	0	0	0	0	0	0	/home/dhl_ec/bnelissen/Slides/CD3_manuscript/CD3_slides/AAA598.CD3.location-b/AAA598.CD3.location-b.run1	255	0.7	0.06	0.7	0.06	-9.38297750305	-12.5846200561	4.98971632282	1.25015393961
0.0	0.0	0.0	0.0	0.0	4000000.0	0.0	0.0	0.82	1.04	1.29	0.0599999999999	6.16	0.32	0.91	0.24	4.97	0.14	2.14	1.64	0.53	AAA598.CD3.location-b.X15.Y4.tile.tissue.png	88	1	2000	88	af4536ba635b380e93ae4ee65443aaba	0	0	0	0	0	0	0	0	0	0	0	0	0	/home/dhl_ec/bnelissen/Slides/CD3_manuscript/CD3_slides/AAA598.CD3.location-b/AAA598.CD3.location-b.run1	255	1.0	0.06	1.0	0.06	0.0	0.0	0.0	12.884293
336.0	447656.0	94.0	6513.0	447656.0	4000000.0	1.0	4.0	1.02	1.2	1.3	0.0599999999999	7.46	0.41	0.81	0.22	7.51	0.24	2.3	1.64	0.64	AAA598.CD3.location-b.X15.Y5.tile.tissue.png	89	1	2000	89	fc197094eb71005886c9a09e4d05b196	0	0	0	0	0	0	0	0	0	0	0	0	0	/home/dhl_ec/bnelissen/Slides/CD3_manuscript/CD3_slides/AAA598.CD3.location-b/AAA598.CD3.location-b.run1	255	0.7	0.06	0.7	0.06	-8.93526546534	-10.9211533015	2.13470631961	1.16998931543
3948.0	3755950.0	1380.0	9934.0	3755950.0	4000000.0	29.0	2.0	2.67	1.95	1.22	0.0500000000002	7.07	0.4	0.8	0.0700000000002	10.21	0.39	2.37	1.64	0.46	AAA598.CD3.location-b.X15.Y6.tile.tissue.png	90	1	2000	90	68e446d4e66a65d33f3e6caff1e83d75	0	0	0	0	0	0	0	0	0	0	0	0	0	/home/dhl_ec/bnelissen/Slides/CD3_manuscript/CD3_slides/AAA598.CD3.location-b/AAA598.CD3.location-b.run1	255	0.7	0.06	0.7	0.06	-8.92724337006	-11.8666731706	1.2294535411	0.154710730469
827.0	3991707.0	468.0	8796.0	3991707.0	4000000.0	9.0	1.0	2.16	1.66	1.22	0.0499999999997	7.7	0.4	0.79	0.0699999999997	10.31	0.4	2.36	1.67	0.48	AAA598.CD3.location-b.X15.Y7.tile.tissue.png	91	1	2000	91	2eed11b933b07d20cc54f23b320c8ec0	0	0	0	0	0	0	0	0	0	0	0	0	0	/home/dhl_ec/bnelissen/Slides/CD3_manuscript/CD3_slides/AAA598.CD3.location-b/AAA598.CD3.location-b.run1	255	0.7	0.06	0.7	0.06	-8.79786056046	-11.9754708644	1.06296710396	0.246118279022
1748.0	3991560.0	880.0	8730.0	3991560.0	4000000.0	20.0	1.0	1.1	2.15	1.21	0.0500000000002	7.22	0.41	0.8	0.0599999999999	10.29	0.42	2.48	1.64	0.46	AAA598.CD3.location-b.X15.Y8.tile.tissue.png	92	1	2000	92	24e1bf1effeca1ed738855dd1583e23c	0	0	0	0	0	0	0	0	0	0	0	0	0	/home/dhl_ec/bnelissen/Slides/CD3_manuscript/CD3_slides/AAA598.CD3.location-b/AAA598.CD3.location-b.run1	255	0.7	0.06	0.7	0.06	-8.869438106	-12.1616951354	0.841496980756	0.209293209351
100030.0	3719096.0	37337.0	13131.0	3719096.0	4000000.0	825.0	6.0	1.41	1.22	1.22	0.0499999999997	7.75	0.41	0.8	0.0700000000002	11.1	0.39	2.3	1.57	0.53	AAA598.CD3.location-b.X15.Y9.tile.tissue.png	93	1	2000	93	83647188bf65b6a426bb15b227a0f370	0	0	0	0	0	0	0	0	0	0	0	0	0	/home/dhl_ec/bnelissen/Slides/CD3_manuscript/CD3_slides/AAA598.CD3.location-b/AAA598.CD3.location-b.run1	255	0.7	0.06	0.7	0.06	-9.42904432669	-12.9580759412	1.56197439777	0.552699082031
44070.0	3300775.0	17559.0	22471.0	3300775.0	4000000.0	385.0	16.0	0.91	1.01	1.18	0.0600000000004	7.3	0.42	0.81	0.1	10.51	0.37	2.44	1.69	0.5	AAA598.CD3.location-b.X16.Y10.tile.tissue.png	94	1	2000	94	cedd00a6aa6a1bc04900c2a44c6b31ec	0	0	0	0	0	0	0	0	0	0	0	0	0	/home/dhl_ec/bnelissen/Slides/CD3_manuscript/CD3_slides/AAA598.CD3.location-b/AAA598.CD3.location-b.run1	255	0.7	0.06	0.7	0.06	-9.27739611647	-12.6230435302	1.39200871126	0.336732777344
64819.0	971306.0	23069.0	49217.0	971306.0	4000000.0	489.0	74.0	1.37	1.59	1.22	0.0500000000002	7.71	0.43	0.81	0.2	8.86	0.29	2.48	1.64	0.45	AAA598.CD3.location-b.X16.Y11.tile.tissue.png	95	1	2000	95	43a20f6cc93548ae0328763ab2ab98c4	0	0	0	0	0	0	0	0	0	0	0	0	0	/home/dhl_ec/bnelissen/Slides/CD3_manuscript/CD3_slides/AAA598.CD3.location-b/AAA598.CD3.location-b.run1	255	0.7	0.06	0.7	0.06	-9.66087475829	-12.8009842636	2.88770846153	0.48697590625
4983.0	1115813.0	2100.0	35873.0	1115813.0	4000000.0	44.0	24.0	1.57	2.54	1.3	0.0599999999999	7.46	0.43	0.8	0.19	8.2	0.27	2.45	1.65	0.45	AAA598.CD3.location-b.X16.Y12.tile.tissue.png	96	1	2000	96	416a1d9efea5b25fdb845a03531652bb	0	0	0	0	0	0	0	0	0	0	0	0	0	/home/dhl_ec/bnelissen/Slides/CD3_manuscript/CD3_slides/AAA598.CD3.location-b/AAA598.CD3.location-b.run1	255	0.7	0.06	0.7	0.06	-9.67795588313	-11.9431510151	3.07700490819	0.4172091875
932.0	295878.0	387.0	7123.0	295878.0	4000000.0	9.0	7.0	2.31	1.13	1.21	0.0699999999997	7.28	0.42	0.85	0.23	7.57	0.24	2.33	1.65	0.41	AAA598.CD3.location-b.X16.Y13.tile.tissue.png	97	1	2000	97	1e6b81452ca09f28bd94fea273fba0fe	0	0	0	0	0	0	0	0	0	0	0	0	0	/home/dhl_ec/bnelissen/Slides/CD3_manuscript/CD3_slides/AAA598.CD3.location-b/AAA598.CD3.location-b.run1	255	0.7	0.06	0.7	0.06	-9.25067850832	-11.9930326629	2.24005953468	1.69892580078
0.0	0.0	0.0	0.0	0.0	4000000.0	0.0	0.0	2.14	1.22	1.2	0.0599999999999	6.06	0.33	0.95	0.25	5.16	0.22	2.18	1.55	0.36	AAA598.CD3.location-b.X16.Y14.tile.tissue.png	98	1	2000	98	e00e7fbe2116cc9228687e630b439827	0	0	0	0	0	0	0	0	0	0	0	0	0	/home/dhl_ec/bnelissen/Slides/CD3_manuscript/CD3_slides/AAA598.CD3.location-b/AAA598.CD3.location-b.run1	255	1.0	0.06	1.0	0.06	0.0	0.0	0.0	8.496976
0.0	0.0	0.0	0.0	0.0	4000000.0	0.0	0.0	1.91	1.63	1.14	0.0599999999999	5.9	0.31	0.9	0.22	4.74	0.13	2.02	1.53	0.39	AAA598.CD3.location-b.X16.Y16.tile.tissue.png	99	1	2000	99	ffe2ceefd99dcced60cd5661b150d067	0	0	0	0	0	0	0	0	0	0	0	0	0	/home/dhl_ec/bnelissen/Slides/CD3_manuscript/CD3_slides/AAA598.CD3.location-b/AAA598.CD3.location-b.run1	255	1.0	0.06	1.0	0.06	0.0	0.0	0.0	5.8177335
0.0	0.0	0.0	0.0	0.0	4000000.0	0.0	0.0	1.2	1.42	1.78	0.0599999999999	5.69	0.31	0.88	0.22	4.57	0.12	2.02	1.52	0.36	AAA598.CD3.location-b.X16.Y5.tile.tissue.png	100	1	2000	100	caddc41e65fe8551d7403a45fb82a5a0	0	0	0	0	0	0	0	0	0	0	0	0	0	/home/dhl_ec/bnelissen/Slides/CD3_manuscript/CD3_slides/AAA598.CD3.location-b/AAA598.CD3.location-b.run1	255	1.0	0.06	1.0	0.06	0.0	0.0	0.0	7.1598375
0.0	894321.0	0.0	15095.0	894321.0	4000000.0	0.0	8.0	2.25	1.08	1.17	0.0599999999999	10.25	0.4	0.79	0.2	6.46	0.19	2.24	1.59	0.4	AAA598.CD3.location-b.X16.Y6.tile.tissue.png	101	1	2000	101	b3a4c65dd1b4a13a1e06bc786d74ecca	0	0	0	0	0	0	0	0	0	0	0	0	0	/home/dhl_ec/bnelissen/Slides/CD3_manuscript/CD3_slides/AAA598.CD3.location-b/AAA598.CD3.location-b.run1	255	0.7	0.06	0.7	0.06	0.0	-11.0027581873	2.62547144705	1.53833464453
0.0	3832544.0	0.0	13901.0	3832544.0	4000000.0	0.0	1.0	1.62	2.44	1.14	0.0500000000002	9.97	0.39	0.75	0.0700000000002	9.58	0.31	2.26	1.55	0.44	AAA598.CD3.location-b.X16.Y7.tile.tissue.png	102	1	2000	102	94d7f65d811f11c74d4c361d0362d9ef	0	0	0	0	0	0	0	0	0	0	0	0	0	/home/dhl_ec/bnelissen/Slides/CD3_manuscript/CD3_slides/AAA598.CD3.location-b/AAA598.CD3.location-b.run1	255	0.7	0.06	0.7	0.06	-7.56278660551	-12.528252767	1.73882048502	0.0975353808594
0.0	3994331.0	0.0	9010.0	3994331.0	4000000.0	0.0	1.0	1.59	1.92	1.47	0.0499999999997	7.26	0.4	0.78	0.0599999999999	10.11	0.33	2.26	1.54	0.42	AAA598.CD3.location-b.X16.Y8.tile.tissue.png	103	1	2000	103	a61c2f9fc9acb10c8c29e477b1f50dd0	0	0	0	0	0	0	0	0	0	0	0	0	0	/home/dhl_ec/bnelissen/Slides/CD3_manuscript/CD3_slides/AAA598.CD3.location-b/AAA598.CD3.location-b.run1	255	0.7	0.06	0.7	0.06	-8.09976804113	-11.5257146631	0.685741499406	0.0523035452118
1715.0	3999144.0	961.0	8165.0	3999144.0	4000000.0	22.0	1.0	2.18	1.01	1.21	0.0500000000002	6.56	0.38	0.75	0.0599999999999	9.95	0.36	2.19	1.55	0.44	AAA598.CD3.location-b.X16.Y9.tile.tissue.png	104	1	2000	104	12508579fc1176cd95a20e4adcc2ea22	0	0	0	0	0	0	0	0	0	0	0	0	0	/home/dhl_ec/bnelissen/Slides/CD3_manuscript/CD3_slides/AAA598.CD3.location-b/AAA598.CD3.location-b.run1	255	0.7	0.06	0.7	0.06	-8.97993039574	-12.4869958398	1.04507613297	0.166682631714
6929.0	3999048.0	3299.0	8132.0	3999048.0	4000000.0	74.0	1.0	0.81	1.14	1.15	0.0499999999997	6.76	0.38	0.75	0.0599999999999	10.57	0.4	2.35	1.65	0.45	AAA598.CD3.location-b.X17.Y10.tile.tissue.png	105	1	2000	105	9189985b2da396c57aa9b951d23a98ba	0	0	0	0	0	0	0	0	0	0	0	0	0	/home/dhl_ec/bnelissen/Slides/CD3_manuscript/CD3_slides/AAA598.CD3.location-b/AAA598.CD3.location-b.run1	255	0.7	0.06	0.7	0.06	-9.29494177792	-12.3754324985	1.03012418977	0.167757663574
114276.0	3720800.0	44409.0	17426.0	3720800.0	4000000.0	937.0	3.0	0.86	1.06	1.2	0.0499999999997	9.07	0.41	0.8	0.0799999999999	11.89	0.43	2.39	1.63	0.630000000001	AAA598.CD3.location-b.X17.Y11.tile.tissue.png	106	1	2000	106	b57c8c037cb79e47963b7ef195147468	0	0	0	0	0	0	0	0	0	0	0	0	0	/home/dhl_ec/bnelissen/Slides/CD3_manuscript/CD3_slides/AAA598.CD3.location-b/AAA598.CD3.location-b.run1	255	0.7	0.06	0.7	0.06	-9.46258388641	-13.0570155299	1.58219236631	0.569537029297
157730.0	2064724.0	54164.0	60942.0	2064724.0	4000000.0	1053.0	57.0	1.05	1.19	1.19	0.0599999999999	8.01	0.55	0.77	0.14	10.93	0.34	2.39	1.53	0.57	AAA598.CD3.location-b.X17.Y12.tile.tissue.png	107	1	2000	107	5d191edb1bc7d587df74cfcf2ce5571e	0	0	0	0	0	0	0	0	0	0	0	0	0	/home/dhl_ec/bnelissen/Slides/CD3_manuscript/CD3_slides/AAA598.CD3.location-b/AAA598.CD3.location-b.run1	255	0.7	0.06	0.7	0.06	-9.68778802863	-13.1188727265	2.36069859407	0.748124921875
7730.0	1270688.0	3187.0	47072.0	1270688.0	4000000.0	69.0	58.0	1.19	1.55	1.37	0.0599999999999	7.83	0.43	0.78	0.18	8.31	0.27	2.5	1.64	0.77	AAA598.CD3.location-b.X17.Y13.tile.tissue.png	108	1	2000	108	7228e76631a84a77c9bb4dc69840676b	0	0	0	0	0	0	0	0	0	0	0	0	0	/home/dhl_ec/bnelissen/Slides/CD3_manuscript/CD3_slides/AAA598.CD3.location-b/AAA598.CD3.location-b.run1	255	0.7	0.06	0.7	0.06	-9.53268644383	-12.4719564579	2.01697504808	0.371817296875
25824.0	1180791.0	10431.0	32192.0	1180791.0	4000000.0	230.0	23.0	1.12	1.49	1.18	0.0500000000002	8.57	0.39	0.76	0.17	7.87	0.27	2.29	1.54	0.56	AAA598.CD3.location-b.X17.Y14.tile.tissue.png	109	1	2000	109	bac9f036b1da4cacb3a6c1cd4c1f4d99	0	0	0	0	0	0	0	0	0	0	0	0	0	/home/dhl_ec/bnelissen/Slides/CD3_manuscript/CD3_slides/AAA598.CD3.location-b/AAA598.CD3.location-b.run1	255	0.7	0.06	0.7	0.06	-9.52099551821	-12.0551180061	2.62649383822	0.542442828125
524.0	248614.0	252.0	16054.0	248614.0	4000000.0	7.0	31.0	1.46	1.05	1.15	0.0700000000002	7.09	0.37	0.78	0.2	6.92	0.28	2.29	1.59	0.51	AAA598.CD3.location-b.X17.Y15.tile.tissue.png	110	1	2000	110	263c1c6f8307decd9ecf61c02b805b62	0	0	0	0	0	0	0	0	0	0	0	0	0	/home/dhl_ec/bnelissen/Slides/CD3_manuscript/CD3_slides/AAA598.CD3.location-b/AAA598.CD3.location-b.run1	255	0.7	0.06	0.7	0.06	-9.32414831592	-12.1525879983	3.92102775564	1.9686531875
121.0	105612.0	46.0	7531.0	105612.0	4000000.0	1.0	8.0	1.89	1.61	1.67	0.0599999999999	9.29	0.41	0.87	0.21	6.98	0.21	2.27	1.54	0.55	AAA598.CD3.location-b.X17.Y16.tile.tissue.png	111	1	2000	111	bb261bf94879fc464a0b507c7c1d8d7c	0	0	0	0	0	0	0	0	0	0	0	0	0	/home/dhl_ec/bnelissen/Slides/CD3_manuscript/CD3_slides/AAA598.CD3.location-b/AAA598.CD3.location-b.run1	255	0.7	0.06	0.7	0.06	-9.48213444235	-12.1953456306	3.02710748753	3.44508556885
0.0	0.0	0.0	0.0	0.0	4000000.0	0.0	0.0	1.99	1.77	1.52	0.0599999999999	5.74	0.29	0.9	0.22	4.7	0.13	2.02	1.66	1.06	AAA598.CD3.location-b.X17.Y17.tile.tissue.png	112	1	2000	112	860c21202be3351f1a880455f13c23ae	0	0	0	0	0	0	0	0	0	0	0	0	0	/home/dhl_ec/bnelissen/Slides/CD3_manuscript/CD3_slides/AAA598.CD3.location-b/AAA598.CD3.location-b.run1	255	1.0	0.06	1.0	0.06	0.0	0.0	0.0	3.08198925
0.0	0.0	0.0	0.0	0.0	4000000.0	0.0	0.0	2.2	2.0	1.18	0.0599999999999	6.0	0.32	0.920000000001	0.23	4.76	0.13	2.03	1.53	1.09	AAA598.CD3.location-b.X17.Y6.tile.tissue.png	113	1	2000	113	79f8556d43fb5816c4cf8b23dfcb95cb	0	0	0	0	0	0	0	0	0	0	0	0	0	/home/dhl_ec/bnelissen/Slides/CD3_manuscript/CD3_slides/AAA598.CD3.location-b/AAA598.CD3.location-b.run1	255	1.0	0.06	1.0	0.06	0.0	0.0	0.0	9.445195
0.0	1567649.0	0.0	16736.0	1567649.0	4000000.0	0.0	12.0	2.06	2.29	1.15	0.0599999999999	7.28	0.38	0.78	0.16	7.54	0.22	2.29	1.58	0.41	AAA598.CD3.location-b.X17.Y7.tile.tissue.png	114	1	2000	114	1a64b6a84c4f3d8c6ebed71d62151a53	0	0	0	0	0	0	0	0	0	0	0	0	0	/home/dhl_ec/bnelissen/Slides/CD3_manuscript/CD3_slides/AAA598.CD3.location-b/AAA598.CD3.location-b.run1	255	0.7	0.06	0.7	0.06	-7.69507444215	-10.7785104662	1.86516753594	0.554977595703
0.0	3986615.0	0.0	9547.0	3986615.0	4000000.0	0.0	1.0	1.83	2.33	1.15	0.0499999999997	7.16	0.53	0.76	0.0600000000004	8.39	0.3	2.23	1.53	0.44	AAA598.CD3.location-b.X17.Y8.tile.tissue.png	115	1	2000	115	09efc612d0d430511492f74c4fa47b75	0	0	0	0	0	0	0	0	0	0	0	0	0	/home/dhl_ec/bnelissen/Slides/CD3_manuscript/CD3_slides/AAA598.CD3.location-b/AAA598.CD3.location-b.run1	255	0.7	0.06	0.7	0.06	0.0	-12.1706261468	1.15542045068	0.0466790290527
0.0	3998272.0	0.0	8230.0	3998272.0	4000000.0	0.0	1.0	2.47	2.4	1.18	0.0599999999999	7.51	0.37	0.75	0.0600000000004	9.28	0.3	2.29	1.54	0.450000000001	AAA598.CD3.location-b.X17.Y9.tile.tissue.png	116	1	2000	116	57768ad32d480fbba3c12ce64bf1f530	0	0	0	0	0	0	0	0	0	0	0	0	0	/home/dhl_ec/bnelissen/Slides/CD3_manuscript/CD3_slides/AAA598.CD3.location-b/AAA598.CD3.location-b.run1	255	0.7	0.06	0.7	0.06	-8.32088182808	-11.4568090346	1.12192039352	0.0295298769836
99.0	3986963.0	53.0	8971.0	3986963.0	4000000.0	1.0	1.0	2.22	2.22	1.21	0.0500000000002	6.74	0.37	0.75	0.0499999999997	9.57	0.36	2.19	1.53	0.43	AAA598.CD3.location-b.X18.Y10.tile.tissue.png	117	1	2000	117	61f803d1981ab064478fb52d06b5793d	0	0	0	0	0	0	0	0	0	0	0	0	0	/home/dhl_ec/bnelissen/Slides/CD3_manuscript/CD3_slides/AAA598.CD3.location-b/AAA598.CD3.location-b.run1	255	0.7	0.06	0.7	0.06	-8.79376481101	-11.5167900493	1.22386344411	0.0462871420898
998.0	3981982.0	498.0	9297.0	3981982.0	4000000.0	12.0	1.0	1.58	2.01	1.13	0.0499999999997	8.5	0.38	0.76	0.0500000000002	9.78	0.37	2.21	1.54	0.42	AAA598.CD3.location-b.X18.Y11.tile.tissue.png	118	1	2000	118	d48f9d41d6e47bddce4542997cfc4071	0	0	0	0	0	0	0	0	0	0	0	0	0	/home/dhl_ec/bnelissen/Slides/CD3_manuscript/CD3_slides/AAA598.CD3.location-b/AAA598.CD3.location-b.run1	255	0.7	0.06	0.7	0.06	-8.93902710805	-11.5184250956	0.842187986479	0.112010723633
62921.0	3799552.0	22308.0	16167.0	3799552.0	4000000.0	438.0	4.0	1.01	1.7	1.2	0.0500000000002	7.34	0.38	0.75	0.0599999999999	10.36	0.38	2.22	1.53	0.48	AAA598.CD3.location-b.X18.Y12.tile.tissue.png	119	1	2000	119	2773cdbcd77ac8b0568a72bab34c25c6	0	0	0	0	0	0	0	0	0	0	0	0	0	/home/dhl_ec/bnelissen/Slides/CD3_manuscript/CD3_slides/AAA598.CD3.location-b/AAA598.CD3.location-b.run1	255	0.7	0.06	0.7	0.06	-9.40804252248	-12.4225075358	1.01244919879	0.53767196875
133470.0	2579947.0	46676.0	40676.0	2579947.0	4000000.0	939.0	44.0	1.23	1.39	1.18	0.0500000000002	7.31	0.42	0.809999999999	0.11	10.14	0.34	2.29	1.54	0.43	AAA598.CD3.location-b.X18.Y13.tile.tissue.png	120	1	2000	120	e3d1e118e4ac5c79a83646f261c74528	0	0	0	0	0	0	0	0	0	0	0	0	0	/home/dhl_ec/bnelissen/Slides/CD3_manuscript/CD3_slides/AAA598.CD3.location-b/AAA598.CD3.location-b.run1	255	0.7	0.06	0.7	0.06	-9.68677000427	-13.0418385616	1.76056537903	0.595287554688
20780.0	1418173.0	8058.0	56667.0	1418173.0	4000000.0	180.0	61.0	1.09	1.34	1.17	0.0500000000002	7.48	0.4	0.76	0.16	8.02	0.27	2.33	1.55	0.44	AAA598.CD3.location-b.X18.Y14.tile.tissue.png	121	1	2000	121	ca63726f679386d8c90ba2d02f262afe	0	0	0	0	0	0	0	0	0	0	0	0	0	/home/dhl_ec/bnelissen/Slides/CD3_manuscript/CD3_slides/AAA598.CD3.location-b/AAA598.CD3.location-b.run1	255	0.7	0.06	0.7	0.06	-9.90285281203	-12.4822442345	3.0053901607	0.369626046875
35723.0	1909109.0	12389.0	51603.0	1909109.0	4000000.0	256.0	34.0	1.11	1.1	1.15	0.0499999999997	7.21	0.4	0.77	0.14	8.65	0.29	2.34	1.57	0.42	AAA598.CD3.location-b.X18.Y15.tile.tissue.png	122	1	2000	122	c5fbceee102358b12d6e1dcded17e0dc	0	0	0	0	0	0	0	0	0	0	0	0	0	/home/dhl_ec/bnelissen/Slides/CD3_manuscript/CD3_slides/AAA598.CD3.location-b/AAA598.CD3.location-b.run1	255	0.7	0.06	0.7	0.06	-9.77319625607	-12.4055341437	2.88545986993	0.50847990625
5121.0	737561.0	2287.0	34733.0	737561.0	4000000.0	55.0	55.0	1.18	2.18	1.14	0.0499999999997	7.01	0.39	0.74	0.19	7.47	0.25	2.28	1.56	0.440000000001	AAA598.CD3.location-b.X18.Y16.tile.tissue.png	123	1	2000	123	018fe8d52655304cdd90bfe4d7176c28	0	0	0	0	0	0	0	0	0	0	0	0	0	/home/dhl_ec/bnelissen/Slides/CD3_manuscript/CD3_slides/AAA598.CD3.location-b/AAA598.CD3.location-b.run1	255	0.7	0.06	0.7	0.06	-9.71275588415	-11.8989123808	3.30822916631	0.419003683594
2697.0	697786.0	1274.0	39199.0	697786.0	4000000.0	30.0	49.0	2.65	2.66	1.13	0.0500000000002	7.04	0.49	0.79	0.19	7.82	0.27	2.45	1.64	0.43	AAA598.CD3.location-b.X18.Y17.tile.tissue.png	124	1	2000	124	91eae64cc71f36dbfda0b0759ea84907	0	0	0	0	0	0	0	0	0	0	0	0	0	/home/dhl_ec/bnelissen/Slides/CD3_manuscript/CD3_slides/AAA598.CD3.location-b/AAA598.CD3.location-b.run1	255	0.7	0.06	0.7	0.06	-9.68636573179	-12.0045594088	3.6022973926	0.762115910156
162.0	90229.0	86.0	4283.0	90229.0	4000000.0	2.0	4.0	2.37	2.04	1.17	0.0599999999999	8.88	0.4	0.9	0.23	7.27	0.23	2.24	1.65	0.4	AAA598.CD3.location-b.X18.Y18.tile.tissue.png	125	1	2000	125	6d8170d4bb52540f1ac253e9aa237d89	0	0	0	0	0	0	0	0	0	0	0	0	0	/home/dhl_ec/bnelissen/Slides/CD3_manuscript/CD3_slides/AAA598.CD3.location-b/AAA598.CD3.location-b.run1	255	0.7	0.06	0.7	0.06	-9.40963562611	-11.9795232177	3.24943234692	2.4593286626
0.0	179148.0	0.0	5058.0	179148.0	4000000.0	0.0	2.0	2.8	1.08	1.19	0.0700000000002	7.39	0.41	0.92	0.22	6.98	0.15	2.31	1.66	0.41	AAA598.CD3.location-b.X18.Y7.tile.tissue.png	126	1	2000	126	40cf1c5ccf37458243a94b87f426f2ec	0	0	0	0	0	0	0	0	0	0	0	0	0	/home/dhl_ec/bnelissen/Slides/CD3_manuscript/CD3_slides/AAA598.CD3.location-b/AAA598.CD3.location-b.run1	255	0.7	0.06	0.7	0.06	-7.06089454081	-11.2801680006	2.05428648791	4.86636470215
0.0	3032394.0	0.0	12786.0	3032394.0	4000000.0	0.0	1.0	1.91	1.53	1.2	0.0499999999997	7.24	0.4	0.81	0.11	8.31	0.29	2.39	1.64	0.46	AAA598.CD3.location-b.X18.Y8.tile.tissue.png	127	1	2000	127	11da6778998134a20899ab35cec2d1fa	0	0	0	0	0	0	0	0	0	0	0	0	0	/home/dhl_ec/bnelissen/Slides/CD3_manuscript/CD3_slides/AAA598.CD3.location-b/AAA598.CD3.location-b.run1	255	0.7	0.06	0.7	0.06	0.0	-11.4140520564	1.61480731066	0.131839171875
0.0	3999895.0	0.0	8010.0	3999895.0	4000000.0	0.0	1.0	0.9	1.1	1.18	0.0599999999999	6.86	0.41	0.809999999999	0.0700000000002	9.01	0.4	2.38	1.64	0.45	AAA598.CD3.location-b.X18.Y9.tile.tissue.png	128	1	2000	128	4cd5bf1ed455b027faa6b875af84ac52	0	0	0	0	0	0	0	0	0	0	0	0	0	/home/dhl_ec/bnelissen/Slides/CD3_manuscript/CD3_slides/AAA598.CD3.location-b/AAA598.CD3.location-b.run1	255	0.7	0.06	0.7	0.06	0.0	-11.9638265842	1.05488281567	0.0240761548615
0.0	2743230.0	0.0	17769.0	2743230.0	4000000.0	0.0	7.0	0.91	1.08	1.18	0.0500000000002	7.07	0.4	0.75	0.0999999999999	8.58	0.24	2.32	1.53	0.45	AAA598.CD3.location-b.X19.Y10.tile.tissue.png	129	1	2000	129	dfd4652ccaaa7f55d7adebec7cb2450c	0	0	0	0	0	0	0	0	0	0	0	0	0	/home/dhl_ec/bnelissen/Slides/CD3_manuscript/CD3_slides/AAA598.CD3.location-b/AAA598.CD3.location-b.run1	255	0.7	0.06	0.7	0.06	-8.58919536908	-11.6392420493	1.92016642145	0.127763189453
0.0	3291405.0	0.0	10006.0	3291405.0	4000000.0	0.0	1.0	0.9	1.08	1.21	0.0500000000002	6.98	0.38	0.76	0.0900000000001	8.75	0.27	2.24	1.55	0.42	AAA598.CD3.location-b.X19.Y11.tile.tissue.png	130	1	2000	130	d633497aca8b1cda50533d2a9dff7e26	0	0	0	0	0	0	0	0	0	0	0	0	0	/home/dhl_ec/bnelissen/Slides/CD3_manuscript/CD3_slides/AAA598.CD3.location-b/AAA598.CD3.location-b.run1	255	0.7	0.06	0.7	0.06	-7.171156416	-11.5408286449	1.24305122008	0.0807756464844
719.0	3757655.0	275.0	22084.0	3757655.0	4000000.0	5.0	6.0	0.85	1.06	1.15	0.0500000000002	6.75	0.39	0.76	0.0700000000002	9.64	0.36	2.29	1.57	0.56	AAA598.CD3.location-b.X19.Y12.tile.tissue.png	131	1	2000	131	b34308222291ab6df3a1b51f73ad7ae4	0	0	0	0	0	0	0	0	0	0	0	0	0	/home/dhl_ec/bnelissen/Slides/CD3_manuscript/CD3_slides/AAA598.CD3.location-b/AAA598.CD3.location-b.run1	255	0.7	0.06	0.7	0.06	-9.05622932645	-10.9473324622	0.918066494467	0.0816838752441
6157.0	3726714.0	3157.0	26048.0	3726714.0	4000000.0	72.0	7.0	0.94	1.45	1.19	0.0500000000002	7.08	0.38	0.77	0.0700000000002	9.57	0.36	2.25	1.52	1.06	AAA598.CD3.location-b.X19.Y13.tile.tissue.png	132	1	2000	132	51da94b4f0a7464db0acabad368b3114	0	0	0	0	0	0	0	0	0	0	0	0	0	/home/dhl_ec/bnelissen/Slides/CD3_manuscript/CD3_slides/AAA598.CD3.location-b/AAA598.CD3.location-b.run1	255	0.7	0.06	0.7	0.06	-8.86571406619	-11.4596291884	0.837577776876	0.23564981543
42423.0	3421697.0	16636.0	32372.0	3421697.0	4000000.0	369.0	9.0	1.76	1.2	1.12	0.0499999999997	10.23	0.38	0.75	0.0800000000004	9.8	0.36	2.25	1.53	0.43	AAA598.CD3.location-b.X19.Y14.tile.tissue.png	133	1	2000	133	4bc7c60cd59716db0d7084bb909413a1	0	0	0	0	0	0	0	0	0	0	0	0	0	/home/dhl_ec/bnelissen/Slides/CD3_manuscript/CD3_slides/AAA598.CD3.location-b/AAA598.CD3.location-b.run1	255	0.7	0.06	0.7	0.06	-9.55349229527	-12.8137054872	1.59420744214	0.361367128906
82441.0	2885235.0	29799.0	41103.0	2885235.0	4000000.0	620.0	28.0	1.39	1.46	1.18	0.0500000000002	7.34	0.4	0.74	0.0999999999999	9.83	0.35	2.29	1.53	0.43	AAA598.CD3.location-b.X19.Y15.tile.tissue.png	134	1	2000	134	d7ef5d8a5e5212862a5acaeea2f26ca7	0	0	0	0	0	0	0	0	0	0	0	0	0	/home/dhl_ec/bnelissen/Slides/CD3_manuscript/CD3_slides/AAA598.CD3.location-b/AAA598.CD3.location-b.run1	255	0.7	0.06	0.7	0.06	-9.79212165837	-12.8132629657	2.44254236224	0.63564440625
22724.0	3551961.0	9154.0	34159.0	3551961.0	4000000.0	199.0	11.0	0.99	1.2	1.17	0.0500000000002	7.22	0.38	0.75	0.0799999999999	9.63	0.35	2.27	1.52	0.43	AAA598.CD3.location-b.X19.Y16.tile.tissue.png	135	1	2000	135	ceb044bbfdcedc163ea6071d100dff4b	0	0	0	0	0	0	0	0	0	0	0	0	0	/home/dhl_ec/bnelissen/Slides/CD3_manuscript/CD3_slides/AAA598.CD3.location-b/AAA598.CD3.location-b.run1	255	0.7	0.06	0.7	0.06	-9.75605124851	-11.8913744169	2.33894824035	0.324254273438
12097.0	3436428.0	5329.0	27776.0	3436428.0	4000000.0	113.0	6.0	0.99	1.19	1.13	0.0499999999997	6.99	0.4	0.76	0.0799999999999	9.55	0.35	2.26	1.53	0.42	AAA598.CD3.location-b.X19.Y17.tile.tissue.png	136	1	2000	136	9af6b1af078f1baf8aae4860563a75e3	0	0	0	0	0	0	0	0	0	0	0	0	0	/home/dhl_ec/bnelissen/Slides/CD3_manuscript/CD3_slides/AAA598.CD3.location-b/AAA598.CD3.location-b.run1	255	0.7	0.06	0.7	0.06	-9.44340318593	-11.6356660599	2.25288250834	0.337250976563
13027.0	740797.0	4786.0	11645.0	740797.0	4000000.0	88.0	6.0	0.82	1.06	1.22	0.0599999999999	7.04	0.39	0.79	0.18	7.33	0.24	2.14	1.57	0.41	AAA598.CD3.location-b.X19.Y18.tile.tissue.png	137	1	2000	137	d7f286287add1d3ded1e9f0697680697	0	0	0	0	0	0	0	0	0	0	0	0	0	/home/dhl_ec/bnelissen/Slides/CD3_manuscript/CD3_slides/AAA598.CD3.location-b/AAA598.CD3.location-b.run1	255	0.7	0.06	0.7	0.06	-9.64549947649	-12.4094911573	3.3854498118	1.53610225
0.0	33491.0	0.0	1463.0	33491.0	4000000.0	0.0	1.0	0.89	1.39	1.25	0.0600000000004	7.21	0.4	0.85	0.23	5.9	0.13	2.1	1.53	0.37	AAA598.CD3.location-b.X19.Y8.tile.tissue.png	138	1	2000	138	c47b3286ac4120a9a6258f099df7995e	0	0	0	0	0	0	0	0	0	0	0	0	0	/home/dhl_ec/bnelissen/Slides/CD3_manuscript/CD3_slides/AAA598.CD3.location-b/AAA598.CD3.location-b.run1	255	0.7	0.06	0.7	0.06	0.0	-11.2086412625	2.31619525581	6.21766342563
0.0	2640153.0	0.0	11711.0	2640153.0	4000000.0	0.0	1.0	0.87	1.09	1.13	0.0499999999997	9.56	0.38	0.75	0.11	8.32	0.25	2.25	1.53	0.41	AAA598.CD3.location-b.X19.Y9.tile.tissue.png	139	1	2000	139	d796d4a503e2c807e241a75edcd9470b	0	0	0	0	0	0	0	0	0	0	0	0	0	/home/dhl_ec/bnelissen/Slides/CD3_manuscript/CD3_slides/AAA598.CD3.location-b/AAA598.CD3.location-b.run1	255	0.7	0.06	0.7	0.06	-7.97140754451	-10.8170381422	1.4889147642	0.13173771875
0.0	3740755.0	0.0	10875.0	3740755.0	4000000.0	0.0	1.0	0.82	1.14	1.19	0.0499999999997	7.42	0.54	0.78	0.0700000000002	9.67	0.32	2.36	1.68	0.49	AAA598.CD3.location-b.X2.Y10.tile.tissue.png	140	1	2000	140	8b6dd038416f24f43cb42863fa6ce062	0	0	0	0	0	0	0	0	0	0	0	0	0	/home/dhl_ec/bnelissen/Slides/CD3_manuscript/CD3_slides/AAA598.CD3.location-b/AAA598.CD3.location-b.run1	255	0.7	0.06	0.7	0.06	-7.42607593929	-11.8373720333	0.787580468701	0.107536283203
62.0	658130.0	40.0	11997.0	658130.0	4000000.0	1.0	8.0	0.95	1.51	1.17	0.0599999999999	6.91	0.37	0.889999999999	0.19	7.24	0.24	2.2	1.53	0.37	AAA598.CD3.location-b.X2.Y11.tile.tissue.png	141	1	2000	141	1d383fc08d8b2280d1bac42f90a8ffe2	0	0	0	0	0	0	0	0	0	0	0	0	0	/home/dhl_ec/bnelissen/Slides/CD3_manuscript/CD3_slides/AAA598.CD3.location-b/AAA598.CD3.location-b.run1	255	0.7	0.06	0.7	0.06	-8.35051081074	-10.82701134	1.79570662039	0.802991875
0.0	0.0	0.0	0.0	0.0	4000000.0	0.0	0.0	1.51	2.35	1.22	0.0699999999997	5.75	0.3	0.91	0.22	4.63	0.13	2.02	1.53	0.36	AAA598.CD3.location-b.X2.Y12.tile.tissue.png	142	1	2000	142	c6fe73efc6e35ec3c687ebd8c03a36bd	0	0	0	0	0	0	0	0	0	0	0	0	0	/home/dhl_ec/bnelissen/Slides/CD3_manuscript/CD3_slides/AAA598.CD3.location-b/AAA598.CD3.location-b.run1	255	1.0	0.06	1.0	0.06	0.0	0.0	0.0	9.376902
0.0	1799.0	0.0	226.0	1799.0	4000000.0	0.0	1.0	2.08	0.94	1.15	0.0599999999999	6.73	0.36	0.83	0.21	5.92	0.14	2.09	1.54	0.38	AAA598.CD3.location-b.X2.Y6.tile.tissue.png	143	1	2000	143	64c6b9a01e5914d0ec33baaa148df3ee	0	0	0	0	0	0	0	0	0	0	0	0	0	/home/dhl_ec/bnelissen/Slides/CD3_manuscript/CD3_slides/AAA598.CD3.location-b/AAA598.CD3.location-b.run1	255	0.7	0.06	0.7	0.06	0.0	-12.0727763383	3.5200711007	3.76083194883
179.0	111935.0	103.0	3847.0	111935.0	4000000.0	3.0	5.0	1.35	2.46	1.12	0.0599999999999	7.1	0.37	0.81	0.21	6.83	0.21	2.18	1.56	0.69	AAA598.CD3.location-b.X2.Y7.tile.tissue.png	144	1	2000	144	6964b1d3fc5e130b8c68f463e4d6a0b2	0	0	0	0	0	0	0	0	0	0	0	0	0	/home/dhl_ec/bnelissen/Slides/CD3_manuscript/CD3_slides/AAA598.CD3.location-b/AAA598.CD3.location-b.run1	255	0.7	0.06	0.7	0.06	-8.61742260854	-11.6508207796	1.92178294073	3.30266999756
0.0	5021.0	0.0	318.0	5021.0	4000000.0	0.0	1.0	1.96	2.36	1.18	0.0599999999999	7.09	0.4	0.93	0.23	6.24	0.14	2.22	1.65	1.2	AAA598.CD3.location-b.X2.Y8.tile.tissue.png	145	1	2000	145	03f114d58efcf80eef5a5c7aa00e28ff	0	0	0	0	0	0	0	0	0	0	0	0	0	/home/dhl_ec/bnelissen/Slides/CD3_manuscript/CD3_slides/AAA598.CD3.location-b/AAA598.CD3.location-b.run1	255	0.7	0.06	0.7	0.06	0.0	-11.70221369	1.47066189193	3.73019715631
0.0	293698.0	0.0	5324.0	293698.0	4000000.0	0.0	1.0	1.8	2.26	1.19	0.0599999999999	6.99	0.39	0.829999999999	0.21	6.26	0.15	2.19	1.58	0.94	AAA598.CD3.location-b.X2.Y9.tile.tissue.png	146	1	2000	146	2c91dc87243189ba592b9fff699140d2	0	0	0	0	0	0	0	0	0	0	0	0	0	/home/dhl_ec/bnelissen/Slides/CD3_manuscript/CD3_slides/AAA598.CD3.location-b/AAA598.CD3.location-b.run1	255	0.7	0.06	0.7	0.06	0.0	-11.3882250738	1.0558197749	3.87629777148
0.0	0.0	0.0	0.0	0.0	4000000.0	0.0	0.0	2.21	1.95	1.2	0.0599999999999	5.98	0.31	0.88	0.22	4.88	0.14	2.08	1.58	0.54	AAA598.CD3.location-b.X20.Y10.tile.tissue.png	147	1	2000	147	781b1ea22033deddabe245828b8f9ae0	0	0	0	0	0	0	0	0	0	0	0	0	0	/home/dhl_ec/bnelissen/Slides/CD3_manuscript/CD3_slides/AAA598.CD3.location-b/AAA598.CD3.location-b.run1	255	1.0	0.06	1.0	0.06	0.0	0.0	0.0	10.510813
97.0	186702.0	44.0	3182.0	186702.0	4000000.0	1.0	1.0	2.2	1.7	1.19	0.0599999999999	7.25	0.37	0.8	0.21	6.83	0.22	2.13	1.54	0.95	AAA598.CD3.location-b.X20.Y11.tile.tissue.png	148	1	2000	148	fa9a7427fb153f340c01e395ed1a3d9a	0	0	0	0	0	0	0	0	0	0	0	0	0	/home/dhl_ec/bnelissen/Slides/CD3_manuscript/CD3_slides/AAA598.CD3.location-b/AAA598.CD3.location-b.run1	255	0.7	0.06	0.7	0.06	-8.61287040961	-11.1176125716	2.38779778791	4.2458524231
105.0	1877738.0	49.0	11842.0	1877738.0	4000000.0	1.0	5.0	2.17	2.3	1.14	0.0500000000002	6.96	0.4	0.74	0.14	8.15	0.29	2.28	1.56	0.51	AAA598.CD3.location-b.X20.Y12.tile.tissue.png	149	1	2000	149	65c611041a104939e8a696f651a38da0	0	0	0	0	0	0	0	0	0	0	0	0	0	/home/dhl_ec/bnelissen/Slides/CD3_manuscript/CD3_slides/AAA598.CD3.location-b/AAA598.CD3.location-b.run1	255	0.7	0.06	0.7	0.06	-8.672735495	-10.8362342393	1.44033262705	0.130957925781
0.0	3094138.0	0.0	18208.0	3094138.0	4000000.0	0.0	2.0	2.97	1.1	1.14	0.0499999999997	6.78	0.38	0.75	0.0899999999997	8.7	0.26	2.27	1.6	1.2	AAA598.CD3.location-b.X20.Y13.tile.tissue.png	150	1	2000	150	63b1175194ee38a24aa4e49d6ff52a19	0	0	0	0	0	0	0	0	0	0	0	0	0	/home/dhl_ec/bnelissen/Slides/CD3_manuscript/CD3_slides/AAA598.CD3.location-b/AAA598.CD3.location-b.run1	255	0.7	0.06	0.7	0.06	-8.97930728459	-12.0464853009	1.62344494831	0.281537351562
4025.0	3791400.0	2082.0	20209.0	3791400.0	4000000.0	48.0	6.0	0.98	2.43	1.14	0.0500000000002	6.96	0.37	0.75	0.0599999999999	9.56	0.36	2.25	1.56	0.43	AAA598.CD3.location-b.X20.Y14.tile.tissue.png	151	1	2000	151	53e196ab5b68246cd6b3391c241bff62	0	0	0	0	0	0	0	0	0	0	0	0	0	/home/dhl_ec/bnelissen/Slides/CD3_manuscript/CD3_slides/AAA598.CD3.location-b/AAA598.CD3.location-b.run1	255	0.7	0.06	0.7	0.06	-8.89087666498	-11.1816740867	1.20191401603	0.186009776367
13251.0	3989593.0	5912.0	9266.0	3989593.0	4000000.0	130.0	1.0	2.27	1.39	1.16	0.0500000000002	6.95	0.38	0.76	0.0599999999999	9.82	0.39	2.23	1.57	0.44	AAA598.CD3.location-b.X20.Y15.tile.tissue.png	152	1	2000	152	e014542f478a6c9bd6ab4fff0b7806a1	0	0	0	0	0	0	0	0	0	0	0	0	0	/home/dhl_ec/bnelissen/Slides/CD3_manuscript/CD3_slides/AAA598.CD3.location-b/AAA598.CD3.location-b.run1	255	0.7	0.06	0.7	0.06	-9.09722750061	-11.404195107	1.17943717235	0.250511683472
18976.0	3971341.0	8173.0	10413.0	3971341.0	4000000.0	184.0	1.0	2.65	2.58	1.16	0.0500000000002	7.1	0.38	0.76	0.0599999999999	9.94	0.4	2.23	1.53	0.440000000001	AAA598.CD3.location-b.X20.Y16.tile.tissue.png	153	1	2000	153	f7f89e6b87d4a3bf3d12a01e587d214e	0	0	0	0	0	0	0	0	0	0	0	0	0	/home/dhl_ec/bnelissen/Slides/CD3_manuscript/CD3_slides/AAA598.CD3.location-b/AAA598.CD3.location-b.run1	255	0.7	0.06	0.7	0.06	-9.34119227945	-12.0366470575	1.29474441987	0.325142471741
3595.0	3411112.0	1821.0	21668.0	3411112.0	4000000.0	44.0	7.0	1.81	2.0	1.14	0.0499999999997	8.89	0.39	0.75	0.0799999999999	10.0	0.36	2.3	1.56	0.42	AAA598.CD3.location-b.X20.Y17.tile.tissue.png	154	1	2000	154	36866055bc93ada98014da27da65d179	0	0	0	0	0	0	0	0	0	0	0	0	0	/home/dhl_ec/bnelissen/Slides/CD3_manuscript/CD3_slides/AAA598.CD3.location-b/AAA598.CD3.location-b.run1	255	0.7	0.06	0.7	0.06	-8.77573002229	-12.051405368	0.962665956195	0.317309
257.0	122764.0	115.0	5318.0	122764.0	4000000.0	3.0	3.0	2.11	2.33	1.12	0.0600000000004	8.51	0.38	0.83	0.21	6.75	0.219999999999	2.16	1.55	0.36	AAA598.CD3.location-b.X20.Y18.tile.tissue.png	155	1	2000	155	23fccb6f0312d09bb5690bb44cd3891d	0	0	0	0	0	0	0	0	0	0	0	0	0	/home/dhl_ec/bnelissen/Slides/CD3_manuscript/CD3_slides/AAA598.CD3.location-b/AAA598.CD3.location-b.run1	255	0.7	0.06	0.7	0.06	-8.51194553567	-12.019717063	2.04085843415	3.01989367676
0.0	0.0	0.0	0.0	0.0	4000000.0	0.0	0.0	2.04	2.17	1.17	0.0600000000004	5.84	0.309999999999	0.89	0.22	4.71	0.13	2.04	1.54	0.35	AAA598.CD3.location-b.X20.Y9.tile.tissue.png	156	1	2000	156	1237bbf9d7dbc13d5455e78cc0b6a47a	0	0	0	0	0	0	0	0	0	0	0	0	0	/home/dhl_ec/bnelissen/Slides/CD3_manuscript/CD3_slides/AAA598.CD3.location-b/AAA598.CD3.location-b.run1	255	1.0	0.06	1.0	0.06	0.0	0.0	0.0	7.9330855
0.0	0.0	0.0	0.0	0.0	4000000.0	0.0	0.0	2.05	0.98	1.16	0.0599999999995	5.79	0.299999999999	0.88	0.22	4.7	0.13	2.06	1.55	0.360000000001	AAA598.CD3.location-b.X21.Y12.tile.tissue.png	157	1	2000	157	27f98c00779ebc50ce2ca61b298da073	0	0	0	0	0	0	0	0	0	0	0	0	0	/home/dhl_ec/bnelissen/Slides/CD3_manuscript/CD3_slides/AAA598.CD3.location-b/AAA598.CD3.location-b.run1	255	1.0	0.06	1.0	0.06	0.0	0.0	0.0	8.446429
0.0	1222368.0	0.0	13218.0	1222368.0	4000000.0	0.0	5.0	1.15	2.24	1.15	0.0599999999995	9.02	0.41	0.759999999999	0.17	7.26	0.18	2.25	1.58	0.41	AAA598.CD3.location-b.X21.Y13.tile.tissue.png	158	1	2000	158	17d87542eef12c3d2c446657e85fff53	0	0	0	0	0	0	0	0	0	0	0	0	0	/home/dhl_ec/bnelissen/Slides/CD3_manuscript/CD3_slides/AAA598.CD3.location-b/AAA598.CD3.location-b.run1	255	0.7	0.06	0.7	0.06	-7.88142010052	-10.827849508	1.51120956265	0.2265196875
212.0	1729608.0	116.0	40598.0	1729608.0	4000000.0	3.0	17.0	0.949999999999	1.08	1.15	0.0500000000002	6.89	0.39	0.74	0.150000000001	8.14	0.28	2.32	1.58	0.42	AAA598.CD3.location-b.X21.Y14.tile.tissue.png	159	1	2000	159	12c51f2dda7cea234ca630ec1f0ae88a	0	0	0	0	0	0	0	0	0	0	0	0	0	/home/dhl_ec/bnelissen/Slides/CD3_manuscript/CD3_slides/AAA598.CD3.location-b/AAA598.CD3.location-b.run1	255	0.7	0.06	0.7	0.06	-8.77771138344	-11.870265773	1.56954644041	0.401862929687
1985.0	2316836.0	948.0	53167.0	2316836.0	4000000.0	24.0	38.0	0.98	1.23	1.29	0.0499999999993	7.12	0.389999999999	0.75	0.120000000001	8.55	0.3	2.31	1.54	0.420000000001	AAA598.CD3.location-b.X21.Y15.tile.tissue.png	160	1	2000	160	1a4b80feb3353e4c699e22f0dee4df78	0	0	0	0	0	0	0	0	0	0	0	0	0	/home/dhl_ec/bnelissen/Slides/CD3_manuscript/CD3_slides/AAA598.CD3.location-b/AAA598.CD3.location-b.run1	255	0.7	0.06	0.7	0.06	-8.99628912136	-12.2460281123	1.53503057381	0.4250798125
3906.0	2126131.0	1857.0	35841.0	2126131.0	4000000.0	46.0	17.0	0.93	1.13	1.13	0.0499999999993	7.15	0.39	0.75	0.13	8.46	0.3	2.35	1.58	0.42	AAA598.CD3.location-b.X21.Y16.tile.tissue.png	161	1	2000	161	f219ec9c7307a4989532839441c3483e	0	0	0	0	0	0	0	0	0	0	0	0	0	/home/dhl_ec/bnelissen/Slides/CD3_manuscript/CD3_slides/AAA598.CD3.location-b/AAA598.CD3.location-b.run1	255	0.7	0.06	0.7	0.06	-9.14962662388	-12.6046619572	1.56519336054	0.4816109375
125.0	1191064.0	70.0	22571.0	1191064.0	4000000.0	2.0	9.0	0.88	1.1	1.16	0.0500000000002	8.84	0.39	0.77	0.17	7.68	0.26	2.27	1.56	0.39	AAA598.CD3.location-b.X21.Y17.tile.tissue.png	162	1	2000	162	49699db6a79d4b2507782bedf46363a6	0	0	0	0	0	0	0	0	0	0	0	0	0	/home/dhl_ec/bnelissen/Slides/CD3_manuscript/CD3_slides/AAA598.CD3.location-b/AAA598.CD3.location-b.run1	255	0.7	0.06	0.7	0.06	-8.87211644029	-11.4212566926	2.0134663204	1.66245392578
0.0	172878.0	0.0	3704.0	172878.0	4000000.0	0.0	1.0	0.820000000001	1.09	1.16	0.0599999999995	6.97	0.37	0.85	0.2	5.98	0.139999999999	2.14	1.58	0.37	AAA598.CD3.location-b.X21.Y18.tile.tissue.png	163	1	2000	163	4b1e9d4e26fc3259bef2cdb65519c262	0	0	0	0	0	0	0	0	0	0	0	0	0	/home/dhl_ec/bnelissen/Slides/CD3_manuscript/CD3_slides/AAA598.CD3.location-b/AAA598.CD3.location-b.run1	255	0.7	0.06	0.7	0.06	0.0	-11.6105286844	2.22066645264	4.06870243677
0.0	776423.0	0.0	11479.0	776423.0	4000000.0	0.0	3.0	0.919999999999	1.28	1.18	0.0600000000004	8.14	0.38	0.81	0.190000000001	6.93	0.179999999999	2.25	1.56	0.52	AAA598.CD3.location-b.X22.Y13.tile.tissue.png	164	1	2000	164	e15fb2f22d2f0cc07066cc3b5c089b9d	0	0	0	0	0	0	0	0	0	0	0	0	0	/home/dhl_ec/bnelissen/Slides/CD3_manuscript/CD3_slides/AAA598.CD3.location-b/AAA598.CD3.location-b.run1	255	0.7	0.06	0.7	0.06	-7.69663986391	-11.2334905825	1.19516654817	3.26404133203
0.0	1099378.0	0.0	22167.0	1099378.0	4000000.0	0.0	10.0	0.95	1.38	1.21	0.0699999999997	9.92	0.41	0.83	0.18	7.62	0.2	2.4	1.7	0.440000000001	AAA598.CD3.location-b.X22.Y14.tile.tissue.png	165	1	2000	165	d359e1d9b50f7a9a2e92994419222bea	0	0	0	0	0	0	0	0	0	0	0	0	0	/home/dhl_ec/bnelissen/Slides/CD3_manuscript/CD3_slides/AAA598.CD3.location-b/AAA598.CD3.location-b.run1	255	0.7	0.06	0.7	0.06	-8.13110698266	-11.2046672537	2.04382753965	1.57304387695
0.0	1389766.0	0.0	14557.0	1389766.0	4000000.0	0.0	6.0	0.94	1.15	1.21	0.0599999999995	7.3	0.42	0.82	0.18	7.91	0.21	2.4	1.64	0.44	AAA598.CD3.location-b.X22.Y15.tile.tissue.png	166	1	2000	166	87f0f9c21234c549d7e138512e1af073	0	0	0	0	0	0	0	0	0	0	0	0	0	/home/dhl_ec/bnelissen/Slides/CD3_manuscript/CD3_slides/AAA598.CD3.location-b/AAA598.CD3.location-b.run1	255	0.7	0.06	0.7	0.06	-7.82294918096	-11.1003993135	1.6503940974	1.38752331836
0.0	0.0	0.0	0.0	0.0	4000000.0	0.0	0.0	1.02	1.11	1.2	0.0600000000004	6.01	0.33	0.950000000001	0.23	5.04	0.139999999999	2.15	1.64	0.57	AAA598.CD3.location-b.X22.Y16.tile.tissue.png	167	1	2000	167	fab886d89f0a174da4699981a8ffbb0f	0	0	0	0	0	0	0	0	0	0	0	0	0	/home/dhl_ec/bnelissen/Slides/CD3_manuscript/CD3_slides/AAA598.CD3.location-b/AAA598.CD3.location-b.run1	255	1.0	0.06	1.0	0.06	0.0	0.0	0.0	6.3204625
1133.0	2977655.0	543.0	10495.0	2977655.0	4000000.0	10.0	2.0	0.920000000001	1.16	1.2	0.0500000000002	7.2	0.400000000001	0.809999999999	0.11	9.73	0.36	2.41	1.65	0.55	AAA598.CD3.location-b.X3.Y10.tile.tissue.png	168	1	2000	168	2d78de97565714e7c31bc8c58263fb24	0	0	0	0	0	0	0	0	0	0	0	0	0	/home/dhl_ec/bnelissen/Slides/CD3_manuscript/CD3_slides/AAA598.CD3.location-b/AAA598.CD3.location-b.run1	255	0.7	0.06	0.7	0.06	-8.69068951475	-11.3578872798	0.802329590586	0.161498226563
7173.0	2934277.0	2956.0	19859.0	2934277.0	4000000.0	53.0	12.0	1.21	1.08	1.21	0.0500000000002	7.23	0.53	0.759999999999	0.1	10.0	0.34	2.31	1.57	0.589999999999	AAA598.CD3.location-b.X3.Y11.tile.tissue.png	169	1	2000	169	472bbe207d1be1e07db77128d64eb6dc	0	0	0	0	0	0	0	0	0	0	0	0	0	/home/dhl_ec/bnelissen/Slides/CD3_manuscript/CD3_slides/AAA598.CD3.location-b/AAA598.CD3.location-b.run1	255	0.7	0.0632775884619	0.7	0.0632775884619	-8.84957377828	-11.951986595	0.843901568394	0.318045417969
0.0	330763.0	0.0	4877.0	330763.0	4000000.0	0.0	2.0	1.12	1.17	1.2	0.0599999999995	7.75	0.38	0.8	0.21	6.84	0.150000000001	2.2	1.58	0.570000000001	AAA598.CD3.location-b.X3.Y12.tile.tissue.png	170	1	2000	170	3ae495b8fe8a6c7ef892430092902cfa	0	0	0	0	0	0	0	0	0	0	0	0	0	/home/dhl_ec/bnelissen/Slides/CD3_manuscript/CD3_slides/AAA598.CD3.location-b/AAA598.CD3.location-b.run1	255	0.7	0.06	0.7	0.06	-8.03495435892	-11.1732366424	2.13063934541	1.82033213867
0.0	0.0	0.0	0.0	0.0	4000000.0	0.0	0.0	0.819999999999	1.03	1.17	0.0599999999995	6.66	0.3	0.900000000001	0.22	4.9	0.13	2.14	1.6	0.57	AAA598.CD3.location-b.X3.Y5.tile.tissue.png	171	1	2000	171	87b32b257301d62c456535b682830dd6	0	0	0	0	0	0	0	0	0	0	0	0	0	/home/dhl_ec/bnelissen/Slides/CD3_manuscript/CD3_slides/AAA598.CD3.location-b/AAA598.CD3.location-b.run1	255	1.0	0.06	1.0	0.06	0.0	-11.8712582104	0.0	5.0256279348
2272.0	2294810.0	1150.0	8184.0	2294810.0	4000000.0	27.0	1.0	1.07	1.18	1.23	0.0600000000004	9.55	0.38	0.77	0.13	8.73	0.32	2.28	1.6	0.6	AAA598.CD3.location-b.X3.Y6.tile.tissue.png	172	1	2000	172	5a357915d8d9da52ff184a934a62ea4f	0	0	0	0	0	0	0	0	0	0	0	0	0	/home/dhl_ec/bnelissen/Slides/CD3_manuscript/CD3_slides/AAA598.CD3.location-b/AAA598.CD3.location-b.run1	255	0.7	0.06	0.7	0.06	-8.55742293205	-11.692368558	0.682877300135	0.175113546875
2899.0	3947200.0	1465.0	10308.0	3947200.0	4000000.0	36.0	1.0	1.37	1.63	1.17	0.0500000000002	8.39	0.38	0.78	0.0599999999995	10.13	0.379999999999	2.31	1.58	0.610000000001	AAA598.CD3.location-b.X3.Y7.tile.tissue.png	173	1	2000	173	75844351d9495922242ee8036124ec8c	0	0	0	0	0	0	0	0	0	0	0	0	0	/home/dhl_ec/bnelissen/Slides/CD3_manuscript/CD3_slides/AAA598.CD3.location-b/AAA598.CD3.location-b.run1	255	0.7	0.06	0.7	0.06	-8.55081016413	-12.6662501568	0.575378916354	0.146763973633
949.0	2102476.0	529.0	9705.0	2102476.0	4000000.0	13.0	2.0	1.02	1.49	1.18	0.0499999999993	7.21	0.38	0.77	0.14	8.65	0.3	2.3	1.62	0.83	AAA598.CD3.location-b.X3.Y8.tile.tissue.png	174	1	2000	174	fd2b6bfc76a83b0863a476b4397cb6a4	0	0	0	0	0	0	0	0	0	0	0	0	0	/home/dhl_ec/bnelissen/Slides/CD3_manuscript/CD3_slides/AAA598.CD3.location-b/AAA598.CD3.location-b.run1	255	0.7	0.06	0.7	0.06	-8.69519967885	-11.1748570289	1.19974801334	0.15862596875
0.0	354068.0	0.0	4974.0	354068.0	4000000.0	0.0	1.0	1.6	1.52	1.21	0.0600000000004	7.43	0.4	0.77	0.22	6.86	0.160000000001	2.21	1.58	0.61	AAA598.CD3.location-b.X3.Y9.tile.tissue.png	175	1	2000	175	14be4c57e470fa07985ea95241bacffe	0	0	0	0	0	0	0	0	0	0	0	0	0	/home/dhl_ec/bnelissen/Slides/CD3_manuscript/CD3_slides/AAA598.CD3.location-b/AAA598.CD3.location-b.run1	255	0.7	0.06	0.7	0.06	-8.56776443894	-10.5963429817	1.62084730428	0.390511768555
456.0	1652220.0	214.0	14056.0	1652220.0	4000000.0	5.0	5.0	1.6	1.81	1.23	0.0599999999995	7.39	0.4	0.79	0.16	8.34	0.29	2.33	1.6	1.12	AAA598.CD3.location-b.X4.Y10.tile.tissue.png	176	1	2000	176	111c6985fb1f740ccc69ad7c7af76037	0	0	0	0	0	0	0	0	0	0	0	0	0	/home/dhl_ec/bnelissen/Slides/CD3_manuscript/CD3_slides/AAA598.CD3.location-b/AAA598.CD3.location-b.run1	255	0.7	0.06	0.7	0.06	-8.01202562241	-11.6578678974	0.878892347634	0.192859488281
734.0	3998724.0	414.0	8140.0	3998724.0	4000000.0	10.0	1.0	1.54	1.31	1.19	0.0599999999995	7.86	0.389999999999	0.780000000001	0.0600000000004	10.22	0.379999999999	2.3	1.61	0.91	AAA598.CD3.location-b.X4.Y11.tile.tissue.png	177	1	2000	177	1550277956b859127102a54c1f5342a5	0	0	0	0	0	0	0	0	0	0	0	0	0	/home/dhl_ec/bnelissen/Slides/CD3_manuscript/CD3_slides/AAA598.CD3.location-b/AAA598.CD3.location-b.run1	255	0.7	0.06	0.7	0.06	-8.37306078419	-12.3217606164	0.561237537495	0.172014686167
136.0	2891223.0	77.0	13757.0	2891223.0	4000000.0	2.0	7.0	1.29	1.38	1.19	0.0599999999995	7.61	0.400000000001	0.77	0.11	9.41	0.339999999999	2.3	1.59	1.21	AAA598.CD3.location-b.X4.Y12.tile.tissue.png	178	1	2000	178	1574cee5a8c629e45970e5665e96db91	0	0	0	0	0	0	0	0	0	0	0	0	0	/home/dhl_ec/bnelissen/Slides/CD3_manuscript/CD3_slides/AAA598.CD3.location-b/AAA598.CD3.location-b.run1	255	0.7	0.06	0.7	0.06	-8.37457590596	-11.8568035746	1.40489482515	0.165529695313
0.0	193517.0	0.0	3240.0	193517.0	4000000.0	0.0	1.0	1.28	1.48	1.19	0.0600000000004	7.48	0.389999999999	0.82	0.309999999999	7.0	0.17	2.21	1.64	0.52	AAA598.CD3.location-b.X4.Y13.tile.tissue.png	179	1	2000	179	7527bc0ba6e3c6eb5ea3b6fa83807138	0	0	0	0	0	0	0	0	0	0	0	0	0	/home/dhl_ec/bnelissen/Slides/CD3_manuscript/CD3_slides/AAA598.CD3.location-b/AAA598.CD3.location-b.run1	255	0.7	0.06	0.7	0.06	-8.02946034111	-11.4622784555	2.91532302345	2.46021262695
0.0	0.0	0.0	0.0	0.0	4000000.0	0.0	0.0	1.28	1.0	1.21	0.0600000000004	5.82	0.3	0.900000000001	0.22	4.66	0.13	2.02	1.54	0.96	AAA598.CD3.location-b.X4.Y14.tile.tissue.png	180	1	2000	180	3b2be5b61ac6a662433f22014b895175	0	0	0	0	0	0	0	0	0	0	0	0	0	/home/dhl_ec/bnelissen/Slides/CD3_manuscript/CD3_slides/AAA598.CD3.location-b/AAA598.CD3.location-b.run1	255	1.0	0.06	1.0	0.06	0.0	0.0	0.0	3.69073925
0.0	0.0	0.0	0.0	0.0	4000000.0	0.0	0.0	1.5	1.02	1.66	0.0799999999999	6.05	0.299999999999	0.919999999999	0.22	4.82	0.21	2.31	1.57	1.15	AAA598.CD3.location-b.X4.Y5.tile.tissue.png	181	1	2000	181	729c4dd949c64cef608d4096d7cad8d6	0	0	0	0	0	0	0	0	0	0	0	0	0	/home/dhl_ec/bnelissen/Slides/CD3_manuscript/CD3_slides/AAA598.CD3.location-b/AAA598.CD3.location-b.run1	255	1.0	0.06	1.0	0.06	0.0	0.0	0.0	3.32180375
4941.0	727210.0	2209.0	10185.0	727210.0	4000000.0	45.0	7.0	2.44	1.28	1.17	0.0600000000004	7.28	0.389999999999	0.82	0.190000000001	7.85	0.33	2.31	1.64	0.53	AAA598.CD3.location-b.X4.Y6.tile.tissue.png	182	1	2000	182	483d3ab415ba0b24b2d1bebca652e9b3	0	0	0	0	0	0	0	0	0	0	0	0	0	/home/dhl_ec/bnelissen/Slides/CD3_manuscript/CD3_slides/AAA598.CD3.location-b/AAA598.CD3.location-b.run1	255	0.7	0.06	0.7	0.06	-9.3682409833	-11.478922574	1.40584179419	0.655528640625
34928.0	3465245.0	13915.0	18704.0	3465245.0	4000000.0	304.0	8.0	2.05	2.16	1.19	0.0500000000002	7.13	0.38	0.799999999999	0.0699999999997	9.89	0.360000000001	2.26	1.54	0.94	AAA598.CD3.location-b.X4.Y7.tile.tissue.png	183	1	2000	183	f9553a3d1aec9359460bfa5ce1ef1e5d	0	0	0	0	0	0	0	0	0	0	0	0	0	/home/dhl_ec/bnelissen/Slides/CD3_manuscript/CD3_slides/AAA598.CD3.location-b/AAA598.CD3.location-b.run1	255	0.7	0.06	0.7	0.06	-9.48604647053	-12.6516932797	1.52689575966	0.35667859375
24328.0	3999559.0	11727.0	8095.0	3999559.0	4000000.0	281.0	1.0	2.37	1.19	1.14	0.0500000000002	6.88	0.39	0.750000000001	0.0500000000002	10.12	0.38	2.17	1.54	0.57	AAA598.CD3.location-b.X4.Y8.tile.tissue.png	184	1	2000	184	931d4ebc7447007ee46565fab643c85a	0	0	0	0	0	0	0	0	0	0	0	0	0	/home/dhl_ec/bnelissen/Slides/CD3_manuscript/CD3_slides/AAA598.CD3.location-b/AAA598.CD3.location-b.run1	255	0.7	0.06	0.7	0.06	-9.22351631419	-12.2414645152	1.10860556629	0.23943531028
24352.0	3466257.0	11305.0	10997.0	3466257.0	4000000.0	244.0	3.0	1.27	1.5	1.12	0.0500000000002	7.16	0.37	0.759999999999	0.0799999999999	9.63	0.36	2.2	1.52	0.589999999999	AAA598.CD3.location-b.X4.Y9.tile.tissue.png	185	1	2000	185	55ff0e62d2f311efeed127127bc0c8a3	0	0	0	0	0	0	0	0	0	0	0	0	0	/home/dhl_ec/bnelissen/Slides/CD3_manuscript/CD3_slides/AAA598.CD3.location-b/AAA598.CD3.location-b.run1	255	0.7	0.06	0.7	0.06	-8.93306407196	-12.2374314932	1.19718074708	0.267260041016
0.0	362011.0	0.0	4330.0	362011.0	3114000.0	0.0	1.0	0.580000000001	1.78	0.92	0.0500000000002	5.45	0.29	0.71	0.169999999999	5.16	0.12	1.75	1.21	0.53	AAA598.CD3.location-b.X40.Y0.tile.tissue.png	186	1	1557	186	b3bbf61a521b9644cef6953a06bbb6de	0	0	0	0	0	0	0	0	0	0	0	0	0	/home/dhl_ec/bnelissen/Slides/CD3_manuscript/CD3_slides/AAA598.CD3.location-b/AAA598.CD3.location-b.run1	255	0.7	0.06	0.7	0.06	-5.73068207142	-12.2540992143	3.15554672461	0.327099891618
0.0	396742.0	0.0	4396.0	396742.0	3114000.0	0.0	1.0	1.03	1.36	0.94	0.0499999999993	5.62	0.330000000001	0.759999999999	0.17	5.14	0.14	1.83	1.27	0.440000000001	AAA598.CD3.location-b.X40.Y1.tile.tissue.png	187	1	1557	187	1e2550d0798b30be2a7757d47af45436	0	0	0	0	0	0	0	0	0	0	0	0	0	/home/dhl_ec/bnelissen/Slides/CD3_manuscript/CD3_slides/AAA598.CD3.location-b/AAA598.CD3.location-b.run1	255	1.0	0.06	1.0	0.06	0.0	-10.6608994433	6.75351172802	0.173859856696
28654.0	3724429.0	10960.0	9232.0	3724429.0	4000000.0	234.0	2.0	0.979999999999	1.32	1.2	0.0599999999995	7.19	0.389999999999	0.81	0.0699999999997	10.48	0.55	2.46	1.58	0.61	AAA598.CD3.location-b.X5.Y10.tile.tissue.png	188	1	2000	188	e88cc8cb647d00ce3a42ea21059a0fc2	0	0	0	0	0	0	0	0	0	0	0	0	0	/home/dhl_ec/bnelissen/Slides/CD3_manuscript/CD3_slides/AAA598.CD3.location-b/AAA598.CD3.location-b.run1	255	0.7	0.06	0.7	0.06	-9.20269796734	-12.2137036982	1.11563913761	0.236635858398
2883.0	3466179.0	1337.0	14435.0	3466179.0	4000000.0	30.0	5.0	1.23	2.6	1.21	0.0500000000002	6.91	0.41	0.790000000001	0.0900000000001	10.06	0.38	2.39	1.56	0.509999999999	AAA598.CD3.location-b.X5.Y11.tile.tissue.png	189	1	2000	189	b9fb390015a4ba0cbf050930c120565b	0	0	0	0	0	0	0	0	0	0	0	0	0	/home/dhl_ec/bnelissen/Slides/CD3_manuscript/CD3_slides/AAA598.CD3.location-b/AAA598.CD3.location-b.run1	255	0.7	0.06	0.7	0.06	-9.01470511332	-12.4938281102	1.09094075282	0.177020591797
0.0	3999646.0	0.0	8068.0	3999646.0	4000000.0	0.0	1.0	1.05	1.17	1.15	0.0500000000002	6.58	0.39	0.76	0.0600000000004	9.49	0.299999999999	2.24	1.61	0.63	AAA598.CD3.location-b.X5.Y12.tile.tissue.png	190	1	2000	190	c7b95ca761f946fbab271f1627c3c55b	0	0	0	0	0	0	0	0	0	0	0	0	0	/home/dhl_ec/bnelissen/Slides/CD3_manuscript/CD3_slides/AAA598.CD3.location-b/AAA598.CD3.location-b.run1	255	0.7	0.06	0.7	0.06	-5.80469725357	-12.3224257852	0.801970724428	0.0715283893433
0.0	3504304.0	0.0	13000.0	3504304.0	4000000.0	0.0	2.0	1.17	1.98	1.14	0.04	7.22	0.4	0.77	0.0900000000001	9.3	0.29	2.3	1.57	1.25	AAA598.CD3.location-b.X5.Y13.tile.tissue.png	191	1	2000	191	d8cdffcef0df41b2e7f142036595a954	0	0	0	0	0	0	0	0	0	0	0	0	0	/home/dhl_ec/bnelissen/Slides/CD3_manuscript/CD3_slides/AAA598.CD3.location-b/AAA598.CD3.location-b.run1	255	0.7	0.06	0.7	0.06	-8.32355166537	-11.9246471534	1.5711416983	0.195573742188
106.0	342159.0	45.0	7693.0	342159.0	4000000.0	1.0	5.0	2.13	2.01	1.21	0.0500000000002	7.22	0.400000000001	0.81	0.22	7.35	0.240000000001	2.21	1.58	1.08	AAA598.CD3.location-b.X5.Y14.tile.tissue.png	192	1	2000	192	266a8213becb8cdb9299ca2b4c48f8d2	0	0	0	0	0	0	0	0	0	0	0	0	0	/home/dhl_ec/bnelissen/Slides/CD3_manuscript/CD3_slides/AAA598.CD3.location-b/AAA598.CD3.location-b.run1	255	0.7	0.06	0.7	0.06	-8.91379051856	-11.3850119118	1.74616663524	1.77140945117
0.0	46889.0	0.0	3006.0	46889.0	4000000.0	0.0	7.0	2.32	1.07	1.19	0.0600000000004	7.06	0.4	0.849999999999	0.240000000001	6.58	0.150000000001	2.23	1.58	1.16	AAA598.CD3.location-b.X5.Y15.tile.tissue.png	193	1	2000	193	aa5d4c021c8e65f8c188b77fd9d3d60e	0	0	0	0	0	0	0	0	0	0	0	0	0	/home/dhl_ec/bnelissen/Slides/CD3_manuscript/CD3_slides/AAA598.CD3.location-b/AAA598.CD3.location-b.run1	255	0.7	0.06	0.7	0.06	-8.75399552608	-12.3327453914	3.42198881884	3.12417172876
0.0	0.0	0.0	0.0	0.0	4000000.0	0.0	0.0	1.87	1.26	1.16	0.0500000000002	6.12	0.3	0.879999999999	0.23	4.66	0.139999999999	2.06	1.55	0.559999999999	AAA598.CD3.location-b.X5.Y16.tile.tissue.png	194	1	2000	194	df5db19ee88d3bf37fe66cec5a8e2ad0	0	0	0	0	0	0	0	0	0	0	0	0	0	/home/dhl_ec/bnelissen/Slides/CD3_manuscript/CD3_slides/AAA598.CD3.location-b/AAA598.CD3.location-b.run1	255	1.0	0.06	1.0	0.06	0.0	0.0	0.0	6.0950115
1889.0	1274547.0	1028.0	22965.0	1274547.0	4000000.0	27.0	14.0	1.32	2.82	1.14	0.0500000000002	7.19	0.4	0.770000000001	0.190000000001	7.75	0.26	2.28	1.57	0.580000000001	AAA598.CD3.location-b.X5.Y6.tile.tissue.png	195	1	2000	195	4ccb65bdcbfd775bbb319965e626f2c0	0	0	0	0	0	0	0	0	0	0	0	0	0	/home/dhl_ec/bnelissen/Slides/CD3_manuscript/CD3_slides/AAA598.CD3.location-b/AAA598.CD3.location-b.run1	255	0.7	0.06	0.7	0.06	-9.22848604257	-11.7279305439	1.76390274643	0.5826291875
2621.0	2623814.0	1368.0	43008.0	2623814.0	4000000.0	37.0	24.0	2.32	2.04	1.21	0.0500000000002	7.4	0.44	0.79	0.12	9.42	0.36	2.46	1.66	0.629999999999	AAA598.CD3.location-b.X5.Y7.tile.tissue.png	196	1	2000	196	259943800b9c3d14872040c72b26ae64	0	0	0	0	0	0	0	0	0	0	0	0	0	/home/dhl_ec/bnelissen/Slides/CD3_manuscript/CD3_slides/AAA598.CD3.location-b/AAA598.CD3.location-b.run1	255	0.7	0.06	0.7	0.06	-9.2517079157	-12.4566083694	1.96781219117	0.277516921875
47434.0	2397910.0	18389.0	50678.0	2397910.0	4000000.0	364.0	40.0	1.93	2.39	1.22	0.0599999999995	7.67	0.440000000001	0.800000000001	0.13	9.83	0.51	2.46	1.65	0.57	AAA598.CD3.location-b.X5.Y8.tile.tissue.png	197	1	2000	197	b1a2b64b9391356fa0e91c2a653c113c	0	0	0	0	0	0	0	0	0	0	0	0	0	/home/dhl_ec/bnelissen/Slides/CD3_manuscript/CD3_slides/AAA598.CD3.location-b/AAA598.CD3.location-b.run1	255	0.7	0.06	0.7	0.06	-9.76906428989	-12.6396069036	2.41692436968	0.372426421875
39921.0	3664652.0	16941.0	11766.0	3664652.0	4000000.0	370.0	3.0	1.13	1.48	1.18	0.0499999999993	7.71	0.38	0.75	0.0699999999997	11.12	0.389999999999	2.32	1.66	0.599999999999	AAA598.CD3.location-b.X5.Y9.tile.tissue.png	198	1	2000	198	705e0540250600ace2dac246fa3b8140	0	0	0	0	0	0	0	0	0	0	0	0	0	/home/dhl_ec/bnelissen/Slides/CD3_manuscript/CD3_slides/AAA598.CD3.location-b/AAA598.CD3.location-b.run1	255	0.7	0.06	0.7	0.06	-9.41331547931	-12.7310571422	1.51036524401	0.328194671875
11951.0	2805374.0	5559.0	20502.0	2805374.0	4000000.0	124.0	10.0	1.2	2.49	1.19	0.04	6.83	0.379999999999	0.75	0.11	8.98	0.33	2.26	1.57	1.02	AAA598.CD3.location-b.X6.Y10.tile.tissue.png	199	1	2000	199	9523a812263d91a45e749b0328069a5b	0	0	0	0	0	0	0	0	0	0	0	0	0	/home/dhl_ec/bnelissen/Slides/CD3_manuscript/CD3_slides/AAA598.CD3.location-b/AAA598.CD3.location-b.run1	255	0.7	0.06	0.7	0.06	-9.51233763224	-12.5258690502	2.06261163927	0.26479421875
42724.0	3953656.0	18836.0	11163.0	3953656.0	4000000.0	430.0	2.0	2.39	1.61	1.15	0.0500000000002	7.14	0.379999999999	0.759999999999	0.0699999999997	10.52	0.400000000001	2.25	1.66	0.59	AAA598.CD3.location-b.X6.Y11.tile.tissue.png	200	1	2000	200	860b715886249dc5bc0af00976a3916d	0	0	0	0	0	0	0	0	0	0	0	0	0	/home/dhl_ec/bnelissen/Slides/CD3_manuscript/CD3_slides/AAA598.CD3.location-b/AAA598.CD3.location-b.run1	255	0.7	0.06	0.7	0.06	-9.23162265887	-12.8659003811	1.12378276881	0.299302391357
1322.0	3998151.0	662.0	8180.0	3998151.0	4000000.0	15.0	1.0	2.17	1.22	1.16	0.0500000000002	6.84	0.38	0.75	0.0599999999995	10.24	0.37	2.17	1.55	0.650000000001	AAA598.CD3.location-b.X6.Y12.tile.tissue.png	201	1	2000	201	62216b348ff80b5ebeb9b487a859be9f	0	0	0	0	0	0	0	0	0	0	0	0	0	/home/dhl_ec/bnelissen/Slides/CD3_manuscript/CD3_slides/AAA598.CD3.location-b/AAA598.CD3.location-b.run1	255	0.7	0.06	0.7	0.06	-8.74658532574	-12.3169105877	0.821835039646	0.274047726074
183.0	3997761.0	87.0	8129.0	3997761.0	4000000.0	2.0	1.0	2.62	1.94	1.14	0.0500000000002	6.55	0.37	0.74	0.0600000000004	9.65	0.37	2.24	1.55	0.589999999999	AAA598.CD3.location-b.X6.Y13.tile.tissue.png	202	1	2000	202	87a4f6a97a6ecea3f764c8d786ffe3e7	0	0	0	0	0	0	0	0	0	0	0	0	0	/home/dhl_ec/bnelissen/Slides/CD3_manuscript/CD3_slides/AAA598.CD3.location-b/AAA598.CD3.location-b.run1	255	0.7	0.06	0.7	0.06	-8.22211131515	-11.1123119647	0.611127913091	0.0611219060898
0.0	3002696.0	0.0	10516.0	3002696.0	4000000.0	0.0	4.0	1.93	2.3	1.24	0.0500000000002	7.1	0.58	0.77	0.110000000001	8.53	0.26	2.21	1.52	0.58	AAA598.CD3.location-b.X6.Y14.tile.tissue.png	203	1	2000	203	473ac816fa56a9bc495c290416b9d25f	0	0	0	0	0	0	0	0	0	0	0	0	0	/home/dhl_ec/bnelissen/Slides/CD3_manuscript/CD3_slides/AAA598.CD3.location-b/AAA598.CD3.location-b.run1	255	0.7	0.06	0.7	0.06	-7.76162283408	-11.8617445604	0.854873947131	0.142582617188
456.0	2657973.0	144.0	25773.0	2657973.0	4000000.0	2.0	10.0	2.62	1.25	1.19	0.0500000000002	7.07	0.389999999999	0.750000000001	0.12	8.75	0.320000000001	2.3	1.52	0.579999999999	AAA598.CD3.location-b.X6.Y15.tile.tissue.png	204	1	2000	204	f19033659c024a57d71d279804150a4f	0	0	0	0	0	0	0	0	0	0	0	0	0	/home/dhl_ec/bnelissen/Slides/CD3_manuscript/CD3_slides/AAA598.CD3.location-b/AAA598.CD3.location-b.run1	255	0.7	0.06	0.7	0.06	-9.25404555257	-11.567209297	2.40503427462	0.280819953125
0.0	1929921.0	0.0	10529.0	1929921.0	4000000.0	0.0	4.0	2.45	1.82	1.79	0.0900000000001	7.55	0.48	0.74	0.15	7.79	0.22	2.3	1.55	0.579999999999	AAA598.CD3.location-b.X6.Y16.tile.tissue.png	205	1	2000	205	dcb785137dc6e76a5969111d58d2b2bd	0	0	0	0	0	0	0	0	0	0	0	0	0	/home/dhl_ec/bnelissen/Slides/CD3_manuscript/CD3_slides/AAA598.CD3.location-b/AAA598.CD3.location-b.run1	255	0.7	0.06	0.7	0.06	-8.83265395325	-11.106277716	2.35978744324	0.347822253906
0.0	114043.0	0.0	2152.0	114043.0	4000000.0	0.0	1.0	0.940000000001	2.29	1.15	0.0500000000002	7.05	0.39	0.83	0.23	5.87	0.139999999999	2.16	1.53	0.78	AAA598.CD3.location-b.X6.Y17.tile.tissue.png	206	1	2000	206	0af03f4686f35b05fed67929a17ea6f8	0	0	0	0	0	0	0	0	0	0	0	0	0	/home/dhl_ec/bnelissen/Slides/CD3_manuscript/CD3_slides/AAA598.CD3.location-b/AAA598.CD3.location-b.run1	255	0.7	0.06	0.7	0.06	0.0	-11.5796219452	2.32711647142	3.23532993384
0.0	74081.0	0.0	4524.0	74081.0	4000000.0	0.0	6.0	1.37	1.57	1.15	0.0600000000004	8.48	0.38	0.86	0.23	6.35	0.14	2.16	1.56	0.69	AAA598.CD3.location-b.X6.Y6.tile.tissue.png	207	1	2000	207	78e9a5d8c05b72d073712c160e3ec636	0	0	0	0	0	0	0	0	0	0	0	0	0	/home/dhl_ec/bnelissen/Slides/CD3_manuscript/CD3_slides/AAA598.CD3.location-b/AAA598.CD3.location-b.run1	255	0.7	0.06	0.7	0.06	-8.94230815083	-12.1796533861	2.53986212713	3.78134613013
7756.0	585605.0	3121.0	30141.0	585605.0	4000000.0	63.0	37.0	1.76	2.36	1.16	0.0500000000002	7.21	0.39	0.77	0.200000000001	7.45	0.23	2.26	1.53	0.51	AAA598.CD3.location-b.X6.Y7.tile.tissue.png	208	1	2000	208	06955c02aadc990c527629c6fd406f6e	0	0	0	0	0	0	0	0	0	0	0	0	0	/home/dhl_ec/bnelissen/Slides/CD3_manuscript/CD3_slides/AAA598.CD3.location-b/AAA598.CD3.location-b.run1	255	0.7	0.06	0.7	0.06	-9.77882889561	-11.7875682501	2.87106418132	1.12456500391
15412.0	775739.0	6430.0	40424.0	775739.0	4000000.0	123.0	34.0	1.11	2.79	1.15	0.0600000000004	7.25	0.39	0.74	0.2	7.53	0.24	2.31	1.56	0.57	AAA598.CD3.location-b.X6.Y8.tile.tissue.png	209	1	2000	209	4556cae8349de1208deded6a0fc62a0a	0	0	0	0	0	0	0	0	0	0	0	0	0	/home/dhl_ec/bnelissen/Slides/CD3_manuscript/CD3_slides/AAA598.CD3.location-b/AAA598.CD3.location-b.run1	255	0.7	0.06	0.7	0.06	-9.9304978561	-11.9328521097	3.94296620912	0.4897485625
93.0	264897.0	42.0	4416.0	264897.0	4000000.0	1.0	2.0	0.949999999999	1.33	1.14	0.0599999999995	7.02	0.400000000001	0.8	0.22	6.89	0.22	2.24	1.53	0.52	AAA598.CD3.location-b.X6.Y9.tile.tissue.png	210	1	2000	210	e27414142e62fe20ced2d7a9b6ef8a43	0	0	0	0	0	0	0	0	0	0	0	0	0	/home/dhl_ec/bnelissen/Slides/CD3_manuscript/CD3_slides/AAA598.CD3.location-b/AAA598.CD3.location-b.run1	255	0.7	0.06	0.7	0.06	-8.9872786081	-11.2805515234	1.95925112001	1.41859127246
11404.0	507420.0	4699.0	27429.0	507420.0	4000000.0	104.0	39.0	1.02	1.56	1.17	0.0500000000002	6.98	0.41	0.77	0.21	7.22	0.24	2.27	1.51	0.740000000001	AAA598.CD3.location-b.X7.Y10.tile.tissue.png	211	1	2000	211	746399b47b818b44b08790a20d13cb43	0	0	0	0	0	0	0	0	0	0	0	0	0	/home/dhl_ec/bnelissen/Slides/CD3_manuscript/CD3_slides/AAA598.CD3.location-b/AAA598.CD3.location-b.run1	255	0.7	0.06	0.7	0.06	-9.81487428284	-12.1520764834	3.50069098719	1.17201922656
53040.0	2773877.0	21302.0	40466.0	2773877.0	4000000.0	470.0	31.0	1.18	1.29	1.14	0.0500000000002	7.52	0.39	0.75	0.11	9.47	0.35	2.51	1.66	0.610000000001	AAA598.CD3.location-b.X7.Y11.tile.tissue.png	212	1	2000	212	a673f97fbc2388fc6637609a4a04deb4	0	0	0	0	0	0	0	0	0	0	0	0	0	/home/dhl_ec/bnelissen/Slides/CD3_manuscript/CD3_slides/AAA598.CD3.location-b/AAA598.CD3.location-b.run1	255	0.7	0.06	0.7	0.06	-9.66641209057	-12.6219388733	2.29755182019	0.341705507812
7807.0	3987470.0	4006.0	8832.0	3987470.0	4000000.0	89.0	1.0	1.14	1.58	1.22	0.0499999999993	7.05	0.52	1.16	0.0599999999995	10.76	0.389999999999	2.33	1.64	0.64	AAA598.CD3.location-b.X7.Y12.tile.tissue.png	213	1	2000	213	6430c2b915fa76a06e2548b8d2e020c4	0	0	0	0	0	0	0	0	0	0	0	0	0	/home/dhl_ec/bnelissen/Slides/CD3_manuscript/CD3_slides/AAA598.CD3.location-b/AAA598.CD3.location-b.run1	255	0.7	0.06	0.7	0.06	-9.03008062343	-11.9988170516	1.08876354743	0.185276107666
451.0	3998877.0	280.0	8130.0	3998877.0	4000000.0	7.0	1.0	1.04	1.39	1.2	0.0600000000004	6.83	0.4	0.8	0.0600000000004	10.43	0.4	2.38	1.64	1.0	AAA598.CD3.location-b.X7.Y13.tile.tissue.png	214	1	2000	214	6d7231639cef554350d4838a75328b4f	0	0	0	0	0	0	0	0	0	0	0	0	0	/home/dhl_ec/bnelissen/Slides/CD3_manuscript/CD3_slides/AAA598.CD3.location-b/AAA598.CD3.location-b.run1	255	0.7	0.06	0.7	0.06	-8.97133359627	-11.9474611075	0.99826729879	0.112082309181
0.0	3999115.0	0.0	8054.0	3999115.0	4000000.0	0.0	1.0	1.91	1.61	1.2	0.0500000000002	6.82	0.389999999999	0.799999999999	0.0599999999995	9.96	0.309999999999	2.2	1.53	0.59	AAA598.CD3.location-b.X7.Y14.tile.tissue.png	215	1	2000	215	3e3ebd50bf83bf30e9b54d642e42401b	0	0	0	0	0	0	0	0	0	0	0	0	0	/home/dhl_ec/bnelissen/Slides/CD3_manuscript/CD3_slides/AAA598.CD3.location-b/AAA598.CD3.location-b.run1	255	0.7	0.06	0.7	0.06	-7.56633593312	-11.0292723707	0.927961063626	0.0207528528137
62.0	3584791.0	32.0	19387.0	3584791.0	4000000.0	1.0	5.0	1.16	1.89	1.15	0.04	7.6	0.39	0.77	0.0799999999999	9.96	0.37	2.31	1.57	0.84	AAA598.CD3.location-b.X7.Y15.tile.tissue.png	216	1	2000	216	bb9b7e4024c0f10ca5901112897c1554	0	0	0	0	0	0	0	0	0	0	0	0	0	/home/dhl_ec/bnelissen/Slides/CD3_manuscript/CD3_slides/AAA598.CD3.location-b/AAA598.CD3.location-b.run1	255	0.7	0.06	0.7	0.06	-8.27007167095	-11.9118534088	1.18190983379	0.116148140625
0.0	3803852.0	0.0	16327.0	3803852.0	4000000.0	0.0	1.0	1.29	1.98	1.13	0.0500000000002	7.63	0.37	0.750000000001	0.0699999999997	9.36	0.32	2.27	1.56	0.579999999999	AAA598.CD3.location-b.X7.Y16.tile.tissue.png	217	1	2000	217	82f1bd1e1ca45e9149ff8d7ac70f9385	0	0	0	0	0	0	0	0	0	0	0	0	0	/home/dhl_ec/bnelissen/Slides/CD3_manuscript/CD3_slides/AAA598.CD3.location-b/AAA598.CD3.location-b.run1	255	0.7	0.06	0.7	0.06	-8.51997955859	-12.2387746337	1.58225038007	0.093066125
296.0	3074590.0	157.0	13944.0	3074590.0	4000000.0	4.0	1.0	1.01	1.4	1.15	0.0500000000002	7.14	0.389999999999	0.77	0.1	9.27	0.34	2.25	1.53	0.57	AAA598.CD3.location-b.X7.Y17.tile.tissue.png	218	1	2000	218	f8b1a214dc8e614c6ce257250de00dc7	0	0	0	0	0	0	0	0	0	0	0	0	0	/home/dhl_ec/bnelissen/Slides/CD3_manuscript/CD3_slides/AAA598.CD3.location-b/AAA598.CD3.location-b.run1	255	0.7	0.06	0.7	0.06	-9.26195612737	-11.3381670021	2.40461390591	0.22420325
0.0	755358.0	0.0	8168.0	755358.0	4000000.0	0.0	2.0	0.94	1.5	1.14	0.0599999999995	7.52	0.37	0.780000000001	0.199999999999	7.9	0.17	2.22	1.52	0.48	AAA598.CD3.location-b.X7.Y18.tile.tissue.png	219	1	2000	219	996099ba7ff26a0e359cefcdf6a68334	0	0	0	0	0	0	0	0	0	0	0	0	0	/home/dhl_ec/bnelissen/Slides/CD3_manuscript/CD3_slides/AAA598.CD3.location-b/AAA598.CD3.location-b.run1	255	0.7	0.06	0.7	0.06	-9.02079398298	-11.3875971283	2.28018248952	1.60682600977
0.0	0.0	0.0	0.0	0.0	4000000.0	0.0	0.0	0.83	0.98	1.17	0.0599999999995	6.4	0.31	0.94	0.23	4.97	0.139999999999	2.21	1.66	0.52	AAA598.CD3.location-b.X7.Y19.tile.tissue.png	220	1	2000	220	ccd48c00d2d0e157a183b6080eeeb09f	0	0	0	0	0	0	0	0	0	0	0	0	0	/home/dhl_ec/bnelissen/Slides/CD3_manuscript/CD3_slides/AAA598.CD3.location-b/AAA598.CD3.location-b.run1	255	1.0	0.06	1.0	0.06	0.0	0.0	0.0	2.966611
0.0	0.0	0.0	0.0	0.0	4000000.0	0.0	0.0	0.88	0.96	1.21	0.0700000000006	6.04	0.32	0.97	0.22	5.09	0.14	2.23	1.67	0.620000000001	AAA598.CD3.location-b.X7.Y9.tile.tissue.png	221	1	2000	221	04a5d15817c4e9cb97c3872acf6e53cf	0	0	0	0	0	0	0	0	0	0	0	0	0	/home/dhl_ec/bnelissen/Slides/CD3_manuscript/CD3_slides/AAA598.CD3.location-b/AAA598.CD3.location-b.run1	255	1.0	0.06	1.0	0.06	0.0	0.0	0.0	2.13399525
0.0	12294.0	0.0	972.0	12294.0	4000000.0	0.0	2.0	1.22	2.12	1.27	0.0600000000004	7.16	0.400000000001	0.929999999999	0.23	6.79	0.150000000001	2.28	1.67	0.54	AAA598.CD3.location-b.X8.Y10.tile.tissue.png	222	1	2000	222	9ef395533d736cfddd539ad2082c6f95	0	0	0	0	0	0	0	0	0	0	0	0	0	/home/dhl_ec/bnelissen/Slides/CD3_manuscript/CD3_slides/AAA598.CD3.location-b/AAA598.CD3.location-b.run1	255	0.7	0.06	0.7	0.06	-9.09013874461	-12.4997070242	5.2871013358	2.88397301953
24243.0	666919.0	9137.0	30798.0	666919.0	4000000.0	193.0	32.0	1.21	1.56	1.18	0.0599999999995	8.53	0.39	0.75	0.19	7.45	0.25	2.24	1.54	0.54	AAA598.CD3.location-b.X8.Y11.tile.tissue.png	223	1	2000	223	3bbaf9d63bb6822fa78d0197baaf884d	0	0	0	0	0	0	0	0	0	0	0	0	0	/home/dhl_ec/bnelissen/Slides/CD3_manuscript/CD3_slides/AAA598.CD3.location-b/AAA598.CD3.location-b.run1	255	0.7	0.06	0.7	0.06	-9.88285351614	-11.8826029917	3.24987296932	0.544912890625
87685.0	2405609.0	33816.0	39925.0	2405609.0	4000000.0	724.0	37.0	1.97	2.15	1.3	0.0500000000002	7.7	0.41	0.75	0.13	9.4	0.330000000001	2.28	1.53	0.55	AAA598.CD3.location-b.X8.Y12.tile.tissue.png	224	1	2000	224	04686931ab2e661b1e51564597b5c063	0	0	0	0	0	0	0	0	0	0	0	0	0	/home/dhl_ec/bnelissen/Slides/CD3_manuscript/CD3_slides/AAA598.CD3.location-b/AAA598.CD3.location-b.run1	255	0.7	0.06	0.7	0.06	-9.74852881746	-12.74252839	2.26995888878	0.503013914062
30516.0	3925491.0	11196.0	9903.0	3925491.0	4000000.0	228.0	1.0	1.03	1.46	1.18	0.0499999999993	7.23	0.41	0.75	0.0699999999997	10.7	0.39	2.33	1.67	0.639999999999	AAA598.CD3.location-b.X8.Y13.tile.tissue.png	225	1	2000	225	601e3c699137b1ad74649bd5534456fa	0	0	0	0	0	0	0	0	0	0	0	0	0	/home/dhl_ec/bnelissen/Slides/CD3_manuscript/CD3_slides/AAA598.CD3.location-b/AAA598.CD3.location-b.run1	255	0.7	0.06	0.7	0.06	-9.65524134535	-12.6424974618	1.28464912978	0.357030611328
930.0	3992513.0	519.0	8472.0	3992513.0	4000000.0	11.0	1.0	1.25	1.53	1.23	0.0500000000002	6.79	0.389999999999	0.740000000001	0.0600000000004	9.74	0.38	2.23	1.55	0.589999999999	AAA598.CD3.location-b.X8.Y14.tile.tissue.png	226	1	2000	226	e74e4a3124653cf6ef040202826122c5	0	0	0	0	0	0	0	0	0	0	0	0	0	/home/dhl_ec/bnelissen/Slides/CD3_manuscript/CD3_slides/AAA598.CD3.location-b/AAA598.CD3.location-b.run1	255	0.7	0.06	0.7	0.06	-8.86890309341	-11.78003555	1.19047370011	0.112206163086
0.0	3448571.0	0.0	20455.0	3448571.0	4000000.0	0.0	2.0	2.28	1.91	1.15	0.0500000000002	7.47	0.38	0.74	0.0900000000001	9.32	0.3	2.29	1.55	0.589999999999	AAA598.CD3.location-b.X8.Y15.tile.tissue.png	227	1	2000	227	f6cd6a9afbc3fabb690d4187748cf2b5	0	0	0	0	0	0	0	0	0	0	0	0	0	/home/dhl_ec/bnelissen/Slides/CD3_manuscript/CD3_slides/AAA598.CD3.location-b/AAA598.CD3.location-b.run1	255	0.7	0.06	0.7	0.06	-8.48317717795	-11.9494691695	1.62370607879	0.108262257812
0.0	3460047.0	0.0	11927.0	3460047.0	4000000.0	0.0	4.0	1.65	2.38	1.19	0.0500000000002	8.69	0.389999999999	0.750000000001	0.0799999999999	7.8	0.27	2.24	1.53	0.579999999999	AAA598.CD3.location-b.X8.Y16.tile.tissue.png	228	1	2000	228	5c942ad2aa65b6beb5c924beb56a2f35	0	0	0	0	0	0	0	0	0	0	0	0	0	/home/dhl_ec/bnelissen/Slides/CD3_manuscript/CD3_slides/AAA598.CD3.location-b/AAA598.CD3.location-b.run1	255	0.7	0.06	0.7	0.06	0.0	-11.7268826842	1.27939519319	0.0707390683594
0.0	3698683.0	0.0	16262.0	3698683.0	4000000.0	0.0	2.0	1.02	1.98	1.15	0.0499999999993	9.92	0.38	0.749999999999	0.0799999999999	8.91	0.28	2.22	1.52	0.89	AAA598.CD3.location-b.X8.Y17.tile.tissue.png	229	1	2000	229	1e6518dd0590a9ecb48a3d4d334aac43	0	0	0	0	0	0	0	0	0	0	0	0	0	/home/dhl_ec/bnelissen/Slides/CD3_manuscript/CD3_slides/AAA598.CD3.location-b/AAA598.CD3.location-b.run1	255	0.7	0.06	0.7	0.06	-6.30610242617	-12.2477934219	1.37858975776	0.0774038671875
60.0	2973262.0	30.0	34668.0	2973262.0	4000000.0	1.0	6.0	1.78	2.24	1.13	0.0500000000002	6.47	0.389999999999	0.75	0.1	8.9	0.37	2.28	1.52	0.77	AAA598.CD3.location-b.X8.Y18.tile.tissue.png	230	1	2000	230	f962818ec182aafa3cce8685120003f0	0	0	0	0	0	0	0	0	0	0	0	0	0	/home/dhl_ec/bnelissen/Slides/CD3_manuscript/CD3_slides/AAA598.CD3.location-b/AAA598.CD3.location-b.run1	255	0.7	0.06	0.7	0.06	-8.96240343092	-12.2714775218	2.08018118897	0.24678571875
0.0	740659.0	0.0	10724.0	740659.0	4000000.0	0.0	4.0	2.13	2.34	1.13	0.0599999999995	6.72	0.39	0.75	0.200000000001	6.1	0.16	2.22	1.52	1.14	AAA598.CD3.location-b.X8.Y19.tile.tissue.png	231	1	2000	231	b2ba2dd03a99e84c5950fca6305eab99	0	0	0	0	0	0	0	0	0	0	0	0	0	/home/dhl_ec/bnelissen/Slides/CD3_manuscript/CD3_slides/AAA598.CD3.location-b/AAA598.CD3.location-b.run1	255	0.7	0.06	0.7	0.06	0.0	-11.370254301	1.7873619979	1.86326313281
0.0	0.0	0.0	0.0	0.0	4000000.0	0.0	0.0	2.02	1.65	1.14	0.0500000000002	5.42	0.309999999999	0.839999999999	0.22	4.51	0.13	2.12	1.64	0.94	AAA598.CD3.location-b.X8.Y20.tile.tissue.png	232	1	2000	232	fc25bcdbb7c76ace70712fe16801aeec	0	0	0	0	0	0	0	0	0	0	0	0	0	/home/dhl_ec/bnelissen/Slides/CD3_manuscript/CD3_slides/AAA598.CD3.location-b/AAA598.CD3.location-b.run1	255	1.0	0.06	1.0	0.06	0.0	0.0	0.0	11.333321
0.0	38427.0	0.0	2483.0	38427.0	4000000.0	0.0	3.0	2.05	1.34	1.15	0.0600000000004	7.17	0.57	0.86	0.219999999999	6.31	0.23	2.62	1.64	0.690000000001	AAA598.CD3.location-b.X9.Y11.tile.tissue.png	233	1	2000	233	ce7f6ea26c2b62aba599c88a2a7e3d73	0	0	0	0	0	0	0	0	0	0	0	0	0	/home/dhl_ec/bnelissen/Slides/CD3_manuscript/CD3_slides/AAA598.CD3.location-b/AAA598.CD3.location-b.run1	255	0.7	0.06	0.7	0.06	-8.83343135456	-12.0938687844	3.79517754394	4.19177715393
3120.0	248712.0	1297.0	21079.0	248712.0	4000000.0	26.0	44.0	1.86	2.67	1.22	0.0599999999995	7.38	0.429999999999	0.789999999999	0.23	7.48	0.24	2.43	1.63	0.59	AAA598.CD3.location-b.X9.Y12.tile.tissue.png	234	1	2000	234	146f0ea392050ae8e666ec628ceb27a5	0	0	0	0	0	0	0	0	0	0	0	0	0	/home/dhl_ec/bnelissen/Slides/CD3_manuscript/CD3_slides/AAA598.CD3.location-b/AAA598.CD3.location-b.run1	255	0.7	0.06	0.7	0.06	-9.78588789243	-11.6130748445	2.93173107725	0.381653095703
25137.0	1205830.0	9781.0	47235.0	1205830.0	4000000.0	189.0	68.0	1.03	2.3	1.2	0.0500000000002	7.18	0.400000000001	0.75	0.179999999999	7.77	0.27	2.28	1.51	0.530000000001	AAA598.CD3.location-b.X9.Y13.tile.tissue.png	235	1	2000	235	029ccef8564aa7b7902a3e07c7364786	0	0	0	0	0	0	0	0	0	0	0	0	0	/home/dhl_ec/bnelissen/Slides/CD3_manuscript/CD3_slides/AAA598.CD3.location-b/AAA598.CD3.location-b.run1	255	0.7	0.06	0.7	0.06	-9.66467249294	-12.5460593539	2.10351130043	0.355648875
24767.0	3684531.0	10796.0	16905.0	3684531.0	4000000.0	229.0	13.0	1.54	1.6	1.14	0.0500000000002	6.67	0.379999999999	0.740000000001	0.0700000000006	9.43	0.370000000001	2.22	1.52	1.2	AAA598.CD3.location-b.X9.Y14.tile.tissue.png	236	1	2000	236	ec6f7d8ea0b68cc96dde67ec268cc4da	0	0	0	0	0	0	0	0	0	0	0	0	0	/home/dhl_ec/bnelissen/Slides/CD3_manuscript/CD3_slides/AAA598.CD3.location-b/AAA598.CD3.location-b.run1	255	0.7	0.06	0.7	0.06	-9.24499548273	-12.4870137271	1.32292939204	0.336841902344
2849.0	3841910.0	1388.0	15991.0	3841910.0	4000000.0	31.0	3.0	2.14	2.16	1.15	0.04	6.78	0.38	0.740000000001	0.0699999999997	9.38	0.36	2.23	1.51	1.01	AAA598.CD3.location-b.X9.Y15.tile.tissue.png	237	1	2000	237	5bb1db458553a744f7b8b5519abb15ac	0	0	0	0	0	0	0	0	0	0	0	0	0	/home/dhl_ec/bnelissen/Slides/CD3_manuscript/CD3_slides/AAA598.CD3.location-b/AAA598.CD3.location-b.run1	255	0.7	0.06	0.7	0.06	-9.17584489882	-11.4862909276	1.58033341474	0.20527696875
0.0	2489371.0	0.0	19358.0	2489371.0	4000000.0	0.0	10.0	2.95	1.59	1.14	0.0500000000002	6.59	0.38	0.74	0.13	7.79	0.23	2.23	1.51	0.55	AAA598.CD3.location-b.X9.Y16.tile.tissue.png	238	1	2000	238	b61fa4d504141a024c1c1c3871d40121	0	0	0	0	0	0	0	0	0	0	0	0	0	/home/dhl_ec/bnelissen/Slides/CD3_manuscript/CD3_slides/AAA598.CD3.location-b/AAA598.CD3.location-b.run1	255	0.7	0.06	0.7	0.06	-7.79824273947	-11.5991986143	1.34536075155	0.131273796875
0.0	2512164.0	0.0	14461.0	2512164.0	4000000.0	0.0	1.0	1.18	1.92	1.12	0.0500000000002	6.59	0.37	0.73	0.12	7.81	0.23	2.2	1.51	0.920000000001	AAA598.CD3.location-b.X9.Y17.tile.tissue.png	239	1	2000	239	0ff375007f058bc3d19792c853253324	0	0	0	0	0	0	0	0	0	0	0	0	0	/home/dhl_ec/bnelissen/Slides/CD3_manuscript/CD3_slides/AAA598.CD3.location-b/AAA598.CD3.location-b.run1	255	0.7	0.06	0.7	0.06	-7.39611986532	-11.1236327547	1.27355489796	0.136681359375
291.0	2921454.0	128.0	27215.0	2921454.0	4000000.0	3.0	10.0	2.48	1.44	1.14	0.0500000000002	11.02	0.41	0.78	0.11	9.53	0.33	2.44	1.64	1.26	AAA598.CD3.location-b.X9.Y18.tile.tissue.png	240	1	2000	240	5a3530d1bb3da2fbbc76a94def043897	0	0	0	0	0	0	0	0	0	0	0	0	0	/home/dhl_ec/bnelissen/Slides/CD3_manuscript/CD3_slides/AAA598.CD3.location-b/AAA598.CD3.location-b.run1	255	0.7	0.06	0.7	0.06	-9.1666249005	-12.0546647432	1.72802378974	0.211147804687
0.0	2333067.0	0.0	28740.0	2333067.0	4000000.0	0.0	7.0	1.85	1.65	1.17	0.0500000000002	6.93	0.39	0.74	0.13	7.01	0.23	2.28	1.52	1.18	AAA598.CD3.location-b.X9.Y19.tile.tissue.png	241	1	2000	241	b5521b50d8a3135fb59db2f206f715c7	0	0	0	0	0	0	0	0	0	0	0	0	0	/home/dhl_ec/bnelissen/Slides/CD3_manuscript/CD3_slides/AAA598.CD3.location-b/AAA598.CD3.location-b.run1	255	0.7	0.06	0.7	0.06	0.0	-12.5083733978	2.06977939339	0.29671040625
80.0	1811434.0	38.0	29516.0	1811434.0	4000000.0	1.0	8.0	1.52	1.19	1.14	0.0500000000002	6.99	0.38	0.740000000001	0.15	7.88	0.28	2.25	1.52	0.56	AAA598.CD3.location-b.X9.Y20.tile.tissue.png	242	1	2000	242	17e736b2e069e1088eebef6f07089885	0	0	0	0	0	0	0	0	0	0	0	0	0	/home/dhl_ec/bnelissen/Slides/CD3_manuscript/CD3_slides/AAA598.CD3.location-b/AAA598.CD3.location-b.run1	255	0.7	0.06	0.7	0.06	-8.17872265655	-11.6506159656	2.36196194464	0.2989324375
0.0	337679.0	0.0	6203.0	337679.0	4000000.0	0.0	2.0	0.91	1.16	1.15	0.0600000000004	6.57	0.379999999999	0.809999999999	0.2	5.71	0.150000000001	2.1	1.59	0.49	AAA598.CD3.location-b.X9.Y21.tile.tissue.png	243	1	2000	243	a32716c828a5b925bc5bb79e70f1d115	0	0	0	0	0	0	0	0	0	0	0	0	0	/home/dhl_ec/bnelissen/Slides/CD3_manuscript/CD3_slides/AAA598.CD3.location-b/AAA598.CD3.location-b.run1	255	0.7	0.06	0.7	0.06	0.0	-11.8553324788	3.11294380166	3.05121267871
0.0	0.0	0.0	0.0	0.0	4000000.0	0.0	0.0	0.860000000001	0.91	1.12	0.0599999999995	5.42	0.3	0.870000000001	0.219999999999	4.58	0.13	2.04	1.63	0.62	AAA598.CD3.location-b.X9.Y4.tile.tissue.png	244	1	2000	244	0b0c113046ff0a75ffb3c2b912a537ff	0	0	0	0	0	0	0	0	0	0	0	0	0	/home/dhl_ec/bnelissen/Slides/CD3_manuscript/CD3_slides/AAA598.CD3.location-b/AAA598.CD3.location-b.run1	255	1.0	0.06	1.0	0.06	0.0	0.0	0.0	5.988365
0.0	0.0	0.0	0.0	0.0	4000000.0	0.0	0.0	1.25	1.05	1.21	0.0699999999997	5.99	0.32	0.950000000001	0.23	5.06	0.13	2.15	1.64	0.86	AAA598.CD3.location-b.X9.Y5.tile.tissue.png	245	1	2000	245	3359cf6d904d8c424750e984f348be57	0	0	0	0	0	0	0	0	0	0	0	0	0	/home/dhl_ec/bnelissen/Slides/CD3_manuscript/CD3_slides/AAA598.CD3.location-b/AAA598.CD3.location-b.run1	255	1.0	0.06	1.0	0.06	0.0	0.0	0.0	5.696802
[truncated: 2 more columns]
