# Supplementary material for: SlideToolkit: An Assistive Toolset for the Histological Quantification of Whole Slide Images
Source: PLoS One. 2014 Nov 5;9(11):e110289. doi: 10.1371/journal.pone.0110289 (PMC4220929; doi:10.1371/journal.pone.0110289)
Supplement: RawData S1 — ICC and BlandAltman plot - measurements and r-script.zip. Measurements of Run1 and Run2, including the code for the calculation of the intraclass correlation coefficient (ICC) and the code for the Bland and Altman plot. (ZIP) [file pone.0110289.s003.zip › cellprofiler.measurements/run1.9b5792b1cee948f4fcc44aa9d07a8069.DefaultOUT_Image.csv]

AreaOccupied_AreaOccupied_DAB_Nuclei	AreaOccupied_AreaOccupied_Tissue	AreaOccupied_Perimeter_DAB_Nuclei	AreaOccupied_Perimeter_Tissue	AreaOccupied_TotalArea_DAB_Nuclei	AreaOccupied_TotalArea_Tissue	Count_DAB_Nuclei	Count_Tissue	ExecutionTime_01LoadImages	ExecutionTime_02ColorToGray	ExecutionTime_03Smooth	ExecutionTime_04ImageMath	ExecutionTime_05IdentifyPrimaryObjects	ExecutionTime_06MeasureImageAreaOccupied	ExecutionTime_07UnmixColors	ExecutionTime_08MaskImage	ExecutionTime_09IdentifyPrimaryObjects	ExecutionTime_10MeasureImageAreaOccupied	ExecutionTime_11OverlayOutlines	ExecutionTime_12OverlayOutlines	ExecutionTime_13SaveImages	FileName_Original	Group_Index	Group_Number	Height_Original	ImageNumber	MD5Digest_Original	ModuleError_01LoadImages	ModuleError_02ColorToGray	ModuleError_03Smooth	ModuleError_04ImageMath	ModuleError_05IdentifyPrimaryObjects	ModuleError_06MeasureImageAreaOccupied	ModuleError_07UnmixColors	ModuleError_08MaskImage	ModuleError_09IdentifyPrimaryObjects	ModuleError_10MeasureImageAreaOccupied	ModuleError_11OverlayOutlines	ModuleError_12OverlayOutlines	ModuleError_13SaveImages	PathName_Original	Scaling_Original	Threshold_FinalThreshold_DAB_Nuclei	Threshold_FinalThreshold_Tissue	Threshold_OrigThreshold_DAB_Nuclei	Threshold_OrigThreshold_Tissue	Threshold_SumOfEntropies_DAB_Nuclei	Threshold_SumOfEntropies_Tissue	Threshold_WeightedVariance_DAB_Nuclei	Threshold_WeightedVariance_Tissue
0.0	0.0	0.0	0.0	0.0	4000000.0	0.0	0.0	3.79	3.51	1.73	0.07	6.96	0.49	1.39	0.31	6.94	0.22	2.95	1.44	1.43	AAA823.CD3.X0.Y10.tile.tissue.png	1	1	2000	1	4bcefc4b1d744b21ad609ad282240bec	0	0	0	0	0	0	0	0	0	0	0	0	0	/home/dhl_ec/bnelissen/Slides/CD3_manuscript/CD3_slides/AAA823.CD3/AAA823.CD3.run1	255	1.0	0.06	1.0	0.06	0.0	-10.2066021372	0.0	9.72600501289
0.0	0.0	0.0	0.0	0.0	4000000.0	0.0	0.0	3.03	1.63	1.75	0.07	6.68	0.27	0.79	0.32	5.92	0.12	1.86	1.44	0.86	AAA823.CD3.X0.Y11.tile.tissue.png	2	1	2000	2	5cbfafcc89c7a455a0f5c6c52fc1a07f	0	0	0	0	0	0	0	0	0	0	0	0	0	/home/dhl_ec/bnelissen/Slides/CD3_manuscript/CD3_slides/AAA823.CD3/AAA823.CD3.run1	255	1.0	0.06	1.0	0.06	0.0	-9.94558932994	0.0	9.90056001309
0.0	0.0	0.0	0.0	0.0	4000000.0	0.0	0.0	3.36	2.55	1.18	0.05	5.78	0.28	1.26	0.32	5.4	0.12	1.87	1.43	0.45	AAA823.CD3.X0.Y12.tile.tissue.png	3	1	2000	3	c39d3200b8e80d97a3ce3d8f3d5397d7	0	0	0	0	0	0	0	0	0	0	0	0	0	/home/dhl_ec/bnelissen/Slides/CD3_manuscript/CD3_slides/AAA823.CD3/AAA823.CD3.run1	255	1.0	0.06	1.0	0.06	0.0	-10.2431193967	0.0	9.36009105882
0.0	1622.0	0.0	192.0	1622.0	4000000.0	0.0	1.0	1.14	1.42	1.75	0.07	8.6	0.33	0.76	0.19	5.31	0.13	1.93	1.43	0.35	AAA823.CD3.X0.Y13.tile.tissue.png	4	1	2000	4	b3901b35d1504eb7b1a9ebbb18a1e229	0	0	0	0	0	0	0	0	0	0	0	0	0	/home/dhl_ec/bnelissen/Slides/CD3_manuscript/CD3_slides/AAA823.CD3/AAA823.CD3.run1	255	0.7	0.06	0.7	0.06	0.0	-12.0390909579	1.08459149042	5.88489705678
0.0	3129.0	0.0	268.0	3129.0	4000000.0	0.0	1.0	1.13	1.08	1.07	0.05	5.97	0.34	0.75	0.19	5.24	0.21	3.13	2.34	0.54	AAA823.CD3.X0.Y14.tile.tissue.png	5	1	2000	5	c9aef9391f3a5453f653dae2e9625836	0	0	0	0	0	0	0	0	0	0	0	0	0	/home/dhl_ec/bnelissen/Slides/CD3_manuscript/CD3_slides/AAA823.CD3/AAA823.CD3.run1	255	0.7	0.06	0.7	0.06	0.0	-12.3347819725	1.41726293469	4.4756221022
0.0	0.0	0.0	0.0	0.0	4000000.0	0.0	0.0	2.4	1.76	1.52	0.05	5.67	0.27	0.79	0.19	4.23	0.12	1.86	1.44	0.35	AAA823.CD3.X0.Y15.tile.tissue.png	6	1	2000	6	a2561222fa3ea117ae9cd2f598c325b3	0	0	0	0	0	0	0	0	0	0	0	0	0	/home/dhl_ec/bnelissen/Slides/CD3_manuscript/CD3_slides/AAA823.CD3/AAA823.CD3.run1	255	1.0	0.06	1.0	0.06	0.0	-11.5302272541	0.0	5.22786824416
0.0	0.0	0.0	0.0	0.0	4000000.0	0.0	0.0	2.6	2.35	1.07	0.07	8.72	0.49	1.45	0.33	6.64	0.19	2.95	2.26	0.58	AAA823.CD3.X0.Y5.tile.tissue.png	7	1	2000	7	d4922ff645c65fe2956d6342be4346f7	0	0	0	0	0	0	0	0	0	0	0	0	0	/home/dhl_ec/bnelissen/Slides/CD3_manuscript/CD3_slides/AAA823.CD3/AAA823.CD3.run1	255	1.0	0.06	1.0	0.06	0.0	-10.1779129359	0.0	8.16404551486
0.0	0.0	0.0	0.0	0.0	4000000.0	0.0	0.0	3.13	2.5	1.1	0.06	5.81	0.28	0.75	0.21	4.46	0.12	1.88	1.43	0.39	AAA823.CD3.X0.Y6.tile.tissue.png	8	1	2000	8	037232ef38ad1927e350ad35f1d16b06	0	0	0	0	0	0	0	0	0	0	0	0	0	/home/dhl_ec/bnelissen/Slides/CD3_manuscript/CD3_slides/AAA823.CD3/AAA823.CD3.run1	255	1.0	0.06	1.0	0.06	0.0	-10.5312218304	0.0	9.34645446751
0.0	115150.0	0.0	2920.0	115150.0	4000000.0	0.0	2.0	2.46	1.61	1.07	0.05	6.26	0.34	0.73	0.18	5.3	0.14	1.97	1.43	0.57	AAA823.CD3.X0.Y7.tile.tissue.png	9	1	2000	9	fa2333c2a9a1140c28a56d6e250f6a50	0	0	0	0	0	0	0	0	0	0	0	0	0	/home/dhl_ec/bnelissen/Slides/CD3_manuscript/CD3_slides/AAA823.CD3/AAA823.CD3.run1	255	0.7	0.06	0.7	0.06	0.0	-11.4176855998	1.50427038102	3.84522003174
0.0	0.0	0.0	0.0	0.0	4000000.0	0.0	0.0	2.59	1.98	1.09	0.05	5.85	0.27	0.75	0.19	4.24	0.2	3.04	2.32	0.58	AAA823.CD3.X0.Y8.tile.tissue.png	10	1	2000	10	eb6353e8364c204456e622d74a8f9ac1	0	0	0	0	0	0	0	0	0	0	0	0	0	/home/dhl_ec/bnelissen/Slides/CD3_manuscript/CD3_slides/AAA823.CD3/AAA823.CD3.run1	255	1.0	0.06	1.0	0.06	0.0	-10.6092980014	0.0	8.7942154152
0.0	0.0	0.0	0.0	0.0	4000000.0	0.0	0.0	3.3	2.27	1.08	0.05	5.01	0.45	1.25	0.32	4.6	0.11	1.85	1.44	0.35	AAA823.CD3.X0.Y9.tile.tissue.png	11	1	2000	11	e961924d12ef7782c6cfc189cd4d886d	0	0	0	0	0	0	0	0	0	0	0	0	0	/home/dhl_ec/bnelissen/Slides/CD3_manuscript/CD3_slides/AAA823.CD3/AAA823.CD3.run1	255	1.0	0.06	1.0	0.06	0.0	0.0	0.0	11.332733
213.0	260752.0	87.0	3597.0	260752.0	4000000.0	2.0	2.0	0.79	2.07	1.08	0.04	6.01	0.54	1.12	0.3	8.95	0.33	3.34	2.31	0.55	AAA823.CD3.X1.Y10.tile.tissue.png	12	1	2000	12	221ad0955ddf34e747c164ea31c4c604	0	0	0	0	0	0	0	0	0	0	0	0	0	/home/dhl_ec/bnelissen/Slides/CD3_manuscript/CD3_slides/AAA823.CD3/AAA823.CD3.run1	255	0.7	0.06	0.7	0.06	-7.50373596722	-10.1847049712	0.420403193827	0.100148257813
0.0	3711.0	0.0	420.0	3711.0	4000000.0	0.0	2.0	3.08	2.63	1.11	0.04	5.95	0.34	0.66	0.21	5.31	0.12	1.93	1.43	0.6	AAA823.CD3.X1.Y11.tile.tissue.png	13	1	2000	13	93e11ea73c1aad95a9f0f32ebd4719ba	0	0	0	0	0	0	0	0	0	0	0	0	0	/home/dhl_ec/bnelissen/Slides/CD3_manuscript/CD3_slides/AAA823.CD3/AAA823.CD3.run1	255	0.7	0.06	0.7	0.06	0.0	-11.8644690522	0.94792699544	0.093625427536
0.0	0.0	0.0	0.0	0.0	4000000.0	0.0	0.0	1.08	1.48	1.08	0.04	5.67	0.27	0.66	0.2	4.37	0.12	1.86	1.44	0.55	AAA823.CD3.X1.Y12.tile.tissue.png	14	1	2000	14	85469fa3ef044a3d393d89043fd5c317	0	0	0	0	0	0	0	0	0	0	0	0	0	/home/dhl_ec/bnelissen/Slides/CD3_manuscript/CD3_slides/AAA823.CD3/AAA823.CD3.run1	255	1.0	0.06	1.0	0.06	0.0	-11.9773497667	0.0	0.0899759620094
55.0	8934.0	29.0	814.0	8934.0	4000000.0	1.0	3.0	2.15	2.81	1.09	0.05	6.08	0.54	1.12	0.32	8.67	0.3	3.06	2.3	0.56	AAA823.CD3.X1.Y13.tile.tissue.png	15	1	2000	15	3a1b99cbc2eadf5bcc9c8a6124439bed	0	0	0	0	0	0	0	0	0	0	0	0	0	/home/dhl_ec/bnelissen/Slides/CD3_manuscript/CD3_slides/AAA823.CD3/AAA823.CD3.run1	255	0.7	0.06	0.7	0.06	-8.770218524	-11.9676202784	1.77525653813	0.0937444113159
70.0	3038.0	39.0	242.0	3038.0	4000000.0	1.0	1.0	2.97	2.91	1.1	0.04	6.01	0.34	0.66	0.19	6.06	0.19	1.95	1.43	0.53	AAA823.CD3.X1.Y14.tile.tissue.png	16	1	2000	16	072d857ba39ffe1eceefcfc13cd74c08	0	0	0	0	0	0	0	0	0	0	0	0	0	/home/dhl_ec/bnelissen/Slides/CD3_manuscript/CD3_slides/AAA823.CD3/AAA823.CD3.run1	255	0.7	0.06	0.7	0.06	-7.23243708612	-12.0756091098	2.7552659389	0.0941000394287
0.0	0.0	0.0	0.0	0.0	4000000.0	0.0	0.0	2.72	2.08	1.77	0.07	9.0	0.5	1.39	0.34	6.96	0.22	3.27	2.54	1.05	AAA823.CD3.X1.Y15.tile.tissue.png	17	1	2000	17	f7548b97e8ff97ea7e7f0865e1224ccd	0	0	0	0	0	0	0	0	0	0	0	0	0	/home/dhl_ec/bnelissen/Slides/CD3_manuscript/CD3_slides/AAA823.CD3/AAA823.CD3.run1	255	1.0	0.06	1.0	0.06	0.0	-10.6984341379	0.0	8.43354320066
0.0	0.0	0.0	0.0	0.0	4000000.0	0.0	0.0	2.68	2.39	1.07	0.05	5.7	0.27	0.72	0.19	4.29	0.12	1.86	2.3	0.81	AAA823.CD3.X1.Y5.tile.tissue.png	18	1	2000	18	86538298c5a712b794b6dbeeb3fe1c69	0	0	0	0	0	0	0	0	0	0	0	0	0	/home/dhl_ec/bnelissen/Slides/CD3_manuscript/CD3_slides/AAA823.CD3/AAA823.CD3.run1	255	1.0	0.06	1.0	0.06	0.0	-11.0842730866	0.0	7.08374350022
0.0	3562.0	0.0	388.0	3562.0	4000000.0	0.0	2.0	2.31	2.13	1.76	0.06	9.0	0.54	1.11	0.32	7.59	0.21	2.97	1.94	0.99	AAA823.CD3.X1.Y6.tile.tissue.png	19	1	2000	19	19124213b4b6754ef3ea328e30c51357	0	0	0	0	0	0	0	0	0	0	0	0	0	/home/dhl_ec/bnelissen/Slides/CD3_manuscript/CD3_slides/AAA823.CD3/AAA823.CD3.run1	255	0.7	0.06	0.7	0.06	0.0	-10.7878455013	0.27915396843	0.124016647583
0.0	720938.0	0.0	13007.0	720938.0	4000000.0	0.0	5.0	2.63	1.67	1.76	0.06	10.09	0.55	1.11	0.26	8.2	0.25	3.17	2.25	1.03	AAA823.CD3.X1.Y7.tile.tissue.png	20	1	2000	20	b06b76ed63da02b64f6503f24285727b	0	0	0	0	0	0	0	0	0	0	0	0	0	/home/dhl_ec/bnelissen/Slides/CD3_manuscript/CD3_slides/AAA823.CD3/AAA823.CD3.run1	255	0.7	0.06	0.7	0.06	0.0	-11.5740109728	1.32886765228	0.170664751953
0.0	1347722.0	0.0	16741.0	1347722.0	4000000.0	0.0	6.0	3.24	1.87	1.74	0.0599999999999	11.61	0.54	1.12	0.23	8.19	0.17	2.13	2.12	1.01	AAA823.CD3.X1.Y8.tile.tissue.png	21	1	2000	21	813460f0679f17a12dce6f8f37cf057e	0	0	0	0	0	0	0	0	0	0	0	0	0	/home/dhl_ec/bnelissen/Slides/CD3_manuscript/CD3_slides/AAA823.CD3/AAA823.CD3.run1	255	0.7	0.06	0.7	0.06	-6.94310184346	-11.5467438689	1.30511040294	0.178286759766
0.0	1374979.0	0.0	10464.0	1374979.0	4000000.0	0.0	1.0	2.4	1.93	1.07	0.04	6.02	0.35	0.66	0.14	5.99	0.18	2.09	1.43	1.24	AAA823.CD3.X1.Y9.tile.tissue.png	22	1	2000	22	7715e7aeb160f1ec6a479285b3188e9a	0	0	0	0	0	0	0	0	0	0	0	0	0	/home/dhl_ec/bnelissen/Slides/CD3_manuscript/CD3_slides/AAA823.CD3/AAA823.CD3.run1	255	0.7	0.06	0.7	0.06	0.0	-11.6352791668	0.525959941934	0.133812859375
0.0	3598.0	0.0	382.0	3598.0	4000000.0	0.0	2.0	2.53	1.92	1.35	0.0500000000001	6.04	0.36	0.67	0.19	5.29	0.12	1.93	1.44	0.97	AAA823.CD3.X10.Y0.tile.tissue.png	23	1	2000	23	8a7c939af1a428cbefb1817a8012afd6	0	0	0	0	0	0	0	0	0	0	0	0	0	/home/dhl_ec/bnelissen/Slides/CD3_manuscript/CD3_slides/AAA823.CD3/AAA823.CD3.run1	255	0.7	0.06	0.7	0.06	0.0	-10.6847096677	0.869037418249	0.511035269485
11501.0	2048343.0	4598.0	16394.0	2048343.0	4000000.0	91.0	3.0	3.89	2.66	1.12	0.0400000000001	6.41	0.34	0.74	0.12	7.68	0.27	2.11	1.44	0.41	AAA823.CD3.X10.Y1.tile.tissue.png	24	1	2000	24	26a1f3e3feb6bbef344e6579c12bd8a2	0	0	0	0	0	0	0	0	0	0	0	0	0	/home/dhl_ec/bnelissen/Slides/CD3_manuscript/CD3_slides/AAA823.CD3/AAA823.CD3.run1	255	0.7	0.06	0.7	0.06	-9.16596941388	-12.0039161509	1.96943802678	0.417664203125
1028.0	3863758.0	493.0	10259.0	3863758.0	4000000.0	10.0	2.0	3.34	2.51	1.11	0.04	5.92	0.53	1.28	0.09	12.41	0.33	2.06	1.44	0.59	AAA823.CD3.X10.Y2.tile.tissue.png	25	1	2000	25	bd4e19fbd9e8e87fec7196f98a72eb02	0	0	0	0	0	0	0	0	0	0	0	0	0	/home/dhl_ec/bnelissen/Slides/CD3_manuscript/CD3_slides/AAA823.CD3/AAA823.CD3.run1	255	0.7	0.06	0.7	0.06	-8.85423388009	-12.6196273703	1.59384083461	0.189247238281
1131.0	3971768.0	621.0	10484.0	3971768.0	4000000.0	12.0	1.0	2.05	1.92	1.06	0.0400000000001	5.75	0.35	0.67	0.0599999999999	8.81	0.34	2.04	1.44	0.41	AAA823.CD3.X10.Y3.tile.tissue.png	26	1	2000	26	653e6849fa9a21fbee4bfbe111e38a2b	0	0	0	0	0	0	0	0	0	0	0	0	0	/home/dhl_ec/bnelissen/Slides/CD3_manuscript/CD3_slides/AAA823.CD3/AAA823.CD3.run1	255	0.7	0.06	0.7	0.06	-9.37720743464	-12.6321530761	1.67358163615	0.117432258789
3701.0	3455657.0	1984.0	13376.0	3455657.0	4000000.0	47.0	2.0	3.45	2.73	1.05	0.04	6.88	0.35	0.68	0.08	8.42	0.45	2.26	1.45	0.48	AAA823.CD3.X10.Y4.tile.tissue.png	27	1	2000	27	d906f7c8536fdb56d9d5fd82e1fc7082	0	0	0	0	0	0	0	0	0	0	0	0	0	/home/dhl_ec/bnelissen/Slides/CD3_manuscript/CD3_slides/AAA823.CD3/AAA823.CD3.run1	255	0.7	0.06	0.7	0.06	-9.16332391644	-12.5588004124	2.6054980003	0.232792429687
0.0	1315.0	0.0	162.0	1315.0	4000000.0	0.0	1.0	2.39	3.02	1.08	0.05	6.1	0.34	0.69	0.19	5.39	0.12	1.92	1.43	0.33	AAA823.CD3.X10.Y5.tile.tissue.png	28	1	2000	28	589852d3adaeddf1cc551f84b27130c4	0	0	0	0	0	0	0	0	0	0	0	0	0	/home/dhl_ec/bnelissen/Slides/CD3_manuscript/CD3_slides/AAA823.CD3/AAA823.CD3.run1	255	0.7	0.06	0.7	0.06	0.0	-11.6067261035	6.63385218631	3.10638511841
84.0	39157.0	50.0	1457.0	39157.0	4000000.0	1.0	3.0	2.8	2.13	1.06	0.0500000000001	6.27	0.34	0.68	0.19	6.27	0.19	1.94	1.44	0.34	AAA823.CD3.X11.Y0.tile.tissue.png	29	1	2000	29	3f5623c010b6ffe2b57aab5ad2dcacf9	0	0	0	0	0	0	0	0	0	0	0	0	0	/home/dhl_ec/bnelissen/Slides/CD3_manuscript/CD3_slides/AAA823.CD3/AAA823.CD3.run1	255	0.7	0.06	0.7	0.06	-8.99189138473	-10.9177583326	2.27232889296	0.762080002686
0.0	3537725.0	0.0	21669.0	3537725.0	4000000.0	0.0	6.0	3.79	2.66	1.11	0.0400000000001	6.37	0.35	0.68	0.0699999999999	11.53	0.41	3.32	2.3	0.65	AAA823.CD3.X11.Y1.tile.tissue.png	30	1	2000	30	b3d2702b2605c1a1af1ea3f6a280e5c9	0	0	0	0	0	0	0	0	0	0	0	0	0	/home/dhl_ec/bnelissen/Slides/CD3_manuscript/CD3_slides/AAA823.CD3/AAA823.CD3.run1	255	0.7	0.06	0.7	0.06	-9.52428640119	-11.9324864848	1.64590244353	0.123157949219
0.0	3271905.0	0.0	18967.0	3271905.0	4000000.0	0.0	3.0	1.51	2.54	1.73	0.0600000000001	8.99	0.54	1.12	0.11	11.45	0.4	3.22	2.22	0.64	AAA823.CD3.X11.Y2.tile.tissue.png	31	1	2000	31	e0060f36f11f1dac53c84b82755ff9de	0	0	0	0	0	0	0	0	0	0	0	0	0	/home/dhl_ec/bnelissen/Slides/CD3_manuscript/CD3_slides/AAA823.CD3/AAA823.CD3.run1	255	0.7	0.06	0.7	0.06	-9.11822533002	-12.383363272	2.15600170164	0.228116453125
360.0	3633116.0	172.0	22704.0	3633116.0	4000000.0	4.0	17.0	1.42	2.15	1.74	0.0600000000001	8.94	0.54	1.12	0.1	11.53	0.33	2.08	1.44	0.4	AAA823.CD3.X11.Y3.tile.tissue.png	32	1	2000	32	d42b5e8234789ebface5b09559d43ca4	0	0	0	0	0	0	0	0	0	0	0	0	0	/home/dhl_ec/bnelissen/Slides/CD3_manuscript/CD3_slides/AAA823.CD3/AAA823.CD3.run1	255	0.7	0.06	0.7	0.06	-9.23346100845	-11.5850234204	2.0009101702	0.1220431875
388.0	1074266.0	222.0	10349.0	1074266.0	4000000.0	6.0	5.0	1.8	2.62	1.1	0.04	6.46	0.35	0.67	0.16	6.85	0.26	2.03	1.44	0.35	AAA823.CD3.X11.Y4.tile.tissue.png	33	1	2000	33	2c2149126e5c0963895255f61faae4c8	0	0	0	0	0	0	0	0	0	0	0	0	0	/home/dhl_ec/bnelissen/Slides/CD3_manuscript/CD3_slides/AAA823.CD3/AAA823.CD3.run1	255	0.7	0.06	0.7	0.06	-9.1325077296	-11.9769975755	2.17342360317	0.185650914063
0.0	0.0	0.0	0.0	0.0	4000000.0	0.0	0.0	3.26	2.31	1.1	0.05	5.57	0.28	0.67	0.2	4.27	0.12	1.88	1.42	0.34	AAA823.CD3.X11.Y5.tile.tissue.png	34	1	2000	34	2cba7b2ba20c7e9e67aee591247977c8	0	0	0	0	0	0	0	0	0	0	0	0	0	/home/dhl_ec/bnelissen/Slides/CD3_manuscript/CD3_slides/AAA823.CD3/AAA823.CD3.run1	255	1.0	0.06	1.0	0.06	0.0	-10.9124560945	0.0	1.84145233282
408.0	4073.0	165.0	414.0	4073.0	4000000.0	4.0	2.0	2.61	1.64	1.05	0.05	5.89	0.35	0.67	0.2	6.1	0.19	1.91	1.43	0.52	AAA823.CD3.X12.Y0.tile.tissue.png	35	1	2000	35	5b8b007a075cdc8755bebce110a4c52f	0	0	0	0	0	0	0	0	0	0	0	0	0	/home/dhl_ec/bnelissen/Slides/CD3_manuscript/CD3_slides/AAA823.CD3/AAA823.CD3.run1	255	0.7	0.06	0.7	0.06	-9.9336371518	-11.5538814741	2.86496280471	1.14373875482
0.0	356706.0	0.0	5266.0	356706.0	4000000.0	0.0	4.0	4.12	1.93	1.06	0.04	7.06	0.35	0.71	0.18	5.57	0.14	2.0	1.43	0.35	AAA823.CD3.X12.Y1.tile.tissue.png	36	1	2000	36	917f2fc4235d42258499ed42fd594eec	0	0	0	0	0	0	0	0	0	0	0	0	0	/home/dhl_ec/bnelissen/Slides/CD3_manuscript/CD3_slides/AAA823.CD3/AAA823.CD3.run1	255	0.7	0.06	0.7	0.06	0.0	-11.3568297653	1.80542834996	0.182239801758
2405.0	1210890.0	1036.0	27608.0	1210890.0	4000000.0	19.0	18.0	2.45	2.27	1.05	0.04	7.1	0.36	0.67	0.15	7.06	0.24	2.11	1.43	0.37	AAA823.CD3.X12.Y2.tile.tissue.png	37	1	2000	37	56148f86b935a3d0cebb2f354c4040a6	0	0	0	0	0	0	0	0	0	0	0	0	0	/home/dhl_ec/bnelissen/Slides/CD3_manuscript/CD3_slides/AAA823.CD3/AAA823.CD3.run1	255	0.7	0.06	0.7	0.06	-9.43294298666	-12.0001484517	3.01032566458	0.281763890625
54.0	454758.0	29.0	30314.0	454758.0	4000000.0	1.0	41.0	2.76	3.05	1.05	0.0599999999999	6.26	0.36	0.67	0.18	6.54	0.21	2.11	1.44	0.37	AAA823.CD3.X12.Y3.tile.tissue.png	38	1	2000	38	a33249fb848a93873004a1e32b57e0c4	0	0	0	0	0	0	0	0	0	0	0	0	0	/home/dhl_ec/bnelissen/Slides/CD3_manuscript/CD3_slides/AAA823.CD3/AAA823.CD3.run1	255	0.7	0.06	0.7	0.06	-9.346452324	-12.4314443687	3.46713829639	0.267997263672
0.0	10831.0	0.0	761.0	10831.0	4000000.0	0.0	1.0	2.6	1.85	1.07	0.04	6.0	0.35	0.67	0.2	5.41	0.13	1.93	1.43	0.34	AAA823.CD3.X12.Y4.tile.tissue.png	39	1	2000	39	452603f273d831a56fe44457ce0f1827	0	0	0	0	0	0	0	0	0	0	0	0	0	/home/dhl_ec/bnelissen/Slides/CD3_manuscript/CD3_slides/AAA823.CD3/AAA823.CD3.run1	255	0.7	0.06	0.7	0.06	0.0	-11.9624698682	4.28721558778	0.134260385193
0.0	0.0	0.0	0.0	0.0	4000000.0	0.0	0.0	2.37	0.94	1.05	0.04	5.56	0.28	0.66	0.2	4.37	0.12	1.87	1.43	0.52	AAA823.CD3.X12.Y5.tile.tissue.png	40	1	2000	40	a8807f28365a2e14d4a42e37b32be12e	0	0	0	0	0	0	0	0	0	0	0	0	0	/home/dhl_ec/bnelissen/Slides/CD3_manuscript/CD3_slides/AAA823.CD3/AAA823.CD3.run1	255	1.0	0.06	1.0	0.06	0.0	-10.7200893121	0.0	0.165114527671
0.0	1895.0	0.0	192.0	1895.0	4000000.0	0.0	1.0	2.31	2.78	1.72	0.0699999999999	8.92	0.34	0.72	0.2	5.39	0.13	1.91	1.43	0.59	AAA823.CD3.X12.Y6.tile.tissue.png	41	1	2000	41	2f8b71bed2eb40153c84b9e0a98f122a	0	0	0	0	0	0	0	0	0	0	0	0	0	/home/dhl_ec/bnelissen/Slides/CD3_manuscript/CD3_slides/AAA823.CD3/AAA823.CD3.run1	255	0.7	0.06	0.7	0.06	0.0	-11.6785277359	0.595844584845	5.59399085281
0.0	0.0	0.0	0.0	0.0	3560000.0	0.0	0.0	1.83	1.85	0.94	0.05	4.55	0.25	0.67	0.17	3.83	0.11	1.67	1.28	0.47	AAA823.CD3.X13.Y0.tile.tissue.png	42	1	1780	42	69f9e1bd4401cf2f48eb17336cd2ab23	0	0	0	0	0	0	0	0	0	0	0	0	0	/home/dhl_ec/bnelissen/Slides/CD3_manuscript/CD3_slides/AAA823.CD3/AAA823.CD3.run1	255	1.0	0.06	1.0	0.06	0.0	0.0	0.0	10.9162775281
0.0	5022.0	0.0	458.0	5022.0	3560000.0	0.0	2.0	2.07	2.05	1.02	0.04	5.4	0.3	0.65	0.17	5.21	0.11	2.81	2.07	0.54	AAA823.CD3.X13.Y1.tile.tissue.png	43	1	1780	43	4853ea6d769188aecc3fcf58c53c2dda	0	0	0	0	0	0	0	0	0	0	0	0	0	/home/dhl_ec/bnelissen/Slides/CD3_manuscript/CD3_slides/AAA823.CD3/AAA823.CD3.run1	255	0.7	0.06	0.7	0.06	-8.68721497659	-12.0551474618	2.03317974758	5.30597596028
0.0	0.0	0.0	0.0	0.0	3560000.0	0.0	0.0	3.58	1.67	1.57	0.0699999999999	6.01	0.25	0.66	0.18	3.74	0.0999999999999	1.66	1.27	0.3	AAA823.CD3.X13.Y2.tile.tissue.png	44	1	1780	44	d1d3292abec5eeabb7e51cefd8ab7eb3	0	0	0	0	0	0	0	0	0	0	0	0	0	/home/dhl_ec/bnelissen/Slides/CD3_manuscript/CD3_slides/AAA823.CD3/AAA823.CD3.run1	255	1.0	0.06	1.0	0.06	0.0	-12.5152584562	0.0	3.96356277514
0.0	2937.0	0.0	242.0	2937.0	3560000.0	0.0	1.0	1.88	1.67	0.93	0.05	5.29	0.31	0.66	0.18	4.68	0.11	1.71	1.28	0.3	AAA823.CD3.X13.Y3.tile.tissue.png	45	1	1780	45	5bdf284183f6c899d9f4fd80906db695	0	0	0	0	0	0	0	0	0	0	0	0	0	/home/dhl_ec/bnelissen/Slides/CD3_manuscript/CD3_slides/AAA823.CD3/AAA823.CD3.run1	255	0.7	0.06	0.7	0.06	0.0	-11.9204005048	2.23118296731	6.95215028503
0.0	0.0	0.0	0.0	0.0	3560000.0	0.0	0.0	2.49	2.39	0.94	0.04	5.0	0.24	0.67	0.18	3.73	0.11	1.82	1.3	0.29	AAA823.CD3.X13.Y4.tile.tissue.png	46	1	1780	46	19f78ae469eac04c6562336483ce7376	0	0	0	0	0	0	0	0	0	0	0	0	0	/home/dhl_ec/bnelissen/Slides/CD3_manuscript/CD3_slides/AAA823.CD3/AAA823.CD3.run1	255	1.0	0.06	1.0	0.06	0.0	-11.8737528961	0.0	6.75844128729
0.0	3783.0	0.0	518.0	3783.0	3560000.0	0.0	1.0	2.58	1.57	0.93	0.04	5.3	0.3	0.66	0.18	4.66	0.2	2.93	2.03	1.54	AAA823.CD3.X13.Y5.tile.tissue.png	47	1	1780	47	599da42d30c5b215e6c1b74976523880	0	0	0	0	0	0	0	0	0	0	0	0	0	/home/dhl_ec/bnelissen/Slides/CD3_manuscript/CD3_slides/AAA823.CD3/AAA823.CD3.run1	255	0.7	0.06	0.7	0.06	0.0	-11.4170559245	7.9953724929	7.93869383844
0.0	2209.0	0.0	274.0	2209.0	3560000.0	0.0	1.0	1.53	1.67	1.49	0.0699999999999	5.6	0.3	0.7	0.18	4.78	0.12	1.7	1.27	0.69	AAA823.CD3.X13.Y6.tile.tissue.png	48	1	1780	48	ba2174d160ac2b31172d2cb43261f332	0	0	0	0	0	0	0	0	0	0	0	0	0	/home/dhl_ec/bnelissen/Slides/CD3_manuscript/CD3_slides/AAA823.CD3/AAA823.CD3.run1	255	0.7	0.06	0.7	0.06	0.0	-11.4304526096	2.07270085623	7.02857549721
0.0	0.0	0.0	0.0	0.0	3560000.0	0.0	0.0	2.37	3.04	0.94	0.05	4.57	0.24	0.71	0.19	4.0	0.11	1.66	1.27	1.59	AAA823.CD3.X13.Y7.tile.tissue.png	49	1	1780	49	4979fdb5b40dd4c5e3893480a7494864	0	0	0	0	0	0	0	0	0	0	0	0	0	/home/dhl_ec/bnelissen/Slides/CD3_manuscript/CD3_slides/AAA823.CD3/AAA823.CD3.run1	255	1.0	0.06	1.0	0.06	0.0	0.0	0.0	5.05338258427
0.0	3514237.0	0.0	18493.0	3514237.0	4000000.0	0.0	1.0	2.92	1.69	1.05	0.04	5.81	0.34	0.66	0.0699999999999	7.19	0.25	2.07	1.42	0.65	AAA823.CD3.X2.Y10.tile.tissue.png	50	1	2000	50	be87aca3392121eff1cb946a797279be	0	0	0	0	0	0	0	0	0	0	0	0	0	/home/dhl_ec/bnelissen/Slides/CD3_manuscript/CD3_slides/AAA823.CD3/AAA823.CD3.run1	255	0.7	0.06	0.7	0.06	0.0	-12.0520563626	0.784027585504	0.126869152344
0.0	1097783.0	0.0	8947.0	1097783.0	4000000.0	0.0	3.0	2.48	2.15	1.72	0.0699999999999	7.63	0.34	0.74	0.16	6.49	0.17	2.05	1.42	1.39	AAA823.CD3.X2.Y11.tile.tissue.png	51	1	2000	51	3eb529eb7d2e293b3c4abdcc5b96c742	0	0	0	0	0	0	0	0	0	0	0	0	0	/home/dhl_ec/bnelissen/Slides/CD3_manuscript/CD3_slides/AAA823.CD3/AAA823.CD3.run1	255	0.7	0.06	0.7	0.06	-7.27614983065	-11.5041760967	0.757074449779	0.151666257813
0.0	5533.0	0.0	410.0	5533.0	4000000.0	0.0	1.0	2.02	2.08	1.04	0.04	6.04	0.53	1.06	0.21	5.83	0.22	3.14	2.46	0.57	AAA823.CD3.X2.Y12.tile.tissue.png	52	1	2000	52	d38f1c6ddac65185f3de6fe6d6526dd4	0	0	0	0	0	0	0	0	0	0	0	0	0	/home/dhl_ec/bnelissen/Slides/CD3_manuscript/CD3_slides/AAA823.CD3/AAA823.CD3.run1	255	0.7	0.06	0.7	0.06	-8.08117514823	-12.2567991752	4.66577195176	0.096483222229
0.0	0.0	0.0	0.0	0.0	4000000.0	0.0	0.0	1.14	1.28	1.05	0.04	5.56	0.28	0.66	0.21	4.25	0.12	1.88	1.42	0.56	AAA823.CD3.X2.Y13.tile.tissue.png	53	1	2000	53	2e079888d7871432517a469c2c009e56	0	0	0	0	0	0	0	0	0	0	0	0	0	/home/dhl_ec/bnelissen/Slides/CD3_manuscript/CD3_slides/AAA823.CD3/AAA823.CD3.run1	255	1.0	0.06	1.0	0.06	0.0	-11.0887638518	0.0	0.088152882287
0.0	5527.0	0.0	364.0	5527.0	4000000.0	0.0	1.0	1.2	1.8	1.17	0.04	5.88	0.34	0.67	0.19	5.26	0.13	1.98	1.44	0.52	AAA823.CD3.X2.Y14.tile.tissue.png	54	1	2000	54	fda1caf29cfb69511205879f9c75b1de	0	0	0	0	0	0	0	0	0	0	0	0	0	/home/dhl_ec/bnelissen/Slides/CD3_manuscript/CD3_slides/AAA823.CD3/AAA823.CD3.run1	255	0.7	0.06	0.7	0.06	0.0	-12.4713509407	2.173028782	0.119135805298
0.0	4883.0	0.0	348.0	4883.0	4000000.0	0.0	1.0	1.12	1.18	1.72	0.0699999999999	9.08	0.52	1.26	0.31	6.9	0.13	1.93	1.44	0.33	AAA823.CD3.X2.Y15.tile.tissue.png	55	1	2000	55	a20bde5672db3f6e97f814176cbea1a1	0	0	0	0	0	0	0	0	0	0	0	0	0	/home/dhl_ec/bnelissen/Slides/CD3_manuscript/CD3_slides/AAA823.CD3/AAA823.CD3.run1	255	0.7	0.06	0.7	0.06	0.0	-12.0982245781	0.755426641617	4.89645254221
0.0	0.0	0.0	0.0	0.0	4000000.0	0.0	0.0	1.19	1.96	1.05	0.05	4.96	0.27	0.78	0.2	4.25	0.12	1.89	1.43	0.52	AAA823.CD3.X2.Y4.tile.tissue.png	56	1	2000	56	1f07f667b9179312cb2a5d7db4f19155	0	0	0	0	0	0	0	0	0	0	0	0	0	/home/dhl_ec/bnelissen/Slides/CD3_manuscript/CD3_slides/AAA823.CD3/AAA823.CD3.run1	255	1.0	0.06	1.0	0.06	0.0	0.0	0.0	9.623097
0.0	0.0	0.0	0.0	0.0	4000000.0	0.0	0.0	2.71	2.22	1.84	0.0800000000002	9.08	0.49	1.27	0.35	6.9	0.22	2.4	1.43	0.33	AAA823.CD3.X2.Y5.tile.tissue.png	57	1	2000	57	c106f55c35632a60fb6e745d93f7c3e5	0	0	0	0	0	0	0	0	0	0	0	0	0	/home/dhl_ec/bnelissen/Slides/CD3_manuscript/CD3_slides/AAA823.CD3/AAA823.CD3.run1	255	1.0	0.06	1.0	0.06	0.0	-10.4626235825	0.0	0.331385379139
0.0	115249.0	0.0	2893.0	115249.0	4000000.0	0.0	1.0	2.55	1.41	1.04	0.05	6.82	0.34	0.66	0.19	5.31	0.13	1.98	1.43	0.34	AAA823.CD3.X2.Y6.tile.tissue.png	58	1	2000	58	d6ad71657b33e5443dbcf363c8a53f85	0	0	0	0	0	0	0	0	0	0	0	0	0	/home/dhl_ec/bnelissen/Slides/CD3_manuscript/CD3_slides/AAA823.CD3/AAA823.CD3.run1	255	0.7	0.06	0.7	0.06	0.0	-11.6490816185	2.8372504859	0.12840922583
0.0	1028413.0	0.0	8615.0	1028413.0	4000000.0	0.0	1.0	2.22	1.55	1.75	0.0600000000002	11.15	0.58	1.22	0.27	8.98	0.29	2.89	1.44	0.36	AAA823.CD3.X2.Y7.tile.tissue.png	59	1	2000	59	5ce26704215d0ba68e568bd80d670c8e	0	0	0	0	0	0	0	0	0	0	0	0	0	/home/dhl_ec/bnelissen/Slides/CD3_manuscript/CD3_slides/AAA823.CD3/AAA823.CD3.run1	255	0.7	0.06	0.7	0.06	0.0	-11.6765653255	1.9455649141	0.129708146484
0.0	1999730.0	0.0	15669.0	1999730.0	4000000.0	0.0	5.0	0.97	1.57	1.06	0.04	6.37	0.35	0.67	0.13	7.15	0.2	2.08	1.47	0.42	AAA823.CD3.X2.Y8.tile.tissue.png	60	1	2000	60	fdde9b659703045587b79f4a891ed97f	0	0	0	0	0	0	0	0	0	0	0	0	0	/home/dhl_ec/bnelissen/Slides/CD3_manuscript/CD3_slides/AAA823.CD3/AAA823.CD3.run1	255	0.7	0.06	0.7	0.06	-8.21040334407	-12.1520881455	1.87804305644	0.178103191406
0.0	3291795.0	0.0	21610.0	3291795.0	4000000.0	0.0	3.0	0.86	1.13	1.04	0.04	6.04	0.47	0.67	0.0799999999999	7.28	0.24	2.1	1.42	0.62	AAA823.CD3.X2.Y9.tile.tissue.png	61	1	2000	61	879e41d1e1582e9432dd14e04eac0b34	0	0	0	0	0	0	0	0	0	0	0	0	0	/home/dhl_ec/bnelissen/Slides/CD3_manuscript/CD3_slides/AAA823.CD3/AAA823.CD3.run1	255	0.7	0.06	0.7	0.06	0.0	-12.3874236874	1.31709158681	0.1795334375
0.0	3950175.0	0.0	12216.0	3950175.0	4000000.0	0.0	2.0	3.59	1.95	1.65	0.0699999999999	6.04	0.34	0.68	0.0599999999999	8.56	0.28	2.07	1.43	0.37	AAA823.CD3.X3.Y10.tile.tissue.png	62	1	2000	62	4f54a4f7021595fa6407363fcd08a5d9	0	0	0	0	0	0	0	0	0	0	0	0	0	/home/dhl_ec/bnelissen/Slides/CD3_manuscript/CD3_slides/AAA823.CD3/AAA823.CD3.run1	255	0.7	0.06	0.7	0.06	-7.25779834298	-12.4300829975	1.23940332134	0.108588057617
284.0	3402731.0	117.0	18651.0	3402731.0	4000000.0	2.0	4.0	1.15	1.59	1.07	0.04	10.76	0.35	0.68	0.0699999999999	8.65	0.31	2.26	2.23	0.59	AAA823.CD3.X3.Y11.tile.tissue.png	63	1	2000	63	91e8d237941a4345752d1d959f936107	0	0	0	0	0	0	0	0	0	0	0	0	0	/home/dhl_ec/bnelissen/Slides/CD3_manuscript/CD3_slides/AAA823.CD3/AAA823.CD3.run1	255	0.7	0.06	0.7	0.06	-8.67598178997	-12.4851345948	1.30162116345	0.235063695313
0.0	2024526.0	0.0	9908.0	2024526.0	4000000.0	0.0	3.0	1.44	1.47	1.64	0.0799999999999	7.13	0.34	0.66	0.12	6.55	0.2	2.09	1.43	0.35	AAA823.CD3.X3.Y12.tile.tissue.png	64	1	2000	64	bdfffd599d9348782c95710aa20602e5	0	0	0	0	0	0	0	0	0	0	0	0	0	/home/dhl_ec/bnelissen/Slides/CD3_manuscript/CD3_slides/AAA823.CD3/AAA823.CD3.run1	255	0.7	0.06	0.7	0.06	0.0	-11.1911149356	0.561385047661	0.144329456055
433.0	451053.0	100.0	9227.0	451053.0	4000000.0	1.0	5.0	1.99	2.18	1.06	0.05	7.15	0.34	0.66	0.17	6.49	0.34	2.09	1.43	0.35	AAA823.CD3.X3.Y13.tile.tissue.png	65	1	2000	65	3d08770fee0a8f3c751b429f7545033b	0	0	0	0	0	0	0	0	0	0	0	0	0	/home/dhl_ec/bnelissen/Slides/CD3_manuscript/CD3_slides/AAA823.CD3/AAA823.CD3.run1	255	0.7	0.06	0.7	0.06	-8.91695085089	-10.838282455	0.917498215991	0.127566202148
0.0	2743.0	0.0	244.0	2743.0	4000000.0	0.0	1.0	3.05	2.66	1.13	0.05	6.26	0.35	0.66	0.19	5.59	0.13	1.94	1.42	0.35	AAA823.CD3.X3.Y14.tile.tissue.png	66	1	2000	66	90e1beaaa20298c9fea6f573134195bd	0	0	0	0	0	0	0	0	0	0	0	0	0	/home/dhl_ec/bnelissen/Slides/CD3_manuscript/CD3_slides/AAA823.CD3/AAA823.CD3.run1	255	0.7	0.06	0.7	0.06	0.0	-12.1647605199	1.34975133792	0.082083191803
0.0	0.0	0.0	0.0	0.0	4000000.0	0.0	0.0	2.93	2.98	1.08	0.0599999999999	5.95	0.28	0.72	0.2	4.43	0.12	1.92	1.42	0.32	AAA823.CD3.X3.Y15.tile.tissue.png	67	1	2000	67	08f1051a11c8c7e836cd51ee50cb07be	0	0	0	0	0	0	0	0	0	0	0	0	0	/home/dhl_ec/bnelissen/Slides/CD3_manuscript/CD3_slides/AAA823.CD3/AAA823.CD3.run1	255	1.0	0.06	1.0	0.06	0.0	-11.2688714876	0.0	6.50037658642
0.0	0.0	0.0	0.0	0.0	4000000.0	0.0	0.0	2.87	2.17	1.13	0.05	6.0	0.46	1.2	0.45	6.69	0.21	2.96	2.22	1.25	AAA823.CD3.X3.Y4.tile.tissue.png	68	1	2000	68	da57209459b7e23ec4e079d8206081c8	0	0	0	0	0	0	0	0	0	0	0	0	0	/home/dhl_ec/bnelissen/Slides/CD3_manuscript/CD3_slides/AAA823.CD3/AAA823.CD3.run1	255	1.0	0.06	1.0	0.06	0.0	-9.41798152587	0.0	4.21983452591
113.0	982320.0	48.0	12346.0	982320.0	4000000.0	1.0	2.0	2.36	2.32	1.66	0.0599999999999	11.05	0.49	1.08	0.28	6.94	0.23	2.06	1.44	1.34	AAA823.CD3.X3.Y5.tile.tissue.png	69	1	2000	69	b63e2c456768ab6a9e44b989e8128d1f	0	0	0	0	0	0	0	0	0	0	0	0	0	/home/dhl_ec/bnelissen/Slides/CD3_manuscript/CD3_slides/AAA823.CD3/AAA823.CD3.run1	255	0.7	0.06	0.7	0.06	-8.99890771794	-11.7694542873	2.10299941928	0.126620085937
64.0	3383759.0	38.0	11427.0	3383759.0	4000000.0	1.0	1.0	1.58	1.62	1.06	0.05	6.78	0.42	0.87	0.0799999999999	9.59	0.32	2.7	2.18	2.44	AAA823.CD3.X3.Y6.tile.tissue.png	70	1	2000	70	8e5b86b91d36daabb541b641b2195a01	0	0	0	0	0	0	0	0	0	0	0	0	0	/home/dhl_ec/bnelissen/Slides/CD3_manuscript/CD3_slides/AAA823.CD3/AAA823.CD3.run1	255	0.7	0.06	0.7	0.06	-8.32628508131	-11.988263997	1.81551743179	0.125580832031
0.0	3986826.0	0.0	9725.0	3986826.0	4000000.0	0.0	1.0	1.42	2.04	1.72	0.0599999999999	8.69	0.53	1.14	0.0799999999999	12.27	0.45	3.31	2.33	2.49	AAA823.CD3.X3.Y7.tile.tissue.png	71	1	2000	71	9384e9b31646ac71c26f4af8311436ce	0	0	0	0	0	0	0	0	0	0	0	0	0	/home/dhl_ec/bnelissen/Slides/CD3_manuscript/CD3_slides/AAA823.CD3/AAA823.CD3.run1	255	0.7	0.06	0.7	0.06	-8.26633438173	-12.4377952126	1.43795837811	0.0976259985352
852.0	3993282.0	418.0	8840.0	3993282.0	4000000.0	9.0	1.0	1.97	3.83	1.74	0.0599999999999	9.14	0.55	1.17	0.0799999999999	12.83	0.55	3.39	2.4	0.67	AAA823.CD3.X3.Y8.tile.tissue.png	72	1	2000	72	43fcfe44cf41df6765f33eef1a305815	0	0	0	0	0	0	0	0	0	0	0	0	0	/home/dhl_ec/bnelissen/Slides/CD3_manuscript/CD3_slides/AAA823.CD3/AAA823.CD3.run1	255	0.7	0.06	0.7	0.06	-8.75533124457	-12.5973001407	1.546872765	0.249922974609
104.0	3982428.0	68.0	9673.0	3982428.0	4000000.0	2.0	2.0	1.13	1.15	1.24	0.0599999999999	9.36	0.55	1.16	0.0800000000002	12.93	0.54	3.31	2.32	0.58	AAA823.CD3.X3.Y9.tile.tissue.png	73	1	2000	73	c0f87984303db673f9a30509091c1238	0	0	0	0	0	0	0	0	0	0	0	0	0	/home/dhl_ec/bnelissen/Slides/CD3_manuscript/CD3_slides/AAA823.CD3/AAA823.CD3.run1	255	0.7	0.06	0.7	0.06	-8.19400983774	-12.2405627149	1.23712809938	0.175526957397
1582.0	2729445.0	780.0	59059.0	2729445.0	4000000.0	18.0	54.0	1.1	1.52	1.77	0.0700000000002	8.01	0.37	0.67	0.0999999999999	8.19	0.3	2.21	1.45	0.38	AAA823.CD3.X4.Y10.tile.tissue.png	74	1	2000	74	de509554fbcab9991a9c2e170e438896	0	0	0	0	0	0	0	0	0	0	0	0	0	/home/dhl_ec/bnelissen/Slides/CD3_manuscript/CD3_slides/AAA823.CD3/AAA823.CD3.run1	255	0.7	0.06	0.7	0.06	-8.96024964905	-12.7118100923	2.18336964832	0.272690195312
313.0	3598219.0	158.0	34588.0	3598219.0	4000000.0	4.0	5.0	0.96	1.1	1.06	0.05	6.12	0.55	0.75	0.0699999999999	9.56	0.33	2.13	1.44	0.37	AAA823.CD3.X4.Y11.tile.tissue.png	75	1	2000	75	f48def046f97e90206caad4bb6ce2733	0	0	0	0	0	0	0	0	0	0	0	0	0	/home/dhl_ec/bnelissen/Slides/CD3_manuscript/CD3_slides/AAA823.CD3/AAA823.CD3.run1	255	0.7	0.06	0.7	0.06	-8.68519771125	-12.3304702136	2.00680879149	0.180126511719
429.0	3103500.0	153.0	37740.0	3103500.0	4000000.0	2.0	11.0	1.06	1.05	1.07	0.0500000000002	6.88	0.37	0.68	0.0900000000001	8.35	0.31	2.19	1.45	0.38	AAA823.CD3.X4.Y12.tile.tissue.png	76	1	2000	76	9f7a8ffc9364a9e67be93bb4cd16e404	0	0	0	0	0	0	0	0	0	0	0	0	0	/home/dhl_ec/bnelissen/Slides/CD3_manuscript/CD3_slides/AAA823.CD3/AAA823.CD3.run1	255	0.7	0.06	0.7	0.06	-8.76854761233	-12.4582503604	1.33059179037	0.233735296875
0.0	2678811.0	0.0	26474.0	2678811.0	4000000.0	0.0	6.0	0.94	1.01	1.06	0.04	6.32	0.37	0.72	0.0999999999999	7.69	0.23	2.13	1.44	0.42	AAA823.CD3.X4.Y13.tile.tissue.png	77	1	2000	77	b2c71ba800c4b8338b4626317fa2b6a6	0	0	0	0	0	0	0	0	0	0	0	0	0	/home/dhl_ec/bnelissen/Slides/CD3_manuscript/CD3_slides/AAA823.CD3/AAA823.CD3.run1	255	0.7	0.06	0.7	0.06	-5.96233983442	-11.5035562785	0.891534807793	0.251729710938
0.0	2115473.0	0.0	34537.0	2115473.0	4000000.0	0.0	9.0	0.82	1.13	1.13	0.0500000000002	6.46	0.36	0.67	0.13	6.71	0.21	2.16	1.43	0.37	AAA823.CD3.X4.Y14.tile.tissue.png	78	1	2000	78	0c502a3f847bf4f3a8c43d6db21ccde6	0	0	0	0	0	0	0	0	0	0	0	0	0	/home/dhl_ec/bnelissen/Slides/CD3_manuscript/CD3_slides/AAA823.CD3/AAA823.CD3.run1	255	0.7	0.06	0.7	0.06	0.0	-12.184054621	0.945739617097	0.277658925781
0.0	926000.0	0.0	12877.0	926000.0	4000000.0	0.0	6.0	0.82	1.05	1.07	0.05	8.01	0.35	0.7	0.17	6.06	0.17	2.05	1.42	0.36	AAA823.CD3.X4.Y15.tile.tissue.png	79	1	2000	79	37cd92bce15ef5cee927ae4c75c4f2c7	0	0	0	0	0	0	0	0	0	0	0	0	0	/home/dhl_ec/bnelissen/Slides/CD3_manuscript/CD3_slides/AAA823.CD3/AAA823.CD3.run1	255	0.7	0.06	0.7	0.06	0.0	-11.4413552613	1.43304913607	2.13023929297
0.0	4305.0	0.0	312.0	4305.0	4000000.0	0.0	1.0	0.72	0.99	1.14	0.05	6.3	0.35	0.75	0.2	5.51	0.13	1.94	1.43	0.32	AAA823.CD3.X4.Y3.tile.tissue.png	80	1	2000	80	1d5639d77b37380a90e06cadc8a4bd62	0	0	0	0	0	0	0	0	0	0	0	0	0	/home/dhl_ec/bnelissen/Slides/CD3_manuscript/CD3_slides/AAA823.CD3/AAA823.CD3.run1	255	0.7	0.06	0.7	0.06	0.0	-10.6597325134	0.018901219739	9.50803326357
0.0	693454.0	0.0	5342.0	693454.0	4000000.0	0.0	1.0	0.87	1.65	1.07	0.04	7.2	0.35	0.68	0.18	5.97	0.26	3.2	2.22	0.56	AAA823.CD3.X4.Y4.tile.tissue.png	81	1	2000	81	bd41cbcd6330ffdd887b79a776cafbe2	0	0	0	0	0	0	0	0	0	0	0	0	0	/home/dhl_ec/bnelissen/Slides/CD3_manuscript/CD3_slides/AAA823.CD3/AAA823.CD3.run1	255	0.7	0.06	0.7	0.06	0.0	-11.2940851284	2.07346413749	0.111691776367
0.0	3703643.0	0.0	8747.0	3703643.0	4000000.0	0.0	1.0	1.11	1.47	1.73	0.0600000000004	8.85	0.54	1.13	0.0899999999997	12.02	0.42	3.22	2.26	0.6	AAA823.CD3.X4.Y5.tile.tissue.png	82	1	2000	82	cfabbe2adf2ad1d29c9ba79c3962fb43	0	0	0	0	0	0	0	0	0	0	0	0	0	/home/dhl_ec/bnelissen/Slides/CD3_manuscript/CD3_slides/AAA823.CD3/AAA823.CD3.run1	255	0.7	0.06	0.7	0.06	-8.42831217792	-11.776512797	1.280927511	0.0963419707031
494.0	3993845.0	248.0	8240.0	3993845.0	4000000.0	5.0	1.0	1.92	3.54	1.74	0.0599999999999	8.81	0.54	1.14	0.0799999999999	12.76	0.53	3.22	2.29	0.58	AAA823.CD3.X4.Y6.tile.tissue.png	83	1	2000	83	384cae8bca660bc9738c31b5bfc1d13f	0	0	0	0	0	0	0	0	0	0	0	0	0	/home/dhl_ec/bnelissen/Slides/CD3_manuscript/CD3_slides/AAA823.CD3/AAA823.CD3.run1	255	0.7	0.06	0.7	0.06	-8.80379600594	-12.1572460402	1.63746309271	0.0813531394043
1769.0	3938031.0	930.0	10882.0	3938031.0	4000000.0	20.0	1.0	2.42	2.85	1.74	0.0600000000004	8.56	0.34	0.690000000001	0.0500000000002	8.84	0.34	2.07	1.42	0.38	AAA823.CD3.X4.Y7.tile.tissue.png	84	1	2000	84	591a9e89d0594fd2f45d0d5f7fb2f6d7	0	0	0	0	0	0	0	0	0	0	0	0	0	/home/dhl_ec/bnelissen/Slides/CD3_manuscript/CD3_slides/AAA823.CD3/AAA823.CD3.run1	255	0.7	0.06	0.7	0.06	-9.2931139156	-12.9973124984	2.59083250869	0.3218983125
13987.0	3950107.0	6811.0	11282.0	3950107.0	4000000.0	151.0	1.0	3.38	1.75	1.05	0.0400000000004	6.41	0.34	0.68	0.0499999999997	8.91	0.34	2.05	2.3	1.76	AAA823.CD3.X4.Y8.tile.tissue.png	85	1	2000	85	36bd68029616a054211d52835bfac21f	0	0	0	0	0	0	0	0	0	0	0	0	0	/home/dhl_ec/bnelissen/Slides/CD3_manuscript/CD3_slides/AAA823.CD3/AAA823.CD3.run1	255	0.7	0.06	0.7	0.06	-9.13131312275	-13.3720981957	2.94063570681	0.431881550781
3294.0	3067659.0	1706.0	34988.0	3067659.0	4000000.0	41.0	24.0	2.26	2.12	1.73	0.0599999999999	9.36	0.57	1.14	0.14	8.18	0.48	3.34	2.26	1.19	AAA823.CD3.X4.Y9.tile.tissue.png	86	1	2000	86	da9c073b46e51c4e28a8962bb1ed1db3	0	0	0	0	0	0	0	0	0	0	0	0	0	/home/dhl_ec/bnelissen/Slides/CD3_manuscript/CD3_slides/AAA823.CD3/AAA823.CD3.run1	255	0.7	0.06	0.7	0.06	-8.82844738442	-13.19504308	2.40588852369	0.383055734375
532.0	2959390.0	140.0	42408.0	2959390.0	4000000.0	2.0	16.0	3.27	2.23	1.05	0.04	6.5	0.37	0.67	0.0999999999999	8.12	0.31	2.16	1.44	1.39	AAA823.CD3.X5.Y10.tile.tissue.png	87	1	2000	87	3a6424f272556155c5a276a220ba1ec7	0	0	0	0	0	0	0	0	0	0	0	0	0	/home/dhl_ec/bnelissen/Slides/CD3_manuscript/CD3_slides/AAA823.CD3/AAA823.CD3.run1	255	0.7	0.06	0.7	0.06	-9.95123192239	-12.6873529737	3.1760478964	0.31872346875
1381.0	2128267.0	627.0	53935.0	2128267.0	4000000.0	13.0	21.0	2.58	2.11	1.73	0.0599999999999	9.23	0.59	1.17	0.13	7.58	0.27	2.18	1.43	1.37	AAA823.CD3.X5.Y11.tile.tissue.png	88	1	2000	88	55a9f33dec16adf7aae0c6aec0021660	0	0	0	0	0	0	0	0	0	0	0	0	0	/home/dhl_ec/bnelissen/Slides/CD3_manuscript/CD3_slides/AAA823.CD3/AAA823.CD3.run1	255	0.7	0.06	0.7	0.06	-8.86657694739	-12.5918824638	3.05019056746	0.34630034375
68.0	1733205.0	38.0	36917.0	1733205.0	4000000.0	1.0	29.0	2.48	1.67	1.05	0.04	6.48	0.37	0.67	0.14	7.31	0.26	2.17	1.43	1.84	AAA823.CD3.X5.Y12.tile.tissue.png	89	1	2000	89	25eee18f9845d9aa6f0d30d731e2b239	0	0	0	0	0	0	0	0	0	0	0	0	0	/home/dhl_ec/bnelissen/Slides/CD3_manuscript/CD3_slides/AAA823.CD3/AAA823.CD3.run1	255	0.7	0.06	0.7	0.06	-8.03196349229	-12.6441316965	2.41633378342	0.306393648437
1892.0	2232130.0	464.0	42866.0	2232130.0	4000000.0	11.0	34.0	1.64	1.99	1.04	0.0499999999997	7.1	0.37	0.66	0.13	7.66	0.27	2.16	1.43	0.66	AAA823.CD3.X5.Y13.tile.tissue.png	90	1	2000	90	434f66acbd9c5fcc37549cb9801055c7	0	0	0	0	0	0	0	0	0	0	0	0	0	/home/dhl_ec/bnelissen/Slides/CD3_manuscript/CD3_slides/AAA823.CD3/AAA823.CD3.run1	255	0.7	0.06	0.7	0.06	-9.07218350397	-12.2199947488	1.29981939842	0.258682875
0.0	1174098.0	0.0	15523.0	1174098.0	4000000.0	0.0	9.0	2.01	2.43	1.12	0.0599999999999	8.92	0.35	0.68	0.17	6.6	0.17	2.06	1.43	0.809999999999	AAA823.CD3.X5.Y14.tile.tissue.png	91	1	2000	91	c27df87a884204fa12e53bbb0dbd57ca	0	0	0	0	0	0	0	0	0	0	0	0	0	/home/dhl_ec/bnelissen/Slides/CD3_manuscript/CD3_slides/AAA823.CD3/AAA823.CD3.run1	255	0.7	0.06	0.7	0.06	-7.48585536353	-10.6921235959	1.40725072221	0.449520664063
0.0	0.0	0.0	0.0	0.0	4000000.0	0.0	0.0	0.74	1.11	1.08	0.0499999999997	5.21	0.28	0.77	0.21	4.25	0.11	1.86	1.42	0.4	AAA823.CD3.X5.Y15.tile.tissue.png	92	1	2000	92	6d2936c1e7ba8a2838d555fd59c74ec9	0	0	0	0	0	0	0	0	0	0	0	0	0	/home/dhl_ec/bnelissen/Slides/CD3_manuscript/CD3_slides/AAA823.CD3/AAA823.CD3.run1	255	1.0	0.06	1.0	0.06	0.0	0.0	0.0	8.160956
0.0	0.0	0.0	0.0	0.0	4000000.0	0.0	0.0	0.83	2.4	1.13	0.0500000000002	5.08	0.28	0.78	0.21	4.28	0.12	1.86	1.47	1.46	AAA823.CD3.X5.Y2.tile.tissue.png	93	1	2000	93	2c995dd9786c2ee48e597e5baf20b2b0	0	0	0	0	0	0	0	0	0	0	0	0	0	/home/dhl_ec/bnelissen/Slides/CD3_manuscript/CD3_slides/AAA823.CD3/AAA823.CD3.run1	255	1.0	0.06	1.0	0.06	0.0	0.0	0.0	8.511111
370.0	178907.0	104.0	4413.0	178907.0	4000000.0	1.0	5.0	3.09	2.85	1.73	0.0700000000002	10.35	0.53	1.13	0.29	8.83	0.3	3.09	2.24	0.6	AAA823.CD3.X5.Y3.tile.tissue.png	94	1	2000	94	ac9fa29b9821fa63600b0fcb27ca9626	0	0	0	0	0	0	0	0	0	0	0	0	0	/home/dhl_ec/bnelissen/Slides/CD3_manuscript/CD3_slides/AAA823.CD3/AAA823.CD3.run1	255	0.7	0.06	0.7	0.06	-9.19593554533	-10.1825350425	1.87388320516	0.234897268066
1069.0	3346216.0	583.0	8966.0	3346216.0	4000000.0	15.0	1.0	1.98	3.27	1.04	0.0599999999999	13.2	0.54	1.12	0.11	12.01	0.49	3.25	2.26	0.57	AAA823.CD3.X5.Y4.tile.tissue.png	95	1	2000	95	04a8b70c5c92ecc9ae65596102d1f6e8	0	0	0	0	0	0	0	0	0	0	0	0	0	/home/dhl_ec/bnelissen/Slides/CD3_manuscript/CD3_slides/AAA823.CD3/AAA823.CD3.run1	255	0.7	0.06	0.7	0.06	-8.92861891455	-11.7041364808	1.86890375213	0.135109816406
357.0	3999565.0	194.0	8094.0	3999565.0	4000000.0	5.0	1.0	1.15	1.52	1.75	0.0600000000004	10.03	0.53	1.25	0.0799999999999	12.91	0.57	3.3	2.28	0.62	AAA823.CD3.X5.Y5.tile.tissue.png	96	1	2000	96	76af569493c3fa7631972633c5b82366	0	0	0	0	0	0	0	0	0	0	0	0	0	/home/dhl_ec/bnelissen/Slides/CD3_manuscript/CD3_slides/AAA823.CD3/AAA823.CD3.run1	255	0.7	0.06	0.7	0.06	-8.71417658112	-12.072989597	1.51955092889	0.0738934309692
1810.0	3398055.0	999.0	16849.0	3398055.0	4000000.0	23.0	6.0	1.18	1.15	1.05	0.0599999999999	7.99	0.34	0.68	0.0799999999999	8.38	0.31	2.1	1.42	0.38	AAA823.CD3.X5.Y6.tile.tissue.png	97	1	2000	97	995c307a73b010ab738eca4393220c34	0	0	0	0	0	0	0	0	0	0	0	0	0	/home/dhl_ec/bnelissen/Slides/CD3_manuscript/CD3_slides/AAA823.CD3/AAA823.CD3.run1	255	0.7	0.06	0.7	0.06	-8.8337940293	-12.9475010525	2.49048880526	0.3733551875
1887.0	2940377.0	889.0	30707.0	2940377.0	4000000.0	20.0	13.0	1.01	1.32	1.04	0.04	6.95	0.35	0.67	0.0999999999999	8.35	0.3	2.13	1.44	0.38	AAA823.CD3.X5.Y7.tile.tissue.png	98	1	2000	98	d78ea3128b8830af9fae9e765f876969	0	0	0	0	0	0	0	0	0	0	0	0	0	/home/dhl_ec/bnelissen/Slides/CD3_manuscript/CD3_slides/AAA823.CD3/AAA823.CD3.run1	255	0.7	0.06	0.7	0.06	-8.97912807924	-12.7375609137	2.2996564926	0.3380686875
3191.0	3444343.0	1329.0	14411.0	3444343.0	4000000.0	30.0	5.0	1.12	1.59	1.05	0.04	6.17	0.35	0.66	0.0699999999997	8.56	0.31	2.08	1.43	0.579999999999	AAA823.CD3.X5.Y8.tile.tissue.png	99	1	2000	99	cb1723864393db2cc8f9a60963f58efa	0	0	0	0	0	0	0	0	0	0	0	0	0	/home/dhl_ec/bnelissen/Slides/CD3_manuscript/CD3_slides/AAA823.CD3/AAA823.CD3.run1	255	0.7	0.06	0.7	0.06	-8.66814667931	-12.8635185732	1.63339112794	0.283870644531
4204.0	3746807.0	1047.0	12734.0	3746807.0	4000000.0	20.0	1.0	1.19	2.21	1.08	0.04	6.52	0.34	0.67	0.0599999999999	8.71	0.33	2.09	1.44	0.38	AAA823.CD3.X5.Y9.tile.tissue.png	100	1	2000	100	4674833d591e72d2d676be16fb34127f	0	0	0	0	0	0	0	0	0	0	0	0	0	/home/dhl_ec/bnelissen/Slides/CD3_manuscript/CD3_slides/AAA823.CD3/AAA823.CD3.run1	255	0.7	0.06	0.7	0.06	-9.0669032625	-12.462006352	1.56186328431	0.293944744141
0.0	467356.0	0.0	39964.0	467356.0	4000000.0	0.0	52.0	1.17	1.71	1.05	0.04	7.98	0.36	0.66	0.19	6.09	0.15	2.15	1.44	0.36	AAA823.CD3.X6.Y10.tile.tissue.png	101	1	2000	101	f4d47f67f608b0af675b16ece6442a53	0	0	0	0	0	0	0	0	0	0	0	0	0	/home/dhl_ec/bnelissen/Slides/CD3_manuscript/CD3_slides/AAA823.CD3/AAA823.CD3.run1	255	0.7	0.06	0.7	0.06	-8.46764805425	-12.5754456633	3.11808274472	0.288574433594
103.0	1670711.0	44.0	36166.0	1670711.0	4000000.0	1.0	41.0	0.84	2.2	1.11	0.04	6.24	0.57	1.14	0.2	7.35	0.28	2.38	1.43	0.57	AAA823.CD3.X6.Y11.tile.tissue.png	102	1	2000	102	190ba0f395e4666b400d8bfa2fdf06fc	0	0	0	0	0	0	0	0	0	0	0	0	0	/home/dhl_ec/bnelissen/Slides/CD3_manuscript/CD3_slides/AAA823.CD3/AAA823.CD3.run1	255	0.7	0.06	0.7	0.06	-9.40684864511	-12.3953471347	2.82320317407	0.310809117187
160.0	2648258.0	80.0	33205.0	2648258.0	4000000.0	2.0	16.0	1.98	2.19	1.89	0.0700000000002	8.46	0.59	1.17	0.15	11.59	0.48	3.69	2.55	0.6	AAA823.CD3.X6.Y12.tile.tissue.png	103	1	2000	103	046e2295f2a7ba9608b2981f5ed1d54e	0	0	0	0	0	0	0	0	0	0	0	0	0	/home/dhl_ec/bnelissen/Slides/CD3_manuscript/CD3_slides/AAA823.CD3/AAA823.CD3.run1	255	0.7	0.06	0.7	0.06	-8.60046726441	-12.230050616	2.08445858071	0.222941742188
53.0	3410949.0	30.0	19692.0	3410949.0	4000000.0	1.0	6.0	2.83	2.95	1.09	0.0500000000002	6.64	0.35	0.68	0.0799999999999	8.4	0.31	2.12	2.31	0.57	AAA823.CD3.X6.Y13.tile.tissue.png	104	1	2000	104	63072ccaf580d92d4a8c01addc1c92b2	0	0	0	0	0	0	0	0	0	0	0	0	0	/home/dhl_ec/bnelissen/Slides/CD3_manuscript/CD3_slides/AAA823.CD3/AAA823.CD3.run1	255	0.7	0.06	0.7	0.06	-8.45949143672	-12.3782189056	1.7821149403	0.281506195312
0.0	1161776.0	0.0	11181.0	1161776.0	4000000.0	0.0	5.0	3.11	1.92	1.04	0.0500000000002	8.5	0.35	0.67	0.16	6.63	0.18	2.02	1.43	0.36	AAA823.CD3.X6.Y14.tile.tissue.png	105	1	2000	105	2e63a8a801f97a09ee21fce77f6944f2	0	0	0	0	0	0	0	0	0	0	0	0	0	/home/dhl_ec/bnelissen/Slides/CD3_manuscript/CD3_slides/AAA823.CD3/AAA823.CD3.run1	255	0.7	0.06	0.7	0.06	-7.36108672205	-10.9849439148	1.61685590587	0.999411484375
0.0	5399.0	0.0	460.0	5399.0	4000000.0	0.0	2.0	3.28	1.65	1.05	0.0500000000002	6.21	0.34	0.72	0.2	5.48	0.12	1.93	1.44	0.5	AAA823.CD3.X6.Y2.tile.tissue.png	106	1	2000	106	b1b19779b6fbada34db07865bd28d065	0	0	0	0	0	0	0	0	0	0	0	0	0	/home/dhl_ec/bnelissen/Slides/CD3_manuscript/CD3_slides/AAA823.CD3/AAA823.CD3.run1	255	0.7	0.06	0.7	0.06	0.0	-11.8107132995	3.39329476523	4.4492617002
76.0	1856277.0	37.0	9009.0	1856277.0	4000000.0	1.0	3.0	2.59	2.11	1.08	0.04	8.46	0.35	0.67	0.13	7.39	0.26	2.06	1.44	0.35	AAA823.CD3.X6.Y3.tile.tissue.png	107	1	2000	107	4b8e831b0dedb1121288ce8fc6c9856c	0	0	0	0	0	0	0	0	0	0	0	0	0	/home/dhl_ec/bnelissen/Slides/CD3_manuscript/CD3_slides/AAA823.CD3/AAA823.CD3.run1	255	0.7	0.06	0.7	0.06	-9.06786919176	-11.6162128604	1.69359900579	0.135917128906
2192.0	3991260.0	1128.0	8708.0	3991260.0	4000000.0	26.0	1.0	2.89	4.22	1.19	0.04	6.05	0.34	0.68	0.0599999999999	8.77	0.34	2.06	1.44	0.57	AAA823.CD3.X6.Y4.tile.tissue.png	108	1	2000	108	d5e4d422fb9861ceeec906d004103c29	0	0	0	0	0	0	0	0	0	0	0	0	0	/home/dhl_ec/bnelissen/Slides/CD3_manuscript/CD3_slides/AAA823.CD3/AAA823.CD3.run1	255	0.7	0.06	0.7	0.06	-8.88171022093	-12.1540928837	1.28111344953	0.097852548584
11828.0	3706844.0	6082.0	18678.0	3706844.0	4000000.0	131.0	3.0	1.43	2.84	1.07	0.04	6.5	0.34	0.67	0.0700000000002	8.72	0.33	2.06	1.44	0.49	AAA823.CD3.X6.Y5.tile.tissue.png	109	1	2000	109	9e32b45833979f35b3a65b573f87fd1b	0	0	0	0	0	0	0	0	0	0	0	0	0	/home/dhl_ec/bnelissen/Slides/CD3_manuscript/CD3_slides/AAA823.CD3/AAA823.CD3.run1	255	0.7	0.06	0.7	0.06	-9.44350317162	-13.1233544165	2.93172993508	0.391889960938
2677.0	2963085.0	1348.0	29596.0	2963085.0	4000000.0	35.0	8.0	1.19	1.89	1.05	0.04	6.51	0.56	1.13	0.0900000000001	8.06	0.3	2.19	1.55	0.39	AAA823.CD3.X6.Y6.tile.tissue.png	110	1	2000	110	263fccaa141d5724bebcf9ddc4e363d2	0	0	0	0	0	0	0	0	0	0	0	0	0	/home/dhl_ec/bnelissen/Slides/CD3_manuscript/CD3_slides/AAA823.CD3/AAA823.CD3.run1	255	0.7	0.06	0.7	0.06	-9.25459067874	-12.6795407891	2.74609395965	0.290849984375
238.0	2664872.0	105.0	26886.0	2664872.0	4000000.0	2.0	9.0	2.84	3.29	1.06	0.04	6.28	0.35	0.67	0.0999999999999	7.81	0.3	3.61	1.42	1.76	AAA823.CD3.X6.Y7.tile.tissue.png	111	1	2000	111	86dddbc8c43bb2d77b858032d3f95d44	0	0	0	0	0	0	0	0	0	0	0	0	0	/home/dhl_ec/bnelissen/Slides/CD3_manuscript/CD3_slides/AAA823.CD3/AAA823.CD3.run1	255	0.7	0.06	0.7	0.06	-9.06303630729	-12.221103164	2.67588174828	0.260574734375
0.0	835599.0	0.0	12413.0	835599.0	4000000.0	0.0	8.0	1.75	1.69	1.04	0.04	6.21	0.35	0.67	0.17	6.29	0.16	2.1	1.44	1.49	AAA823.CD3.X6.Y8.tile.tissue.png	112	1	2000	112	67f2392008ac060a2eeefb57ce0b559e	0	0	0	0	0	0	0	0	0	0	0	0	0	/home/dhl_ec/bnelissen/Slides/CD3_manuscript/CD3_slides/AAA823.CD3/AAA823.CD3.run1	255	0.7	0.06	0.7	0.06	-8.79470475328	-11.9829958686	2.77468660146	0.192384023437
0.0	424795.0	0.0	21169.0	424795.0	4000000.0	0.0	32.0	1.63	2.92	1.15	0.04	7.31	0.36	0.67	0.19	5.54	0.22	3.3	2.24	1.76	AAA823.CD3.X6.Y9.tile.tissue.png	113	1	2000	113	4d77ae1dbb3f60199a1bf885299c0cfc	0	0	0	0	0	0	0	0	0	0	0	0	0	/home/dhl_ec/bnelissen/Slides/CD3_manuscript/CD3_slides/AAA823.CD3/AAA823.CD3.run1	255	0.7	0.06	0.7	0.06	0.0	-12.1425296809	3.21167828011	0.214912370117
0.0	1158307.0	0.0	24711.0	1158307.0	4000000.0	0.0	20.0	2.55	2.94	1.07	0.04	6.62	0.56	0.81	0.17	6.5	0.17	3.39	2.29	2.36	AAA823.CD3.X7.Y10.tile.tissue.png	114	1	2000	114	c8f12eb28dc43e151159630d445989b6	0	0	0	0	0	0	0	0	0	0	0	0	0	/home/dhl_ec/bnelissen/Slides/CD3_manuscript/CD3_slides/AAA823.CD3/AAA823.CD3.run1	255	0.7	0.06	0.7	0.06	-8.48205710639	-12.6599830337	2.77728754057	0.298078703125
0.0	1849587.0	0.0	24318.0	1849587.0	4000000.0	0.0	37.0	1.38	1.52	1.74	0.0599999999999	9.29	0.57	1.15	0.21	10.05	0.32	3.35	2.28	0.93	AAA823.CD3.X7.Y11.tile.tissue.png	115	1	2000	115	757b418be9560fb69b6d2dc1e9837ac7	0	0	0	0	0	0	0	0	0	0	0	0	0	/home/dhl_ec/bnelissen/Slides/CD3_manuscript/CD3_slides/AAA823.CD3/AAA823.CD3.run1	255	0.7	0.06	0.7	0.06	-7.96987155755	-12.6081622333	1.45776534032	0.315699359375
0.0	428696.0	0.0	19093.0	428696.0	4000000.0	0.0	24.0	2.68	2.75	1.27	0.04	7.49	0.35	0.88	0.27	8.2	0.23	3.58	1.85	0.6	AAA823.CD3.X7.Y12.tile.tissue.png	116	1	2000	116	6e93d158b4fe40a71d18d60d2899917a	0	0	0	0	0	0	0	0	0	0	0	0	0	/home/dhl_ec/bnelissen/Slides/CD3_manuscript/CD3_slides/AAA823.CD3/AAA823.CD3.run1	255	0.7	0.06	0.7	0.06	0.0	-12.2243110729	2.52569973828	0.306917085938
0.0	1195908.0	0.0	38112.0	1195908.0	4000000.0	0.0	27.0	0.92	2.07	1.05	0.0599999999999	9.65	0.56	1.21	0.25	8.85	0.28	3.73	2.4	0.75	AAA823.CD3.X7.Y13.tile.tissue.png	117	1	2000	117	00fa3a3f0d575d9d125a4656629f0fd4	0	0	0	0	0	0	0	0	0	0	0	0	0	/home/dhl_ec/bnelissen/Slides/CD3_manuscript/CD3_slides/AAA823.CD3/AAA823.CD3.run1	255	0.7	0.06	0.7	0.06	0.0	-12.2358560371	2.77761332812	0.31722534375
0.0	360873.0	0.0	19154.0	360873.0	4000000.0	0.0	22.0	1.42	2.26	1.06	0.0500000000002	8.17	0.35	0.68	0.18	5.59	0.15	2.06	1.43	0.59	AAA823.CD3.X7.Y14.tile.tissue.png	118	1	2000	118	fd186ad2b77b902cff53e254808aff7d	0	0	0	0	0	0	0	0	0	0	0	0	0	/home/dhl_ec/bnelissen/Slides/CD3_manuscript/CD3_slides/AAA823.CD3/AAA823.CD3.run1	255	0.7	0.06	0.7	0.06	0.0	-11.4098474006	1.77414544036	1.34355763184
322.0	611435.0	171.0	7397.0	611435.0	4000000.0	4.0	2.0	1.84	2.86	1.27	0.0500000000002	6.36	0.35	0.67	0.18	6.57	0.22	2.02	1.43	0.83	AAA823.CD3.X7.Y2.tile.tissue.png	119	1	2000	119	0852a1d9aa0742f8fb88893e268c0b11	0	0	0	0	0	0	0	0	0	0	0	0	0	/home/dhl_ec/bnelissen/Slides/CD3_manuscript/CD3_slides/AAA823.CD3/AAA823.CD3.run1	255	0.7	0.06	0.7	0.06	-9.02321736834	-10.5430135748	1.73595334825	0.826617361328
805.0	3838413.0	318.0	9812.0	3838413.0	4000000.0	8.0	2.0	2.32	3.15	1.04	0.04	6.05	0.35	0.67	0.0700000000002	8.72	0.34	2.07	1.43	0.76	AAA823.CD3.X7.Y3.tile.tissue.png	120	1	2000	120	00a0baa0a0e9fe4805ac88d5377d071a	0	0	0	0	0	0	0	0	0	0	0	0	0	/home/dhl_ec/bnelissen/Slides/CD3_manuscript/CD3_slides/AAA823.CD3/AAA823.CD3.run1	255	0.7	0.06	0.7	0.06	-8.58404910796	-11.871170781	1.41640652785	0.108956595703
492.0	3982854.0	248.0	9981.0	3982854.0	4000000.0	6.0	1.0	2.47	2.4	1.06	0.04	6.71	0.34	0.67	0.0500000000002	8.88	0.35	2.15	1.74	0.43	AAA823.CD3.X7.Y4.tile.tissue.png	121	1	2000	121	2b17d4848276429b74c1af894100a8a2	0	0	0	0	0	0	0	0	0	0	0	0	0	/home/dhl_ec/bnelissen/Slides/CD3_manuscript/CD3_slides/AAA823.CD3/AAA823.CD3.run1	255	0.7	0.06	0.7	0.06	-9.04766660001	-12.0979934219	1.61716293078	0.0998545559082
9904.0	3104084.0	4981.0	41434.0	3104084.0	4000000.0	115.0	7.0	0.83	1.16	1.05	0.0599999999999	10.94	0.56	1.14	0.14	8.73	0.48	3.48	2.35	0.590000000001	AAA823.CD3.X7.Y5.tile.tissue.png	122	1	2000	122	750394ce9221452ba04cc1ccafa783bf	0	0	0	0	0	0	0	0	0	0	0	0	0	/home/dhl_ec/bnelissen/Slides/CD3_manuscript/CD3_slides/AAA823.CD3/AAA823.CD3.run1	255	0.7	0.06	0.7	0.06	-9.48673823041	-12.5462333379	3.02605437839	0.309934015625
2156.0	1660933.0	1014.0	22140.0	1660933.0	4000000.0	24.0	12.0	0.97	1.76	1.06	0.0600000000004	8.68	0.35	0.85	0.15	7.33	0.26	2.14	1.43	0.35	AAA823.CD3.X7.Y6.tile.tissue.png	123	1	2000	123	d697c77db5741312cd008846f711c1fe	0	0	0	0	0	0	0	0	0	0	0	0	0	/home/dhl_ec/bnelissen/Slides/CD3_manuscript/CD3_slides/AAA823.CD3/AAA823.CD3.run1	255	0.7	0.06	0.7	0.06	-9.40073306674	-12.3579112623	3.10925542742	0.312403097656
115.0	112804.0	45.0	5321.0	112804.0	4000000.0	1.0	4.0	1.41	2.02	1.05	0.04	6.52	0.35	0.7	0.2	6.25	0.2	2.0	1.43	0.34	AAA823.CD3.X7.Y7.tile.tissue.png	124	1	2000	124	53c4de7fb84d1108f7b3b7cd09022469	0	0	0	0	0	0	0	0	0	0	0	0	0	/home/dhl_ec/bnelissen/Slides/CD3_manuscript/CD3_slides/AAA823.CD3/AAA823.CD3.run1	255	0.7	0.06	0.7	0.06	-9.36967119515	-11.9926377404	2.90491884223	0.146309711914
0.0	1308.0	0.0	166.0	1308.0	4000000.0	0.0	1.0	1.02	1.72	1.05	0.0499999999997	6.31	0.34	0.79	0.23	5.39	0.13	1.93	1.43	0.33	AAA823.CD3.X7.Y8.tile.tissue.png	125	1	2000	125	821edb1d65b2b55f438f3990b9861fb3	0	0	0	0	0	0	0	0	0	0	0	0	0	/home/dhl_ec/bnelissen/Slides/CD3_manuscript/CD3_slides/AAA823.CD3/AAA823.CD3.run1	255	0.7	0.06	0.7	0.06	0.0	-10.913477189	4.20623275337	0.199942995583
0.0	19586.0	0.0	1977.0	19586.0	4000000.0	0.0	3.0	1.21	1.86	1.04	0.0400000000004	6.28	0.42	0.829999999999	0.21	5.4	0.12	1.94	1.43	0.5	AAA823.CD3.X7.Y9.tile.tissue.png	126	1	2000	126	9ba2dbc72e5ffc62d3089ba898db86c0	0	0	0	0	0	0	0	0	0	0	0	0	0	/home/dhl_ec/bnelissen/Slides/CD3_manuscript/CD3_slides/AAA823.CD3/AAA823.CD3.run1	255	0.7	0.06	0.7	0.06	0.0	-11.8571660471	4.27848694539	0.113373948669
0.0	12167.0	0.0	1240.0	12167.0	4000000.0	0.0	3.0	1.13	1.74	1.06	0.0499999999997	6.55	0.34	0.78	0.2	5.88	0.21	3.37	2.47	0.59	AAA823.CD3.X8.Y1.tile.tissue.png	127	1	2000	127	a6714105514f7b57a1783d7ffc074198	0	0	0	0	0	0	0	0	0	0	0	0	0	/home/dhl_ec/bnelissen/Slides/CD3_manuscript/CD3_slides/AAA823.CD3/AAA823.CD3.run1	255	0.7	0.06	0.7	0.06	-7.94291830021	-12.3246897679	3.83097824966	4.40838808344
0.0	100416.0	0.0	9525.0	100416.0	4000000.0	0.0	9.0	1.12	1.69	1.06	0.0500000000002	6.83	0.35	0.68	0.2	5.53	0.21	3.32	2.31	0.35	AAA823.CD3.X8.Y10.tile.tissue.png	128	1	2000	128	da29fadbc5614361b80a3fd94d973395	0	0	0	0	0	0	0	0	0	0	0	0	0	/home/dhl_ec/bnelissen/Slides/CD3_manuscript/CD3_slides/AAA823.CD3/AAA823.CD3.run1	255	0.7	0.06	0.7	0.06	0.0	-11.3474239756	3.55431872162	1.03575431689
175.0	1482299.0	60.0	37827.0	1482299.0	4000000.0	1.0	25.0	1.2	1.31	1.09	0.04	6.51	0.36	0.67	0.14	7.11	0.25	2.16	1.44	0.5	AAA823.CD3.X8.Y11.tile.tissue.png	129	1	2000	129	94bc182d1be3c0f8db34d1a8031d4608	0	0	0	0	0	0	0	0	0	0	0	0	0	/home/dhl_ec/bnelissen/Slides/CD3_manuscript/CD3_slides/AAA823.CD3/AAA823.CD3.run1	255	0.7	0.06	0.7	0.06	-9.16894354857	-12.6838973634	2.58036924184	0.346158703125
0.0	967401.0	0.0	31508.0	967401.0	4000000.0	0.0	29.0	0.81	1.21	1.74	0.04	6.47	0.36	0.67	0.16	6.47	0.16	2.14	1.43	0.36	AAA823.CD3.X8.Y12.tile.tissue.png	130	1	2000	130	e6ff4e8c09250f708cb5b304863e341c	0	0	0	0	0	0	0	0	0	0	0	0	0	/home/dhl_ec/bnelissen/Slides/CD3_manuscript/CD3_slides/AAA823.CD3/AAA823.CD3.run1	255	0.7	0.06	0.7	0.06	-8.15949261155	-12.416044543	2.87760273552	0.326259953125
0.0	920045.0	0.0	30246.0	920045.0	4000000.0	0.0	31.0	0.77	1.38	1.05	0.0499999999997	6.61	0.69	1.18	0.24	9.33	0.26	3.5	2.29	0.570000000001	AAA823.CD3.X8.Y13.tile.tissue.png	131	1	2000	131	8fa43565a202b7e35eb2c6339e552bf4	0	0	0	0	0	0	0	0	0	0	0	0	0	/home/dhl_ec/bnelissen/Slides/CD3_manuscript/CD3_slides/AAA823.CD3/AAA823.CD3.run1	255	0.7	0.06	0.7	0.06	-7.64071685409	-11.4013900145	2.70655402876	0.401006851562
0.0	66641.0	0.0	4888.0	66641.0	4000000.0	0.0	4.0	1.12	1.96	1.08	0.0799999999999	10.75	0.54	1.26	0.3	6.14	0.13	1.97	1.44	0.32	AAA823.CD3.X8.Y14.tile.tissue.png	132	1	2000	132	3ea81af5a358b434641c880b7ad45833	0	0	0	0	0	0	0	0	0	0	0	0	0	/home/dhl_ec/bnelissen/Slides/CD3_manuscript/CD3_slides/AAA823.CD3/AAA823.CD3.run1	255	0.7	0.06	0.7	0.06	0.0	-12.1260971346	2.45654725507	4.28518672095
7016.0	2094388.0	2864.0	10741.0	2094388.0	4000000.0	55.0	8.0	1.26	1.73	1.75	0.0700000000002	9.36	0.53	1.12	0.2	10.8	0.41	3.33	2.63	0.570000000001	AAA823.CD3.X8.Y2.tile.tissue.png	133	1	2000	133	1a41e1f7ba3973f5df21aa479f5f9d27	0	0	0	0	0	0	0	0	0	0	0	0	0	/home/dhl_ec/bnelissen/Slides/CD3_manuscript/CD3_slides/AAA823.CD3/AAA823.CD3.run1	255	0.7	0.06	0.7	0.06	-8.62507568641	-11.9050657544	1.24145056647	0.233976695313
218.0	3992647.0	101.0	8450.0	3992647.0	4000000.0	2.0	1.0	1.13	1.62	1.79	0.0700000000002	8.73	0.52	1.12	0.0699999999997	13.08	0.52	3.28	2.42	0.43	AAA823.CD3.X8.Y3.tile.tissue.png	134	1	2000	134	505fa74fd2a8bb40f4aff1c401e46a65	0	0	0	0	0	0	0	0	0	0	0	0	0	/home/dhl_ec/bnelissen/Slides/CD3_manuscript/CD3_slides/AAA823.CD3/AAA823.CD3.run1	255	0.7	0.06	0.7	0.06	-9.00196212778	-11.8789210869	1.02778840756	0.0656933953857
3060.0	3924012.0	1549.0	11632.0	3924012.0	4000000.0	37.0	1.0	1.31	2.32	1.18	0.0499999999997	6.85	0.34	0.66	0.0600000000004	8.9	0.33	2.07	1.44	0.570000000001	AAA823.CD3.X8.Y4.tile.tissue.png	135	1	2000	135	d21bcd4805629f94a7bf80fcea4a0f7c	0	0	0	0	0	0	0	0	0	0	0	0	0	/home/dhl_ec/bnelissen/Slides/CD3_manuscript/CD3_slides/AAA823.CD3/AAA823.CD3.run1	255	0.7	0.06	0.7	0.06	-9.04532964269	-12.2900419496	2.09555627383	0.136311949219
1203.0	2063695.0	590.0	12782.0	2063695.0	4000000.0	15.0	4.0	1.19	3.07	1.74	0.0700000000002	9.22	0.58	1.13	0.18	10.8	0.41	3.24	2.24	0.56	AAA823.CD3.X8.Y5.tile.tissue.png	136	1	2000	136	9f264fddcb57d22a06e4f325c9b10ee9	0	0	0	0	0	0	0	0	0	0	0	0	0	/home/dhl_ec/bnelissen/Slides/CD3_manuscript/CD3_slides/AAA823.CD3/AAA823.CD3.run1	255	0.7	0.06	0.7	0.06	-9.28666932037	-12.2935297212	2.91060325983	0.224778882812
0.0	0.0	0.0	0.0	0.0	4000000.0	0.0	0.0	1.05	1.39	1.05	0.0500000000002	5.27	0.28	0.68	0.21	4.44	0.12	1.88	1.44	0.33	AAA823.CD3.X8.Y6.tile.tissue.png	137	1	2000	137	bbc5ffef757a7e19abf5c2e5b06ac2bd	0	0	0	0	0	0	0	0	0	0	0	0	0	/home/dhl_ec/bnelissen/Slides/CD3_manuscript/CD3_slides/AAA823.CD3/AAA823.CD3.run1	255	1.0	0.06	1.0	0.06	0.0	0.0	0.0	3.82099125
293.0	1680.0	79.0	182.0	1680.0	4000000.0	1.0	1.0	0.7	1.45	1.05	0.0500000000002	7.52	0.34	0.76	0.2	6.18	0.19	1.94	1.43	0.54	AAA823.CD3.X8.Y7.tile.tissue.png	138	1	2000	138	95965cc90c36649be1bdcb4cf0f50084	0	0	0	0	0	0	0	0	0	0	0	0	0	/home/dhl_ec/bnelissen/Slides/CD3_manuscript/CD3_slides/AAA823.CD3/AAA823.CD3.run1	255	0.7	0.06	0.7	0.06	-9.39380198635	-12.6997123117	4.35699498845	2.85680949683
0.0	0.0	0.0	0.0	0.0	4000000.0	0.0	0.0	2.46	1.89	1.05	0.0500000000002	5.97	0.28	0.78	0.2	4.42	0.12	1.89	1.43	0.97	AAA823.CD3.X8.Y8.tile.tissue.png	139	1	2000	139	066503a623fb09f81b44635f7e655180	0	0	0	0	0	0	0	0	0	0	0	0	0	/home/dhl_ec/bnelissen/Slides/CD3_manuscript/CD3_slides/AAA823.CD3/AAA823.CD3.run1	255	1.0	0.06	1.0	0.06	0.0	-11.8001612616	0.0	4.828229741
0.0	3277.0	0.0	252.0	3277.0	4000000.0	0.0	1.0	0.92	1.52	1.04	0.0500000000002	6.16	0.35	0.71	0.2	5.46	0.2	3.01	2.24	0.95	AAA823.CD3.X8.Y9.tile.tissue.png	140	1	2000	140	c2846122e09bd97a8f98401845991e11	0	0	0	0	0	0	0	0	0	0	0	0	0	/home/dhl_ec/bnelissen/Slides/CD3_manuscript/CD3_slides/AAA823.CD3/AAA823.CD3.run1	255	0.7	0.06	0.7	0.06	0.0	-11.3516271062	0.643233065566	4.9072661004
0.0	3144.0	0.0	262.0	3144.0	4000000.0	0.0	1.0	2.57	2.3	1.05	0.0500000000002	6.04	0.34	0.73	0.19	5.27	0.21	3.6	2.42	1.01	AAA823.CD3.X9.Y0.tile.tissue.png	141	1	2000	141	eef4b5a43f5eaef98d46f19de279c1de	0	0	0	0	0	0	0	0	0	0	0	0	0	/home/dhl_ec/bnelissen/Slides/CD3_manuscript/CD3_slides/AAA823.CD3/AAA823.CD3.run1	255	0.7	0.06	0.7	0.06	0.0	-11.8285569468	0.858816365249	5.76764154665
4047.0	245327.0	1636.0	6549.0	245327.0	4000000.0	29.0	4.0	1.26	1.76	1.74	0.0700000000002	9.35	0.54	1.14	0.3	9.12	0.31	3.15	2.24	0.66	AAA823.CD3.X9.Y1.tile.tissue.png	142	1	2000	142	3705cef43d1d6480fb087212fac1a12c	0	0	0	0	0	0	0	0	0	0	0	0	0	/home/dhl_ec/bnelissen/Slides/CD3_manuscript/CD3_slides/AAA823.CD3/AAA823.CD3.run1	255	0.7	0.06	0.7	0.06	-9.05250105246	-11.4492550182	2.669587409	0.557212859375
0.0	0.0	0.0	0.0	0.0	4000000.0	0.0	0.0	1.5	1.92	1.69	0.0700000000002	8.58	0.46	1.34	0.3	6.41	0.2	2.93	2.26	1.4	AAA823.CD3.X9.Y10.tile.tissue.png	143	1	2000	143	aeda2651a431abc662feaa8791e96c1f	0	0	0	0	0	0	0	0	0	0	0	0	0	/home/dhl_ec/bnelissen/Slides/CD3_manuscript/CD3_slides/AAA823.CD3/AAA823.CD3.run1	255	1.0	0.06	1.0	0.06	0.0	-12.0257914206	0.0	5.42886324886
0.0	366908.0	0.0	12420.0	366908.0	4000000.0	0.0	16.0	1.86	1.69	1.74	0.0799999999999	9.12	0.53	1.17	0.28	8.14	0.23	3.19	2.24	1.34	AAA823.CD3.X9.Y11.tile.tissue.png	144	1	2000	144	5ee2c82f2d195624cfb88d3d7f29c5ea	0	0	0	0	0	0	0	0	0	0	0	0	0	/home/dhl_ec/bnelissen/Slides/CD3_manuscript/CD3_slides/AAA823.CD3/AAA823.CD3.run1	255	0.7	0.06	0.7	0.06	0.0	-11.9833991404	1.28428473555	2.64260524414
0.0	218479.0	0.0	15863.0	218479.0	4000000.0	0.0	20.0	2.33	2.33	1.74	0.0699999999997	7.96	0.35	0.68	0.2	5.55	0.13	2.17	1.58	0.54	AAA823.CD3.X9.Y12.tile.tissue.png	145	1	2000	145	5031b0cf9e336d6f09a7944ce3c8737d	0	0	0	0	0	0	0	0	0	0	0	0	0	/home/dhl_ec/bnelissen/Slides/CD3_manuscript/CD3_slides/AAA823.CD3/AAA823.CD3.run1	255	0.7	0.06	0.7	0.06	0.0	-11.3680073393	3.11406445242	0.541116742188
0.0	141927.0	0.0	7783.0	141927.0	4000000.0	0.0	6.0	1.78	2.5	1.75	0.0700000000002	8.73	0.35	0.73	0.2	5.52	0.13	2.03	1.44	0.77	AAA823.CD3.X9.Y13.tile.tissue.png	146	1	2000	146	3430006a3a71518b03655aadee0c732d	0	0	0	0	0	0	0	0	0	0	0	0	0	/home/dhl_ec/bnelissen/Slides/CD3_manuscript/CD3_slides/AAA823.CD3/AAA823.CD3.run1	255	0.7	0.06	0.7	0.06	0.0	-11.8898194688	2.56420818449	3.26730794482
10006.0	3711321.0	3472.0	9527.0	3711321.0	4000000.0	68.0	1.0	1.71	2.17	1.29	0.0500000000002	8.59	0.53	1.13	0.0899999999997	12.44	0.52	3.2	2.26	0.83	AAA823.CD3.X9.Y2.tile.tissue.png	147	1	2000	147	8e64a913ddf8a1bde1230b3bbcc45625	0	0	0	0	0	0	0	0	0	0	0	0	0	/home/dhl_ec/bnelissen/Slides/CD3_manuscript/CD3_slides/AAA823.CD3/AAA823.CD3.run1	255	0.7	0.06	0.7	0.06	-9.02555895657	-12.8260888321	1.63672466323	0.454448001953
0.0	3906434.0	0.0	12887.0	3906434.0	4000000.0	0.0	1.0	1.52	3.2	1.73	0.0699999999997	8.58	0.53	1.14	0.0700000000002	9.63	0.27	2.05	1.46	0.58	AAA823.CD3.X9.Y3.tile.tissue.png	148	1	2000	148	85934749c422d7c96143dc5537b7374f	0	0	0	0	0	0	0	0	0	0	0	0	0	/home/dhl_ec/bnelissen/Slides/CD3_manuscript/CD3_slides/AAA823.CD3/AAA823.CD3.run1	255	0.7	0.06	0.7	0.06	-8.30439630585	-12.279283522	1.26418609205	0.0822274243164
2370.0	3772216.0	1175.0	12674.0	3772216.0	4000000.0	29.0	3.0	1.28	3.07	1.56	0.04	6.11	0.35	0.67	0.0700000000002	8.62	0.33	2.12	1.4	0.37	AAA823.CD3.X9.Y4.tile.tissue.png	149	1	2000	149	4d73c307b54159ac39b80b95ccc4fa80	0	0	0	0	0	0	0	0	0	0	0	0	0	/home/dhl_ec/bnelissen/Slides/CD3_manuscript/CD3_slides/AAA823.CD3/AAA823.CD3.run1	255	0.7	0.06	0.7	0.06	-9.20139758264	-12.3010157056	2.14225986291	0.135419855469
0.0	182342.0	0.0	4135.0	182342.0	4000000.0	0.0	3.0	0.76	1.07	1.01	0.0500000000002	6.77	0.34	0.69	0.18	5.64	0.13	1.92	1.4	0.34	AAA823.CD3.X9.Y5.tile.tissue.png	150	1	2000	150	5ec5676302d488655b4c0eb5e9451157	0	0	0	0	0	0	0	0	0	0	0	0	0	/home/dhl_ec/bnelissen/Slides/CD3_manuscript/CD3_slides/AAA823.CD3/AAA823.CD3.run1	255	0.7	0.06	0.7	0.06	-8.62415231019	-10.7313905835	2.72983360468	0.434697035645
0.0	0.0	0.0	0.0	0.0	4000000.0	0.0	0.0	0.63	1.21	1.08	0.0500000000002	5.71	0.28	0.78	0.2	4.16	0.12	1.83	1.41	0.33	AAA823.CD3.X9.Y6.tile.tissue.png	151	1	2000	151	86d409fadc651a5d89bfbc974772b258	0	0	0	0	0	0	0	0	0	0	0	0	0	/home/dhl_ec/bnelissen/Slides/CD3_manuscript/CD3_slides/AAA823.CD3/AAA823.CD3.run1	255	1.0	0.06	1.0	0.06	0.0	-10.6166829302	0.0	4.5433189616
[truncated: 2 more columns]
