# Supplementary material for: SlideToolkit: An Assistive Toolset for the Histological Quantification of Whole Slide Images
Source: PLoS One. 2014 Nov 5;9(11):e110289. doi: 10.1371/journal.pone.0110289 (PMC4220929; doi:10.1371/journal.pone.0110289)
Supplement: RawData S1 — ICC and BlandAltman plot - measurements and r-script.zip. Measurements of Run1 and Run2, including the code for the calculation of the intraclass correlation coefficient (ICC) and the code for the Bland and Altman plot. (ZIP) [file pone.0110289.s003.zip › cellprofiler.measurements/run1.9b63f8caed4040a6fbd4b43f5d31f3d8.DefaultOUT_Image.csv]

AreaOccupied_AreaOccupied_DAB_Nuclei	AreaOccupied_AreaOccupied_Tissue	AreaOccupied_Perimeter_DAB_Nuclei	AreaOccupied_Perimeter_Tissue	AreaOccupied_TotalArea_DAB_Nuclei	AreaOccupied_TotalArea_Tissue	Count_DAB_Nuclei	Count_Tissue	ExecutionTime_01LoadImages	ExecutionTime_02ColorToGray	ExecutionTime_03Smooth	ExecutionTime_04ImageMath	ExecutionTime_05IdentifyPrimaryObjects	ExecutionTime_06MeasureImageAreaOccupied	ExecutionTime_07UnmixColors	ExecutionTime_08MaskImage	ExecutionTime_09IdentifyPrimaryObjects	ExecutionTime_10MeasureImageAreaOccupied	ExecutionTime_11OverlayOutlines	ExecutionTime_12OverlayOutlines	ExecutionTime_13SaveImages	FileName_Original	Group_Index	Group_Number	Height_Original	ImageNumber	MD5Digest_Original	ModuleError_01LoadImages	ModuleError_02ColorToGray	ModuleError_03Smooth	ModuleError_04ImageMath	ModuleError_05IdentifyPrimaryObjects	ModuleError_06MeasureImageAreaOccupied	ModuleError_07UnmixColors	ModuleError_08MaskImage	ModuleError_09IdentifyPrimaryObjects	ModuleError_10MeasureImageAreaOccupied	ModuleError_11OverlayOutlines	ModuleError_12OverlayOutlines	ModuleError_13SaveImages	PathName_Original	Scaling_Original	Threshold_FinalThreshold_DAB_Nuclei	Threshold_FinalThreshold_Tissue	Threshold_OrigThreshold_DAB_Nuclei	Threshold_OrigThreshold_Tissue	Threshold_SumOfEntropies_DAB_Nuclei	Threshold_SumOfEntropies_Tissue	Threshold_WeightedVariance_DAB_Nuclei	Threshold_WeightedVariance_Tissue
150.0	359848.0	77.0	6419.0	359848.0	4000000.0	2.0	4.0	3.83	2.82	1.77	0.08	9.1	0.53	1.17	0.19	6.76	0.32	3.04	2.24	1.35	AAA279.CD3.extra-duplicate.X0.Y1.tile.tissue.png	1	1	2000	1	8de516351717f19451ca9f728aea424a	0	0	0	0	0	0	0	0	0	0	0	0	0	/home/dhl_ec/bnelissen/Slides/CD3_manuscript/CD3_slides/AAA279.CD3.extra-duplicate/AAA279.CD3.extra-duplicate.run1	255	0.7	0.06	0.7	0.06	-9.35242174477	-11.7693352955	1.68292102074	2.34751073437
515.0	972927.0	274.0	13884.0	972927.0	4000000.0	5.0	3.0	2.67	1.38	1.75	0.07	9.14	0.54	1.15	0.25	9.63	0.34	3.21	2.23	0.86	AAA279.CD3.extra-duplicate.X0.Y2.tile.tissue.png	2	1	2000	2	785eac99a2ca4cae22eb99df452d3f2b	0	0	0	0	0	0	0	0	0	0	0	0	0	/home/dhl_ec/bnelissen/Slides/CD3_manuscript/CD3_slides/AAA279.CD3.extra-duplicate/AAA279.CD3.extra-duplicate.run1	255	0.7	0.06	0.7	0.06	-8.79353511226	-11.4696161325	1.53890473306	0.804440535156
1737.0	216184.0	775.0	4588.0	216184.0	4000000.0	14.0	1.0	2.47	2.53	1.73	0.07	9.09	0.53	1.2	0.28	8.88	0.3	3.07	2.24	0.63	AAA279.CD3.extra-duplicate.X0.Y3.tile.tissue.png	3	1	2000	3	0b9377b06e283245333bc8d398deca25	0	0	0	0	0	0	0	0	0	0	0	0	0	/home/dhl_ec/bnelissen/Slides/CD3_manuscript/CD3_slides/AAA279.CD3.extra-duplicate/AAA279.CD3.extra-duplicate.run1	255	0.7	0.06	0.7	0.06	-9.60127843426	-12.4355870669	3.32754037213	1.73768535937
0.0	0.0	0.0	0.0	0.0	4000000.0	0.0	0.0	2.37	2.38	1.72	0.07	5.89	0.29	0.8	0.2	4.48	0.12	1.87	1.43	0.36	AAA279.CD3.extra-duplicate.X0.Y4.tile.tissue.png	4	1	2000	4	4621dffa04ee3254262270cbbfea5c70	0	0	0	0	0	0	0	0	0	0	0	0	0	/home/dhl_ec/bnelissen/Slides/CD3_manuscript/CD3_slides/AAA279.CD3.extra-duplicate/AAA279.CD3.extra-duplicate.run1	255	1.0	0.06	1.0	0.06	0.0	0.0	0.0	5.502377
0.0	0.0	0.0	0.0	0.0	4000000.0	0.0	0.0	2.65	2.44	1.1	0.05	6.06	0.27	0.77	0.2	4.4	0.13	1.88	1.43	0.55	AAA279.CD3.extra-duplicate.X1.Y0.tile.tissue.png	5	1	2000	5	f271e7182f8b080f85dd994b209aea44	0	0	0	0	0	0	0	0	0	0	0	0	0	/home/dhl_ec/bnelissen/Slides/CD3_manuscript/CD3_slides/AAA279.CD3.extra-duplicate/AAA279.CD3.extra-duplicate.run1	255	1.0	0.06	1.0	0.06	0.0	-12.0215091665	0.0	2.28567132669
2745.0	1690362.0	1352.0	12961.0	1690362.0	4000000.0	30.0	2.0	2.7	2.38	1.62	0.07	6.82	0.36	0.68	0.14	7.14	0.26	2.04	1.42	0.41	AAA279.CD3.extra-duplicate.X1.Y1.tile.tissue.png	6	1	2000	6	de2179646a9b46c3aa3762c879d6b4e4	0	0	0	0	0	0	0	0	0	0	0	0	0	/home/dhl_ec/bnelissen/Slides/CD3_manuscript/CD3_slides/AAA279.CD3.extra-duplicate/AAA279.CD3.extra-duplicate.run1	255	0.7	0.06	0.7	0.06	-9.6808159292	-11.8678344312	2.15130874279	0.572696
1238.0	3744543.0	569.0	12035.0	3744543.0	4000000.0	11.0	2.0	2.46	1.75	1.74	0.06	8.66	0.53	1.11	0.09	12.05	0.5	3.21	2.25	0.67	AAA279.CD3.extra-duplicate.X1.Y2.tile.tissue.png	7	1	2000	7	51df10f01692ca184306d989e29d58e3	0	0	0	0	0	0	0	0	0	0	0	0	0	/home/dhl_ec/bnelissen/Slides/CD3_manuscript/CD3_slides/AAA279.CD3.extra-duplicate/AAA279.CD3.extra-duplicate.run1	255	0.7	0.06	0.7	0.06	-9.20309897053	-11.8057553293	1.2495147787	0.177006644531
42781.0	3452020.0	14588.0	12463.0	3452020.0	4000000.0	285.0	3.0	2.6	1.62	1.38	0.04	6.24	0.34	0.67	0.07	10.45	0.32	2.08	1.43	0.43	AAA279.CD3.extra-duplicate.X1.Y3.tile.tissue.png	8	1	2000	8	53a067f04d0386283b744af04d502c37	0	0	0	0	0	0	0	0	0	0	0	0	0	/home/dhl_ec/bnelissen/Slides/CD3_manuscript/CD3_slides/AAA279.CD3.extra-duplicate/AAA279.CD3.extra-duplicate.run1	255	0.7	0.06	0.7	0.06	-9.49682593712	-12.2756349628	2.53980816883	0.863123710937
1728.0	1540303.0	735.0	9411.0	1540303.0	4000000.0	13.0	3.0	0.81	1.61	1.08	0.05	6.19	0.34	0.66	0.13	7.11	0.25	2.07	1.42	0.37	AAA279.CD3.extra-duplicate.X1.Y4.tile.tissue.png	9	1	2000	9	fe05c9e93bf1800d91b7c1416f61cc9e	0	0	0	0	0	0	0	0	0	0	0	0	0	/home/dhl_ec/bnelissen/Slides/CD3_manuscript/CD3_slides/AAA279.CD3.extra-duplicate/AAA279.CD3.extra-duplicate.run1	255	0.7	0.06	0.7	0.06	-8.49230794008	-11.8591988067	1.89860085798	0.51247809375
0.0	1470.0	0.0	193.0	1470.0	4000000.0	0.0	1.0	0.94	1.45	1.08	0.05	6.05	0.35	0.77	0.19	5.34	0.12	1.92	1.44	0.36	AAA279.CD3.extra-duplicate.X1.Y5.tile.tissue.png	10	1	2000	10	25ef97853f3fd6408923708384384bcd	0	0	0	0	0	0	0	0	0	0	0	0	0	/home/dhl_ec/bnelissen/Slides/CD3_manuscript/CD3_slides/AAA279.CD3.extra-duplicate/AAA279.CD3.extra-duplicate.run1	255	0.7	0.06	0.7	0.06	0.0	-11.7558569414	0.690360057597	3.98569910369
711.0	399683.0	253.0	8772.0	399683.0	4000000.0	7.0	1.0	0.82	0.96	1.08	0.05	6.14	0.35	0.71	0.19	6.46	0.2	1.98	1.43	0.47	AAA279.CD3.extra-duplicate.X10.Y2.tile.tissue.png	11	1	2000	11	ccbf185f68ecd22722f0a126a0231155	0	0	0	0	0	0	0	0	0	0	0	0	0	/home/dhl_ec/bnelissen/Slides/CD3_manuscript/CD3_slides/AAA279.CD3.extra-duplicate/AAA279.CD3.extra-duplicate.run1	255	0.7	0.06	0.7	0.06	-9.77359519493	-12.0120110775	3.2435169107	1.17810127148
878.0	2468116.0	428.0	52350.0	2468116.0	4000000.0	11.0	52.0	0.83	1.11	1.08	0.04	11.16	0.42	0.68	0.11	7.91	0.28	2.14	1.4	0.42	AAA279.CD3.extra-duplicate.X10.Y3.tile.tissue.png	12	1	2000	12	eb96f85e759f68820eeb3ee19149e8d1	0	0	0	0	0	0	0	0	0	0	0	0	0	/home/dhl_ec/bnelissen/Slides/CD3_manuscript/CD3_slides/AAA279.CD3.extra-duplicate/AAA279.CD3.extra-duplicate.run1	255	0.7	0.06	0.7	0.06	-10.0100484482	-11.9269640493	4.41792234088	0.585187273437
3016.0	1601801.0	1507.0	70891.0	1601801.0	4000000.0	43.0	56.0	0.8	1.14	1.05	0.04	6.43	0.38	0.67	0.18	7.5	0.25	2.23	1.43	0.44	AAA279.CD3.extra-duplicate.X10.Y4.tile.tissue.png	13	1	2000	13	952a4d7e218af5165864126d6abf96ad	0	0	0	0	0	0	0	0	0	0	0	0	0	/home/dhl_ec/bnelissen/Slides/CD3_manuscript/CD3_slides/AAA279.CD3.extra-duplicate/AAA279.CD3.extra-duplicate.run1	255	0.7	0.06	0.7	0.06	-10.0071489248	-12.1074995244	4.43477897129	0.5428325
582.0	3971922.0	318.0	9468.0	3971922.0	4000000.0	8.0	1.0	0.88	1.34	1.09	0.04	6.88	0.34	0.65	0.05	8.64	0.33	2.01	1.41	0.49	AAA279.CD3.extra-duplicate.X10.Y5.tile.tissue.png	14	1	2000	14	e62ab0a3d03d964f74ba0db0442821be	0	0	0	0	0	0	0	0	0	0	0	0	0	/home/dhl_ec/bnelissen/Slides/CD3_manuscript/CD3_slides/AAA279.CD3.extra-duplicate/AAA279.CD3.extra-duplicate.run1	255	0.7	0.06	0.7	0.06	-8.65158614797	-12.4397613546	1.05133872792	0.126009650879
1463.0	3950406.0	601.0	9750.0	3950406.0	4000000.0	11.0	1.0	0.78	1.08	1.09	0.06	7.68	0.34	0.67	0.05	8.85	0.32	1.99	1.39	0.36	AAA279.CD3.extra-duplicate.X10.Y6.tile.tissue.png	15	1	2000	15	0d065f0f0ef4bf4ab2b68f619c7a7d72	0	0	0	0	0	0	0	0	0	0	0	0	0	/home/dhl_ec/bnelissen/Slides/CD3_manuscript/CD3_slides/AAA279.CD3.extra-duplicate/AAA279.CD3.extra-duplicate.run1	255	0.7	0.06	0.7	0.06	-8.92218721015	-12.7931599567	1.50401596606	0.291743941406
129.0	750040.0	62.0	5244.0	750040.0	4000000.0	2.0	1.0	1.68	1.29	1.05	0.05	6.04	0.33	0.69	0.16	6.49	0.22	1.93	1.39	0.33	AAA279.CD3.extra-duplicate.X10.Y7.tile.tissue.png	16	1	2000	16	106a52bdd102542baa4787c665d0e968	0	0	0	0	0	0	0	0	0	0	0	0	0	/home/dhl_ec/bnelissen/Slides/CD3_manuscript/CD3_slides/AAA279.CD3.extra-duplicate/AAA279.CD3.extra-duplicate.run1	255	0.7	0.06	0.7	0.06	-7.90052085893	-10.878386243	0.665633144119	1.89932283008
0.0	0.0	0.0	0.0	0.0	4000000.0	0.0	0.0	1.17	0.83	1.07	0.05	5.03	0.27	0.78	0.19	4.25	0.11	1.83	1.43	0.78	AAA279.CD3.extra-duplicate.X11.Y2.tile.tissue.png	17	1	2000	17	214519be5ab5dddd728fea2f4e394fad	0	0	0	0	0	0	0	0	0	0	0	0	0	/home/dhl_ec/bnelissen/Slides/CD3_manuscript/CD3_slides/AAA279.CD3.extra-duplicate/AAA279.CD3.extra-duplicate.run1	255	1.0	0.06	1.0	0.06	0.0	0.0	0.0	3.92120125
1168.0	429239.0	448.0	17200.0	429239.0	4000000.0	9.0	17.0	2.31	1.0	1.08	0.05	6.14	0.34	0.67	0.17	6.27	0.21	2.02	1.39	0.57	AAA279.CD3.extra-duplicate.X11.Y3.tile.tissue.png	18	1	2000	18	179c13d87f181b98385458fc38c67798	0	0	0	0	0	0	0	0	0	0	0	0	0	/home/dhl_ec/bnelissen/Slides/CD3_manuscript/CD3_slides/AAA279.CD3.extra-duplicate/AAA279.CD3.extra-duplicate.run1	255	0.7	0.06	0.7	0.06	-9.84363575852	-12.1607530732	5.3002323594	1.21031951953
51.0	272164.0	29.0	7990.0	272164.0	4000000.0	1.0	7.0	1.5	1.02	1.09	0.03	6.06	0.33	0.65	0.18	6.09	0.19	2.0	1.39	0.5	AAA279.CD3.extra-duplicate.X11.Y4.tile.tissue.png	19	1	2000	19	01aedc1a42ddc215058637abd4e3eb6b	0	0	0	0	0	0	0	0	0	0	0	0	0	/home/dhl_ec/bnelissen/Slides/CD3_manuscript/CD3_slides/AAA279.CD3.extra-duplicate/AAA279.CD3.extra-duplicate.run1	255	0.7	0.06	0.7	0.06	-9.29818043129	-11.6417029609	3.78189207924	0.173884265625
1299.0	2631263.0	690.0	12012.0	2631263.0	4000000.0	15.0	2.0	0.8	1.29	1.05	0.04	5.98	0.33	0.84	0.19	7.61	0.27	2.02	1.34	0.57	AAA279.CD3.extra-duplicate.X11.Y5.tile.tissue.png	20	1	2000	20	5481f486b3fa059927a5c254a4e21841	0	0	0	0	0	0	0	0	0	0	0	0	0	/home/dhl_ec/bnelissen/Slides/CD3_manuscript/CD3_slides/AAA279.CD3.extra-duplicate/AAA279.CD3.extra-duplicate.run1	255	0.7	0.06	0.7	0.06	-8.80168097175	-11.39530282	1.21590058904	0.238679578125
3415.0	3982113.0	1489.0	9156.0	3982113.0	4000000.0	32.0	1.0	1.16	1.31	1.16	0.0899999999999	6.53	0.33	0.65	0.0600000000001	8.36	0.32	1.96	1.37	0.37	AAA279.CD3.extra-duplicate.X11.Y6.tile.tissue.png	21	1	2000	21	48a1e357f8aa96312937b9672d7aec7d	0	0	0	0	0	0	0	0	0	0	0	0	0	/home/dhl_ec/bnelissen/Slides/CD3_manuscript/CD3_slides/AAA279.CD3.extra-duplicate/AAA279.CD3.extra-duplicate.run1	255	0.7	0.06	0.7	0.06	-9.04748730784	-12.5043166598	1.46218455999	0.230885648438
423.0	324802.0	159.0	5144.0	324802.0	4000000.0	3.0	1.0	1.37	1.77	1.02	0.0500000000001	5.95	0.34	0.69	0.18	6.29	0.19	1.86	1.35	0.33	AAA279.CD3.extra-duplicate.X11.Y7.tile.tissue.png	22	1	2000	22	13288184cd75bcd456981c1d9d768ba0	0	0	0	0	0	0	0	0	0	0	0	0	0	/home/dhl_ec/bnelissen/Slides/CD3_manuscript/CD3_slides/AAA279.CD3.extra-duplicate/AAA279.CD3.extra-duplicate.run1	255	0.7	0.06	0.7	0.06	-8.38073452799	-11.3402730477	1.12664131754	2.23111883301
0.0	0.0	0.0	0.0	0.0	4000000.0	0.0	0.0	1.09	1.09	1.09	0.0500000000001	5.04	0.28	0.79	0.19	4.29	0.12	1.82	1.38	0.33	AAA279.CD3.extra-duplicate.X12.Y2.tile.tissue.png	23	1	2000	23	7c939bd96a02f8a030d95e3f8ff87200	0	0	0	0	0	0	0	0	0	0	0	0	0	/home/dhl_ec/bnelissen/Slides/CD3_manuscript/CD3_slides/AAA279.CD3.extra-duplicate/AAA279.CD3.extra-duplicate.run1	255	1.0	0.06	1.0	0.06	0.0	0.0	0.0	4.9671995
337.0	381077.0	196.0	15599.0	381077.0	4000000.0	5.0	23.0	1.26	1.01	1.09	0.0400000000001	6.16	0.33	0.65	0.18	6.38	0.2	2.04	1.42	0.47	AAA279.CD3.extra-duplicate.X12.Y3.tile.tissue.png	24	1	2000	24	ceb9c4b8bcf44500a815c078e29c67bb	0	0	0	0	0	0	0	0	0	0	0	0	0	/home/dhl_ec/bnelissen/Slides/CD3_manuscript/CD3_slides/AAA279.CD3.extra-duplicate/AAA279.CD3.extra-duplicate.run1	255	0.7	0.06	0.7	0.06	-9.51100812964	-12.2585317409	4.39699652153	0.918340128906
1289.0	784389.0	651.0	33418.0	784389.0	4000000.0	17.0	36.0	1.27	1.12	1.09	0.05	6.17	0.37	0.66	0.17	6.71	0.22	2.08	1.42	0.37	AAA279.CD3.extra-duplicate.X12.Y4.tile.tissue.png	25	1	2000	25	705dbc894b00ccc42385f525f504d89b	0	0	0	0	0	0	0	0	0	0	0	0	0	/home/dhl_ec/bnelissen/Slides/CD3_manuscript/CD3_slides/AAA279.CD3.extra-duplicate/AAA279.CD3.extra-duplicate.run1	255	0.7	0.06	0.7	0.06	-9.74463632016	-12.1491845355	4.60482135744	0.621537539062
1103.0	1882454.0	375.0	6465.0	1882454.0	4000000.0	9.0	1.0	1.92	0.94	1.05	0.04	6.36	0.34	0.64	0.12	7.21	0.26	1.95	1.42	0.35	AAA279.CD3.extra-duplicate.X12.Y5.tile.tissue.png	26	1	2000	26	f13a01f005760d40e2fcf5cdd4038da4	0	0	0	0	0	0	0	0	0	0	0	0	0	/home/dhl_ec/bnelissen/Slides/CD3_manuscript/CD3_slides/AAA279.CD3.extra-duplicate/AAA279.CD3.extra-duplicate.run1	255	0.7	0.06	0.7	0.06	-8.58344561669	-10.668607065	1.43289977719	0.190820671875
640.0	3966256.0	343.0	8398.0	3966256.0	4000000.0	8.0	1.0	0.81	1.04	1.05	0.04	5.69	0.35	0.65	0.0500000000001	8.72	0.38	2.05	1.41	0.38	AAA279.CD3.extra-duplicate.X12.Y6.tile.tissue.png	27	1	2000	27	c6cf8181689dfa51425871bcdce374c9	0	0	0	0	0	0	0	0	0	0	0	0	0	/home/dhl_ec/bnelissen/Slides/CD3_manuscript/CD3_slides/AAA279.CD3.extra-duplicate/AAA279.CD3.extra-duplicate.run1	255	0.7	0.06	0.7	0.06	-8.67784302498	-12.2101127391	1.19558594274	0.118956306641
0.0	84539.0	0.0	2828.0	84539.0	4000000.0	0.0	1.0	1.05	0.89	1.04	0.0500000000001	6.4	0.33	0.72	0.19	5.54	0.12	1.84	1.35	0.34	AAA279.CD3.extra-duplicate.X12.Y7.tile.tissue.png	28	1	2000	28	7d5f988a270d774bd78893c70352147a	0	0	0	0	0	0	0	0	0	0	0	0	0	/home/dhl_ec/bnelissen/Slides/CD3_manuscript/CD3_slides/AAA279.CD3.extra-duplicate/AAA279.CD3.extra-duplicate.run1	255	0.7	0.06	0.7	0.06	-7.27759507767	-11.5717268547	1.46942205028	3.82384561523
0.0	0.0	0.0	0.0	0.0	4000000.0	0.0	0.0	1.05	1.58	1.09	0.0500000000001	5.04	0.27	0.8	0.2	4.36	0.11	1.86	1.42	0.31	AAA279.CD3.extra-duplicate.X13.Y2.tile.tissue.png	29	1	2000	29	9ad3dca1b5aa9b5479643a53dc94e3bc	0	0	0	0	0	0	0	0	0	0	0	0	0	/home/dhl_ec/bnelissen/Slides/CD3_manuscript/CD3_slides/AAA279.CD3.extra-duplicate/AAA279.CD3.extra-duplicate.run1	255	1.0	0.06	1.0	0.06	0.0	0.0	0.0	4.194304
1593.0	741929.0	759.0	23382.0	741929.0	4000000.0	16.0	24.0	0.77	0.97	1.07	0.05	6.24	0.36	0.67	0.17	6.9	0.21	2.0	1.34	0.35	AAA279.CD3.extra-duplicate.X13.Y3.tile.tissue.png	30	1	2000	30	7af1721d930311e2983ae8be58448d11	0	0	0	0	0	0	0	0	0	0	0	0	0	/home/dhl_ec/bnelissen/Slides/CD3_manuscript/CD3_slides/AAA279.CD3.extra-duplicate/AAA279.CD3.extra-duplicate.run1	255	0.7	0.06	0.7	0.06	-9.32247698479	-12.2152503537	3.01223749436	0.873647335937
428.0	331396.0	244.0	21560.0	331396.0	4000000.0	6.0	32.0	0.75	0.93	1.03	0.05	6.04	0.34	0.68	0.19	5.91	0.2	1.95	1.34	0.48	AAA279.CD3.extra-duplicate.X13.Y4.tile.tissue.png	31	1	2000	31	eddd441a30a0cfa98630a82a074e3ad5	0	0	0	0	0	0	0	0	0	0	0	0	0	/home/dhl_ec/bnelissen/Slides/CD3_manuscript/CD3_slides/AAA279.CD3.extra-duplicate/AAA279.CD3.extra-duplicate.run1	255	0.7	0.06	0.7	0.06	-9.7066079122	-12.3815800632	4.70381958869	2.59916656445
0.0	1154825.0	0.0	6162.0	1154825.0	4000000.0	0.0	1.0	1.05	1.63	1.02	0.05	6.12	0.33	0.65	0.16	6.11	0.16	1.9	1.37	0.58	AAA279.CD3.extra-duplicate.X13.Y5.tile.tissue.png	32	1	2000	32	cf1994e77a40b5c2d9f893b6593b54bb	0	0	0	0	0	0	0	0	0	0	0	0	0	/home/dhl_ec/bnelissen/Slides/CD3_manuscript/CD3_slides/AAA279.CD3.extra-duplicate/AAA279.CD3.extra-duplicate.run1	255	0.7	0.06	0.7	0.06	-8.5106098368	-11.1721276692	2.15823279737	0.728770652344
1388.0	3739421.0	649.0	8260.0	3739421.0	4000000.0	15.0	1.0	1.4	1.57	1.02	0.04	13.39	0.32	0.62	0.0699999999999	8.12	0.32	1.96	1.38	0.55	AAA279.CD3.extra-duplicate.X13.Y6.tile.tissue.png	33	1	2000	33	c2b5db3ffe7e298d78c7b8ae8cc72d31	0	0	0	0	0	0	0	0	0	0	0	0	0	/home/dhl_ec/bnelissen/Slides/CD3_manuscript/CD3_slides/AAA279.CD3.extra-duplicate/AAA279.CD3.extra-duplicate.run1	255	0.7	0.06	0.7	0.06	-8.8629020868	-11.5551991789	1.22640970246	0.124408332031
0.0	0.0	0.0	0.0	0.0	4000000.0	0.0	0.0	0.89	1.0	1.1	0.04	5.12	0.26	0.73	0.19	4.26	0.11	1.86	1.45	0.96	AAA279.CD3.extra-duplicate.X13.Y7.tile.tissue.png	34	1	2000	34	d2846c2e5af85303df497443862dc1aa	0	0	0	0	0	0	0	0	0	0	0	0	0	/home/dhl_ec/bnelissen/Slides/CD3_manuscript/CD3_slides/AAA279.CD3.extra-duplicate/AAA279.CD3.extra-duplicate.run1	255	1.0	0.06	1.0	0.06	0.0	0.0	0.0	9.82116
0.0	90645.0	0.0	3131.0	90645.0	4000000.0	0.0	3.0	0.73	0.88	1.09	0.0500000000001	6.19	0.34	0.75	0.19	5.68	0.12	1.88	1.44	1.95	AAA279.CD3.extra-duplicate.X14.Y3.tile.tissue.png	35	1	2000	35	0b98cb1574aab4c10f65722fdf85933a	0	0	0	0	0	0	0	0	0	0	0	0	0	/home/dhl_ec/bnelissen/Slides/CD3_manuscript/CD3_slides/AAA279.CD3.extra-duplicate/AAA279.CD3.extra-duplicate.run1	255	0.7	0.06	0.7	0.06	-9.00323518597	-12.2853484861	3.21247966653	1.82387074121
0.0	44100.0	0.0	2009.0	44100.0	4000000.0	0.0	3.0	1.04	1.04	1.06	0.05	5.96	0.34	0.76	0.19	5.63	0.12	1.86	1.43	0.46	AAA279.CD3.extra-duplicate.X14.Y4.tile.tissue.png	36	1	2000	36	6e03eeb0ba950315ba56caf2e3f88c16	0	0	0	0	0	0	0	0	0	0	0	0	0	/home/dhl_ec/bnelissen/Slides/CD3_manuscript/CD3_slides/AAA279.CD3.extra-duplicate/AAA279.CD3.extra-duplicate.run1	255	0.7	0.06	0.7	0.06	-8.70925827923	-12.3037192566	3.56884537418	1.10809201172
307.0	1055746.0	198.0	8285.0	1055746.0	4000000.0	5.0	4.0	1.53	0.98	1.07	0.0400000000001	6.12	0.35	0.95	0.16	6.61	0.22	1.95	1.36	0.53	AAA279.CD3.extra-duplicate.X14.Y5.tile.tissue.png	37	1	2000	37	753b5731d31337b43551f5591635c724	0	0	0	0	0	0	0	0	0	0	0	0	0	/home/dhl_ec/bnelissen/Slides/CD3_manuscript/CD3_slides/AAA279.CD3.extra-duplicate/AAA279.CD3.extra-duplicate.run1	255	0.7	0.06	0.7	0.06	-9.12515336662	-11.8254994104	2.4194223733	1.03029005469
971.0	3102507.0	513.0	10619.0	3102507.0	4000000.0	13.0	1.0	1.01	1.18	1.05	0.04	6.54	0.33	0.63	0.08	7.94	0.3	2.03	1.4	0.55	AAA279.CD3.extra-duplicate.X14.Y6.tile.tissue.png	38	1	2000	38	2e91bf6000825d62cc60339723c71d08	0	0	0	0	0	0	0	0	0	0	0	0	0	/home/dhl_ec/bnelissen/Slides/CD3_manuscript/CD3_slides/AAA279.CD3.extra-duplicate/AAA279.CD3.extra-duplicate.run1	255	0.7	0.06	0.7	0.06	-8.90673110849	-12.2072306857	1.3372518714	0.263423832031
0.0	0.0	0.0	0.0	0.0	4000000.0	0.0	0.0	0.68	0.88	1.08	0.05	5.88	0.27	0.74	0.18	4.25	0.11	1.82	1.41	0.3	AAA279.CD3.extra-duplicate.X14.Y7.tile.tissue.png	39	1	2000	39	a9af49584250d1894973ba8c5dc8c847	0	0	0	0	0	0	0	0	0	0	0	0	0	/home/dhl_ec/bnelissen/Slides/CD3_manuscript/CD3_slides/AAA279.CD3.extra-duplicate/AAA279.CD3.extra-duplicate.run1	255	1.0	0.06	1.0	0.06	0.0	-10.8448803186	0.0	6.4782982306
0.0	15046.0	0.0	946.0	15046.0	4000000.0	0.0	2.0	0.69	0.88	1.04	0.05	5.98	0.33	0.75	0.18	5.21	0.13	1.86	1.4	0.33	AAA279.CD3.extra-duplicate.X15.Y5.tile.tissue.png	40	1	2000	40	327963d087286d7f67bb0830b0ae5701	0	0	0	0	0	0	0	0	0	0	0	0	0	/home/dhl_ec/bnelissen/Slides/CD3_manuscript/CD3_slides/AAA279.CD3.extra-duplicate/AAA279.CD3.extra-duplicate.run1	255	0.7	0.06	0.7	0.06	0.0	-12.2427239348	1.92499667686	1.68373472083
78.0	493992.0	47.0	5813.0	493992.0	4000000.0	1.0	2.0	0.78	0.88	1.05	0.0500000000001	6.41	0.33	0.71	0.17	6.23	0.2	1.95	1.39	0.33	AAA279.CD3.extra-duplicate.X15.Y6.tile.tissue.png	41	1	2000	41	7ff6f0ffd9abe371b5e29fd3bbf16ba2	0	0	0	0	0	0	0	0	0	0	0	0	0	/home/dhl_ec/bnelissen/Slides/CD3_manuscript/CD3_slides/AAA279.CD3.extra-duplicate/AAA279.CD3.extra-duplicate.run1	255	0.7	0.06	0.7	0.06	-8.89869825107	-11.5786798541	1.64658694932	2.19654894336
0.0	0.0	0.0	0.0	0.0	1880000.0	0.0	0.0	0.33	0.41	0.48	0.03	2.43	0.19	0.36	0.09	1.88	0.0500000000001	0.85	0.65	0.17	AAA279.CD3.extra-duplicate.X16.Y0.tile.tissue.png	42	1	940	42	78cc303a9cd72b35835ed4fb54846029	0	0	0	0	0	0	0	0	0	0	0	0	0	/home/dhl_ec/bnelissen/Slides/CD3_manuscript/CD3_slides/AAA279.CD3.extra-duplicate/AAA279.CD3.extra-duplicate.run1	255	1.0	0.06	1.0	0.06	0.0	0.0	0.0	9.24034787234
0.0	0.0	0.0	0.0	0.0	1880000.0	0.0	0.0	0.54	0.48	0.48	0.02	2.37	0.12	0.35	0.0899999999999	1.89	0.0600000000001	0.85	0.66	0.16	AAA279.CD3.extra-duplicate.X16.Y1.tile.tissue.png	43	1	940	43	ff4fd6605b6b5b0aad24bf02e67eb716	0	0	0	0	0	0	0	0	0	0	0	0	0	/home/dhl_ec/bnelissen/Slides/CD3_manuscript/CD3_slides/AAA279.CD3.extra-duplicate/AAA279.CD3.extra-duplicate.run1	255	1.0	0.06	1.0	0.06	0.0	0.0	0.0	9.23594468085
0.0	0.0	0.0	0.0	0.0	1880000.0	0.0	0.0	0.33	0.39	0.5	0.0300000000001	2.39	0.13	0.36	0.0899999999999	1.86	0.05	0.86	0.66	0.18	AAA279.CD3.extra-duplicate.X16.Y2.tile.tissue.png	44	1	940	44	c31391faa0f227dde13e1885328b9893	0	0	0	0	0	0	0	0	0	0	0	0	0	/home/dhl_ec/bnelissen/Slides/CD3_manuscript/CD3_slides/AAA279.CD3.extra-duplicate/AAA279.CD3.extra-duplicate.run1	255	1.0	0.06	1.0	0.06	0.0	0.0	0.0	8.60631648936
0.0	0.0	0.0	0.0	0.0	1880000.0	0.0	0.0	0.32	0.57	0.49	0.0300000000001	2.7	0.13	0.35	0.09	1.87	0.0600000000001	0.86	0.67	0.15	AAA279.CD3.extra-duplicate.X16.Y3.tile.tissue.png	45	1	940	45	98fd367ac702a8cf1e1c0fd24db28b90	0	0	0	0	0	0	0	0	0	0	0	0	0	/home/dhl_ec/bnelissen/Slides/CD3_manuscript/CD3_slides/AAA279.CD3.extra-duplicate/AAA279.CD3.extra-duplicate.run1	255	1.0	0.06	1.0	0.06	0.0	-10.3660171578	0.0	6.03972673442
0.0	0.0	0.0	0.0	0.0	1880000.0	0.0	0.0	0.33	0.4	0.48	0.02	2.38	0.13	0.35	0.08	1.88	0.05	0.86	0.66	0.17	AAA279.CD3.extra-duplicate.X16.Y4.tile.tissue.png	46	1	940	46	0ee1fe362f02b092971776e391018576	0	0	0	0	0	0	0	0	0	0	0	0	0	/home/dhl_ec/bnelissen/Slides/CD3_manuscript/CD3_slides/AAA279.CD3.extra-duplicate/AAA279.CD3.extra-duplicate.run1	255	1.0	0.06	1.0	0.06	0.0	0.0	0.0	7.84067925532
0.0	0.0	0.0	0.0	0.0	1880000.0	0.0	0.0	0.32	0.41	0.48	0.02	3.17	0.12	0.36	0.09	1.83	0.0600000000001	0.84	0.65	0.16	AAA279.CD3.extra-duplicate.X16.Y5.tile.tissue.png	47	1	940	47	712152b2e7b38cd502ec265cdbf8b89f	0	0	0	0	0	0	0	0	0	0	0	0	0	/home/dhl_ec/bnelissen/Slides/CD3_manuscript/CD3_slides/AAA279.CD3.extra-duplicate/AAA279.CD3.extra-duplicate.run1	255	1.0	0.06	1.0	0.06	0.0	-11.1538518431	0.0	4.69632445418
0.0	0.0	0.0	0.0	0.0	1880000.0	0.0	0.0	0.34	0.65	0.77	0.02	2.56	0.13	0.34	0.09	1.8	0.0599999999999	0.83	0.64	0.17	AAA279.CD3.extra-duplicate.X16.Y6.tile.tissue.png	48	1	940	48	6fda106de244b9da9dcf24abac265506	0	0	0	0	0	0	0	0	0	0	0	0	0	/home/dhl_ec/bnelissen/Slides/CD3_manuscript/CD3_slides/AAA279.CD3.extra-duplicate/AAA279.CD3.extra-duplicate.run1	255	1.0	0.06	1.0	0.06	0.0	-11.7068514588	0.0	4.13381689016
0.0	0.0	0.0	0.0	0.0	1880000.0	0.0	0.0	0.35	0.46	0.48	0.03	2.39	0.13	0.36	0.0799999999999	1.88	0.0600000000001	0.86	0.65	0.17	AAA279.CD3.extra-duplicate.X16.Y7.tile.tissue.png	49	1	940	49	f80756683b36be15b9082ef66aaba4a3	0	0	0	0	0	0	0	0	0	0	0	0	0	/home/dhl_ec/bnelissen/Slides/CD3_manuscript/CD3_slides/AAA279.CD3.extra-duplicate/AAA279.CD3.extra-duplicate.run1	255	1.0	0.06	1.0	0.06	0.0	0.0	0.0	10.3572819149
0.0	0.0	0.0	0.0	0.0	4000000.0	0.0	0.0	0.66	0.89	1.04	0.05	5.01	0.27	0.77	0.19	4.38	0.12	1.81	1.4	0.33	AAA279.CD3.extra-duplicate.X2.Y0.tile.tissue.png	50	1	2000	50	950b7502ffce879c9128da0a9cdbdccf	0	0	0	0	0	0	0	0	0	0	0	0	0	/home/dhl_ec/bnelissen/Slides/CD3_manuscript/CD3_slides/AAA279.CD3.extra-duplicate/AAA279.CD3.extra-duplicate.run1	255	1.0	0.06	1.0	0.06	0.0	0.0	0.0	7.90668
3851.0	2539162.0	1891.0	16742.0	2539162.0	4000000.0	43.0	5.0	0.98	0.96	1.02	0.04	6.48	0.34	0.72	0.11	7.79	0.28	1.98	1.42	0.49	AAA279.CD3.extra-duplicate.X2.Y1.tile.tissue.png	51	1	2000	51	bb9aa6ce2552171089ee169054fc98ef	0	0	0	0	0	0	0	0	0	0	0	0	0	/home/dhl_ec/bnelissen/Slides/CD3_manuscript/CD3_slides/AAA279.CD3.extra-duplicate/AAA279.CD3.extra-duplicate.run1	255	0.7	0.06	0.7	0.06	-9.58581753084	-12.2321664062	4.65322874155	0.50565825
2596.0	3649168.0	1397.0	18501.0	3649168.0	4000000.0	35.0	2.0	0.93	1.1	1.06	0.04	6.33	0.49	0.67	0.0599999999999	8.53	0.33	2.03	1.44	0.4	AAA279.CD3.extra-duplicate.X2.Y2.tile.tissue.png	52	1	2000	52	6013a6f1b4f80d9a4aae7a4484bba96e	0	0	0	0	0	0	0	0	0	0	0	0	0	/home/dhl_ec/bnelissen/Slides/CD3_manuscript/CD3_slides/AAA279.CD3.extra-duplicate/AAA279.CD3.extra-duplicate.run1	255	0.7	0.06	0.7	0.06	-9.34987676981	-12.6570584208	3.01277621486	0.412017320312
54.0	3966734.0	34.0	10598.0	3966734.0	4000000.0	1.0	1.0	0.76	0.89	1.02	0.04	5.64	0.33	0.65	0.05	8.59	0.33	1.98	1.44	0.43	AAA279.CD3.extra-duplicate.X2.Y3.tile.tissue.png	53	1	2000	53	7a5a5da90ee6bce73e0478640535efa3	0	0	0	0	0	0	0	0	0	0	0	0	0	/home/dhl_ec/bnelissen/Slides/CD3_manuscript/CD3_slides/AAA279.CD3.extra-duplicate/AAA279.CD3.extra-duplicate.run1	255	0.7	0.06	0.7	0.06	-9.23148212081	-11.7163908802	1.36342391755	0.0924296606445
125.0	3959092.0	81.0	9539.0	3959092.0	4000000.0	2.0	4.0	1.11	1.0	1.06	0.04	7.28	0.33	0.65	0.05	8.62	0.33	1.97	1.4	0.36	AAA279.CD3.extra-duplicate.X2.Y4.tile.tissue.png	54	1	2000	54	123b65d3e7c03142760b6975ab7ed12b	0	0	0	0	0	0	0	0	0	0	0	0	0	/home/dhl_ec/bnelissen/Slides/CD3_manuscript/CD3_slides/AAA279.CD3.extra-duplicate/AAA279.CD3.extra-duplicate.run1	255	0.7	0.06	0.7	0.06	-9.05702244334	-12.3777892395	0.70341214285	0.1088886875
0.0	458712.0	0.0	4458.0	458712.0	4000000.0	0.0	2.0	0.96	1.0	1.05	0.05	6.06	0.33	0.72	0.17	6.07	0.25	2.41	1.34	0.36	AAA279.CD3.extra-duplicate.X2.Y5.tile.tissue.png	55	1	2000	55	048ed4e867510574d28df0a3800caa85	0	0	0	0	0	0	0	0	0	0	0	0	0	/home/dhl_ec/bnelissen/Slides/CD3_manuscript/CD3_slides/AAA279.CD3.extra-duplicate/AAA279.CD3.extra-duplicate.run1	255	0.7	0.06	0.7	0.06	-8.36363190382	-12.0405363137	1.32574125865	2.74885111719
0.0	0.0	0.0	0.0	0.0	4000000.0	0.0	0.0	0.88	1.08	1.02	0.0500000000002	5.02	0.27	0.8	0.19	4.31	0.13	2.35	1.39	0.33	AAA279.CD3.extra-duplicate.X3.Y0.tile.tissue.png	56	1	2000	56	a25c0ca50ee3e283aa7c4dbd0762c906	0	0	0	0	0	0	0	0	0	0	0	0	0	/home/dhl_ec/bnelissen/Slides/CD3_manuscript/CD3_slides/AAA279.CD3.extra-duplicate/AAA279.CD3.extra-duplicate.run1	255	1.0	0.06	1.0	0.06	0.0	0.0	0.0	2.6125365
3171.0	1718487.0	1784.0	11951.0	1718487.0	4000000.0	46.0	1.0	0.87	0.99	1.05	0.0400000000002	6.28	0.34	0.65	0.13	7.29	0.25	1.95	1.43	0.5	AAA279.CD3.extra-duplicate.X3.Y1.tile.tissue.png	57	1	2000	57	0ae6c7d106da9accd05c026400350ea3	0	0	0	0	0	0	0	0	0	0	0	0	0	/home/dhl_ec/bnelissen/Slides/CD3_manuscript/CD3_slides/AAA279.CD3.extra-duplicate/AAA279.CD3.extra-duplicate.run1	255	0.7	0.06	0.7	0.06	-9.32403257012	-12.0921361168	4.91099778493	0.689206140625
2870.0	3823092.0	1543.0	13560.0	3823092.0	4000000.0	43.0	2.0	0.94	1.1	1.06	0.04	7.01	0.35	0.69	0.0699999999999	8.62	0.33	2.02	1.4	0.41	AAA279.CD3.extra-duplicate.X3.Y2.tile.tissue.png	58	1	2000	58	b5f783f96aba474f00a683f76b434cc4	0	0	0	0	0	0	0	0	0	0	0	0	0	/home/dhl_ec/bnelissen/Slides/CD3_manuscript/CD3_slides/AAA279.CD3.extra-duplicate/AAA279.CD3.extra-duplicate.run1	255	0.7	0.06	0.7	0.06	-9.00763258414	-12.7369327918	3.35689419612	0.352751007813
1269.0	3722859.0	623.0	19674.0	3722859.0	4000000.0	14.0	2.0	0.9	1.21	1.06	0.05	6.17	0.36	0.66	0.0599999999999	8.52	0.33	2.03	1.39	0.37	AAA279.CD3.extra-duplicate.X3.Y3.tile.tissue.png	59	1	2000	59	c02a8e41085fd1c6a56492a10de19659	0	0	0	0	0	0	0	0	0	0	0	0	0	/home/dhl_ec/bnelissen/Slides/CD3_manuscript/CD3_slides/AAA279.CD3.extra-duplicate/AAA279.CD3.extra-duplicate.run1	255	0.7	0.06	0.7	0.06	-9.58033416851	-12.615147221	2.98893970455	0.292115015625
76.0	3997910.0	37.0	8268.0	3997910.0	4000000.0	1.0	1.0	0.77	1.18	1.07	0.04	5.66	0.33	0.66	0.05	8.76	0.34	2.02	1.42	0.52	AAA279.CD3.extra-duplicate.X3.Y4.tile.tissue.png	60	1	2000	60	b8da20b84023709f900eadb09707149a	0	0	0	0	0	0	0	0	0	0	0	0	0	/home/dhl_ec/bnelissen/Slides/CD3_manuscript/CD3_slides/AAA279.CD3.extra-duplicate/AAA279.CD3.extra-duplicate.run1	255	0.7	0.06	0.7	0.06	-9.3232630903	-11.8558596647	0.73938004667	0.064414981781
0.0	500133.0	0.0	5227.0	500133.0	4000000.0	0.0	1.0	0.74	0.9	1.02	0.04	6.01	0.33	0.69	0.17	5.97	0.14	1.94	1.46	0.64	AAA279.CD3.extra-duplicate.X3.Y5.tile.tissue.png	61	1	2000	61	cb6b66ecd97a39ade5e1713859b8a7b9	0	0	0	0	0	0	0	0	0	0	0	0	0	/home/dhl_ec/bnelissen/Slides/CD3_manuscript/CD3_slides/AAA279.CD3.extra-duplicate/AAA279.CD3.extra-duplicate.run1	255	0.7	0.06	0.7	0.06	-8.76947510678	-11.286974403	1.07434614757	3.17047339648
986.0	339503.0	523.0	13246.0	339503.0	4000000.0	14.0	4.0	1.04	1.16	1.11	0.0500000000002	5.93	0.33	0.7	0.17	6.26	0.2	1.92	1.39	0.56	AAA279.CD3.extra-duplicate.X4.Y1.tile.tissue.png	62	1	2000	62	4359073057273596fe1f82ce00014875	0	0	0	0	0	0	0	0	0	0	0	0	0	/home/dhl_ec/bnelissen/Slides/CD3_manuscript/CD3_slides/AAA279.CD3.extra-duplicate/AAA279.CD3.extra-duplicate.run1	255	0.7	0.06	0.7	0.06	-9.60161828179	-12.4497416056	3.77251916311	2.10161070117
9330.0	3692562.0	4963.0	14344.0	3692562.0	4000000.0	121.0	3.0	0.88	1.13	1.05	0.0400000000002	7.02	0.34	0.64	0.0600000000002	8.45	0.32	1.95	1.36	0.76	AAA279.CD3.extra-duplicate.X4.Y2.tile.tissue.png	63	1	2000	63	e03dc98b0720848e7e5b1bb33c57d77e	0	0	0	0	0	0	0	0	0	0	0	0	0	/home/dhl_ec/bnelissen/Slides/CD3_manuscript/CD3_slides/AAA279.CD3.extra-duplicate/AAA279.CD3.extra-duplicate.run1	255	0.7	0.06	0.7	0.06	-8.84636647419	-12.4336446849	2.78921864444	0.305060089844
3587.0	3014632.0	1551.0	28590.0	3014632.0	4000000.0	34.0	11.0	1.25	1.27	1.05	0.04	6.23	0.36	0.65	0.0899999999999	8.02	0.29	2.03	1.39	0.6	AAA279.CD3.extra-duplicate.X4.Y3.tile.tissue.png	64	1	2000	64	25d5104d354822565133fb9512c58f0e	0	0	0	0	0	0	0	0	0	0	0	0	0	/home/dhl_ec/bnelissen/Slides/CD3_manuscript/CD3_slides/AAA279.CD3.extra-duplicate/AAA279.CD3.extra-duplicate.run1	255	0.7	0.06	0.7	0.06	-9.21106665495	-12.8451261546	2.80521298402	0.37772146875
178.0	3989340.0	92.0	8728.0	3989340.0	4000000.0	2.0	1.0	1.07	1.62	1.05	0.0400000000002	6.25	0.33	0.64	0.05	8.35	0.32	1.92	1.35	0.53	AAA279.CD3.extra-duplicate.X4.Y4.tile.tissue.png	65	1	2000	65	fd0f702e916d727e2384592b139bc85b	0	0	0	0	0	0	0	0	0	0	0	0	0	/home/dhl_ec/bnelissen/Slides/CD3_manuscript/CD3_slides/AAA279.CD3.extra-duplicate/AAA279.CD3.extra-duplicate.run1	255	0.7	0.06	0.7	0.06	-9.44176431259	-12.1240968588	0.914515355541	0.106585770508
301.0	1102867.0	115.0	5384.0	1102867.0	4000000.0	3.0	1.0	1.32	1.56	1.07	0.05	7.72	0.32	0.68	0.15	6.49	0.22	1.89	1.4	0.55	AAA279.CD3.extra-duplicate.X4.Y5.tile.tissue.png	66	1	2000	66	8fbe7411eb133b4be8a08f560c35de1a	0	0	0	0	0	0	0	0	0	0	0	0	0	/home/dhl_ec/bnelissen/Slides/CD3_manuscript/CD3_slides/AAA279.CD3.extra-duplicate/AAA279.CD3.extra-duplicate.run1	255	0.7	0.06	0.7	0.06	-7.40330611491	-10.4701698081	0.428684825885	1.67758047754
0.0	0.0	0.0	0.0	0.0	4000000.0	0.0	0.0	1.49	1.19	1.04	0.05	5.51	0.26	0.75	0.19	4.1	0.12	1.78	1.35	0.65	AAA279.CD3.extra-duplicate.X5.Y1.tile.tissue.png	67	1	2000	67	2a8078db042352be199ed9eabf8e0c65	0	0	0	0	0	0	0	0	0	0	0	0	0	/home/dhl_ec/bnelissen/Slides/CD3_manuscript/CD3_slides/AAA279.CD3.extra-duplicate/AAA279.CD3.extra-duplicate.run1	255	1.0	0.06	1.0	0.06	0.0	-10.5233877848	0.0	5.79896474472
548.0	896587.0	310.0	33556.0	896587.0	4000000.0	9.0	42.0	1.28	1.21	1.07	0.04	6.72	0.35	0.65	0.16	6.45	0.23	2.11	1.4	0.54	AAA279.CD3.extra-duplicate.X5.Y2.tile.tissue.png	68	1	2000	68	1f0c7a67e4b738f3dba88f81a46dd21c	0	0	0	0	0	0	0	0	0	0	0	0	0	/home/dhl_ec/bnelissen/Slides/CD3_manuscript/CD3_slides/AAA279.CD3.extra-duplicate/AAA279.CD3.extra-duplicate.run1	255	0.7	0.06	0.7	0.06	-9.83632927516	-12.1866475438	4.26035193155	0.608279195312
45459.0	1505402.0	17669.0	58405.0	1505402.0	4000000.0	357.0	69.0	0.96	1.1	1.01	0.04	6.92	0.37	0.69	0.15	7.78	0.25	2.07	1.37	0.77	AAA279.CD3.extra-duplicate.X5.Y3.tile.tissue.png	69	1	2000	69	403aa2c9a8dd86e1fbbceb24fa039c8c	0	0	0	0	0	0	0	0	0	0	0	0	0	/home/dhl_ec/bnelissen/Slides/CD3_manuscript/CD3_slides/AAA279.CD3.extra-duplicate/AAA279.CD3.extra-duplicate.run1	255	0.7	0.06	0.7	0.06	-9.65340367447	-12.7463275388	3.26203362137	0.494420203125
1809.0	3995223.0	797.0	8216.0	3995223.0	4000000.0	17.0	1.0	1.44	1.47	1.01	0.04	5.88	0.34	0.69	0.0599999999999	8.59	0.34	1.96	1.39	0.55	AAA279.CD3.extra-duplicate.X5.Y4.tile.tissue.png	70	1	2000	70	c31d75c110e4ee137c29fbfbbd754107	0	0	0	0	0	0	0	0	0	0	0	0	0	/home/dhl_ec/bnelissen/Slides/CD3_manuscript/CD3_slides/AAA279.CD3.extra-duplicate/AAA279.CD3.extra-duplicate.run1	255	0.7	0.06	0.7	0.06	-9.07239446442	-12.2656495653	0.853848699299	0.128933237915
60.0	684296.0	31.0	6198.0	684296.0	4000000.0	1.0	1.0	1.27	1.33	1.07	0.04	5.93	0.34	0.69	0.16	6.5	0.21	1.89	1.39	0.57	AAA279.CD3.extra-duplicate.X5.Y5.tile.tissue.png	71	1	2000	71	6a2f1041bb50175c9ce5717d26217c9b	0	0	0	0	0	0	0	0	0	0	0	0	0	/home/dhl_ec/bnelissen/Slides/CD3_manuscript/CD3_slides/AAA279.CD3.extra-duplicate/AAA279.CD3.extra-duplicate.run1	255	0.7	0.06	0.7	0.06	-7.95112767202	-11.1857789806	0.73610352781	1.85470055859
0.0	0.0	0.0	0.0	0.0	4000000.0	0.0	0.0	0.78	1.37	1.08	0.0500000000002	5.72	0.27	0.77	0.19	4.23	0.12	1.85	1.43	0.47	AAA279.CD3.extra-duplicate.X6.Y1.tile.tissue.png	72	1	2000	72	101a42d71b76665034a107ba10cb8e9e	0	0	0	0	0	0	0	0	0	0	0	0	0	/home/dhl_ec/bnelissen/Slides/CD3_manuscript/CD3_slides/AAA279.CD3.extra-duplicate/AAA279.CD3.extra-duplicate.run1	255	1.0	0.06	1.0	0.06	0.0	-11.4088803715	0.0	5.05056453778
1720.0	1186999.0	734.0	46909.0	1186999.0	4000000.0	16.0	55.0	0.88	1.33	1.08	0.04	6.29	0.36	0.65	0.14	7.19	0.23	2.03	1.35	0.64	AAA279.CD3.extra-duplicate.X6.Y2.tile.tissue.png	73	1	2000	73	bf928b5d8218049fa758813d57cabb77	0	0	0	0	0	0	0	0	0	0	0	0	0	/home/dhl_ec/bnelissen/Slides/CD3_manuscript/CD3_slides/AAA279.CD3.extra-duplicate/AAA279.CD3.extra-duplicate.run1	255	0.7	0.06	0.7	0.06	-10.0916546376	-12.0440028313	5.10621173468	0.672066007813
4934.0	971808.0	2463.0	47771.0	971808.0	4000000.0	59.0	73.0	1.36	1.14	1.01	0.04	6.12	0.34	0.64	0.16	6.55	0.22	2.06	1.36	0.76	AAA279.CD3.extra-duplicate.X6.Y3.tile.tissue.png	74	1	2000	74	d829a210cdf0fef3115891150cd83225	0	0	0	0	0	0	0	0	0	0	0	0	0	/home/dhl_ec/bnelissen/Slides/CD3_manuscript/CD3_slides/AAA279.CD3.extra-duplicate/AAA279.CD3.extra-duplicate.run1	255	0.7	0.06	0.7	0.06	-9.62167438876	-12.1738666592	4.32458430672	0.642082679687
2024.0	3901133.0	913.0	12892.0	3901133.0	4000000.0	23.0	3.0	1.11	1.23	1.05	0.0400000000002	5.75	0.35	0.66	0.05	8.55	0.34	2.07	1.43	0.65	AAA279.CD3.extra-duplicate.X6.Y4.tile.tissue.png	75	1	2000	75	fcac77a2e317020ecf7e8ccc8b846ee5	0	0	0	0	0	0	0	0	0	0	0	0	0	/home/dhl_ec/bnelissen/Slides/CD3_manuscript/CD3_slides/AAA279.CD3.extra-duplicate/AAA279.CD3.extra-duplicate.run1	255	0.7	0.06	0.7	0.06	-8.91740912705	-12.0435860264	1.8058780703	0.156869048828
2782.0	1859337.0	1076.0	7160.0	1859337.0	4000000.0	20.0	1.0	0.98	1.23	1.01	0.0500000000002	6.65	0.34	0.66	0.13	7.27	0.25	1.98	1.39	0.49	AAA279.CD3.extra-duplicate.X6.Y5.tile.tissue.png	76	1	2000	76	38edd0dccfa90f337370d5216e01e2c4	0	0	0	0	0	0	0	0	0	0	0	0	0	/home/dhl_ec/bnelissen/Slides/CD3_manuscript/CD3_slides/AAA279.CD3.extra-duplicate/AAA279.CD3.extra-duplicate.run1	255	0.7	0.06	0.7	0.06	-8.87010702446	-10.8722908046	0.871022271858	0.335957648437
0.0	0.0	0.0	0.0	0.0	4000000.0	0.0	0.0	0.75	0.85	1.05	0.05	4.94	0.26	0.78	0.19	4.22	0.11	1.83	1.38	0.56	AAA279.CD3.extra-duplicate.X6.Y6.tile.tissue.png	77	1	2000	77	6ce5a9484f6fb590b6c7459f55fdd49a	0	0	0	0	0	0	0	0	0	0	0	0	0	/home/dhl_ec/bnelissen/Slides/CD3_manuscript/CD3_slides/AAA279.CD3.extra-duplicate/AAA279.CD3.extra-duplicate.run1	255	1.0	0.06	1.0	0.06	0.0	0.0	0.0	4.0478775
0.0	0.0	0.0	0.0	0.0	4000000.0	0.0	0.0	0.76	1.31	1.04	0.0500000000002	5.33	0.27	0.75	0.19	4.09	0.11	1.83	1.74	0.5	AAA279.CD3.extra-duplicate.X7.Y1.tile.tissue.png	78	1	2000	78	17f2d1422b387e607253ee7268f63105	0	0	0	0	0	0	0	0	0	0	0	0	0	/home/dhl_ec/bnelissen/Slides/CD3_manuscript/CD3_slides/AAA279.CD3.extra-duplicate/AAA279.CD3.extra-duplicate.run1	255	1.0	0.06	1.0	0.06	0.0	0.0	0.0	5.9623925
470.0	1232777.0	269.0	47296.0	1232777.0	4000000.0	8.0	38.0	1.11	1.44	1.37	0.04	6.09	0.36	0.66	0.15	6.72	0.23	2.08	1.36	0.54	AAA279.CD3.extra-duplicate.X7.Y2.tile.tissue.png	79	1	2000	79	961b613a2fbb8d7cc7177a7e583b388d	0	0	0	0	0	0	0	0	0	0	0	0	0	/home/dhl_ec/bnelissen/Slides/CD3_manuscript/CD3_slides/AAA279.CD3.extra-duplicate/AAA279.CD3.extra-duplicate.run1	255	0.7	0.06	0.7	0.06	-9.77320325188	-12.2027589296	5.30103968841	0.76069115625
3246.0	1249388.0	1424.0	68363.0	1249388.0	4000000.0	30.0	62.0	1.39	1.66	1.52	0.04	6.24	0.34	0.65	0.15	6.77	0.22	2.1	1.34	0.56	AAA279.CD3.extra-duplicate.X7.Y3.tile.tissue.png	80	1	2000	80	bf3a9eec9a0aeed94d49cfa7d462bef9	0	0	0	0	0	0	0	0	0	0	0	0	0	/home/dhl_ec/bnelissen/Slides/CD3_manuscript/CD3_slides/AAA279.CD3.extra-duplicate/AAA279.CD3.extra-duplicate.run1	255	0.7	0.06	0.7	0.06	-9.8468644165	-12.368715248	4.93680472938	0.717890609375
618.0	3425042.0	312.0	20506.0	3425042.0	4000000.0	8.0	14.0	1.2	1.25	1.05	0.05	5.88	0.34	0.66	0.0699999999999	8.29	0.31	2.04	1.4	0.5	AAA279.CD3.extra-duplicate.X7.Y4.tile.tissue.png	81	1	2000	81	77c11d8edf5fa57e992cd11562c05abe	0	0	0	0	0	0	0	0	0	0	0	0	0	/home/dhl_ec/bnelissen/Slides/CD3_manuscript/CD3_slides/AAA279.CD3.extra-duplicate/AAA279.CD3.extra-duplicate.run1	255	0.7	0.06	0.7	0.06	-9.06638283976	-11.9650370498	1.8155531583	0.289329945313
939.0	3670838.0	332.0	8094.0	3670838.0	4000000.0	6.0	1.0	1.06	1.48	1.03	0.04	5.78	0.33	0.66	0.0599999999999	8.42	0.31	2.36	1.43	0.61	AAA279.CD3.extra-duplicate.X7.Y5.tile.tissue.png	82	1	2000	82	f16ea16f587edd2edc2f0e13b90794f1	0	0	0	0	0	0	0	0	0	0	0	0	0	/home/dhl_ec/bnelissen/Slides/CD3_manuscript/CD3_slides/AAA279.CD3.extra-duplicate/AAA279.CD3.extra-duplicate.run1	255	0.7	0.06	0.7	0.06	-8.46899141779	-11.9360934582	0.583832894492	0.183616185547
0.0	67536.0	0.0	1641.0	67536.0	4000000.0	0.0	1.0	0.93	0.82	1.04	0.05	5.92	0.33	0.72	0.19	5.31	0.12	1.91	1.4	0.48	AAA279.CD3.extra-duplicate.X7.Y6.tile.tissue.png	83	1	2000	83	f8fe40d27bb23e199a5f78ef88c12fe8	0	0	0	0	0	0	0	0	0	0	0	0	0	/home/dhl_ec/bnelissen/Slides/CD3_manuscript/CD3_slides/AAA279.CD3.extra-duplicate/AAA279.CD3.extra-duplicate.run1	255	0.7	0.06	0.7	0.06	0.0	-11.1655758314	0.63403991251	3.74536433618
491.0	665511.0	281.0	19865.0	665511.0	4000000.0	8.0	17.0	0.84	1.26	1.03	0.05	6.27	0.35	0.67	0.17	6.41	0.21	2.0	1.41	0.53	AAA279.CD3.extra-duplicate.X8.Y2.tile.tissue.png	84	1	2000	84	83df43e3a96b5b1e86c9f3672733d99c	0	0	0	0	0	0	0	0	0	0	0	0	0	/home/dhl_ec/bnelissen/Slides/CD3_manuscript/CD3_slides/AAA279.CD3.extra-duplicate/AAA279.CD3.extra-duplicate.run1	255	0.7	0.06	0.7	0.06	-9.84164079823	-12.0061722613	5.19745080438	1.06220309375
426.0	1049400.0	238.0	41584.0	1049400.0	4000000.0	7.0	20.0	0.94	1.15	1.02	0.0400000000002	6.21	0.36	0.68	0.15	6.72	0.23	2.14	1.92	0.53	AAA279.CD3.extra-duplicate.X8.Y3.tile.tissue.png	85	1	2000	85	eb4f268a4e8570ba7308b1c04aad2fa6	0	0	0	0	0	0	0	0	0	0	0	0	0	/home/dhl_ec/bnelissen/Slides/CD3_manuscript/CD3_slides/AAA279.CD3.extra-duplicate/AAA279.CD3.extra-duplicate.run1	255	0.7	0.06	0.7	0.06	-9.77015695519	-12.1438606204	4.76573437016	0.577298726563
1059.0	3053898.0	512.0	23788.0	3053898.0	4000000.0	15.0	13.0	1.92	1.51	1.02	0.04	5.82	0.33	0.65	0.0799999999999	7.93	0.29	2.02	1.38	0.66	AAA279.CD3.extra-duplicate.X8.Y4.tile.tissue.png	86	1	2000	86	618f46d53f9f5638fd34e3d2a2899fa9	0	0	0	0	0	0	0	0	0	0	0	0	0	/home/dhl_ec/bnelissen/Slides/CD3_manuscript/CD3_slides/AAA279.CD3.extra-duplicate/AAA279.CD3.extra-duplicate.run1	255	0.7	0.06	0.7	0.06	-9.99276400647	-11.8826646252	2.90622709902	0.445990914063
685.0	3998689.0	297.0	8176.0	3998689.0	4000000.0	5.0	1.0	1.28	1.55	1.07	0.04	5.81	0.33	0.65	0.05	8.58	0.33	2.0	1.4	0.87	AAA279.CD3.extra-duplicate.X8.Y5.tile.tissue.png	87	1	2000	87	683d6e6533a790ae9ab79ba68e251b70	0	0	0	0	0	0	0	0	0	0	0	0	0	/home/dhl_ec/bnelissen/Slides/CD3_manuscript/CD3_slides/AAA279.CD3.extra-duplicate/AAA279.CD3.extra-duplicate.run1	255	0.7	0.06	0.7	0.06	-9.11364044424	-11.9763516847	0.838602967919	0.171405897095
326.0	1034582.0	158.0	9594.0	1034582.0	4000000.0	4.0	4.0	1.28	1.42	1.02	0.0500000000002	6.17	0.33	0.67	0.15	6.66	0.22	2.04	1.7	0.48	AAA279.CD3.extra-duplicate.X8.Y6.tile.tissue.png	88	1	2000	88	5b20e2eb1cfdeaafb5a7c14ec0dee658	0	0	0	0	0	0	0	0	0	0	0	0	0	/home/dhl_ec/bnelissen/Slides/CD3_manuscript/CD3_slides/AAA279.CD3.extra-duplicate/AAA279.CD3.extra-duplicate.run1	255	0.7	0.06	0.7	0.06	-7.81775751246	-10.6552992834	0.686487487666	1.039174625
320.0	507897.0	171.0	18215.0	507897.0	4000000.0	5.0	9.0	1.06	1.62	1.03	0.05	5.93	0.33	0.66	0.18	6.23	0.2	1.91	1.36	0.55	AAA279.CD3.extra-duplicate.X9.Y2.tile.tissue.png	89	1	2000	89	1812260e89e0ff04617ae9fb25eb28f3	0	0	0	0	0	0	0	0	0	0	0	0	0	/home/dhl_ec/bnelissen/Slides/CD3_manuscript/CD3_slides/AAA279.CD3.extra-duplicate/AAA279.CD3.extra-duplicate.run1	255	0.7	0.06	0.7	0.06	-9.7742112922	-12.3728750085	4.81635745108	1.84939092187
1707.0	2744628.0	847.0	39855.0	2744628.0	4000000.0	24.0	22.0	2.23	1.38	1.07	0.0400000000002	6.01	0.36	0.67	0.0899999999999	7.83	0.28	2.06	1.42	0.57	AAA279.CD3.extra-duplicate.X9.Y3.tile.tissue.png	90	1	2000	90	08e70b175755720dadfdccc88696834f	0	0	0	0	0	0	0	0	0	0	0	0	0	/home/dhl_ec/bnelissen/Slides/CD3_manuscript/CD3_slides/AAA279.CD3.extra-duplicate/AAA279.CD3.extra-duplicate.run1	255	0.7	0.06	0.7	0.06	-9.78388621644	-11.771095779	4.32831625051	0.50829103125
2051.0	2196705.0	1040.0	53027.0	2196705.0	4000000.0	31.0	31.0	1.2	1.27	1.02	0.04	12.76	0.35	0.65	0.11	7.7	0.27	2.09	1.39	0.57	AAA279.CD3.extra-duplicate.X9.Y4.tile.tissue.png	91	1	2000	91	6eb30b3cef4d25da35ee41fd3d3bfcb1	0	0	0	0	0	0	0	0	0	0	0	0	0	/home/dhl_ec/bnelissen/Slides/CD3_manuscript/CD3_slides/AAA279.CD3.extra-duplicate/AAA279.CD3.extra-duplicate.run1	255	0.7	0.06	0.7	0.06	-9.70447460917	-12.0363003043	3.78918330055	0.560526648437
207.0	3996432.0	95.0	8354.0	3996432.0	4000000.0	2.0	1.0	0.92	1.11	1.02	0.0599999999999	6.85	0.32	0.66	0.05	8.8	0.33	2.02	1.42	0.62	AAA279.CD3.extra-duplicate.X9.Y5.tile.tissue.png	92	1	2000	92	ee4393de7e3a51cf7f570c02194a239d	0	0	0	0	0	0	0	0	0	0	0	0	0	/home/dhl_ec/bnelissen/Slides/CD3_manuscript/CD3_slides/AAA279.CD3.extra-duplicate/AAA279.CD3.extra-duplicate.run1	255	0.7	0.06	0.7	0.06	-8.92810066219	-12.0587760815	0.996314475624	0.124206389404
512.0	2945475.0	223.0	8368.0	2945475.0	4000000.0	4.0	1.0	0.78	1.15	1.04	0.04	5.86	0.33	0.65	0.0899999999999	7.89	0.29	2.04	1.44	0.53	AAA279.CD3.extra-duplicate.X9.Y6.tile.tissue.png	93	1	2000	93	648d02fb75d32ef02aef43ed22ee4ac0	0	0	0	0	0	0	0	0	0	0	0	0	0	/home/dhl_ec/bnelissen/Slides/CD3_manuscript/CD3_slides/AAA279.CD3.extra-duplicate/AAA279.CD3.extra-duplicate.run1	255	0.7	0.06	0.7	0.06	-8.27569714128	-11.7412057235	0.719715040362	0.157020820313
0.0	11346.0	0.0	580.0	11346.0	4000000.0	0.0	1.0	0.88	0.94	1.03	0.0500000000002	5.89	0.33	0.74	0.18	5.41	0.12	1.87	1.43	0.67	AAA279.CD3.extra-duplicate.X9.Y7.tile.tissue.png	94	1	2000	94	746e21eb8530cf7125db6b33700f7d6d	0	0	0	0	0	0	0	0	0	0	0	0	0	/home/dhl_ec/bnelissen/Slides/CD3_manuscript/CD3_slides/AAA279.CD3.extra-duplicate/AAA279.CD3.extra-duplicate.run1	255	0.7	0.06	0.7	0.06	0.0	-11.6621310934	2.17184917868	2.94459731543
[truncated: 2 more columns]
