# Supplementary material for: SlideToolkit: An Assistive Toolset for the Histological Quantification of Whole Slide Images
Source: PLoS One. 2014 Nov 5;9(11):e110289. doi: 10.1371/journal.pone.0110289 (PMC4220929; doi:10.1371/journal.pone.0110289)
Supplement: RawData S1 — ICC and BlandAltman plot - measurements and r-script.zip. Measurements of Run1 and Run2, including the code for the calculation of the intraclass correlation coefficient (ICC) and the code for the Bland and Altman plot. (ZIP) [file pone.0110289.s003.zip › cellprofiler.measurements/run1.9d14646a448006db841f98281c111bf6.DefaultOUT_Image.csv]

AreaOccupied_AreaOccupied_DAB_Nuclei	AreaOccupied_AreaOccupied_Tissue	AreaOccupied_Perimeter_DAB_Nuclei	AreaOccupied_Perimeter_Tissue	AreaOccupied_TotalArea_DAB_Nuclei	AreaOccupied_TotalArea_Tissue	Count_DAB_Nuclei	Count_Tissue	ExecutionTime_01LoadImages	ExecutionTime_02ColorToGray	ExecutionTime_03Smooth	ExecutionTime_04ImageMath	ExecutionTime_05IdentifyPrimaryObjects	ExecutionTime_06MeasureImageAreaOccupied	ExecutionTime_07UnmixColors	ExecutionTime_08MaskImage	ExecutionTime_09IdentifyPrimaryObjects	ExecutionTime_10MeasureImageAreaOccupied	ExecutionTime_11OverlayOutlines	ExecutionTime_12OverlayOutlines	ExecutionTime_13SaveImages	FileName_Original	Group_Index	Group_Number	Height_Original	ImageNumber	MD5Digest_Original	ModuleError_01LoadImages	ModuleError_02ColorToGray	ModuleError_03Smooth	ModuleError_04ImageMath	ModuleError_05IdentifyPrimaryObjects	ModuleError_06MeasureImageAreaOccupied	ModuleError_07UnmixColors	ModuleError_08MaskImage	ModuleError_09IdentifyPrimaryObjects	ModuleError_10MeasureImageAreaOccupied	ModuleError_11OverlayOutlines	ModuleError_12OverlayOutlines	ModuleError_13SaveImages	PathName_Original	Scaling_Original	Threshold_FinalThreshold_DAB_Nuclei	Threshold_FinalThreshold_Tissue	Threshold_OrigThreshold_DAB_Nuclei	Threshold_OrigThreshold_Tissue	Threshold_SumOfEntropies_DAB_Nuclei	Threshold_SumOfEntropies_Tissue	Threshold_WeightedVariance_DAB_Nuclei	Threshold_WeightedVariance_Tissue
0.0	0.0	0.0	0.0	0.0	4000000.0	0.0	0.0	1.88	1.63	1.21	0.05	5.57	0.3	0.91	0.21	4.78	0.13	2.02	1.54	1.38	AAA165.CD3.X0.Y4.tile.tissue.png	1	1	2000	1	a38340add4256ed4857172a39e69d2ea	0	0	0	0	0	0	0	0	0	0	0	0	0	/home/dhl_ec/bnelissen/Slides/CD3_manuscript/CD3_slides/AAA165.CD3/AAA165.CD3.run1	255	1.0	0.06	1.0	0.06	0.0	0.0	0.0	2.45542175
0.0	0.0	0.0	0.0	0.0	4000000.0	0.0	0.0	1.02	1.59	1.15	0.06	6.13	0.29	0.79	0.21	4.77	0.13	2.03	1.53	0.73	AAA165.CD3.X0.Y5.tile.tissue.png	2	1	2000	2	67431e3aad28def45317575329d3344e	0	0	0	0	0	0	0	0	0	0	0	0	0	/home/dhl_ec/bnelissen/Slides/CD3_manuscript/CD3_slides/AAA165.CD3/AAA165.CD3.run1	255	1.0	0.06	1.0	0.06	0.0	-9.14677931519	0.0	8.63246901926
0.0	85285.0	0.0	1930.0	85285.0	4000000.0	0.0	2.0	1.5	2.45	1.12	0.05	6.9	0.37	0.79	0.21	6.37	0.14	2.11	1.53	0.47	AAA165.CD3.X0.Y6.tile.tissue.png	3	1	2000	3	eef75fafbcdb4250b562b65272adc726	0	0	0	0	0	0	0	0	0	0	0	0	0	/home/dhl_ec/bnelissen/Slides/CD3_manuscript/CD3_slides/AAA165.CD3/AAA165.CD3.run1	255	0.7	0.06	0.7	0.06	-7.78707083264	-9.59409768211	1.23226026658	1.44974848535
52.0	1016706.0	40.0	5825.0	1016706.0	4000000.0	1.0	1.0	1.21	1.83	1.2	0.06	7.33	0.38	0.78	0.18	7.69	0.26	2.4	1.53	0.42	AAA165.CD3.X0.Y7.tile.tissue.png	4	1	2000	4	68b3fdd23283246440d69526cf5517f0	0	0	0	0	0	0	0	0	0	0	0	0	0	/home/dhl_ec/bnelissen/Slides/CD3_manuscript/CD3_slides/AAA165.CD3/AAA165.CD3.run1	255	0.7	0.06	0.7	0.06	-7.51246853846	-9.17730031203	0.594898864805	0.369415173828
0.0	4600.0	0.0	440.0	4600.0	4000000.0	0.0	2.0	1.38	1.73	1.15	0.06	6.58	0.37	0.78	0.21	6.22	0.14	2.08	1.53	0.48	AAA165.CD3.X0.Y8.tile.tissue.png	5	1	2000	5	413c60dafb8f7f11013bba90598c0279	0	0	0	0	0	0	0	0	0	0	0	0	0	/home/dhl_ec/bnelissen/Slides/CD3_manuscript/CD3_slides/AAA165.CD3/AAA165.CD3.run1	255	0.7	0.06	0.7	0.06	-8.78726637667	-11.160585966	2.70345129884	2.34975759167
0.0	0.0	0.0	0.0	0.0	4000000.0	0.0	0.0	1.45	2.03	1.18	0.06	6.09	0.29	0.92	0.22	5.01	0.12	2.07	1.57	0.38	AAA165.CD3.X0.Y9.tile.tissue.png	6	1	2000	6	3b35c6248716975b56634c3ebf1bd866	0	0	0	0	0	0	0	0	0	0	0	0	0	/home/dhl_ec/bnelissen/Slides/CD3_manuscript/CD3_slides/AAA165.CD3/AAA165.CD3.run1	255	1.0	0.06	1.0	0.06	0.0	0.0	0.0	6.9641535
0.0	0.0	0.0	0.0	0.0	4000000.0	0.0	0.0	1.12	0.94	1.18	0.06	6.21	0.29	0.89	0.22	4.65	0.13	2.03	1.54	0.4	AAA165.CD3.X1.Y10.tile.tissue.png	7	1	2000	7	05510041a41877b01796409145e671b6	0	0	0	0	0	0	0	0	0	0	0	0	0	/home/dhl_ec/bnelissen/Slides/CD3_manuscript/CD3_slides/AAA165.CD3/AAA165.CD3.run1	255	1.0	0.06	1.0	0.06	0.0	-10.9053896024	0.0	8.43490188874
0.0	0.0	0.0	0.0	0.0	4000000.0	0.0	0.0	1.55	2.46	1.2	0.06	5.54	0.29	0.92	0.21	4.73	0.13	2.02	1.53	0.4	AAA165.CD3.X1.Y3.tile.tissue.png	8	1	2000	8	cc39a40c042f8a88ce681e8b20ec90a8	0	0	0	0	0	0	0	0	0	0	0	0	0	/home/dhl_ec/bnelissen/Slides/CD3_manuscript/CD3_slides/AAA165.CD3/AAA165.CD3.run1	255	1.0	0.06	1.0	0.06	0.0	0.0	0.0	2.982492
0.0	0.0	0.0	0.0	0.0	4000000.0	0.0	0.0	2.46	2.08	1.17	0.06	6.4	0.29	0.81	0.21	4.73	0.12	2.01	1.53	0.39	AAA165.CD3.X1.Y4.tile.tissue.png	9	1	2000	9	cc353dabcdce1db122ac9574d5c89534	0	0	0	0	0	0	0	0	0	0	0	0	0	/home/dhl_ec/bnelissen/Slides/CD3_manuscript/CD3_slides/AAA165.CD3/AAA165.CD3.run1	255	1.0	0.06	1.0	0.06	0.0	-9.87090244977	0.0	8.07048896081
0.0	1475.0	0.0	290.0	1475.0	4000000.0	0.0	1.0	1.85	2.23	1.16	0.05	6.67	0.39	0.76	0.21	5.82	0.13	2.09	1.54	0.46	AAA165.CD3.X1.Y5.tile.tissue.png	10	1	2000	10	042ffe4c674a2ee62d150ec851c4c1a9	0	0	0	0	0	0	0	0	0	0	0	0	0	/home/dhl_ec/bnelissen/Slides/CD3_manuscript/CD3_slides/AAA165.CD3/AAA165.CD3.run1	255	0.7	0.06	0.7	0.06	0.0	-12.1325127723	2.96653667903	0.0540335198965
0.0	1946141.0	0.0	6766.0	1946141.0	4000000.0	0.0	1.0	1.21	2.43	1.15	0.05	6.82	0.38	0.77	0.13	7.73	0.21	2.18	1.53	0.43	AAA165.CD3.X1.Y6.tile.tissue.png	11	1	2000	11	5428ba3e78ea5fce7d100ede8db705d5	0	0	0	0	0	0	0	0	0	0	0	0	0	/home/dhl_ec/bnelissen/Slides/CD3_manuscript/CD3_slides/AAA165.CD3/AAA165.CD3.run1	255	0.7	0.06	0.7	0.06	-7.73393638159	-11.0216520639	0.672171195199	0.0765124453125
0.0	3997025.0	0.0	7996.0	3997025.0	4000000.0	0.0	1.0	0.9	1.06	1.16	0.05	6.35	0.37	0.76	0.06	9.29	0.29	2.2	1.53	0.46	AAA165.CD3.X1.Y7.tile.tissue.png	12	1	2000	12	208ddbd89ca7cbd02a5c5b228f64ec9a	0	0	0	0	0	0	0	0	0	0	0	0	0	/home/dhl_ec/bnelissen/Slides/CD3_manuscript/CD3_slides/AAA165.CD3/AAA165.CD3.run1	255	0.7	0.0649169723611	0.7	0.0649169723611	-7.76916316541	-11.6059176011	0.307150911561	0.0322157904663
230.0	2568306.0	137.0	8446.0	2568306.0	4000000.0	4.0	1.0	1.08	1.81	1.72	0.06	7.05	0.37	0.76	0.11	8.59	0.31	2.23	1.59	0.45	AAA165.CD3.X1.Y8.tile.tissue.png	13	1	2000	13	2b8f6ec4e687cd886cdb41908718b058	0	0	0	0	0	0	0	0	0	0	0	0	0	/home/dhl_ec/bnelissen/Slides/CD3_manuscript/CD3_slides/AAA165.CD3/AAA165.CD3.run1	255	0.7	0.06	0.7	0.06	-7.48875094828	-10.8347395519	0.404692789587	0.0531887402344
0.0	112887.0	0.0	1756.0	112887.0	4000000.0	0.0	1.0	1.06	1.84	1.2	0.05	6.75	0.37	0.76	0.21	6.99	0.17	2.13	1.56	0.38	AAA165.CD3.X1.Y9.tile.tissue.png	14	1	2000	14	c3830f334867280c64a55318c8ed60e7	0	0	0	0	0	0	0	0	0	0	0	0	0	/home/dhl_ec/bnelissen/Slides/CD3_manuscript/CD3_slides/AAA165.CD3/AAA165.CD3.run1	255	0.7	0.06	0.7	0.06	-6.93506280099	-9.20108186691	0.861183762827	1.33718619043
0.0	0.0	0.0	0.0	0.0	4000000.0	0.0	0.0	0.88	1.07	1.12	0.06	6.17	0.29	0.83	0.21	4.66	0.13	2.01	1.53	0.37	AAA165.CD3.X10.Y14.tile.tissue.png	15	1	2000	15	053ff8194e1b904f0e63178659c4248d	0	0	0	0	0	0	0	0	0	0	0	0	0	/home/dhl_ec/bnelissen/Slides/CD3_manuscript/CD3_slides/AAA165.CD3/AAA165.CD3.run1	255	1.0	0.06	1.0	0.06	0.0	-11.7143905564	0.0	8.00368938203
0.0	61846.0	0.0	1676.0	61846.0	4000000.0	0.0	1.0	1.43	2.42	1.15	0.04	7.63	0.55	1.1	0.21	6.35	0.21	2.12	1.51	0.48	AAA165.CD3.X10.Y15.tile.tissue.png	16	1	2000	16	6690040d583fdf48e249088b4c890f77	0	0	0	0	0	0	0	0	0	0	0	0	0	/home/dhl_ec/bnelissen/Slides/CD3_manuscript/CD3_slides/AAA165.CD3/AAA165.CD3.run1	255	0.7	0.06	0.7	0.06	-8.3937330502	-11.8955292278	2.31369840314	0.0690242661133
0.0	0.0	0.0	0.0	0.0	4000000.0	0.0	0.0	1.15	2.71	1.13	0.06	6.22	0.29	0.83	0.21	4.69	0.13	2.04	1.52	0.39	AAA165.CD3.X10.Y16.tile.tissue.png	17	1	2000	17	f7aa769fc3fcd06c30d547da502b5c56	0	0	0	0	0	0	0	0	0	0	0	0	0	/home/dhl_ec/bnelissen/Slides/CD3_manuscript/CD3_slides/AAA165.CD3/AAA165.CD3.run1	255	1.0	0.06	1.0	0.06	0.0	-10.074176333	0.0	9.64902102497
0.0	0.0	0.0	0.0	0.0	4000000.0	0.0	0.0	0.81	1.54	1.15	0.06	6.29	0.29	0.91	0.21	4.66	0.12	2.6	1.57	0.72	AAA165.CD3.X10.Y7.tile.tissue.png	18	1	2000	18	c0a941935bc476c9861599bf5d7d158f	0	0	0	0	0	0	0	0	0	0	0	0	0	/home/dhl_ec/bnelissen/Slides/CD3_manuscript/CD3_slides/AAA165.CD3/AAA165.CD3.run1	255	1.0	0.06	1.0	0.06	0.0	-12.0718651277	0.0	3.75524662445
0.0	0.0	0.0	0.0	0.0	4000000.0	0.0	0.0	1.22	1.64	1.16	0.06	6.2	0.29	0.87	0.21	4.62	0.13	2.03	1.53	0.53	AAA165.CD3.X10.Y8.tile.tissue.png	19	1	2000	19	ca332b1cc28b238da33a9512f58c1980	0	0	0	0	0	0	0	0	0	0	0	0	0	/home/dhl_ec/bnelissen/Slides/CD3_manuscript/CD3_slides/AAA165.CD3/AAA165.CD3.run1	255	1.0	0.06	1.0	0.06	0.0	-11.3276576864	0.0	9.58563005982
504.0	23244.0	219.0	1071.0	23244.0	4000000.0	4.0	1.0	1.43	2.08	1.15	0.06	6.61	0.37	0.83	0.21	6.71	0.21	2.09	1.52	0.59	AAA165.CD3.X11.Y13.tile.tissue.png	20	1	2000	20	914df0eb647210cc8093003d67bd20e3	0	0	0	0	0	0	0	0	0	0	0	0	0	/home/dhl_ec/bnelissen/Slides/CD3_manuscript/CD3_slides/AAA165.CD3/AAA165.CD3.run1	255	0.7	0.06	0.7	0.06	-8.46761485627	-11.9390477499	1.06960330594	4.10833972241
2217.0	872850.0	990.0	6406.0	872850.0	4000000.0	21.0	3.0	2.17	2.2	1.17	0.05	7.01	0.37	0.76	0.17	7.37	0.25	2.16	1.54	0.51	AAA165.CD3.X11.Y14.tile.tissue.png	21	1	2000	21	221e6bb96f56d85a8fb6b5d5c84c5fa0	0	0	0	0	0	0	0	0	0	0	0	0	0	/home/dhl_ec/bnelissen/Slides/CD3_manuscript/CD3_slides/AAA165.CD3/AAA165.CD3.run1	255	0.7	0.06	0.7	0.06	-8.2029183796	-11.3282425268	0.993370794821	0.0934728828125
34538.0	2073926.0	13746.0	13158.0	2073926.0	4000000.0	255.0	6.0	1.52	2.02	1.17	0.05	7.31	0.38	0.76	0.13	9.78	0.3	2.22	1.53	0.6	AAA165.CD3.X11.Y15.tile.tissue.png	22	1	2000	22	b8cad4ebfb2ceef4e578180796ebfa68	0	0	0	0	0	0	0	0	0	0	0	0	0	/home/dhl_ec/bnelissen/Slides/CD3_manuscript/CD3_slides/AAA165.CD3/AAA165.CD3.run1	255	0.7	0.06	0.7	0.06	-8.62758614133	-11.7902721359	1.153729477	0.290257421875
310.0	55720.0	173.0	3538.0	55720.0	4000000.0	4.0	11.0	0.94	1.49	1.18	0.0600000000001	6.59	0.36	0.75	0.21	6.68	0.21	2.72	2.13	0.45	AAA165.CD3.X11.Y16.tile.tissue.png	23	1	2000	23	70d80128945631dde5555c0852417b3c	0	0	0	0	0	0	0	0	0	0	0	0	0	/home/dhl_ec/bnelissen/Slides/CD3_manuscript/CD3_slides/AAA165.CD3/AAA165.CD3.run1	255	0.7	0.06	0.7	0.06	-9.56619513701	-11.454495402	3.7457347768	0.150641382324
7483.0	1083336.0	2466.0	7478.0	1083336.0	4000000.0	53.0	7.0	1.33	2.08	1.31	0.0500000000001	8.72	0.6	1.06	0.17	7.58	0.25	2.17	1.47	0.45	AAA165.CD3.X11.Y17.tile.tissue.png	24	1	2000	24	0ac68501a7339115b14fef28bc781b1e	0	0	0	0	0	0	0	0	0	0	0	0	0	/home/dhl_ec/bnelissen/Slides/CD3_manuscript/CD3_slides/AAA165.CD3/AAA165.CD3.run1	255	0.7	0.06	0.7	0.06	-8.61281960915	-12.0880201435	1.50088920837	1.55264482813
4133.0	111355.0	1151.0	3051.0	111355.0	3656000.0	22.0	2.0	0.85	1.23	1.03	0.0799999999999	6.75	0.53	0.89	0.19	6.35	0.2	1.95	1.4	0.5	AAA165.CD3.X11.Y18.tile.tissue.png	25	1	2000	25	c1392dc1496a78e27648590f3d4e8a8f	0	0	0	0	0	0	0	0	0	0	0	0	0	/home/dhl_ec/bnelissen/Slides/CD3_manuscript/CD3_slides/AAA165.CD3/AAA165.CD3.run1	255	0.7	0.06	0.7	0.06	-8.41212679927	-12.2229278747	2.18183959069	1.14500434859
0.0	0.0	0.0	0.0	0.0	4000000.0	0.0	0.0	0.97	1.22	1.12	0.0599999999999	5.75	0.3	0.93	0.23	4.83	0.12	2.01	1.52	0.62	AAA165.CD3.X12.Y11.tile.tissue.png	26	1	2000	26	da3f2ba615a8be8ab5f7793200dd6f62	0	0	0	0	0	0	0	0	0	0	0	0	0	/home/dhl_ec/bnelissen/Slides/CD3_manuscript/CD3_slides/AAA165.CD3/AAA165.CD3.run1	255	1.0	0.06	1.0	0.06	0.0	0.0	0.0	2.3741545
0.0	0.0	0.0	0.0	0.0	4000000.0	0.0	0.0	2.25	2.45	1.36	0.0599999999999	6.17	0.29	0.8	0.21	4.79	0.13	2.0	1.53	2.08	AAA165.CD3.X12.Y12.tile.tissue.png	27	1	2000	27	9e3401c310de738261498163a5043efe	0	0	0	0	0	0	0	0	0	0	0	0	0	/home/dhl_ec/bnelissen/Slides/CD3_manuscript/CD3_slides/AAA165.CD3/AAA165.CD3.run1	255	1.0	0.06	1.0	0.06	0.0	-9.42738098499	0.0	8.76995008222
9561.0	1220870.0	4124.0	10575.0	1220870.0	4000000.0	78.0	4.0	1.64	2.1	1.11	0.0500000000001	7.68	0.38	0.74	0.17	7.53	0.32	2.24	1.52	0.57	AAA165.CD3.X12.Y13.tile.tissue.png	28	1	2000	28	82ebf02eee3bf538be8eb2a067eadffa	0	0	0	0	0	0	0	0	0	0	0	0	0	/home/dhl_ec/bnelissen/Slides/CD3_manuscript/CD3_slides/AAA165.CD3/AAA165.CD3.run1	255	0.7	0.06	0.7	0.06	-8.64394284519	-11.451151704	1.36366301189	0.143847996094
26034.0	3056240.0	8678.0	10664.0	3056240.0	4000000.0	156.0	2.0	2.67	2.28	1.15	0.05	6.63	0.57	0.78	0.09	9.51	0.34	2.7	1.74	0.58	AAA165.CD3.X12.Y14.tile.tissue.png	29	1	2000	29	c476e555e42fe0f4ed3ddb2d32b481fd	0	0	0	0	0	0	0	0	0	0	0	0	0	/home/dhl_ec/bnelissen/Slides/CD3_manuscript/CD3_slides/AAA165.CD3/AAA165.CD3.run1	255	0.7	0.06	0.7	0.06	-8.63407457724	-11.8509496999	1.04599520567	0.165417759766
9014.0	3413012.0	2912.0	9395.0	3413012.0	4000000.0	51.0	3.0	1.18	1.31	1.12	0.0700000000001	7.98	0.37	0.76	0.0799999999999	9.76	0.47	2.34	1.53	0.41	AAA165.CD3.X12.Y15.tile.tissue.png	30	1	2000	30	8e399a086590065a5bcfd94640a7c2e4	0	0	0	0	0	0	0	0	0	0	0	0	0	/home/dhl_ec/bnelissen/Slides/CD3_manuscript/CD3_slides/AAA165.CD3/AAA165.CD3.run1	255	0.7	0.06	0.7	0.06	-7.92446817846	-10.8418810259	0.383014923859	0.113981588867
16483.0	1545324.0	4593.0	10978.0	1545324.0	4000000.0	86.0	6.0	1.13	1.75	1.51	0.05	6.98	0.45	0.76	0.16	8.27	0.41	2.8	1.55	0.52	AAA165.CD3.X12.Y16.tile.tissue.png	31	1	2000	31	35b32f2f87a8a055f5f1fce11b80c230	0	0	0	0	0	0	0	0	0	0	0	0	0	/home/dhl_ec/bnelissen/Slides/CD3_manuscript/CD3_slides/AAA165.CD3/AAA165.CD3.run1	255	0.7	0.06	0.7	0.06	-7.83174938467	-11.346415878	0.853627754415	0.265601210937
13886.0	3558405.0	4624.0	12901.0	3558405.0	4000000.0	82.0	3.0	1.41	2.34	1.14	0.05	7.25	0.38	0.76	0.0799999999999	10.11	0.36	2.24	1.53	1.02	AAA165.CD3.X12.Y17.tile.tissue.png	32	1	2000	32	746868c75fc1468c6e583e028089dc9b	0	0	0	0	0	0	0	0	0	0	0	0	0	/home/dhl_ec/bnelissen/Slides/CD3_manuscript/CD3_slides/AAA165.CD3/AAA165.CD3.run1	255	0.7	0.0657717618393	0.7	0.0657717618393	-8.1963730628	-11.9248948882	0.744579310693	0.329203488281
6789.0	716410.0	2249.0	8810.0	716410.0	3656000.0	47.0	7.0	2.47	1.81	1.27	0.0600000000001	6.36	0.35	0.7	0.17	6.8	0.36	2.05	1.41	0.36	AAA165.CD3.X12.Y18.tile.tissue.png	33	1	2000	33	da1a2c5ecb1f536fc1142395e010193a	0	0	0	0	0	0	0	0	0	0	0	0	0	/home/dhl_ec/bnelissen/Slides/CD3_manuscript/CD3_slides/AAA165.CD3/AAA165.CD3.run1	255	0.7	0.06	0.7	0.06	-8.50600663004	-10.9813078772	1.61255473018	0.430183127906
0.0	0.0	0.0	0.0	0.0	4000000.0	0.0	0.0	1.05	1.85	1.22	0.0600000000001	6.32	0.3	0.89	0.22	4.88	0.13	2.0	1.51	0.64	AAA165.CD3.X13.Y10.tile.tissue.png	34	1	2000	34	ff1c238154c2359e904c08ba57b22f70	0	0	0	0	0	0	0	0	0	0	0	0	0	/home/dhl_ec/bnelissen/Slides/CD3_manuscript/CD3_slides/AAA165.CD3/AAA165.CD3.run1	255	1.0	0.06	1.0	0.06	0.0	-11.5141781265	0.0	5.93597733854
0.0	0.0	0.0	0.0	0.0	4000000.0	0.0	0.0	1.13	1.74	1.66	0.0600000000001	6.36	0.29	0.78	0.22	4.62	0.13	2.04	1.55	0.67	AAA165.CD3.X13.Y11.tile.tissue.png	35	1	2000	35	16ac0e77edbc3100d2f254616b63ad6a	0	0	0	0	0	0	0	0	0	0	0	0	0	/home/dhl_ec/bnelissen/Slides/CD3_manuscript/CD3_slides/AAA165.CD3/AAA165.CD3.run1	255	1.0	0.06	1.0	0.06	0.0	-10.9241509322	0.0	5.29362494405
12146.0	1277619.0	4174.0	18794.0	1277619.0	4000000.0	74.0	8.0	1.61	2.15	1.44	0.05	6.85	0.51	0.77	0.17	8.19	0.4	2.32	1.49	0.75	AAA165.CD3.X13.Y12.tile.tissue.png	36	1	2000	36	c38f98385dbc10886c163c0a0c784d20	0	0	0	0	0	0	0	0	0	0	0	0	0	/home/dhl_ec/bnelissen/Slides/CD3_manuscript/CD3_slides/AAA165.CD3/AAA165.CD3.run1	255	0.7	0.06	0.7	0.06	-8.84011811021	-12.0280186969	2.04946737317	0.1928869375
333.0	3993029.0	190.0	8118.0	3993029.0	4000000.0	4.0	1.0	1.69	2.47	1.5	0.05	6.49	0.36	0.73	0.05	9.42	0.49	2.23	1.54	1.15	AAA165.CD3.X13.Y13.tile.tissue.png	37	1	2000	37	985428319da685819979ebfdaf9544ed	0	0	0	0	0	0	0	0	0	0	0	0	0	/home/dhl_ec/bnelissen/Slides/CD3_manuscript/CD3_slides/AAA165.CD3/AAA165.CD3.run1	255	0.7	0.0617961134443	0.7	0.0617961134443	-7.6479341826	-11.3560066222	0.375859814622	0.035506366333
998.0	3999677.0	517.0	8028.0	3999677.0	4000000.0	14.0	1.0	2.48	1.75	1.14	0.05	6.52	0.37	0.76	0.0599999999999	9.85	0.37	2.2	1.54	0.44	AAA165.CD3.X13.Y14.tile.tissue.png	38	1	2000	38	146cb070a155f9f95499f348c444fb08	0	0	0	0	0	0	0	0	0	0	0	0	0	/home/dhl_ec/bnelissen/Slides/CD3_manuscript/CD3_slides/AAA165.CD3/AAA165.CD3.run1	255	0.7	0.0641380603541	0.7	0.0641380603541	-7.89055761169	-10.9433333273	0.283626426302	0.0365387217712
912.0	3999919.0	439.0	8022.0	3999919.0	4000000.0	11.0	1.0	2.39	1.41	1.11	0.05	6.86	0.56	1.23	0.08	9.97	0.37	2.14	1.59	0.61	AAA165.CD3.X13.Y15.tile.tissue.png	39	1	2000	39	630086098bbd447d5194940f055b61d4	0	0	0	0	0	0	0	0	0	0	0	0	0	/home/dhl_ec/bnelissen/Slides/CD3_manuscript/CD3_slides/AAA165.CD3/AAA165.CD3.run1	255	0.7	0.06	0.7	0.06	-8.40688755972	-11.606887815	0.667155508012	0.0900533012695
7899.0	3869419.0	2917.0	9310.0	3869419.0	4000000.0	59.0	1.0	3.31	1.51	1.15	0.05	7.22	0.37	0.76	0.0600000000001	9.56	0.37	2.19	1.54	0.46	AAA165.CD3.X13.Y16.tile.tissue.png	40	1	2000	40	94aa34b0bffb42c4da83ea362c09e48e	0	0	0	0	0	0	0	0	0	0	0	0	0	/home/dhl_ec/bnelissen/Slides/CD3_manuscript/CD3_slides/AAA165.CD3/AAA165.CD3.run1	255	0.7	0.06	0.7	0.06	-8.13454281442	-11.5927273888	0.63977458624	0.134937296875
5054.0	1706237.0	1885.0	10424.0	1706237.0	4000000.0	39.0	4.0	1.03	2.63	1.16	0.05	6.92	0.38	0.75	0.15	8.02	0.28	2.24	1.55	0.4	AAA165.CD3.X13.Y17.tile.tissue.png	41	1	2000	41	21a633a61d9894a26977ef91458b36be	0	0	0	0	0	0	0	0	0	0	0	0	0	/home/dhl_ec/bnelissen/Slides/CD3_manuscript/CD3_slides/AAA165.CD3/AAA165.CD3.run1	255	0.7	0.06	0.7	0.06	-7.9480660673	-11.5127744561	0.650482776199	0.220390222656
0.0	5609.0	0.0	548.0	5609.0	3656000.0	0.0	2.0	1.03	2.51	1.04	0.05	6.03	0.34	0.69	0.2	5.34	0.12	1.92	1.4	0.36	AAA165.CD3.X13.Y18.tile.tissue.png	42	1	2000	42	e2a090fd5c3dd26d6894ce32d89c853d	0	0	0	0	0	0	0	0	0	0	0	0	0	/home/dhl_ec/bnelissen/Slides/CD3_manuscript/CD3_slides/AAA165.CD3/AAA165.CD3.run1	255	0.7	0.06	0.7	0.06	0.0	-10.3518609372	0.236344142784	1.60032467641
0.0	0.0	0.0	0.0	0.0	4000000.0	0.0	0.0	1.05	2.12	1.09	0.0599999999999	6.18	0.3	0.75	0.21	4.88	0.13	2.0	1.54	0.41	AAA165.CD3.X14.Y10.tile.tissue.png	43	1	2000	43	5ea1ce64de6b7aa8844836cc5c834c2a	0	0	0	0	0	0	0	0	0	0	0	0	0	/home/dhl_ec/bnelissen/Slides/CD3_manuscript/CD3_slides/AAA165.CD3/AAA165.CD3.run1	255	1.0	0.06	1.0	0.06	0.0	-9.70619711792	0.0	0.157031708351
52.0	124674.0	34.0	2493.0	124674.0	4000000.0	1.0	3.0	2.03	2.12	1.19	0.0599999999999	6.91	0.38	0.76	0.22	6.85	0.26	2.54	1.47	0.47	AAA165.CD3.X14.Y11.tile.tissue.png	44	1	2000	44	685ba2634cb4909e2b5a6d25b6c07e41	0	0	0	0	0	0	0	0	0	0	0	0	0	/home/dhl_ec/bnelissen/Slides/CD3_manuscript/CD3_slides/AAA165.CD3/AAA165.CD3.run1	255	0.7	0.06	0.7	0.06	-8.13954388315	-11.9164416795	1.63183351388	0.10564690625
23411.0	2944380.0	6990.0	15103.0	2944380.0	4000000.0	157.0	8.0	1.03	1.41	1.2	0.0699999999999	7.02	0.38	0.76	0.11	9.21	0.33	2.24	1.6	0.44	AAA165.CD3.X14.Y12.tile.tissue.png	45	1	2000	45	14910ae9c1831a8c937103a7ff011388	0	0	0	0	0	0	0	0	0	0	0	0	0	/home/dhl_ec/bnelissen/Slides/CD3_manuscript/CD3_slides/AAA165.CD3/AAA165.CD3.run1	255	0.7	0.06	0.7	0.06	-8.1506373896	-11.4251881369	0.902396931548	0.226404603516
189.0	3999629.0	105.0	8078.0	3999629.0	4000000.0	3.0	1.0	0.95	1.14	1.14	0.05	7.22	0.38	0.76	0.0600000000002	9.74	0.43	2.19	1.52	0.41	AAA165.CD3.X14.Y13.tile.tissue.png	46	1	2000	46	e256ec5cdd046564a0c35c5e5ade2e8d	0	0	0	0	0	0	0	0	0	0	0	0	0	/home/dhl_ec/bnelissen/Slides/CD3_manuscript/CD3_slides/AAA165.CD3/AAA165.CD3.run1	255	0.7	0.0611977126846	0.7	0.0611977126846	-7.79346714323	-10.5484640909	0.210871729945	0.0261154795074
0.0	4000000.0	0.0	7996.0	4000000.0	4000000.0	0.0	1.0	0.88	1.18	1.12	0.05	5.75	0.3	0.77	0.05	9.54	0.3	2.18	1.55	0.45	AAA165.CD3.X14.Y14.tile.tissue.png	47	1	2000	47	db97672a87b1531c0ca18b671cb33c9e	0	0	0	0	0	0	0	0	0	0	0	0	0	/home/dhl_ec/bnelissen/Slides/CD3_manuscript/CD3_slides/AAA165.CD3/AAA165.CD3.run1	255	0.7	0.0650366464891	0.7	0.0650366464891	-6.96092365947	0.0	0.0926828829588	0.00744180224609
134.0	4000000.0	63.0	7996.0	4000000.0	4000000.0	1.0	1.0	0.98	1.4	1.72	0.0699999999999	5.91	0.3	0.76	0.05	9.86	0.58	2.23	1.54	0.64	AAA165.CD3.X14.Y15.tile.tissue.png	48	1	2000	48	4a8f97c7b239482357e8b90c5f19a572	0	0	0	0	0	0	0	0	0	0	0	0	0	/home/dhl_ec/bnelissen/Slides/CD3_manuscript/CD3_slides/AAA165.CD3/AAA165.CD3.run1	255	0.7	0.0629789159652	0.7	0.0629789159652	-7.95290077187	0.0	0.0906036469098	0.00478713378906
0.0	4000000.0	0.0	7996.0	4000000.0	4000000.0	0.0	1.0	1.16	1.42	1.13	0.05	5.71	0.3	0.76	0.0500000000002	9.56	0.3	2.18	1.55	0.65	AAA165.CD3.X14.Y16.tile.tissue.png	49	1	2000	49	b0f6e303d8d5cda2c9125eae3d37ac2f	0	0	0	0	0	0	0	0	0	0	0	0	0	/home/dhl_ec/bnelissen/Slides/CD3_manuscript/CD3_slides/AAA165.CD3/AAA165.CD3.run1	255	0.7	0.0602754850265	0.7	0.0602754850265	-7.32824616559	0.0	0.0879124207605	0.00521248828125
5571.0	2540483.0	1757.0	7516.0	2540483.0	4000000.0	43.0	2.0	0.96	1.18	1.14	0.05	6.97	0.38	0.76	0.12	8.91	0.32	2.19	1.54	0.6	AAA165.CD3.X14.Y17.tile.tissue.png	50	1	2000	50	ed5fd2895463b8fbf85f378ca4fc91e8	0	0	0	0	0	0	0	0	0	0	0	0	0	/home/dhl_ec/bnelissen/Slides/CD3_manuscript/CD3_slides/AAA165.CD3/AAA165.CD3.run1	255	0.7	0.06	0.7	0.06	-7.37842787096	-9.77355003083	0.318891447221	0.0944262890625
292.0	11531.0	151.0	572.0	11531.0	3656000.0	3.0	1.0	1.1	1.49	1.73	0.0799999999999	7.58	0.34	0.73	0.19	6.23	0.27	1.93	1.41	0.37	AAA165.CD3.X14.Y18.tile.tissue.png	51	1	2000	51	e1e076201b6e9ad9289c1590c437505c	0	0	0	0	0	0	0	0	0	0	0	0	0	/home/dhl_ec/bnelissen/Slides/CD3_manuscript/CD3_slides/AAA165.CD3/AAA165.CD3.run1	255	0.7	0.06	0.7	0.06	-9.04331086841	-12.1315314148	6.29858413831	2.24303265261
0.0	0.0	0.0	0.0	0.0	4000000.0	0.0	0.0	0.69	0.87	1.17	0.0599999999999	6.43	0.3	0.92	0.22	4.97	0.12	2.0	1.54	0.38	AAA165.CD3.X14.Y7.tile.tissue.png	52	1	2000	52	e53619b2765ec20e59cc3aca8e1119e7	0	0	0	0	0	0	0	0	0	0	0	0	0	/home/dhl_ec/bnelissen/Slides/CD3_manuscript/CD3_slides/AAA165.CD3/AAA165.CD3.run1	255	1.0	0.06	1.0	0.06	0.0	-10.9476343058	0.0	2.40263157695
0.0	8985.0	0.0	456.0	8985.0	4000000.0	0.0	1.0	1.18	2.42	1.16	0.0599999999999	6.78	0.5	0.8	0.21	6.11	0.14	2.08	1.54	0.45	AAA165.CD3.X14.Y8.tile.tissue.png	53	1	2000	53	2d59fd2aa36901822d70a75563d00b89	0	0	0	0	0	0	0	0	0	0	0	0	0	/home/dhl_ec/bnelissen/Slides/CD3_manuscript/CD3_slides/AAA165.CD3/AAA165.CD3.run1	255	0.7	0.06	0.7	0.06	0.0	-9.55451800959	0.0181707281368	8.34872618313
0.0	9454.0	0.0	848.0	9454.0	4000000.0	0.0	3.0	1.31	1.85	1.18	0.0600000000002	6.59	0.38	0.77	0.21	6.27	0.14	2.08	1.53	0.67	AAA165.CD3.X14.Y9.tile.tissue.png	54	1	2000	54	c58a114b77073c6a7cd7aadcb14f87f0	0	0	0	0	0	0	0	0	0	0	0	0	0	/home/dhl_ec/bnelissen/Slides/CD3_manuscript/CD3_slides/AAA165.CD3/AAA165.CD3.run1	255	0.7	0.06	0.7	0.06	0.0	-9.90343206315	1.00330372313	2.13222158911
42750.0	538945.0	13152.0	9296.0	538945.0	4000000.0	238.0	9.0	1.27	1.77	1.14	0.05	13.35	0.38	0.75	0.2	8.51	0.24	2.2	1.53	0.64	AAA165.CD3.X15.Y10.tile.tissue.png	55	1	2000	55	bd27d391f9c047bb809cf319c7314a03	0	0	0	0	0	0	0	0	0	0	0	0	0	/home/dhl_ec/bnelissen/Slides/CD3_manuscript/CD3_slides/AAA165.CD3/AAA165.CD3.run1	255	0.7	0.06	0.7	0.06	-8.34046345481	-11.8079925507	1.52219523647	0.144009894531
31143.0	657376.0	10821.0	11873.0	657376.0	4000000.0	195.0	12.0	1.32	1.71	1.14	0.05	6.87	0.38	0.76	0.19	8.11	0.26	2.54	1.52	0.45	AAA165.CD3.X15.Y11.tile.tissue.png	56	1	2000	56	d08e31bf273e8f5187622a60334a6efc	0	0	0	0	0	0	0	0	0	0	0	0	0	/home/dhl_ec/bnelissen/Slides/CD3_manuscript/CD3_slides/AAA165.CD3/AAA165.CD3.run1	255	0.7	0.06	0.7	0.06	-9.61731768065	-12.8547742747	2.54628701965	0.276534046875
19109.0	3310178.0	5583.0	10728.0	3310178.0	4000000.0	127.0	4.0	1.84	2.53	1.11	0.05	6.92	0.37	0.76	0.0900000000001	9.53	0.35	2.25	1.54	0.51	AAA165.CD3.X15.Y12.tile.tissue.png	57	1	2000	57	3f614cf2c6b5410489262959f4c67b38	0	0	0	0	0	0	0	0	0	0	0	0	0	/home/dhl_ec/bnelissen/Slides/CD3_manuscript/CD3_slides/AAA165.CD3/AAA165.CD3.run1	255	0.7	0.06	0.7	0.06	-8.2303197144	-11.1884240465	0.875363550206	0.166860586914
191.0	4000000.0	95.0	7996.0	4000000.0	4000000.0	3.0	1.0	1.58	2.3	1.13	0.0599999999999	7.2	0.3	0.76	0.05	9.76	0.4	2.24	1.54	0.43	AAA165.CD3.X15.Y13.tile.tissue.png	58	1	2000	58	094b864475ba234f6827cddf5bee7151	0	0	0	0	0	0	0	0	0	0	0	0	0	/home/dhl_ec/bnelissen/Slides/CD3_manuscript/CD3_slides/AAA165.CD3/AAA165.CD3.run1	255	0.7	0.0618603921482	0.7	0.0618603921482	-8.11757646845	-11.1773506249	0.321217277861	0.04467075
307.0	4000000.0	158.0	7996.0	4000000.0	4000000.0	3.0	1.0	3.16	1.17	1.14	0.05	5.81	0.42	0.77	0.05	9.85	0.55	2.63	1.53	0.45	AAA165.CD3.X15.Y14.tile.tissue.png	59	1	2000	59	48753335ea28c460db2945b10df2158d	0	0	0	0	0	0	0	0	0	0	0	0	0	/home/dhl_ec/bnelissen/Slides/CD3_manuscript/CD3_slides/AAA165.CD3/AAA165.CD3.run1	255	0.7	0.065954522463	0.7	0.065954522463	-6.88758556722	0.0	0.123668268888	0.0133486855469
0.0	4000000.0	0.0	7996.0	4000000.0	4000000.0	0.0	1.0	1.54	3.51	1.17	0.0500000000002	5.91	0.3	0.76	0.05	9.45	0.3	2.21	1.52	0.42	AAA165.CD3.X15.Y15.tile.tissue.png	60	1	2000	60	a869324f5d468c21cd95a956015c5922	0	0	0	0	0	0	0	0	0	0	0	0	0	/home/dhl_ec/bnelissen/Slides/CD3_manuscript/CD3_slides/AAA165.CD3/AAA165.CD3.run1	255	0.7	0.0635866333668	0.7	0.0635866333668	-6.59399178412	0.0	0.0999812917699	0.00653336523437
0.0	4000000.0	0.0	7996.0	4000000.0	4000000.0	0.0	1.0	1.32	1.61	1.82	0.0699999999999	6.04	0.31	0.77	0.05	9.15	0.38	2.48	1.53	0.5	AAA165.CD3.X15.Y16.tile.tissue.png	61	1	2000	61	a53aec291e6ab3563e736e26c8a4db7d	0	0	0	0	0	0	0	0	0	0	0	0	0	/home/dhl_ec/bnelissen/Slides/CD3_manuscript/CD3_slides/AAA165.CD3/AAA165.CD3.run1	255	0.7	0.06	0.7	0.06	-6.78311660525	0.0	0.113568609564	0.0126471728516
14607.0	2450479.0	3814.0	6936.0	2450479.0	4000000.0	74.0	2.0	1.42	2.41	1.18	0.05	10.79	0.39	0.76	0.12	9.04	0.41	2.13	1.53	0.55	AAA165.CD3.X15.Y17.tile.tissue.png	62	1	2000	62	13167ed2b43de797f870586ba370a153	0	0	0	0	0	0	0	0	0	0	0	0	0	/home/dhl_ec/bnelissen/Slides/CD3_manuscript/CD3_slides/AAA165.CD3/AAA165.CD3.run1	255	0.7	0.06	0.7	0.06	-7.40910074822	-9.99512124674	0.358307172677	0.127784132812
0.0	22778.0	0.0	860.0	22778.0	3656000.0	0.0	1.0	1.34	1.44	1.03	0.0599999999999	6.3	0.4	0.74	0.21	5.86	0.13	1.89	1.41	0.34	AAA165.CD3.X15.Y18.tile.tissue.png	63	1	2000	63	57c8d5756f8f85a5f776220ef8d3764b	0	0	0	0	0	0	0	0	0	0	0	0	0	/home/dhl_ec/bnelissen/Slides/CD3_manuscript/CD3_slides/AAA165.CD3/AAA165.CD3.run1	255	0.7	0.06	0.7	0.06	-7.28823277849	-11.6455484854	3.96965380432	3.62818402393
0.0	0.0	0.0	0.0	0.0	4000000.0	0.0	0.0	1.22	1.98	1.35	0.0899999999999	7.46	0.3	0.93	0.22	4.86	0.13	2.03	1.54	0.42	AAA165.CD3.X15.Y6.tile.tissue.png	64	1	2000	64	216dc3ec452352a601b3e80503f0a7e0	0	0	0	0	0	0	0	0	0	0	0	0	0	/home/dhl_ec/bnelissen/Slides/CD3_manuscript/CD3_slides/AAA165.CD3/AAA165.CD3.run1	255	1.0	0.06	1.0	0.06	0.0	-9.91458283528	0.0	2.16991350407
0.0	0.0	0.0	0.0	0.0	4000000.0	0.0	0.0	0.87	2.33	1.27	0.0599999999999	6.62	0.29	0.82	0.21	4.88	0.2	2.05	1.57	0.36	AAA165.CD3.X15.Y7.tile.tissue.png	65	1	2000	65	e077788170389eaa4306f263873c84c9	0	0	0	0	0	0	0	0	0	0	0	0	0	/home/dhl_ec/bnelissen/Slides/CD3_manuscript/CD3_slides/AAA165.CD3/AAA165.CD3.run1	255	1.0	0.06	1.0	0.06	0.0	-11.0497526833	0.0	9.43760836843
5591.0	236628.0	2010.0	5122.0	236628.0	4000000.0	35.0	4.0	2.15	1.54	1.16	0.0500000000002	6.85	0.37	0.76	0.21	7.11	0.34	2.51	1.54	0.38	AAA165.CD3.X15.Y8.tile.tissue.png	66	1	2000	66	ce21e29101dc7a9b946b30cc774c69d6	0	0	0	0	0	0	0	0	0	0	0	0	0	/home/dhl_ec/bnelissen/Slides/CD3_manuscript/CD3_slides/AAA165.CD3/AAA165.CD3.run1	255	0.7	0.06	0.7	0.06	-8.7910627727	-12.2482622898	1.76179928785	0.0657668398437
64274.0	967202.0	19977.0	15508.0	967202.0	4000000.0	388.0	11.0	3.05	1.7	1.21	0.05	6.95	0.38	0.75	0.17	8.41	0.26	2.24	1.52	0.59	AAA165.CD3.X15.Y9.tile.tissue.png	67	1	2000	67	caa59176a02f149e0dc1ea2286627e39	0	0	0	0	0	0	0	0	0	0	0	0	0	/home/dhl_ec/bnelissen/Slides/CD3_manuscript/CD3_slides/AAA165.CD3/AAA165.CD3.run1	255	0.7	0.06	0.7	0.06	-8.61958361539	-12.2130796754	1.69057153728	0.212230007812
102004.0	2146858.0	38268.0	27747.0	2146858.0	4000000.0	726.0	7.0	3.0	1.19	1.15	0.05	7.46	0.38	0.76	0.13	9.82	0.32	2.32	1.57	0.42	AAA165.CD3.X16.Y10.tile.tissue.png	68	1	2000	68	77eb7af14b5338489bc1bd4fbaa48d65	0	0	0	0	0	0	0	0	0	0	0	0	0	/home/dhl_ec/bnelissen/Slides/CD3_manuscript/CD3_slides/AAA165.CD3/AAA165.CD3.run1	255	0.7	0.06	0.7	0.06	-9.53303438562	-12.6734892243	2.29241473656	0.428164949219
109757.0	3867159.0	44914.0	15917.0	3867159.0	4000000.0	879.0	1.0	1.22	1.7	1.18	0.05	8.6	0.39	0.76	0.0700000000002	11.07	0.39	2.24	1.54	0.52	AAA165.CD3.X16.Y11.tile.tissue.png	69	1	2000	69	cde40276b5d0779ecabdeaead40ba9e8	0	0	0	0	0	0	0	0	0	0	0	0	0	/home/dhl_ec/bnelissen/Slides/CD3_manuscript/CD3_slides/AAA165.CD3/AAA165.CD3.run1	255	0.7	0.06	0.7	0.06	-9.48028125435	-13.1801390353	2.61401035563	0.545729101562
24201.0	3217326.0	9576.0	16050.0	3217326.0	4000000.0	187.0	3.0	0.95	2.1	1.13	0.05	6.88	0.38	0.77	0.0899999999999	9.43	0.36	2.26	1.53	0.43	AAA165.CD3.X16.Y12.tile.tissue.png	70	1	2000	70	1ca1cd428227c62338cbfdae1298c518	0	0	0	0	0	0	0	0	0	0	0	0	0	/home/dhl_ec/bnelissen/Slides/CD3_manuscript/CD3_slides/AAA165.CD3/AAA165.CD3.run1	255	0.7	0.06	0.7	0.06	-8.63294094088	-11.7182952409	1.25550885175	0.191161900391
114.0	3990453.0	63.0	8361.0	3990453.0	4000000.0	2.0	1.0	1.0	1.35	1.14	0.0500000000002	6.82	0.39	0.8	0.0599999999999	9.64	0.49	2.61	1.53	0.61	AAA165.CD3.X16.Y13.tile.tissue.png	71	1	2000	71	6fd11d80603ca82cc8af515fda9bab3e	0	0	0	0	0	0	0	0	0	0	0	0	0	/home/dhl_ec/bnelissen/Slides/CD3_manuscript/CD3_slides/AAA165.CD3/AAA165.CD3.run1	255	0.7	0.0643599669956	0.7	0.0643599669956	-7.61271734576	-11.5742546552	0.487053994477	0.0681374100952
55.0	3998076.0	30.0	8098.0	3998076.0	4000000.0	1.0	1.0	1.26	1.74	1.11	0.0500000000002	7.75	0.37	0.76	0.0600000000002	10.06	0.37	2.18	1.55	0.44	AAA165.CD3.X16.Y14.tile.tissue.png	72	1	2000	72	5261aa784939ad45b466c3a2d12e1273	0	0	0	0	0	0	0	0	0	0	0	0	0	/home/dhl_ec/bnelissen/Slides/CD3_manuscript/CD3_slides/AAA165.CD3/AAA165.CD3.run1	255	0.7	0.0634405119921	0.7	0.0634405119921	-7.25328412524	-11.2434217272	0.287890855479	0.0442652710571
0.0	4000000.0	0.0	7996.0	4000000.0	4000000.0	0.0	1.0	1.16	1.78	1.28	0.05	7.18	0.3	0.77	0.05	9.65	0.3	2.2	1.53	0.47	AAA165.CD3.X16.Y15.tile.tissue.png	73	1	2000	73	0162e6180df8bd7aa8c8b9000b151aed	0	0	0	0	0	0	0	0	0	0	0	0	0	/home/dhl_ec/bnelissen/Slides/CD3_manuscript/CD3_slides/AAA165.CD3/AAA165.CD3.run1	255	0.7	0.06	0.7	0.06	-7.52248594944	0.0	0.186298905894	0.0282102773437
10523.0	3727999.0	2716.0	8006.0	3727999.0	4000000.0	46.0	1.0	1.02	1.93	1.11	0.0600000000002	6.68	0.37	0.76	0.0699999999999	9.8	0.36	2.19	1.53	0.48	AAA165.CD3.X16.Y16.tile.tissue.png	74	1	2000	74	756230a9b656fe70b895451bb31f0d04	0	0	0	0	0	0	0	0	0	0	0	0	0	/home/dhl_ec/bnelissen/Slides/CD3_manuscript/CD3_slides/AAA165.CD3/AAA165.CD3.run1	255	0.7	0.06	0.7	0.06	-7.89311756347	-10.4665578242	0.31508934368	0.115268342773
11857.0	589496.0	3675.0	6292.0	589496.0	4000000.0	65.0	5.0	1.27	1.96	1.17	0.0799999999999	7.06	0.39	0.74	0.19	7.52	0.23	2.14	1.52	0.56	AAA165.CD3.X16.Y17.tile.tissue.png	75	1	2000	75	ff11b8cea554b833d3f77d24edddc682	0	0	0	0	0	0	0	0	0	0	0	0	0	/home/dhl_ec/bnelissen/Slides/CD3_manuscript/CD3_slides/AAA165.CD3/AAA165.CD3.run1	255	0.7	0.06	0.7	0.06	-8.19836134637	-10.5611110155	0.875692212816	0.359376515625
0.0	2608.0	0.0	226.0	2608.0	3656000.0	0.0	1.0	1.8	1.95	1.03	0.05	6.01	0.34	0.79	0.21	5.7	0.13	1.91	1.39	0.37	AAA165.CD3.X16.Y18.tile.tissue.png	76	1	2000	76	dd93963b80a8e53fd1fe25fb7d9bde94	0	0	0	0	0	0	0	0	0	0	0	0	0	/home/dhl_ec/bnelissen/Slides/CD3_manuscript/CD3_slides/AAA165.CD3/AAA165.CD3.run1	255	0.7	0.06	0.7	0.06	-6.58074946303	-12.5404797701	4.32277412649	3.86684496459
0.0	0.0	0.0	0.0	0.0	4000000.0	0.0	0.0	2.65	1.78	1.12	0.0599999999999	6.24	0.35	0.92	0.24	4.56	0.12	2.0	1.53	0.73	AAA165.CD3.X16.Y5.tile.tissue.png	77	1	2000	77	28d603728fdd324debaf4ce6c85d78b7	0	0	0	0	0	0	0	0	0	0	0	0	0	/home/dhl_ec/bnelissen/Slides/CD3_manuscript/CD3_slides/AAA165.CD3/AAA165.CD3.run1	255	1.0	0.06	1.0	0.06	0.0	-10.7916156981	0.0	8.4206197806
2009.0	37464.0	587.0	2236.0	37464.0	4000000.0	11.0	6.0	1.22	3.44	1.11	0.0599999999999	6.57	0.49	0.76	0.21	6.96	0.21	2.11	1.53	0.56	AAA165.CD3.X16.Y6.tile.tissue.png	78	1	2000	78	b063d336c66dbb59c0c1f8d48d72990a	0	0	0	0	0	0	0	0	0	0	0	0	0	/home/dhl_ec/bnelissen/Slides/CD3_manuscript/CD3_slides/AAA165.CD3/AAA165.CD3.run1	255	0.7	0.06	0.7	0.06	-8.96312412357	-10.7917039077	1.85971099007	0.428943219727
214.0	8666.0	95.0	750.0	8666.0	4000000.0	2.0	3.0	2.81	3.53	1.21	0.0500000000002	6.59	0.38	0.74	0.21	6.95	0.23	2.15	1.53	0.94	AAA165.CD3.X16.Y7.tile.tissue.png	79	1	2000	79	856e513c09e7c6fe762f6ea7df62af63	0	0	0	0	0	0	0	0	0	0	0	0	0	/home/dhl_ec/bnelissen/Slides/CD3_manuscript/CD3_slides/AAA165.CD3/AAA165.CD3.run1	255	0.7	0.06	0.7	0.06	-6.66953711096	-11.6106403932	0.458791622603	0.0292804996948
28400.0	2276483.0	10056.0	12352.0	2276483.0	4000000.0	176.0	6.0	2.67	2.66	1.12	0.05	6.69	0.38	0.76	0.13	10.53	0.41	2.22	1.53	0.42	AAA165.CD3.X16.Y8.tile.tissue.png	80	1	2000	80	97f1ec91f4b7dd40672d8705942b6f76	0	0	0	0	0	0	0	0	0	0	0	0	0	/home/dhl_ec/bnelissen/Slides/CD3_manuscript/CD3_slides/AAA165.CD3/AAA165.CD3.run1	255	0.7	0.06	0.7	0.06	-8.84854644371	-11.7782746714	1.20444280833	0.25815162207
68187.0	3500828.0	26775.0	12605.0	3500828.0	4000000.0	535.0	3.0	2.75	1.65	1.17	0.0500000000002	7.58	0.38	0.77	0.0799999999999	10.66	0.38	2.25	1.56	0.49	AAA165.CD3.X16.Y9.tile.tissue.png	81	1	2000	81	e1901b72f4f79c95f66b824fa771e97b	0	0	0	0	0	0	0	0	0	0	0	0	0	/home/dhl_ec/bnelissen/Slides/CD3_manuscript/CD3_slides/AAA165.CD3/AAA165.CD3.run1	255	0.7	0.0769242072067	0.7	0.0769242072067	-8.47004389517	-11.6540018345	1.07271531863	0.139780157227
136112.0	3706073.0	54653.0	18494.0	3706073.0	4000000.0	1090.0	1.0	1.31	1.96	1.19	0.0499999999997	8.29	0.39	0.77	0.0699999999997	11.49	0.39	2.27	1.71	0.45	AAA165.CD3.X17.Y10.tile.tissue.png	82	1	2000	82	f3f19a5fdc12755f5ea60a289797fffc	0	0	0	0	0	0	0	0	0	0	0	0	0	/home/dhl_ec/bnelissen/Slides/CD3_manuscript/CD3_slides/AAA165.CD3/AAA165.CD3.run1	255	0.7	0.06	0.7	0.06	-9.30016090143	-12.8319945602	2.03752160185	0.517409491699
105421.0	3933987.0	42405.0	10825.0	3933987.0	4000000.0	870.0	2.0	1.05	1.78	1.11	0.0500000000002	7.13	0.57	0.77	0.0599999999999	10.89	0.4	2.2	1.53	0.62	AAA165.CD3.X17.Y11.tile.tissue.png	83	1	2000	83	bfb50631bfea66d38b5920f031334f7b	0	0	0	0	0	0	0	0	0	0	0	0	0	/home/dhl_ec/bnelissen/Slides/CD3_manuscript/CD3_slides/AAA165.CD3/AAA165.CD3.run1	255	0.7	0.06	0.7	0.06	-9.45821568468	-12.944215429	1.92381798764	0.52260172168
116630.0	3707847.0	47982.0	12727.0	3707847.0	4000000.0	1006.0	3.0	1.1	1.29	1.13	0.0500000000002	8.59	0.38	0.76	0.0799999999999	10.47	0.39	2.2	1.53	0.44	AAA165.CD3.X17.Y12.tile.tissue.png	84	1	2000	84	f2f376b72fce326c9e298ebd48f7fc09	0	0	0	0	0	0	0	0	0	0	0	0	0	/home/dhl_ec/bnelissen/Slides/CD3_manuscript/CD3_slides/AAA165.CD3/AAA165.CD3.run1	255	0.7	0.06	0.7	0.06	-9.12819976341	-12.5996827709	1.76810425958	0.357971240723
53271.0	3690803.0	19528.0	9341.0	3690803.0	4000000.0	370.0	2.0	0.95	1.78	1.11	0.0499999999997	7.38	0.37	0.76	0.0700000000002	10.6	0.37	2.2	1.53	0.46	AAA165.CD3.X17.Y13.tile.tissue.png	85	1	2000	85	850eb1f66be5e312242b1e56ad842ca5	0	0	0	0	0	0	0	0	0	0	0	0	0	/home/dhl_ec/bnelissen/Slides/CD3_manuscript/CD3_slides/AAA165.CD3/AAA165.CD3.run1	255	0.7	0.0633508107138	0.7	0.0633508107138	-8.66734263786	-12.3458441414	1.67666366835	0.24535493457
644.0	2805594.0	263.0	8548.0	2805594.0	4000000.0	6.0	1.0	0.95	1.14	1.16	0.0500000000002	6.78	0.37	0.76	0.0999999999999	8.93	0.31	2.17	1.52	0.61	AAA165.CD3.X17.Y14.tile.tissue.png	86	1	2000	86	89ace23ff92811c9cc91a1ba77a248b8	0	0	0	0	0	0	0	0	0	0	0	0	0	/home/dhl_ec/bnelissen/Slides/CD3_manuscript/CD3_slides/AAA165.CD3/AAA165.CD3.run1	255	0.7	0.06	0.7	0.06	-8.25655158087	-10.9332428633	0.657969596003	0.106455933594
13255.0	3766647.0	4033.0	9300.0	3766647.0	4000000.0	74.0	1.0	1.47	1.33	1.18	0.0499999999997	6.62	0.38	0.75	0.0700000000002	9.98	0.54	2.47	1.56	0.579999999999	AAA165.CD3.X17.Y15.tile.tissue.png	87	1	2000	87	671cd71e9a4e9e41f79c27829afe03a9	0	0	0	0	0	0	0	0	0	0	0	0	0	/home/dhl_ec/bnelissen/Slides/CD3_manuscript/CD3_slides/AAA165.CD3/AAA165.CD3.run1	255	0.7	0.0671995977358	0.7	0.0671995977358	-8.20361737765	-11.6134290899	0.638458465045	0.208767360352
24022.0	1039659.0	6396.0	7878.0	1039659.0	4000000.0	106.0	2.0	1.17	1.63	1.13	0.0500000000002	7.16	0.39	0.75	0.18	8.28	0.26	2.16	1.5	0.389999999999	AAA165.CD3.X17.Y16.tile.tissue.png	88	1	2000	88	f079a9afa0be018e95ed031b63931c84	0	0	0	0	0	0	0	0	0	0	0	0	0	/home/dhl_ec/bnelissen/Slides/CD3_manuscript/CD3_slides/AAA165.CD3/AAA165.CD3.run1	255	0.7	0.06	0.7	0.06	-8.55163137978	-11.7802560529	0.769166818175	0.227064507813
0.0	16738.0	0.0	636.0	16738.0	4000000.0	0.0	1.0	1.2	2.34	1.13	0.0599999999999	6.53	0.38	0.88	0.23	5.74	0.13	2.07	1.53	0.37	AAA165.CD3.X17.Y17.tile.tissue.png	89	1	2000	89	75c269ce24ebcec23d8af0ec4c686c18	0	0	0	0	0	0	0	0	0	0	0	0	0	/home/dhl_ec/bnelissen/Slides/CD3_manuscript/CD3_slides/AAA165.CD3/AAA165.CD3.run1	255	0.7	0.06	0.7	0.06	0.0	-11.5922366932	1.96023107039	3.90498213782
18225.0	417594.0	5591.0	5908.0	417594.0	4000000.0	103.0	5.0	2.93	1.9	1.11	0.0699999999997	6.97	0.38	0.76	0.21	7.7	0.23	2.13	1.52	0.37	AAA165.CD3.X17.Y6.tile.tissue.png	90	1	2000	90	8e977536da762c91b831267bd66281f8	0	0	0	0	0	0	0	0	0	0	0	0	0	/home/dhl_ec/bnelissen/Slides/CD3_manuscript/CD3_slides/AAA165.CD3/AAA165.CD3.run1	255	0.7	0.06	0.7	0.06	-8.67711522842	-10.4007880374	1.21640804594	0.535306601562
17210.0	1353655.0	6467.0	10186.0	1353655.0	4000000.0	123.0	5.0	2.7	2.32	1.16	0.0500000000002	7.11	0.38	0.75	0.18	8.02	0.28	2.2	1.54	0.559999999999	AAA165.CD3.X17.Y7.tile.tissue.png	91	1	2000	91	48f73729206446892666a14400c8cba7	0	0	0	0	0	0	0	0	0	0	0	0	0	/home/dhl_ec/bnelissen/Slides/CD3_manuscript/CD3_slides/AAA165.CD3/AAA165.CD3.run1	255	0.7	0.06	0.7	0.06	-8.57711439216	-11.7986174527	1.33830668181	0.148111328125
39810.0	3807116.0	14745.0	9954.0	3807116.0	4000000.0	280.0	1.0	1.24	2.04	1.14	0.0499999999997	7.67	0.38	0.76	0.0699999999997	9.95	0.38	2.21	1.52	0.43	AAA165.CD3.X17.Y8.tile.tissue.png	92	1	2000	92	65070aa344cf9971bbc059e21a6c3092	0	0	0	0	0	0	0	0	0	0	0	0	0	/home/dhl_ec/bnelissen/Slides/CD3_manuscript/CD3_slides/AAA165.CD3/AAA165.CD3.run1	255	0.7	0.0704499272151	0.7	0.0704499272151	-8.30646354944	-11.6264972948	0.744644100575	0.10354746875
197838.0	3726083.0	74305.0	14229.0	3726083.0	4000000.0	1452.0	2.0	0.95	1.26	1.12	0.0500000000002	8.39	0.38	0.76	0.0799999999999	11.76	0.43	2.29	1.58	0.43	AAA165.CD3.X17.Y9.tile.tissue.png	93	1	2000	93	1899740d2744a5d8a2b9a7c4bc4e8952	0	0	0	0	0	0	0	0	0	0	0	0	0	/home/dhl_ec/bnelissen/Slides/CD3_manuscript/CD3_slides/AAA165.CD3/AAA165.CD3.run1	255	0.7	0.06	0.7	0.06	-9.04300967703	-12.5184797424	1.81162400003	0.537979954102
98851.0	3932605.0	40990.0	11921.0	3932605.0	4000000.0	809.0	1.0	0.97	1.26	1.16	0.0500000000002	6.92	0.53	0.76	0.0599999999999	10.65	0.4	2.2	1.53	0.449999999999	AAA165.CD3.X18.Y10.tile.tissue.png	94	1	2000	94	d77ae5ed8e4a4b6e03253af2024f1534	0	0	0	0	0	0	0	0	0	0	0	0	0	/home/dhl_ec/bnelissen/Slides/CD3_manuscript/CD3_slides/AAA165.CD3/AAA165.CD3.run1	255	0.7	0.06	0.7	0.06	-9.39323113285	-12.6383541262	1.71784783626	0.519586237061
121310.0	3954652.0	49189.0	9762.0	3954652.0	4000000.0	1013.0	1.0	0.94	1.34	1.14	0.0600000000004	13.18	0.39	0.76	0.0700000000002	11.63	0.6	2.21	1.54	0.51	AAA165.CD3.X18.Y11.tile.tissue.png	95	1	2000	95	50cc0a2d6bc1cf402f313bdb9ce3f749	0	0	0	0	0	0	0	0	0	0	0	0	0	/home/dhl_ec/bnelissen/Slides/CD3_manuscript/CD3_slides/AAA165.CD3/AAA165.CD3.run1	255	0.7	0.0672783529442	0.7	0.0672783529442	-9.30041915126	-12.822809578	1.67912807556	0.422147209473
48754.0	3997665.0	19661.0	8349.0	3997665.0	4000000.0	410.0	1.0	0.98	1.46	1.18	0.0500000000002	6.43	0.38	0.77	0.0599999999999	10.54	0.39	2.18	1.55	0.44	AAA165.CD3.X18.Y12.tile.tissue.png	96	1	2000	96	89d3dddcc3ccd43f72030d2c44f73539	0	0	0	0	0	0	0	0	0	0	0	0	0	/home/dhl_ec/bnelissen/Slides/CD3_manuscript/CD3_slides/AAA165.CD3/AAA165.CD3.run1	255	0.7	0.0831557293317	0.7	0.0831557293317	-8.63957501633	-12.3524310606	0.814459773397	0.109006710083
15112.0	3132382.0	6807.0	7986.0	3132382.0	4000000.0	145.0	1.0	0.91	1.72	1.39	0.0500000000002	6.8	0.39	0.76	0.0999999999999	10.08	0.35	2.2	1.53	0.58	AAA165.CD3.X18.Y13.tile.tissue.png	97	1	2000	97	652b49ea709c8d3f83a51e1285e0b6ba	0	0	0	0	0	0	0	0	0	0	0	0	0	/home/dhl_ec/bnelissen/Slides/CD3_manuscript/CD3_slides/AAA165.CD3/AAA165.CD3.run1	255	0.7	0.06	0.7	0.06	-8.13854435544	-11.3229114237	0.684130783975	0.122290538086
425.0	8305.0	239.0	661.0	8305.0	4000000.0	5.0	2.0	1.32	2.77	1.14	0.0500000000002	7.07	0.39	0.76	0.22	7.0	0.21	2.1	1.53	0.47	AAA165.CD3.X18.Y14.tile.tissue.png	98	1	2000	98	3c35a0ad610a9fb7214457d37468f14d	0	0	0	0	0	0	0	0	0	0	0	0	0	/home/dhl_ec/bnelissen/Slides/CD3_manuscript/CD3_slides/AAA165.CD3/AAA165.CD3.run1	255	0.7	0.06	0.7	0.06	-9.09227518614	-12.5241969515	2.68280572974	0.155545084961
1043.0	70288.0	285.0	2386.0	70288.0	4000000.0	5.0	3.0	0.92	1.37	1.13	0.0500000000002	7.15	0.38	0.77	0.21	7.0	0.22	2.13	1.53	0.66	AAA165.CD3.X18.Y15.tile.tissue.png	99	1	2000	99	5a4a1a275d7b230b1436cc686668e762	0	0	0	0	0	0	0	0	0	0	0	0	0	/home/dhl_ec/bnelissen/Slides/CD3_manuscript/CD3_slides/AAA165.CD3/AAA165.CD3.run1	255	0.7	0.06	0.7	0.06	-9.02034029758	-10.8288587296	1.98021380494	0.411763100098
0.0	1445.0	0.0	164.0	1445.0	4000000.0	0.0	1.0	0.87	1.09	1.17	0.0599999999999	6.64	0.38	0.82	0.22	6.34	0.14	2.09	1.55	0.57	AAA165.CD3.X18.Y16.tile.tissue.png	100	1	2000	100	acb6dd2e3ad512e5baf097392bd085bc	0	0	0	0	0	0	0	0	0	0	0	0	0	/home/dhl_ec/bnelissen/Slides/CD3_manuscript/CD3_slides/AAA165.CD3/AAA165.CD3.run1	255	0.7	0.06	0.7	0.06	-8.5254783339	-12.1373421303	4.52924172121	3.82960514255
667.0	11459.0	178.0	770.0	11459.0	4000000.0	4.0	1.0	1.37	2.12	1.17	0.0600000000004	7.18	0.39	0.91	0.23	6.98	0.21	2.1	1.52	0.400000000001	AAA165.CD3.X18.Y5.tile.tissue.png	101	1	2000	101	671fb0d9075de1cc088e0ab3b2db361b	0	0	0	0	0	0	0	0	0	0	0	0	0	/home/dhl_ec/bnelissen/Slides/CD3_manuscript/CD3_slides/AAA165.CD3/AAA165.CD3.run1	255	0.7	0.06	0.7	0.06	-8.88941112285	-12.526559349	7.35131901336	1.63645919141
68653.0	2415571.0	22223.0	13217.0	2415571.0	4000000.0	412.0	1.0	1.54	2.36	1.14	0.0599999999999	7.03	0.38	0.760000000001	0.13	10.33	0.32	2.23	1.52	1.63	AAA165.CD3.X18.Y6.tile.tissue.png	102	1	2000	102	9a11a53fd6b62f0329586dda88afdb61	0	0	0	0	0	0	0	0	0	0	0	0	0	/home/dhl_ec/bnelissen/Slides/CD3_manuscript/CD3_slides/AAA165.CD3/AAA165.CD3.run1	255	0.7	0.06	0.7	0.06	-9.02643627935	-10.6668939956	1.61522342058	0.3361374375
35726.0	3933671.0	15176.0	10408.0	3933671.0	4000000.0	317.0	2.0	1.94	1.44	1.12	0.0500000000002	7.08	0.37	0.76	0.0600000000004	10.19	0.38	2.23	1.55	0.43	AAA165.CD3.X18.Y7.tile.tissue.png	103	1	2000	103	d63313ad68a0d028a2b5a113d18d21e4	0	0	0	0	0	0	0	0	0	0	0	0	0	/home/dhl_ec/bnelissen/Slides/CD3_manuscript/CD3_slides/AAA165.CD3/AAA165.CD3.run1	255	0.7	0.0717642033212	0.7	0.0717642033212	-8.48770762549	-11.9380642349	0.795096388369	0.122838721436
303539.0	3952266.0	116716.0	10827.0	3952266.0	4000000.0	2528.0	1.0	0.98	1.46	1.54	0.0499999999997	7.55	0.38	0.76	0.0700000000002	12.37	0.43	2.24	1.56	0.449999999999	AAA165.CD3.X18.Y8.tile.tissue.png	104	1	2000	104	6ed62ba158b77f7e36be5becced3446f	0	0	0	0	0	0	0	0	0	0	0	0	0	/home/dhl_ec/bnelissen/Slides/CD3_manuscript/CD3_slides/AAA165.CD3/AAA165.CD3.run1	255	0.7	0.0819879352025	0.7	0.0819879352025	-8.92384215631	-12.5739069706	1.12052161388	0.273524741089
173291.0	3140634.0	63895.0	22740.0	3140634.0	4000000.0	1229.0	5.0	1.21	1.74	1.13	0.0500000000002	7.17	0.4	0.76	0.0999999999999	11.28	0.38	2.25	1.53	0.43	AAA165.CD3.X18.Y9.tile.tissue.png	105	1	2000	105	eb0507b52cb6982d751b7716d818ed60	0	0	0	0	0	0	0	0	0	0	0	0	0	/home/dhl_ec/bnelissen/Slides/CD3_manuscript/CD3_slides/AAA165.CD3/AAA165.CD3.run1	255	0.7	0.06	0.7	0.06	-9.41442706129	-12.8992093595	1.65040334931	0.676821729492
108933.0	3982684.0	44250.0	9397.0	3982684.0	4000000.0	894.0	1.0	1.4	1.95	1.11	0.0500000000002	12.01	0.37	0.76	0.0700000000002	11.14	0.41	2.21	1.52	0.45	AAA165.CD3.X19.Y10.tile.tissue.png	106	1	2000	106	0ad5194f17b1595b8075c32f5e5faa88	0	0	0	0	0	0	0	0	0	0	0	0	0	/home/dhl_ec/bnelissen/Slides/CD3_manuscript/CD3_slides/AAA165.CD3/AAA165.CD3.run1	255	0.7	0.06	0.7	0.06	-9.2556566255	-12.3497318798	1.49114922359	0.400963519714
52706.0	3984973.0	21047.0	8521.0	3984973.0	4000000.0	448.0	1.0	1.02	1.82	1.09	0.04	6.87	0.38	0.77	0.0599999999999	9.77	0.36	2.11	1.48	0.42	AAA165.CD3.X19.Y11.tile.tissue.png	107	1	2000	107	e5a53e10d6dac8da98ea6849b65d51ca	0	0	0	0	0	0	0	0	0	0	0	0	0	/home/dhl_ec/bnelissen/Slides/CD3_manuscript/CD3_slides/AAA165.CD3/AAA165.CD3.run1	255	0.7	0.085867028399	0.7	0.085867028399	-8.43210257601	-12.120674249	0.741645380461	0.112338820801
13776.0	3679181.0	5560.0	9018.0	3679181.0	4000000.0	120.0	1.0	2.8	2.75	1.1	0.0500000000002	6.49	0.38	0.8	0.0699999999997	9.71	0.36	2.22	1.56	0.41	AAA165.CD3.X19.Y12.tile.tissue.png	108	1	2000	108	ecbacf4542173d7785e8fd3de39c4896	0	0	0	0	0	0	0	0	0	0	0	0	0	/home/dhl_ec/bnelissen/Slides/CD3_manuscript/CD3_slides/AAA165.CD3/AAA165.CD3.run1	255	0.7	0.0731753483883	0.7	0.0731753483883	-8.27554433287	-11.5277801932	0.749871893024	0.0913839643555
7530.0	1402601.0	3086.0	14750.0	1402601.0	4000000.0	60.0	12.0	1.62	1.9	1.12	0.0499999999997	7.03	0.41	0.75	0.17	8.52	0.27	2.27	1.55	0.39	AAA165.CD3.X19.Y13.tile.tissue.png	109	1	2000	109	a9bae0bec234e9d383e90d0e487a54ac	0	0	0	0	0	0	0	0	0	0	0	0	0	/home/dhl_ec/bnelissen/Slides/CD3_manuscript/CD3_slides/AAA165.CD3/AAA165.CD3.run1	255	0.7	0.06	0.7	0.06	-8.51810814247	-12.2444623911	1.08729061076	0.22908478125
2572.0	210151.0	1095.0	6543.0	210151.0	4000000.0	19.0	9.0	2.94	1.4	1.15	0.0500000000002	6.87	0.37	0.75	0.21	6.93	0.21	2.16	1.54	0.38	AAA165.CD3.X19.Y14.tile.tissue.png	110	1	2000	110	6a0c017bebc0debb79d6f6145e209d48	0	0	0	0	0	0	0	0	0	0	0	0	0	/home/dhl_ec/bnelissen/Slides/CD3_manuscript/CD3_slides/AAA165.CD3/AAA165.CD3.run1	255	0.7	0.06	0.7	0.06	-8.90777808085	-12.5330435448	2.40807154956	0.211366853516
0.0	1345.0	0.0	160.0	1345.0	4000000.0	0.0	1.0	3.07	2.49	1.12	0.0599999999999	6.6	0.37	0.85	0.22	5.76	0.13	2.1	1.54	0.37	AAA165.CD3.X19.Y15.tile.tissue.png	111	1	2000	111	1145e12ab499a04eb8a0cc2eb6653caf	0	0	0	0	0	0	0	0	0	0	0	0	0	/home/dhl_ec/bnelissen/Slides/CD3_manuscript/CD3_slides/AAA165.CD3/AAA165.CD3.run1	255	0.7	0.06	0.7	0.06	0.0	-12.2982400084	5.86561991752	3.87835122003
0.0	0.0	0.0	0.0	0.0	4000000.0	0.0	0.0	2.29	1.94	1.13	0.0599999999999	6.26	0.3	0.82	0.22	4.58	0.13	2.04	1.52	0.37	AAA165.CD3.X19.Y5.tile.tissue.png	112	1	2000	112	90cc197a096bbca45a0f5cd665ed4868	0	0	0	0	0	0	0	0	0	0	0	0	0	/home/dhl_ec/bnelissen/Slides/CD3_manuscript/CD3_slides/AAA165.CD3/AAA165.CD3.run1	255	1.0	0.06	1.0	0.06	0.0	-9.9243854535	0.0	12.3688780304
15371.0	1443985.0	5732.0	10293.0	1443985.0	4000000.0	116.0	1.0	2.27	1.58	1.12	0.0500000000002	7.24	0.41	0.79	0.17	8.02	0.28	2.23	1.55	0.38	AAA165.CD3.X19.Y6.tile.tissue.png	113	1	2000	113	dde4077c24f9b9c5fa99b6b2cf685241	0	0	0	0	0	0	0	0	0	0	0	0	0	/home/dhl_ec/bnelissen/Slides/CD3_manuscript/CD3_slides/AAA165.CD3/AAA165.CD3.run1	255	0.7	0.06	0.7	0.06	-8.538223281	-12.5842603859	1.15172409816	0.447613335937
136185.0	3181570.0	53748.0	9154.0	3181570.0	4000000.0	1076.0	1.0	0.97	1.29	1.13	0.0500000000002	7.21	0.38	0.77	0.0900000000001	10.87	0.37	2.23	1.52	0.44	AAA165.CD3.X19.Y7.tile.tissue.png	114	1	2000	114	2cc47c4d2cceb7098e9c42c8bbc449eb	0	0	0	0	0	0	0	0	0	0	0	0	0	/home/dhl_ec/bnelissen/Slides/CD3_manuscript/CD3_slides/AAA165.CD3/AAA165.CD3.run1	255	0.7	0.06	0.7	0.06	-9.04140142893	-12.6417214634	1.55526966259	0.351608611328
139290.0	3986884.0	56148.0	8956.0	3986884.0	4000000.0	1130.0	1.0	0.98	1.7	1.16	0.0500000000002	7.41	0.38	0.76	0.0599999999999	11.59	0.42	2.28	1.53	0.43	AAA165.CD3.X19.Y8.tile.tissue.png	115	1	2000	115	9afa47e8b937d4eb728971caf7a16c48	0	0	0	0	0	0	0	0	0	0	0	0	0	/home/dhl_ec/bnelissen/Slides/CD3_manuscript/CD3_slides/AAA165.CD3/AAA165.CD3.run1	255	0.7	0.06	0.7	0.06	-9.3737679738	-12.7659114777	1.50789002811	0.526605816833
119200.0	3813649.0	48226.0	17473.0	3813649.0	4000000.0	1031.0	1.0	0.98	1.43	1.16	0.0499999999997	7.33	0.39	0.76	0.0700000000002	10.65	0.39	2.21	1.51	0.44	AAA165.CD3.X19.Y9.tile.tissue.png	116	1	2000	116	a46cd86557253a62dd55e1d78cfffc26	0	0	0	0	0	0	0	0	0	0	0	0	0	/home/dhl_ec/bnelissen/Slides/CD3_manuscript/CD3_slides/AAA165.CD3/AAA165.CD3.run1	255	0.7	0.06	0.7	0.06	-9.33702398429	-12.9103493685	1.52482898129	0.554102362061
0.0	4506.0	0.0	478.0	4506.0	4000000.0	0.0	2.0	2.21	1.3	1.16	0.0599999999999	6.59	0.37	0.77	0.21	6.38	0.13	2.07	1.53	0.369999999999	AAA165.CD3.X2.Y10.tile.tissue.png	117	1	2000	117	d839f60d9d3d6fd815b20e40dd075a55	0	0	0	0	0	0	0	0	0	0	0	0	0	/home/dhl_ec/bnelissen/Slides/CD3_manuscript/CD3_slides/AAA165.CD3/AAA165.CD3.run1	255	0.7	0.06	0.7	0.06	-9.01675088587	-10.3949873718	2.60965775244	2.05851398523
0.0	0.0	0.0	0.0	0.0	4000000.0	0.0	0.0	2.96	1.09	1.17	0.0600000000004	5.49	0.3	0.92	0.22	4.68	0.2	2.19	1.53	0.56	AAA165.CD3.X2.Y11.tile.tissue.png	118	1	2000	118	4ac01ce5f849a379c11116a545f49fe1	0	0	0	0	0	0	0	0	0	0	0	0	0	/home/dhl_ec/bnelissen/Slides/CD3_manuscript/CD3_slides/AAA165.CD3/AAA165.CD3.run1	255	1.0	0.06	1.0	0.06	0.0	0.0	0.0	3.36836725
0.0	6152.0	0.0	436.0	6152.0	4000000.0	0.0	1.0	2.46	1.8	1.14	0.0700000000002	6.61	0.37	0.9	0.32	6.02	0.14	2.07	1.54	0.53	AAA165.CD3.X2.Y2.tile.tissue.png	119	1	2000	119	f7ae081724634b531ec0b275b02e07d2	0	0	0	0	0	0	0	0	0	0	0	0	0	/home/dhl_ec/bnelissen/Slides/CD3_manuscript/CD3_slides/AAA165.CD3/AAA165.CD3.run1	255	0.7	0.06	0.7	0.06	0.0	-10.7926007939	0.0348883481268	8.27655672999
68.0	12880.0	36.0	1161.0	12880.0	4000000.0	1.0	4.0	2.42	1.2	1.14	0.0599999999999	6.8	0.4	0.78	0.22	6.64	0.21	2.08	1.53	0.92	AAA165.CD3.X2.Y3.tile.tissue.png	120	1	2000	120	15f7f93f09743daa2db0c55920bbd1aa	0	0	0	0	0	0	0	0	0	0	0	0	0	/home/dhl_ec/bnelissen/Slides/CD3_manuscript/CD3_slides/AAA165.CD3/AAA165.CD3.run1	255	0.7	0.06	0.7	0.06	-7.17726703877	-9.72392040085	0.615183608809	3.52685068707
0.0	1322.0	0.0	160.0	1322.0	4000000.0	0.0	1.0	2.2	2.58	1.12	0.0499999999997	6.65	0.53	0.78	0.21	5.86	0.13	2.06	1.54	1.83	AAA165.CD3.X2.Y4.tile.tissue.png	121	1	2000	121	dcd8ae2595cdf66b4f1238f9302deb52	0	0	0	0	0	0	0	0	0	0	0	0	0	/home/dhl_ec/bnelissen/Slides/CD3_manuscript/CD3_slides/AAA165.CD3/AAA165.CD3.run1	255	0.7	0.06	0.7	0.06	0.0	-12.446236254	1.47514216298	0.0494731682892
9638.0	2786796.0	4891.0	8977.0	2786796.0	4000000.0	118.0	1.0	2.17	1.85	1.26	0.0499999999997	6.86	0.39	0.77	0.11	8.97	0.33	2.21	1.53	0.41	AAA165.CD3.X2.Y5.tile.tissue.png	122	1	2000	122	c851fb8e8735f22e619758780ba62686	0	0	0	0	0	0	0	0	0	0	0	0	0	/home/dhl_ec/bnelissen/Slides/CD3_manuscript/CD3_slides/AAA165.CD3/AAA165.CD3.run1	255	0.7	0.06	0.7	0.06	-8.40436314255	-11.4011225505	1.05196103959	0.10158546875
1738.0	1509103.0	751.0	9661.0	1509103.0	4000000.0	14.0	2.0	2.78	1.49	1.77	0.0800000000004	6.81	0.38	0.75	0.17	7.85	0.27	2.23	1.52	0.39	AAA165.CD3.X2.Y6.tile.tissue.png	123	1	2000	123	a894ac7ef2f9a7f35ae9fa5e72f3fadb	0	0	0	0	0	0	0	0	0	0	0	0	0	/home/dhl_ec/bnelissen/Slides/CD3_manuscript/CD3_slides/AAA165.CD3/AAA165.CD3.run1	255	0.7	0.06	0.7	0.06	-8.07063076366	-11.1727900164	0.917553121705	0.112217558594
0.0	2726815.0	0.0	8038.0	2726815.0	4000000.0	0.0	1.0	1.52	3.27	1.13	0.0500000000002	6.72	0.38	0.75	0.11	8.61	0.24	2.23	1.53	0.43	AAA165.CD3.X2.Y7.tile.tissue.png	124	1	2000	124	abe1a616fb5eabdde5434dca0f5f6007	0	0	0	0	0	0	0	0	0	0	0	0	0	/home/dhl_ec/bnelissen/Slides/CD3_manuscript/CD3_slides/AAA165.CD3/AAA165.CD3.run1	255	0.7	0.06	0.7	0.06	-7.76140845173	-11.0675105355	0.542676225364	0.0597858867188
0.0	4000000.0	0.0	7996.0	4000000.0	4000000.0	0.0	1.0	1.15	1.8	1.14	0.0500000000002	7.54	0.3	0.78	0.0499999999997	9.54	0.31	2.22	1.53	0.42	AAA165.CD3.X2.Y8.tile.tissue.png	125	1	2000	125	6fea136de27394e6fbaf6ffea7bbf5d2	0	0	0	0	0	0	0	0	0	0	0	0	0	/home/dhl_ec/bnelissen/Slides/CD3_manuscript/CD3_slides/AAA165.CD3/AAA165.CD3.run1	255	0.7	0.0656787337226	0.7	0.0656787337226	-8.41587752258	-10.3236190169	0.273044471539	0.0238413583778
740.0	2134770.0	410.0	8675.0	2134770.0	4000000.0	10.0	1.0	1.35	3.45	1.14	0.0499999999997	7.16	0.37	0.79	0.14	8.59	0.3	2.19	1.55	0.39	AAA165.CD3.X2.Y9.tile.tissue.png	126	1	2000	126	e6e65884cc86ed80b51f34ffdf88efb2	0	0	0	0	0	0	0	0	0	0	0	0	0	/home/dhl_ec/bnelissen/Slides/CD3_manuscript/CD3_slides/AAA165.CD3/AAA165.CD3.run1	255	0.7	0.06	0.7	0.06	-7.50709835106	-10.4934249487	0.413393103091	0.0532715439453
67807.0	3751735.0	28706.0	10105.0	3751735.0	4000000.0	610.0	3.0	3.84	1.36	1.12	0.0499999999997	7.15	0.38	0.77	0.0799999999999	10.22	0.36	2.16	1.53	0.43	AAA165.CD3.X20.Y10.tile.tissue.png	127	1	2000	127	1cb23ef813280cb8491cf795f1f2287f	0	0	0	0	0	0	0	0	0	0	0	0	0	/home/dhl_ec/bnelissen/Slides/CD3_manuscript/CD3_slides/AAA165.CD3/AAA165.CD3.run1	255	0.7	0.06	0.7	0.06	-8.58954664439	-12.0907437783	1.19696458869	0.269410412109
24928.0	2907595.0	9304.0	14619.0	2907595.0	4000000.0	190.0	5.0	0.88	1.36	1.15	0.0799999999999	7.04	0.38	0.77	0.1	9.56	0.31	2.1	1.45	0.42	AAA165.CD3.X20.Y11.tile.tissue.png	128	1	2000	128	17f72939089a71638c28e0cdd6c177c6	0	0	0	0	0	0	0	0	0	0	0	0	0	/home/dhl_ec/bnelissen/Slides/CD3_manuscript/CD3_slides/AAA165.CD3/AAA165.CD3.run1	255	0.7	0.065775448311	0.7	0.065775448311	-8.2335909583	-11.6396426024	0.866338455833	0.151271842773
3619.0	1960193.0	1539.0	12730.0	1960193.0	4000000.0	31.0	6.0	1.88	1.58	1.08	0.0499999999997	6.85	0.37	0.73	0.14	8.39	0.29	2.26	1.49	0.39	AAA165.CD3.X20.Y12.tile.tissue.png	129	1	2000	129	9e031597de61045a115731365aff55fe	0	0	0	0	0	0	0	0	0	0	0	0	0	/home/dhl_ec/bnelissen/Slides/CD3_manuscript/CD3_slides/AAA165.CD3/AAA165.CD3.run1	255	0.7	0.06	0.7	0.06	-8.60814128434	-11.8344103374	0.979939686231	0.131577828125
7472.0	3669633.0	2579.0	12444.0	3669633.0	4000000.0	49.0	2.0	2.83	1.66	1.35	0.0500000000002	16.57	0.37	0.73	0.0700000000002	9.11	0.33	2.08	1.47	0.39	AAA165.CD3.X20.Y13.tile.tissue.png	130	1	2000	130	a7d084b28b8a97cc644e1498a2dc5542	0	0	0	0	0	0	0	0	0	0	0	0	0	/home/dhl_ec/bnelissen/Slides/CD3_manuscript/CD3_slides/AAA165.CD3/AAA165.CD3.run1	255	0.7	0.06	0.7	0.06	-7.97361399614	-11.9373966347	0.61740915285	0.170360355957
11250.0	3585617.0	2969.0	12165.0	3585617.0	4000000.0	58.0	1.0	1.95	1.01	1.4	0.0500000000002	6.48	0.36	0.72	0.0799999999999	9.79	0.36	2.24	1.48	0.41	AAA165.CD3.X20.Y14.tile.tissue.png	131	1	2000	131	c8e8d11b2be2890dc7aec4b8b391fa03	0	0	0	0	0	0	0	0	0	0	0	0	0	/home/dhl_ec/bnelissen/Slides/CD3_manuscript/CD3_slides/AAA165.CD3/AAA165.CD3.run1	255	0.7	0.06	0.7	0.06	-8.16024405655	-10.9751277989	0.651799506389	0.108754058594
740.0	156923.0	306.0	3424.0	156923.0	4000000.0	7.0	4.0	1.95	1.48	1.09	0.0600000000004	7.07	0.5	0.75	0.2	6.44	0.21	2.14	1.49	0.36	AAA165.CD3.X20.Y15.tile.tissue.png	132	1	2000	132	6590654da8c90012bcb133f82f1cc8ff	0	0	0	0	0	0	0	0	0	0	0	0	0	/home/dhl_ec/bnelissen/Slides/CD3_manuscript/CD3_slides/AAA165.CD3/AAA165.CD3.run1	255	0.7	0.06	0.7	0.06	-9.27003295919	-11.9752961873	2.15815604059	1.46031835937
0.0	0.0	0.0	0.0	0.0	4000000.0	0.0	0.0	2.01	1.15	1.19	0.0500000000002	5.81	0.3	0.85	0.21	4.56	0.12	1.96	1.52	0.36	AAA165.CD3.X20.Y5.tile.tissue.png	133	1	2000	133	04a875deb4bdecc61209865375330eeb	0	0	0	0	0	0	0	0	0	0	0	0	0	/home/dhl_ec/bnelissen/Slides/CD3_manuscript/CD3_slides/AAA165.CD3/AAA165.CD3.run1	255	1.0	0.06	1.0	0.06	0.0	0.0	0.0	10.121392
0.0	6048.0	0.0	526.0	6048.0	4000000.0	0.0	2.0	2.18	2.04	1.1	0.0599999999999	6.95	0.37	0.74	0.21	6.39	0.13	2.02	1.51	0.38	AAA165.CD3.X20.Y6.tile.tissue.png	134	1	2000	134	54ff0248b34cce4db0e703dd1a42edd4	0	0	0	0	0	0	0	0	0	0	0	0	0	/home/dhl_ec/bnelissen/Slides/CD3_manuscript/CD3_slides/AAA165.CD3/AAA165.CD3.run1	255	0.7	0.06	0.7	0.06	-7.85540579369	-10.7071553249	1.81531440612	0.401453896912
39664.0	1184247.0	15800.0	18859.0	1184247.0	4000000.0	328.0	14.0	1.78	1.08	1.11	0.0499999999997	7.04	0.38	0.73	0.16	7.65	0.26	2.11	1.42	0.37	AAA165.CD3.X20.Y7.tile.tissue.png	135	1	2000	135	96c2ef54d90d471555919b85d86fdfba	0	0	0	0	0	0	0	0	0	0	0	0	0	/home/dhl_ec/bnelissen/Slides/CD3_manuscript/CD3_slides/AAA165.CD3/AAA165.CD3.run1	255	0.7	0.06	0.7	0.06	-9.17561646969	-12.7772540473	1.85824498007	0.203567800781
168935.0	3963608.0	67150.0	10332.0	3963608.0	4000000.0	1453.0	1.0	2.08	1.1	1.06	0.04	6.57	0.36	0.74	0.0500000000002	10.95	0.4	2.12	1.47	0.599999999999	AAA165.CD3.X20.Y8.tile.tissue.png	136	1	2000	136	6fedebced7a3901fdef497ed1768a85a	0	0	0	0	0	0	0	0	0	0	0	0	0	/home/dhl_ec/bnelissen/Slides/CD3_manuscript/CD3_slides/AAA165.CD3/AAA165.CD3.run1	255	0.7	0.06	0.7	0.06	-9.37050992114	-12.9396054542	1.60641728911	0.576604197876
190685.0	3978470.0	74162.0	9444.0	3978470.0	4000000.0	1651.0	1.0	0.900000000001	1.43	1.13	0.0499999999997	6.71	0.36	0.74	0.0499999999997	11.39	0.39	2.07	1.45	0.57	AAA165.CD3.X20.Y9.tile.tissue.png	137	1	2000	137	185485c81d8fae6d902e36799b71af23	0	0	0	0	0	0	0	0	0	0	0	0	0	/home/dhl_ec/bnelissen/Slides/CD3_manuscript/CD3_slides/AAA165.CD3/AAA165.CD3.run1	255	0.7	0.06	0.7	0.06	-9.24576560834	-12.990910882	1.58835452821	0.525009695801
11088.0	3979798.0	5364.0	9258.0	3979798.0	4000000.0	128.0	1.0	0.99	1.18	1.07	0.04	6.55	0.36	0.73	0.0599999999999	9.39	0.37	2.12	1.46	0.61	AAA165.CD3.X21.Y10.tile.tissue.png	138	1	2000	138	a0a7f0eb79a3a5ed0b60df4f3ec9e7fd	0	0	0	0	0	0	0	0	0	0	0	0	0	/home/dhl_ec/bnelissen/Slides/CD3_manuscript/CD3_slides/AAA165.CD3/AAA165.CD3.run1	255	0.7	0.0703576250159	0.7	0.0703576250159	-9.00250149394	-12.0099338652	1.38618811078	0.279137572754
33703.0	2738260.0	11420.0	12855.0	2738260.0	4000000.0	218.0	2.0	1.08	1.18	1.11	0.0500000000002	6.65	0.36	0.73	0.11	9.09	0.32	2.19	1.51	0.55	AAA165.CD3.X21.Y11.tile.tissue.png	139	1	2000	139	fc1e54a5aabac72c99ac8523242acdd7	0	0	0	0	0	0	0	0	0	0	0	0	0	/home/dhl_ec/bnelissen/Slides/CD3_manuscript/CD3_slides/AAA165.CD3/AAA165.CD3.run1	255	0.7	0.06	0.7	0.06	-8.64157806356	-12.1603330687	1.3664888665	0.280719712891
394.0	2958097.0	196.0	8357.0	2958097.0	4000000.0	5.0	1.0	1.09	1.42	1.07	0.0500000000002	6.32	0.35	0.71	0.0900000000001	8.3	0.31	2.12	1.43	0.57	AAA165.CD3.X21.Y12.tile.tissue.png	140	1	2000	140	82dbf63e06282bc1d4f01af9fb22e8ca	0	0	0	0	0	0	0	0	0	0	0	0	0	/home/dhl_ec/bnelissen/Slides/CD3_manuscript/CD3_slides/AAA165.CD3/AAA165.CD3.run1	255	0.7	0.06	0.7	0.06	-7.78105718691	-11.1193841838	0.52864623163	0.0671320673828
135.0	4000000.0	83.0	7996.0	4000000.0	4000000.0	2.0	1.0	0.97	1.05	1.08	0.04	6.13	0.28	0.71	0.0500000000002	9.07	0.37	2.07	1.44	0.56	AAA165.CD3.X21.Y13.tile.tissue.png	141	1	2000	141	4300cf93d9a3fe3b5d3e7b60529c2c01	0	0	0	0	0	0	0	0	0	0	0	0	0	/home/dhl_ec/bnelissen/Slides/CD3_manuscript/CD3_slides/AAA165.CD3/AAA165.CD3.run1	255	0.7	0.0607079145414	0.7	0.0607079145414	-7.67539343697	-11.0053707626	0.319235662614	0.0424839698334
2097.0	3532562.0	543.0	8326.0	3532562.0	4000000.0	10.0	2.0	0.98	1.18	1.08	0.0500000000002	6.48	0.35	0.72	0.0799999999999	9.02	0.35	2.15	1.46	0.85	AAA165.CD3.X21.Y14.tile.tissue.png	142	1	2000	142	bf49b41c1ddfe22a8b034ae0908b45ff	0	0	0	0	0	0	0	0	0	0	0	0	0	/home/dhl_ec/bnelissen/Slides/CD3_manuscript/CD3_slides/AAA165.CD3/AAA165.CD3.run1	255	0.7	0.06	0.7	0.06	-7.56810579731	-9.8237456607	0.321829951736	0.0365482714844
498.0	514988.0	221.0	5322.0	514988.0	4000000.0	4.0	1.0	0.96	1.05	1.12	0.0599999999999	7.08	0.38	0.76	0.2	7.22	0.23	2.09	1.47	0.52	AAA165.CD3.X21.Y15.tile.tissue.png	143	1	2000	143	8ee22d81cd9880a5ee16b67cdc6a0fc7	0	0	0	0	0	0	0	0	0	0	0	0	0	/home/dhl_ec/bnelissen/Slides/CD3_manuscript/CD3_slides/AAA165.CD3/AAA165.CD3.run1	255	0.7	0.06	0.7	0.06	-8.18766960499	-10.2257440735	1.59766728412	0.282534638672
0.0	0.0	0.0	0.0	0.0	4000000.0	0.0	0.0	0.84	0.94	1.11	0.0600000000004	5.96	0.28	0.89	0.22	4.92	0.12	1.95	1.51	0.53	AAA165.CD3.X21.Y16.tile.tissue.png	144	1	2000	144	8fe23f3ad18a21bab3718e108d7e82fb	0	0	0	0	0	0	0	0	0	0	0	0	0	/home/dhl_ec/bnelissen/Slides/CD3_manuscript/CD3_slides/AAA165.CD3/AAA165.CD3.run1	255	1.0	0.06	1.0	0.06	0.0	-10.4892851736	0.0	3.4097286852
0.0	1614.0	0.0	190.0	1614.0	4000000.0	0.0	1.0	1.37	0.96	1.1	0.0500000000002	6.75	0.36	0.8	0.21	6.0	0.13	2.02	1.49	0.58	AAA165.CD3.X21.Y6.tile.tissue.png	145	1	2000	145	5db65519bc007cc8fca2bcef3933b7e2	0	0	0	0	0	0	0	0	0	0	0	0	0	/home/dhl_ec/bnelissen/Slides/CD3_manuscript/CD3_slides/AAA165.CD3/AAA165.CD3.run1	255	0.7	0.06	0.7	0.06	0.0	-11.3766725264	1.1541437955	7.19368702322
25087.0	765799.0	10357.0	16249.0	765799.0	4000000.0	224.0	11.0	1.05	1.18	1.09	0.0499999999997	6.68	0.37	0.71	0.17	7.12	0.25	2.09	1.47	1.05	AAA165.CD3.X21.Y7.tile.tissue.png	146	1	2000	146	9a1acfdf5f9ab7c81769d20f8b57f19d	0	0	0	0	0	0	0	0	0	0	0	0	0	/home/dhl_ec/bnelissen/Slides/CD3_manuscript/CD3_slides/AAA165.CD3/AAA165.CD3.run1	255	0.7	0.06	0.7	0.06	-9.48476640956	-12.7523600805	2.02839174301	0.188467839844
166305.0	3985053.0	67331.0	8865.0	3985053.0	4000000.0	1524.0	1.0	1.82	1.28	1.05	0.0500000000002	6.76	0.36	0.75	0.0500000000002	11.42	0.41	2.17	1.49	0.559999999999	AAA165.CD3.X21.Y8.tile.tissue.png	147	1	2000	147	c3a515bc482606b132af9b89c58442ed	0	0	0	0	0	0	0	0	0	0	0	0	0	/home/dhl_ec/bnelissen/Slides/CD3_manuscript/CD3_slides/AAA165.CD3/AAA165.CD3.run1	255	0.7	0.06	0.7	0.06	-9.38063862052	-12.4919997672	1.55414890688	0.446555064636
106590.0	3965006.0	40649.0	9634.0	3965006.0	4000000.0	819.0	1.0	1.1	1.36	1.09	0.0500000000002	6.23	0.36	0.73	0.0499999999997	10.52	0.37	2.05	1.44	0.6	AAA165.CD3.X21.Y9.tile.tissue.png	148	1	2000	148	a579509198fd634ed2afb99d3084aed9	0	0	0	0	0	0	0	0	0	0	0	0	0	/home/dhl_ec/bnelissen/Slides/CD3_manuscript/CD3_slides/AAA165.CD3/AAA165.CD3.run1	255	0.7	0.0765866449327	0.7	0.0765866449327	-8.88088876882	-12.6452508671	1.2369549531	0.23722417627
61261.0	3297139.0	18121.0	15059.0	3297139.0	4000000.0	322.0	4.0	1.14	1.32	1.04	0.0499999999997	6.77	0.37	0.73	0.0799999999999	11.29	0.34	2.09	1.44	0.599999999999	AAA165.CD3.X22.Y10.tile.tissue.png	149	1	2000	149	a5c566f87bf04d9160e0d0d5c26d52a9	0	0	0	0	0	0	0	0	0	0	0	0	0	/home/dhl_ec/bnelissen/Slides/CD3_manuscript/CD3_slides/AAA165.CD3/AAA165.CD3.run1	255	0.7	0.06	0.7	0.06	-8.42843156101	-11.4931769129	0.60870596012	0.365521440918
82669.0	2056235.0	22850.0	13974.0	2056235.0	4000000.0	420.0	2.0	0.95	1.25	1.1	0.0499999999997	6.73	0.37	0.73	0.13	8.64	0.29	2.07	1.48	0.579999999999	AAA165.CD3.X22.Y11.tile.tissue.png	150	1	2000	150	00eaa04b6b683b01b75c133bb91f1ff9	0	0	0	0	0	0	0	0	0	0	0	0	0	/home/dhl_ec/bnelissen/Slides/CD3_manuscript/CD3_slides/AAA165.CD3/AAA165.CD3.run1	255	0.7	0.06	0.7	0.06	-8.45187649456	-12.363923995	1.22928166319	0.307650378906
9890.0	3717429.0	2304.0	9455.0	3717429.0	4000000.0	55.0	1.0	1.11	1.31	1.12	0.0500000000002	6.04	0.35	0.72	0.0599999999999	9.09	0.33	2.06	1.43	0.58	AAA165.CD3.X22.Y12.tile.tissue.png	151	1	2000	151	a68f102544ac8b8bd1457679354a46f0	0	0	0	0	0	0	0	0	0	0	0	0	0	/home/dhl_ec/bnelissen/Slides/CD3_manuscript/CD3_slides/AAA165.CD3/AAA165.CD3.run1	255	0.7	0.0641929218298	0.7	0.0641929218298	-7.32162391855	-11.1589105372	0.377818268152	0.113110558594
24009.0	2393569.0	7541.0	7544.0	2393569.0	4000000.0	155.0	2.0	0.97	1.24	1.09	0.04	6.48	0.37	0.72	0.12	8.32	0.29	2.08	1.44	0.56	AAA165.CD3.X22.Y13.tile.tissue.png	152	1	2000	152	ab37185de0d4e8791675a954ee931d97	0	0	0	0	0	0	0	0	0	0	0	0	0	/home/dhl_ec/bnelissen/Slides/CD3_manuscript/CD3_slides/AAA165.CD3/AAA165.CD3.run1	255	0.7	0.06	0.7	0.06	-7.3445112767	-10.6427405195	0.368495723155	0.125994560547
1786.0	277081.0	661.0	3501.0	277081.0	4000000.0	10.0	2.0	0.98	1.64	1.04	0.0500000000002	7.51	0.34	0.74	0.19	6.49	0.21	1.98	1.42	0.55	AAA165.CD3.X22.Y14.tile.tissue.png	153	1	2000	153	d63d314e9e347465bf5a44328f807639	0	0	0	0	0	0	0	0	0	0	0	0	0	/home/dhl_ec/bnelissen/Slides/CD3_manuscript/CD3_slides/AAA165.CD3/AAA165.CD3.run1	255	0.7	0.06	0.7	0.06	-7.8889485108	-10.3780636311	0.570737509662	1.62545757813
0.0	0.0	0.0	0.0	0.0	4000000.0	0.0	0.0	1.2	0.88	1.08	0.0500000000002	5.92	0.28	0.85	0.21	4.42	0.13	1.92	1.49	0.51	AAA165.CD3.X22.Y15.tile.tissue.png	154	1	2000	154	a6d2d7317d06056bbdd300ec0150ecc8	0	0	0	0	0	0	0	0	0	0	0	0	0	/home/dhl_ec/bnelissen/Slides/CD3_manuscript/CD3_slides/AAA165.CD3/AAA165.CD3.run1	255	1.0	0.06	1.0	0.06	0.0	-11.1623880522	0.0	7.7112988351
0.0	0.0	0.0	0.0	0.0	4000000.0	0.0	0.0	0.96	0.93	1.13	0.0500000000002	5.93	0.28	0.79	0.2	4.41	0.12	1.9	1.45	0.56	AAA165.CD3.X22.Y6.tile.tissue.png	155	1	2000	155	81898c951c2f0dc9865868e0b3a17db2	0	0	0	0	0	0	0	0	0	0	0	0	0	/home/dhl_ec/bnelissen/Slides/CD3_manuscript/CD3_slides/AAA165.CD3/AAA165.CD3.run1	255	1.0	0.06	1.0	0.06	0.0	-10.3449758729	0.0	10.8855730305
10753.0	514102.0	3834.0	6125.0	514102.0	4000000.0	62.0	2.0	0.94	1.23	1.11	0.0500000000002	6.44	0.35	0.71	0.19	7.91	0.23	2.01	1.46	0.54	AAA165.CD3.X22.Y7.tile.tissue.png	156	1	2000	156	a1274edf67ed9e845ac07b57258fa2b5	0	0	0	0	0	0	0	0	0	0	0	0	0	/home/dhl_ec/bnelissen/Slides/CD3_manuscript/CD3_slides/AAA165.CD3/AAA165.CD3.run1	255	0.7	0.06	0.7	0.06	-9.09830844885	-12.2581823815	1.36771207667	0.130581625
54831.0	3997990.0	20400.0	8148.0	3997990.0	4000000.0	391.0	1.0	1.15	1.29	1.06	0.0500000000002	10.65	0.35	0.74	0.0599999999999	9.74	0.37	2.04	1.45	0.56	AAA165.CD3.X22.Y8.tile.tissue.png	157	1	2000	157	25d647ac1d7e64a1d11d6fdf908b26a6	0	0	0	0	0	0	0	0	0	0	0	0	0	/home/dhl_ec/bnelissen/Slides/CD3_manuscript/CD3_slides/AAA165.CD3/AAA165.CD3.run1	255	0.7	0.0820935064689	0.7	0.0820935064689	-9.13610032485	-12.5738309272	1.20041321852	0.180704341797
8649.0	3993170.0	3386.0	8437.0	3993170.0	4000000.0	71.0	1.0	1.14	1.86	1.16	0.0500000000002	7.66	0.38	0.760000000001	0.0600000000004	10.23	0.36	2.13	1.49	0.54	AAA165.CD3.X22.Y9.tile.tissue.png	158	1	2000	158	19337267bb285f1619bb16bec166811e	0	0	0	0	0	0	0	0	0	0	0	0	0	/home/dhl_ec/bnelissen/Slides/CD3_manuscript/CD3_slides/AAA165.CD3/AAA165.CD3.run1	255	0.7	0.0766636705991	0.7	0.0766636705991	-8.51287110161	-11.0525547961	0.50871127273	0.06245495895
32974.0	1263062.0	9740.0	8439.0	1263062.0	4000000.0	159.0	4.0	1.12	1.13	1.13	0.0599999999999	9.54	0.37	0.76	0.17	11.69	0.27	2.11	1.5	0.51	AAA165.CD3.X23.Y10.tile.tissue.png	159	1	2000	159	611f5ca1d76ebaf5ce817d7ec87f1f86	0	0	0	0	0	0	0	0	0	0	0	0	0	/home/dhl_ec/bnelissen/Slides/CD3_manuscript/CD3_slides/AAA165.CD3/AAA165.CD3.run1	255	0.7	0.06	0.7	0.06	-7.88690630247	-10.6332846767	0.844006722045	2.09677375
6867.0	308892.0	1923.0	5112.0	308892.0	4000000.0	37.0	4.0	0.95	1.13	1.13	0.0500000000002	6.42	0.35	0.73	0.190000000001	6.98	0.22	2.09	1.46	0.75	AAA165.CD3.X23.Y11.tile.tissue.png	160	1	2000	160	d820a1e866be41d10f67a0db5f229d1f	0	0	0	0	0	0	0	0	0	0	0	0	0	/home/dhl_ec/bnelissen/Slides/CD3_manuscript/CD3_slides/AAA165.CD3/AAA165.CD3.run1	255	0.7	0.06	0.7	0.06	-8.79927052931	-11.3065430451	1.32959582593	1.69818433203
5558.0	431682.0	1360.0	4804.0	431682.0	4000000.0	27.0	4.0	1.0	1.11	1.08	0.0500000000011	6.37	0.349999999999	0.71	0.18	6.8	0.23	2.04	1.44	0.56	AAA165.CD3.X23.Y12.tile.tissue.png	161	1	2000	161	b5a93999a030eb9d22dcc0c88947a008	0	0	0	0	0	0	0	0	0	0	0	0	0	/home/dhl_ec/bnelissen/Slides/CD3_manuscript/CD3_slides/AAA165.CD3/AAA165.CD3.run1	255	0.7	0.06	0.7	0.06	-8.44813964111	-10.7156840863	1.06155937946	0.818420449219
80.0	12280.0	49.0	1107.0	12280.0	4000000.0	1.0	5.0	0.89	1.11	1.08	0.0500000000002	6.28	0.36	0.750000000001	0.2	6.62	0.2	2.01	1.45	0.5	AAA165.CD3.X23.Y13.tile.tissue.png	162	1	2000	162	e2e82cfc0185232c2b7c652decd9b5f1	0	0	0	0	0	0	0	0	0	0	0	0	0	/home/dhl_ec/bnelissen/Slides/CD3_manuscript/CD3_slides/AAA165.CD3/AAA165.CD3.run1	255	0.7	0.06	0.7	0.06	-9.00020398578	-11.1577018355	2.91550566933	2.87511777686
0.0	0.0	0.0	0.0	0.0	4000000.0	0.0	0.0	0.79	0.87	1.05	0.0500000000002	5.85	0.27	0.839999999999	0.2	4.5	0.12	1.95	1.51	0.529999999999	AAA165.CD3.X23.Y14.tile.tissue.png	163	1	2000	163	da7349a46f5cdc64f162b35950f696b5	0	0	0	0	0	0	0	0	0	0	0	0	0	/home/dhl_ec/bnelissen/Slides/CD3_manuscript/CD3_slides/AAA165.CD3/AAA165.CD3.run1	255	1.0	0.06	1.0	0.06	0.0	-10.9161248948	0.0	4.2182664543
0.0	0.0	0.0	0.0	0.0	4000000.0	0.0	0.0	0.95	1.15	1.11	0.0600000000004	5.89	0.280000000001	0.78	0.21	4.48	0.12	1.94	1.47	0.56	AAA165.CD3.X23.Y6.tile.tissue.png	164	1	2000	164	5bbebe5e29af5e6871ecaaa49bc010d0	0	0	0	0	0	0	0	0	0	0	0	0	0	/home/dhl_ec/bnelissen/Slides/CD3_manuscript/CD3_slides/AAA165.CD3/AAA165.CD3.run1	255	1.0	0.06	1.0	0.06	0.0	-10.2849758275	0.0	10.4540125509
9713.0	473945.0	2896.0	6108.0	473945.0	4000000.0	54.0	5.0	2.46	1.79	1.09	0.0600000000004	6.73	0.36	0.72	0.19	6.72	0.219999999999	1.98	1.44	0.49	AAA165.CD3.X23.Y7.tile.tissue.png	165	1	2000	165	a02cd9d3d02f4a25cb9f33073822702e	0	0	0	0	0	0	0	0	0	0	0	0	0	/home/dhl_ec/bnelissen/Slides/CD3_manuscript/CD3_slides/AAA165.CD3/AAA165.CD3.run1	255	0.7	0.06	0.7	0.06	-8.63168128641	-10.4728963847	1.49136590127	0.935470078125
9925.0	3082225.0	3616.0	9891.0	3082225.0	4000000.0	74.0	3.0	1.6	1.65	1.06	0.0500000000002	6.81	0.370000000001	0.780000000001	0.0900000000001	9.66	0.339999999999	2.19	1.55	0.579999999999	AAA165.CD3.X23.Y8.tile.tissue.png	166	1	2000	166	ed3a4886bfd47ae6de7396c1a10f14fe	0	0	0	0	0	0	0	0	0	0	0	0	0	/home/dhl_ec/bnelissen/Slides/CD3_manuscript/CD3_slides/AAA165.CD3/AAA165.CD3.run1	255	0.7	0.0606056798131	0.7	0.0606056798131	-8.371250324	-11.3065726771	0.713747381462	0.944605125
23921.0	1770308.0	7816.0	11462.0	1770308.0	4000000.0	132.0	1.0	1.04	1.33	1.16	0.0600000000004	7.49	0.379999999999	0.740000000001	0.14	8.69	0.27	2.08	1.44	0.529999999999	AAA165.CD3.X23.Y9.tile.tissue.png	167	1	2000	167	bd9be6f2903482019ecff5de6736c099	0	0	0	0	0	0	0	0	0	0	0	0	0	/home/dhl_ec/bnelissen/Slides/CD3_manuscript/CD3_slides/AAA165.CD3/AAA165.CD3.run1	255	0.7	0.06	0.7	0.06	-9.18007874411	-11.8022684146	1.28690739661	1.91251975
0.0	39554.0	0.0	1886.0	39554.0	4000000.0	0.0	2.0	0.94	1.21	1.06	0.0500000000002	6.13	0.349999999999	0.700000000001	0.200000000001	5.48	0.13	1.96	1.44	0.559999999999	AAA165.CD3.X3.Y10.tile.tissue.png	168	1	2000	168	116d633ba183f2cf1afdf3a7a97dde84	0	0	0	0	0	0	0	0	0	0	0	0	0	/home/dhl_ec/bnelissen/Slides/CD3_manuscript/CD3_slides/AAA165.CD3/AAA165.CD3.run1	255	0.7	0.06	0.7	0.06	0.0	-12.475002389	1.5204640136	0.046737644043
364.0	25271.0	171.0	1577.0	25271.0	4000000.0	4.0	3.0	0.960000000001	1.46	1.07	0.0600000000004	6.21	0.35	0.73	0.2	6.29	0.25	2.29	1.44	0.55	AAA165.CD3.X3.Y11.tile.tissue.png	169	1	2000	169	09379e5f75540752428befb3f2113cd3	0	0	0	0	0	0	0	0	0	0	0	0	0	/home/dhl_ec/bnelissen/Slides/CD3_manuscript/CD3_slides/AAA165.CD3/AAA165.CD3.run1	255	0.7	0.06	0.7	0.06	-8.7304434589	-11.683727035	2.31724676274	2.45883116846
0.0	0.0	0.0	0.0	0.0	4000000.0	0.0	0.0	0.81	0.89	1.13	0.0600000000004	5.97	0.28	0.86	0.21	4.52	0.12	1.93	1.49	0.42	AAA165.CD3.X3.Y12.tile.tissue.png	170	1	2000	170	989d68c2a0ad231a33fb287471552e16	0	0	0	0	0	0	0	0	0	0	0	0	0	/home/dhl_ec/bnelissen/Slides/CD3_manuscript/CD3_slides/AAA165.CD3/AAA165.CD3.run1	255	1.0	0.06	1.0	0.06	0.0	-12.2695836485	0.0	2.11380105894
0.0	48321.0	0.0	3625.0	48321.0	4000000.0	0.0	9.0	0.94	1.08	1.11	0.0699999999997	6.9	0.37	0.780000000001	0.209999999999	5.92	0.14	2.05	1.49	0.59	AAA165.CD3.X3.Y2.tile.tissue.png	171	1	2000	171	efb2a890970791fb442a477b49b9f2ba	0	0	0	0	0	0	0	0	0	0	0	0	0	/home/dhl_ec/bnelissen/Slides/CD3_manuscript/CD3_slides/AAA165.CD3/AAA165.CD3.run1	255	0.7	0.06	0.7	0.06	0.0	-9.86491049641	0.0910680353295	10.0171823386
0.0	20486.0	0.0	1210.0	20486.0	4000000.0	0.0	2.0	0.979999999999	1.25	1.16	0.0500000000002	6.9	0.37	0.73	0.22	6.09	0.13	2.05	1.51	0.53	AAA165.CD3.X3.Y3.tile.tissue.png	172	1	2000	172	2eff7bbdfdde7c632b3e706a2744f942	0	0	0	0	0	0	0	0	0	0	0	0	0	/home/dhl_ec/bnelissen/Slides/CD3_manuscript/CD3_slides/AAA165.CD3/AAA165.CD3.run1	255	0.7	0.06	0.7	0.06	0.0	-11.7408116496	0.0280446115211	0.0292961610107
13179.0	263842.0	5455.0	5836.0	263842.0	4000000.0	116.0	5.0	0.98	1.25	1.11	0.04	6.34	0.360000000001	0.73	0.200000000001	6.61	0.21	2.02	1.49	0.579999999999	AAA165.CD3.X3.Y4.tile.tissue.png	173	1	2000	173	4c8fbb629cdd92692b5be507a58b204b	0	0	0	0	0	0	0	0	0	0	0	0	0	/home/dhl_ec/bnelissen/Slides/CD3_manuscript/CD3_slides/AAA165.CD3/AAA165.CD3.run1	255	0.7	0.06	0.7	0.06	-9.26535628527	-12.7061287096	2.09583285999	0.103699464844
199170.0	3929183.0	79403.0	10455.0	3929183.0	4000000.0	1904.0	2.0	1.42	1.26	1.11	0.04	6.91	0.36	0.73	0.0600000000004	11.55	0.41	2.18	1.49	0.61	AAA165.CD3.X3.Y5.tile.tissue.png	174	1	2000	174	7370beee101f7169aa748dc9d9758dfb	0	0	0	0	0	0	0	0	0	0	0	0	0	/home/dhl_ec/bnelissen/Slides/CD3_manuscript/CD3_slides/AAA165.CD3/AAA165.CD3.run1	255	0.7	0.0886039180758	0.7	0.0886039180758	-9.0202045796	-12.9764114835	1.21717963108	0.276483123047
9178.0	3992035.0	3891.0	8095.0	3992035.0	4000000.0	83.0	1.0	1.11	1.22	1.14	0.0499999999993	7.3	0.37	0.74	0.0799999999999	9.35	0.36	2.11	1.47	0.6	AAA165.CD3.X3.Y6.tile.tissue.png	175	1	2000	175	09c1170166cf19a8d9fb65257bd43f5a	0	0	0	0	0	0	0	0	0	0	0	0	0	/home/dhl_ec/bnelissen/Slides/CD3_manuscript/CD3_slides/AAA165.CD3/AAA165.CD3.run1	255	0.7	0.0795328670664	0.7	0.0795328670664	-8.19159349478	-11.963159965	0.586827746789	0.0656488730469
0.0	1944122.0	0.0	8319.0	1944122.0	4000000.0	0.0	2.0	1.44	1.08	1.28	0.0500000000002	6.61	0.36	0.740000000001	0.14	7.81	0.21	2.18	1.5	0.539999999999	AAA165.CD3.X3.Y7.tile.tissue.png	176	1	2000	176	de1457bb333f3751f37bf8f7145ba84b	0	0	0	0	0	0	0	0	0	0	0	0	0	/home/dhl_ec/bnelissen/Slides/CD3_manuscript/CD3_slides/AAA165.CD3/AAA165.CD3.run1	255	0.7	0.06	0.7	0.06	-7.39031287112	-10.9850622491	0.788280374129	0.0651697890625
0.0	1875269.0	0.0	8181.0	1875269.0	4000000.0	0.0	2.0	1.83	1.27	1.09	0.0500000000002	6.5	0.360000000001	0.73	0.13	7.39	0.2	2.21	1.52	0.56	AAA165.CD3.X3.Y8.tile.tissue.png	177	1	2000	177	905f0a4959eda7a3957bec5a8b655dd5	0	0	0	0	0	0	0	0	0	0	0	0	0	/home/dhl_ec/bnelissen/Slides/CD3_manuscript/CD3_slides/AAA165.CD3/AAA165.CD3.run1	255	0.7	0.06	0.7	0.06	-7.79058140873	-10.6845604949	0.48160895004	0.0583658789063
147.0	3632410.0	74.0	8622.0	3632410.0	4000000.0	2.0	1.0	1.58	1.25	1.1	0.0500000000002	6.76	0.37	0.75	0.0799999999999	9.45	0.349999999999	2.15	1.5	0.8	AAA165.CD3.X3.Y9.tile.tissue.png	178	1	2000	178	e79f42afafb7e19f29a1ccb76e65695c	0	0	0	0	0	0	0	0	0	0	0	0	0	/home/dhl_ec/bnelissen/Slides/CD3_manuscript/CD3_slides/AAA165.CD3/AAA165.CD3.run1	255	0.7	0.0600735969324	0.7	0.0600735969324	-7.45408308312	-10.6278559495	0.278624682165	0.0370331312256
0.0	0.0	0.0	0.0	0.0	4000000.0	0.0	0.0	0.85	1.02	1.18	0.0600000000004	6.61	0.29	0.87	0.22	4.85	0.13	1.97	1.5	0.51	AAA165.CD3.X4.Y1.tile.tissue.png	179	1	2000	179	faec67f7df593c490df35ca485f440df	0	0	0	0	0	0	0	0	0	0	0	0	0	/home/dhl_ec/bnelissen/Slides/CD3_manuscript/CD3_slides/AAA165.CD3/AAA165.CD3.run1	255	1.0	0.06	1.0	0.06	0.0	-11.2239721336	0.0	8.00059322219
9485.0	1050946.0	3056.0	7847.0	1050946.0	4000000.0	56.0	2.0	1.01	1.2	1.17	0.0500000000002	6.98	0.37	0.73	0.17	7.75	0.25	2.12	1.48	0.539999999999	AAA165.CD3.X4.Y10.tile.tissue.png	180	1	2000	180	ddd85bf1d7b7c943091b588170b52ee5	0	0	0	0	0	0	0	0	0	0	0	0	0	/home/dhl_ec/bnelissen/Slides/CD3_manuscript/CD3_slides/AAA165.CD3/AAA165.CD3.run1	255	0.7	0.06	0.7	0.06	-8.29744936101	-11.4643867802	0.984234533829	0.105541574219
428.0	118731.0	212.0	3685.0	118731.0	4000000.0	5.0	5.0	1.57	1.22	1.1	0.0500000000002	7.64	0.37	1.02	0.2	6.45	0.2	2.0	1.44	0.98	AAA165.CD3.X4.Y11.tile.tissue.png	181	1	2000	181	5e81aba679261c5ba7cfdda27d2acd04	0	0	0	0	0	0	0	0	0	0	0	0	0	/home/dhl_ec/bnelissen/Slides/CD3_manuscript/CD3_slides/AAA165.CD3/AAA165.CD3.run1	255	0.7	0.06	0.7	0.06	-8.82612835431	-11.9513577945	1.88218017641	0.0702118808594
177.0	680238.0	104.0	9071.0	680238.0	4000000.0	3.0	5.0	1.59	1.07	1.07	0.0500000000002	6.31	0.360000000001	0.790000000001	0.179999999999	6.71	0.34	2.09	1.43	1.08	AAA165.CD3.X4.Y12.tile.tissue.png	182	1	2000	182	68e839daafc0b172f57a7cb178d8773a	0	0	0	0	0	0	0	0	0	0	0	0	0	/home/dhl_ec/bnelissen/Slides/CD3_manuscript/CD3_slides/AAA165.CD3/AAA165.CD3.run1	255	0.7	0.06	0.7	0.06	-8.39039997294	-11.0946565449	1.28067523666	3.34721670508
0.0	0.0	0.0	0.0	0.0	4000000.0	0.0	0.0	1.48	1.12	1.06	0.0500000000002	6.09	0.44	0.73	0.21	4.29	0.11	1.86	1.43	0.43	AAA165.CD3.X4.Y2.tile.tissue.png	183	1	2000	183	d91e1d01cbe86bb47267fbd3db364a24	0	0	0	0	0	0	0	0	0	0	0	0	0	/home/dhl_ec/bnelissen/Slides/CD3_manuscript/CD3_slides/AAA165.CD3/AAA165.CD3.run1	255	1.0	0.06	1.0	0.06	0.0	-12.5969627589	0.0	0.0311026891823
11214.0	422860.0	4911.0	7462.0	422860.0	4000000.0	102.0	4.0	1.04	1.35	1.07	0.04	6.79	0.37	0.740000000001	0.200000000001	7.21	0.22	2.03	1.46	1.0	AAA165.CD3.X4.Y3.tile.tissue.png	184	1	2000	184	cebe8691052f36f129ab2bb356c5822f	0	0	0	0	0	0	0	0	0	0	0	0	0	/home/dhl_ec/bnelissen/Slides/CD3_manuscript/CD3_slides/AAA165.CD3/AAA165.CD3.run1	255	0.7	0.06	0.7	0.06	-9.20597273155	-12.8297259441	2.1530210264	0.114766605469
91902.0	3268791.0	38266.0	18734.0	3268791.0	4000000.0	767.0	2.0	1.79	1.28	1.08	0.0500000000002	7.16	0.36	0.709999999999	0.0900000000001	9.43	0.34	2.08	1.43	0.56	AAA165.CD3.X4.Y4.tile.tissue.png	185	1	2000	185	eedd3b2574ce480838c09e0e07f2076a	0	0	0	0	0	0	0	0	0	0	0	0	0	/home/dhl_ec/bnelissen/Slides/CD3_manuscript/CD3_slides/AAA165.CD3/AAA165.CD3.run1	255	0.7	0.06	0.7	0.06	-9.26517594181	-12.9809752052	2.26196896424	0.484232990234
162176.0	3969030.0	66556.0	9895.0	3969030.0	4000000.0	1608.0	1.0	2.25	1.36	1.37	0.04	6.54	0.36	0.7	0.0600000000004	10.82	0.5	2.11	1.48	0.61	AAA165.CD3.X4.Y5.tile.tissue.png	186	1	2000	186	b28ee8129c0050c41cc3bbcde6a46993	0	0	0	0	0	0	0	0	0	0	0	0	0	/home/dhl_ec/bnelissen/Slides/CD3_manuscript/CD3_slides/AAA165.CD3/AAA165.CD3.run1	255	0.7	0.06	0.7	0.06	-9.64147501848	-13.0616681755	1.83385535218	0.587907092285
352384.0	3999374.0	134199.0	8040.0	3999374.0	4000000.0	3245.0	1.0	1.1	1.62	1.09	0.0500000000002	7.5	0.36	0.73	0.0600000000004	12.24	0.42	2.11	1.47	0.61	AAA165.CD3.X4.Y6.tile.tissue.png	187	1	2000	187	cf212111dd0f530a4e787a21a7606dcf	0	0	0	0	0	0	0	0	0	0	0	0	0	/home/dhl_ec/bnelissen/Slides/CD3_manuscript/CD3_slides/AAA165.CD3/AAA165.CD3.run1	255	0.7	0.087534001701	0.7	0.087534001701	-8.90167121749	-12.59257491	0.684242115019	0.218098348236
1852.0	3990557.0	947.0	8370.0	3990557.0	4000000.0	21.0	1.0	1.27	1.11	1.07	0.0499999999993	6.1	0.36	0.750000000001	0.0599999999995	9.37	0.35	2.09	1.48	0.610000000001	AAA165.CD3.X4.Y7.tile.tissue.png	188	1	2000	188	00c426500e8bffed12ea51eeaed1b96b	0	0	0	0	0	0	0	0	0	0	0	0	0	/home/dhl_ec/bnelissen/Slides/CD3_manuscript/CD3_slides/AAA165.CD3/AAA165.CD3.run1	255	0.7	0.0792441903861	0.7	0.0792441903861	-8.02058513262	-12.0711808442	0.530897093387	0.0777605033875
112.0	1666472.0	86.0	7522.0	1666472.0	4000000.0	2.0	1.0	0.94	1.1	1.09	0.04	6.76	0.37	0.72	0.14	7.65	0.27	2.1	1.47	0.59	AAA165.CD3.X4.Y8.tile.tissue.png	189	1	2000	189	cf6191fce0b9ef9734a1feb71a4bcf8f	0	0	0	0	0	0	0	0	0	0	0	0	0	/home/dhl_ec/bnelissen/Slides/CD3_manuscript/CD3_slides/AAA165.CD3/AAA165.CD3.run1	255	0.7	0.06	0.7	0.06	-7.67349216005	-11.1842257354	0.674303284091	0.06445490625
3242.0	1105415.0	1164.0	6476.0	1105415.0	4000000.0	23.0	3.0	0.93	1.24	1.06	0.04	6.43	0.35	0.74	0.16	7.47	0.26	2.16	1.47	0.57	AAA165.CD3.X4.Y9.tile.tissue.png	190	1	2000	190	a87d1973af3658a28bbddbb0deb1b588	0	0	0	0	0	0	0	0	0	0	0	0	0	/home/dhl_ec/bnelissen/Slides/CD3_manuscript/CD3_slides/AAA165.CD3/AAA165.CD3.run1	255	0.7	0.06	0.7	0.06	-7.52065325437	-10.803692504	0.457049211535	0.0784994824219
2525.0	830581.0	1274.0	4933.0	830581.0	4000000.0	32.0	2.0	0.9	1.99	1.09	0.0599999999995	6.67	0.36	0.8	0.18	7.6	0.25	2.11	1.48	0.549999999999	AAA165.CD3.X5.Y1.tile.tissue.png	191	1	2000	191	ce2afcf97a97f3bb811196d0b5599489	0	0	0	0	0	0	0	0	0	0	0	0	0	/home/dhl_ec/bnelissen/Slides/CD3_manuscript/CD3_slides/AAA165.CD3/AAA165.CD3.run1	255	0.7	0.06	0.7	0.06	-7.81263685696	-10.6649714578	0.661045359215	4.11168384961
759.0	678042.0	329.0	8888.0	678042.0	4000000.0	6.0	6.0	0.97	1.22	1.05	0.0500000000002	6.59	0.36	0.73	0.17	6.71	0.22	2.01	1.43	0.61	AAA165.CD3.X5.Y10.tile.tissue.png	192	1	2000	192	ccaf72b18fac3aa3b726817b9fdd2bd6	0	0	0	0	0	0	0	0	0	0	0	0	0	/home/dhl_ec/bnelissen/Slides/CD3_manuscript/CD3_slides/AAA165.CD3/AAA165.CD3.run1	255	0.7	0.06	0.7	0.06	-8.49910004998	-11.5972173382	1.71459065674	0.110956429687
772.0	2049123.0	412.0	10180.0	2049123.0	4000000.0	9.0	2.0	1.34	1.16	1.09	0.04	6.41	0.349999999999	0.7	0.13	7.81	0.27	2.07	1.42	0.969999999999	AAA165.CD3.X5.Y11.tile.tissue.png	193	1	2000	193	7b29dfa01b4c5b0a09a95aacc077a562	0	0	0	0	0	0	0	0	0	0	0	0	0	/home/dhl_ec/bnelissen/Slides/CD3_manuscript/CD3_slides/AAA165.CD3/AAA165.CD3.run1	255	0.7	0.06	0.7	0.06	-8.71232374082	-10.6862127807	1.00884926138	0.115609320312
1207.0	2673336.0	564.0	14765.0	2673336.0	4000000.0	14.0	5.0	2.21	2.0	1.2	0.04	6.31	0.39	0.73	0.0999999999995	7.95	0.3	2.08	1.43	0.59	AAA165.CD3.X5.Y12.tile.tissue.png	194	1	2000	194	744c871cce6e067a1c7d6446cae9cce0	0	0	0	0	0	0	0	0	0	0	0	0	0	/home/dhl_ec/bnelissen/Slides/CD3_manuscript/CD3_slides/AAA165.CD3/AAA165.CD3.run1	255	0.7	0.06	0.7	0.06	-8.62541609265	-11.2615753872	1.40081952348	0.138407136719
216.0	165669.0	103.0	2386.0	165669.0	4000000.0	3.0	1.0	1.96	1.77	1.09	0.0600000000004	7.13	0.36	0.78	0.2	6.91	0.22	2.06	1.49	0.58	AAA165.CD3.X5.Y13.tile.tissue.png	195	1	2000	195	0436ba2573947d8a1469b8aa397d4736	0	0	0	0	0	0	0	0	0	0	0	0	0	/home/dhl_ec/bnelissen/Slides/CD3_manuscript/CD3_slides/AAA165.CD3/AAA165.CD3.run1	255	0.7	0.06	0.7	0.06	-8.91344451258	-11.0557063014	2.09396399519	3.77158407715
72593.0	2792488.0	27541.0	8452.0	2792488.0	4000000.0	560.0	1.0	1.86	1.3	1.07	0.0500000000002	6.3	0.34	0.719999999999	0.1	8.72	0.31	2.06	1.43	1.24	AAA165.CD3.X5.Y2.tile.tissue.png	196	1	2000	196	866f66167007a94df2f365c827ab32ad	0	0	0	0	0	0	0	0	0	0	0	0	0	/home/dhl_ec/bnelissen/Slides/CD3_manuscript/CD3_slides/AAA165.CD3/AAA165.CD3.run1	255	0.7	0.06	0.7	0.06	-8.77829486065	-11.7951656843	1.60682715701	0.201697353516
182656.0	3534080.0	71649.0	13853.0	3534080.0	4000000.0	1636.0	2.0	1.96	1.65	1.07	0.04	6.65	0.57	0.77	0.0699999999997	9.95	0.48	2.22	1.43	0.889999999999	AAA165.CD3.X5.Y3.tile.tissue.png	197	1	2000	197	4f23c7a729b0e7cea92a746c8fdecf6b	0	0	0	0	0	0	0	0	0	0	0	0	0	/home/dhl_ec/bnelissen/Slides/CD3_manuscript/CD3_slides/AAA165.CD3/AAA165.CD3.run1	255	0.7	0.06	0.7	0.06	-9.08927614537	-12.832430472	1.88657281514	0.486825129883
106508.0	3892250.0	42777.0	14227.0	3892250.0	4000000.0	870.0	1.0	1.49	1.24	1.08	0.0499999999993	7.09	0.349999999999	0.71	0.0599999999995	9.79	0.57	2.17	1.47	1.02	AAA165.CD3.X5.Y4.tile.tissue.png	198	1	2000	198	9807f3d86f5726e257d0a24b606db9c1	0	0	0	0	0	0	0	0	0	0	0	0	0	/home/dhl_ec/bnelissen/Slides/CD3_manuscript/CD3_slides/AAA165.CD3/AAA165.CD3.run1	255	0.7	0.06	0.7	0.06	-9.45951181252	-12.8381380944	2.11193141064	0.551563460937
92185.0	3942944.0	37959.0	11431.0	3942944.0	4000000.0	773.0	1.0	2.42	1.25	1.09	0.0500000000002	6.09	0.36	0.709999999999	0.0500000000002	10.34	0.389999999999	2.16	1.48	0.55	AAA165.CD3.X5.Y5.tile.tissue.png	199	1	2000	199	7830cca8ab0c9d37ab4d9d9684c28d06	0	0	0	0	0	0	0	0	0	0	0	0	0	/home/dhl_ec/bnelissen/Slides/CD3_manuscript/CD3_slides/AAA165.CD3/AAA165.CD3.run1	255	0.7	0.06	0.7	0.06	-9.44963039345	-12.7018415386	1.847085411	0.509020781982
235095.0	3592510.0	91316.0	22321.0	3592510.0	4000000.0	2178.0	2.0	1.13	1.54	1.07	0.0500000000002	7.24	0.37	0.740000000001	0.0699999999997	11.53	0.39	2.23	1.51	1.03	AAA165.CD3.X5.Y6.tile.tissue.png	200	1	2000	200	fb32a54692f4facad08799570ff490f1	0	0	0	0	0	0	0	0	0	0	0	0	0	/home/dhl_ec/bnelissen/Slides/CD3_manuscript/CD3_slides/AAA165.CD3/AAA165.CD3.run1	255	0.7	0.081122341942	0.7	0.081122341942	-9.11713431605	-13.1084961071	1.51703367253	0.371859419922
69581.0	3992132.0	25380.0	8626.0	3992132.0	4000000.0	574.0	1.0	1.13	1.52	1.08	0.0500000000002	6.58	0.360000000001	0.740000000001	0.0599999999995	10.3	0.389999999999	2.18	1.49	0.570000000001	AAA165.CD3.X5.Y7.tile.tissue.png	201	1	2000	201	21aa25c630a817d891b1589d7a3d0903	0	0	0	0	0	0	0	0	0	0	0	0	0	/home/dhl_ec/bnelissen/Slides/CD3_manuscript/CD3_slides/AAA165.CD3/AAA165.CD3.run1	255	0.7	0.091131554176	0.7	0.091131554176	-8.34195794861	-11.8784026994	0.504900127825	0.0877127893677
222.0	3808798.0	128.0	8939.0	3808798.0	4000000.0	4.0	1.0	1.08	1.2	1.09	0.04	6.97	0.360000000001	0.720000000001	0.0700000000006	8.7	0.36	2.08	1.49	0.57	AAA165.CD3.X5.Y8.tile.tissue.png	202	1	2000	202	9e4a32974c048aa3d8f3b1b7f2402d57	0	0	0	0	0	0	0	0	0	0	0	0	0	/home/dhl_ec/bnelissen/Slides/CD3_manuscript/CD3_slides/AAA165.CD3/AAA165.CD3.run1	255	0.7	0.06	0.7	0.06	-8.16033609638	-11.224136615	0.798828716907	0.105958003357
79.0	187083.0	37.0	3658.0	187083.0	4000000.0	1.0	4.0	0.96	1.22	1.1	0.0500000000002	6.8	0.38	0.73	0.22	6.85	0.219999999999	2.06	1.49	0.52	AAA165.CD3.X5.Y9.tile.tissue.png	203	1	2000	203	25e2fbd6b5240f7680396455b62d7471	0	0	0	0	0	0	0	0	0	0	0	0	0	/home/dhl_ec/bnelissen/Slides/CD3_manuscript/CD3_slides/AAA165.CD3/AAA165.CD3.run1	255	0.7	0.06	0.7	0.06	-7.98577157617	-11.4261382971	1.22387111977	0.08057915625
1113.0	16944.0	327.0	1424.0	16944.0	4000000.0	6.0	5.0	0.909999999999	1.12	1.15	0.0600000000004	6.68	0.36	0.76	0.21	6.57	0.200000000001	1.99	1.46	0.539999999999	AAA165.CD3.X6.Y0.tile.tissue.png	204	1	2000	204	5b3f11a164c17e3fe0c6f01d21bcc690	0	0	0	0	0	0	0	0	0	0	0	0	0	/home/dhl_ec/bnelissen/Slides/CD3_manuscript/CD3_slides/AAA165.CD3/AAA165.CD3.run1	255	0.7	0.06	0.7	0.06	-9.29632518846	-11.4738598817	2.00367498432	2.2687460813
127.0	2055846.0	66.0	8449.0	2055846.0	4000000.0	2.0	3.0	1.82	1.21	1.11	0.0500000000002	6.52	0.37	0.71	0.14	7.82	0.27	2.06	1.46	0.569999999999	AAA165.CD3.X6.Y1.tile.tissue.png	205	1	2000	205	908d2b17808fb0c4291d894c144bbaee	0	0	0	0	0	0	0	0	0	0	0	0	0	/home/dhl_ec/bnelissen/Slides/CD3_manuscript/CD3_slides/AAA165.CD3/AAA165.CD3.run1	255	0.7	0.06	0.7	0.06	-8.53721568751	-11.644793549	0.852635646555	0.1206396875
0.0	3026.0	0.0	376.0	3026.0	4000000.0	0.0	2.0	0.95	1.11	1.13	0.0500000000002	6.45	0.37	0.73	0.22	5.9	0.14	2.05	1.49	0.54	AAA165.CD3.X6.Y10.tile.tissue.png	206	1	2000	206	8427c7ec22b3906fa6f38b753970dd7e	0	0	0	0	0	0	0	0	0	0	0	0	0	/home/dhl_ec/bnelissen/Slides/CD3_manuscript/CD3_slides/AAA165.CD3/AAA165.CD3.run1	255	0.7	0.06	0.7	0.06	0.0	-12.4984903361	1.56902967253	0.0437381630554
243.0	11743.0	107.0	940.0	11743.0	4000000.0	2.0	3.0	0.91	1.55	1.07	0.04	5.99	0.35	0.690000000001	0.2	6.16	0.2	1.95	1.46	0.53	AAA165.CD3.X6.Y11.tile.tissue.png	207	1	2000	207	f029108a580ff84127f8bb444f8b7a38	0	0	0	0	0	0	0	0	0	0	0	0	0	/home/dhl_ec/bnelissen/Slides/CD3_manuscript/CD3_slides/AAA165.CD3/AAA165.CD3.run1	255	0.7	0.06	0.7	0.06	-9.35319362099	-12.0491335258	1.83874971981	0.0765283378906
281.0	2141.0	100.0	208.0	2141.0	4000000.0	3.0	1.0	2.13	1.61	1.03	0.0500000000002	6.02	0.370000000001	0.77	0.219999999999	6.71	0.200000000001	2.04	1.5	0.63	AAA165.CD3.X6.Y12.tile.tissue.png	208	1	2000	208	791c1e262522e596023d37de5d68a6a4	0	0	0	0	0	0	0	0	0	0	0	0	0	/home/dhl_ec/bnelissen/Slides/CD3_manuscript/CD3_slides/AAA165.CD3/AAA165.CD3.run1	255	0.7	0.06	0.7	0.06	-8.90892279481	-11.4405632719	2.21441247223	2.0031255415
142.0	1523.0	64.0	174.0	1523.0	4000000.0	1.0	1.0	1.14	0.9	1.09	0.0600000000004	6.76	0.38	0.88	0.23	6.75	0.21	2.04	1.52	0.66	AAA165.CD3.X6.Y13.tile.tissue.png	209	1	2000	209	acc53b707b64ab901f9af31e3744aaad	0	0	0	0	0	0	0	0	0	0	0	0	0	/home/dhl_ec/bnelissen/Slides/CD3_manuscript/CD3_slides/AAA165.CD3/AAA165.CD3.run1	255	0.7	0.06	0.7	0.06	-7.75402716257	-12.47440322	1.55138248452	3.55748163046
31215.0	3812215.0	12132.0	12123.0	3812215.0	4000000.0	252.0	3.0	1.07	1.82	1.06	0.0500000000002	6.43	0.349999999999	0.709999999999	0.0599999999995	8.98	0.36	2.07	1.44	0.699999999999	AAA165.CD3.X6.Y2.tile.tissue.png	210	1	2000	210	18d2680432ca932c6602c3c936aa3e11	0	0	0	0	0	0	0	0	0	0	0	0	0	/home/dhl_ec/bnelissen/Slides/CD3_manuscript/CD3_slides/AAA165.CD3/AAA165.CD3.run1	255	0.7	0.0627715719952	0.7	0.0627715719952	-8.57289454821	-11.9602836654	1.03847195857	0.164030471191
125749.0	3981153.0	46277.0	9222.0	3981153.0	4000000.0	986.0	1.0	1.9	1.7	1.04	0.0500000000002	6.2	0.63	0.710000000001	0.0500000000002	10.99	0.37	2.05	1.45	0.83	AAA165.CD3.X6.Y3.tile.tissue.png	211	1	2000	211	f57abfe8cc12dcd9794aeabf2d466761	0	0	0	0	0	0	0	0	0	0	0	0	0	/home/dhl_ec/bnelissen/Slides/CD3_manuscript/CD3_slides/AAA165.CD3/AAA165.CD3.run1	255	0.7	0.0858101214619	0.7	0.0858101214619	-8.9479047372	-12.6518965953	0.974708007701	0.204694424194
182016.0	3964297.0	72082.0	9766.0	3964297.0	4000000.0	1628.0	1.0	2.06	2.21	1.11	0.0900000000001	7.88	0.370000000001	0.740000000001	0.0600000000004	11.34	0.4	2.18	1.5	0.57	AAA165.CD3.X6.Y4.tile.tissue.png	212	1	2000	212	a65d3cda86190bac4499b5d94c04dbe8	0	0	0	0	0	0	0	0	0	0	0	0	0	/home/dhl_ec/bnelissen/Slides/CD3_manuscript/CD3_slides/AAA165.CD3/AAA165.CD3.run1	255	0.7	0.06	0.7	0.06	-9.2770341187	-12.9506997029	1.9426000153	0.661529299805
79783.0	3925611.0	33649.0	12165.0	3925611.0	4000000.0	676.0	1.0	1.12	1.35	1.07	0.04	7.35	0.370000000001	0.75	0.0599999999995	11.04	0.38	2.16	1.49	0.610000000001	AAA165.CD3.X6.Y5.tile.tissue.png	213	1	2000	213	2c68757d7f89eb9df44a6d4b1dfe73ee	0	0	0	0	0	0	0	0	0	0	0	0	0	/home/dhl_ec/bnelissen/Slides/CD3_manuscript/CD3_slides/AAA165.CD3/AAA165.CD3.run1	255	0.7	0.06	0.7	0.06	-9.1911317936	-12.8255135981	1.98767264452	0.510311421875
92772.0	3863219.0	39142.0	12698.0	3863219.0	4000000.0	846.0	1.0	1.21	1.46	1.12	0.0500000000002	7.7	0.37	0.74	0.0599999999995	10.64	0.38	2.16	1.43	0.700000000001	AAA165.CD3.X6.Y6.tile.tissue.png	214	1	2000	214	e89711695985700b7fa1237ef482b148	0	0	0	0	0	0	0	0	0	0	0	0	0	/home/dhl_ec/bnelissen/Slides/CD3_manuscript/CD3_slides/AAA165.CD3/AAA165.CD3.run1	255	0.7	0.06	0.7	0.06	-9.19822490885	-12.9592963288	1.69652864937	0.505155973633
221872.0	3998025.0	87943.0	8060.0	3998025.0	4000000.0	2181.0	1.0	1.7	1.66	1.21	0.04	6.53	0.35	0.72	0.0599999999995	10.52	0.38	2.04	1.42	0.650000000001	AAA165.CD3.X6.Y7.tile.tissue.png	215	1	2000	215	07f32c37780dfb4a815f5529fc53542a	0	0	0	0	0	0	0	0	0	0	0	0	0	/home/dhl_ec/bnelissen/Slides/CD3_manuscript/CD3_slides/AAA165.CD3/AAA165.CD3.run1	255	0.7	0.0922007348848	0.7	0.0922007348848	-8.8357806186	-12.7493885206	0.815354008593	0.205214591614
3274.0	3996767.0	1230.0	8480.0	3996767.0	4000000.0	26.0	1.0	1.47	1.25	1.08	0.0500000000002	6.49	0.35	0.76	0.0600000000004	9.71	0.36	2.17	1.5	0.650000000001	AAA165.CD3.X6.Y8.tile.tissue.png	216	1	2000	216	bf3136fff3bfd01b6e38fd423b2a27b4	0	0	0	0	0	0	0	0	0	0	0	0	0	/home/dhl_ec/bnelissen/Slides/CD3_manuscript/CD3_slides/AAA165.CD3/AAA165.CD3.run1	255	0.7	0.0669418266154	0.7	0.0669418266154	-8.43034702891	-11.6184302215	0.715765505529	0.102727498093
265.0	1651072.0	155.0	7706.0	1651072.0	4000000.0	4.0	3.0	1.22	1.47	1.05	0.0500000000002	6.76	0.349999999999	0.709999999999	0.139999999999	8.11	0.27	2.12	1.49	0.57	AAA165.CD3.X6.Y9.tile.tissue.png	217	1	2000	217	8c592cba18d66b1dd4e1eecd3e6cf764	0	0	0	0	0	0	0	0	0	0	0	0	0	/home/dhl_ec/bnelissen/Slides/CD3_manuscript/CD3_slides/AAA165.CD3/AAA165.CD3.run1	255	0.7	0.06	0.7	0.06	-8.18961839384	-11.6549482656	1.24174963742	0.130341599609
0.0	0.0	0.0	0.0	0.0	4000000.0	0.0	0.0	1.35	1.13	1.13	0.13	6.02	0.280000000001	0.74	0.21	4.75	0.12	1.94	1.49	0.570000000001	AAA165.CD3.X7.Y0.tile.tissue.png	218	1	2000	218	535fe083776a15e7174d836ab91d553c	0	0	0	0	0	0	0	0	0	0	0	0	0	/home/dhl_ec/bnelissen/Slides/CD3_manuscript/CD3_slides/AAA165.CD3/AAA165.CD3.run1	255	1.0	0.06	1.0	0.06	0.0	-11.0713163413	0.0	2.18491641609
433.0	403148.0	144.0	4022.0	403148.0	4000000.0	2.0	2.0	1.23	1.2	1.06	0.0500000000002	6.48	0.349999999999	0.700000000001	0.190000000001	6.4	0.21	1.98	1.43	0.69	AAA165.CD3.X7.Y1.tile.tissue.png	219	1	2000	219	4b0fc7c79f3d0833a538c1dd08ff0152	0	0	0	0	0	0	0	0	0	0	0	0	0	/home/dhl_ec/bnelissen/Slides/CD3_manuscript/CD3_slides/AAA165.CD3/AAA165.CD3.run1	255	0.7	0.06	0.7	0.06	-8.37138708092	-11.110761128	1.30559365272	0.123069143555
0.0	4641.0	0.0	434.0	4641.0	4000000.0	0.0	2.0	1.51	1.55	1.43	0.0400000000009	6.04	0.37	0.740000000001	0.22	5.89	0.12	1.97	1.48	0.52	AAA165.CD3.X7.Y10.tile.tissue.png	220	1	2000	220	04432272f7beac1a375d6c614f4156ac	0	0	0	0	0	0	0	0	0	0	0	0	0	/home/dhl_ec/bnelissen/Slides/CD3_manuscript/CD3_slides/AAA165.CD3/AAA165.CD3.run1	255	0.7	0.06	0.7	0.06	0.0	-12.5281060364	1.74530782866	0.044882718811
163.0	5748.0	60.0	530.0	5748.0	4000000.0	1.0	2.0	1.39	1.1	1.08	0.0600000000004	6.96	0.35	0.77	0.23	7.01	0.21	2.04	1.49	0.56	AAA165.CD3.X7.Y11.tile.tissue.png	221	1	2000	221	f775ac69097fa4500577ae064e9b91ad	0	0	0	0	0	0	0	0	0	0	0	0	0	/home/dhl_ec/bnelissen/Slides/CD3_manuscript/CD3_slides/AAA165.CD3/AAA165.CD3.run1	255	0.7	0.06	0.7	0.06	-9.15279685543	-11.3387577064	2.06441685207	2.42339986353
0.0	0.0	0.0	0.0	0.0	4000000.0	0.0	0.0	1.24	0.900000000001	1.14	0.0500000000002	6.62	0.28	0.88	0.219999999999	4.79	0.13	1.95	1.47	0.479999999999	AAA165.CD3.X7.Y12.tile.tissue.png	222	1	2000	222	55fba7cd6eb8c2560ae9cbfe02e57457	0	0	0	0	0	0	0	0	0	0	0	0	0	/home/dhl_ec/bnelissen/Slides/CD3_manuscript/CD3_slides/AAA165.CD3/AAA165.CD3.run1	255	1.0	0.06	1.0	0.06	0.0	-10.469549087	0.0	3.67803584167
2593.0	3235761.0	1196.0	9296.0	3235761.0	4000000.0	22.0	1.0	1.09	1.17	1.13	0.04	6.2	0.360000000001	0.7	0.0799999999999	8.36	0.33	2.06	1.44	0.62	AAA165.CD3.X7.Y2.tile.tissue.png	223	1	2000	223	ef3b4eaf0212d5862a0fd5d2a67528e7	0	0	0	0	0	0	0	0	0	0	0	0	0	/home/dhl_ec/bnelissen/Slides/CD3_manuscript/CD3_slides/AAA165.CD3/AAA165.CD3.run1	255	0.7	0.06	0.7	0.06	-8.42892706808	-11.6734723098	0.958136691644	0.133628445313
23050.0	3995357.0	8118.0	8527.0	3995357.0	4000000.0	174.0	1.0	2.3	1.75	1.04	0.0499999999993	5.88	0.35	0.709999999999	0.0600000000004	9.09	0.41	2.24	1.43	0.610000000001	AAA165.CD3.X7.Y3.tile.tissue.png	224	1	2000	224	f87812363ed8e01c14d12486cfdfe60c	0	0	0	0	0	0	0	0	0	0	0	0	0	/home/dhl_ec/bnelissen/Slides/CD3_manuscript/CD3_slides/AAA165.CD3/AAA165.CD3.run1	255	0.7	0.0691072044584	0.7	0.0691072044584	-8.82367300596	-12.4301979	0.861890818193	0.161006966797
134551.0	3891755.0	55217.0	12297.0	3891755.0	4000000.0	1222.0	3.0	1.39	1.83	1.37	0.04	8.54	0.35	0.71	0.0599999999995	10.23	0.38	2.1	1.42	0.54	AAA165.CD3.X7.Y4.tile.tissue.png	225	1	2000	225	4bdde06e58da17ba8709c2c3c994b722	0	0	0	0	0	0	0	0	0	0	0	0	0	/home/dhl_ec/bnelissen/Slides/CD3_manuscript/CD3_slides/AAA165.CD3/AAA165.CD3.run1	255	0.7	0.06	0.7	0.06	-9.07737610251	-12.5074315389	1.3731321642	0.311966805908
74074.0	3601858.0	31411.0	16118.0	3601858.0	4000000.0	672.0	2.0	1.17	1.29	1.05	0.0499999999993	7.3	0.349999999999	0.71	0.0699999999997	9.68	0.35	2.14	1.47	0.61	AAA165.CD3.X7.Y5.tile.tissue.png	226	1	2000	226	20fa7e4c0627d107cee23f4f4f2e9419	0	0	0	0	0	0	0	0	0	0	0	0	0	/home/dhl_ec/bnelissen/Slides/CD3_manuscript/CD3_slides/AAA165.CD3/AAA165.CD3.run1	255	0.7	0.06	0.7	0.06	-9.24258616492	-12.9605312146	2.16861010229	0.457611994141
63162.0	3736342.0	25969.0	17662.0	3736342.0	4000000.0	526.0	2.0	1.15	1.23	1.06	0.04	6.27	0.36	0.710000000001	0.0600000000004	9.54	0.360000000001	2.15	1.47	0.570000000001	AAA165.CD3.X7.Y6.tile.tissue.png	227	1	2000	227	443930cbd916a2a51ef1b0a1cd8da33a	0	0	0	0	0	0	0	0	0	0	0	0	0	/home/dhl_ec/bnelissen/Slides/CD3_manuscript/CD3_slides/AAA165.CD3/AAA165.CD3.run1	255	0.7	0.06	0.7	0.06	-9.28681477581	-12.9340078831	2.02323783291	0.482290864258
207092.0	3950031.0	80989.0	10525.0	3950031.0	4000000.0	1851.0	2.0	1.12	1.21	1.06	0.0500000000002	7.17	0.6	0.73	0.0500000000002	10.44	0.379999999999	2.05	1.43	0.7	AAA165.CD3.X7.Y7.tile.tissue.png	228	1	2000	228	cb791cd7de76017313fda9efa6074cff	0	0	0	0	0	0	0	0	0	0	0	0	0	/home/dhl_ec/bnelissen/Slides/CD3_manuscript/CD3_slides/AAA165.CD3/AAA165.CD3.run1	255	0.7	0.0688050515239	0.7	0.0688050515239	-9.14126979807	-12.8356180229	1.32676592391	0.318839747314
8945.0	3999200.0	3588.0	8192.0	3999200.0	4000000.0	67.0	1.0	1.13	1.38	1.06	0.0500000000002	6.76	0.37	0.749999999999	0.0600000000004	9.84	0.360000000001	2.12	1.47	0.56	AAA165.CD3.X7.Y8.tile.tissue.png	229	1	2000	229	2fca42649d0cc85bb13bd195d33541ad	0	0	0	0	0	0	0	0	0	0	0	0	0	/home/dhl_ec/bnelissen/Slides/CD3_manuscript/CD3_slides/AAA165.CD3/AAA165.CD3.run1	255	0.7	0.0794585167259	0.7	0.0794585167259	-8.37595988962	-11.9768589439	0.606019138345	0.0759011625977
2211.0	2591896.0	1156.0	8378.0	2591896.0	4000000.0	28.0	2.0	1.15	1.26	1.13	0.0500000000002	6.89	0.37	0.74	0.110000000001	8.73	0.309999999999	2.12	1.48	0.56	AAA165.CD3.X7.Y9.tile.tissue.png	230	1	2000	230	6a4dd2f51596cf9ca4ffa0e5a3549fa5	0	0	0	0	0	0	0	0	0	0	0	0	0	/home/dhl_ec/bnelissen/Slides/CD3_manuscript/CD3_slides/AAA165.CD3/AAA165.CD3.run1	255	0.7	0.06	0.7	0.06	-8.36528104118	-11.0613603839	0.957604034431	0.0894086342773
0.0	0.0	0.0	0.0	0.0	4000000.0	0.0	0.0	1.39	1.88	1.08	0.0599999999995	6.32	0.309999999999	0.809999999999	0.2	4.21	0.12	1.86	1.42	1.07	AAA165.CD3.X8.Y0.tile.tissue.png	231	1	2000	231	caa6c8f9f6e684580a080f6156afb4bb	0	0	0	0	0	0	0	0	0	0	0	0	0	/home/dhl_ec/bnelissen/Slides/CD3_manuscript/CD3_slides/AAA165.CD3/AAA165.CD3.run1	255	1.0	0.06	1.0	0.06	0.0	-11.7947341311	0.0	8.33243590863
0.0	2311.0	0.0	236.0	2311.0	4000000.0	0.0	1.0	1.56	1.5	1.49	0.0600000000004	6.14	0.349999999999	0.74	0.2	5.37	0.13	2.25	1.46	0.629999999999	AAA165.CD3.X8.Y1.tile.tissue.png	232	1	2000	232	2950aee18aa70dcda9da3f2e4f8ed5e0	0	0	0	0	0	0	0	0	0	0	0	0	0	/home/dhl_ec/bnelissen/Slides/CD3_manuscript/CD3_slides/AAA165.CD3/AAA165.CD3.run1	255	0.7	0.06	0.7	0.06	0.0	-11.6120919121	1.41418810935	6.50758583026
0.0	3558.0	0.0	386.0	3558.0	4000000.0	0.0	2.0	2.48	1.04	1.06	0.0600000000004	6.02	0.34	0.73	0.2	5.69	0.129999999999	1.95	1.43	1.05	AAA165.CD3.X8.Y10.tile.tissue.png	233	1	2000	233	aacfccff1e5a6597bdb4aaf73c910211	0	0	0	0	0	0	0	0	0	0	0	0	0	/home/dhl_ec/bnelissen/Slides/CD3_manuscript/CD3_slides/AAA165.CD3/AAA165.CD3.run1	255	0.7	0.06	0.7	0.06	-7.63943096337	-10.9588471424	1.5477983244	4.32075106958
0.0	0.0	0.0	0.0	0.0	4000000.0	0.0	0.0	1.68	1.45	1.06	0.0499999999993	5.71	0.32	0.880000000001	0.2	4.62	0.12	1.98	1.48	0.52	AAA165.CD3.X8.Y11.tile.tissue.png	234	1	2000	234	69114f277f53cc7d48f8bc3950e8fc47	0	0	0	0	0	0	0	0	0	0	0	0	0	/home/dhl_ec/bnelissen/Slides/CD3_manuscript/CD3_slides/AAA165.CD3/AAA165.CD3.run1	255	1.0	0.06	1.0	0.06	0.0	-10.5457849591	0.0	3.86322227055
217.0	103092.0	115.0	2192.0	103092.0	4000000.0	3.0	2.0	1.2	2.04	1.05	0.0500000000002	6.23	0.64	0.719999999999	0.2	6.18	0.2	1.98	1.42	1.04	AAA165.CD3.X8.Y2.tile.tissue.png	235	1	2000	235	250beb3de950c37b77d9bc7d93c08ec6	0	0	0	0	0	0	0	0	0	0	0	0	0	/home/dhl_ec/bnelissen/Slides/CD3_manuscript/CD3_slides/AAA165.CD3/AAA165.CD3.run1	255	0.7	0.06	0.7	0.06	-8.66648421437	-11.0121224562	2.03078039318	1.32416387939
267.0	1777771.0	147.0	10335.0	1777771.0	4000000.0	4.0	3.0	2.18	1.72	1.03	0.04	6.24	0.38	0.740000000001	0.150000000001	8.16	0.28	2.2	1.5	1.02	AAA165.CD3.X8.Y3.tile.tissue.png	236	1	2000	236	b15cb400d399e5554324dbe91b052495	0	0	0	0	0	0	0	0	0	0	0	0	0	/home/dhl_ec/bnelissen/Slides/CD3_manuscript/CD3_slides/AAA165.CD3/AAA165.CD3.run1	255	0.7	0.06	0.7	0.06	-8.66405603213	-11.5562929782	1.39930285879	0.187775671875
24146.0	2974666.0	8174.0	13247.0	2974666.0	4000000.0	159.0	2.0	2.24	1.73	1.09	0.0500000000002	6.97	0.38	0.760000000001	0.1	9.26	0.33	2.17	1.48	0.530000000001	AAA165.CD3.X8.Y4.tile.tissue.png	237	1	2000	237	f9919e1e9d6cff71463fec68da2bdec8	0	0	0	0	0	0	0	0	0	0	0	0	0	/home/dhl_ec/bnelissen/Slides/CD3_manuscript/CD3_slides/AAA165.CD3/AAA165.CD3.run1	255	0.7	0.06	0.7	0.06	-8.65344601971	-12.0313610592	1.22459840075	0.195399558594
42415.0	3225814.0	17977.0	28229.0	3225814.0	4000000.0	395.0	11.0	1.23	2.14	1.09	0.0500000000002	7.44	0.39	0.76	0.0899999999992	9.91	0.36	2.28	1.53	1.14	AAA165.CD3.X8.Y5.tile.tissue.png	238	1	2000	238	ae2cd489f65de67b324c1ffdb65620ea	0	0	0	0	0	0	0	0	0	0	0	0	0	/home/dhl_ec/bnelissen/Slides/CD3_manuscript/CD3_slides/AAA165.CD3/AAA165.CD3.run1	255	0.7	0.06	0.7	0.06	-9.01795850136	-12.6489272877	2.32152576334	0.359078472656
43137.0	2156043.0	16752.0	42795.0	2156043.0	4000000.0	343.0	30.0	2.69	2.56	1.1	0.0500000000002	6.32	0.36	0.71	0.12	8.28	0.309999999999	2.25	1.5	0.63	AAA165.CD3.X8.Y6.tile.tissue.png	239	1	2000	239	1d82eeb9b1208ff9b4c2d43311ddf5a4	0	0	0	0	0	0	0	0	0	0	0	0	0	/home/dhl_ec/bnelissen/Slides/CD3_manuscript/CD3_slides/AAA165.CD3/AAA165.CD3.run1	255	0.7	0.06	0.7	0.06	-9.23004512185	-12.9648215296	2.31962483002	0.385161941406
127176.0	3020266.0	49996.0	9084.0	3020266.0	4000000.0	1113.0	1.0	1.43	1.19	1.08	0.0400000000009	7.0	0.37	0.75	0.1	10.33	0.360000000001	2.12	1.43	0.51	AAA165.CD3.X8.Y7.tile.tissue.png	240	1	2000	240	187a58bc7cb02e88f48cfe10c7166ccc	0	0	0	0	0	0	0	0	0	0	0	0	0	/home/dhl_ec/bnelissen/Slides/CD3_manuscript/CD3_slides/AAA165.CD3/AAA165.CD3.run1	255	0.7	0.06	0.7	0.06	-8.80777950834	-12.080204736	1.18769823827	0.227438767578
8922.0	3997310.0	3677.0	8239.0	3997310.0	4000000.0	80.0	1.0	1.49	3.23	1.29	0.04	6.4	0.34	0.739999999999	0.0599999999995	9.02	0.37	2.13	1.49	0.74	AAA165.CD3.X8.Y8.tile.tissue.png	241	1	2000	241	b48f619aa74490741ee7120f6903a8d8	0	0	0	0	0	0	0	0	0	0	0	0	0	/home/dhl_ec/bnelissen/Slides/CD3_manuscript/CD3_slides/AAA165.CD3/AAA165.CD3.run1	255	0.7	0.0740568108488	0.7	0.0740568108488	-8.34266905131	-11.601517672	0.61395857525	0.0847232489471
1948.0	3373783.0	895.0	11816.0	3373783.0	4000000.0	20.0	1.0	1.1	1.28	1.04	0.0500000000002	6.39	0.38	0.73	0.0900000000001	9.24	0.339999999999	2.15	1.48	0.570000000001	AAA165.CD3.X8.Y9.tile.tissue.png	242	1	2000	242	74ff9ade1943196ddce2b1d95956a23f	0	0	0	0	0	0	0	0	0	0	0	0	0	/home/dhl_ec/bnelissen/Slides/CD3_manuscript/CD3_slides/AAA165.CD3/AAA165.CD3.run1	255	0.7	0.06	0.7	0.06	-8.96420884184	-11.3228200303	1.28880556404	0.175686515625
0.0	0.0	0.0	0.0	0.0	4000000.0	0.0	0.0	0.79	0.86	1.1	0.0599999999995	6.39	0.29	0.88	0.21	4.95	0.129999999999	1.9	1.46	0.64	AAA165.CD3.X9.Y10.tile.tissue.png	243	1	2000	243	2694e2ba85ef4f9b3b143ab561dbedd0	0	0	0	0	0	0	0	0	0	0	0	0	0	/home/dhl_ec/bnelissen/Slides/CD3_manuscript/CD3_slides/AAA165.CD3/AAA165.CD3.run1	255	1.0	0.06	1.0	0.06	0.0	-12.0199592273	0.0	1.52015898167
0.0	0.0	0.0	0.0	0.0	4000000.0	0.0	0.0	1.09	0.92	1.07	0.0500000000002	5.9	0.3	0.83	0.219999999999	4.92	0.120000000001	1.98	1.49	0.49	AAA165.CD3.X9.Y15.tile.tissue.png	244	1	2000	244	1bd0adcacb2fa9e72308a4add7d81806	0	0	0	0	0	0	0	0	0	0	0	0	0	/home/dhl_ec/bnelissen/Slides/CD3_manuscript/CD3_slides/AAA165.CD3/AAA165.CD3.run1	255	1.0	0.06	1.0	0.06	0.0	-12.3416620647	0.0	5.63726748331
0.0	0.0	0.0	0.0	0.0	4000000.0	0.0	0.0	0.84	1.53	1.09	0.0499999999993	5.67	0.27	0.84	0.2	4.35	0.12	2.15	1.43	0.530000000001	AAA165.CD3.X9.Y16.tile.tissue.png	245	1	2000	245	422bc23cb03c8743b27f778ca1cc4785	0	0	0	0	0	0	0	0	0	0	0	0	0	/home/dhl_ec/bnelissen/Slides/CD3_manuscript/CD3_slides/AAA165.CD3/AAA165.CD3.run1	255	1.0	0.06	1.0	0.06	0.0	-11.8725665972	0.0	4.1469041793
0.0	0.0	0.0	0.0	0.0	4000000.0	0.0	0.0	1.25	1.31	1.18	0.0600000000004	5.83	0.29	0.87	0.22	4.78	0.13	1.96	1.47	0.53	AAA165.CD3.X9.Y3.tile.tissue.png	246	1	2000	246	48b853a230c2764569018775aa10c085	0	0	0	0	0	0	0	0	0	0	0	0	0	/home/dhl_ec/bnelissen/Slides/CD3_manuscript/CD3_slides/AAA165.CD3/AAA165.CD3.run1	255	1.0	0.06	1.0	0.06	0.0	0.0	0.0	4.198486
0.0	1267.0	0.0	160.0	1267.0	4000000.0	0.0	1.0	0.85	0.91	1.13	0.0599999999995	6.75	0.37	0.87	0.21	5.82	0.14	2.02	1.48	0.570000000001	AAA165.CD3.X9.Y4.tile.tissue.png	247	1	2000	247	58aa52f3c0f27915162f5d1ba7417e10	0	0	0	0	0	0	0	0	0	0	0	0	0	/home/dhl_ec/bnelissen/Slides/CD3_manuscript/CD3_slides/AAA165.CD3/AAA165.CD3.run1	255	0.7	0.06	0.7	0.06	0.0	-12.3774996048	5.2665279542	4.60620500371
7390.0	746940.0	2990.0	16361.0	746940.0	4000000.0	62.0	6.0	1.22	1.09	1.16	0.0600000000004	7.21	0.38	0.8	0.18	6.78	0.59	2.15	1.42	0.860000000001	AAA165.CD3.X9.Y5.tile.tissue.png	248	1	2000	248	3f4307d71f57e6af981ad59b3ef99c54	0	0	0	0	0	0	0	0	0	0	0	0	0	/home/dhl_ec/bnelissen/Slides/CD3_manuscript/CD3_slides/AAA165.CD3/AAA165.CD3.run1	255	0.7	0.06	0.7	0.06	-9.25004241718	-12.5804456682	2.39611690788	2.77463882813
8167.0	504923.0	3227.0	10492.0	504923.0	4000000.0	62.0	4.0	1.48	2.21	1.08	0.0599999999995	8.63	0.37	0.759999999999	0.2	7.29	0.22	2.02	1.43	0.48	AAA165.CD3.X9.Y6.tile.tissue.png	249	1	2000	249	d13f0dd5370f496d464bb92e41dc21aa	0	0	0	0	0	0	0	0	0	0	0	0	0	/home/dhl_ec/bnelissen/Slides/CD3_manuscript/CD3_slides/AAA165.CD3/AAA165.CD3.run1	255	0.7	0.06	0.7	0.06	-9.39020743807	-11.4369611386	2.45003666764	1.63701233594
1329.0	207692.0	602.0	4244.0	207692.0	4000000.0	13.0	5.0	1.22	2.12	1.07	0.0600000000004	6.38	0.349999999999	0.699999999999	0.19	6.44	0.2	1.97	1.41	0.46	AAA165.CD3.X9.Y7.tile.tissue.png	250	1	2000	250	ba9b5b8c3a12d6e9bd4bee21f094947c	0	0	0	0	0	0	0	0	0	0	0	0	0	/home/dhl_ec/bnelissen/Slides/CD3_manuscript/CD3_slides/AAA165.CD3/AAA165.CD3.run1	255	0.7	0.06	0.7	0.06	-9.15043910008	-10.8247988075	2.12027927861	0.148229623047
866.0	1601291.0	478.0	9228.0	1601291.0	4000000.0	12.0	1.0	1.23	2.23	1.05	0.0500000000002	6.3	0.34	0.710000000001	0.139999999999	7.89	0.25	2.09	1.5	1.02	AAA165.CD3.X9.Y8.tile.tissue.png	251	1	2000	251	085b7e6038e71b664de79f85efb7c460	0	0	0	0	0	0	0	0	0	0	0	0	0	/home/dhl_ec/bnelissen/Slides/CD3_manuscript/CD3_slides/AAA165.CD3/AAA165.CD3.run1	255	0.7	0.06	0.7	0.06	-8.32852359451	-12.0938027358	1.242109872	0.137253140625
1161.0	1146424.0	511.0	8522.0	1146424.0	4000000.0	10.0	1.0	0.91	1.2	1.09	0.0599999999995	6.76	0.370000000001	0.999999999999	0.15	6.9	0.24	2.05	1.44	0.48	AAA165.CD3.X9.Y9.tile.tissue.png	252	1	2000	252	3527f3b47a7d9d1cd5907b4593c13708	0	0	0	0	0	0	0	0	0	0	0	0	0	/home/dhl_ec/bnelissen/Slides/CD3_manuscript/CD3_slides/AAA165.CD3/AAA165.CD3.run1	255	0.7	0.06	0.7	0.06	-8.5206015167	-11.1966790903	1.45903622533	3.53962788281
[truncated: 2 more columns]
