# Supplementary material for: SlideToolkit: An Assistive Toolset for the Histological Quantification of Whole Slide Images
Source: PLoS One. 2014 Nov 5;9(11):e110289. doi: 10.1371/journal.pone.0110289 (PMC4220929; doi:10.1371/journal.pone.0110289)
Supplement: RawData S1 — ICC and BlandAltman plot - measurements and r-script.zip. Measurements of Run1 and Run2, including the code for the calculation of the intraclass correlation coefficient (ICC) and the code for the Bland and Altman plot. (ZIP) [file pone.0110289.s003.zip › cellprofiler.measurements/run1.9d153e3081396204fae5f24bd154eaf3.DefaultOUT_Image.csv]

AreaOccupied_AreaOccupied_DAB_Nuclei	AreaOccupied_AreaOccupied_Tissue	AreaOccupied_Perimeter_DAB_Nuclei	AreaOccupied_Perimeter_Tissue	AreaOccupied_TotalArea_DAB_Nuclei	AreaOccupied_TotalArea_Tissue	Count_DAB_Nuclei	Count_Tissue	ExecutionTime_01LoadImages	ExecutionTime_02ColorToGray	ExecutionTime_03Smooth	ExecutionTime_04ImageMath	ExecutionTime_05IdentifyPrimaryObjects	ExecutionTime_06MeasureImageAreaOccupied	ExecutionTime_07UnmixColors	ExecutionTime_08MaskImage	ExecutionTime_09IdentifyPrimaryObjects	ExecutionTime_10MeasureImageAreaOccupied	ExecutionTime_11OverlayOutlines	ExecutionTime_12OverlayOutlines	ExecutionTime_13SaveImages	FileName_Original	Group_Index	Group_Number	Height_Original	ImageNumber	MD5Digest_Original	ModuleError_01LoadImages	ModuleError_02ColorToGray	ModuleError_03Smooth	ModuleError_04ImageMath	ModuleError_05IdentifyPrimaryObjects	ModuleError_06MeasureImageAreaOccupied	ModuleError_07UnmixColors	ModuleError_08MaskImage	ModuleError_09IdentifyPrimaryObjects	ModuleError_10MeasureImageAreaOccupied	ModuleError_11OverlayOutlines	ModuleError_12OverlayOutlines	ModuleError_13SaveImages	PathName_Original	Scaling_Original	Threshold_FinalThreshold_DAB_Nuclei	Threshold_FinalThreshold_Tissue	Threshold_OrigThreshold_DAB_Nuclei	Threshold_OrigThreshold_Tissue	Threshold_SumOfEntropies_DAB_Nuclei	Threshold_SumOfEntropies_Tissue	Threshold_WeightedVariance_DAB_Nuclei	Threshold_WeightedVariance_Tissue
0.0	13097.0	0.0	914.0	13097.0	4000000.0	0.0	3.0	2.67	1.73	1.59	0.06	8.91	0.39	0.97	0.23	7.19	0.24	2.74	1.8	1.75	AAA449.cd3.X0.Y10.tile.tissue.png	1	1	2000	1	b720a74a0a8d37f7db591bb79b8a0ac1	0	0	0	0	0	0	0	0	0	0	0	0	0	/home/dhl_ec/bnelissen/Slides/CD3_manuscript/CD3_slides/AAA449.cd3/AAA449.cd3.run1	255	0.7	0.06	0.7	0.06	0.0	-11.1555667173	1.01634342252	2.73105651166
0.0	4354.0	0.0	418.0	4354.0	4000000.0	0.0	2.0	1.42	1.86	1.22	0.07	8.12	0.41	0.83	0.23	7.33	0.15	2.32	1.75	0.87	AAA449.cd3.X0.Y11.tile.tissue.png	2	1	2000	2	7fc0ca0eb02eb810ce2754dd1a0d58bc	0	0	0	0	0	0	0	0	0	0	0	0	0	/home/dhl_ec/bnelissen/Slides/CD3_manuscript/CD3_slides/AAA449.cd3/AAA449.cd3.run1	255	0.7	0.06	0.7	0.06	-8.90101658198	-11.4751075997	2.21494330707	2.14224655496
0.0	17085.0	0.0	1468.0	17085.0	4000000.0	0.0	6.0	1.34	1.86	1.29	0.07	9.01	0.63	1.34	0.35	10.62	0.25	2.64	1.69	0.52	AAA449.cd3.X0.Y12.tile.tissue.png	3	1	2000	3	34fd0a516eff69ab02005bc690157896	0	0	0	0	0	0	0	0	0	0	0	0	0	/home/dhl_ec/bnelissen/Slides/CD3_manuscript/CD3_slides/AAA449.cd3/AAA449.cd3.run1	255	0.7	0.06	0.7	0.06	-8.85652009477	-11.6356171589	2.74585567716	1.64941024622
0.0	4588.0	0.0	428.0	4588.0	4000000.0	0.0	2.0	1.24	1.35	1.38	0.06	7.81	0.41	0.84	0.24	6.79	0.14	2.29	1.71	0.45	AAA449.cd3.X0.Y13.tile.tissue.png	4	1	2000	4	0bfb5a10426c43cde92f02d0ec5ed0ff	0	0	0	0	0	0	0	0	0	0	0	0	0	/home/dhl_ec/bnelissen/Slides/CD3_manuscript/CD3_slides/AAA449.cd3/AAA449.cd3.run1	255	0.7	0.06	0.7	0.06	0.0	-11.8536179157	2.7874742024	3.0429820401
244.0	7433.0	104.0	672.0	7433.0	4000000.0	2.0	3.0	2.0	2.86	1.31	0.06	7.86	0.4	0.94	0.24	7.89	0.23	2.29	1.7	0.45	AAA449.cd3.X0.Y14.tile.tissue.png	5	1	2000	5	c24b486a77b2ab1cc39b7e0a3fffb777	0	0	0	0	0	0	0	0	0	0	0	0	0	/home/dhl_ec/bnelissen/Slides/CD3_manuscript/CD3_slides/AAA449.cd3/AAA449.cd3.run1	255	0.7	0.06	0.7	0.06	-9.43513380543	-12.5228143529	3.74153327512	3.05098027515
0.0	0.0	0.0	0.0	0.0	4000000.0	0.0	0.0	2.53	2.08	1.29	0.07	7.37	0.31	0.98	0.24	5.71	0.14	2.24	1.69	0.43	AAA449.cd3.X0.Y2.tile.tissue.png	6	1	2000	6	57163755097c9cf9a460d277f066205f	0	0	0	0	0	0	0	0	0	0	0	0	0	/home/dhl_ec/bnelissen/Slides/CD3_manuscript/CD3_slides/AAA449.cd3/AAA449.cd3.run1	255	1.0	0.06	1.0	0.06	0.0	-11.4200952339	0.0	2.28700887104
0.0	4540.0	0.0	450.0	4540.0	4000000.0	0.0	2.0	1.01	1.87	1.28	0.07	7.75	0.41	0.91	0.25	7.31	0.15	2.31	1.85	0.48	AAA449.cd3.X0.Y3.tile.tissue.png	7	1	2000	7	959593287ec830942e8ba38f43590179	0	0	0	0	0	0	0	0	0	0	0	0	0	/home/dhl_ec/bnelissen/Slides/CD3_manuscript/CD3_slides/AAA449.cd3/AAA449.cd3.run1	255	0.7	0.06	0.7	0.06	-8.22300618427	-12.3204227908	4.05762295526	4.00069026825
0.0	3255.0	0.0	402.0	3255.0	4000000.0	0.0	2.0	1.12	1.98	1.27	0.06	7.78	0.41	0.88	0.24	6.77	0.14	2.3	1.8	0.52	AAA449.cd3.X0.Y4.tile.tissue.png	8	1	2000	8	db70e44a421540344ed90165d44e5c64	0	0	0	0	0	0	0	0	0	0	0	0	0	/home/dhl_ec/bnelissen/Slides/CD3_manuscript/CD3_slides/AAA449.cd3/AAA449.cd3.run1	255	0.7	0.06	0.7	0.06	0.0	-11.616097346	1.54451939924	5.32371023785
0.0	381898.0	0.0	8247.0	381898.0	4000000.0	0.0	6.0	0.91	1.28	1.25	0.06	7.95	0.42	0.85	0.22	7.65	0.17	2.41	1.7	0.68	AAA449.cd3.X0.Y5.tile.tissue.png	9	1	2000	9	92772a923f239a7c2634ee18d290dad0	0	0	0	0	0	0	0	0	0	0	0	0	0	/home/dhl_ec/bnelissen/Slides/CD3_manuscript/CD3_slides/AAA449.cd3/AAA449.cd3.run1	255	0.7	0.06	0.7	0.06	-8.94627530241	-11.3403328387	1.74796248286	2.6673476709
0.0	19762.0	0.0	1887.0	19762.0	4000000.0	0.0	7.0	1.56	1.68	1.99	0.1	11.01	0.65	1.4	0.35	9.81	0.23	3.59	2.67	0.71	AAA449.cd3.X0.Y6.tile.tissue.png	10	1	2000	10	e243e633d6b7f31c5307c252d7baf975	0	0	0	0	0	0	0	0	0	0	0	0	0	/home/dhl_ec/bnelissen/Slides/CD3_manuscript/CD3_slides/AAA449.cd3/AAA449.cd3.run1	255	0.7	0.06	0.7	0.06	-8.62298350327	-11.90159298	3.07496267108	3.24945828882
553.0	6163.0	185.0	506.0	6163.0	4000000.0	5.0	2.0	1.37	2.22	1.76	0.06	7.92	0.4	0.87	0.25	8.1	0.26	2.3	1.68	0.61	AAA449.cd3.X0.Y7.tile.tissue.png	11	1	2000	11	477400a82dce465a7012f8d4dfb87709	0	0	0	0	0	0	0	0	0	0	0	0	0	/home/dhl_ec/bnelissen/Slides/CD3_manuscript/CD3_slides/AAA449.cd3/AAA449.cd3.run1	255	0.7	0.06	0.7	0.06	-9.11512258937	-12.3658952572	3.61735633974	2.90360262256
99.0	227877.0	49.0	3836.0	227877.0	4000000.0	1.0	3.0	1.16	1.37	1.39	0.07	7.89	0.63	1.02	0.24	7.92	0.25	2.32	1.7	0.59	AAA449.cd3.X0.Y8.tile.tissue.png	12	1	2000	12	301a14f0276b56c3aeb34f48ec18e722	0	0	0	0	0	0	0	0	0	0	0	0	0	/home/dhl_ec/bnelissen/Slides/CD3_manuscript/CD3_slides/AAA449.cd3/AAA449.cd3.run1	255	0.7	0.06	0.7	0.06	-6.09688542405	-10.0274261482	0.0758124963881	2.64755937646
0.0	32357.0	0.0	1064.0	32357.0	4000000.0	0.0	1.0	1.52	2.51	1.32	0.08	8.05	0.41	0.85	0.4	7.0	0.14	2.31	1.7	0.67	AAA449.cd3.X0.Y9.tile.tissue.png	13	1	2000	13	1abe233e32566d276552f7d6902b51d4	0	0	0	0	0	0	0	0	0	0	0	0	0	/home/dhl_ec/bnelissen/Slides/CD3_manuscript/CD3_slides/AAA449.cd3/AAA449.cd3.run1	255	0.7	0.06	0.7	0.06	0.0	-10.3608937816	0.0170654915583	5.09392477045
0.0	3214.0	0.0	254.0	3214.0	4000000.0	0.0	1.0	1.55	1.38	1.3	0.06	7.79	0.63	0.86	0.24	7.86	0.15	2.33	1.72	0.53	AAA449.cd3.X1.Y10.tile.tissue.png	14	1	2000	14	4286c6076fc68eee30be2bb573a3ff9c	0	0	0	0	0	0	0	0	0	0	0	0	0	/home/dhl_ec/bnelissen/Slides/CD3_manuscript/CD3_slides/AAA449.cd3/AAA449.cd3.run1	255	0.7	0.06	0.7	0.06	-8.83461075474	-11.9694423792	3.34323246527	0.135135743774
230.0	9598.0	74.0	856.0	9598.0	4000000.0	1.0	4.0	1.22	3.05	1.27	0.05	7.8	0.4	0.8	0.24	8.21	0.29	2.3	1.76	0.63	AAA449.cd3.X1.Y11.tile.tissue.png	15	1	2000	15	772774a70465b6f7392a010f64c7fb80	0	0	0	0	0	0	0	0	0	0	0	0	0	/home/dhl_ec/bnelissen/Slides/CD3_manuscript/CD3_slides/AAA449.cd3/AAA449.cd3.run1	255	0.7	0.06	0.7	0.06	-8.28293653751	-11.6688847326	2.38098170168	0.166110869507
0.0	12193.0	0.0	1106.0	12193.0	4000000.0	0.0	5.0	1.46	3.28	2.14	0.09	11.38	0.63	1.32	0.36	10.36	0.25	3.6	2.68	0.69	AAA449.cd3.X1.Y12.tile.tissue.png	16	1	2000	16	c9a265f2ebc77b0571a32389d5155e2f	0	0	0	0	0	0	0	0	0	0	0	0	0	/home/dhl_ec/bnelissen/Slides/CD3_manuscript/CD3_slides/AAA449.cd3/AAA449.cd3.run1	255	0.7	0.06	0.7	0.06	-9.07471238293	-11.6618642054	3.01357399976	0.146703676147
0.0	3004.0	0.0	344.0	3004.0	4000000.0	0.0	2.0	3.12	2.66	2.09	0.07	11.57	0.62	1.33	0.23	9.13	0.25	2.59	1.7	0.65	AAA449.cd3.X1.Y13.tile.tissue.png	17	1	2000	17	d06286c7f215f79879ad2aff7c43a381	0	0	0	0	0	0	0	0	0	0	0	0	0	/home/dhl_ec/bnelissen/Slides/CD3_manuscript/CD3_slides/AAA449.cd3/AAA449.cd3.run1	255	0.7	0.06	0.7	0.06	0.0	-12.1140389678	3.38728147626	0.143027811096
0.0	13816.0	0.0	1296.0	13816.0	4000000.0	0.0	5.0	1.3	1.99	1.28	0.06	8.79	0.51	1.43	0.41	8.61	0.14	2.31	1.69	0.77	AAA449.cd3.X1.Y14.tile.tissue.png	18	1	2000	18	ca7eacb52763bbabf502ec445e18096e	0	0	0	0	0	0	0	0	0	0	0	0	0	/home/dhl_ec/bnelissen/Slides/CD3_manuscript/CD3_slides/AAA449.cd3/AAA449.cd3.run1	255	0.7	0.06	0.7	0.06	-8.97894907828	-12.0036226173	2.3595807401	3.64994446594
0.0	38857.0	0.0	1469.0	38857.0	4000000.0	0.0	3.0	1.42	2.59	1.28	0.0600000000001	9.12	0.67	0.94	0.24	7.41	0.15	2.3	1.71	0.61	AAA449.cd3.X1.Y2.tile.tissue.png	19	1	2000	19	403f37fb26da9cffe229a8f4f976a4bf	0	0	0	0	0	0	0	0	0	0	0	0	0	/home/dhl_ec/bnelissen/Slides/CD3_manuscript/CD3_slides/AAA449.cd3/AAA449.cd3.run1	255	0.7	0.06	0.7	0.06	0.0	-11.6077422189	0.558466580989	4.55717609583
0.0	2521.0	0.0	226.0	2521.0	4000000.0	0.0	1.0	1.44	2.93	1.34	0.0500000000001	7.75	0.54	0.81	0.23	6.65	0.16	2.26	1.68	0.84	AAA449.cd3.X1.Y3.tile.tissue.png	20	1	2000	20	28d1d6f69db7e0ae6526e178dc294657	0	0	0	0	0	0	0	0	0	0	0	0	0	/home/dhl_ec/bnelissen/Slides/CD3_manuscript/CD3_slides/AAA449.cd3/AAA449.cd3.run1	255	0.7	0.06	0.7	0.06	0.0	-10.9993448925	1.08685004943	0.208376362396
0.0	74746.0	0.0	1849.0	74746.0	4000000.0	0.0	2.0	2.29	2.34	1.28	0.05	7.75	0.41	0.81	0.24	6.78	0.15	2.33	1.76	0.68	AAA449.cd3.X1.Y4.tile.tissue.png	21	1	2000	21	dad9766479fbe1e4e7300a2154fb859a	0	0	0	0	0	0	0	0	0	0	0	0	0	/home/dhl_ec/bnelissen/Slides/CD3_manuscript/CD3_slides/AAA449.cd3/AAA449.cd3.run1	255	0.7	0.06	0.7	0.06	0.0	-10.7154941315	0.579718626248	0.193335325378
0.0	3026795.0	0.0	11651.0	3026795.0	4000000.0	0.0	4.0	1.89	2.4	1.32	0.0500000000001	7.92	0.43	0.79	0.11	9.85	0.3	2.61	1.98	0.46	AAA449.cd3.X1.Y5.tile.tissue.png	22	1	2000	22	111a6bd886c7473573e884c2fe22c0c5	0	0	0	0	0	0	0	0	0	0	0	0	0	/home/dhl_ec/bnelissen/Slides/CD3_manuscript/CD3_slides/AAA449.cd3/AAA449.cd3.run1	255	0.7	0.06	0.7	0.06	-7.62245048263	-10.9311529188	0.647272425842	0.135010875
192.0	1455132.0	99.0	15615.0	1455132.0	4000000.0	2.0	10.0	3.05	2.84	1.52	0.0599999999999	8.03	0.54	0.81	0.26	9.12	0.47	2.72	1.7	0.66	AAA449.cd3.X1.Y6.tile.tissue.png	23	1	2000	23	c7cb64b8203aee8a5e6a740028fbf5e4	0	0	0	0	0	0	0	0	0	0	0	0	0	/home/dhl_ec/bnelissen/Slides/CD3_manuscript/CD3_slides/AAA449.cd3/AAA449.cd3.run1	255	0.7	0.06	0.7	0.06	-8.55471514962	-11.7365987988	1.00309724482	0.135981664063
0.0	2381.0	0.0	218.0	2381.0	4000000.0	0.0	1.0	1.67	2.69	1.33	0.0600000000001	8.38	0.64	0.97	0.24	7.08	0.16	2.51	1.7	0.52	AAA449.cd3.X1.Y7.tile.tissue.png	24	1	2000	24	5c7734b270ca95b4c1f810838eef0257	0	0	0	0	0	0	0	0	0	0	0	0	0	/home/dhl_ec/bnelissen/Slides/CD3_manuscript/CD3_slides/AAA449.cd3/AAA449.cd3.run1	255	0.7	0.06	0.7	0.06	0.0	-11.9584114467	0.767410220643	0.155347046631
274.0	75794.0	106.0	2812.0	75794.0	4000000.0	3.0	6.0	1.42	1.79	1.4	0.0599999999999	8.04	0.43	0.8	0.23	9.48	0.35	3.53	2.68	0.68	AAA449.cd3.X1.Y8.tile.tissue.png	25	1	2000	25	0e961856d1fb5f6623492005f79edeb9	0	0	0	0	0	0	0	0	0	0	0	0	0	/home/dhl_ec/bnelissen/Slides/CD3_manuscript/CD3_slides/AAA449.cd3/AAA449.cd3.run1	255	0.7	0.06	0.7	0.06	-7.13263133434	-10.8339993675	0.405899779527	0.228335788818
0.0	7233.0	0.0	548.0	7233.0	4000000.0	0.0	2.0	1.44	2.65	2.13	0.0700000000001	8.23	0.41	0.81	0.24	9.03	0.24	3.44	1.77	0.64	AAA449.cd3.X1.Y9.tile.tissue.png	26	1	2000	26	97742750149667f908eaadb7e31a5757	0	0	0	0	0	0	0	0	0	0	0	0	0	/home/dhl_ec/bnelissen/Slides/CD3_manuscript/CD3_slides/AAA449.cd3/AAA449.cd3.run1	255	0.7	0.06	0.7	0.06	-6.67117867494	-12.3588341562	2.45024069574	0.204218331299
0.0	0.0	0.0	0.0	0.0	4000000.0	0.0	0.0	1.13	1.92	1.86	0.0899999999999	7.51	0.33	0.96	0.24	6.69	0.14	2.25	1.71	0.41	AAA449.cd3.X10.Y1.tile.tissue.png	27	1	2000	27	93a3173890488eb4c6508c64028f2ad6	0	0	0	0	0	0	0	0	0	0	0	0	0	/home/dhl_ec/bnelissen/Slides/CD3_manuscript/CD3_slides/AAA449.cd3/AAA449.cd3.run1	255	1.0	0.06	1.0	0.06	0.0	0.0	0.0	8.452799
375.0	1609092.0	220.0	10981.0	1609092.0	4000000.0	5.0	5.0	1.09	2.04	1.65	0.0699999999999	11.02	0.41	0.81	0.17	9.0	0.3	2.51	1.7	0.43	AAA449.cd3.X10.Y10.tile.tissue.png	28	1	2000	28	35089c988c5617bc61aba99c399a57e8	0	0	0	0	0	0	0	0	0	0	0	0	0	/home/dhl_ec/bnelissen/Slides/CD3_manuscript/CD3_slides/AAA449.cd3/AAA449.cd3.run1	255	0.7	0.06	0.7	0.06	-8.38639219992	-11.4941671648	0.875264543626	0.0975478085937
3739.0	2574012.0	1741.0	19113.0	2574012.0	4000000.0	35.0	3.0	1.03	1.61	1.22	0.0600000000001	8.12	0.51	1.02	0.17	12.46	0.34	2.5	1.69	0.58	AAA449.cd3.X10.Y11.tile.tissue.png	29	1	2000	29	e88047899a3cbcd6dd1acd1efa3873db	0	0	0	0	0	0	0	0	0	0	0	0	0	/home/dhl_ec/bnelissen/Slides/CD3_manuscript/CD3_slides/AAA449.cd3/AAA449.cd3.run1	255	0.7	0.06	0.7	0.06	-8.74545632607	-12.1586933864	1.43965148979	0.221841320313
1846.0	3030158.0	835.0	18286.0	3030158.0	4000000.0	17.0	3.0	1.16	1.74	1.24	0.05	11.8	0.41	0.81	0.11	10.24	0.44	3.0	1.77	0.47	AAA449.cd3.X10.Y12.tile.tissue.png	30	1	2000	30	bd8cd1b8bc71745d438c31de280a0f77	0	0	0	0	0	0	0	0	0	0	0	0	0	/home/dhl_ec/bnelissen/Slides/CD3_manuscript/CD3_slides/AAA449.cd3/AAA449.cd3.run1	255	0.7	0.06	0.7	0.06	-8.92193715042	-12.00186929	1.2260243626	0.195413109375
110.0	1100234.0	68.0	11269.0	1100234.0	4000000.0	2.0	5.0	2.67	3.11	1.22	0.0600000000001	7.96	0.41	0.81	0.2	8.48	0.28	2.44	1.71	0.48	AAA449.cd3.X10.Y13.tile.tissue.png	31	1	2000	31	0d1d82ca84870f8e427e0a87172d5dc0	0	0	0	0	0	0	0	0	0	0	0	0	0	/home/dhl_ec/bnelissen/Slides/CD3_manuscript/CD3_slides/AAA449.cd3/AAA449.cd3.run1	255	0.7	0.06	0.7	0.06	-8.56747033326	-11.5272579173	1.30536810573	0.157740433594
0.0	13200.0	0.0	1201.0	13200.0	4000000.0	0.0	5.0	1.08	2.02	1.22	0.0699999999999	7.71	0.41	0.85	0.24	7.23	0.14	2.39	1.7	0.41	AAA449.cd3.X10.Y14.tile.tissue.png	32	1	2000	32	67f9c847ae87879946ff12c553167216	0	0	0	0	0	0	0	0	0	0	0	0	0	/home/dhl_ec/bnelissen/Slides/CD3_manuscript/CD3_slides/AAA449.cd3/AAA449.cd3.run1	255	0.7	0.06	0.7	0.06	-8.25191755961	-11.8646910379	2.55688225814	3.22223923022
120.0	4403.0	75.0	461.0	4403.0	4000000.0	2.0	2.0	0.94	1.5	1.23	0.05	7.66	0.41	0.83	0.24	7.77	0.23	2.31	1.69	0.43	AAA449.cd3.X10.Y2.tile.tissue.png	33	1	2000	33	4bdff2b04109ec9dc993512701f65b27	0	0	0	0	0	0	0	0	0	0	0	0	0	/home/dhl_ec/bnelissen/Slides/CD3_manuscript/CD3_slides/AAA449.cd3/AAA449.cd3.run1	255	0.7	0.06	0.7	0.06	-9.21456848317	-11.4111467501	4.80921147342	0.223713959656
0.0	127121.0	0.0	3527.0	127121.0	4000000.0	0.0	4.0	0.88	1.28	1.23	0.0600000000001	8.14	0.41	0.82	0.24	7.37	0.15	2.33	1.69	0.44	AAA449.cd3.X10.Y3.tile.tissue.png	34	1	2000	34	120574bb67a02b71f24bc2ddab680861	0	0	0	0	0	0	0	0	0	0	0	0	0	/home/dhl_ec/bnelissen/Slides/CD3_manuscript/CD3_slides/AAA449.cd3/AAA449.cd3.run1	255	0.7	0.06	0.7	0.06	-8.23187773145	-11.1942675611	0.811907404291	0.153613990234
162.0	3654675.0	94.0	19713.0	3654675.0	4000000.0	2.0	9.0	1.03	1.26	1.23	0.05	9.97	0.41	0.82	0.09	10.79	0.53	2.5	1.65	0.49	AAA449.cd3.X10.Y4.tile.tissue.png	35	1	2000	35	daf300279c8adecc6d90f5fc34e43306	0	0	0	0	0	0	0	0	0	0	0	0	0	/home/dhl_ec/bnelissen/Slides/CD3_manuscript/CD3_slides/AAA449.cd3/AAA449.cd3.run1	255	0.7	0.06	0.7	0.06	-9.01438774695	-11.9442976553	1.22445875128	0.133775527344
3763.0	3815300.0	1537.0	12368.0	3815300.0	4000000.0	34.0	1.0	1.3	1.33	1.55	0.0699999999999	9.73	0.41	0.81	0.0800000000002	10.92	0.42	2.38	1.68	0.45	AAA449.cd3.X10.Y5.tile.tissue.png	36	1	2000	36	89ad2d507956e50da92ba57219ca681b	0	0	0	0	0	0	0	0	0	0	0	0	0	/home/dhl_ec/bnelissen/Slides/CD3_manuscript/CD3_slides/AAA449.cd3/AAA449.cd3.run1	255	0.7	0.06	0.7	0.06	-9.01848404288	-12.1908130801	1.16258766833	0.157055478516
662.0	1331205.0	309.0	38482.0	1331205.0	4000000.0	7.0	31.0	1.25	1.77	1.21	0.05	10.22	0.61	1.33	0.19	10.02	0.43	3.57	2.57	0.7	AAA449.cd3.X10.Y6.tile.tissue.png	37	1	2000	37	4e15ef8a8a40da6e702395e81acf5fb1	0	0	0	0	0	0	0	0	0	0	0	0	0	/home/dhl_ec/bnelissen/Slides/CD3_manuscript/CD3_slides/AAA449.cd3/AAA449.cd3.run1	255	0.7	0.06	0.7	0.06	-9.22043080908	-12.8514945021	1.64662491055	0.144142164062
3541.0	3694966.0	1679.0	11748.0	3694966.0	4000000.0	41.0	2.0	1.37	3.17	1.82	0.0799999999999	7.47	0.41	0.84	0.0700000000002	13.2	0.45	3.64	2.19	0.84	AAA449.cd3.X10.Y7.tile.tissue.png	38	1	2000	38	f8c50e0ee7d63c2eb4b46cba2982d9bb	0	0	0	0	0	0	0	0	0	0	0	0	0	/home/dhl_ec/bnelissen/Slides/CD3_manuscript/CD3_slides/AAA449.cd3/AAA449.cd3.run1	255	0.7	0.06	0.7	0.06	-9.26245840833	-12.2525618096	1.57127086257	0.178469447266
566.0	2208401.0	314.0	20868.0	2208401.0	4000000.0	9.0	15.0	2.68	3.69	1.37	0.05	7.75	0.5	1.08	0.14	9.55	0.42	2.52	1.7	0.49	AAA449.cd3.X10.Y8.tile.tissue.png	39	1	2000	39	41db5d2675c5087f9a9ec9e827a5418a	0	0	0	0	0	0	0	0	0	0	0	0	0	/home/dhl_ec/bnelissen/Slides/CD3_manuscript/CD3_slides/AAA449.cd3/AAA449.cd3.run1	255	0.7	0.06	0.7	0.06	-9.32964569458	-12.0303595537	1.52578008467	0.138386492187
310.0	524908.0	155.0	13171.0	524908.0	4000000.0	4.0	24.0	3.62	2.72	1.41	0.05	9.65	0.63	1.23	0.32	10.42	0.39	3.56	2.55	0.63	AAA449.cd3.X10.Y9.tile.tissue.png	40	1	2000	40	0a50910333c334f8c693cdec582c5769	0	0	0	0	0	0	0	0	0	0	0	0	0	/home/dhl_ec/bnelissen/Slides/CD3_manuscript/CD3_slides/AAA449.cd3/AAA449.cd3.run1	255	0.7	0.06	0.7	0.06	-9.37288637084	-12.1739354862	1.72661947022	0.100227054687
0.0	67503.0	0.0	1688.0	67503.0	4000000.0	0.0	2.0	2.05	2.34	1.83	0.0900000000001	9.19	0.62	1.19	0.23	8.37	0.25	3.04	2.06	0.63	AAA449.cd3.X11.Y0.tile.tissue.png	41	1	2000	41	ad1c849214a26b9c15343fb159d6b783	0	0	0	0	0	0	0	0	0	0	0	0	0	/home/dhl_ec/bnelissen/Slides/CD3_manuscript/CD3_slides/AAA449.cd3/AAA449.cd3.run1	255	0.7	0.06	0.7	0.06	0.0	-11.6192441243	0.331689367047	1.51471616541
0.0	11895.0	0.0	904.0	11895.0	4000000.0	0.0	2.0	1.38	1.67	1.21	0.0599999999999	7.65	0.4	0.91	0.24	7.31	0.15	2.33	1.69	0.4	AAA449.cd3.X11.Y1.tile.tissue.png	42	1	2000	42	6241e80f07e36765866e1e91dab619e6	0	0	0	0	0	0	0	0	0	0	0	0	0	/home/dhl_ec/bnelissen/Slides/CD3_manuscript/CD3_slides/AAA449.cd3/AAA449.cd3.run1	255	0.7	0.06	0.7	0.06	-7.34172063609	-11.7283462078	0.834667540522	3.93424599451
9680.0	1669334.0	3741.0	17581.0	1669334.0	4000000.0	78.0	8.0	1.05	1.89	1.22	0.0600000000002	7.8	0.42	0.83	0.17	9.31	0.3	2.53	1.69	0.44	AAA449.cd3.X11.Y10.tile.tissue.png	43	1	2000	43	3d934e66364c87d3f44d8ea847a681cd	0	0	0	0	0	0	0	0	0	0	0	0	0	/home/dhl_ec/bnelissen/Slides/CD3_manuscript/CD3_slides/AAA449.cd3/AAA449.cd3.run1	255	0.7	0.06	0.7	0.06	-8.96077415306	-11.9511364769	1.62475462504	0.188929289063
15914.0	2274585.0	5755.0	14936.0	2274585.0	4000000.0	108.0	2.0	1.24	2.22	1.25	0.05	7.92	0.41	0.81	0.14	9.66	0.33	2.47	1.69	0.44	AAA449.cd3.X11.Y11.tile.tissue.png	44	1	2000	44	3801a316ebfbf02b10594e890b03c7d1	0	0	0	0	0	0	0	0	0	0	0	0	0	/home/dhl_ec/bnelissen/Slides/CD3_manuscript/CD3_slides/AAA449.cd3/AAA449.cd3.run1	255	0.7	0.06	0.7	0.06	-9.31790035627	-12.354724853	1.87597480639	0.244893910156
6489.0	3733163.0	2693.0	12794.0	3733163.0	4000000.0	61.0	2.0	3.48	2.92	1.23	0.0599999999999	7.69	0.41	0.82	0.0799999999999	10.72	0.39	2.44	1.69	0.45	AAA449.cd3.X11.Y12.tile.tissue.png	45	1	2000	45	111999f620c07b5483e1f8b597ec377c	0	0	0	0	0	0	0	0	0	0	0	0	0	/home/dhl_ec/bnelissen/Slides/CD3_manuscript/CD3_slides/AAA449.cd3/AAA449.cd3.run1	255	0.7	0.06	0.7	0.06	-9.23242331847	-12.9311122478	1.46961953011	0.249857941406
6916.0	3047011.0	2522.0	21249.0	3047011.0	4000000.0	52.0	5.0	2.22	3.31	1.24	0.0599999999999	7.68	0.42	0.89	0.11	10.31	0.37	2.49	1.68	0.49	AAA449.cd3.X11.Y13.tile.tissue.png	46	1	2000	46	0e88b82affaed7296edee5622ab6bb59	0	0	0	0	0	0	0	0	0	0	0	0	0	/home/dhl_ec/bnelissen/Slides/CD3_manuscript/CD3_slides/AAA449.cd3/AAA449.cd3.run1	255	0.7	0.06	0.7	0.06	-9.2366296559	-12.1275204244	1.48162762646	0.205378863281
0.0	26548.0	0.0	2105.0	26548.0	4000000.0	0.0	6.0	0.92	2.09	1.21	0.0700000000002	7.68	0.41	0.86	0.23	7.46	0.16	2.37	1.68	0.42	AAA449.cd3.X11.Y14.tile.tissue.png	47	1	2000	47	8a971b5674c86ba6ebf2697ffe6b0c69	0	0	0	0	0	0	0	0	0	0	0	0	0	/home/dhl_ec/bnelissen/Slides/CD3_manuscript/CD3_slides/AAA449.cd3/AAA449.cd3.run1	255	0.7	0.06	0.7	0.06	-9.17670000868	-11.6962863481	2.72536761772	3.56098823437
138.0	19730.0	84.0	1396.0	19730.0	4000000.0	2.0	5.0	0.96	1.41	1.21	0.05	7.63	0.4	0.82	0.23	7.82	0.23	2.35	1.71	0.42	AAA449.cd3.X11.Y2.tile.tissue.png	48	1	2000	48	0d333ccc56dbbeae9bb9f954ee55a5a6	0	0	0	0	0	0	0	0	0	0	0	0	0	/home/dhl_ec/bnelissen/Slides/CD3_manuscript/CD3_slides/AAA449.cd3/AAA449.cd3.run1	255	0.7	0.06	0.7	0.06	-8.54364951406	-11.0042723655	1.68614891843	0.303088467773
0.0	116646.0	0.0	4573.0	116646.0	4000000.0	0.0	4.0	2.43	2.04	1.22	0.05	8.0	0.4	0.8	0.24	6.88	0.15	2.32	1.69	0.43	AAA449.cd3.X11.Y3.tile.tissue.png	49	1	2000	49	83eed4379909feabef8ab8aaef05bead	0	0	0	0	0	0	0	0	0	0	0	0	0	/home/dhl_ec/bnelissen/Slides/CD3_manuscript/CD3_slides/AAA449.cd3/AAA449.cd3.run1	255	0.7	0.06	0.7	0.06	0.0	-11.3047530945	1.13554124231	0.181272401367
1172.0	3918464.0	332.0	10898.0	3918464.0	4000000.0	4.0	1.0	1.19	2.65	1.22	0.0600000000002	7.8	0.4	0.82	0.0700000000002	11.11	0.4	2.47	1.74	0.47	AAA449.cd3.X11.Y4.tile.tissue.png	50	1	2000	50	c7bd24606d4845e6f526a917f601e9cc	0	0	0	0	0	0	0	0	0	0	0	0	0	/home/dhl_ec/bnelissen/Slides/CD3_manuscript/CD3_slides/AAA449.cd3/AAA449.cd3.run1	255	0.7	0.06	0.7	0.06	-9.07473766742	-11.8284754	1.26767026971	0.110295080078
690.0	3616447.0	358.0	20283.0	3616447.0	4000000.0	10.0	1.0	1.09	2.27	1.28	0.05	7.6	0.41	0.83	0.0800000000002	10.85	0.39	2.51	1.76	0.56	AAA449.cd3.X11.Y5.tile.tissue.png	51	1	2000	51	df44922d65dad0b8032ebfaf95e3b907	0	0	0	0	0	0	0	0	0	0	0	0	0	/home/dhl_ec/bnelissen/Slides/CD3_manuscript/CD3_slides/AAA449.cd3/AAA449.cd3.run1	255	0.7	0.06	0.7	0.06	-9.32735411884	-12.2449211432	1.27551924041	0.125481242188
4585.0	1608823.0	1973.0	57052.0	1608823.0	4000000.0	46.0	49.0	0.99	1.46	1.22	0.0599999999999	7.86	0.43	0.83	0.17	9.29	0.3	2.57	1.7	0.48	AAA449.cd3.X11.Y6.tile.tissue.png	52	1	2000	52	8c68648f71042f82c0fd587c8368ca01	0	0	0	0	0	0	0	0	0	0	0	0	0	/home/dhl_ec/bnelissen/Slides/CD3_manuscript/CD3_slides/AAA449.cd3/AAA449.cd3.run1	255	0.7	0.06	0.7	0.06	-9.4526673579	-12.39761761	1.66579072281	0.1882925
11056.0	1266676.0	4203.0	29136.0	1266676.0	4000000.0	78.0	22.0	1.17	1.6	1.22	0.0500000000002	8.16	0.42	0.81	0.18	9.03	0.29	2.52	1.7	0.44	AAA449.cd3.X11.Y7.tile.tissue.png	53	1	2000	53	d02774f90b463fb0ff7d50e78a661cd0	0	0	0	0	0	0	0	0	0	0	0	0	0	/home/dhl_ec/bnelissen/Slides/CD3_manuscript/CD3_slides/AAA449.cd3/AAA449.cd3.run1	255	0.7	0.06	0.7	0.06	-9.35012198628	-12.5035992025	2.1387410346	0.231127445313
12076.0	1282707.0	4459.0	19386.0	1282707.0	4000000.0	85.0	16.0	0.98	1.38	1.22	0.05	7.98	0.42	0.8	0.19	8.92	0.29	2.49	1.69	0.69	AAA449.cd3.X11.Y8.tile.tissue.png	54	1	2000	54	d1a8ca07ae6bc0342cf424053c717999	0	0	0	0	0	0	0	0	0	0	0	0	0	/home/dhl_ec/bnelissen/Slides/CD3_manuscript/CD3_slides/AAA449.cd3/AAA449.cd3.run1	255	0.7	0.06	0.7	0.06	-9.03483778153	-12.2447245654	1.58236144504	0.18825546875
6703.0	2758831.0	2290.0	16501.0	2758831.0	4000000.0	41.0	11.0	1.14	1.69	1.24	0.0500000000002	7.95	0.43	0.81	0.12	12.53	0.54	3.8	2.37	0.88	AAA449.cd3.X11.Y9.tile.tissue.png	55	1	2000	55	609975ab8be18fb95363c53345f7176e	0	0	0	0	0	0	0	0	0	0	0	0	0	/home/dhl_ec/bnelissen/Slides/CD3_manuscript/CD3_slides/AAA449.cd3/AAA449.cd3.run1	255	0.7	0.06	0.7	0.06	-8.39625441044	-11.2141470266	0.727603576276	0.1188693125
0.0	0.0	0.0	0.0	0.0	4000000.0	0.0	0.0	1.41	1.48	1.22	0.0699999999999	7.22	0.32	0.95	0.33	6.17	0.13	2.26	1.81	0.66	AAA449.cd3.X12.Y1.tile.tissue.png	56	1	2000	56	aaafb7f3741f7d7a95f1b11423807d91	0	0	0	0	0	0	0	0	0	0	0	0	0	/home/dhl_ec/bnelissen/Slides/CD3_manuscript/CD3_slides/AAA449.cd3/AAA449.cd3.run1	255	1.0	0.06	1.0	0.06	0.0	-10.778788552	0.0	7.13583184346
20347.0	980622.0	6478.0	16012.0	980622.0	4000000.0	120.0	14.0	1.52	2.53	1.35	0.0700000000002	9.26	0.69	0.86	0.18	10.38	0.38	3.6	2.42	0.76	AAA449.cd3.X12.Y10.tile.tissue.png	57	1	2000	57	b5f95544150f1cac307568ab2aa6bf54	0	0	0	0	0	0	0	0	0	0	0	0	0	/home/dhl_ec/bnelissen/Slides/CD3_manuscript/CD3_slides/AAA449.cd3/AAA449.cd3.run1	255	0.7	0.06	0.7	0.06	-8.95275522959	-11.9886117843	1.30605062264	0.192360726563
20452.0	3309936.0	7446.0	23766.0	3309936.0	4000000.0	147.0	6.0	3.03	3.29	1.72	0.0799999999999	12.68	0.61	1.29	0.0900000000001	14.01	0.58	3.75	2.54	0.91	AAA449.cd3.X12.Y11.tile.tissue.png	58	1	2000	58	2531080ff3d870d60e0a3aa1d6639357	0	0	0	0	0	0	0	0	0	0	0	0	0	/home/dhl_ec/bnelissen/Slides/CD3_manuscript/CD3_slides/AAA449.cd3/AAA449.cd3.run1	255	0.7	0.06	0.7	0.06	-9.36446056778	-12.8171182505	1.63344818069	0.313396167969
6674.0	3638343.0	2814.0	15236.0	3638343.0	4000000.0	64.0	1.0	2.75	3.25	1.61	0.0500000000002	7.86	0.41	1.03	0.0900000000001	10.85	0.4	3.08	1.65	0.59	AAA449.cd3.X12.Y12.tile.tissue.png	59	1	2000	59	0e353b30dee18042968e26fdb381eb5e	0	0	0	0	0	0	0	0	0	0	0	0	0	/home/dhl_ec/bnelissen/Slides/CD3_manuscript/CD3_slides/AAA449.cd3/AAA449.cd3.run1	255	0.7	0.06	0.7	0.06	-9.13389247355	-12.8186707391	1.29631437003	0.281568617187
14949.0	1727889.0	5456.0	24201.0	1727889.0	4000000.0	109.0	18.0	1.15	1.75	1.43	0.0799999999999	8.19	0.63	1.21	0.17	9.78	0.37	2.85	1.66	0.7	AAA449.cd3.X12.Y13.tile.tissue.png	60	1	2000	60	bf36bb4e969f9dfe5bfbc35bb95ce8e5	0	0	0	0	0	0	0	0	0	0	0	0	0	/home/dhl_ec/bnelissen/Slides/CD3_manuscript/CD3_slides/AAA449.cd3/AAA449.cd3.run1	255	0.7	0.06	0.7	0.06	-9.46470153864	-12.713870562	1.54373690161	0.213958214844
0.0	12689.0	0.0	1052.0	12689.0	4000000.0	0.0	4.0	1.13	1.99	1.62	0.0899999999999	8.73	0.43	1.06	0.24	7.29	0.2	2.94	2.44	0.64	AAA449.cd3.X12.Y14.tile.tissue.png	61	1	2000	61	cfc427af7e8ebbf07440361a2cccb57c	0	0	0	0	0	0	0	0	0	0	0	0	0	/home/dhl_ec/bnelissen/Slides/CD3_manuscript/CD3_slides/AAA449.cd3/AAA449.cd3.run1	255	0.7	0.06	0.7	0.06	-9.00089542446	-11.7120196218	3.48743811297	2.71709408838
0.0	0.0	0.0	0.0	0.0	4000000.0	0.0	0.0	1.21	2.04	1.92	0.0699999999999	9.57	0.32	0.86	0.23	5.16	0.13	2.17	1.65	0.47	AAA449.cd3.X12.Y2.tile.tissue.png	62	1	2000	62	4cad40ea671cc20daf5910ac0a461762	0	0	0	0	0	0	0	0	0	0	0	0	0	/home/dhl_ec/bnelissen/Slides/CD3_manuscript/CD3_slides/AAA449.cd3/AAA449.cd3.run1	255	1.0	0.06	1.0	0.06	0.0	-11.7607666768	0.0	4.29777910098
0.0	10757.0	0.0	1157.0	10757.0	4000000.0	0.0	6.0	1.16	1.83	1.21	0.0599999999999	7.22	0.4	0.78	0.23	7.37	0.15	2.87	2.61	0.72	AAA449.cd3.X12.Y3.tile.tissue.png	63	1	2000	63	727f2cfb5f4856b5075b09448cccaf55	0	0	0	0	0	0	0	0	0	0	0	0	0	/home/dhl_ec/bnelissen/Slides/CD3_manuscript/CD3_slides/AAA449.cd3/AAA449.cd3.run1	255	0.7	0.06	0.7	0.06	-8.46260324754	-11.5497252612	2.71071410138	0.202203178833
0.0	3425611.0	0.0	10888.0	3425611.0	4000000.0	0.0	2.0	2.6	4.22	1.7	0.0799999999999	8.71	0.58	0.79	0.0799999999999	10.62	0.4	2.6	1.69	0.62	AAA449.cd3.X12.Y4.tile.tissue.png	64	1	2000	64	f7dfa814f15dcf09135d1459f2c82d1e	0	0	0	0	0	0	0	0	0	0	0	0	0	/home/dhl_ec/bnelissen/Slides/CD3_manuscript/CD3_slides/AAA449.cd3/AAA449.cd3.run1	255	0.7	0.06	0.7	0.06	-8.42288310143	-11.9218691762	1.13588241413	0.163091601562
947.0	2401012.0	457.0	23229.0	2401012.0	4000000.0	11.0	4.0	1.36	2.12	1.42	0.0699999999999	7.88	0.51	0.9	0.2	10.74	0.5	2.56	1.7	0.44	AAA449.cd3.X12.Y5.tile.tissue.png	65	1	2000	65	5d1977e1a5dc80de8fe2d51bdf1a44d0	0	0	0	0	0	0	0	0	0	0	0	0	0	/home/dhl_ec/bnelissen/Slides/CD3_manuscript/CD3_slides/AAA449.cd3/AAA449.cd3.run1	255	0.7	0.06	0.7	0.06	-9.22349492061	-11.7986187989	1.12657342385	0.132072347656
711.0	1805374.0	310.0	15192.0	1805374.0	4000000.0	7.0	6.0	1.6	2.64	1.74	0.0799999999999	10.47	0.65	1.3	0.23	11.86	0.31	2.49	1.7	0.45	AAA449.cd3.X12.Y6.tile.tissue.png	66	1	2000	66	09dfc95a439513c3177c487e667742a3	0	0	0	0	0	0	0	0	0	0	0	0	0	/home/dhl_ec/bnelissen/Slides/CD3_manuscript/CD3_slides/AAA449.cd3/AAA449.cd3.run1	255	0.7	0.06	0.7	0.06	-9.13483078496	-12.0306003514	1.31651089651	0.158148265625
1526.0	183453.0	682.0	6737.0	183453.0	4000000.0	16.0	9.0	2.84	2.1	1.22	0.05	8.25	0.41	0.8	0.23	7.84	0.24	2.39	1.7	0.58	AAA449.cd3.X12.Y7.tile.tissue.png	67	1	2000	67	3854239669c19a2a66017abfaf9ea87f	0	0	0	0	0	0	0	0	0	0	0	0	0	/home/dhl_ec/bnelissen/Slides/CD3_manuscript/CD3_slides/AAA449.cd3/AAA449.cd3.run1	255	0.7	0.06	0.7	0.06	-9.44391628288	-12.5247615795	1.99929970844	0.0967141113281
472.0	1587359.0	164.0	7216.0	1587359.0	4000000.0	3.0	3.0	1.15	1.32	1.28	0.0599999999999	8.42	0.41	0.8	0.17	9.06	0.3	2.39	1.78	0.42	AAA449.cd3.X12.Y8.tile.tissue.png	68	1	2000	68	b840654879e9175b687a53bc7b5f500b	0	0	0	0	0	0	0	0	0	0	0	0	0	/home/dhl_ec/bnelissen/Slides/CD3_manuscript/CD3_slides/AAA449.cd3/AAA449.cd3.run1	255	0.7	0.06	0.7	0.06	-7.64065961795	-10.2979138028	0.330490446012	0.0694793154297
10562.0	2437895.0	4383.0	26111.0	2437895.0	4000000.0	90.0	5.0	1.25	1.32	1.22	0.0599999999999	7.85	0.43	1.05	0.13	9.97	0.52	2.79	1.82	0.64	AAA449.cd3.X12.Y9.tile.tissue.png	69	1	2000	69	27820c567f358c0017eacead5819da12	0	0	0	0	0	0	0	0	0	0	0	0	0	/home/dhl_ec/bnelissen/Slides/CD3_manuscript/CD3_slides/AAA449.cd3/AAA449.cd3.run1	255	0.7	0.06	0.7	0.06	-8.66177178788	-12.1590629726	1.30286799596	0.195676132812
45977.0	3321155.0	14707.0	19363.0	3321155.0	4000000.0	280.0	3.0	1.41	2.27	1.23	0.0599999999999	8.05	0.41	0.8	0.0900000000001	11.2	0.45	2.57	1.7	0.53	AAA449.cd3.X13.Y10.tile.tissue.png	70	1	2000	70	ef7a6ced357a6ffd7a6ca64acf28f07b	0	0	0	0	0	0	0	0	0	0	0	0	0	/home/dhl_ec/bnelissen/Slides/CD3_manuscript/CD3_slides/AAA449.cd3/AAA449.cd3.run1	255	0.7	0.0699338586818	0.7	0.0699338586818	-9.39592125116	-12.9473516445	1.53378329747	0.398351050781
3965.0	3951766.0	1821.0	10499.0	3951766.0	4000000.0	42.0	1.0	1.11	1.65	1.23	0.0599999999999	7.6	0.41	0.8	0.0700000000002	11.05	0.48	2.84	1.69	0.55	AAA449.cd3.X13.Y11.tile.tissue.png	71	1	2000	71	81765f2516f2985657a935da375b3362	0	0	0	0	0	0	0	0	0	0	0	0	0	/home/dhl_ec/bnelissen/Slides/CD3_manuscript/CD3_slides/AAA449.cd3/AAA449.cd3.run1	255	0.7	0.06	0.7	0.06	-9.37656382199	-12.5045234807	1.34967008647	0.235949157227
5221.0	3993811.0	2408.0	8675.0	3993811.0	4000000.0	59.0	1.0	1.03	1.52	1.23	0.0599999999999	9.14	0.63	1.08	0.0699999999997	11.13	0.41	2.46	1.7	0.48	AAA449.cd3.X13.Y12.tile.tissue.png	72	1	2000	72	73644b96a51841be28f2f55eb1535a1c	0	0	0	0	0	0	0	0	0	0	0	0	0	/home/dhl_ec/bnelissen/Slides/CD3_manuscript/CD3_slides/AAA449.cd3/AAA449.cd3.run1	255	0.7	0.06	0.7	0.06	-9.27255560885	-12.6279541658	1.09012233353	0.211847040894
5174.0	1184678.0	2320.0	25369.0	1184678.0	4000000.0	47.0	13.0	1.22	1.98	1.27	0.0499999999997	7.96	0.42	0.87	0.19	8.61	0.29	2.5	1.7	0.42	AAA449.cd3.X13.Y13.tile.tissue.png	73	1	2000	73	0722ebfed7b3105cb284c9aeac961213	0	0	0	0	0	0	0	0	0	0	0	0	0	/home/dhl_ec/bnelissen/Slides/CD3_manuscript/CD3_slides/AAA449.cd3/AAA449.cd3.run1	255	0.7	0.06	0.7	0.06	-9.10679128532	-12.6205612332	1.66403605247	0.184427320313
139.0	3408.0	60.0	368.0	3408.0	4000000.0	1.0	2.0	1.07	1.66	1.24	0.0700000000002	7.59	0.4	0.85	0.24	7.61	0.23	2.42	1.71	0.42	AAA449.cd3.X13.Y14.tile.tissue.png	74	1	2000	74	9feb5ef238063810cd4300f78fa7bf84	0	0	0	0	0	0	0	0	0	0	0	0	0	/home/dhl_ec/bnelissen/Slides/CD3_manuscript/CD3_slides/AAA449.cd3/AAA449.cd3.run1	255	0.7	0.06	0.7	0.06	-9.14315502227	-11.6175237237	2.18287699893	3.4019568653
0.0	3643.0	0.0	379.0	3643.0	4000000.0	0.0	2.0	1.0	1.7	1.27	0.0700000000002	7.61	0.41	0.92	0.24	7.31	0.15	2.33	1.7	0.39	AAA449.cd3.X13.Y2.tile.tissue.png	75	1	2000	75	000d4fa7ce7d26784ca0f1ec360fa513	0	0	0	0	0	0	0	0	0	0	0	0	0	/home/dhl_ec/bnelissen/Slides/CD3_manuscript/CD3_slides/AAA449.cd3/AAA449.cd3.run1	255	0.7	0.06	0.7	0.06	-8.80751436365	-12.3389166722	4.57151572647	4.37874909467
0.0	2639.0	0.0	238.0	2639.0	4000000.0	0.0	1.0	0.93	1.16	1.21	0.0500000000002	7.49	0.4	0.8	0.23	6.72	0.15	2.34	1.76	0.42	AAA449.cd3.X13.Y3.tile.tissue.png	76	1	2000	76	4cd261b39fb8f3254682b55d302431ab	0	0	0	0	0	0	0	0	0	0	0	0	0	/home/dhl_ec/bnelissen/Slides/CD3_manuscript/CD3_slides/AAA449.cd3/AAA449.cd3.run1	255	0.7	0.06	0.7	0.06	0.0	-11.4578309365	2.07090310013	0.244936647308
0.0	2700405.0	0.0	10867.0	2700405.0	4000000.0	0.0	3.0	1.0	1.25	1.24	0.0599999999999	7.57	0.41	0.81	0.12	9.42	0.27	2.45	1.69	0.51	AAA449.cd3.X13.Y4.tile.tissue.png	77	1	2000	77	fad1c6125f6702bb2f7788432e8f1f5e	0	0	0	0	0	0	0	0	0	0	0	0	0	/home/dhl_ec/bnelissen/Slides/CD3_manuscript/CD3_slides/AAA449.cd3/AAA449.cd3.run1	255	0.7	0.06	0.7	0.06	-8.70711178709	-11.352915978	0.848912182401	0.159235035156
6514.0	1334531.0	1942.0	23869.0	1334531.0	4000000.0	33.0	15.0	1.2	1.25	1.47	0.0500000000002	9.67	0.63	1.04	0.19	8.73	0.28	2.65	1.7	0.43	AAA449.cd3.X13.Y5.tile.tissue.png	78	1	2000	78	691668080ff7b2b61c953f05b6ba4292	0	0	0	0	0	0	0	0	0	0	0	0	0	/home/dhl_ec/bnelissen/Slides/CD3_manuscript/CD3_slides/AAA449.cd3/AAA449.cd3.run1	255	0.7	0.06	0.7	0.06	-9.17016371238	-11.7165188847	1.21537853998	0.196871648437
51.0	43831.0	33.0	2886.0	43831.0	4000000.0	1.0	8.0	0.91	1.46	1.29	0.0599999999999	7.79	0.41	0.81	0.24	7.65	0.33	2.41	1.77	0.74	AAA449.cd3.X13.Y6.tile.tissue.png	79	1	2000	79	d45813a047ba5640d95e3dd1fd260d2d	0	0	0	0	0	0	0	0	0	0	0	0	0	/home/dhl_ec/bnelissen/Slides/CD3_manuscript/CD3_slides/AAA449.cd3/AAA449.cd3.run1	255	0.7	0.06	0.7	0.06	-9.30958102173	-12.1032803243	1.74073394202	0.132365330811
0.0	6346.0	0.0	715.0	6346.0	4000000.0	0.0	3.0	1.06	1.61	1.55	0.0599999999999	7.6	0.4	0.81	0.24	7.24	0.14	2.31	1.71	0.68	AAA449.cd3.X13.Y7.tile.tissue.png	80	1	2000	80	3f8ab927fb96aae5750d2365a06024f7	0	0	0	0	0	0	0	0	0	0	0	0	0	/home/dhl_ec/bnelissen/Slides/CD3_manuscript/CD3_slides/AAA449.cd3/AAA449.cd3.run1	255	0.7	0.06	0.7	0.06	-9.09728604586	-12.2354156513	2.71680251733	0.0813729321899
256.0	2851040.0	121.0	9861.0	2851040.0	4000000.0	3.0	1.0	1.12	2.54	1.59	0.0499999999997	7.89	0.49	0.8	0.12	9.98	0.36	2.63	1.69	0.47	AAA449.cd3.X13.Y8.tile.tissue.png	81	1	2000	81	d6c8d4549e0bb135f99e2594a152c613	0	0	0	0	0	0	0	0	0	0	0	0	0	/home/dhl_ec/bnelissen/Slides/CD3_manuscript/CD3_slides/AAA449.cd3/AAA449.cd3.run1	255	0.7	0.06	0.7	0.06	-7.8677322134	-10.7589614996	0.460382635566	0.0736471484375
5202.0	3196179.0	2203.0	16996.0	3196179.0	4000000.0	46.0	5.0	1.15	1.35	1.23	0.0699999999997	8.21	0.43	0.8	0.0999999999999	11.81	0.55	3.05	2.54	0.77	AAA449.cd3.X13.Y9.tile.tissue.png	82	1	2000	82	9bb9bbb34cea97ee09ae7b4199b0c2af	0	0	0	0	0	0	0	0	0	0	0	0	0	/home/dhl_ec/bnelissen/Slides/CD3_manuscript/CD3_slides/AAA449.cd3/AAA449.cd3.run1	255	0.7	0.06	0.7	0.06	-8.7335527743	-12.1950674557	1.05673760025	0.158093751953
0.0	0.0	0.0	0.0	0.0	4000000.0	0.0	0.0	2.0	2.54	1.75	0.0900000000001	8.67	0.52	1.44	0.34	7.3	0.23	3.22	2.59	0.68	AAA449.cd3.X14.Y1.tile.tissue.png	83	1	2000	83	8e6b99ca3ee063c566d179e57155a90e	0	0	0	0	0	0	0	0	0	0	0	0	0	/home/dhl_ec/bnelissen/Slides/CD3_manuscript/CD3_slides/AAA449.cd3/AAA449.cd3.run1	255	1.0	0.06	1.0	0.06	0.0	0.0	0.0	6.819164
1615.0	3996447.0	718.0	8290.0	3996447.0	4000000.0	20.0	1.0	1.39	3.37	1.77	0.0799999999999	9.28	0.52	1.19	0.0700000000002	12.35	0.6	3.31	2.53	0.8	AAA449.cd3.X14.Y10.tile.tissue.png	84	1	2000	84	267e995881b40053dd56ef32c3b6bc2f	0	0	0	0	0	0	0	0	0	0	0	0	0	/home/dhl_ec/bnelissen/Slides/CD3_manuscript/CD3_slides/AAA449.cd3/AAA449.cd3.run1	255	0.7	0.06	0.7	0.06	-9.34173469623	-12.1247085251	1.31842240511	0.160184587646
2468.0	3853166.0	1131.0	9825.0	3853166.0	4000000.0	28.0	1.0	2.33	2.99	1.23	0.0499999999997	8.0	0.42	0.8	0.0699999999997	10.87	0.4	2.46	1.7	0.48	AAA449.cd3.X14.Y11.tile.tissue.png	85	1	2000	85	c13735f126c61ac0649219eb94ede66d	0	0	0	0	0	0	0	0	0	0	0	0	0	/home/dhl_ec/bnelissen/Slides/CD3_manuscript/CD3_slides/AAA449.cd3/AAA449.cd3.run1	255	0.7	0.06	0.7	0.06	-9.23010633426	-12.4964566625	1.11191141353	0.151224318848
4261.0	2937678.0	1891.0	13840.0	2937678.0	4000000.0	43.0	6.0	1.37	1.64	1.21	0.0599999999999	7.6	0.41	0.8	0.11	10.11	0.36	2.62	1.7	0.61	AAA449.cd3.X14.Y12.tile.tissue.png	86	1	2000	86	d12a382bc70ccd2244470986eb048f57	0	0	0	0	0	0	0	0	0	0	0	0	0	/home/dhl_ec/bnelissen/Slides/CD3_manuscript/CD3_slides/AAA449.cd3/AAA449.cd3.run1	255	0.7	0.06	0.7	0.06	-9.29835481685	-12.5101913227	1.26231551603	0.174982484375
6571.0	595856.0	2849.0	18289.0	595856.0	4000000.0	60.0	20.0	1.07	1.82	1.4	0.0599999999999	8.98	0.4	0.77	0.21	8.15	0.26	2.48	1.66	0.43	AAA449.cd3.X14.Y13.tile.tissue.png	87	1	2000	87	2ca03aae071c13bf2da7fd0322f4dc0e	0	0	0	0	0	0	0	0	0	0	0	0	0	/home/dhl_ec/bnelissen/Slides/CD3_manuscript/CD3_slides/AAA449.cd3/AAA449.cd3.run1	255	0.7	0.06	0.7	0.06	-9.41588502499	-12.5018924203	2.18019047974	0.137820136719
0.0	4712.0	0.0	469.0	4712.0	4000000.0	0.0	2.0	0.91	1.25	1.24	0.0599999999999	7.65	0.42	0.91	0.24	6.72	0.15	2.33	1.69	0.41	AAA449.cd3.X14.Y14.tile.tissue.png	88	1	2000	88	9248da1f6b09614642a5b5ddf9774b55	0	0	0	0	0	0	0	0	0	0	0	0	0	/home/dhl_ec/bnelissen/Slides/CD3_manuscript/CD3_slides/AAA449.cd3/AAA449.cd3.run1	255	0.7	0.06	0.7	0.06	0.0	-11.2124592895	1.06139919106	4.67070474548
0.0	9208.0	0.0	938.0	9208.0	4000000.0	0.0	4.0	0.93	1.6	1.22	0.0500000000002	7.59	0.41	0.84	0.24	7.2	0.15	2.34	1.7	0.42	AAA449.cd3.X14.Y2.tile.tissue.png	89	1	2000	89	7fb380265808bbcded2212ba1e2f5bb4	0	0	0	0	0	0	0	0	0	0	0	0	0	/home/dhl_ec/bnelissen/Slides/CD3_manuscript/CD3_slides/AAA449.cd3/AAA449.cd3.run1	255	0.7	0.06	0.7	0.06	-7.68780211725	-11.8739506	5.02040338694	2.02919686597
0.0	5883.0	0.0	594.0	5883.0	4000000.0	0.0	3.0	0.99	1.47	1.22	0.0600000000004	7.56	0.57	0.81	0.25	7.17	0.15	2.34	1.7	0.41	AAA449.cd3.X14.Y3.tile.tissue.png	90	1	2000	90	a81db78345cadfd322e5dec4843d3719	0	0	0	0	0	0	0	0	0	0	0	0	0	/home/dhl_ec/bnelissen/Slides/CD3_manuscript/CD3_slides/AAA449.cd3/AAA449.cd3.run1	255	0.7	0.06	0.7	0.06	-8.41950947023	-11.6562875561	5.01429172457	0.240287082275
64.0	572989.0	32.0	10119.0	572989.0	4000000.0	1.0	8.0	0.98	1.7	1.21	0.0500000000002	9.03	0.42	0.81	0.22	10.06	0.39	2.57	1.7	0.43	AAA449.cd3.X14.Y4.tile.tissue.png	91	1	2000	91	794980ec052c1535673ac6cd688be154	0	0	0	0	0	0	0	0	0	0	0	0	0	/home/dhl_ec/bnelissen/Slides/CD3_manuscript/CD3_slides/AAA449.cd3/AAA449.cd3.run1	255	0.7	0.06	0.7	0.06	-8.66293031614	-10.5411645776	1.02056790469	0.245861962891
256.0	344435.0	104.0	8667.0	344435.0	4000000.0	2.0	3.0	1.22	2.34	1.23	0.0500000000002	9.02	0.42	0.82	0.22	8.16	0.36	2.88	1.71	0.41	AAA449.cd3.X14.Y5.tile.tissue.png	92	1	2000	92	7069b8738b908bf7fd52e3826cd9179e	0	0	0	0	0	0	0	0	0	0	0	0	0	/home/dhl_ec/bnelissen/Slides/CD3_manuscript/CD3_slides/AAA449.cd3/AAA449.cd3.run1	255	0.7	0.06	0.7	0.06	-9.19516342025	-11.5967777095	1.32314088109	0.14896781543
0.0	5124.0	0.0	457.0	5124.0	4000000.0	0.0	2.0	0.98	2.09	1.69	0.0500000000002	9.02	0.53	1.2	0.35	7.84	0.24	2.8	2.29	0.7	AAA449.cd3.X14.Y6.tile.tissue.png	93	1	2000	93	c4e4e068c4b42696653c11214ddfbef6	0	0	0	0	0	0	0	0	0	0	0	0	0	/home/dhl_ec/bnelissen/Slides/CD3_manuscript/CD3_slides/AAA449.cd3/AAA449.cd3.run1	255	0.7	0.06	0.7	0.06	0.0	-12.1444123479	2.00098132715	0.12035746283
617.0	509688.0	293.0	5631.0	509688.0	4000000.0	6.0	5.0	1.67	2.57	1.71	0.0699999999997	9.83	0.59	1.1	0.2	9.92	0.38	3.36	2.49	0.94	AAA449.cd3.X14.Y7.tile.tissue.png	94	1	2000	94	f3fecd3084f7e17a86170f086a465de9	0	0	0	0	0	0	0	0	0	0	0	0	0	/home/dhl_ec/bnelissen/Slides/CD3_manuscript/CD3_slides/AAA449.cd3/AAA449.cd3.run1	255	0.7	0.06	0.7	0.06	-7.62953841952	-10.768524569	0.618555188022	0.12386178125
6359.0	3617722.0	2242.0	12715.0	3617722.0	4000000.0	41.0	2.0	2.47	3.34	1.81	0.0499999999997	21.41	0.59	1.07	0.12	14.42	0.599999999999	3.59	2.57	0.68	AAA449.cd3.X14.Y8.tile.tissue.png	95	1	2000	95	e61a7ec52d6bb9dd8013bb84ab2ac3c8	0	0	0	0	0	0	0	0	0	0	0	0	0	/home/dhl_ec/bnelissen/Slides/CD3_manuscript/CD3_slides/AAA449.cd3/AAA449.cd3.run1	255	0.7	0.06	0.7	0.06	-8.85535352285	-11.7067740449	0.887884718696	0.143729849609
50652.0	3703141.0	16242.0	12102.0	3703141.0	4000000.0	299.0	5.0	1.58	2.4	1.26	0.0699999999997	10.25	0.6	1.27	0.11	11.74	0.47	2.43	1.78	0.59	AAA449.cd3.X14.Y9.tile.tissue.png	96	1	2000	96	aad5a34311d9437a9a14379ce5845908	0	0	0	0	0	0	0	0	0	0	0	0	0	/home/dhl_ec/bnelissen/Slides/CD3_manuscript/CD3_slides/AAA449.cd3/AAA449.cd3.run1	255	0.7	0.0749480816707	0.7	0.0749480816707	-9.52212227284	-12.697784697	1.50229002014	0.359374769531
0.0	0.0	0.0	0.0	0.0	4000000.0	0.0	0.0	1.54	2.85	1.81	0.0700000000002	9.69	0.42	0.94	0.33	7.18	0.17	3.12	2.5	0.6	AAA449.cd3.X15.Y1.tile.tissue.png	97	1	2000	97	e1067b4ba8ce5f0857c46675173ed114	0	0	0	0	0	0	0	0	0	0	0	0	0	/home/dhl_ec/bnelissen/Slides/CD3_manuscript/CD3_slides/AAA449.cd3/AAA449.cd3.run1	255	1.0	0.06	1.0	0.06	0.0	-11.3782241425	0.0	7.33514711306
2199.0	2838966.0	1023.0	10811.0	2838966.0	4000000.0	24.0	3.0	1.42	2.42	1.71	0.0500000000002	9.96	0.42	0.83	0.11	10.11	0.34	2.47	1.7	0.59	AAA449.cd3.X15.Y10.tile.tissue.png	98	1	2000	98	e86bb77e1a355b6d4494d193177cbae8	0	0	0	0	0	0	0	0	0	0	0	0	0	/home/dhl_ec/bnelissen/Slides/CD3_manuscript/CD3_slides/AAA449.cd3/AAA449.cd3.run1	255	0.7	0.06	0.7	0.06	-8.88029691851	-12.3217723314	1.32361707816	0.152381273437
1764.0	1334623.0	843.0	9358.0	1334623.0	4000000.0	19.0	3.0	1.14	2.48	1.21	0.0599999999999	7.96	0.47	1.07	0.26	8.99	0.41	2.47	1.7	0.57	AAA449.cd3.X15.Y11.tile.tissue.png	99	1	2000	99	a08da9672e036c634c38a709a02f3edc	0	0	0	0	0	0	0	0	0	0	0	0	0	/home/dhl_ec/bnelissen/Slides/CD3_manuscript/CD3_slides/AAA449.cd3/AAA449.cd3.run1	255	0.7	0.06	0.7	0.06	-9.18940235068	-12.3784887365	1.25613238164	0.116481125
1382.0	241270.0	556.0	4472.0	241270.0	4000000.0	11.0	1.0	1.16	1.83	1.22	0.0499999999997	7.71	0.41	0.8	0.23	7.92	0.24	2.96	2.36	0.43	AAA449.cd3.X15.Y12.tile.tissue.png	100	1	2000	100	1195ec0bec5c10a57681642b7a743d2e	0	0	0	0	0	0	0	0	0	0	0	0	0	/home/dhl_ec/bnelissen/Slides/CD3_manuscript/CD3_slides/AAA449.cd3/AAA449.cd3.run1	255	0.7	0.06	0.7	0.06	-9.34226473861	-12.2902838851	1.93180822065	0.101793566406
0.0	12423.0	0.0	1104.0	12423.0	4000000.0	0.0	5.0	0.93	1.95	1.7	0.0700000000002	9.97	0.59	1.07	0.25	7.21	0.15	2.32	1.7	0.46	AAA449.cd3.X15.Y13.tile.tissue.png	101	1	2000	101	7daa7eb9ac5557303dde591c6c1962a2	0	0	0	0	0	0	0	0	0	0	0	0	0	/home/dhl_ec/bnelissen/Slides/CD3_manuscript/CD3_slides/AAA449.cd3/AAA449.cd3.run1	255	0.7	0.06	0.7	0.06	-7.62392275539	-12.1570698296	1.74198192968	0.0904182248535
0.0	0.0	0.0	0.0	0.0	4000000.0	0.0	0.0	0.98	1.92	1.25	0.0599999999999	7.17	0.34	0.86	0.24	5.46	0.13	2.31	1.69	0.4	AAA449.cd3.X15.Y14.tile.tissue.png	102	1	2000	102	95678e0eca1e093ba4e83895394a34ea	0	0	0	0	0	0	0	0	0	0	0	0	0	/home/dhl_ec/bnelissen/Slides/CD3_manuscript/CD3_slides/AAA449.cd3/AAA449.cd3.run1	255	1.0	0.06	1.0	0.06	0.0	-10.4719072128	0.0	6.22799775262
0.0	123603.0	0.0	4377.0	123603.0	4000000.0	0.0	6.0	0.89	1.18	1.24	0.0699999999997	7.64	0.42	0.81	0.24	6.84	0.16	3.33	2.52	0.58	AAA449.cd3.X15.Y2.tile.tissue.png	103	1	2000	103	b8bb02895973573a6ba6a7e5845e3e09	0	0	0	0	0	0	0	0	0	0	0	0	0	/home/dhl_ec/bnelissen/Slides/CD3_manuscript/CD3_slides/AAA449.cd3/AAA449.cd3.run1	255	0.7	0.06	0.7	0.06	0.0	-10.8136403095	0.309958850109	0.397046602783
51.0	86812.0	35.0	2395.0	86812.0	4000000.0	1.0	5.0	1.33	2.15	1.91	0.0799999999999	11.37	0.4	0.81	0.24	7.67	0.34	2.46	1.69	0.49	AAA449.cd3.X15.Y3.tile.tissue.png	104	1	2000	104	2887de285d13089fbfc21a5386200086	0	0	0	0	0	0	0	0	0	0	0	0	0	/home/dhl_ec/bnelissen/Slides/CD3_manuscript/CD3_slides/AAA449.cd3/AAA449.cd3.run1	255	0.7	0.06	0.7	0.06	-7.53899885619	-11.2626685813	0.489436520545	0.306174973877
0.0	3282.0	0.0	461.0	3282.0	4000000.0	0.0	2.0	0.96	1.45	1.23	0.0599999999999	8.38	0.62	1.31	0.35	6.87	0.23	2.39	1.72	0.43	AAA449.cd3.X15.Y4.tile.tissue.png	105	1	2000	105	a9fb64f524636eda7085c069bd00cb1c	0	0	0	0	0	0	0	0	0	0	0	0	0	/home/dhl_ec/bnelissen/Slides/CD3_manuscript/CD3_slides/AAA449.cd3/AAA449.cd3.run1	255	0.7	0.06	0.7	0.06	0.0	-11.5663458953	3.44352719378	0.215306137177
0.0	7055.0	0.0	776.0	7055.0	4000000.0	0.0	4.0	1.27	3.01	1.31	0.0499999999997	7.65	0.46	0.8	0.24	6.56	0.14	2.32	1.7	0.4	AAA449.cd3.X15.Y5.tile.tissue.png	106	1	2000	106	ba936f7a54af0ae080a30e1b4531c9e0	0	0	0	0	0	0	0	0	0	0	0	0	0	/home/dhl_ec/bnelissen/Slides/CD3_manuscript/CD3_slides/AAA449.cd3/AAA449.cd3.run1	255	0.7	0.06	0.7	0.06	0.0	-11.3812669712	2.64063302844	0.181451902191
0.0	14994.0	0.0	1287.0	14994.0	4000000.0	0.0	5.0	2.15	2.41	1.28	0.0500000000002	7.53	0.4	0.82	0.24	6.7	0.15	2.41	1.7	0.41	AAA449.cd3.X15.Y6.tile.tissue.png	107	1	2000	107	6ced4caf6880bc027625b28ac66871d1	0	0	0	0	0	0	0	0	0	0	0	0	0	/home/dhl_ec/bnelissen/Slides/CD3_manuscript/CD3_slides/AAA449.cd3/AAA449.cd3.run1	255	0.7	0.06	0.7	0.06	0.0	-12.0540661243	1.34073160514	0.151033072632
359.0	2030467.0	165.0	8740.0	2030467.0	4000000.0	4.0	4.0	2.16	3.12	1.23	0.0799999999999	7.5	0.52	0.8	0.21	9.39	0.46	2.91	1.84	0.46	AAA449.cd3.X15.Y7.tile.tissue.png	108	1	2000	108	4b003971563a851e67bb07247a5a9a53	0	0	0	0	0	0	0	0	0	0	0	0	0	/home/dhl_ec/bnelissen/Slides/CD3_manuscript/CD3_slides/AAA449.cd3/AAA449.cd3.run1	255	0.7	0.06	0.7	0.06	-8.12990026145	-11.2290182543	0.630447945162	0.111372308594
9591.0	3683914.0	3029.0	11389.0	3683914.0	4000000.0	55.0	2.0	1.09	1.27	1.24	0.0599999999999	7.8	0.42	0.81	0.0800000000004	10.8	0.38	2.43	1.7	0.51	AAA449.cd3.X15.Y8.tile.tissue.png	109	1	2000	109	52d685e90e71b7bc9c59d26217bf6145	0	0	0	0	0	0	0	0	0	0	0	0	0	/home/dhl_ec/bnelissen/Slides/CD3_manuscript/CD3_slides/AAA449.cd3/AAA449.cd3.run1	255	0.7	0.06	0.7	0.06	-8.30889625867	-11.8759468708	0.8347811182	0.184123745117
3647.0	3973706.0	1470.0	10446.0	3973706.0	4000000.0	30.0	1.0	1.21	1.7	1.21	0.0500000000002	7.37	0.41	0.81	0.0699999999997	11.09	0.4	2.41	1.71	0.82	AAA449.cd3.X15.Y9.tile.tissue.png	110	1	2000	110	9e7ea630396aa87d6b5548cc696d9e94	0	0	0	0	0	0	0	0	0	0	0	0	0	/home/dhl_ec/bnelissen/Slides/CD3_manuscript/CD3_slides/AAA449.cd3/AAA449.cd3.run1	255	0.7	0.06	0.7	0.06	-9.06764784486	-12.304747979	1.23189955236	0.147065643066
0.0	195132.0	0.0	2914.0	195132.0	4000000.0	0.0	1.0	1.28	2.78	1.23	0.0700000000002	7.58	0.41	0.97	0.23	7.56	0.16	2.85	1.7	0.69	AAA449.cd3.X16.Y0.tile.tissue.png	111	1	2000	111	38ea51c65aaf552ca474f8f0de4af52b	0	0	0	0	0	0	0	0	0	0	0	0	0	/home/dhl_ec/bnelissen/Slides/CD3_manuscript/CD3_slides/AAA449.cd3/AAA449.cd3.run1	255	0.7	0.06	0.7	0.06	0.0	-12.0949661688	0.233135894869	1.3247365957
0.0	1619.0	0.0	180.0	1619.0	4000000.0	0.0	1.0	1.09	1.93	1.23	0.0599999999999	8.01	0.41	0.97	0.25	8.17	0.23	3.08	2.63	0.66	AAA449.cd3.X16.Y1.tile.tissue.png	112	1	2000	112	722516dc947e212da837cf8617273622	0	0	0	0	0	0	0	0	0	0	0	0	0	/home/dhl_ec/bnelissen/Slides/CD3_manuscript/CD3_slides/AAA449.cd3/AAA449.cd3.run1	255	0.7	0.06	0.7	0.06	0.0	-11.9325184463	2.32466646681	5.05655070501
99.0	30411.0	49.0	2104.0	30411.0	4000000.0	1.0	7.0	1.15	2.11	1.23	0.0500000000002	7.51	0.41	0.81	0.24	7.7	0.23	2.3	1.7	0.69	AAA449.cd3.X16.Y10.tile.tissue.png	113	1	2000	113	3f7b97756aace15b462f93ba58f111c2	0	0	0	0	0	0	0	0	0	0	0	0	0	/home/dhl_ec/bnelissen/Slides/CD3_manuscript/CD3_slides/AAA449.cd3/AAA449.cd3.run1	255	0.7	0.06	0.7	0.06	-9.30666170769	-12.7068974331	1.75365996103	0.0717196860352
0.0	82493.0	0.0	4444.0	82493.0	4000000.0	0.0	8.0	1.28	2.27	1.17	0.0500000000002	7.44	0.41	0.82	0.23	7.44	0.15	2.47	1.76	0.75	AAA449.cd3.X16.Y11.tile.tissue.png	114	1	2000	114	e24a6bb810d1f7eb0735c563787d7377	0	0	0	0	0	0	0	0	0	0	0	0	0	/home/dhl_ec/bnelissen/Slides/CD3_manuscript/CD3_slides/AAA449.cd3/AAA449.cd3.run1	255	0.7	0.06	0.7	0.06	-9.45131342613	-12.3136825513	1.49931153139	0.163100212891
0.0	3883.0	0.0	276.0	3883.0	4000000.0	0.0	1.0	1.82	3.4	1.23	0.0500000000002	7.69	0.42	0.82	0.23	6.83	0.19	2.66	1.83	1.42	AAA449.cd3.X16.Y12.tile.tissue.png	115	1	2000	115	a1abd0177efdb92d8840888bb32131af	0	0	0	0	0	0	0	0	0	0	0	0	0	/home/dhl_ec/bnelissen/Slides/CD3_manuscript/CD3_slides/AAA449.cd3/AAA449.cd3.run1	255	0.7	0.06	0.7	0.06	0.0	-12.2722431856	2.05022581908	0.105093235718
0.0	21456.0	0.0	1780.0	21456.0	4000000.0	0.0	6.0	3.69	3.54	1.21	0.0500000000002	7.7	0.4	0.82	0.24	7.37	0.21	2.64	1.64	0.46	AAA449.cd3.X16.Y13.tile.tissue.png	116	1	2000	116	f16a66922b1f4cc8e6e9df1af7894533	0	0	0	0	0	0	0	0	0	0	0	0	0	/home/dhl_ec/bnelissen/Slides/CD3_manuscript/CD3_slides/AAA449.cd3/AAA449.cd3.run1	255	0.7	0.06	0.7	0.06	-8.10461580145	-12.1401457489	2.48077820001	0.12299591748
0.0	4528.0	0.0	432.0	4528.0	4000000.0	0.0	2.0	2.06	1.84	1.54	0.0599999999999	7.55	0.4	0.83	0.23	7.83	0.22	2.94	2.15	0.7	AAA449.cd3.X16.Y14.tile.tissue.png	117	1	2000	117	77bd6d581ad16b0f553bf34fc5251349	0	0	0	0	0	0	0	0	0	0	0	0	0	/home/dhl_ec/bnelissen/Slides/CD3_manuscript/CD3_slides/AAA449.cd3/AAA449.cd3.run1	255	0.7	0.06	0.7	0.06	0.0	-11.4596810563	3.03662777958	3.36373003589
0.0	41614.0	0.0	2028.0	41614.0	4000000.0	0.0	7.0	1.91	1.54	1.6	0.0500000000002	9.02	0.52	1.04	0.33	7.68	0.22	3.14	2.42	0.82	AAA449.cd3.X16.Y2.tile.tissue.png	118	1	2000	118	b6790b7c0e20fdc59a311cb3be5ef48f	0	0	0	0	0	0	0	0	0	0	0	0	0	/home/dhl_ec/bnelissen/Slides/CD3_manuscript/CD3_slides/AAA449.cd3/AAA449.cd3.run1	255	0.7	0.06	0.7	0.06	0.0	-11.2628749084	1.72398937257	0.371718692139
707.0	7920.0	207.0	680.0	7920.0	4000000.0	4.0	3.0	1.15	1.21	1.13	0.0500000000002	7.14	0.38	0.77	0.22	7.47	0.22	2.25	1.65	0.67	AAA449.cd3.X16.Y3.tile.tissue.png	119	1	2000	119	ceee235863fc05fc19b6ceb39bb6250e	0	0	0	0	0	0	0	0	0	0	0	0	0	/home/dhl_ec/bnelissen/Slides/CD3_manuscript/CD3_slides/AAA449.cd3/AAA449.cd3.run1	255	0.7	0.06	0.7	0.06	-9.79757330127	-11.6166687096	3.08012291313	0.250250046021
0.0	18757.0	0.0	1860.0	18757.0	4000000.0	0.0	9.0	2.13	2.93	1.26	0.0499999999997	7.69	0.4	0.8	0.23	7.61	0.23	2.87	2.39	0.53	AAA449.cd3.X16.Y4.tile.tissue.png	120	1	2000	120	90621013add39dc178d2d355ec9497f7	0	0	0	0	0	0	0	0	0	0	0	0	0	/home/dhl_ec/bnelissen/Slides/CD3_manuscript/CD3_slides/AAA449.cd3/AAA449.cd3.run1	255	0.7	0.06	0.7	0.06	-9.00697697812	-11.6870319199	3.47828151321	0.248907430542
0.0	10095.0	0.0	1032.0	10095.0	4000000.0	0.0	5.0	1.32	1.65	1.17	0.0500000000002	7.26	0.4	0.78	0.23	6.76	0.13	2.21	1.63	0.38	AAA449.cd3.X16.Y5.tile.tissue.png	121	1	2000	121	ba31b5c7cc9fd4258b979c410127a604	0	0	0	0	0	0	0	0	0	0	0	0	0	/home/dhl_ec/bnelissen/Slides/CD3_manuscript/CD3_slides/AAA449.cd3/AAA449.cd3.run1	255	0.7	0.06	0.7	0.06	-8.70260974431	-11.6364776654	3.16799415219	0.222356256592
0.0	65701.0	0.0	4166.0	65701.0	4000000.0	0.0	11.0	2.62	2.35	1.14	0.0500000000002	7.63	0.39	0.78	0.23	6.39	0.14	2.33	1.61	0.52	AAA449.cd3.X16.Y6.tile.tissue.png	122	1	2000	122	a8d756b11c47a2d81318efb0078c86ca	0	0	0	0	0	0	0	0	0	0	0	0	0	/home/dhl_ec/bnelissen/Slides/CD3_manuscript/CD3_slides/AAA449.cd3/AAA449.cd3.run1	255	0.7	0.06	0.7	0.06	0.0	-11.9948554158	2.42000573621	0.155918884277
242.0	3278320.0	125.0	10434.0	3278320.0	4000000.0	2.0	3.0	0.98	1.41	1.18	0.0500000000002	7.7	0.39	0.77	0.0900000000001	9.9	0.37	2.31	1.63	0.55	AAA449.cd3.X16.Y7.tile.tissue.png	123	1	2000	123	3c516a37ed6866dd197258e95ca34a68	0	0	0	0	0	0	0	0	0	0	0	0	0	/home/dhl_ec/bnelissen/Slides/CD3_manuscript/CD3_slides/AAA449.cd3/AAA449.cd3.run1	255	0.7	0.06	0.7	0.06	-9.09657614872	-11.824169956	0.819690719543	0.134729382812
4711.0	1677343.0	1877.0	11292.0	1677343.0	4000000.0	36.0	9.0	2.64	1.92	1.57	0.0799999999999	9.62	0.61	0.83	0.18	8.69	0.29	2.27	1.6	0.43	AAA449.cd3.X16.Y8.tile.tissue.png	124	1	2000	124	2c2af1f1e4660b0b542ad160e83fa787	0	0	0	0	0	0	0	0	0	0	0	0	0	/home/dhl_ec/bnelissen/Slides/CD3_manuscript/CD3_slides/AAA449.cd3/AAA449.cd3.run1	255	0.7	0.06	0.7	0.06	-8.47392245652	-11.4283489792	0.757821411289	0.106473480469
7660.0	1707153.0	3189.0	10231.0	1707153.0	4000000.0	60.0	4.0	1.72	1.86	1.79	0.0699999999997	10.76	0.42	0.84	0.17	9.36	0.49	2.46	1.78	0.54	AAA449.cd3.X16.Y9.tile.tissue.png	125	1	2000	125	3f543ff6fef7e7b2e7609b6ec1b1b8eb	0	0	0	0	0	0	0	0	0	0	0	0	0	/home/dhl_ec/bnelissen/Slides/CD3_manuscript/CD3_slides/AAA449.cd3/AAA449.cd3.run1	255	0.7	0.06	0.7	0.06	-9.03103829475	-12.1203260439	1.57666053592	0.156144148437
0.0	67545.0	0.0	1924.0	67545.0	4000000.0	0.0	2.0	1.02	1.75	1.21	0.0599999999999	7.48	0.39	0.92	0.22	6.56	0.14	2.26	1.62	0.53	AAA449.cd3.X17.Y0.tile.tissue.png	126	1	2000	126	b4912e87c452bb59fb7c237a28b949d1	0	0	0	0	0	0	0	0	0	0	0	0	0	/home/dhl_ec/bnelissen/Slides/CD3_manuscript/CD3_slides/AAA449.cd3/AAA449.cd3.run1	255	0.7	0.06	0.7	0.06	0.0	-11.8121894769	0.194054079688	2.09864473877
0.0	0.0	0.0	0.0	0.0	4000000.0	0.0	0.0	0.9	1.94	1.16	0.0599999999999	7.01	0.3	0.9	0.23	5.27	0.13	2.23	1.7	0.51	AAA449.cd3.X17.Y1.tile.tissue.png	127	1	2000	127	51b51ac90f35c71864b3c8eba0df8067	0	0	0	0	0	0	0	0	0	0	0	0	0	/home/dhl_ec/bnelissen/Slides/CD3_manuscript/CD3_slides/AAA449.cd3/AAA449.cd3.run1	255	1.0	0.06	1.0	0.06	0.0	-10.5424746548	0.0	5.26893319399
0.0	7753.0	0.0	714.0	7753.0	4000000.0	0.0	3.0	1.03	2.28	1.22	0.0499999999997	7.8	0.41	0.81	0.25	6.31	0.13	2.19	1.59	0.54	AAA449.cd3.X17.Y10.tile.tissue.png	128	1	2000	128	d94c1923ca3d2d215e143a4aca0282ba	0	0	0	0	0	0	0	0	0	0	0	0	0	/home/dhl_ec/bnelissen/Slides/CD3_manuscript/CD3_slides/AAA449.cd3/AAA449.cd3.run1	255	0.7	0.06	0.7	0.06	0.0	-11.8969089967	2.23600642493	0.125669331299
0.0	26229.0	0.0	2205.0	26229.0	4000000.0	0.0	8.0	1.95	2.24	1.23	0.0600000000004	8.52	0.59	0.89	0.23	7.69	0.15	2.54	2.21	0.65	AAA449.cd3.X17.Y11.tile.tissue.png	129	1	2000	129	74a717ad7733984da211049d0ea0a2c8	0	0	0	0	0	0	0	0	0	0	0	0	0	/home/dhl_ec/bnelissen/Slides/CD3_manuscript/CD3_slides/AAA449.cd3/AAA449.cd3.run1	255	0.7	0.06	0.7	0.06	-8.93689689764	-12.0581494071	2.29918692148	0.139675199463
518.0	5127.0	126.0	482.0	5127.0	4000000.0	1.0	2.0	1.73	2.72	1.19	0.0500000000002	7.36	0.42	1.13	0.4	8.85	0.34	2.28	1.59	0.64	AAA449.cd3.X17.Y12.tile.tissue.png	130	1	2000	130	ac81296897fbc4bac87413ee73439bef	0	0	0	0	0	0	0	0	0	0	0	0	0	/home/dhl_ec/bnelissen/Slides/CD3_manuscript/CD3_slides/AAA449.cd3/AAA449.cd3.run1	255	0.7	0.06	0.7	0.06	-9.09619055549	-12.2954397404	1.97368538782	0.133144074829
190.0	14958.0	89.0	1514.0	14958.0	4000000.0	2.0	7.0	1.5	2.59	1.2	0.0500000000002	7.33	0.4	0.78	0.24	8.29	0.31	2.99	2.18	1.57	AAA449.cd3.X17.Y13.tile.tissue.png	131	1	2000	131	71afc7b1c00b3aa57441236f666386ce	0	0	0	0	0	0	0	0	0	0	0	0	0	/home/dhl_ec/bnelissen/Slides/CD3_manuscript/CD3_slides/AAA449.cd3/AAA449.cd3.run1	255	0.7	0.06	0.7	0.06	-9.51671801857	-12.0395405178	2.42510255602	0.119721556396
0.0	8481.0	0.0	840.0	8481.0	4000000.0	0.0	4.0	2.1	1.6	1.18	0.0599999999999	7.33	0.4	0.88	0.32	8.42	0.22	3.28	2.39	0.91	AAA449.cd3.X17.Y14.tile.tissue.png	132	1	2000	132	71d0619546ee144cb37b6a4249953dbc	0	0	0	0	0	0	0	0	0	0	0	0	0	/home/dhl_ec/bnelissen/Slides/CD3_manuscript/CD3_slides/AAA449.cd3/AAA449.cd3.run1	255	0.7	0.06	0.7	0.06	0.0	-11.3674233165	2.09115826922	3.04932550513
0.0	6986.0	0.0	758.0	6986.0	4000000.0	0.0	4.0	1.24	1.71	1.76	0.0900000000001	9.43	0.51	1.21	0.35	8.04	0.18	3.21	2.39	0.61	AAA449.cd3.X17.Y2.tile.tissue.png	133	1	2000	133	97eb236b532b589e195762c3591216fa	0	0	0	0	0	0	0	0	0	0	0	0	0	/home/dhl_ec/bnelissen/Slides/CD3_manuscript/CD3_slides/AAA449.cd3/AAA449.cd3.run1	255	0.7	0.06	0.7	0.06	0.0	-11.8875407103	3.6181738477	3.25570338495
0.0	4763.0	0.0	462.0	4763.0	4000000.0	0.0	2.0	0.88	1.6	1.22	0.0599999999999	7.57	0.39	0.85	0.23	7.21	0.24	2.24	1.61	0.82	AAA449.cd3.X17.Y3.tile.tissue.png	134	1	2000	134	e625cf57b4feae1481906ebf452aebc4	0	0	0	0	0	0	0	0	0	0	0	0	0	/home/dhl_ec/bnelissen/Slides/CD3_manuscript/CD3_slides/AAA449.cd3/AAA449.cd3.run1	255	0.7	0.06	0.7	0.06	0.0	-11.9291762281	2.89472110868	4.10469783203
0.0	4935.0	0.0	600.0	4935.0	4000000.0	0.0	3.0	1.71	2.18	1.22	0.0699999999997	7.63	0.42	0.83	0.22	6.44	0.14	2.23	1.63	0.58	AAA449.cd3.X17.Y4.tile.tissue.png	135	1	2000	135	9215076449352c6aae6242f9cef73e5a	0	0	0	0	0	0	0	0	0	0	0	0	0	/home/dhl_ec/bnelissen/Slides/CD3_manuscript/CD3_slides/AAA449.cd3/AAA449.cd3.run1	255	0.7	0.06	0.7	0.06	0.0	-11.439578337	1.38529694624	3.15438400116
176.0	10400.0	62.0	954.0	10400.0	4000000.0	1.0	4.0	1.41	2.11	1.14	0.0699999999997	7.25	0.38	0.82	0.24	7.34	0.22	2.17	1.64	1.06	AAA449.cd3.X17.Y5.tile.tissue.png	136	1	2000	136	7ac35c8991535c1eff0d0079b43b93d2	0	0	0	0	0	0	0	0	0	0	0	0	0	/home/dhl_ec/bnelissen/Slides/CD3_manuscript/CD3_slides/AAA449.cd3/AAA449.cd3.run1	255	0.7	0.06	0.7	0.06	-8.66705349766	-11.492974129	2.2288960898	1.77776649084
0.0	10676.0	0.0	926.0	10676.0	4000000.0	0.0	4.0	2.31	2.72	1.22	0.0599999999999	7.75	0.58	1.0	0.23	6.46	0.15	2.24	1.64	1.97	AAA449.cd3.X17.Y6.tile.tissue.png	137	1	2000	137	2ea8d9a04ffdc2789c6f9c4eb758deab	0	0	0	0	0	0	0	0	0	0	0	0	0	/home/dhl_ec/bnelissen/Slides/CD3_manuscript/CD3_slides/AAA449.cd3/AAA449.cd3.run1	255	0.7	0.06	0.7	0.06	0.0	-11.2377446112	1.57988676412	0.564390141113
2151.0	285591.0	850.0	8951.0	285591.0	4000000.0	17.0	13.0	2.79	1.53	1.8	0.0700000000002	10.11	0.56	1.16	0.33	10.65	0.35	3.08	1.73	0.56	AAA449.cd3.X17.Y7.tile.tissue.png	138	1	2000	138	1ec71b1b530f08d4460d51121f7b1d80	0	0	0	0	0	0	0	0	0	0	0	0	0	/home/dhl_ec/bnelissen/Slides/CD3_manuscript/CD3_slides/AAA449.cd3/AAA449.cd3.run1	255	0.7	0.06	0.7	0.06	-9.34348744908	-12.0013294997	2.06585260756	0.170342417969
972.0	121144.0	329.0	8523.0	121144.0	4000000.0	5.0	21.0	1.01	1.68	1.18	0.0599999999999	7.57	0.4	0.77	0.22	7.33	0.23	2.22	1.63	0.4	AAA449.cd3.X17.Y8.tile.tissue.png	139	1	2000	139	938725e8e58410ac252c1fb9af99c1d3	0	0	0	0	0	0	0	0	0	0	0	0	0	/home/dhl_ec/bnelissen/Slides/CD3_manuscript/CD3_slides/AAA449.cd3/AAA449.cd3.run1	255	0.7	0.06	0.7	0.06	-9.46670918119	-12.4144754872	1.92382785411	0.112855914063
0.0	24493.0	0.0	2110.0	24493.0	4000000.0	0.0	8.0	3.19	1.08	1.15	0.0499999999993	7.53	0.38	0.77	0.23	7.11	0.14	2.42	1.75	0.4	AAA449.cd3.X17.Y9.tile.tissue.png	140	1	2000	140	3b406c47b68214782ca0bf76caeb9eda	0	0	0	0	0	0	0	0	0	0	0	0	0	/home/dhl_ec/bnelissen/Slides/CD3_manuscript/CD3_slides/AAA449.cd3/AAA449.cd3.run1	255	0.7	0.06	0.7	0.06	-8.91439078114	-12.3292861626	2.70862620025	0.107151577881
0.0	35675.0	0.0	968.0	35675.0	1660000.0	0.0	1.0	1.08	2.32	0.5	0.0199999999995	3.24	0.17	0.4	0.1	2.68	0.12	0.99	0.89	0.24	AAA449.cd3.X18.Y0.tile.tissue.png	141	1	830	141	1aae9b9dc7bc6106c9382f1119955650	0	0	0	0	0	0	0	0	0	0	0	0	0	/home/dhl_ec/bnelissen/Slides/CD3_manuscript/CD3_slides/AAA449.cd3/AAA449.cd3.run1	255	0.7	0.06	0.7	0.06	0.0	-12.1002289098	1.72100451121	2.09415384683
0.0	10171.0	0.0	916.0	10171.0	1660000.0	0.0	4.0	0.61	0.88	0.52	0.0200000000004	3.17	0.17	0.38	0.0899999999992	2.42	0.0600000000004	0.940000000001	0.8	0.25	AAA449.cd3.X18.Y10.tile.tissue.png	142	1	830	142	d51e31d30b59d8d31e0281e9ef6ed827	0	0	0	0	0	0	0	0	0	0	0	0	0	/home/dhl_ec/bnelissen/Slides/CD3_manuscript/CD3_slides/AAA449.cd3/AAA449.cd3.run1	255	0.7	0.06	0.7	0.06	0.0	-12.44200464	2.69903574655	2.38434137639
0.0	6984.0	0.0	444.0	6984.0	1660000.0	0.0	1.0	0.54	1.06	0.51	0.0200000000004	3.28	0.160000000001	0.4	0.0999999999995	2.49	0.0500000000002	0.87	0.64	0.16	AAA449.cd3.X18.Y11.tile.tissue.png	143	1	830	143	f76b4bcea5553c5db3a2f88e5db3dcf6	0	0	0	0	0	0	0	0	0	0	0	0	0	/home/dhl_ec/bnelissen/Slides/CD3_manuscript/CD3_slides/AAA449.cd3/AAA449.cd3.run1	255	0.7	0.06	0.7	0.06	0.0	-12.6766196631	2.69119147337	1.77117937556
0.0	0.0	0.0	0.0	0.0	1660000.0	0.0	0.0	1.37	1.71	0.47	0.0200000000004	2.91	0.13	0.37	0.0899999999992	1.9	0.0499999999993	0.84	0.66	0.16	AAA449.cd3.X18.Y12.tile.tissue.png	144	1	830	144	727b9d15ffef5a1a9ba4d4c842ee87fe	0	0	0	0	0	0	0	0	0	0	0	0	0	/home/dhl_ec/bnelissen/Slides/CD3_manuscript/CD3_slides/AAA449.cd3/AAA449.cd3.run1	255	1.0	0.06	1.0	0.06	0.0	-10.2290614543	0.0	5.95862474802
0.0	0.0	0.0	0.0	0.0	1660000.0	0.0	0.0	1.15	1.44	0.49	0.0299999999997	3.36	0.21	0.52	0.0900000000001	1.87	0.0500000000002	0.84	0.660000000001	0.17	AAA449.cd3.X18.Y13.tile.tissue.png	145	1	830	145	147685c874c2376d3e293f4a5b53768d	0	0	0	0	0	0	0	0	0	0	0	0	0	/home/dhl_ec/bnelissen/Slides/CD3_manuscript/CD3_slides/AAA449.cd3/AAA449.cd3.run1	255	1.0	0.06	1.0	0.06	0.0	0.0	0.0	9.40906445783
0.0	1498.0	0.0	168.0	1498.0	1660000.0	0.0	1.0	1.44	3.02	0.51	0.0299999999997	3.38	0.21	0.37	0.1	2.62	0.0700000000006	0.97	0.67	0.16	AAA449.cd3.X18.Y14.tile.tissue.png	146	1	830	146	496da7f0cad39c7fa9b0a38bea7346ba	0	0	0	0	0	0	0	0	0	0	0	0	0	/home/dhl_ec/bnelissen/Slides/CD3_manuscript/CD3_slides/AAA449.cd3/AAA449.cd3.run1	255	0.7	0.06	0.7	0.06	0.0	-12.6229756801	7.29365977553	4.17263259542
0.0	0.0	0.0	0.0	0.0	1660000.0	0.0	0.0	1.48	1.21	0.5	0.0200000000004	2.57	0.13	0.37	0.0900000000001	1.95	0.0599999999995	0.849999999999	1.08	0.26	AAA449.cd3.X18.Y2.tile.tissue.png	147	1	830	147	1284fed0427a9e3ce741608886c3920a	0	0	0	0	0	0	0	0	0	0	0	0	0	/home/dhl_ec/bnelissen/Slides/CD3_manuscript/CD3_slides/AAA449.cd3/AAA449.cd3.run1	255	1.0	0.06	1.0	0.06	0.0	0.0	0.0	5.5569253012
0.0	0.0	0.0	0.0	0.0	1660000.0	0.0	0.0	0.52	0.54	0.76	0.0199999999995	3.82	0.22	0.47	0.17	2.59	0.0599999999995	1.24	0.88	0.190000000001	AAA449.cd3.X18.Y3.tile.tissue.png	148	1	830	148	01785201dfc210eefd54f3f49627c00a	0	0	0	0	0	0	0	0	0	0	0	0	0	/home/dhl_ec/bnelissen/Slides/CD3_manuscript/CD3_slides/AAA449.cd3/AAA449.cd3.run1	255	1.0	0.06	1.0	0.06	0.0	-11.8846552617	0.0	2.75991473971
0.0	0.0	0.0	0.0	0.0	1660000.0	0.0	0.0	0.38	0.8	0.53	0.0300000000007	2.8	0.13	0.4	0.1	2.15	0.0799999999999	0.87	0.65	0.16	AAA449.cd3.X18.Y4.tile.tissue.png	149	1	830	149	22af7aa76190569229b92be392b38d34	0	0	0	0	0	0	0	0	0	0	0	0	0	/home/dhl_ec/bnelissen/Slides/CD3_manuscript/CD3_slides/AAA449.cd3/AAA449.cd3.run1	255	1.0	0.06	1.0	0.06	0.0	0.0	0.0	4.98901626506
0.0	0.0	0.0	0.0	0.0	1660000.0	0.0	0.0	0.41	1.22	0.5	0.0300000000007	2.95	0.13	0.38	0.1	1.93	0.0599999999995	0.849999999999	0.65	0.16	AAA449.cd3.X18.Y5.tile.tissue.png	150	1	830	150	d541c1dba3b992785901a5bee832c954	0	0	0	0	0	0	0	0	0	0	0	0	0	/home/dhl_ec/bnelissen/Slides/CD3_manuscript/CD3_slides/AAA449.cd3/AAA449.cd3.run1	255	1.0	0.06	1.0	0.06	0.0	-11.8250263459	0.0	2.86616989356
0.0	3523.0	0.0	382.0	3523.0	1660000.0	0.0	2.0	1.47	2.97	0.69	0.04	4.48	0.23	0.58	0.12	3.55	0.1	1.32	0.99	0.3	AAA449.cd3.X18.Y6.tile.tissue.png	151	1	830	151	64d244197523fb8fbc1b48b07ae12368	0	0	0	0	0	0	0	0	0	0	0	0	0	/home/dhl_ec/bnelissen/Slides/CD3_manuscript/CD3_slides/AAA449.cd3/AAA449.cd3.run1	255	0.7	0.06	0.7	0.06	0.0	-12.4556481509	4.39645138864	2.43829395436
0.0	6901.0	0.0	594.0	6901.0	1660000.0	0.0	2.0	0.499999999999	0.8	0.8	0.0299999999997	3.54	0.17	0.37	0.1	2.81	0.0700000000006	0.92	0.67	0.17	AAA449.cd3.X18.Y7.tile.tissue.png	152	1	830	152	45bdc4c9da572720b4ada2f7f65c89e1	0	0	0	0	0	0	0	0	0	0	0	0	0	/home/dhl_ec/bnelissen/Slides/CD3_manuscript/CD3_slides/AAA449.cd3/AAA449.cd3.run1	255	0.7	0.06	0.7	0.06	0.0	-12.466407702	1.51671349714	4.40283907191
0.0	4381.0	0.0	442.0	4381.0	1660000.0	0.0	2.0	0.379999999999	0.8	0.77	0.0299999999997	3.2	0.16	0.34	0.0900000000001	2.4	0.0600000000004	0.889999999999	0.67	0.17	AAA449.cd3.X18.Y8.tile.tissue.png	153	1	830	153	1bd5da26a5c00441a69823d05b6cc529	0	0	0	0	0	0	0	0	0	0	0	0	0	/home/dhl_ec/bnelissen/Slides/CD3_manuscript/CD3_slides/AAA449.cd3/AAA449.cd3.run1	255	0.7	0.06	0.7	0.06	0.0	-11.9940696406	1.43049197707	5.31934473325
0.0	8349.0	0.0	776.0	8349.0	1660000.0	0.0	2.0	1.28	1.67	0.48	0.0200000000004	3.04	0.16	0.360000000001	0.0900000000001	3.43	0.1	1.27	1.01	0.179999999999	AAA449.cd3.X18.Y9.tile.tissue.png	154	1	830	154	c3be33f10cae9a762ee60234289e03f8	0	0	0	0	0	0	0	0	0	0	0	0	0	/home/dhl_ec/bnelissen/Slides/CD3_manuscript/CD3_slides/AAA449.cd3/AAA449.cd3.run1	255	0.7	0.06	0.7	0.06	-8.72647673229	-12.2500817795	1.79027610657	5.42705737643
0.0	2849.0	0.0	306.0	2849.0	4000000.0	0.0	1.0	1.19	2.73	1.82	0.0900000000001	9.66	0.6	1.4	0.28	7.49	0.2	2.32	1.8	0.52	AAA449.cd3.X2.Y1.tile.tissue.png	155	1	2000	155	81d56fb7b420ec6ad1641630302152aa	0	0	0	0	0	0	0	0	0	0	0	0	0	/home/dhl_ec/bnelissen/Slides/CD3_manuscript/CD3_slides/AAA449.cd3/AAA449.cd3.run1	255	0.7	0.06	0.7	0.06	0.0	-11.8587722951	3.51346861015	3.47164471059
93.0	11166.0	46.0	963.0	11166.0	4000000.0	1.0	4.0	1.26	1.45	1.22	0.0500000000002	8.2	0.39	0.76	0.22	7.42	0.22	2.26	1.69	0.489999999999	AAA449.cd3.X2.Y10.tile.tissue.png	156	1	2000	156	01467f67446bd812b68a94960b4e58e3	0	0	0	0	0	0	0	0	0	0	0	0	0	/home/dhl_ec/bnelissen/Slides/CD3_manuscript/CD3_slides/AAA449.cd3/AAA449.cd3.run1	255	0.7	0.06	0.7	0.06	-9.07826304479	-12.1076320471	2.49279295553	0.138958168823
0.0	13450.0	0.0	1218.0	13450.0	4000000.0	0.0	5.0	1.68	1.49	1.8	0.0699999999997	7.8	0.39	0.78	0.23	6.95	0.149999999999	2.19	1.58	0.410000000001	AAA449.cd3.X2.Y11.tile.tissue.png	157	1	2000	157	2ad9bcc61eab69fd859a4138eefa88e6	0	0	0	0	0	0	0	0	0	0	0	0	0	/home/dhl_ec/bnelissen/Slides/CD3_manuscript/CD3_slides/AAA449.cd3/AAA449.cd3.run1	255	0.7	0.06	0.7	0.06	-9.28102166402	-12.0573944602	1.88125106792	0.152819498535
0.0	14127.0	0.0	1240.0	14127.0	4000000.0	0.0	5.0	0.929999999999	1.51	1.17	0.0500000000002	7.2	0.39	0.789999999999	0.24	6.89	0.23	2.3	1.62	0.389999999999	AAA449.cd3.X2.Y12.tile.tissue.png	158	1	2000	158	685464fada66d7f2aab326f14e5af344	0	0	0	0	0	0	0	0	0	0	0	0	0	/home/dhl_ec/bnelissen/Slides/CD3_manuscript/CD3_slides/AAA449.cd3/AAA449.cd3.run1	255	0.7	0.06	0.7	0.06	-8.67994080207	-11.9967934569	2.15453731333	0.135529083374
0.0	15674.0	0.0	1488.0	15674.0	4000000.0	0.0	7.0	1.06	1.29	1.13	0.0500000000002	7.2	0.38	0.77	0.22	6.94	0.139999999999	2.28	1.62	0.42	AAA449.cd3.X2.Y13.tile.tissue.png	159	1	2000	159	0f6c43ddb0de6cfbafe5bdb566fff4f2	0	0	0	0	0	0	0	0	0	0	0	0	0	/home/dhl_ec/bnelissen/Slides/CD3_manuscript/CD3_slides/AAA449.cd3/AAA449.cd3.run1	255	0.7	0.06	0.7	0.06	-8.46915725812	-12.2856327818	3.26149721082	0.145797561768
0.0	7659.0	0.0	780.0	7659.0	4000000.0	0.0	4.0	0.94	1.1	1.19	0.0599999999995	7.18	0.54	1.22	0.320000000001	8.33	0.21	3.28	2.29	0.5	AAA449.cd3.X2.Y14.tile.tissue.png	160	1	2000	160	dac9ec6e92001838f6a844d3ae286349	0	0	0	0	0	0	0	0	0	0	0	0	0	/home/dhl_ec/bnelissen/Slides/CD3_manuscript/CD3_slides/AAA449.cd3/AAA449.cd3.run1	255	0.7	0.06	0.7	0.06	0.0	-12.0420301301	3.86514002114	4.28306112762
0.0	0.0	0.0	0.0	0.0	4000000.0	0.0	0.0	1.03	1.27	1.78	0.0699999999997	9.13	0.5	1.27	0.32	6.83	0.13	2.85	2.42	0.42	AAA449.cd3.X2.Y2.tile.tissue.png	161	1	2000	161	7bf6b874ac43761747906924dfac0047	0	0	0	0	0	0	0	0	0	0	0	0	0	/home/dhl_ec/bnelissen/Slides/CD3_manuscript/CD3_slides/AAA449.cd3/AAA449.cd3.run1	255	1.0	0.06	1.0	0.06	0.0	-10.9199894831	0.0	0.987266160637
0.0	313366.0	0.0	6324.0	313366.0	4000000.0	0.0	5.0	1.55	2.44	1.48	0.0799999999999	11.42	0.410000000001	1.06	0.22	7.17	0.160000000001	2.44	1.72	0.580000000001	AAA449.cd3.X2.Y3.tile.tissue.png	162	1	2000	162	7eda8f817e92c9d5fe0c40436bd9485e	0	0	0	0	0	0	0	0	0	0	0	0	0	/home/dhl_ec/bnelissen/Slides/CD3_manuscript/CD3_slides/AAA449.cd3/AAA449.cd3.run1	255	0.7	0.06	0.7	0.06	-8.16314710469	-10.6727862114	1.0140412279	0.200185300293
52.0	2792206.0	36.0	8439.0	2792206.0	4000000.0	1.0	2.0	2.26	2.32	1.34	0.0600000000004	7.46	0.400000000001	0.79	0.110000000001	9.74	0.33	2.34	1.61	0.67	AAA449.cd3.X2.Y4.tile.tissue.png	163	1	2000	163	8d5cf488b739ca09321d6da738c5d1c5	0	0	0	0	0	0	0	0	0	0	0	0	0	/home/dhl_ec/bnelissen/Slides/CD3_manuscript/CD3_slides/AAA449.cd3/AAA449.cd3.run1	255	0.7	0.06	0.7	0.06	-7.60263837744	-10.3959890521	0.324219695729	0.115228556641
185.0	2187639.0	120.0	9696.0	2187639.0	4000000.0	3.0	4.0	1.02	1.35	1.25	0.0700000000006	7.37	0.38	0.77	0.139999999999	9.55	0.41	3.44	2.21	0.649999999999	AAA449.cd3.X2.Y5.tile.tissue.png	164	1	2000	164	700c56ec9ed3c490078864a3b3fff079	0	0	0	0	0	0	0	0	0	0	0	0	0	/home/dhl_ec/bnelissen/Slides/CD3_manuscript/CD3_slides/AAA449.cd3/AAA449.cd3.run1	255	0.7	0.06	0.7	0.06	-8.36674809426	-11.139919585	0.517952427003	0.124255285156
0.0	26915.0	0.0	1826.0	26915.0	4000000.0	0.0	5.0	1.29	1.66	1.35	0.0799999999999	8.92	0.400000000001	0.79	0.23	7.13	0.150000000001	2.3	1.62	0.38	AAA449.cd3.X2.Y6.tile.tissue.png	165	1	2000	165	67f7062d49de29a1593851cf22998d60	0	0	0	0	0	0	0	0	0	0	0	0	0	/home/dhl_ec/bnelissen/Slides/CD3_manuscript/CD3_slides/AAA449.cd3/AAA449.cd3.run1	255	0.7	0.06	0.7	0.06	-8.77311015742	-12.2661994735	2.54407220273	0.125877680664
0.0	5375.0	0.0	468.0	5375.0	4000000.0	0.0	2.0	0.99	1.41	1.19	0.0599999999995	7.7	0.4	0.79	0.23	6.4	0.139999999999	2.23	1.77	0.45	AAA449.cd3.X2.Y7.tile.tissue.png	166	1	2000	166	af2fef0f36e9cb277719bc0592d7713b	0	0	0	0	0	0	0	0	0	0	0	0	0	/home/dhl_ec/bnelissen/Slides/CD3_manuscript/CD3_slides/AAA449.cd3/AAA449.cd3.run1	255	0.7	0.06	0.7	0.06	0.0	-12.1738907781	3.81489244186	0.0978407833862
0.0	3397.0	0.0	376.0	3397.0	4000000.0	0.0	2.0	1.8	2.86	1.79	0.0799999999999	9.56	0.6	1.12	0.23	7.92	0.21	3.03	1.69	0.42	AAA449.cd3.X2.Y8.tile.tissue.png	167	1	2000	167	3fb84529d81886a81347f9572734c331	0	0	0	0	0	0	0	0	0	0	0	0	0	/home/dhl_ec/bnelissen/Slides/CD3_manuscript/CD3_slides/AAA449.cd3/AAA449.cd3.run1	255	0.7	0.06	0.7	0.06	0.0	-11.7596847306	1.73402873284	0.139690370117
603.0	9457.0	122.0	751.0	9457.0	4000000.0	2.0	3.0	0.88	1.39	1.2	0.0600000000004	7.31	0.39	0.79	0.22	7.22	0.219999999999	2.2	1.62	0.39	AAA449.cd3.X2.Y9.tile.tissue.png	168	1	2000	168	7cd73816806f2d61885cbb97540005c2	0	0	0	0	0	0	0	0	0	0	0	0	0	/home/dhl_ec/bnelissen/Slides/CD3_manuscript/CD3_slides/AAA449.cd3/AAA449.cd3.run1	255	0.7	0.06	0.7	0.06	-9.31020122196	-12.2922534087	2.04667307749	0.138394991943
0.0	4248.0	0.0	315.0	4248.0	4000000.0	0.0	1.0	2.53	1.65	1.16	0.0700000000006	7.43	0.389999999999	0.849999999999	0.219999999999	6.91	0.14	2.2	1.61	0.37	AAA449.cd3.X3.Y1.tile.tissue.png	169	1	2000	169	a9381df4fdba9023c22c3d0ea7b3b659	0	0	0	0	0	0	0	0	0	0	0	0	0	/home/dhl_ec/bnelissen/Slides/CD3_manuscript/CD3_slides/AAA449.cd3/AAA449.cd3.run1	255	0.7	0.06	0.7	0.06	-7.46934026792	-12.5924283504	2.89632728464	3.1801632735
59.0	2699.0	47.0	242.0	2699.0	4000000.0	1.0	1.0	2.67	1.59	1.18	0.0500000000002	7.29	0.5	0.97	0.23	7.35	0.21	2.14	1.61	0.389999999999	AAA449.cd3.X3.Y10.tile.tissue.png	170	1	2000	170	415540c8bce7441b29aff0ce76265d43	0	0	0	0	0	0	0	0	0	0	0	0	0	/home/dhl_ec/bnelissen/Slides/CD3_manuscript/CD3_slides/AAA449.cd3/AAA449.cd3.run1	255	0.7	0.06	0.7	0.06	-8.49280766653	-12.3608295258	4.08066952236	0.124666052856
0.0	15234.0	0.0	1566.0	15234.0	4000000.0	0.0	7.0	2.02	2.11	1.21	0.0599999999995	7.34	0.39	0.79	0.23	6.27	0.14	2.25	1.63	0.389999999999	AAA449.cd3.X3.Y11.tile.tissue.png	171	1	2000	171	ddec39bafc715f553ec78e61e7b3d419	0	0	0	0	0	0	0	0	0	0	0	0	0	/home/dhl_ec/bnelissen/Slides/CD3_manuscript/CD3_slides/AAA449.cd3/AAA449.cd3.run1	255	0.7	0.06	0.7	0.06	0.0	-11.8970866239	2.54760347947	0.15697365564
0.0	0.0	0.0	0.0	0.0	4000000.0	0.0	0.0	1.68	2.01	1.14	0.0500000000002	6.81	0.29	0.759999999999	0.219999999999	5.99	0.14	2.66	2.14	0.62	AAA449.cd3.X3.Y12.tile.tissue.png	172	1	2000	172	c6f97581c19fa7689228985440505529	0	0	0	0	0	0	0	0	0	0	0	0	0	/home/dhl_ec/bnelissen/Slides/CD3_manuscript/CD3_slides/AAA449.cd3/AAA449.cd3.run1	255	1.0	0.06	1.0	0.06	0.0	-11.3325117661	0.0	0.168314671793
264.0	24868.0	88.0	1704.0	24868.0	4000000.0	1.0	6.0	1.38	1.51	1.6	0.0500000000002	8.99	0.38	0.77	0.22	7.45	0.21	2.25	1.69	0.54	AAA449.cd3.X3.Y13.tile.tissue.png	173	1	2000	173	e4bf89f6f07471ab07b69b0363ccef4b	0	0	0	0	0	0	0	0	0	0	0	0	0	/home/dhl_ec/bnelissen/Slides/CD3_manuscript/CD3_slides/AAA449.cd3/AAA449.cd3.run1	255	0.7	0.06	0.7	0.06	-9.45260907335	-12.2355623184	3.03311577088	0.175756332031
109.0	7730.0	50.0	528.0	7730.0	4000000.0	1.0	2.0	1.32	1.33	1.74	0.0799999999999	10.24	0.55	1.38	0.32	8.31	0.29	2.25	1.64	0.55	AAA449.cd3.X3.Y14.tile.tissue.png	174	1	2000	174	391d31d148a39875978b8ede89ca98e4	0	0	0	0	0	0	0	0	0	0	0	0	0	/home/dhl_ec/bnelissen/Slides/CD3_manuscript/CD3_slides/AAA449.cd3/AAA449.cd3.run1	255	0.7	0.06	0.7	0.06	-9.32241357378	-12.2351931891	3.90679159494	3.24219801947
0.0	580852.0	0.0	5016.0	580852.0	4000000.0	0.0	3.0	0.92	2.23	1.21	0.0599999999995	8.5	0.44	0.919999999999	0.28	9.26	0.16	2.73	2.42	0.74	AAA449.cd3.X3.Y2.tile.tissue.png	175	1	2000	175	3fae2cc345371405140d1a87e8a40e92	0	0	0	0	0	0	0	0	0	0	0	0	0	/home/dhl_ec/bnelissen/Slides/CD3_manuscript/CD3_slides/AAA449.cd3/AAA449.cd3.run1	255	0.7	0.06	0.7	0.06	-7.21950090041	-10.4834351301	0.627649015183	0.19586348877
129.0	2587600.0	52.0	19538.0	2587600.0	4000000.0	1.0	15.0	1.87	2.4	1.75	0.0599999999995	9.48	0.559999999999	0.86	0.16	11.99	0.44	2.78	2.3	0.429999999999	AAA449.cd3.X3.Y3.tile.tissue.png	176	1	2000	176	3079333a00ae63c197dc03b8d04c57ad	0	0	0	0	0	0	0	0	0	0	0	0	0	/home/dhl_ec/bnelissen/Slides/CD3_manuscript/CD3_slides/AAA449.cd3/AAA449.cd3.run1	255	0.7	0.06	0.7	0.06	-7.96800838917	-10.788317616	0.74262509656	0.163636078125
273.0	1536617.0	147.0	24953.0	1536617.0	4000000.0	4.0	9.0	0.98	1.63	1.16	0.0500000000002	8.03	0.400000000001	0.760000000001	0.16	8.47	0.29	2.35	1.71	0.54	AAA449.cd3.X3.Y4.tile.tissue.png	177	1	2000	177	0d4cad4ad053e54db1b3f66f384ba70c	0	0	0	0	0	0	0	0	0	0	0	0	0	/home/dhl_ec/bnelissen/Slides/CD3_manuscript/CD3_slides/AAA449.cd3/AAA449.cd3.run1	255	0.7	0.06	0.7	0.06	-9.45989088386	-11.589077614	1.73800575924	0.217891867188
448.0	12862.0	111.0	832.0	12862.0	4000000.0	1.0	3.0	1.5	2.63	1.55	0.0799999999999	9.93	0.62	1.2	0.33	9.49	0.22	2.22	1.62	0.5	AAA449.cd3.X3.Y5.tile.tissue.png	178	1	2000	178	97da82a94c121245e3475e7e5cdec4c9	0	0	0	0	0	0	0	0	0	0	0	0	0	/home/dhl_ec/bnelissen/Slides/CD3_manuscript/CD3_slides/AAA449.cd3/AAA449.cd3.run1	255	0.7	0.06	0.7	0.06	-8.57573131102	-12.2523985921	2.98927525978	0.134634589355
214.0	453434.0	143.0	9933.0	453434.0	4000000.0	3.0	2.0	1.12	1.64	1.17	0.0500000000002	7.53	0.39	0.78	0.21	7.76	0.23	2.26	1.62	0.4	AAA449.cd3.X3.Y6.tile.tissue.png	179	1	2000	179	f21ed98bd64ed244843ab01da6465d22	0	0	0	0	0	0	0	0	0	0	0	0	0	/home/dhl_ec/bnelissen/Slides/CD3_manuscript/CD3_slides/AAA449.cd3/AAA449.cd3.run1	255	0.7	0.06	0.7	0.06	-8.3922484509	-11.4258304063	1.4082822406	0.146988712891
401.0	1238996.0	209.0	12496.0	1238996.0	4000000.0	5.0	5.0	1.92	2.38	1.2	0.0599999999995	7.69	0.389999999999	0.79	0.18	8.32	0.27	2.4	1.7	0.429999999999	AAA449.cd3.X3.Y7.tile.tissue.png	180	1	2000	180	87db80cb9fb3e331cd1f4097b3f3ed61	0	0	0	0	0	0	0	0	0	0	0	0	0	/home/dhl_ec/bnelissen/Slides/CD3_manuscript/CD3_slides/AAA449.cd3/AAA449.cd3.run1	255	0.7	0.06	0.7	0.06	-7.87031584472	-10.8580420552	0.629673449833	0.133922875
0.0	490687.0	0.0	5470.0	490687.0	4000000.0	0.0	3.0	1.38	1.27	1.4	0.0700000000006	10.49	0.5	0.82	0.21	6.73	0.16	2.38	1.62	0.389999999999	AAA449.cd3.X3.Y8.tile.tissue.png	181	1	2000	181	8e5f51aaf24a3d92cc90e69579eaf99a	0	0	0	0	0	0	0	0	0	0	0	0	0	/home/dhl_ec/bnelissen/Slides/CD3_manuscript/CD3_slides/AAA449.cd3/AAA449.cd3.run1	255	0.7	0.06	0.7	0.06	0.0	-10.660231428	0.379482267973	0.115100935059
0.0	0.0	0.0	0.0	0.0	4000000.0	0.0	0.0	1.3	1.73	1.73	0.0799999999999	9.12	0.32	0.810000000001	0.24	5.69	0.14	2.22	1.81	0.540000000001	AAA449.cd3.X3.Y9.tile.tissue.png	182	1	2000	182	fb3dd530b9aaddb5ef91b37c58c2f888	0	0	0	0	0	0	0	0	0	0	0	0	0	/home/dhl_ec/bnelissen/Slides/CD3_manuscript/CD3_slides/AAA449.cd3/AAA449.cd3.run1	255	1.0	0.06	1.0	0.06	0.0	-11.8479711108	0.0	0.126039463196
0.0	185260.0	0.0	2852.0	185260.0	4000000.0	0.0	3.0	0.900000000001	1.64	1.33	0.0699999999997	8.86	0.61	1.25	0.33	8.5	0.23	3.02	2.21	0.629999999999	AAA449.cd3.X4.Y1.tile.tissue.png	183	1	2000	183	39726d937b65104ecabbdbb048985b97	0	0	0	0	0	0	0	0	0	0	0	0	0	/home/dhl_ec/bnelissen/Slides/CD3_manuscript/CD3_slides/AAA449.cd3/AAA449.cd3.run1	255	0.7	0.06	0.7	0.06	-7.59370360244	-10.6408718439	0.945855660117	3.58785532935
177.0	1370692.0	77.0	9274.0	1370692.0	4000000.0	2.0	3.0	1.16	1.63	1.67	0.0799999999999	11.1	0.41	0.82	0.179999999999	8.89	0.29	2.47	1.71	0.440000000001	AAA449.cd3.X4.Y10.tile.tissue.png	184	1	2000	184	6a939c0c8c4a9040a06ffeb7bdc7a51b	0	0	0	0	0	0	0	0	0	0	0	0	0	/home/dhl_ec/bnelissen/Slides/CD3_manuscript/CD3_slides/AAA449.cd3/AAA449.cd3.run1	255	0.7	0.06	0.7	0.06	-7.3117292885	-10.952032084	0.382559914982	0.0869957802734
0.0	100342.0	0.0	3569.0	100342.0	4000000.0	0.0	4.0	1.2	1.66	1.27	0.0599999999995	7.46	0.38	0.77	0.22	7.01	0.139999999999	2.44	1.72	0.379999999999	AAA449.cd3.X4.Y11.tile.tissue.png	185	1	2000	185	c35a16017eeebaf54169a3fe3d2d1d41	0	0	0	0	0	0	0	0	0	0	0	0	0	/home/dhl_ec/bnelissen/Slides/CD3_manuscript/CD3_slides/AAA449.cd3/AAA449.cd3.run1	255	0.7	0.06	0.7	0.06	-8.6011972048	-11.7664700849	1.561465526	0.137694249023
0.0	8636.0	0.0	760.0	8636.0	4000000.0	0.0	3.0	0.86	1.45	1.56	0.0800000000008	9.07	0.41	0.929999999999	0.25	7.64	0.15	2.2	1.66	0.389999999999	AAA449.cd3.X4.Y12.tile.tissue.png	186	1	2000	186	8d62782f2469f9d6e163e55aebc02efb	0	0	0	0	0	0	0	0	0	0	0	0	0	/home/dhl_ec/bnelissen/Slides/CD3_manuscript/CD3_slides/AAA449.cd3/AAA449.cd3.run1	255	0.7	0.06	0.7	0.06	-7.50911476337	-11.6253091883	1.45072116946	0.143216689087
0.0	4641.0	0.0	542.0	4641.0	4000000.0	0.0	3.0	0.91	1.52	1.14	0.0500000000002	6.97	0.37	0.750000000001	0.22	6.88	0.14	2.18	1.59	0.42	AAA449.cd3.X4.Y13.tile.tissue.png	187	1	2000	187	41302a07311997c9969b784a7689dd35	0	0	0	0	0	0	0	0	0	0	0	0	0	/home/dhl_ec/bnelissen/Slides/CD3_manuscript/CD3_slides/AAA449.cd3/AAA449.cd3.run1	255	0.7	0.06	0.7	0.06	-8.5081540851	-11.7894826947	3.15256679096	0.138429434937
0.0	0.0	0.0	0.0	0.0	4000000.0	0.0	0.0	2.54	2.32	1.67	0.0599999999995	8.36	0.38	0.89	0.320000000001	5.8	0.14	2.41	1.71	0.76	AAA449.cd3.X4.Y14.tile.tissue.png	188	1	2000	188	4f8bf1eabc7db939f5634713eeaf817b	0	0	0	0	0	0	0	0	0	0	0	0	0	/home/dhl_ec/bnelissen/Slides/CD3_manuscript/CD3_slides/AAA449.cd3/AAA449.cd3.run1	255	1.0	0.06	1.0	0.06	0.0	-11.8105249615	0.0	5.64335737356
0.0	2054601.0	0.0	11755.0	2054601.0	4000000.0	0.0	9.0	2.39	3.08	1.5	0.0500000000002	8.08	0.67	0.93	0.22	10.12	0.36	3.17	2.2	0.72	AAA449.cd3.X4.Y2.tile.tissue.png	189	1	2000	189	038782f662d8ffe77ab1f0fd78a99787	0	0	0	0	0	0	0	0	0	0	0	0	0	/home/dhl_ec/bnelissen/Slides/CD3_manuscript/CD3_slides/AAA449.cd3/AAA449.cd3.run1	255	0.7	0.06	0.7	0.06	-7.81879189314	-10.8304049852	0.510154359599	0.143501683594
0.0	65742.0	0.0	3909.0	65742.0	4000000.0	0.0	8.0	1.05	1.14	1.2	0.0500000000002	7.23	0.389999999999	0.77	0.219999999999	6.85	0.16	3.36	2.62	0.68	AAA449.cd3.X4.Y3.tile.tissue.png	190	1	2000	190	d5cb902b9eeebeced5a04e750f2c4a47	0	0	0	0	0	0	0	0	0	0	0	0	0	/home/dhl_ec/bnelissen/Slides/CD3_manuscript/CD3_slides/AAA449.cd3/AAA449.cd3.run1	255	0.7	0.06	0.7	0.06	-7.87615284713	-11.3747121074	2.71392308477	0.223831692383
72.0	2949.0	41.0	370.0	2949.0	4000000.0	1.0	2.0	1.44	1.49	1.75	0.0799999999999	8.07	0.41	0.83	0.23	7.28	0.21	2.17	1.62	0.68	AAA449.cd3.X4.Y4.tile.tissue.png	191	1	2000	191	56b710dec05143e99bb661fd1b2c1a8a	0	0	0	0	0	0	0	0	0	0	0	0	0	/home/dhl_ec/bnelissen/Slides/CD3_manuscript/CD3_slides/AAA449.cd3/AAA449.cd3.run1	255	0.7	0.06	0.7	0.06	-9.15927541705	-11.4625293451	1.9783955978	0.133888170868
0.0	12574.0	0.0	795.0	12574.0	4000000.0	0.0	2.0	1.32	1.66	1.89	0.0799999999999	8.57	0.47	0.81	0.24	7.31	0.149999999999	2.24	1.63	0.52	AAA449.cd3.X4.Y5.tile.tissue.png	192	1	2000	192	73f8f38b3c49adc9599f55d3316a4fcd	0	0	0	0	0	0	0	0	0	0	0	0	0	/home/dhl_ec/bnelissen/Slides/CD3_manuscript/CD3_slides/AAA449.cd3/AAA449.cd3.run1	255	0.7	0.06	0.7	0.06	-9.07421304806	-11.6007895243	2.19925586943	0.120404193359
84.0	1060646.0	37.0	9356.0	1060646.0	4000000.0	1.0	5.0	0.92	1.72	1.14	0.0600000000004	7.84	0.39	0.87	0.19	10.71	0.39	3.56	2.43	0.809999999999	AAA449.cd3.X4.Y6.tile.tissue.png	193	1	2000	193	2900cad1a0e6ba59e59e5845692fb776	0	0	0	0	0	0	0	0	0	0	0	0	0	/home/dhl_ec/bnelissen/Slides/CD3_manuscript/CD3_slides/AAA449.cd3/AAA449.cd3.run1	255	0.7	0.06	0.7	0.06	-8.02263520103	-10.9001155919	0.589336502954	0.118616663086
0.0	2437837.0	0.0	14429.0	2437837.0	4000000.0	0.0	7.0	1.43	2.09	1.18	0.0500000000002	14.3	0.59	1.18	0.16	10.76	0.400000000001	3.15	2.01	0.66	AAA449.cd3.X4.Y7.tile.tissue.png	194	1	2000	194	abb61caef08cfe0dfd596db4172182f4	0	0	0	0	0	0	0	0	0	0	0	0	0	/home/dhl_ec/bnelissen/Slides/CD3_manuscript/CD3_slides/AAA449.cd3/AAA449.cd3.run1	255	0.7	0.06	0.7	0.06	-7.13768738504	-11.354748006	0.489229991739	0.141151660156
76.0	3518482.0	36.0	12358.0	3518482.0	4000000.0	1.0	2.0	1.42	2.21	1.21	0.0600000000004	7.84	0.42	0.810000000001	0.0900000000001	10.85	0.38	2.78	1.87	0.659999999999	AAA449.cd3.X4.Y8.tile.tissue.png	195	1	2000	195	cd4cc1a0675b6b42961ea8a01e80ff1b	0	0	0	0	0	0	0	0	0	0	0	0	0	/home/dhl_ec/bnelissen/Slides/CD3_manuscript/CD3_slides/AAA449.cd3/AAA449.cd3.run1	255	0.7	0.06	0.7	0.06	-7.60388102433	-11.4397271269	0.453082486252	0.0685140566406
645.0	3402573.0	278.0	14009.0	3402573.0	4000000.0	6.0	3.0	2.59	1.8	1.21	0.0500000000002	9.64	0.56	0.860000000001	0.11	12.66	0.429999999999	3.3	2.44	0.64	AAA449.cd3.X4.Y9.tile.tissue.png	196	1	2000	196	7c4f5e1b0e7be07fc0c1be6f5ae65ad4	0	0	0	0	0	0	0	0	0	0	0	0	0	/home/dhl_ec/bnelissen/Slides/CD3_manuscript/CD3_slides/AAA449.cd3/AAA449.cd3.run1	255	0.7	0.06	0.7	0.06	-8.10222595805	-11.1200761561	0.441772583481	0.0829791503906
0.0	0.0	0.0	0.0	0.0	4000000.0	0.0	0.0	1.17	2.15	1.67	0.0799999999999	9.17	0.42	1.0	0.24	5.25	0.13	2.11	1.62	0.400000000001	AAA449.cd3.X5.Y0.tile.tissue.png	197	1	2000	197	f7e9540174ddfab88844a483fe395a6c	0	0	0	0	0	0	0	0	0	0	0	0	0	/home/dhl_ec/bnelissen/Slides/CD3_manuscript/CD3_slides/AAA449.cd3/AAA449.cd3.run1	255	1.0	0.06	1.0	0.06	0.0	-11.9893252465	0.0	1.22317623087
53.0	1204849.0	30.0	9088.0	1204849.0	4000000.0	1.0	3.0	1.1	1.66	1.16	0.0600000000004	7.43	0.41	0.78	0.19	8.57	0.27	2.27	1.6	0.400000000001	AAA449.cd3.X5.Y1.tile.tissue.png	198	1	2000	198	474ad76ebce3051b4474ba458068b450	0	0	0	0	0	0	0	0	0	0	0	0	0	/home/dhl_ec/bnelissen/Slides/CD3_manuscript/CD3_slides/AAA449.cd3/AAA449.cd3.run1	255	0.7	0.06	0.7	0.06	-8.46199593174	-10.6097499607	1.52347128352	0.324190548828
9977.0	3981109.0	3641.0	8681.0	3981109.0	4000000.0	65.0	1.0	1.7	1.99	1.26	0.0600000000004	7.3	0.4	0.799999999999	0.0599999999995	10.83	0.41	2.42	1.59	0.419999999999	AAA449.cd3.X5.Y10.tile.tissue.png	199	1	2000	199	45c053cd649e6e3954e9baa84a0aa3f6	0	0	0	0	0	0	0	0	0	0	0	0	0	/home/dhl_ec/bnelissen/Slides/CD3_manuscript/CD3_slides/AAA449.cd3/AAA449.cd3.run1	255	0.7	0.06	0.7	0.06	-8.497222564	-11.5471397763	0.511558758637	0.124486149902
27465.0	3321773.0	10555.0	14432.0	3321773.0	4000000.0	198.0	3.0	1.39	1.77	1.78	0.0500000000002	10.08	0.41	0.79	0.0999999999995	10.33	0.360000000001	2.28	1.65	0.42	AAA449.cd3.X5.Y11.tile.tissue.png	200	1	2000	200	d17726dcb4afc780c9f9206c68ada8d0	0	0	0	0	0	0	0	0	0	0	0	0	0	/home/dhl_ec/bnelissen/Slides/CD3_manuscript/CD3_slides/AAA449.cd3/AAA449.cd3.run1	255	0.7	0.06	0.7	0.06	-9.08388449262	-11.170032395	1.93029203604	0.330134914063
18680.0	411990.0	6922.0	9845.0	411990.0	4000000.0	127.0	18.0	0.900000000001	1.3	1.18	0.0500000000002	7.98	0.49	0.82	0.22	8.66	0.26	2.91	1.92	0.419999999999	AAA449.cd3.X5.Y12.tile.tissue.png	201	1	2000	201	dd00991841c1f84e75eb5f3be7dd62c4	0	0	0	0	0	0	0	0	0	0	0	0	0	/home/dhl_ec/bnelissen/Slides/CD3_manuscript/CD3_slides/AAA449.cd3/AAA449.cd3.run1	255	0.7	0.06	0.7	0.06	-8.909336169	-11.8585254879	2.07183573426	0.229413203125
161.0	10906.0	65.0	1076.0	10906.0	4000000.0	2.0	5.0	1.27	2.13	1.28	0.0600000000004	8.04	0.46	0.95	0.24	7.76	0.22	2.38	2.47	0.59	AAA449.cd3.X5.Y13.tile.tissue.png	202	1	2000	202	b1909a5867f76ee03fd7f578983f533a	0	0	0	0	0	0	0	0	0	0	0	0	0	/home/dhl_ec/bnelissen/Slides/CD3_manuscript/CD3_slides/AAA449.cd3/AAA449.cd3.run1	255	0.7	0.06	0.7	0.06	-8.77783823493	-12.1592643408	2.3548331639	0.125938300171
0.0	14313.0	0.0	992.0	14313.0	4000000.0	0.0	3.0	1.52	1.4	1.55	0.0699999999997	9.95	0.41	0.98	0.25	7.66	0.18	2.49	1.63	0.61	AAA449.cd3.X5.Y14.tile.tissue.png	203	1	2000	203	9b0ffba839f2978f6d6b17089ddced5e	0	0	0	0	0	0	0	0	0	0	0	0	0	/home/dhl_ec/bnelissen/Slides/CD3_manuscript/CD3_slides/AAA449.cd3/AAA449.cd3.run1	255	0.7	0.06	0.7	0.06	-9.42408124108	-11.9404840706	2.34820910527	4.40027480884
0.0	238977.0	0.0	7254.0	238977.0	4000000.0	0.0	3.0	1.01	1.28	1.23	0.0600000000004	7.94	0.389999999999	0.79	0.21	7.08	0.18	2.31	1.62	0.39	AAA449.cd3.X5.Y2.tile.tissue.png	204	1	2000	204	766fc6a5530c7a3eab4f250dcb3994e5	0	0	0	0	0	0	0	0	0	0	0	0	0	/home/dhl_ec/bnelissen/Slides/CD3_manuscript/CD3_slides/AAA449.cd3/AAA449.cd3.run1	255	0.7	0.06	0.7	0.06	-8.3227550849	-11.4293753582	1.70637065471	0.191618388672
0.0	6730.0	0.0	502.0	6730.0	4000000.0	0.0	2.0	0.929999999999	1.18	1.18	0.0600000000004	7.23	0.42	0.79	0.27	6.6	0.139999999999	2.17	1.6	0.410000000001	AAA449.cd3.X5.Y3.tile.tissue.png	205	1	2000	205	ad6cba6d57e6f28db066c9e6a3baf110	0	0	0	0	0	0	0	0	0	0	0	0	0	/home/dhl_ec/bnelissen/Slides/CD3_manuscript/CD3_slides/AAA449.cd3/AAA449.cd3.run1	255	0.7	0.06	0.7	0.06	0.0	-11.6779238863	2.14621186618	0.178810172974
0.0	30550.0	0.0	954.0	30550.0	4000000.0	0.0	1.0	0.87	1.11	1.19	0.0500000000002	7.19	0.38	0.76	0.22	6.54	0.14	2.2	1.58	0.38	AAA449.cd3.X5.Y4.tile.tissue.png	206	1	2000	206	768927c88ac0921aa850cf9f5a813ba2	0	0	0	0	0	0	0	0	0	0	0	0	0	/home/dhl_ec/bnelissen/Slides/CD3_manuscript/CD3_slides/AAA449.cd3/AAA449.cd3.run1	255	0.7	0.06	0.7	0.06	0.0	-10.9334585726	0.435450497392	0.182987295105
319.0	2521827.0	101.0	11577.0	2521827.0	4000000.0	1.0	2.0	1.05	1.51	1.17	0.0500000000002	7.79	0.47	0.79	0.13	9.61	0.32	2.42	1.61	0.43	AAA449.cd3.X5.Y5.tile.tissue.png	207	1	2000	207	e636566c9497dfb94cb8e3d2d57cfdcf	0	0	0	0	0	0	0	0	0	0	0	0	0	/home/dhl_ec/bnelissen/Slides/CD3_manuscript/CD3_slides/AAA449.cd3/AAA449.cd3.run1	255	0.7	0.06	0.7	0.06	-8.00369636899	-10.9372901982	0.421298128618	0.111552644531
406.0	3999992.0	215.0	8000.0	3999992.0	4000000.0	6.0	1.0	1.01	1.34	1.18	0.0500000000002	8.3	0.5	1.12	0.0599999999995	13.16	0.440000000001	2.32	1.63	0.44	AAA449.cd3.X5.Y6.tile.tissue.png	208	1	2000	208	f6b1ab7ac26dc19eaef12d7440f86abe	0	0	0	0	0	0	0	0	0	0	0	0	0	/home/dhl_ec/bnelissen/Slides/CD3_manuscript/CD3_slides/AAA449.cd3/AAA449.cd3.run1	255	0.7	0.06	0.7	0.06	-8.76683233251	-12.342596794	0.56970682115	0.0654917197266
527.0	4000000.0	259.0	7996.0	4000000.0	4000000.0	7.0	1.0	0.99	1.36	1.18	0.0500000000002	6.95	0.320000000001	1.03	0.0500000000002	13.33	0.56	3.61	2.38	0.67	AAA449.cd3.X5.Y7.tile.tissue.png	209	1	2000	209	4684da681a70c5c385c58881b2003fa9	0	0	0	0	0	0	0	0	0	0	0	0	0	/home/dhl_ec/bnelissen/Slides/CD3_manuscript/CD3_slides/AAA449.cd3/AAA449.cd3.run1	255	0.7	0.06	0.7	0.06	-8.96296514554	-11.9699908435	0.480056420024	0.0548202776604
1123.0	4000000.0	597.0	7996.0	4000000.0	4000000.0	16.0	1.0	1.25	1.53	1.71	0.0500000000002	9.26	0.41	1.18	0.0499999999993	10.31	0.55	2.5	1.83	0.65	AAA449.cd3.X5.Y8.tile.tissue.png	210	1	2000	210	b317d447a5bbf2aea5141e7a112230bc	0	0	0	0	0	0	0	0	0	0	0	0	0	/home/dhl_ec/bnelissen/Slides/CD3_manuscript/CD3_slides/AAA449.cd3/AAA449.cd3.run1	255	0.7	0.06	0.7	0.06	-8.7262657038	-11.460665426	0.448435367999	0.045765592804
129.0	3976434.0	67.0	9722.0	3976434.0	4000000.0	2.0	1.0	1.26	1.53	1.34	0.0700000000006	8.14	0.42	0.849999999999	0.0799999999999	11.43	0.389999999999	2.29	1.97	0.580000000001	AAA449.cd3.X5.Y9.tile.tissue.png	211	1	2000	211	bc848195e31c7d537b8b076656a33782	0	0	0	0	0	0	0	0	0	0	0	0	0	/home/dhl_ec/bnelissen/Slides/CD3_manuscript/CD3_slides/AAA449.cd3/AAA449.cd3.run1	255	0.7	0.06	0.7	0.06	-8.18942325712	-11.7767819764	0.353571108472	0.043460723999
0.0	4221.0	0.0	376.0	4221.0	4000000.0	0.0	1.0	0.98	1.39	1.31	0.0900000000001	9.42	0.54	1.34	0.3	7.89	0.17	3.03	2.23	0.590000000001	AAA449.cd3.X6.Y0.tile.tissue.png	212	1	2000	212	50bfd12e09f799b04d43ea668f5b9a1c	0	0	0	0	0	0	0	0	0	0	0	0	0	/home/dhl_ec/bnelissen/Slides/CD3_manuscript/CD3_slides/AAA449.cd3/AAA449.cd3.run1	255	0.7	0.06	0.7	0.06	0.0	-12.148929538	4.974958263	2.46979760519
0.0	1080103.0	0.0	9667.0	1080103.0	4000000.0	0.0	3.0	1.07	1.28	1.15	0.0599999999995	9.02	0.39	0.78	0.190000000001	7.43	0.18	2.28	1.6	0.67	AAA449.cd3.X6.Y1.tile.tissue.png	213	1	2000	213	b7c1bc48720b0e06d8988048bd1d18a4	0	0	0	0	0	0	0	0	0	0	0	0	0	/home/dhl_ec/bnelissen/Slides/CD3_manuscript/CD3_slides/AAA449.cd3/AAA449.cd3.run1	255	0.7	0.06	0.7	0.06	-8.96894358538	-11.2761165269	2.16164516609	0.239246857422
618.0	3490124.0	312.0	16600.0	3490124.0	4000000.0	8.0	7.0	2.09	2.28	1.18	0.0500000000002	7.78	0.38	0.77	0.0899999999992	12.81	0.57	3.39	1.92	0.610000000001	AAA449.cd3.X6.Y10.tile.tissue.png	214	1	2000	214	e38e532599f0bc1597ce60e77722a430	0	0	0	0	0	0	0	0	0	0	0	0	0	/home/dhl_ec/bnelissen/Slides/CD3_manuscript/CD3_slides/AAA449.cd3/AAA449.cd3.run1	255	0.7	0.06	0.7	0.06	-8.72908373026	-11.8497845916	0.564659721529	0.0778487714844
1566.0	3372778.0	641.0	18729.0	3372778.0	4000000.0	15.0	6.0	1.2	1.64	1.21	0.0600000000004	8.99	0.389999999999	0.78	0.0900000000001	9.65	0.349999999999	2.26	1.57	0.620000000001	AAA449.cd3.X6.Y11.tile.tissue.png	215	1	2000	215	c2d8dee8e6c611719dec4b0bd5999593	0	0	0	0	0	0	0	0	0	0	0	0	0	/home/dhl_ec/bnelissen/Slides/CD3_manuscript/CD3_slides/AAA449.cd3/AAA449.cd3.run1	255	0.7	0.06	0.7	0.06	-8.68616566242	-11.766792588	0.645070368832	0.0992018505859
12013.0	824246.0	4528.0	13613.0	824246.0	4000000.0	86.0	15.0	1.12	2.38	1.18	0.0499999999993	7.3	0.38	0.770000000001	0.22	7.82	0.240000000001	2.27	1.63	0.43	AAA449.cd3.X6.Y12.tile.tissue.png	216	1	2000	216	54042c87aeb13b976281ef2f84894c5f	0	0	0	0	0	0	0	0	0	0	0	0	0	/home/dhl_ec/bnelissen/Slides/CD3_manuscript/CD3_slides/AAA449.cd3/AAA449.cd3.run1	255	0.7	0.06	0.7	0.06	-9.21629798495	-12.5798035554	2.27975127941	0.194641617188
0.0	3870.0	0.0	399.0	3870.0	4000000.0	0.0	2.0	2.05	1.84	1.4	0.0600000000004	9.75	0.55	1.17	0.32	8.49	0.24	3.09	2.26	0.52	AAA449.cd3.X6.Y13.tile.tissue.png	217	1	2000	217	dd1dd65f190e6551e68c7d2f291e8c22	0	0	0	0	0	0	0	0	0	0	0	0	0	/home/dhl_ec/bnelissen/Slides/CD3_manuscript/CD3_slides/AAA449.cd3/AAA449.cd3.run1	255	0.7	0.06	0.7	0.06	0.0	-11.9340108537	1.25578039204	0.117545860291
0.0	0.0	0.0	0.0	0.0	4000000.0	0.0	0.0	1.25	1.64	1.23	0.0699999999997	6.75	0.299999999999	0.820000000001	0.22	5.09	0.13	2.07	1.59	0.399999999999	AAA449.cd3.X6.Y14.tile.tissue.png	218	1	2000	218	34d61d92dd99f503445f426dfced6132	0	0	0	0	0	0	0	0	0	0	0	0	0	/home/dhl_ec/bnelissen/Slides/CD3_manuscript/CD3_slides/AAA449.cd3/AAA449.cd3.run1	255	1.0	0.06	1.0	0.06	0.0	-10.9034136726	0.0	4.74487340186
0.0	5018.0	0.0	444.0	5018.0	4000000.0	0.0	2.0	0.990000000001	1.22	1.16	0.0499999999993	6.94	0.38	0.76	0.22	5.91	0.14	2.18	1.6	0.389999999999	AAA449.cd3.X6.Y2.tile.tissue.png	219	1	2000	219	a1b67d9a4947e580288a9f05ba1c8617	0	0	0	0	0	0	0	0	0	0	0	0	0	/home/dhl_ec/bnelissen/Slides/CD3_manuscript/CD3_slides/AAA449.cd3/AAA449.cd3.run1	255	0.7	0.06	0.7	0.06	0.0	-11.9129303089	2.63811022506	0.144234167969
0.0	2304.0	0.0	216.0	2304.0	4000000.0	0.0	1.0	0.93	1.25	1.31	0.0799999999999	7.51	0.55	0.829999999999	0.24	6.61	0.139999999999	2.57	2.34	0.530000000001	AAA449.cd3.X6.Y3.tile.tissue.png	220	1	2000	220	6580c27ad9c9a5c74d42e4dbd116fe2e	0	0	0	0	0	0	0	0	0	0	0	0	0	/home/dhl_ec/bnelissen/Slides/CD3_manuscript/CD3_slides/AAA449.cd3/AAA449.cd3.run1	255	0.7	0.06	0.7	0.06	0.0	-11.5437168088	1.8723326789	0.133385693848
0.0	1796871.0	0.0	7765.0	1796871.0	4000000.0	0.0	1.0	1.47	1.58	1.78	0.0700000000006	12.35	0.41	0.8	0.16	8.8	0.36	3.15	1.59	0.43	AAA449.cd3.X6.Y4.tile.tissue.png	221	1	2000	221	a87cf9fe89fd64c8d5b4cd9ebc565fa2	0	0	0	0	0	0	0	0	0	0	0	0	0	/home/dhl_ec/bnelissen/Slides/CD3_manuscript/CD3_slides/AAA449.cd3/AAA449.cd3.run1	255	0.7	0.06	0.7	0.06	-7.85318356168	-11.2249973997	0.776100806318	0.142869054687
920.0	3984427.0	301.0	9563.0	3984427.0	4000000.0	6.0	2.0	1.28	1.98	1.55	0.0500000000002	6.79	0.46	0.83	0.0699999999997	10.15	0.4	2.27	1.56	0.44	AAA449.cd3.X6.Y5.tile.tissue.png	222	1	2000	222	e51b199c0a035d45e501c8d111c08a2e	0	0	0	0	0	0	0	0	0	0	0	0	0	/home/dhl_ec/bnelissen/Slides/CD3_manuscript/CD3_slides/AAA449.cd3/AAA449.cd3.run1	255	0.7	0.06	0.7	0.06	-9.13497406913	-11.7932507939	0.818278268763	0.0881185957031
5163.0	3988584.0	2568.0	8947.0	3988584.0	4000000.0	65.0	1.0	0.99	1.35	1.14	0.0500000000002	8.33	0.400000000001	0.9	0.0699999999997	13.75	0.599999999999	3.24	2.0	0.56	AAA449.cd3.X6.Y6.tile.tissue.png	223	1	2000	223	4ba1041df2804271d425f6db154724a0	0	0	0	0	0	0	0	0	0	0	0	0	0	/home/dhl_ec/bnelissen/Slides/CD3_manuscript/CD3_slides/AAA449.cd3/AAA449.cd3.run1	255	0.7	0.06	0.7	0.06	-9.22560575475	-12.4357816889	1.10345119646	0.131797269775
20658.0	3993986.0	9386.0	8463.0	3993986.0	4000000.0	224.0	1.0	1.36	2.01	1.64	0.0699999999997	8.54	0.530000000001	1.08	0.0900000000001	13.16	0.57	2.79	2.23	0.639999999999	AAA449.cd3.X6.Y7.tile.tissue.png	224	1	2000	224	73b1b8329d49becbcdb2f13069e11e32	0	0	0	0	0	0	0	0	0	0	0	0	0	/home/dhl_ec/bnelissen/Slides/CD3_manuscript/CD3_slides/AAA449.cd3/AAA449.cd3.run1	255	0.7	0.06	0.7	0.06	-9.39839996006	-12.5088015205	1.17323438519	0.189130833252
11309.0	3994131.0	4895.0	8315.0	3994131.0	4000000.0	116.0	1.0	1.08	1.56	1.24	0.0500000000002	8.36	0.39	0.78	0.0600000000004	11.6	0.599999999999	2.65	1.85	0.650000000001	AAA449.cd3.X6.Y8.tile.tissue.png	225	1	2000	225	dda28f51dea7485d85b73c0325b977f4	0	0	0	0	0	0	0	0	0	0	0	0	0	/home/dhl_ec/bnelissen/Slides/CD3_manuscript/CD3_slides/AAA449.cd3/AAA449.cd3.run1	255	0.7	0.06	0.7	0.06	-9.10230179817	-12.1494358076	0.942846114142	0.131540851837
2761.0	3838324.0	1336.0	12815.0	3838324.0	4000000.0	33.0	2.0	1.11	1.79	1.33	0.0900000000001	14.91	0.49	0.81	0.0699999999997	11.26	0.39	2.52	1.64	0.83	AAA449.cd3.X6.Y9.tile.tissue.png	226	1	2000	226	733dc098163a4c7427fc02e2d68faa46	0	0	0	0	0	0	0	0	0	0	0	0	0	/home/dhl_ec/bnelissen/Slides/CD3_manuscript/CD3_slides/AAA449.cd3/AAA449.cd3.run1	255	0.7	0.06	0.7	0.06	-8.78637407294	-12.0935044568	0.819963928308	0.0923187084961
0.0	2263.0	0.0	222.0	2263.0	4000000.0	0.0	1.0	1.49	0.89	1.23	0.0699999999997	7.78	0.41	1.31	0.23	10.42	0.15	2.22	1.7	0.59	AAA449.cd3.X7.Y0.tile.tissue.png	227	1	2000	227	72087d4c56068ad56059cf62b8e33287	0	0	0	0	0	0	0	0	0	0	0	0	0	/home/dhl_ec/bnelissen/Slides/CD3_manuscript/CD3_slides/AAA449.cd3/AAA449.cd3.run1	255	0.7	0.06	0.7	0.06	0.0	-12.1008290673	4.70778039384	0.788642973328
0.0	102687.0	0.0	3703.0	102687.0	4000000.0	0.0	4.0	0.83	1.13	1.77	0.0600000000004	7.46	0.400000000001	0.91	0.320000000001	9.55	0.19	3.4	2.38	0.69	AAA449.cd3.X7.Y1.tile.tissue.png	228	1	2000	228	bd04e2577240f42b901fe9c56a4d5463	0	0	0	0	0	0	0	0	0	0	0	0	0	/home/dhl_ec/bnelissen/Slides/CD3_manuscript/CD3_slides/AAA449.cd3/AAA449.cd3.run1	255	0.7	0.06	0.7	0.06	-7.98719537057	-11.9301151973	3.04319785895	2.60153978027
2661.0	2316959.0	1278.0	23186.0	2316959.0	4000000.0	31.0	9.0	1.46	2.56	1.66	0.0799999999999	7.55	0.54	0.800000000001	0.13	9.25	0.41	2.51	1.66	0.68	AAA449.cd3.X7.Y10.tile.tissue.png	229	1	2000	229	60c4a4601c125c3deffd0fdb83d9e78c	0	0	0	0	0	0	0	0	0	0	0	0	0	/home/dhl_ec/bnelissen/Slides/CD3_manuscript/CD3_slides/AAA449.cd3/AAA449.cd3.run1	255	0.7	0.06	0.7	0.06	-9.1536697869	-11.9326365626	1.02884928109	0.131266835937
4947.0	1191977.0	1986.0	18310.0	1191977.0	4000000.0	44.0	11.0	1.14	2.02	1.18	0.0499999999993	7.99	0.429999999999	0.789999999999	0.19	9.9	0.43	2.83	2.31	0.7	AAA449.cd3.X7.Y11.tile.tissue.png	230	1	2000	230	bdf8c1404b6b794baea06ff55684428a	0	0	0	0	0	0	0	0	0	0	0	0	0	/home/dhl_ec/bnelissen/Slides/CD3_manuscript/CD3_slides/AAA449.cd3/AAA449.cd3.run1	255	0.7	0.06	0.7	0.06	-9.17509902458	-12.1666792563	1.22748669563	0.126945160156
2253.0	151791.0	851.0	5178.0	151791.0	4000000.0	13.0	9.0	1.24	1.54	1.51	0.0600000000004	9.09	0.52	1.22	0.25	8.69	0.33	2.6	2.29	0.860000000001	AAA449.cd3.X7.Y12.tile.tissue.png	231	1	2000	231	79bbb0d72f45a8d349cf3cd44e997370	0	0	0	0	0	0	0	0	0	0	0	0	0	/home/dhl_ec/bnelissen/Slides/CD3_manuscript/CD3_slides/AAA449.cd3/AAA449.cd3.run1	255	0.7	0.06	0.7	0.06	-9.17399932825	-11.3445159596	1.76444669367	0.118142857422
111.0	8090.0	53.0	736.0	8090.0	4000000.0	1.0	3.0	1.65	2.55	1.72	0.0599999999995	9.6	0.57	1.17	0.349999999999	9.5	0.240000000001	2.28	1.58	0.77	AAA449.cd3.X7.Y13.tile.tissue.png	232	1	2000	232	8e3955216f2b71f7ffaa73b95ad017f6	0	0	0	0	0	0	0	0	0	0	0	0	0	/home/dhl_ec/bnelissen/Slides/CD3_manuscript/CD3_slides/AAA449.cd3/AAA449.cd3.run1	255	0.7	0.06	0.7	0.06	-9.51644866405	-11.9133654249	2.27466664389	0.109335980957
0.0	3423.0	0.0	262.0	3423.0	4000000.0	0.0	1.0	1.42	2.27	1.16	0.0600000000004	7.07	0.39	0.82	0.23	6.54	0.14	2.47	1.72	1.18	AAA449.cd3.X7.Y14.tile.tissue.png	233	1	2000	233	ff2a08700964fddf7cb724f07f552848	0	0	0	0	0	0	0	0	0	0	0	0	0	/home/dhl_ec/bnelissen/Slides/CD3_manuscript/CD3_slides/AAA449.cd3/AAA449.cd3.run1	255	0.7	0.06	0.7	0.06	-7.48258548501	-11.9717954864	3.51783516329	3.39829351215
0.0	3825.0	0.0	302.0	3825.0	4000000.0	0.0	1.0	1.25	1.63	1.21	0.0600000000004	7.45	0.389999999999	0.77	0.23	5.83	0.14	3.93	1.57	0.67	AAA449.cd3.X7.Y2.tile.tissue.png	234	1	2000	234	708d8864cf939b519aadab1d7b4a2e08	0	0	0	0	0	0	0	0	0	0	0	0	0	/home/dhl_ec/bnelissen/Slides/CD3_manuscript/CD3_slides/AAA449.cd3/AAA449.cd3.run1	255	0.7	0.06	0.7	0.06	0.0	-11.5990170601	2.93887127247	0.187732360107
0.0	1399.0	0.0	168.0	1399.0	4000000.0	0.0	1.0	1.08	1.75	1.26	0.0500000000002	7.25	0.4	0.78	0.23	6.06	0.14	2.18	1.6	0.51	AAA449.cd3.X7.Y3.tile.tissue.png	235	1	2000	235	d8c2f8c5d2fa7c7993c6a8982bc04f08	0	0	0	0	0	0	0	0	0	0	0	0	0	/home/dhl_ec/bnelissen/Slides/CD3_manuscript/CD3_slides/AAA449.cd3/AAA449.cd3.run1	255	0.7	0.06	0.7	0.06	0.0	-11.7513070278	0.291067476525	0.157699252701
0.0	3491868.0	0.0	9916.0	3491868.0	4000000.0	0.0	2.0	1.04	1.95	1.44	0.0799999999999	9.08	0.410000000001	0.8	0.0899999999992	9.87	0.31	2.36	1.58	0.58	AAA449.cd3.X7.Y4.tile.tissue.png	236	1	2000	236	e73693eceb6ea913f20fe88d56432204	0	0	0	0	0	0	0	0	0	0	0	0	0	/home/dhl_ec/bnelissen/Slides/CD3_manuscript/CD3_slides/AAA449.cd3/AAA449.cd3.run1	255	0.7	0.06	0.7	0.06	-8.38801739678	-12.2240349287	1.05389603556	0.147427132813
2124.0	3998245.0	1141.0	8238.0	3998245.0	4000000.0	30.0	1.0	1.57	2.69	1.17	0.0499999999993	6.98	0.39	0.799999999999	0.0599999999995	10.37	0.39	2.27	1.57	0.85	AAA449.cd3.X7.Y5.tile.tissue.png	237	1	2000	237	565f7e335fb7f9cffd82fd6870c04542	0	0	0	0	0	0	0	0	0	0	0	0	0	/home/dhl_ec/bnelissen/Slides/CD3_manuscript/CD3_slides/AAA449.cd3/AAA449.cd3.run1	255	0.7	0.06	0.7	0.06	-9.10949382662	-12.2763304665	0.923269914143	0.117716424438
1138.0	3995383.0	565.0	8500.0	3995383.0	4000000.0	15.0	1.0	5.05	2.95	1.52	0.0799999999999	8.58	0.67	1.23	0.0799999999999	14.09	0.570000000001	3.89	2.19	0.809999999999	AAA449.cd3.X7.Y6.tile.tissue.png	238	1	2000	238	82720270e5a0edca19458f9c7bbe415e	0	0	0	0	0	0	0	0	0	0	0	0	0	/home/dhl_ec/bnelissen/Slides/CD3_manuscript/CD3_slides/AAA449.cd3/AAA449.cd3.run1	255	0.7	0.06	0.7	0.06	-9.24479183613	-12.2225393417	1.01941771441	0.0887987974854
1296.0	3973576.0	622.0	9474.0	3973576.0	4000000.0	16.0	1.0	1.57	1.78	1.73	0.0799999999999	9.2	0.549999999999	1.04	0.0699999999997	12.05	0.38	2.28	2.58	0.610000000001	AAA449.cd3.X7.Y7.tile.tissue.png	239	1	2000	239	afa9194898b68bd91288ded2b292aa9e	0	0	0	0	0	0	0	0	0	0	0	0	0	/home/dhl_ec/bnelissen/Slides/CD3_manuscript/CD3_slides/AAA449.cd3/AAA449.cd3.run1	255	0.7	0.06	0.7	0.06	-9.23980791009	-12.4325724843	1.07439877999	0.121497345703
33559.0	3992356.0	13435.0	8542.0	3992356.0	4000000.0	313.0	1.0	1.22	2.0	1.79	0.0699999999997	9.66	0.39	0.77	0.0599999999995	11.3	0.400000000001	2.29	1.58	0.58	AAA449.cd3.X7.Y8.tile.tissue.png	240	1	2000	240	bbdb2ffb2f50cba13fa3765b8a7c7224	0	0	0	0	0	0	0	0	0	0	0	0	0	/home/dhl_ec/bnelissen/Slides/CD3_manuscript/CD3_slides/AAA449.cd3/AAA449.cd3.run1	255	0.7	0.06	0.7	0.06	-9.44569084814	-12.5222025882	1.1119016791	0.202425708252
2054.0	3986523.0	864.0	8659.0	3986523.0	4000000.0	19.0	1.0	1.4	3.71	1.17	0.0600000000004	7.36	0.4	0.819999999999	0.0600000000004	10.29	0.389999999999	2.43	1.64	0.88	AAA449.cd3.X7.Y9.tile.tissue.png	241	1	2000	241	dfd750bdeb35433848c5823dd408540a	0	0	0	0	0	0	0	0	0	0	0	0	0	/home/dhl_ec/bnelissen/Slides/CD3_manuscript/CD3_slides/AAA449.cd3/AAA449.cd3.run1	255	0.7	0.06	0.7	0.06	-8.96791625083	-12.1860825564	0.824484490253	0.0911975222168
0.0	2992.0	0.0	344.0	2992.0	4000000.0	0.0	2.0	2.1	2.62	1.23	0.0600000000004	7.33	0.49	0.870000000001	0.23	6.58	0.150000000001	2.86	1.9	0.62	AAA449.cd3.X8.Y1.tile.tissue.png	242	1	2000	242	a86c724712f751e7c8ea25b997bfdc7f	0	0	0	0	0	0	0	0	0	0	0	0	0	/home/dhl_ec/bnelissen/Slides/CD3_manuscript/CD3_slides/AAA449.cd3/AAA449.cd3.run1	255	0.7	0.06	0.7	0.06	0.0	-11.7738292625	1.00144191477	6.1017024924
1323.0	1958673.0	670.0	10155.0	1958673.0	4000000.0	17.0	4.0	2.74	2.23	1.19	0.0600000000004	7.29	0.38	0.759999999999	0.15	8.64	0.3	2.27	1.6	0.479999999999	AAA449.cd3.X8.Y10.tile.tissue.png	243	1	2000	243	930244bf32534235a2d215e4df0843c8	0	0	0	0	0	0	0	0	0	0	0	0	0	/home/dhl_ec/bnelissen/Slides/CD3_manuscript/CD3_slides/AAA449.cd3/AAA449.cd3.run1	255	0.7	0.06	0.7	0.06	-9.26546358808	-12.4327049297	1.38616310302	0.142258019531
0.0	5046.0	0.0	572.0	5046.0	4000000.0	0.0	3.0	1.12	2.55	1.73	0.0699999999997	10.14	0.610000000001	1.1	0.34	9.46	0.219999999999	3.39	2.02	0.57	AAA449.cd3.X8.Y11.tile.tissue.png	244	1	2000	244	7e6260743013274d98a71a7688a72fb0	0	0	0	0	0	0	0	0	0	0	0	0	0	/home/dhl_ec/bnelissen/Slides/CD3_manuscript/CD3_slides/AAA449.cd3/AAA449.cd3.run1	255	0.7	0.06	0.7	0.06	-6.62638859593	-12.1242104843	1.88036412696	0.0929671905518
0.0	7337.0	0.0	668.0	7337.0	4000000.0	0.0	3.0	1.18	1.42	1.24	0.0799999999999	7.96	0.6	0.870000000001	0.22	6.64	0.14	2.2	1.57	0.670000000001	AAA449.cd3.X8.Y12.tile.tissue.png	245	1	2000	245	49f82b11f958ceb6f97cd13c947d51ab	0	0	0	0	0	0	0	0	0	0	0	0	0	/home/dhl_ec/bnelissen/Slides/CD3_manuscript/CD3_slides/AAA449.cd3/AAA449.cd3.run1	255	0.7	0.06	0.7	0.06	-8.10276075993	-11.9125824016	2.65629021768	0.120645206909
291.0	13893.0	119.0	1333.0	13893.0	4000000.0	3.0	6.0	1.83	2.41	1.2	0.0599999999995	7.02	0.42	0.849999999999	0.23	6.92	0.22	2.67	1.58	1.0	AAA449.cd3.X8.Y13.tile.tissue.png	246	1	2000	246	cc168f771859f9fcae14547cd284536b	0	0	0	0	0	0	0	0	0	0	0	0	0	/home/dhl_ec/bnelissen/Slides/CD3_manuscript/CD3_slides/AAA449.cd3/AAA449.cd3.run1	255	0.7	0.06	0.7	0.06	-9.95868929483	-12.1190398726	2.77264950269	0.122773085449
0.0	2187.0	0.0	216.0	2187.0	4000000.0	0.0	1.0	2.53	3.13	1.7	0.1	7.71	0.410000000001	0.849999999999	0.24	6.56	0.14	2.24	1.63	0.690000000001	AAA449.cd3.X8.Y14.tile.tissue.png	247	1	2000	247	53356a0d7d0c605ae1ee5c70b8d1a4df	0	0	0	0	0	0	0	0	0	0	0	0	0	/home/dhl_ec/bnelissen/Slides/CD3_manuscript/CD3_slides/AAA449.cd3/AAA449.cd3.run1	255	0.7	0.06	0.7	0.06	0.0	-11.4114122537	3.02329996856	4.37028625104
0.0	7677.0	0.0	781.0	7677.0	4000000.0	0.0	4.0	2.31	2.49	1.32	0.0500000000002	7.9	0.41	0.81	0.240000000001	7.47	0.150000000001	3.34	1.8	0.799999999999	AAA449.cd3.X8.Y2.tile.tissue.png	248	1	2000	248	fea2ee15a6d6f1486aff131b73062fad	0	0	0	0	0	0	0	0	0	0	0	0	0	/home/dhl_ec/bnelissen/Slides/CD3_manuscript/CD3_slides/AAA449.cd3/AAA449.cd3.run1	255	0.7	0.06	0.7	0.06	-8.81172100434	-11.7872412265	3.61858135417	0.195060486328
0.0	45700.0	0.0	2706.0	45700.0	4000000.0	0.0	3.0	2.36	3.11	1.73	0.0599999999995	8.67	0.39	0.760000000001	0.22	6.45	0.14	2.24	1.61	0.8	AAA449.cd3.X8.Y3.tile.tissue.png	249	1	2000	249	4c5a277cb3b20b64893086515a865ca9	0	0	0	0	0	0	0	0	0	0	0	0	0	/home/dhl_ec/bnelissen/Slides/CD3_manuscript/CD3_slides/AAA449.cd3/AAA449.cd3.run1	255	0.7	0.06	0.7	0.06	0.0	-11.6189893637	1.50100041028	0.166281530884
706.0	3915661.0	194.0	11921.0	3915661.0	4000000.0	3.0	1.0	1.59	1.66	1.81	0.0599999999995	9.98	0.410000000001	0.83	0.0699999999997	11.66	0.4	2.42	1.68	0.63	AAA449.cd3.X8.Y4.tile.tissue.png	250	1	2000	250	b405049fb880aa7cee64877f26ac05dd	0	0	0	0	0	0	0	0	0	0	0	0	0	/home/dhl_ec/bnelissen/Slides/CD3_manuscript/CD3_slides/AAA449.cd3/AAA449.cd3.run1	255	0.7	0.06	0.7	0.06	-9.30804692994	-11.9658402978	1.52536207865	0.143077535156
5783.0	3999604.0	2852.0	8058.0	3999604.0	4000000.0	66.0	1.0	1.44	2.53	1.92	0.0799999999999	9.73	0.64	1.07	0.0799999999999	12.94	0.41	2.59	2.4	0.92	AAA449.cd3.X8.Y5.tile.tissue.png	251	1	2000	251	b7ff6199f3d5a2261fff7a16657d4c8a	0	0	0	0	0	0	0	0	0	0	0	0	0	/home/dhl_ec/bnelissen/Slides/CD3_manuscript/CD3_slides/AAA449.cd3/AAA449.cd3.run1	255	0.7	0.06	0.7	0.06	-9.32798510278	-12.1468200001	0.952891329396	0.113812320251
864.0	3748857.0	419.0	10607.0	3748857.0	4000000.0	11.0	1.0	1.75	3.93	1.54	0.0500000000002	12.04	0.44	0.85	0.0699999999997	11.34	0.51	3.32	2.29	0.849999999999	AAA449.cd3.X8.Y6.tile.tissue.png	252	1	2000	252	141079e16f6abbcb7e00c595c5ecbd3c	0	0	0	0	0	0	0	0	0	0	0	0	0	/home/dhl_ec/bnelissen/Slides/CD3_manuscript/CD3_slides/AAA449.cd3/AAA449.cd3.run1	255	0.7	0.06	0.7	0.06	-9.02868497466	-12.4144515833	1.05001814351	0.0998056611328
1278.0	3995332.0	625.0	8142.0	3995332.0	4000000.0	18.0	1.0	1.33	1.69	1.69	0.0699999999997	9.28	0.54	1.18	0.0799999999999	13.3	0.52	3.04	2.33	0.74	AAA449.cd3.X8.Y7.tile.tissue.png	253	1	2000	253	cfb24ebf7b551504e549170353747035	0	0	0	0	0	0	0	0	0	0	0	0	0	/home/dhl_ec/bnelissen/Slides/CD3_manuscript/CD3_slides/AAA449.cd3/AAA449.cd3.run1	255	0.7	0.06	0.7	0.06	-9.3967830829	-12.5418572438	1.07325704721	0.118325999634
23826.0	3981731.0	10276.0	8959.0	3981731.0	4000000.0	252.0	1.0	2.23	4.7	1.49	0.0800000000008	8.4	0.58	1.14	0.0799999999999	13.08	0.56	2.97	1.64	0.759999999999	AAA449.cd3.X8.Y8.tile.tissue.png	254	1	2000	254	15e0819fc35ca6acd0de78630d55d9ee	0	0	0	0	0	0	0	0	0	0	0	0	0	/home/dhl_ec/bnelissen/Slides/CD3_manuscript/CD3_slides/AAA449.cd3/AAA449.cd3.run1	255	0.7	0.06	0.7	0.06	-9.39543882639	-12.6537870658	1.36117081598	0.217942196777
20113.0	3962524.0	8285.0	9770.0	3962524.0	4000000.0	190.0	2.0	1.45	1.78	1.61	0.0599999999995	9.11	0.61	1.03	0.0599999999995	11.82	0.41	2.41	1.67	0.710000000001	AAA449.cd3.X8.Y9.tile.tissue.png	255	1	2000	255	000ce08edd46ef81069b75676e3d3e49	0	0	0	0	0	0	0	0	0	0	0	0	0	/home/dhl_ec/bnelissen/Slides/CD3_manuscript/CD3_slides/AAA449.cd3/AAA449.cd3.run1	255	0.7	0.06	0.7	0.06	-9.31338282614	-12.4111511937	1.2215962439	0.168706525635
0.0	3005.0	0.0	544.0	3005.0	4000000.0	0.0	1.0	1.59	1.54	1.19	0.0600000000004	7.32	0.389999999999	0.849999999999	0.31	8.27	0.21	3.27	2.47	0.71	AAA449.cd3.X9.Y1.tile.tissue.png	256	1	2000	256	bde035f2e6b8e7ef85dbe19e2d3ef373	0	0	0	0	0	0	0	0	0	0	0	0	0	/home/dhl_ec/bnelissen/Slides/CD3_manuscript/CD3_slides/AAA449.cd3/AAA449.cd3.run1	255	0.7	0.06	0.7	0.06	0.0	-10.7970462029	0.0824641578408	7.48094123893
763.0	976740.0	412.0	6997.0	976740.0	4000000.0	10.0	2.0	1.62	2.67	1.71	0.0699999999997	9.37	0.57	0.860000000001	0.21	8.36	0.27	2.54	1.7	0.68	AAA449.cd3.X9.Y10.tile.tissue.png	257	1	2000	257	5b802675b36bd294d2e5c8210a1036ad	0	0	0	0	0	0	0	0	0	0	0	0	0	/home/dhl_ec/bnelissen/Slides/CD3_manuscript/CD3_slides/AAA449.cd3/AAA449.cd3.run1	255	0.7	0.06	0.7	0.06	-9.04625736265	-12.0989323207	1.50597031611	0.0901611328125
0.0	7141.0	0.0	728.0	7141.0	4000000.0	0.0	3.0	3.03	3.9	1.26	0.0600000000004	8.29	0.42	0.82	0.24	7.04	0.14	2.54	1.8	0.67	AAA449.cd3.X9.Y11.tile.tissue.png	258	1	2000	258	d436ce47470c34034bbe7303c64f0979	0	0	0	0	0	0	0	0	0	0	0	0	0	/home/dhl_ec/bnelissen/Slides/CD3_manuscript/CD3_slides/AAA449.cd3/AAA449.cd3.run1	255	0.7	0.06	0.7	0.06	-7.9422398949	-11.9610210222	3.50431433038	0.132587599487
83.0	298533.0	46.0	3614.0	298533.0	4000000.0	1.0	1.0	1.18	2.56	1.35	0.0600000000004	7.71	0.42	0.78	0.23	7.22	0.219999999999	3.15	1.6	0.55	AAA449.cd3.X9.Y12.tile.tissue.png	259	1	2000	259	bb7974c187d2fe07f6d2db52637c30af	0	0	0	0	0	0	0	0	0	0	0	0	0	/home/dhl_ec/bnelissen/Slides/CD3_manuscript/CD3_slides/AAA449.cd3/AAA449.cd3.run1	255	0.7	0.06	0.7	0.06	-8.35658648176	-10.3069971499	0.62887590142	0.153614957031
1335.0	407799.0	377.0	6700.0	407799.0	4000000.0	6.0	7.0	1.36	2.0	1.35	0.0500000000002	7.29	0.38	0.76	0.200000000001	8.7	0.23	2.24	1.59	0.5	AAA449.cd3.X9.Y13.tile.tissue.png	260	1	2000	260	faf276c4f35426101d272ce7bf88cab0	0	0	0	0	0	0	0	0	0	0	0	0	0	/home/dhl_ec/bnelissen/Slides/CD3_manuscript/CD3_slides/AAA449.cd3/AAA449.cd3.run1	255	0.7	0.06	0.7	0.06	-8.52587074123	-10.4562979927	1.01757773337	0.140248733398
70.0	20837.0	39.0	1781.0	20837.0	4000000.0	1.0	7.0	1.0	2.06	1.16	0.0600000000004	7.22	0.389999999999	0.789999999999	0.219999999999	7.6	0.21	2.1	2.32	0.570000000001	AAA449.cd3.X9.Y14.tile.tissue.png	261	1	2000	261	44782c292b525f78d4a9e3db7d28e24e	0	0	0	0	0	0	0	0	0	0	0	0	0	/home/dhl_ec/bnelissen/Slides/CD3_manuscript/CD3_slides/AAA449.cd3/AAA449.cd3.run1	255	0.7	0.06	0.7	0.06	-9.61319581661	-11.6720712991	2.27628473186	1.87212810352
0.0	7401.0	0.0	819.0	7401.0	4000000.0	0.0	3.0	1.32	1.38	1.72	0.0699999999997	8.55	0.52	1.11	0.33	10.12	0.17	2.86	1.74	0.75	AAA449.cd3.X9.Y2.tile.tissue.png	262	1	2000	262	df62b785f327d39cc27682e5bf922a68	0	0	0	0	0	0	0	0	0	0	0	0	0	/home/dhl_ec/bnelissen/Slides/CD3_manuscript/CD3_slides/AAA449.cd3/AAA449.cd3.run1	255	0.7	0.06	0.7	0.06	-9.00851427613	-11.8113819049	2.66879826945	0.192039263489
0.0	0.0	0.0	0.0	0.0	4000000.0	0.0	0.0	1.92	2.35	1.17	0.0500000000002	8.75	0.47	1.24	0.34	7.4	0.23	3.23	2.42	0.9	AAA449.cd3.X9.Y3.tile.tissue.png	263	1	2000	263	35108d7af4d8673e11c0e1baddb76436	0	0	0	0	0	0	0	0	0	0	0	0	0	/home/dhl_ec/bnelissen/Slides/CD3_manuscript/CD3_slides/AAA449.cd3/AAA449.cd3.run1	255	1.0	0.06	1.0	0.06	0.0	-11.722871429	0.0	0.120867761749
1476.0	3217055.0	681.0	22023.0	3217055.0	4000000.0	14.0	11.0	2.75	2.46	1.17	0.0599999999995	12.29	0.56	0.759999999999	0.0999999999995	9.81	0.349999999999	2.33	1.56	0.81	AAA449.cd3.X9.Y4.tile.tissue.png	264	1	2000	264	aa9b943f15370b7c3425324d4b738bf7	0	0	0	0	0	0	0	0	0	0	0	0	0	/home/dhl_ec/bnelissen/Slides/CD3_manuscript/CD3_slides/AAA449.cd3/AAA449.cd3.run1	255	0.7	0.06	0.7	0.06	-9.32189731395	-11.8509320936	1.26833691146	0.162929898437
12533.0	3997647.0	4927.0	8216.0	3997647.0	4000000.0	101.0	1.0	3.06	3.03	1.15	0.0599999999995	7.62	0.41	0.839999999999	0.0700000000006	13.95	0.59	9.62	2.47	0.63	AAA449.cd3.X9.Y5.tile.tissue.png	265	1	2000	265	58984a017cf5b28d0dd21493d84bbccc	0	0	0	0	0	0	0	0	0	0	0	0	0	/home/dhl_ec/bnelissen/Slides/CD3_manuscript/CD3_slides/AAA449.cd3/AAA449.cd3.run1	255	0.7	0.06	0.7	0.06	-9.44377524322	-12.5334408994	1.15768096581	0.188822204102
1409.0	2228322.0	745.0	15063.0	2228322.0	4000000.0	19.0	2.0	1.8	2.85	1.24	0.0599999999995	7.35	0.389999999999	0.77	0.139999999999	9.65	0.360000000001	2.35	1.63	0.610000000001	AAA449.cd3.X9.Y6.tile.tissue.png	266	1	2000	266	735fc57f674a0719b37a68e7e2decdc2	0	0	0	0	0	0	0	0	0	0	0	0	0	/home/dhl_ec/bnelissen/Slides/CD3_manuscript/CD3_slides/AAA449.cd3/AAA449.cd3.run1	255	0.7	0.06	0.7	0.06	-8.91305819711	-12.2845090581	1.27869960251	0.118535285156
5970.0	3997741.0	2720.0	8238.0	3997741.0	4000000.0	65.0	1.0	1.85	3.45	1.17	0.0600000000004	8.29	0.39	0.78	0.0699999999997	10.33	0.39	2.29	2.02	0.52	AAA449.cd3.X9.Y7.tile.tissue.png	267	1	2000	267	558e1d37cf73dde0ef8232bee19ed594	0	0	0	0	0	0	0	0	0	0	0	0	0	/home/dhl_ec/bnelissen/Slides/CD3_manuscript/CD3_slides/AAA449.cd3/AAA449.cd3.run1	255	0.7	0.06	0.7	0.06	-9.34148867097	-12.1712613191	1.05907588422	0.117934056381
851.0	3999537.0	375.0	8076.0	3999537.0	4000000.0	9.0	1.0	1.66	2.96	1.21	0.0499999999993	6.83	0.389999999999	0.760000000001	0.0600000000004	10.6	0.39	2.24	1.61	0.86	AAA449.cd3.X9.Y8.tile.tissue.png	268	1	2000	268	2cdd975da9416c43f7f83edd323be7f2	0	0	0	0	0	0	0	0	0	0	0	0	0	/home/dhl_ec/bnelissen/Slides/CD3_manuscript/CD3_slides/AAA449.cd3/AAA449.cd3.run1	255	0.7	0.06	0.7	0.06	-9.32361856329	-12.0016746539	1.06460866593	0.0946924251213
20065.0	3694264.0	8797.0	8718.0	3694264.0	4000000.0	216.0	1.0	1.83	3.59	1.29	0.0599999999995	7.52	0.41	0.82	0.0799999999999	11.12	0.4	2.56	1.69	1.04	AAA449.cd3.X9.Y9.tile.tissue.png	269	1	2000	269	14719951d82ab19548e73bf90c9701d2	0	0	0	0	0	0	0	0	0	0	0	0	0	/home/dhl_ec/bnelissen/Slides/CD3_manuscript/CD3_slides/AAA449.cd3/AAA449.cd3.run1	255	0.7	0.06	0.7	0.06	-9.41053976314	-12.211705209	1.46644473435	0.163880589844
[truncated: 2 more columns]
